# Supplementary material for: A germline JAK2 exon12 mutation and a late somatic CALR mutation in a patient with essential thrombocythemia
Source: Front Oncol. 2024 Jan 4;13:1265022. doi: 10.3389/fonc.2023.1265022 (PMC10794477; doi:10.3389/fonc.2023.1265022)
Supplement: Supplementary file 1 [file DataSheet_1.zip]

Archive with 29 entries (26 files):
- jak_5c98e/
- jak_5c98e/config.json
- jak_5c98e/jak_5c98e.csv
- jak_5c98e/jak_5c98e_scores_alphafold2_multimer_v3_model_2_seed_000.json
- jak_5c98e/jak_5c98e_scores_alphafold2_multimer_v3_model_4_seed_000.json
- jak_5c98e/jak_5c98e_unrelaxed_alphafold2_multimer_v3_model_1_seed_000.pdb
- jak_5c98e/jak_5c98e_unrelaxed_alphafold2_multimer_v3_model_2_seed_000.pdb
- jak_5c98e/jak_5c98e_scores_alphafold2_multimer_v3_model_5_seed_000.json
- jak_5c98e/jak_5c98e_scores_alphafold2_multimer_v3_model_1_seed_000.json
- jak_5c98e/jak_5c98e.a3m
- jak_5c98e/template/
- jak_5c98e/template/pdb70_a3m.ffdata
- jak_5c98e/template/pdb70_cs219.ffindex
- jak_5c98e/template/pdb70_a3m.ffindex
- jak_5c98e/template/pdb70_cs219.ffdata
- jak_5c98e/template/evjj.cif
- jak_5c98e/template/evjj.pdb
- jak_5c98e/log.txt
- jak_5c98e/cite.bibtex
- jak_5c98e/jak_5c98e_unrelaxed_alphafold2_multimer_v3_model_5_seed_000.pdb
- jak_5c98e/jak_5c98e_env/
- jak_5c98e/jak_5c98e_env/out.tar.gz
- jak_5c98e/jak_5c98e_env/uniref.a3m
- jak_5c98e/jak_5c98e_env/pdb70.m8
- jak_5c98e/jak_5c98e_env/bfd.mgnify30.metaeuk30.smag30.a3m
- jak_5c98e/jak_5c98e_env/msa.sh
- jak_5c98e/jak_5c98e_unrelaxed_alphafold2_multimer_v3_model_3_seed_000.pdb
- jak_5c98e/jak_5c98e_scores_alphafold2_multimer_v3_model_3_seed_000.json
- jak_5c98e/jak_5c98e_unrelaxed_alphafold2_multimer_v3_model_4_seed_000.pdb
