# Supplementary material for: A germline JAK2 exon12 mutation and a late somatic CALR mutation in a patient with essential thrombocythemia
Source: Front Oncol. 2024 Jan 4;13:1265022. doi: 10.3389/fonc.2023.1265022 (PMC10794477; doi:10.3389/fonc.2023.1265022)
Supplement: Supplementary file 1 [file DataSheet_1.zip › jak_5c98e/jak_5c98e_unrelaxed_alphafold2_multimer_v3_model_1_seed_000.pdb]

MODEL     1                                                                     
ATOM      1  N   PRO A   1     -17.547 -27.312  33.781  1.00 85.50           N  
ATOM      2  CA  PRO A   1     -17.422 -28.750  33.562  1.00 85.50           C  
ATOM      3  C   PRO A   1     -16.188 -29.141  32.750  1.00 85.50           C  
ATOM      4  CB  PRO A   1     -18.703 -29.109  32.812  1.00 85.50           C  
ATOM      5  O   PRO A   1     -15.789 -28.391  31.844  1.00 85.50           O  
ATOM      6  CG  PRO A   1     -19.109 -27.859  32.125  1.00 85.50           C  
ATOM      7  CD  PRO A   1     -18.672 -26.688  32.969  1.00 85.50           C  
ATOM      8  N   PRO A   2     -15.539 -30.281  33.125  1.00 80.75           N  
ATOM      9  CA  PRO A   2     -14.422 -30.750  32.281  1.00 80.75           C  
ATOM     10  C   PRO A   2     -14.844 -31.078  30.859  1.00 80.75           C  
ATOM     11  CB  PRO A   2     -13.953 -32.000  33.031  1.00 80.75           C  
ATOM     12  O   PRO A   2     -16.031 -31.344  30.609  1.00 80.75           O  
ATOM     13  CG  PRO A   2     -15.156 -32.500  33.781  1.00 80.75           C  
ATOM     14  CD  PRO A   2     -15.977 -31.297  34.156  1.00 80.75           C  
ATOM     15  N   LYS A   3     -13.875 -30.953  29.922  1.00 86.75           N  
ATOM     16  CA  LYS A   3     -14.156 -31.219  28.516  1.00 86.75           C  
ATOM     17  C   LYS A   3     -14.375 -32.719  28.266  1.00 86.75           C  
ATOM     18  CB  LYS A   3     -13.016 -30.703  27.641  1.00 86.75           C  
ATOM     19  O   LYS A   3     -13.734 -33.562  28.891  1.00 86.75           O  
ATOM     20  CG  LYS A   3     -12.812 -29.188  27.703  1.00 86.75           C  
ATOM     21  CD  LYS A   3     -11.672 -28.734  26.812  1.00 86.75           C  
ATOM     22  CE  LYS A   3     -11.445 -27.234  26.906  1.00 86.75           C  
ATOM     23  NZ  LYS A   3     -10.312 -26.781  26.047  1.00 86.75           N  
ATOM     24  N   PRO A   4     -15.320 -33.031  27.281  1.00 86.25           N  
ATOM     25  CA  PRO A   4     -15.539 -34.469  26.953  1.00 86.25           C  
ATOM     26  C   PRO A   4     -14.273 -35.156  26.453  1.00 86.25           C  
ATOM     27  CB  PRO A   4     -16.609 -34.406  25.859  1.00 86.25           C  
ATOM     28  O   PRO A   4     -13.398 -34.500  25.875  1.00 86.25           O  
ATOM     29  CG  PRO A   4     -17.141 -33.000  25.922  1.00 86.25           C  
ATOM     30  CD  PRO A   4     -16.109 -32.125  26.562  1.00 86.25           C  
ATOM     31  N   LYS A   5     -14.141 -36.438  26.734  1.00 85.75           N  
ATOM     32  CA  LYS A   5     -13.062 -37.312  26.250  1.00 85.75           C  
ATOM     33  C   LYS A   5     -11.750 -37.000  26.969  1.00 85.75           C  
ATOM     34  CB  LYS A   5     -12.875 -37.156  24.734  1.00 85.75           C  
ATOM     35  O   LYS A   5     -10.688 -37.469  26.547  1.00 85.75           O  
ATOM     36  CG  LYS A   5     -14.094 -37.562  23.922  1.00 85.75           C  
ATOM     37  CD  LYS A   5     -13.844 -37.375  22.422  1.00 85.75           C  
ATOM     38  CE  LYS A   5     -15.094 -37.688  21.609  1.00 85.75           C  
ATOM     39  NZ  LYS A   5     -14.898 -37.375  20.156  1.00 85.75           N  
ATOM     40  N   ASP A   6     -11.852 -36.188  28.172  1.00 85.56           N  
ATOM     41  CA  ASP A   6     -10.719 -35.969  29.062  1.00 85.56           C  
ATOM     42  C   ASP A   6     -10.828 -36.844  30.312  1.00 85.56           C  
ATOM     43  CB  ASP A   6     -10.625 -34.500  29.469  1.00 85.56           C  
ATOM     44  O   ASP A   6     -11.906 -36.969  30.891  1.00 85.56           O  
ATOM     45  CG  ASP A   6     -10.180 -33.594  28.328  1.00 85.56           C  
ATOM     46  OD1 ASP A   6      -9.789 -34.094  27.266  1.00 85.56           O  
ATOM     47  OD2 ASP A   6     -10.211 -32.344  28.500  1.00 85.56           O  
ATOM     48  N   LYS A   7      -9.797 -37.500  30.625  1.00 81.69           N  
ATOM     49  CA  LYS A   7      -9.773 -38.281  31.859  1.00 81.69           C  
ATOM     50  C   LYS A   7      -9.508 -37.375  33.062  1.00 81.69           C  
ATOM     51  CB  LYS A   7      -8.711 -39.375  31.781  1.00 81.69           C  
ATOM     52  O   LYS A   7      -8.359 -37.031  33.344  1.00 81.69           O  
ATOM     53  CG  LYS A   7      -8.938 -40.375  30.641  1.00 81.69           C  
ATOM     54  CD  LYS A   7      -7.840 -41.406  30.609  1.00 81.69           C  
ATOM     55  CE  LYS A   7      -8.016 -42.375  29.422  1.00 81.69           C  
ATOM     56  NZ  LYS A   7      -6.910 -43.375  29.344  1.00 81.69           N  
ATOM     57  N   SER A   8     -10.586 -37.000  33.844  1.00 83.19           N  
ATOM     58  CA  SER A   8     -10.469 -36.188  35.031  1.00 83.19           C  
ATOM     59  C   SER A   8     -10.750 -37.000  36.312  1.00 83.19           C  
ATOM     60  CB  SER A   8     -11.430 -35.000  34.969  1.00 83.19           C  
ATOM     61  O   SER A   8     -11.875 -37.438  36.531  1.00 83.19           O  
ATOM     62  OG  SER A   8     -11.312 -34.188  36.125  1.00 83.19           O  
ATOM     63  N   ASN A   9      -9.805 -37.281  37.156  1.00 68.81           N  
ATOM     64  CA  ASN A   9      -9.945 -38.094  38.344  1.00 68.81           C  
ATOM     65  C   ASN A   9     -10.336 -37.219  39.562  1.00 68.81           C  
ATOM     66  CB  ASN A   9      -8.656 -38.844  38.656  1.00 68.81           C  
ATOM     67  O   ASN A   9     -10.398 -37.719  40.688  1.00 68.81           O  
ATOM     68  CG  ASN A   9      -8.281 -39.812  37.562  1.00 68.81           C  
ATOM     69  ND2 ASN A   9      -6.980 -40.031  37.344  1.00 68.81           N  
ATOM     70  OD1 ASN A   9      -9.148 -40.375  36.875  1.00 68.81           O  
ATOM     71  N   LEU A  10     -10.492 -36.031  39.344  1.00 69.75           N  
ATOM     72  CA  LEU A  10     -10.914 -35.125  40.406  1.00 69.75           C  
ATOM     73  C   LEU A  10     -12.188 -34.375  40.000  1.00 69.75           C  
ATOM     74  CB  LEU A  10      -9.805 -34.125  40.719  1.00 69.75           C  
ATOM     75  O   LEU A  10     -12.148 -33.500  39.156  1.00 69.75           O  
ATOM     76  CG  LEU A  10     -10.094 -33.125  41.844  1.00 69.75           C  
ATOM     77  CD1 LEU A  10     -10.219 -33.844  43.188  1.00 69.75           C  
ATOM     78  CD2 LEU A  10      -8.992 -32.062  41.938  1.00 69.75           C  
ATOM     79  N   LEU A  11     -13.336 -34.844  40.594  1.00 70.88           N  
ATOM     80  CA  LEU A  11     -14.641 -34.250  40.344  1.00 70.88           C  
ATOM     81  C   LEU A  11     -15.195 -33.656  41.656  1.00 70.88           C  
ATOM     82  CB  LEU A  11     -15.625 -35.281  39.781  1.00 70.88           C  
ATOM     83  O   LEU A  11     -15.578 -34.406  42.562  1.00 70.88           O  
ATOM     84  CG  LEU A  11     -15.227 -35.906  38.469  1.00 70.88           C  
ATOM     85  CD1 LEU A  11     -16.203 -37.031  38.094  1.00 70.88           C  
ATOM     86  CD2 LEU A  11     -15.172 -34.875  37.344  1.00 70.88           C  
ATOM     87  N   VAL A  12     -15.180 -32.250  41.750  1.00 74.69           N  
ATOM     88  CA  VAL A  12     -15.656 -31.562  42.938  1.00 74.69           C  
ATOM     89  C   VAL A  12     -16.953 -30.812  42.625  1.00 74.69           C  
ATOM     90  CB  VAL A  12     -14.594 -30.594  43.500  1.00 74.69           C  
ATOM     91  O   VAL A  12     -16.953 -29.922  41.781  1.00 74.69           O  
ATOM     92  CG1 VAL A  12     -15.133 -29.844  44.719  1.00 74.69           C  
ATOM     93  CG2 VAL A  12     -13.312 -31.344  43.844  1.00 74.69           C  
ATOM     94  N   PHE A  13     -18.078 -31.281  43.094  1.00 77.88           N  
ATOM     95  CA  PHE A  13     -19.344 -30.594  43.031  1.00 77.88           C  
ATOM     96  C   PHE A  13     -19.812 -30.141  44.406  1.00 77.88           C  
ATOM     97  CB  PHE A  13     -20.406 -31.484  42.375  1.00 77.88           C  
ATOM     98  O   PHE A  13     -20.156 -30.984  45.250  1.00 77.88           O  
ATOM     99  CG  PHE A  13     -20.109 -31.875  40.969  1.00 77.88           C  
ATOM    100  CD1 PHE A  13     -20.547 -31.094  39.906  1.00 77.88           C  
ATOM    101  CD2 PHE A  13     -19.375 -33.031  40.688  1.00 77.88           C  
ATOM    102  CE1 PHE A  13     -20.250 -31.438  38.562  1.00 77.88           C  
ATOM    103  CE2 PHE A  13     -19.078 -33.375  39.375  1.00 77.88           C  
ATOM    104  CZ  PHE A  13     -19.531 -32.594  38.312  1.00 77.88           C  
ATOM    105  N   ARG A  14     -19.766 -28.719  44.656  1.00 73.44           N  
ATOM    106  CA  ARG A  14     -20.234 -28.203  45.938  1.00 73.44           C  
ATOM    107  C   ARG A  14     -21.750 -28.047  45.938  1.00 73.44           C  
ATOM    108  CB  ARG A  14     -19.562 -26.875  46.281  1.00 73.44           C  
ATOM    109  O   ARG A  14     -22.297 -27.203  45.219  1.00 73.44           O  
ATOM    110  CG  ARG A  14     -18.062 -26.969  46.406  1.00 73.44           C  
ATOM    111  CD  ARG A  14     -17.438 -25.625  46.781  1.00 73.44           C  
ATOM    112  NE  ARG A  14     -15.984 -25.703  46.844  1.00 73.44           N  
ATOM    113  NH1 ARG A  14     -15.695 -23.484  47.438  1.00 73.44           N  
ATOM    114  NH2 ARG A  14     -13.875 -24.859  47.188  1.00 73.44           N  
ATOM    115  CZ  ARG A  14     -15.188 -24.672  47.156  1.00 73.44           C  
ATOM    116  N   THR A  15     -22.484 -28.828  46.594  1.00 79.31           N  
ATOM    117  CA  THR A  15     -23.953 -28.781  46.656  1.00 79.31           C  
ATOM    118  C   THR A  15     -24.406 -27.828  47.750  1.00 79.31           C  
ATOM    119  CB  THR A  15     -24.531 -30.172  46.906  1.00 79.31           C  
ATOM    120  O   THR A  15     -24.438 -28.188  48.938  1.00 79.31           O  
ATOM    121  CG2 THR A  15     -24.172 -31.141  45.781  1.00 79.31           C  
ATOM    122  OG1 THR A  15     -24.016 -30.703  48.125  1.00 79.31           O  
ATOM    123  N   ASN A  16     -24.641 -26.516  47.375  1.00 80.06           N  
ATOM    124  CA  ASN A  16     -25.156 -25.516  48.312  1.00 80.06           C  
ATOM    125  C   ASN A  16     -26.672 -25.438  48.250  1.00 80.06           C  
ATOM    126  CB  ASN A  16     -24.531 -24.141  48.000  1.00 80.06           C  
ATOM    127  O   ASN A  16     -27.266 -25.516  47.188  1.00 80.06           O  
ATOM    128  CG  ASN A  16     -23.031 -24.141  48.156  1.00 80.06           C  
ATOM    129  ND2 ASN A  16     -22.359 -23.281  47.406  1.00 80.06           N  
ATOM    130  OD1 ASN A  16     -22.469 -24.891  48.969  1.00 80.06           O  
ATOM    131  N   GLY A  17     -27.484 -25.375  49.219  1.00 81.81           N  
ATOM    132  CA  GLY A  17     -28.938 -25.312  49.312  1.00 81.81           C  
ATOM    133  C   GLY A  17     -29.469 -23.891  49.250  1.00 81.81           C  
ATOM    134  O   GLY A  17     -30.391 -23.547  50.000  1.00 81.81           O  
ATOM    135  N   VAL A  18     -28.750 -23.094  48.656  1.00 80.00           N  
ATOM    136  CA  VAL A  18     -29.188 -21.719  48.531  1.00 80.00           C  
ATOM    137  C   VAL A  18     -29.859 -21.531  47.156  1.00 80.00           C  
ATOM    138  CB  VAL A  18     -28.031 -20.719  48.688  1.00 80.00           C  
ATOM    139  O   VAL A  18     -29.234 -21.781  46.125  1.00 80.00           O  
ATOM    140  CG1 VAL A  18     -28.531 -19.281  48.594  1.00 80.00           C  
ATOM    141  CG2 VAL A  18     -27.297 -20.969  50.000  1.00 80.00           C  
ATOM    142  N   SER A  19     -31.078 -21.250  47.156  1.00 88.31           N  
ATOM    143  CA  SER A  19     -31.828 -21.047  45.906  1.00 88.31           C  
ATOM    144  C   SER A  19     -31.953 -19.547  45.594  1.00 88.31           C  
ATOM    145  CB  SER A  19     -33.219 -21.672  46.000  1.00 88.31           C  
ATOM    146  O   SER A  19     -31.547 -18.703  46.406  1.00 88.31           O  
ATOM    147  OG  SER A  19     -33.969 -21.062  47.031  1.00 88.31           O  
ATOM    148  N   ASP A  20     -32.188 -19.109  44.406  1.00 84.81           N  
ATOM    149  CA  ASP A  20     -32.469 -17.766  43.938  1.00 84.81           C  
ATOM    150  C   ASP A  20     -31.172 -16.953  43.812  1.00 84.81           C  
ATOM    151  CB  ASP A  20     -33.438 -17.047  44.875  1.00 84.81           C  
ATOM    152  O   ASP A  20     -31.094 -15.812  44.250  1.00 84.81           O  
ATOM    153  CG  ASP A  20     -34.812 -17.656  44.875  1.00 84.81           C  
ATOM    154  OD1 ASP A  20     -35.250 -18.188  43.812  1.00 84.81           O  
ATOM    155  OD2 ASP A  20     -35.500 -17.578  45.906  1.00 84.81           O  
ATOM    156  N   VAL A  21     -30.094 -17.703  43.406  1.00 83.44           N  
ATOM    157  CA  VAL A  21     -28.828 -17.047  43.094  1.00 83.44           C  
ATOM    158  C   VAL A  21     -28.688 -16.875  41.594  1.00 83.44           C  
ATOM    159  CB  VAL A  21     -27.625 -17.844  43.656  1.00 83.44           C  
ATOM    160  O   VAL A  21     -28.703 -17.859  40.844  1.00 83.44           O  
ATOM    161  CG1 VAL A  21     -26.312 -17.125  43.344  1.00 83.44           C  
ATOM    162  CG2 VAL A  21     -27.781 -18.062  45.156  1.00 83.44           C  
ATOM    163  N   PRO A  22     -28.672 -15.703  41.094  1.00 83.06           N  
ATOM    164  CA  PRO A  22     -28.438 -15.531  39.656  1.00 83.06           C  
ATOM    165  C   PRO A  22     -27.078 -16.047  39.219  1.00 83.06           C  
ATOM    166  CB  PRO A  22     -28.547 -14.016  39.469  1.00 83.06           C  
ATOM    167  O   PRO A  22     -26.078 -15.852  39.906  1.00 83.06           O  
ATOM    168  CG  PRO A  22     -29.125 -13.508  40.750  1.00 83.06           C  
ATOM    169  CD  PRO A  22     -28.953 -14.562  41.812  1.00 83.06           C  
ATOM    170  N   THR A  23     -27.062 -16.750  38.094  1.00 80.69           N  
ATOM    171  CA  THR A  23     -25.797 -17.234  37.562  1.00 80.69           C  
ATOM    172  C   THR A  23     -24.984 -16.094  36.938  1.00 80.69           C  
ATOM    173  CB  THR A  23     -26.016 -18.344  36.500  1.00 80.69           C  
ATOM    174  O   THR A  23     -25.562 -15.102  36.500  1.00 80.69           O  
ATOM    175  CG2 THR A  23     -26.750 -19.531  37.094  1.00 80.69           C  
ATOM    176  OG1 THR A  23     -26.781 -17.812  35.438  1.00 80.69           O  
ATOM    177  N   SER A  24     -23.641 -16.188  36.969  1.00 81.00           N  
ATOM    178  CA  SER A  24     -22.766 -15.211  36.312  1.00 81.00           C  
ATOM    179  C   SER A  24     -22.938 -15.250  34.812  1.00 81.00           C  
ATOM    180  CB  SER A  24     -21.312 -15.461  36.688  1.00 81.00           C  
ATOM    181  O   SER A  24     -23.078 -16.328  34.219  1.00 81.00           O  
ATOM    182  OG  SER A  24     -21.109 -15.336  38.094  1.00 81.00           O  
ATOM    183  N   PRO A  25     -22.938 -14.148  34.188  1.00 78.31           N  
ATOM    184  CA  PRO A  25     -23.000 -14.172  32.719  1.00 78.31           C  
ATOM    185  C   PRO A  25     -21.781 -14.836  32.094  1.00 78.31           C  
ATOM    186  CB  PRO A  25     -23.062 -12.688  32.344  1.00 78.31           C  
ATOM    187  O   PRO A  25     -20.688 -14.820  32.656  1.00 78.31           O  
ATOM    188  CG  PRO A  25     -23.422 -11.992  33.625  1.00 78.31           C  
ATOM    189  CD  PRO A  25     -23.031 -12.867  34.781  1.00 78.31           C  
ATOM    190  N   THR A  26     -21.969 -15.320  30.828  1.00 79.06           N  
ATOM    191  CA  THR A  26     -20.859 -15.938  30.109  1.00 79.06           C  
ATOM    192  C   THR A  26     -19.891 -14.867  29.609  1.00 79.06           C  
ATOM    193  CB  THR A  26     -21.359 -16.781  28.922  1.00 79.06           C  
ATOM    194  O   THR A  26     -20.312 -13.789  29.188  1.00 79.06           O  
ATOM    195  CG2 THR A  26     -22.359 -17.828  29.375  1.00 79.06           C  
ATOM    196  OG1 THR A  26     -21.984 -15.922  27.969  1.00 79.06           O  
ATOM    197  N   LEU A  27     -18.641 -15.078  29.734  1.00 77.00           N  
ATOM    198  CA  LEU A  27     -17.609 -14.156  29.281  1.00 77.00           C  
ATOM    199  C   LEU A  27     -17.141 -14.523  27.875  1.00 77.00           C  
ATOM    200  CB  LEU A  27     -16.422 -14.164  30.234  1.00 77.00           C  
ATOM    201  O   LEU A  27     -15.961 -14.375  27.547  1.00 77.00           O  
ATOM    202  CG  LEU A  27     -16.688 -13.680  31.656  1.00 77.00           C  
ATOM    203  CD1 LEU A  27     -15.453 -13.875  32.531  1.00 77.00           C  
ATOM    204  CD2 LEU A  27     -17.125 -12.219  31.656  1.00 77.00           C  
ATOM    205  N   GLN A  28     -18.016 -15.039  27.141  1.00 75.25           N  
ATOM    206  CA  GLN A  28     -17.688 -15.406  25.766  1.00 75.25           C  
ATOM    207  C   GLN A  28     -17.750 -14.195  24.844  1.00 75.25           C  
ATOM    208  CB  GLN A  28     -18.656 -16.484  25.250  1.00 75.25           C  
ATOM    209  O   GLN A  28     -18.812 -13.828  24.344  1.00 75.25           O  
ATOM    210  CG  GLN A  28     -18.219 -17.125  23.938  1.00 75.25           C  
ATOM    211  CD  GLN A  28     -18.984 -18.391  23.625  1.00 75.25           C  
ATOM    212  NE2 GLN A  28     -18.641 -19.031  22.500  1.00 75.25           N  
ATOM    213  OE1 GLN A  28     -19.875 -18.797  24.375  1.00 75.25           O  
ATOM    214  N   ARG A  29     -16.594 -13.562  24.594  1.00 78.88           N  
ATOM    215  CA  ARG A  29     -16.484 -12.414  23.719  1.00 78.88           C  
ATOM    216  C   ARG A  29     -15.969 -12.836  22.344  1.00 78.88           C  
ATOM    217  CB  ARG A  29     -15.539 -11.367  24.312  1.00 78.88           C  
ATOM    218  O   ARG A  29     -15.148 -13.750  22.219  1.00 78.88           O  
ATOM    219  CG  ARG A  29     -16.109 -10.680  25.547  1.00 78.88           C  
ATOM    220  CD  ARG A  29     -15.133  -9.648  26.109  1.00 78.88           C  
ATOM    221  NE  ARG A  29     -15.641  -9.047  27.344  1.00 78.88           N  
ATOM    222  NH1 ARG A  29     -13.805  -7.672  27.672  1.00 78.88           N  
ATOM    223  NH2 ARG A  29     -15.547  -7.641  29.156  1.00 78.88           N  
ATOM    224  CZ  ARG A  29     -14.992  -8.117  28.047  1.00 78.88           C  
ATOM    225  N   PRO A  30     -16.516 -12.219  21.219  1.00 74.31           N  
ATOM    226  CA  PRO A  30     -15.938 -12.516  19.906  1.00 74.31           C  
ATOM    227  C   PRO A  30     -14.445 -12.211  19.828  1.00 74.31           C  
ATOM    228  CB  PRO A  30     -16.734 -11.609  18.953  1.00 74.31           C  
ATOM    229  O   PRO A  30     -13.984 -11.219  20.391  1.00 74.31           O  
ATOM    230  CG  PRO A  30     -17.953 -11.219  19.734  1.00 74.31           C  
ATOM    231  CD  PRO A  30     -17.641 -11.344  21.203  1.00 74.31           C  
ATOM    232  N   THR A  31     -13.727 -13.188  19.188  1.00 75.25           N  
ATOM    233  CA  THR A  31     -12.273 -13.039  19.094  1.00 75.25           C  
ATOM    234  C   THR A  31     -11.898 -12.055  18.000  1.00 75.25           C  
ATOM    235  CB  THR A  31     -11.594 -14.398  18.828  1.00 75.25           C  
ATOM    236  O   THR A  31     -11.602 -12.461  16.875  1.00 75.25           O  
ATOM    237  CG2 THR A  31     -11.844 -15.367  19.984  1.00 75.25           C  
ATOM    238  OG1 THR A  31     -12.109 -14.961  17.625  1.00 75.25           O  
ATOM    239  N   HIS A  32     -12.094 -10.852  18.109  1.00 72.44           N  
ATOM    240  CA  HIS A  32     -11.695  -9.789  17.188  1.00 72.44           C  
ATOM    241  C   HIS A  32     -10.586  -8.922  17.781  1.00 72.44           C  
ATOM    242  CB  HIS A  32     -12.898  -8.914  16.812  1.00 72.44           C  
ATOM    243  O   HIS A  32     -10.734  -8.391  18.875  1.00 72.44           O  
ATOM    244  CG  HIS A  32     -13.883  -9.602  15.922  1.00 72.44           C  
ATOM    245  CD2 HIS A  32     -15.055 -10.211  16.188  1.00 72.44           C  
ATOM    246  ND1 HIS A  32     -13.695  -9.703  14.555  1.00 72.44           N  
ATOM    247  CE1 HIS A  32     -14.719 -10.352  14.031  1.00 72.44           C  
ATOM    248  NE2 HIS A  32     -15.562 -10.672  15.000  1.00 72.44           N  
ATOM    249  N   MET A  33      -9.445  -9.039  17.141  1.00 67.75           N  
ATOM    250  CA  MET A  33      -8.352  -8.203  17.625  1.00 67.75           C  
ATOM    251  C   MET A  33      -8.602  -6.738  17.281  1.00 67.75           C  
ATOM    252  CB  MET A  33      -7.020  -8.664  17.031  1.00 67.75           C  
ATOM    253  O   MET A  33      -8.438  -6.324  16.141  1.00 67.75           O  
ATOM    254  CG  MET A  33      -6.547 -10.008  17.562  1.00 67.75           C  
ATOM    255  SD  MET A  33      -4.859 -10.438  16.969  1.00 67.75           S  
ATOM    256  CE  MET A  33      -5.152 -10.492  15.180  1.00 67.75           C  
ATOM    257  N   SER A  34      -9.031  -6.051  18.188  1.00 63.88           N  
ATOM    258  CA  SER A  34      -9.383  -4.652  17.969  1.00 63.88           C  
ATOM    259  C   SER A  34      -8.148  -3.760  18.000  1.00 63.88           C  
ATOM    260  CB  SER A  34     -10.398  -4.184  19.000  1.00 63.88           C  
ATOM    261  O   SER A  34      -8.203  -2.602  17.578  1.00 63.88           O  
ATOM    262  OG  SER A  34     -10.133  -4.766  20.266  1.00 63.88           O  
ATOM    263  N   GLN A  35      -6.984  -4.414  18.469  1.00 62.84           N  
ATOM    264  CA  GLN A  35      -5.695  -3.727  18.500  1.00 62.84           C  
ATOM    265  C   GLN A  35      -4.652  -4.461  17.656  1.00 62.84           C  
ATOM    266  CB  GLN A  35      -5.207  -3.588  19.938  1.00 62.84           C  
ATOM    267  O   GLN A  35      -4.316  -5.609  17.953  1.00 62.84           O  
ATOM    268  CG  GLN A  35      -3.979  -2.701  20.094  1.00 62.84           C  
ATOM    269  CD  GLN A  35      -3.496  -2.605  21.531  1.00 62.84           C  
ATOM    270  NE2 GLN A  35      -2.445  -1.821  21.750  1.00 62.84           N  
ATOM    271  OE1 GLN A  35      -4.062  -3.229  22.438  1.00 62.84           O  
ATOM    272  N   MET A  36      -4.188  -3.814  16.500  1.00 70.56           N  
ATOM    273  CA  MET A  36      -3.170  -4.422  15.641  1.00 70.56           C  
ATOM    274  C   MET A  36      -1.769  -4.074  16.125  1.00 70.56           C  
ATOM    275  CB  MET A  36      -3.346  -3.963  14.188  1.00 70.56           C  
ATOM    276  O   MET A  36      -1.438  -2.900  16.297  1.00 70.56           O  
ATOM    277  CG  MET A  36      -4.629  -4.457  13.539  1.00 70.56           C  
ATOM    278  SD  MET A  36      -4.762  -3.963  11.781  1.00 70.56           S  
ATOM    279  CE  MET A  36      -6.344  -4.738  11.344  1.00 70.56           C  
ATOM    280  N   VAL A  37      -0.946  -5.031  16.594  1.00 65.62           N  
ATOM    281  CA  VAL A  37       0.437  -4.910  17.047  1.00 65.62           C  
ATOM    282  C   VAL A  37       1.355  -5.676  16.094  1.00 65.62           C  
ATOM    283  CB  VAL A  37       0.613  -5.430  18.484  1.00 65.62           C  
ATOM    284  O   VAL A  37       1.176  -6.875  15.875  1.00 65.62           O  
ATOM    285  CG1 VAL A  37       2.064  -5.285  18.938  1.00 65.62           C  
ATOM    286  CG2 VAL A  37      -0.323  -4.688  19.438  1.00 65.62           C  
ATOM    287  N   PHE A  38       2.203  -4.902  15.211  1.00 74.75           N  
ATOM    288  CA  PHE A  38       3.195  -5.598  14.398  1.00 74.75           C  
ATOM    289  C   PHE A  38       4.434  -4.730  14.203  1.00 74.75           C  
ATOM    290  CB  PHE A  38       2.605  -5.984  13.039  1.00 74.75           C  
ATOM    291  O   PHE A  38       4.395  -3.520  14.414  1.00 74.75           O  
ATOM    292  CG  PHE A  38       1.979  -4.832  12.297  1.00 74.75           C  
ATOM    293  CD1 PHE A  38       0.619  -4.570  12.414  1.00 74.75           C  
ATOM    294  CD2 PHE A  38       2.752  -4.008  11.484  1.00 74.75           C  
ATOM    295  CE1 PHE A  38       0.037  -3.506  11.727  1.00 74.75           C  
ATOM    296  CE2 PHE A  38       2.176  -2.941  10.805  1.00 74.75           C  
ATOM    297  CZ  PHE A  38       0.819  -2.691  10.922  1.00 74.75           C  
ATOM    298  N   HIS A  39       5.684  -5.316  13.953  1.00 74.50           N  
ATOM    299  CA  HIS A  39       6.965  -4.664  13.711  1.00 74.50           C  
ATOM    300  C   HIS A  39       7.016  -4.047  12.320  1.00 74.50           C  
ATOM    301  CB  HIS A  39       8.117  -5.656  13.883  1.00 74.50           C  
ATOM    302  O   HIS A  39       6.578  -4.664  11.344  1.00 74.50           O  
ATOM    303  CG  HIS A  39       9.469  -5.043  13.727  1.00 74.50           C  
ATOM    304  CD2 HIS A  39      10.422  -5.219  12.781  1.00 74.50           C  
ATOM    305  ND1 HIS A  39       9.977  -4.125  14.617  1.00 74.50           N  
ATOM    306  CE1 HIS A  39      11.188  -3.760  14.219  1.00 74.50           C  
ATOM    307  NE2 HIS A  39      11.477  -4.410  13.109  1.00 74.50           N  
ATOM    308  N   LYS A  40       7.410  -2.754  12.164  1.00 80.62           N  
ATOM    309  CA  LYS A  40       7.562  -2.084  10.875  1.00 80.62           C  
ATOM    310  C   LYS A  40       8.938  -2.361  10.266  1.00 80.62           C  
ATOM    311  CB  LYS A  40       7.352  -0.576  11.023  1.00 80.62           C  
ATOM    312  O   LYS A  40       9.961  -2.199  10.938  1.00 80.62           O  
ATOM    313  CG  LYS A  40       7.520   0.205   9.727  1.00 80.62           C  
ATOM    314  CD  LYS A  40       7.391   1.705   9.961  1.00 80.62           C  
ATOM    315  CE  LYS A  40       7.645   2.492   8.680  1.00 80.62           C  
ATOM    316  NZ  LYS A  40       7.555   3.967   8.914  1.00 80.62           N  
ATOM    317  N   ILE A  41       9.039  -2.701   9.062  1.00 83.50           N  
ATOM    318  CA  ILE A  41      10.250  -2.881   8.273  1.00 83.50           C  
ATOM    319  C   ILE A  41      10.234  -1.936   7.070  1.00 83.50           C  
ATOM    320  CB  ILE A  41      10.406  -4.344   7.797  1.00 83.50           C  
ATOM    321  O   ILE A  41       9.234  -1.855   6.352  1.00 83.50           O  
ATOM    322  CG1 ILE A  41      10.516  -5.285   9.000  1.00 83.50           C  
ATOM    323  CG2 ILE A  41      11.625  -4.488   6.879  1.00 83.50           C  
ATOM    324  CD1 ILE A  41      10.562  -6.762   8.633  1.00 83.50           C  
ATOM    325  N   ARG A  42      11.391  -1.175   6.754  1.00 88.88           N  
ATOM    326  CA  ARG A  42      11.469  -0.240   5.633  1.00 88.88           C  
ATOM    327  C   ARG A  42      11.719  -0.976   4.324  1.00 88.88           C  
ATOM    328  CB  ARG A  42      12.570   0.795   5.875  1.00 88.88           C  
ATOM    329  O   ARG A  42      12.477  -1.945   4.285  1.00 88.88           O  
ATOM    330  CG  ARG A  42      12.414   1.564   7.176  1.00 88.88           C  
ATOM    331  CD  ARG A  42      13.602   2.488   7.426  1.00 88.88           C  
ATOM    332  NE  ARG A  42      14.844   1.740   7.598  1.00 88.88           N  
ATOM    333  NH1 ARG A  42      16.219   3.602   7.570  1.00 88.88           N  
ATOM    334  NH2 ARG A  42      17.125   1.511   7.824  1.00 88.88           N  
ATOM    335  CZ  ARG A  42      16.047   2.285   7.664  1.00 88.88           C  
ATOM    336  N   ASN A  43      11.031  -0.449   3.318  1.00 88.00           N  
ATOM    337  CA  ASN A  43      11.188  -1.054   2.000  1.00 88.00           C  
ATOM    338  C   ASN A  43      12.641  -1.043   1.544  1.00 88.00           C  
ATOM    339  CB  ASN A  43      10.305  -0.338   0.976  1.00 88.00           C  
ATOM    340  O   ASN A  43      13.094  -1.967   0.863  1.00 88.00           O  
ATOM    341  CG  ASN A  43      10.289  -1.033  -0.371  1.00 88.00           C  
ATOM    342  ND2 ASN A  43      10.266  -0.249  -1.443  1.00 88.00           N  
ATOM    343  OD1 ASN A  43      10.297  -2.264  -0.448  1.00 88.00           O  
ATOM    344  N   GLU A  44      13.398   0.051   1.914  1.00 87.00           N  
ATOM    345  CA  GLU A  44      14.781   0.182   1.448  1.00 87.00           C  
ATOM    346  C   GLU A  44      15.672  -0.894   2.059  1.00 87.00           C  
ATOM    347  CB  GLU A  44      15.328   1.572   1.778  1.00 87.00           C  
ATOM    348  O   GLU A  44      16.766  -1.162   1.552  1.00 87.00           O  
ATOM    349  CG  GLU A  44      15.391   1.871   3.270  1.00 87.00           C  
ATOM    350  CD  GLU A  44      15.742   3.316   3.576  1.00 87.00           C  
ATOM    351  OE1 GLU A  44      16.000   3.639   4.758  1.00 87.00           O  
ATOM    352  OE2 GLU A  44      15.758   4.133   2.629  1.00 87.00           O  
ATOM    353  N   ASP A  45      15.305  -1.459   3.217  1.00 87.25           N  
ATOM    354  CA  ASP A  45      16.078  -2.506   3.871  1.00 87.25           C  
ATOM    355  C   ASP A  45      15.742  -3.881   3.297  1.00 87.25           C  
ATOM    356  CB  ASP A  45      15.836  -2.492   5.383  1.00 87.25           C  
ATOM    357  O   ASP A  45      16.297  -4.891   3.727  1.00 87.25           O  
ATOM    358  CG  ASP A  45      16.297  -1.207   6.047  1.00 87.25           C  
ATOM    359  OD1 ASP A  45      17.234  -0.559   5.535  1.00 87.25           O  
ATOM    360  OD2 ASP A  45      15.719  -0.840   7.090  1.00 87.25           O  
ATOM    361  N   LEU A  46      14.836  -3.936   2.363  1.00 91.12           N  
ATOM    362  CA  LEU A  46      14.430  -5.184   1.726  1.00 91.12           C  
ATOM    363  C   LEU A  46      14.812  -5.191   0.249  1.00 91.12           C  
ATOM    364  CB  LEU A  46      12.922  -5.398   1.874  1.00 91.12           C  
ATOM    365  O   LEU A  46      14.484  -4.258  -0.486  1.00 91.12           O  
ATOM    366  CG  LEU A  46      12.391  -5.477   3.305  1.00 91.12           C  
ATOM    367  CD1 LEU A  46      10.859  -5.539   3.297  1.00 91.12           C  
ATOM    368  CD2 LEU A  46      12.969  -6.688   4.027  1.00 91.12           C  
ATOM    369  N   ILE A  47      15.523  -6.195  -0.134  1.00 89.31           N  
ATOM    370  CA  ILE A  47      15.875  -6.383  -1.537  1.00 89.31           C  
ATOM    371  C   ILE A  47      15.242  -7.668  -2.064  1.00 89.31           C  
ATOM    372  CB  ILE A  47      17.406  -6.422  -1.733  1.00 89.31           C  
ATOM    373  O   ILE A  47      15.453  -8.742  -1.508  1.00 89.31           O  
ATOM    374  CG1 ILE A  47      18.047  -5.117  -1.237  1.00 89.31           C  
ATOM    375  CG2 ILE A  47      17.750  -6.676  -3.201  1.00 89.31           C  
ATOM    376  CD1 ILE A  47      19.562  -5.121  -1.257  1.00 89.31           C  
ATOM    377  N   PHE A  48      14.477  -7.508  -3.146  1.00 91.94           N  
ATOM    378  CA  PHE A  48      13.859  -8.672  -3.770  1.00 91.94           C  
ATOM    379  C   PHE A  48      14.898  -9.484  -4.535  1.00 91.94           C  
ATOM    380  CB  PHE A  48      12.727  -8.250  -4.711  1.00 91.94           C  
ATOM    381  O   PHE A  48      15.773  -8.914  -5.199  1.00 91.94           O  
ATOM    382  CG  PHE A  48      11.531  -7.676  -4.000  1.00 91.94           C  
ATOM    383  CD1 PHE A  48      10.422  -8.461  -3.736  1.00 91.94           C  
ATOM    384  CD2 PHE A  48      11.523  -6.348  -3.594  1.00 91.94           C  
ATOM    385  CE1 PHE A  48       9.312  -7.934  -3.078  1.00 91.94           C  
ATOM    386  CE2 PHE A  48      10.422  -5.812  -2.936  1.00 91.94           C  
ATOM    387  CZ  PHE A  48       9.312  -6.605  -2.680  1.00 91.94           C  
ATOM    388  N   ASN A  49      14.836 -10.719  -4.426  1.00 90.00           N  
ATOM    389  CA  ASN A  49      15.711 -11.617  -5.160  1.00 90.00           C  
ATOM    390  C   ASN A  49      14.938 -12.484  -6.145  1.00 90.00           C  
ATOM    391  CB  ASN A  49      16.500 -12.500  -4.191  1.00 90.00           C  
ATOM    392  O   ASN A  49      14.891 -12.188  -7.340  1.00 90.00           O  
ATOM    393  CG  ASN A  49      17.484 -11.703  -3.340  1.00 90.00           C  
ATOM    394  ND2 ASN A  49      17.859 -12.266  -2.199  1.00 90.00           N  
ATOM    395  OD1 ASN A  49      17.875 -10.602  -3.705  1.00 90.00           O  
ATOM    396  N   GLU A  50      14.195 -13.453  -5.684  1.00 91.88           N  
ATOM    397  CA  GLU A  50      13.445 -14.344  -6.570  1.00 91.88           C  
ATOM    398  C   GLU A  50      12.031 -14.578  -6.047  1.00 91.88           C  
ATOM    399  CB  GLU A  50      14.172 -15.680  -6.734  1.00 91.88           C  
ATOM    400  O   GLU A  50      11.742 -14.312  -4.879  1.00 91.88           O  
ATOM    401  CG  GLU A  50      14.305 -16.469  -5.441  1.00 91.88           C  
ATOM    402  CD  GLU A  50      15.055 -17.781  -5.613  1.00 91.88           C  
ATOM    403  OE1 GLU A  50      15.328 -18.469  -4.598  1.00 91.88           O  
ATOM    404  OE2 GLU A  50      15.359 -18.141  -6.773  1.00 91.88           O  
ATOM    405  N   SER A  51      11.188 -15.023  -6.969  1.00 94.00           N  
ATOM    406  CA  SER A  51       9.828 -15.422  -6.613  1.00 94.00           C  
ATOM    407  C   SER A  51       9.773 -16.891  -6.188  1.00 94.00           C  
ATOM    408  CB  SER A  51       8.883 -15.188  -7.789  1.00 94.00           C  
ATOM    409  O   SER A  51      10.422 -17.734  -6.793  1.00 94.00           O  
ATOM    410  OG  SER A  51       7.570 -15.633  -7.477  1.00 94.00           O  
ATOM    411  N   LEU A  52       9.078 -17.156  -5.117  1.00 93.69           N  
ATOM    412  CA  LEU A  52       8.922 -18.531  -4.641  1.00 93.69           C  
ATOM    413  C   LEU A  52       7.543 -19.078  -4.992  1.00 93.69           C  
ATOM    414  CB  LEU A  52       9.148 -18.609  -3.129  1.00 93.69           C  
ATOM    415  O   LEU A  52       7.238 -20.234  -4.703  1.00 93.69           O  
ATOM    416  CG  LEU A  52      10.523 -18.156  -2.623  1.00 93.69           C  
ATOM    417  CD1 LEU A  52      10.562 -18.188  -1.100  1.00 93.69           C  
ATOM    418  CD2 LEU A  52      11.617 -19.047  -3.211  1.00 93.69           C  
ATOM    419  N   GLY A  53       6.699 -18.328  -5.629  1.00 95.56           N  
ATOM    420  CA  GLY A  53       5.340 -18.719  -5.973  1.00 95.56           C  
ATOM    421  C   GLY A  53       4.305 -17.688  -5.551  1.00 95.56           C  
ATOM    422  O   GLY A  53       4.621 -16.500  -5.418  1.00 95.56           O  
ATOM    423  N   GLN A  54       3.074 -18.125  -5.410  1.00 94.81           N  
ATOM    424  CA  GLN A  54       1.988 -17.219  -5.035  1.00 94.81           C  
ATOM    425  C   GLN A  54       0.935 -17.938  -4.203  1.00 94.81           C  
ATOM    426  CB  GLN A  54       1.344 -16.609  -6.281  1.00 94.81           C  
ATOM    427  O   GLN A  54       0.604 -19.094  -4.480  1.00 94.81           O  
ATOM    428  CG  GLN A  54       0.152 -15.711  -5.977  1.00 94.81           C  
ATOM    429  CD  GLN A  54      -0.377 -15.000  -7.207  1.00 94.81           C  
ATOM    430  NE2 GLN A  54      -1.468 -14.258  -7.043  1.00 94.81           N  
ATOM    431  OE1 GLN A  54       0.189 -15.117  -8.297  1.00 94.81           O  
ATOM    432  N   GLY A  55       0.512 -17.281  -3.084  1.00 94.81           N  
ATOM    433  CA  GLY A  55      -0.589 -17.797  -2.289  1.00 94.81           C  
ATOM    434  C   GLY A  55      -1.951 -17.484  -2.879  1.00 94.81           C  
ATOM    435  O   GLY A  55      -2.074 -17.250  -4.082  1.00 94.81           O  
ATOM    436  N   THR A  56      -2.965 -17.594  -2.057  1.00 93.31           N  
ATOM    437  CA  THR A  56      -4.328 -17.375  -2.523  1.00 93.31           C  
ATOM    438  C   THR A  56      -4.539 -15.914  -2.906  1.00 93.31           C  
ATOM    439  CB  THR A  56      -5.359 -17.781  -1.452  1.00 93.31           C  
ATOM    440  O   THR A  56      -5.125 -15.617  -3.951  1.00 93.31           O  
ATOM    441  CG2 THR A  56      -6.781 -17.703  -2.000  1.00 93.31           C  
ATOM    442  OG1 THR A  56      -5.090 -19.125  -1.025  1.00 93.31           O  
ATOM    443  N   PHE A  57      -4.004 -14.984  -2.020  1.00 93.38           N  
ATOM    444  CA  PHE A  57      -4.281 -13.578  -2.277  1.00 93.38           C  
ATOM    445  C   PHE A  57      -2.996 -12.758  -2.268  1.00 93.38           C  
ATOM    446  CB  PHE A  57      -5.266 -13.023  -1.241  1.00 93.38           C  
ATOM    447  O   PHE A  57      -3.020 -11.547  -2.508  1.00 93.38           O  
ATOM    448  CG  PHE A  57      -6.621 -13.664  -1.286  1.00 93.38           C  
ATOM    449  CD1 PHE A  57      -7.539 -13.328  -2.275  1.00 93.38           C  
ATOM    450  CD2 PHE A  57      -6.984 -14.617  -0.338  1.00 93.38           C  
ATOM    451  CE1 PHE A  57      -8.797 -13.922  -2.320  1.00 93.38           C  
ATOM    452  CE2 PHE A  57      -8.242 -15.211  -0.376  1.00 93.38           C  
ATOM    453  CZ  PHE A  57      -9.148 -14.867  -1.367  1.00 93.38           C  
ATOM    454  N   THR A  58      -1.844 -13.406  -1.920  1.00 93.94           N  
ATOM    455  CA  THR A  58      -0.555 -12.727  -1.849  1.00 93.94           C  
ATOM    456  C   THR A  58       0.473 -13.430  -2.734  1.00 93.94           C  
ATOM    457  CB  THR A  58      -0.033 -12.672  -0.401  1.00 93.94           C  
ATOM    458  O   THR A  58       0.373 -14.633  -2.980  1.00 93.94           O  
ATOM    459  CG2 THR A  58      -1.003 -11.914   0.503  1.00 93.94           C  
ATOM    460  OG1 THR A  58       0.128 -14.008   0.097  1.00 93.94           O  
ATOM    461  N   LYS A  59       1.466 -12.664  -3.223  1.00 94.06           N  
ATOM    462  CA  LYS A  59       2.604 -13.195  -3.969  1.00 94.06           C  
ATOM    463  C   LYS A  59       3.809 -13.406  -3.059  1.00 94.06           C  
ATOM    464  CB  LYS A  59       2.975 -12.250  -5.117  1.00 94.06           C  
ATOM    465  O   LYS A  59       4.109 -12.562  -2.209  1.00 94.06           O  
ATOM    466  CG  LYS A  59       1.849 -12.016  -6.113  1.00 94.06           C  
ATOM    467  CD  LYS A  59       2.264 -11.039  -7.203  1.00 94.06           C  
ATOM    468  CE  LYS A  59       1.135 -10.797  -8.195  1.00 94.06           C  
ATOM    469  NZ  LYS A  59       1.520  -9.797  -9.242  1.00 94.06           N  
ATOM    470  N   ILE A  60       4.461 -14.531  -3.143  1.00 95.00           N  
ATOM    471  CA  ILE A  60       5.539 -14.914  -2.242  1.00 95.00           C  
ATOM    472  C   ILE A  60       6.887 -14.727  -2.936  1.00 95.00           C  
ATOM    473  CB  ILE A  60       5.383 -16.375  -1.769  1.00 95.00           C  
ATOM    474  O   ILE A  60       7.129 -15.297  -4.000  1.00 95.00           O  
ATOM    475  CG1 ILE A  60       4.004 -16.594  -1.136  1.00 95.00           C  
ATOM    476  CG2 ILE A  60       6.500 -16.750  -0.788  1.00 95.00           C  
ATOM    477  CD1 ILE A  60       3.719 -18.031  -0.740  1.00 95.00           C  
ATOM    478  N   PHE A  61       7.762 -13.922  -2.330  1.00 94.00           N  
ATOM    479  CA  PHE A  61       9.094 -13.641  -2.850  1.00 94.00           C  
ATOM    480  C   PHE A  61      10.156 -13.906  -1.789  1.00 94.00           C  
ATOM    481  CB  PHE A  61       9.195 -12.188  -3.334  1.00 94.00           C  
ATOM    482  O   PHE A  61       9.844 -14.023  -0.603  1.00 94.00           O  
ATOM    483  CG  PHE A  61       8.305 -11.883  -4.508  1.00 94.00           C  
ATOM    484  CD1 PHE A  61       8.758 -12.062  -5.809  1.00 94.00           C  
ATOM    485  CD2 PHE A  61       7.012 -11.414  -4.312  1.00 94.00           C  
ATOM    486  CE1 PHE A  61       7.941 -11.773  -6.898  1.00 94.00           C  
ATOM    487  CE2 PHE A  61       6.188 -11.125  -5.395  1.00 94.00           C  
ATOM    488  CZ  PHE A  61       6.652 -11.305  -6.688  1.00 94.00           C  
ATOM    489  N   LYS A  62      11.344 -14.133  -2.260  1.00 92.81           N  
ATOM    490  CA  LYS A  62      12.531 -14.188  -1.412  1.00 92.81           C  
ATOM    491  C   LYS A  62      13.242 -12.836  -1.385  1.00 92.81           C  
ATOM    492  CB  LYS A  62      13.492 -15.273  -1.896  1.00 92.81           C  
ATOM    493  O   LYS A  62      13.344 -12.156  -2.412  1.00 92.81           O  
ATOM    494  CG  LYS A  62      14.727 -15.445  -1.022  1.00 92.81           C  
ATOM    495  CD  LYS A  62      15.633 -16.547  -1.552  1.00 92.81           C  
ATOM    496  CE  LYS A  62      16.891 -16.672  -0.707  1.00 92.81           C  
ATOM    497  NZ  LYS A  62      17.797 -17.766  -1.219  1.00 92.81           N  
ATOM    498  N   GLY A  63      13.602 -12.375  -0.181  1.00 92.56           N  
ATOM    499  CA  GLY A  63      14.375 -11.148  -0.038  1.00 92.56           C  
ATOM    500  C   GLY A  63      15.438 -11.242   1.039  1.00 92.56           C  
ATOM    501  O   GLY A  63      15.609 -12.289   1.665  1.00 92.56           O  
ATOM    502  N   VAL A  64      16.219 -10.289   1.132  1.00 89.81           N  
ATOM    503  CA  VAL A  64      17.219 -10.141   2.176  1.00 89.81           C  
ATOM    504  C   VAL A  64      16.969  -8.867   2.973  1.00 89.81           C  
ATOM    505  CB  VAL A  64      18.656 -10.117   1.586  1.00 89.81           C  
ATOM    506  O   VAL A  64      16.766  -7.797   2.395  1.00 89.81           O  
ATOM    507  CG1 VAL A  64      19.672  -9.805   2.672  1.00 89.81           C  
ATOM    508  CG2 VAL A  64      18.969 -11.453   0.911  1.00 89.81           C  
ATOM    509  N   ARG A  65      16.781  -9.047   4.273  1.00 89.06           N  
ATOM    510  CA  ARG A  65      16.641  -7.910   5.172  1.00 89.06           C  
ATOM    511  C   ARG A  65      18.000  -7.438   5.680  1.00 89.06           C  
ATOM    512  CB  ARG A  65      15.742  -8.266   6.355  1.00 89.06           C  
ATOM    513  O   ARG A  65      18.797  -8.234   6.180  1.00 89.06           O  
ATOM    514  CG  ARG A  65      15.508  -7.121   7.324  1.00 89.06           C  
ATOM    515  CD  ARG A  65      14.711  -7.562   8.539  1.00 89.06           C  
ATOM    516  NE  ARG A  65      14.547  -6.477   9.500  1.00 89.06           N  
ATOM    517  NH1 ARG A  65      13.594  -7.797  11.141  1.00 89.06           N  
ATOM    518  NH2 ARG A  65      13.922  -5.559  11.516  1.00 89.06           N  
ATOM    519  CZ  ARG A  65      14.023  -6.613  10.719  1.00 89.06           C  
ATOM    520  N   ARG A  66      18.406  -6.273   5.465  1.00 89.06           N  
ATOM    521  CA  ARG A  66      19.625  -5.648   5.973  1.00 89.06           C  
ATOM    522  C   ARG A  66      19.328  -4.781   7.191  1.00 89.06           C  
ATOM    523  CB  ARG A  66      20.297  -4.812   4.883  1.00 89.06           C  
ATOM    524  O   ARG A  66      18.656  -3.752   7.074  1.00 89.06           O  
ATOM    525  CG  ARG A  66      20.766  -5.621   3.684  1.00 89.06           C  
ATOM    526  CD  ARG A  66      21.438  -4.746   2.637  1.00 89.06           C  
ATOM    527  NE  ARG A  66      22.031  -5.539   1.566  1.00 89.06           N  
ATOM    528  NH1 ARG A  66      22.797  -3.725   0.361  1.00 89.06           N  
ATOM    529  NH2 ARG A  66      23.172  -5.852  -0.405  1.00 89.06           N  
ATOM    530  CZ  ARG A  66      22.672  -5.039   0.510  1.00 89.06           C  
ATOM    531  N   GLU A  67      19.594  -5.211   8.367  1.00 83.88           N  
ATOM    532  CA  GLU A  67      19.375  -4.477   9.602  1.00 83.88           C  
ATOM    533  C   GLU A  67      20.688  -4.074  10.258  1.00 83.88           C  
ATOM    534  CB  GLU A  67      18.531  -5.312  10.578  1.00 83.88           C  
ATOM    535  O   GLU A  67      21.688  -4.766  10.117  1.00 83.88           O  
ATOM    536  CG  GLU A  67      19.219  -6.586  11.047  1.00 83.88           C  
ATOM    537  CD  GLU A  67      18.375  -7.402  12.008  1.00 83.88           C  
ATOM    538  OE1 GLU A  67      18.859  -8.453  12.492  1.00 83.88           O  
ATOM    539  OE2 GLU A  67      17.234  -6.992  12.281  1.00 83.88           O  
ATOM    540  N   VAL A  68      20.797  -2.973  10.875  1.00 78.44           N  
ATOM    541  CA  VAL A  68      21.984  -2.490  11.562  1.00 78.44           C  
ATOM    542  C   VAL A  68      21.953  -2.912  13.031  1.00 78.44           C  
ATOM    543  CB  VAL A  68      22.125  -0.954  11.453  1.00 78.44           C  
ATOM    544  O   VAL A  68      20.984  -2.621  13.734  1.00 78.44           O  
ATOM    545  CG1 VAL A  68      23.391  -0.472  12.164  1.00 78.44           C  
ATOM    546  CG2 VAL A  68      22.141  -0.522   9.984  1.00 78.44           C  
ATOM    547  N   GLY A  69      22.953  -3.705  13.375  1.00 73.19           N  
ATOM    548  CA  GLY A  69      23.062  -4.168  14.750  1.00 73.19           C  
ATOM    549  C   GLY A  69      23.438  -3.068  15.719  1.00 73.19           C  
ATOM    550  O   GLY A  69      23.703  -1.936  15.312  1.00 73.19           O  
ATOM    551  N   ASP A  70      23.453  -3.443  17.000  1.00 64.50           N  
ATOM    552  CA  ASP A  70      23.734  -2.516  18.094  1.00 64.50           C  
ATOM    553  C   ASP A  70      25.141  -1.931  17.953  1.00 64.50           C  
ATOM    554  CB  ASP A  70      23.578  -3.211  19.453  1.00 64.50           C  
ATOM    555  O   ASP A  70      25.391  -0.795  18.375  1.00 64.50           O  
ATOM    556  CG  ASP A  70      22.156  -3.631  19.750  1.00 64.50           C  
ATOM    557  OD1 ASP A  70      21.219  -3.014  19.203  1.00 64.50           O  
ATOM    558  OD2 ASP A  70      21.969  -4.582  20.531  1.00 64.50           O  
ATOM    559  N   TYR A  71      26.125  -2.697  17.297  1.00 63.84           N  
ATOM    560  CA  TYR A  71      27.516  -2.293  17.125  1.00 63.84           C  
ATOM    561  C   TYR A  71      27.766  -1.719  15.734  1.00 63.84           C  
ATOM    562  CB  TYR A  71      28.453  -3.480  17.375  1.00 63.84           C  
ATOM    563  O   TYR A  71      28.906  -1.646  15.281  1.00 63.84           O  
ATOM    564  CG  TYR A  71      28.375  -4.035  18.781  1.00 63.84           C  
ATOM    565  CD1 TYR A  71      29.094  -3.449  19.812  1.00 63.84           C  
ATOM    566  CD2 TYR A  71      27.594  -5.141  19.062  1.00 63.84           C  
ATOM    567  CE1 TYR A  71      29.031  -3.955  21.109  1.00 63.84           C  
ATOM    568  CE2 TYR A  71      27.516  -5.656  20.359  1.00 63.84           C  
ATOM    569  OH  TYR A  71      28.172  -5.562  22.641  1.00 63.84           O  
ATOM    570  CZ  TYR A  71      28.250  -5.059  21.375  1.00 63.84           C  
ATOM    571  N   GLY A  72      26.703  -1.450  14.953  1.00 72.62           N  
ATOM    572  CA  GLY A  72      26.812  -0.792  13.656  1.00 72.62           C  
ATOM    573  C   GLY A  72      27.062  -1.757  12.516  1.00 72.62           C  
ATOM    574  O   GLY A  72      27.188  -1.343  11.367  1.00 72.62           O  
ATOM    575  N   GLN A  73      27.219  -2.979  12.891  1.00 71.38           N  
ATOM    576  CA  GLN A  73      27.438  -3.959  11.828  1.00 71.38           C  
ATOM    577  C   GLN A  73      26.156  -4.195  11.031  1.00 71.38           C  
ATOM    578  CB  GLN A  73      27.953  -5.277  12.414  1.00 71.38           C  
ATOM    579  O   GLN A  73      25.062  -4.184  11.594  1.00 71.38           O  
ATOM    580  CG  GLN A  73      29.312  -5.176  13.070  1.00 71.38           C  
ATOM    581  CD  GLN A  73      29.781  -6.488  13.664  1.00 71.38           C  
ATOM    582  NE2 GLN A  73      31.000  -6.496  14.211  1.00 71.38           N  
ATOM    583  OE1 GLN A  73      29.062  -7.492  13.625  1.00 71.38           O  
ATOM    584  N   LEU A  74      26.312  -4.371   9.750  1.00 79.19           N  
ATOM    585  CA  LEU A  74      25.203  -4.707   8.867  1.00 79.19           C  
ATOM    586  C   LEU A  74      24.953  -6.211   8.859  1.00 79.19           C  
ATOM    587  CB  LEU A  74      25.484  -4.211   7.449  1.00 79.19           C  
ATOM    588  O   LEU A  74      25.844  -6.988   8.492  1.00 79.19           O  
ATOM    589  CG  LEU A  74      24.297  -4.246   6.477  1.00 79.19           C  
ATOM    590  CD1 LEU A  74      23.250  -3.209   6.879  1.00 79.19           C  
ATOM    591  CD2 LEU A  74      24.766  -4.012   5.047  1.00 79.19           C  
ATOM    592  N   HIS A  75      23.844  -6.598   9.359  1.00 80.56           N  
ATOM    593  CA  HIS A  75      23.469  -8.000   9.328  1.00 80.56           C  
ATOM    594  C   HIS A  75      22.484  -8.289   8.195  1.00 80.56           C  
ATOM    595  CB  HIS A  75      22.844  -8.414  10.672  1.00 80.56           C  
ATOM    596  O   HIS A  75      21.438  -7.641   8.094  1.00 80.56           O  
ATOM    597  CG  HIS A  75      23.797  -8.336  11.820  1.00 80.56           C  
ATOM    598  CD2 HIS A  75      24.516  -9.297  12.445  1.00 80.56           C  
ATOM    599  ND1 HIS A  75      24.094  -7.152  12.461  1.00 80.56           N  
ATOM    600  CE1 HIS A  75      24.969  -7.387  13.430  1.00 80.56           C  
ATOM    601  NE2 HIS A  75      25.234  -8.680  13.445  1.00 80.56           N  
ATOM    602  N   GLU A  76      22.812  -9.219   7.371  1.00 86.25           N  
ATOM    603  CA  GLU A  76      21.969  -9.656   6.270  1.00 86.25           C  
ATOM    604  C   GLU A  76      21.297 -11.000   6.574  1.00 86.25           C  
ATOM    605  CB  GLU A  76      22.766  -9.742   4.969  1.00 86.25           C  
ATOM    606  O   GLU A  76      21.984 -11.984   6.852  1.00 86.25           O  
ATOM    607  CG  GLU A  76      23.328  -8.414   4.500  1.00 86.25           C  
ATOM    608  CD  GLU A  76      24.016  -8.492   3.148  1.00 86.25           C  
ATOM    609  OE1 GLU A  76      24.422  -7.441   2.609  1.00 86.25           O  
ATOM    610  OE2 GLU A  76      24.156  -9.625   2.627  1.00 86.25           O  
ATOM    611  N   THR A  77      20.031 -10.977   6.609  1.00 86.00           N  
ATOM    612  CA  THR A  77      19.266 -12.195   6.855  1.00 86.00           C  
ATOM    613  C   THR A  77      18.281 -12.453   5.723  1.00 86.00           C  
ATOM    614  CB  THR A  77      18.516 -12.117   8.195  1.00 86.00           C  
ATOM    615  O   THR A  77      17.531 -11.555   5.336  1.00 86.00           O  
ATOM    616  CG2 THR A  77      17.797 -13.430   8.492  1.00 86.00           C  
ATOM    617  OG1 THR A  77      19.453 -11.852   9.250  1.00 86.00           O  
ATOM    618  N   GLU A  78      18.359 -13.734   5.203  1.00 89.88           N  
ATOM    619  CA  GLU A  78      17.344 -14.109   4.219  1.00 89.88           C  
ATOM    620  C   GLU A  78      15.953 -14.156   4.844  1.00 89.88           C  
ATOM    621  CB  GLU A  78      17.688 -15.461   3.582  1.00 89.88           C  
ATOM    622  O   GLU A  78      15.773 -14.727   5.922  1.00 89.88           O  
ATOM    623  CG  GLU A  78      18.953 -15.445   2.748  1.00 89.88           C  
ATOM    624  CD  GLU A  78      19.266 -16.781   2.111  1.00 89.88           C  
ATOM    625  OE1 GLU A  78      20.219 -16.859   1.296  1.00 89.88           O  
ATOM    626  OE2 GLU A  78      18.562 -17.766   2.430  1.00 89.88           O  
ATOM    627  N   VAL A  79      15.008 -13.430   4.168  1.00 93.00           N  
ATOM    628  CA  VAL A  79      13.648 -13.367   4.688  1.00 93.00           C  
ATOM    629  C   VAL A  79      12.656 -13.742   3.586  1.00 93.00           C  
ATOM    630  CB  VAL A  79      13.312 -11.969   5.250  1.00 93.00           C  
ATOM    631  O   VAL A  79      13.031 -13.852   2.414  1.00 93.00           O  
ATOM    632  CG1 VAL A  79      14.219 -11.633   6.430  1.00 93.00           C  
ATOM    633  CG2 VAL A  79      13.438 -10.914   4.156  1.00 93.00           C  
ATOM    634  N   LEU A  80      11.477 -14.094   3.992  1.00 94.12           N  
ATOM    635  CA  LEU A  80      10.367 -14.367   3.080  1.00 94.12           C  
ATOM    636  C   LEU A  80       9.438 -13.164   2.992  1.00 94.12           C  
ATOM    637  CB  LEU A  80       9.586 -15.602   3.535  1.00 94.12           C  
ATOM    638  O   LEU A  80       9.031 -12.609   4.016  1.00 94.12           O  
ATOM    639  CG  LEU A  80       8.578 -16.172   2.537  1.00 94.12           C  
ATOM    640  CD1 LEU A  80       8.648 -17.688   2.521  1.00 94.12           C  
ATOM    641  CD2 LEU A  80       7.168 -15.695   2.875  1.00 94.12           C  
ATOM    642  N   LEU A  81       9.141 -12.719   1.760  1.00 93.69           N  
ATOM    643  CA  LEU A  81       8.281 -11.555   1.523  1.00 93.69           C  
ATOM    644  C   LEU A  81       6.953 -11.984   0.916  1.00 93.69           C  
ATOM    645  CB  LEU A  81       8.984 -10.555   0.602  1.00 93.69           C  
ATOM    646  O   LEU A  81       6.922 -12.648  -0.121  1.00 93.69           O  
ATOM    647  CG  LEU A  81      10.391 -10.125   1.013  1.00 93.69           C  
ATOM    648  CD1 LEU A  81      11.008  -9.227  -0.059  1.00 93.69           C  
ATOM    649  CD2 LEU A  81      10.359  -9.406   2.359  1.00 93.69           C  
ATOM    650  N   LYS A  82       5.879 -11.586   1.536  1.00 94.00           N  
ATOM    651  CA  LYS A  82       4.543 -11.789   0.990  1.00 94.00           C  
ATOM    652  C   LYS A  82       3.916 -10.469   0.558  1.00 94.00           C  
ATOM    653  CB  LYS A  82       3.645 -12.484   2.016  1.00 94.00           C  
ATOM    654  O   LYS A  82       3.504  -9.664   1.398  1.00 94.00           O  
ATOM    655  CG  LYS A  82       4.070 -13.906   2.350  1.00 94.00           C  
ATOM    656  CD  LYS A  82       3.076 -14.586   3.287  1.00 94.00           C  
ATOM    657  CE  LYS A  82       3.445 -16.047   3.539  1.00 94.00           C  
ATOM    658  NZ  LYS A  82       2.477 -16.703   4.461  1.00 94.00           N  
ATOM    659  N   VAL A  83       3.752 -10.266  -0.729  1.00 92.75           N  
ATOM    660  CA  VAL A  83       3.232  -9.031  -1.300  1.00 92.75           C  
ATOM    661  C   VAL A  83       1.751  -9.195  -1.635  1.00 92.75           C  
ATOM    662  CB  VAL A  83       4.020  -8.609  -2.561  1.00 92.75           C  
ATOM    663  O   VAL A  83       1.378 -10.094  -2.396  1.00 92.75           O  
ATOM    664  CG1 VAL A  83       3.510  -7.273  -3.098  1.00 92.75           C  
ATOM    665  CG2 VAL A  83       5.516  -8.531  -2.254  1.00 92.75           C  
ATOM    666  N   LEU A  84       0.924  -8.359  -1.110  1.00 90.56           N  
ATOM    667  CA  LEU A  84      -0.501  -8.430  -1.415  1.00 90.56           C  
ATOM    668  C   LEU A  84      -0.759  -8.117  -2.885  1.00 90.56           C  
ATOM    669  CB  LEU A  84      -1.288  -7.461  -0.527  1.00 90.56           C  
ATOM    670  O   LEU A  84      -0.267  -7.109  -3.404  1.00 90.56           O  
ATOM    671  CG  LEU A  84      -2.807  -7.457  -0.710  1.00 90.56           C  
ATOM    672  CD1 LEU A  84      -3.387  -8.820  -0.357  1.00 90.56           C  
ATOM    673  CD2 LEU A  84      -3.443  -6.363   0.141  1.00 90.56           C  
ATOM    674  N   ASP A  85      -1.557  -8.977  -3.574  1.00 90.88           N  
ATOM    675  CA  ASP A  85      -1.867  -8.805  -4.988  1.00 90.88           C  
ATOM    676  C   ASP A  85      -2.730  -7.566  -5.219  1.00 90.88           C  
ATOM    677  CB  ASP A  85      -2.576 -10.047  -5.535  1.00 90.88           C  
ATOM    678  O   ASP A  85      -3.699  -7.336  -4.492  1.00 90.88           O  
ATOM    679  CG  ASP A  85      -2.535 -10.133  -7.051  1.00 90.88           C  
ATOM    680  OD1 ASP A  85      -2.564  -9.078  -7.723  1.00 90.88           O  
ATOM    681  OD2 ASP A  85      -2.479 -11.266  -7.578  1.00 90.88           O  
ATOM    682  N   LYS A  86      -2.443  -6.832  -6.219  1.00 88.12           N  
ATOM    683  CA  LYS A  86      -3.158  -5.602  -6.543  1.00 88.12           C  
ATOM    684  C   LYS A  86      -4.598  -5.895  -6.949  1.00 88.12           C  
ATOM    685  CB  LYS A  86      -2.439  -4.844  -7.660  1.00 88.12           C  
ATOM    686  O   LYS A  86      -5.477  -5.043  -6.801  1.00 88.12           O  
ATOM    687  CG  LYS A  86      -1.086  -4.281  -7.254  1.00 88.12           C  
ATOM    688  CD  LYS A  86      -0.453  -3.479  -8.383  1.00 88.12           C  
ATOM    689  CE  LYS A  86       0.896  -2.900  -7.977  1.00 88.12           C  
ATOM    690  NZ  LYS A  86       1.484  -2.051  -9.055  1.00 88.12           N  
ATOM    691  N   ALA A  87      -4.898  -7.039  -7.473  1.00 85.94           N  
ATOM    692  CA  ALA A  87      -6.238  -7.434  -7.906  1.00 85.94           C  
ATOM    693  C   ALA A  87      -7.156  -7.648  -6.707  1.00 85.94           C  
ATOM    694  CB  ALA A  87      -6.168  -8.703  -8.758  1.00 85.94           C  
ATOM    695  O   ALA A  87      -8.383  -7.723  -6.859  1.00 85.94           O  
ATOM    696  N   HIS A  88      -6.578  -7.727  -5.426  1.00 86.19           N  
ATOM    697  CA  HIS A  88      -7.379  -8.047  -4.250  1.00 86.19           C  
ATOM    698  C   HIS A  88      -7.125  -7.051  -3.123  1.00 86.19           C  
ATOM    699  CB  HIS A  88      -7.086  -9.469  -3.773  1.00 86.19           C  
ATOM    700  O   HIS A  88      -7.016  -7.441  -1.958  1.00 86.19           O  
ATOM    701  CG  HIS A  88      -7.414 -10.523  -4.781  1.00 86.19           C  
ATOM    702  CD2 HIS A  88      -6.625 -11.188  -5.656  1.00 86.19           C  
ATOM    703  ND1 HIS A  88      -8.695 -10.992  -4.977  1.00 86.19           N  
ATOM    704  CE1 HIS A  88      -8.680 -11.914  -5.930  1.00 86.19           C  
ATOM    705  NE2 HIS A  88      -7.438 -12.047  -6.359  1.00 86.19           N  
ATOM    706  N   ARG A  89      -7.004  -5.848  -3.266  1.00 84.38           N  
ATOM    707  CA  ARG A  89      -6.707  -4.785  -2.314  1.00 84.38           C  
ATOM    708  C   ARG A  89      -7.836  -4.629  -1.300  1.00 84.38           C  
ATOM    709  CB  ARG A  89      -6.473  -3.459  -3.045  1.00 84.38           C  
ATOM    710  O   ARG A  89      -7.633  -4.074  -0.217  1.00 84.38           O  
ATOM    711  CG  ARG A  89      -5.156  -3.400  -3.805  1.00 84.38           C  
ATOM    712  CD  ARG A  89      -4.961  -2.055  -4.488  1.00 84.38           C  
ATOM    713  NE  ARG A  89      -3.799  -2.064  -5.371  1.00 84.38           N  
ATOM    714  NH1 ARG A  89      -4.082   0.107  -6.109  1.00 84.38           N  
ATOM    715  NH2 ARG A  89      -2.334  -1.153  -6.887  1.00 84.38           N  
ATOM    716  CZ  ARG A  89      -3.408  -1.036  -6.121  1.00 84.38           C  
ATOM    717  N   ASN A  90      -9.070  -5.160  -1.675  1.00 83.75           N  
ATOM    718  CA  ASN A  90     -10.234  -5.062  -0.801  1.00 83.75           C  
ATOM    719  C   ASN A  90     -10.070  -5.926   0.448  1.00 83.75           C  
ATOM    720  CB  ASN A  90     -11.508  -5.457  -1.556  1.00 83.75           C  
ATOM    721  O   ASN A  90     -10.812  -5.766   1.419  1.00 83.75           O  
ATOM    722  CG  ASN A  90     -11.406  -6.832  -2.188  1.00 83.75           C  
ATOM    723  ND2 ASN A  90     -12.492  -7.598  -2.121  1.00 83.75           N  
ATOM    724  OD1 ASN A  90     -10.367  -7.207  -2.729  1.00 83.75           O  
ATOM    725  N   TYR A  91      -9.008  -6.820   0.541  1.00 85.19           N  
ATOM    726  CA  TYR A  91      -8.812  -7.703   1.686  1.00 85.19           C  
ATOM    727  C   TYR A  91      -7.750  -7.145   2.627  1.00 85.19           C  
ATOM    728  CB  TYR A  91      -8.414  -9.109   1.220  1.00 85.19           C  
ATOM    729  O   TYR A  91      -7.246  -7.863   3.496  1.00 85.19           O  
ATOM    730  CG  TYR A  91      -9.508  -9.828   0.466  1.00 85.19           C  
ATOM    731  CD1 TYR A  91     -10.672 -10.234   1.110  1.00 85.19           C  
ATOM    732  CD2 TYR A  91      -9.375 -10.102  -0.891  1.00 85.19           C  
ATOM    733  CE1 TYR A  91     -11.680 -10.906   0.420  1.00 85.19           C  
ATOM    734  CE2 TYR A  91     -10.375 -10.766  -1.591  1.00 85.19           C  
ATOM    735  OH  TYR A  91     -12.516 -11.820  -1.616  1.00 85.19           O  
ATOM    736  CZ  TYR A  91     -11.516 -11.164  -0.928  1.00 85.19           C  
ATOM    737  N   SER A  92      -7.309  -5.902   2.555  1.00 84.44           N  
ATOM    738  CA  SER A  92      -6.227  -5.289   3.322  1.00 84.44           C  
ATOM    739  C   SER A  92      -6.504  -5.359   4.820  1.00 84.44           C  
ATOM    740  CB  SER A  92      -6.027  -3.834   2.900  1.00 84.44           C  
ATOM    741  O   SER A  92      -5.590  -5.594   5.613  1.00 84.44           O  
ATOM    742  OG  SER A  92      -7.227  -3.094   3.062  1.00 84.44           O  
ATOM    743  N   GLU A  93      -7.781  -5.297   5.297  1.00 81.25           N  
ATOM    744  CA  GLU A  93      -8.141  -5.348   6.711  1.00 81.25           C  
ATOM    745  C   GLU A  93      -7.754  -6.684   7.332  1.00 81.25           C  
ATOM    746  CB  GLU A  93      -9.648  -5.105   6.887  1.00 81.25           C  
ATOM    747  O   GLU A  93      -7.055  -6.723   8.352  1.00 81.25           O  
ATOM    748  CG  GLU A  93     -10.102  -5.105   8.344  1.00 81.25           C  
ATOM    749  CD  GLU A  93     -11.594  -4.859   8.500  1.00 81.25           C  
ATOM    750  OE1 GLU A  93     -12.078  -4.816   9.656  1.00 81.25           O  
ATOM    751  OE2 GLU A  93     -12.281  -4.707   7.469  1.00 81.25           O  
ATOM    752  N   SER A  94      -8.242  -7.812   6.695  1.00 84.31           N  
ATOM    753  CA  SER A  94      -7.969  -9.156   7.203  1.00 84.31           C  
ATOM    754  C   SER A  94      -6.492  -9.516   7.047  1.00 84.31           C  
ATOM    755  CB  SER A  94      -8.828 -10.188   6.477  1.00 84.31           C  
ATOM    756  O   SER A  94      -5.965 -10.328   7.805  1.00 84.31           O  
ATOM    757  OG  SER A  94      -8.648 -11.477   7.039  1.00 84.31           O  
ATOM    758  N   PHE A  95      -5.801  -8.820   6.172  1.00 86.62           N  
ATOM    759  CA  PHE A  95      -4.367  -9.000   5.984  1.00 86.62           C  
ATOM    760  C   PHE A  95      -3.602  -8.617   7.242  1.00 86.62           C  
ATOM    761  CB  PHE A  95      -3.871  -8.172   4.793  1.00 86.62           C  
ATOM    762  O   PHE A  95      -2.754  -9.375   7.719  1.00 86.62           O  
ATOM    763  CG  PHE A  95      -2.385  -8.258   4.570  1.00 86.62           C  
ATOM    764  CD1 PHE A  95      -1.528  -7.309   5.109  1.00 86.62           C  
ATOM    765  CD2 PHE A  95      -1.846  -9.297   3.818  1.00 86.62           C  
ATOM    766  CE1 PHE A  95      -0.153  -7.387   4.902  1.00 86.62           C  
ATOM    767  CE2 PHE A  95      -0.473  -9.383   3.607  1.00 86.62           C  
ATOM    768  CZ  PHE A  95       0.372  -8.422   4.148  1.00 86.62           C  
ATOM    769  N   PHE A  96      -3.949  -7.633   7.859  1.00 81.56           N  
ATOM    770  CA  PHE A  96      -3.238  -7.145   9.031  1.00 81.56           C  
ATOM    771  C   PHE A  96      -3.621  -7.941  10.273  1.00 81.56           C  
ATOM    772  CB  PHE A  96      -3.531  -5.656   9.258  1.00 81.56           C  
ATOM    773  O   PHE A  96      -2.824  -8.070  11.203  1.00 81.56           O  
ATOM    774  CG  PHE A  96      -2.885  -4.750   8.242  1.00 81.56           C  
ATOM    775  CD1 PHE A  96      -1.519  -4.496   8.289  1.00 81.56           C  
ATOM    776  CD2 PHE A  96      -3.641  -4.152   7.246  1.00 81.56           C  
ATOM    777  CE1 PHE A  96      -0.917  -3.658   7.355  1.00 81.56           C  
ATOM    778  CE2 PHE A  96      -3.047  -3.314   6.305  1.00 81.56           C  
ATOM    779  CZ  PHE A  96      -1.685  -3.068   6.363  1.00 81.56           C  
ATOM    780  N   GLU A  97      -4.781  -8.602  10.297  1.00 79.62           N  
ATOM    781  CA  GLU A  97      -5.184  -9.477  11.398  1.00 79.62           C  
ATOM    782  C   GLU A  97      -4.195 -10.625  11.586  1.00 79.62           C  
ATOM    783  CB  GLU A  97      -6.590 -10.023  11.164  1.00 79.62           C  
ATOM    784  O   GLU A  97      -3.756 -10.898  12.703  1.00 79.62           O  
ATOM    785  CG  GLU A  97      -7.691  -8.977  11.305  1.00 79.62           C  
ATOM    786  CD  GLU A  97      -9.078  -9.523  11.000  1.00 79.62           C  
ATOM    787  OE1 GLU A  97     -10.062  -8.766  11.117  1.00 79.62           O  
ATOM    788  OE2 GLU A  97      -9.172 -10.711  10.625  1.00 79.62           O  
ATOM    789  N   ALA A  98      -3.826 -11.258  10.484  1.00 83.06           N  
ATOM    790  CA  ALA A  98      -2.912 -12.391  10.539  1.00 83.06           C  
ATOM    791  C   ALA A  98      -1.522 -11.961  11.000  1.00 83.06           C  
ATOM    792  CB  ALA A  98      -2.828 -13.078   9.180  1.00 83.06           C  
ATOM    793  O   ALA A  98      -0.894 -12.633  11.820  1.00 83.06           O  
ATOM    794  N   ALA A  99      -1.087 -10.820  10.516  1.00 80.56           N  
ATOM    795  CA  ALA A  99       0.243 -10.328  10.867  1.00 80.56           C  
ATOM    796  C   ALA A  99       0.311  -9.938  12.344  1.00 80.56           C  
ATOM    797  CB  ALA A  99       0.619  -9.141   9.984  1.00 80.56           C  
ATOM    798  O   ALA A  99       1.269 -10.281  13.039  1.00 80.56           O  
ATOM    799  N   SER A 100      -0.721  -9.273  12.836  1.00 79.56           N  
ATOM    800  CA  SER A 100      -0.745  -8.797  14.219  1.00 79.56           C  
ATOM    801  C   SER A 100      -0.833  -9.961  15.203  1.00 79.56           C  
ATOM    802  CB  SER A 100      -1.920  -7.844  14.438  1.00 79.56           C  
ATOM    803  O   SER A 100      -0.151  -9.969  16.219  1.00 79.56           O  
ATOM    804  OG  SER A 100      -1.947  -7.379  15.773  1.00 79.56           O  
ATOM    805  N   MET A 101      -1.643 -10.984  14.875  1.00 78.12           N  
ATOM    806  CA  MET A 101      -1.782 -12.164  15.727  1.00 78.12           C  
ATOM    807  C   MET A 101      -0.438 -12.852  15.922  1.00 78.12           C  
ATOM    808  CB  MET A 101      -2.795 -13.141  15.141  1.00 78.12           C  
ATOM    809  O   MET A 101      -0.029 -13.117  17.062  1.00 78.12           O  
ATOM    810  CG  MET A 101      -3.020 -14.383  15.992  1.00 78.12           C  
ATOM    811  SD  MET A 101      -4.125 -15.602  15.180  1.00 78.12           S  
ATOM    812  CE  MET A 101      -2.980 -16.312  13.969  1.00 78.12           C  
ATOM    813  N   MET A 102       0.277 -13.070  14.883  1.00 77.62           N  
ATOM    814  CA  MET A 102       1.515 -13.844  14.938  1.00 77.62           C  
ATOM    815  C   MET A 102       2.627 -13.047  15.609  1.00 77.62           C  
ATOM    816  CB  MET A 102       1.947 -14.258  13.523  1.00 77.62           C  
ATOM    817  O   MET A 102       3.531 -13.633  16.219  1.00 77.62           O  
ATOM    818  CG  MET A 102       0.973 -15.203  12.836  1.00 77.62           C  
ATOM    819  SD  MET A 102       0.676 -16.734  13.805  1.00 77.62           S  
ATOM    820  CE  MET A 102       2.268 -17.578  13.570  1.00 77.62           C  
ATOM    821  N   SER A 103       2.547 -11.703  15.602  1.00 79.75           N  
ATOM    822  CA  SER A 103       3.586 -10.867  16.203  1.00 79.75           C  
ATOM    823  C   SER A 103       3.566 -10.961  17.719  1.00 79.75           C  
ATOM    824  CB  SER A 103       3.414  -9.406  15.773  1.00 79.75           C  
ATOM    825  O   SER A 103       4.594 -10.766  18.375  1.00 79.75           O  
ATOM    826  OG  SER A 103       2.217  -8.867  16.297  1.00 79.75           O  
ATOM    827  N   LYS A 104       2.480 -11.391  18.391  1.00 74.62           N  
ATOM    828  CA  LYS A 104       2.334 -11.477  19.844  1.00 74.62           C  
ATOM    829  C   LYS A 104       2.775 -12.844  20.359  1.00 74.62           C  
ATOM    830  CB  LYS A 104       0.887 -11.203  20.250  1.00 74.62           C  
ATOM    831  O   LYS A 104       2.834 -13.062  21.578  1.00 74.62           O  
ATOM    832  CG  LYS A 104       0.413  -9.789  19.953  1.00 74.62           C  
ATOM    833  CD  LYS A 104      -1.040  -9.586  20.359  1.00 74.62           C  
ATOM    834  CE  LYS A 104      -1.545  -8.203  19.969  1.00 74.62           C  
ATOM    835  NZ  LYS A 104      -2.982  -8.016  20.312  1.00 74.62           N  
ATOM    836  N   LEU A 105       3.086 -13.719  19.391  1.00 78.50           N  
ATOM    837  CA  LEU A 105       3.393 -15.094  19.781  1.00 78.50           C  
ATOM    838  C   LEU A 105       4.883 -15.383  19.625  1.00 78.50           C  
ATOM    839  CB  LEU A 105       2.580 -16.078  18.938  1.00 78.50           C  
ATOM    840  O   LEU A 105       5.531 -14.844  18.719  1.00 78.50           O  
ATOM    841  CG  LEU A 105       1.062 -15.883  18.938  1.00 78.50           C  
ATOM    842  CD1 LEU A 105       0.403 -16.844  17.953  1.00 78.50           C  
ATOM    843  CD2 LEU A 105       0.501 -16.078  20.344  1.00 78.50           C  
ATOM    844  N   SER A 106       5.422 -15.977  20.641  1.00 79.06           N  
ATOM    845  CA  SER A 106       6.785 -16.500  20.625  1.00 79.06           C  
ATOM    846  C   SER A 106       6.809 -18.000  20.906  1.00 79.06           C  
ATOM    847  CB  SER A 106       7.660 -15.766  21.641  1.00 79.06           C  
ATOM    848  O   SER A 106       7.078 -18.406  22.047  1.00 79.06           O  
ATOM    849  OG  SER A 106       9.008 -16.188  21.531  1.00 79.06           O  
ATOM    850  N   HIS A 107       6.465 -18.766  20.031  1.00 84.88           N  
ATOM    851  CA  HIS A 107       6.438 -20.234  20.125  1.00 84.88           C  
ATOM    852  C   HIS A 107       7.336 -20.875  19.078  1.00 84.88           C  
ATOM    853  CB  HIS A 107       5.004 -20.750  19.984  1.00 84.88           C  
ATOM    854  O   HIS A 107       7.359 -20.438  17.922  1.00 84.88           O  
ATOM    855  CG  HIS A 107       4.848 -22.188  20.375  1.00 84.88           C  
ATOM    856  CD2 HIS A 107       4.648 -22.750  21.594  1.00 84.88           C  
ATOM    857  ND1 HIS A 107       4.887 -23.219  19.469  1.00 84.88           N  
ATOM    858  CE1 HIS A 107       4.723 -24.359  20.094  1.00 84.88           C  
ATOM    859  NE2 HIS A 107       4.574 -24.109  21.391  1.00 84.88           N  
ATOM    860  N   LYS A 108       8.086 -21.844  19.484  1.00 86.69           N  
ATOM    861  CA  LYS A 108       9.117 -22.406  18.625  1.00 86.69           C  
ATOM    862  C   LYS A 108       8.500 -23.078  17.391  1.00 86.69           C  
ATOM    863  CB  LYS A 108       9.961 -23.422  19.391  1.00 86.69           C  
ATOM    864  O   LYS A 108       9.164 -23.219  16.359  1.00 86.69           O  
ATOM    865  CG  LYS A 108       9.164 -24.562  20.000  1.00 86.69           C  
ATOM    866  CD  LYS A 108      10.062 -25.547  20.750  1.00 86.69           C  
ATOM    867  CE  LYS A 108       9.266 -26.688  21.344  1.00 86.69           C  
ATOM    868  NZ  LYS A 108      10.148 -27.688  22.031  1.00 86.69           N  
ATOM    869  N   HIS A 109       7.234 -23.484  17.438  1.00 91.38           N  
ATOM    870  CA  HIS A 109       6.602 -24.172  16.328  1.00 91.38           C  
ATOM    871  C   HIS A 109       5.750 -23.219  15.492  1.00 91.38           C  
ATOM    872  CB  HIS A 109       5.742 -25.344  16.828  1.00 91.38           C  
ATOM    873  O   HIS A 109       4.922 -23.656  14.688  1.00 91.38           O  
ATOM    874  CG  HIS A 109       6.539 -26.469  17.422  1.00 91.38           C  
ATOM    875  CD2 HIS A 109       6.730 -26.844  18.703  1.00 91.38           C  
ATOM    876  ND1 HIS A 109       7.258 -27.344  16.641  1.00 91.38           N  
ATOM    877  CE1 HIS A 109       7.859 -28.219  17.438  1.00 91.38           C  
ATOM    878  NE2 HIS A 109       7.555 -27.938  18.688  1.00 91.38           N  
ATOM    879  N   LEU A 110       5.918 -21.906  15.727  1.00 91.94           N  
ATOM    880  CA  LEU A 110       5.242 -20.891  14.938  1.00 91.94           C  
ATOM    881  C   LEU A 110       6.250 -20.016  14.188  1.00 91.94           C  
ATOM    882  CB  LEU A 110       4.363 -20.016  15.828  1.00 91.94           C  
ATOM    883  O   LEU A 110       7.320 -19.719  14.719  1.00 91.94           O  
ATOM    884  CG  LEU A 110       3.195 -20.703  16.531  1.00 91.94           C  
ATOM    885  CD1 LEU A 110       2.502 -19.750  17.484  1.00 91.94           C  
ATOM    886  CD2 LEU A 110       2.207 -21.250  15.508  1.00 91.94           C  
ATOM    887  N   VAL A 111       5.879 -19.688  12.906  1.00 91.25           N  
ATOM    888  CA  VAL A 111       6.738 -18.812  12.125  1.00 91.25           C  
ATOM    889  C   VAL A 111       6.812 -17.438  12.797  1.00 91.25           C  
ATOM    890  CB  VAL A 111       6.227 -18.656  10.672  1.00 91.25           C  
ATOM    891  O   VAL A 111       5.785 -16.859  13.156  1.00 91.25           O  
ATOM    892  CG1 VAL A 111       6.973 -17.547   9.953  1.00 91.25           C  
ATOM    893  CG2 VAL A 111       6.383 -19.984   9.922  1.00 91.25           C  
ATOM    894  N   LEU A 112       7.957 -17.047  12.914  1.00 84.12           N  
ATOM    895  CA  LEU A 112       8.148 -15.719  13.469  1.00 84.12           C  
ATOM    896  C   LEU A 112       8.062 -14.656  12.375  1.00 84.12           C  
ATOM    897  CB  LEU A 112       9.508 -15.625  14.172  1.00 84.12           C  
ATOM    898  O   LEU A 112       8.797 -14.711  11.391  1.00 84.12           O  
ATOM    899  CG  LEU A 112       9.836 -14.289  14.836  1.00 84.12           C  
ATOM    900  CD1 LEU A 112       8.898 -14.031  16.016  1.00 84.12           C  
ATOM    901  CD2 LEU A 112      11.289 -14.258  15.297  1.00 84.12           C  
ATOM    902  N   ASN A 113       7.172 -13.789  12.461  1.00 88.31           N  
ATOM    903  CA  ASN A 113       7.113 -12.633  11.578  1.00 88.31           C  
ATOM    904  C   ASN A 113       8.062 -11.531  12.031  1.00 88.31           C  
ATOM    905  CB  ASN A 113       5.680 -12.102  11.484  1.00 88.31           C  
ATOM    906  O   ASN A 113       7.961 -11.055  13.164  1.00 88.31           O  
ATOM    907  CG  ASN A 113       4.727 -13.094  10.852  1.00 88.31           C  
ATOM    908  ND2 ASN A 113       3.525 -12.633  10.523  1.00 88.31           N  
ATOM    909  OD1 ASN A 113       5.066 -14.266  10.664  1.00 88.31           O  
ATOM    910  N   TYR A 114       8.969 -11.172  11.164  1.00 84.25           N  
ATOM    911  CA  TYR A 114       9.891 -10.094  11.508  1.00 84.25           C  
ATOM    912  C   TYR A 114       9.156  -8.758  11.594  1.00 84.25           C  
ATOM    913  CB  TYR A 114      11.023 -10.000  10.477  1.00 84.25           C  
ATOM    914  O   TYR A 114       9.531  -7.891  12.383  1.00 84.25           O  
ATOM    915  CG  TYR A 114      11.984 -11.164  10.539  1.00 84.25           C  
ATOM    916  CD1 TYR A 114      12.969 -11.227  11.523  1.00 84.25           C  
ATOM    917  CD2 TYR A 114      11.922 -12.195   9.602  1.00 84.25           C  
ATOM    918  CE1 TYR A 114      13.867 -12.289  11.578  1.00 84.25           C  
ATOM    919  CE2 TYR A 114      12.805 -13.266   9.648  1.00 84.25           C  
ATOM    920  OH  TYR A 114      14.656 -14.359  10.688  1.00 84.25           O  
ATOM    921  CZ  TYR A 114      13.773 -13.305  10.641  1.00 84.25           C  
ATOM    922  N   GLY A 115       8.094  -8.625  10.719  1.00 88.56           N  
ATOM    923  CA  GLY A 115       7.332  -7.383  10.680  1.00 88.56           C  
ATOM    924  C   GLY A 115       6.531  -7.215   9.406  1.00 88.56           C  
ATOM    925  O   GLY A 115       6.328  -8.180   8.656  1.00 88.56           O  
ATOM    926  N   VAL A 116       5.945  -5.961   9.188  1.00 86.19           N  
ATOM    927  CA  VAL A 116       5.176  -5.602   8.008  1.00 86.19           C  
ATOM    928  C   VAL A 116       5.828  -4.418   7.301  1.00 86.19           C  
ATOM    929  CB  VAL A 116       3.709  -5.266   8.359  1.00 86.19           C  
ATOM    930  O   VAL A 116       6.246  -3.455   7.949  1.00 86.19           O  
ATOM    931  CG1 VAL A 116       2.924  -4.871   7.113  1.00 86.19           C  
ATOM    932  CG2 VAL A 116       3.047  -6.449   9.062  1.00 86.19           C  
ATOM    933  N   CYS A 117       6.047  -4.555   6.012  1.00 85.19           N  
ATOM    934  CA  CYS A 117       6.539  -3.479   5.156  1.00 85.19           C  
ATOM    935  C   CYS A 117       5.406  -2.879   4.328  1.00 85.19           C  
ATOM    936  CB  CYS A 117       7.641  -3.990   4.230  1.00 85.19           C  
ATOM    937  O   CYS A 117       4.848  -3.545   3.457  1.00 85.19           O  
ATOM    938  SG  CYS A 117       8.195  -2.773   3.020  1.00 85.19           S  
ATOM    939  N   VAL A 118       4.973  -1.704   4.629  1.00 82.19           N  
ATOM    940  CA  VAL A 118       3.941  -1.009   3.863  1.00 82.19           C  
ATOM    941  C   VAL A 118       4.578   0.095   3.021  1.00 82.19           C  
ATOM    942  CB  VAL A 118       2.854  -0.416   4.785  1.00 82.19           C  
ATOM    943  O   VAL A 118       5.133   1.055   3.564  1.00 82.19           O  
ATOM    944  CG1 VAL A 118       1.768   0.276   3.965  1.00 82.19           C  
ATOM    945  CG2 VAL A 118       2.248  -1.509   5.668  1.00 82.19           C  
ATOM    946  N   CYS A 119       4.594  -0.018   1.742  1.00 77.81           N  
ATOM    947  CA  CYS A 119       5.203   0.945   0.832  1.00 77.81           C  
ATOM    948  C   CYS A 119       4.312   1.188  -0.380  1.00 77.81           C  
ATOM    949  CB  CYS A 119       6.578   0.456   0.375  1.00 77.81           C  
ATOM    950  O   CYS A 119       4.109   0.290  -1.199  1.00 77.81           O  
ATOM    951  SG  CYS A 119       7.430   1.607  -0.723  1.00 77.81           S  
ATOM    952  N   GLY A 120       3.812   2.402  -0.567  1.00 77.19           N  
ATOM    953  CA  GLY A 120       2.893   2.689  -1.656  1.00 77.19           C  
ATOM    954  C   GLY A 120       1.595   1.909  -1.562  1.00 77.19           C  
ATOM    955  O   GLY A 120       0.896   1.979  -0.549  1.00 77.19           O  
ATOM    956  N   ASP A 121       1.268   1.190  -2.635  1.00 80.00           N  
ATOM    957  CA  ASP A 121       0.051   0.384  -2.680  1.00 80.00           C  
ATOM    958  C   ASP A 121       0.364  -1.093  -2.451  1.00 80.00           C  
ATOM    959  CB  ASP A 121      -0.667   0.570  -4.016  1.00 80.00           C  
ATOM    960  O   ASP A 121      -0.481  -1.957  -2.697  1.00 80.00           O  
ATOM    961  CG  ASP A 121       0.264   0.458  -5.211  1.00 80.00           C  
ATOM    962  OD1 ASP A 121       1.484   0.675  -5.055  1.00 80.00           O  
ATOM    963  OD2 ASP A 121      -0.228   0.151  -6.320  1.00 80.00           O  
ATOM    964  N   GLU A 122       1.528  -1.377  -1.984  1.00 84.38           N  
ATOM    965  CA  GLU A 122       1.881  -2.773  -1.750  1.00 84.38           C  
ATOM    966  C   GLU A 122       2.082  -3.051  -0.262  1.00 84.38           C  
ATOM    967  CB  GLU A 122       3.145  -3.148  -2.529  1.00 84.38           C  
ATOM    968  O   GLU A 122       2.916  -2.416   0.385  1.00 84.38           O  
ATOM    969  CG  GLU A 122       2.959  -3.143  -4.039  1.00 84.38           C  
ATOM    970  CD  GLU A 122       4.188  -3.621  -4.797  1.00 84.38           C  
ATOM    971  OE1 GLU A 122       4.125  -3.742  -6.039  1.00 84.38           O  
ATOM    972  OE2 GLU A 122       5.223  -3.875  -4.141  1.00 84.38           O  
ATOM    973  N   ASN A 123       1.340  -3.904   0.338  1.00 84.44           N  
ATOM    974  CA  ASN A 123       1.508  -4.469   1.673  1.00 84.44           C  
ATOM    975  C   ASN A 123       2.381  -5.719   1.647  1.00 84.44           C  
ATOM    976  CB  ASN A 123       0.147  -4.781   2.299  1.00 84.44           C  
ATOM    977  O   ASN A 123       2.051  -6.699   0.975  1.00 84.44           O  
ATOM    978  CG  ASN A 123      -0.758  -3.568   2.365  1.00 84.44           C  
ATOM    979  ND2 ASN A 123      -2.062  -3.795   2.248  1.00 84.44           N  
ATOM    980  OD1 ASN A 123      -0.291  -2.438   2.520  1.00 84.44           O  
ATOM    981  N   ILE A 124       3.504  -5.652   2.346  1.00 90.12           N  
ATOM    982  CA  ILE A 124       4.453  -6.758   2.324  1.00 90.12           C  
ATOM    983  C   ILE A 124       4.613  -7.328   3.732  1.00 90.12           C  
ATOM    984  CB  ILE A 124       5.824  -6.316   1.766  1.00 90.12           C  
ATOM    985  O   ILE A 124       4.969  -6.602   4.664  1.00 90.12           O  
ATOM    986  CG1 ILE A 124       5.652  -5.637   0.403  1.00 90.12           C  
ATOM    987  CG2 ILE A 124       6.777  -7.512   1.665  1.00 90.12           C  
ATOM    988  CD1 ILE A 124       6.926  -5.008  -0.140  1.00 90.12           C  
ATOM    989  N   LEU A 125       4.293  -8.586   3.977  1.00 90.94           N  
ATOM    990  CA  LEU A 125       4.562  -9.305   5.215  1.00 90.94           C  
ATOM    991  C   LEU A 125       5.938  -9.961   5.176  1.00 90.94           C  
ATOM    992  CB  LEU A 125       3.486 -10.367   5.461  1.00 90.94           C  
ATOM    993  O   LEU A 125       6.285 -10.625   4.195  1.00 90.94           O  
ATOM    994  CG  LEU A 125       3.641 -11.203   6.730  1.00 90.94           C  
ATOM    995  CD1 LEU A 125       3.514 -10.320   7.969  1.00 90.94           C  
ATOM    996  CD2 LEU A 125       2.605 -12.328   6.762  1.00 90.94           C  
ATOM    997  N   VAL A 126       6.730  -9.758   6.195  1.00 90.75           N  
ATOM    998  CA  VAL A 126       8.102 -10.258   6.246  1.00 90.75           C  
ATOM    999  C   VAL A 126       8.203 -11.383   7.277  1.00 90.75           C  
ATOM   1000  CB  VAL A 126       9.102  -9.141   6.582  1.00 90.75           C  
ATOM   1001  O   VAL A 126       7.965 -11.164   8.469  1.00 90.75           O  
ATOM   1002  CG1 VAL A 126      10.539  -9.664   6.527  1.00 90.75           C  
ATOM   1003  CG2 VAL A 126       8.930  -7.961   5.621  1.00 90.75           C  
ATOM   1004  N   GLN A 127       8.570 -12.617   6.824  1.00 92.69           N  
ATOM   1005  CA  GLN A 127       8.703 -13.812   7.660  1.00 92.69           C  
ATOM   1006  C   GLN A 127      10.070 -14.461   7.484  1.00 92.69           C  
ATOM   1007  CB  GLN A 127       7.598 -14.820   7.336  1.00 92.69           C  
ATOM   1008  O   GLN A 127      10.867 -14.023   6.652  1.00 92.69           O  
ATOM   1009  CG  GLN A 127       6.191 -14.289   7.582  1.00 92.69           C  
ATOM   1010  CD  GLN A 127       5.121 -15.336   7.324  1.00 92.69           C  
ATOM   1011  NE2 GLN A 127       3.898 -15.047   7.762  1.00 92.69           N  
ATOM   1012  OE1 GLN A 127       5.391 -16.391   6.738  1.00 92.69           O  
ATOM   1013  N   GLU A 128      10.336 -15.391   8.359  1.00 91.94           N  
ATOM   1014  CA  GLU A 128      11.578 -16.141   8.211  1.00 91.94           C  
ATOM   1015  C   GLU A 128      11.555 -17.000   6.949  1.00 91.94           C  
ATOM   1016  CB  GLU A 128      11.836 -17.016   9.438  1.00 91.94           C  
ATOM   1017  O   GLU A 128      10.516 -17.547   6.586  1.00 91.94           O  
ATOM   1018  CG  GLU A 128      10.734 -18.031   9.703  1.00 91.94           C  
ATOM   1019  CD  GLU A 128      10.953 -18.828  10.984  1.00 91.94           C  
ATOM   1020  OE1 GLU A 128      10.109 -19.688  11.320  1.00 91.94           O  
ATOM   1021  OE2 GLU A 128      11.977 -18.578  11.664  1.00 91.94           O  
ATOM   1022  N   PHE A 129      12.680 -17.078   6.312  1.00 92.56           N  
ATOM   1023  CA  PHE A 129      12.844 -17.875   5.105  1.00 92.56           C  
ATOM   1024  C   PHE A 129      13.102 -19.328   5.449  1.00 92.56           C  
ATOM   1025  CB  PHE A 129      14.000 -17.328   4.254  1.00 92.56           C  
ATOM   1026  O   PHE A 129      13.820 -19.641   6.402  1.00 92.56           O  
ATOM   1027  CG  PHE A 129      14.359 -18.203   3.082  1.00 92.56           C  
ATOM   1028  CD1 PHE A 129      15.508 -18.969   3.102  1.00 92.56           C  
ATOM   1029  CD2 PHE A 129      13.539 -18.234   1.961  1.00 92.56           C  
ATOM   1030  CE1 PHE A 129      15.844 -19.781   2.018  1.00 92.56           C  
ATOM   1031  CE2 PHE A 129      13.867 -19.047   0.873  1.00 92.56           C  
ATOM   1032  CZ  PHE A 129      15.016 -19.812   0.903  1.00 92.56           C  
ATOM   1033  N   VAL A 130      12.492 -20.156   4.723  1.00 90.06           N  
ATOM   1034  CA  VAL A 130      12.641 -21.594   4.906  1.00 90.06           C  
ATOM   1035  C   VAL A 130      13.188 -22.234   3.631  1.00 90.06           C  
ATOM   1036  CB  VAL A 130      11.297 -22.266   5.301  1.00 90.06           C  
ATOM   1037  O   VAL A 130      12.531 -22.203   2.586  1.00 90.06           O  
ATOM   1038  CG1 VAL A 130      11.469 -23.766   5.453  1.00 90.06           C  
ATOM   1039  CG2 VAL A 130      10.758 -21.641   6.594  1.00 90.06           C  
ATOM   1040  N   LYS A 131      14.266 -22.859   3.760  1.00 86.56           N  
ATOM   1041  CA  LYS A 131      14.945 -23.453   2.609  1.00 86.56           C  
ATOM   1042  C   LYS A 131      14.133 -24.609   2.029  1.00 86.56           C  
ATOM   1043  CB  LYS A 131      16.344 -23.922   2.994  1.00 86.56           C  
ATOM   1044  O   LYS A 131      14.016 -24.734   0.811  1.00 86.56           O  
ATOM   1045  CG  LYS A 131      17.141 -24.516   1.838  1.00 86.56           C  
ATOM   1046  CD  LYS A 131      18.531 -24.953   2.279  1.00 86.56           C  
ATOM   1047  CE  LYS A 131      19.297 -25.609   1.143  1.00 86.56           C  
ATOM   1048  NZ  LYS A 131      20.672 -26.016   1.562  1.00 86.56           N  
ATOM   1049  N   PHE A 132      13.531 -25.453   2.881  1.00 90.31           N  
ATOM   1050  CA  PHE A 132      12.859 -26.672   2.420  1.00 90.31           C  
ATOM   1051  C   PHE A 132      11.461 -26.359   1.913  1.00 90.31           C  
ATOM   1052  CB  PHE A 132      12.789 -27.703   3.543  1.00 90.31           C  
ATOM   1053  O   PHE A 132      10.883 -27.125   1.148  1.00 90.31           O  
ATOM   1054  CG  PHE A 132      14.133 -28.266   3.934  1.00 90.31           C  
ATOM   1055  CD1 PHE A 132      14.742 -29.250   3.168  1.00 90.31           C  
ATOM   1056  CD2 PHE A 132      14.789 -27.812   5.070  1.00 90.31           C  
ATOM   1057  CE1 PHE A 132      15.984 -29.781   3.527  1.00 90.31           C  
ATOM   1058  CE2 PHE A 132      16.031 -28.328   5.434  1.00 90.31           C  
ATOM   1059  CZ  PHE A 132      16.625 -29.312   4.664  1.00 90.31           C  
ATOM   1060  N   GLY A 133      10.875 -25.234   2.363  1.00 94.81           N  
ATOM   1061  CA  GLY A 133       9.555 -24.844   1.894  1.00 94.81           C  
ATOM   1062  C   GLY A 133       8.422 -25.500   2.660  1.00 94.81           C  
ATOM   1063  O   GLY A 133       8.562 -25.797   3.850  1.00 94.81           O  
ATOM   1064  N   SER A 134       7.320 -25.688   2.031  1.00 96.62           N  
ATOM   1065  CA  SER A 134       6.105 -26.156   2.688  1.00 96.62           C  
ATOM   1066  C   SER A 134       6.098 -27.672   2.803  1.00 96.62           C  
ATOM   1067  CB  SER A 134       4.867 -25.688   1.925  1.00 96.62           C  
ATOM   1068  O   SER A 134       6.789 -28.359   2.049  1.00 96.62           O  
ATOM   1069  OG  SER A 134       4.832 -26.250   0.626  1.00 96.62           O  
ATOM   1070  N   LEU A 135       5.328 -28.156   3.703  1.00 97.44           N  
ATOM   1071  CA  LEU A 135       5.297 -29.578   4.012  1.00 97.44           C  
ATOM   1072  C   LEU A 135       4.668 -30.375   2.871  1.00 97.44           C  
ATOM   1073  CB  LEU A 135       4.523 -29.828   5.309  1.00 97.44           C  
ATOM   1074  O   LEU A 135       5.156 -31.453   2.512  1.00 97.44           O  
ATOM   1075  CG  LEU A 135       4.414 -31.297   5.762  1.00 97.44           C  
ATOM   1076  CD1 LEU A 135       5.789 -31.844   6.125  1.00 97.44           C  
ATOM   1077  CD2 LEU A 135       3.455 -31.406   6.941  1.00 97.44           C  
ATOM   1078  N   ASP A 136       3.557 -29.875   2.281  1.00 97.44           N  
ATOM   1079  CA  ASP A 136       2.881 -30.625   1.222  1.00 97.44           C  
ATOM   1080  C   ASP A 136       3.791 -30.797   0.009  1.00 97.44           C  
ATOM   1081  CB  ASP A 136       1.589 -29.906   0.810  1.00 97.44           C  
ATOM   1082  O   ASP A 136       3.814 -31.875  -0.604  1.00 97.44           O  
ATOM   1083  CG  ASP A 136       1.826 -28.516   0.278  1.00 97.44           C  
ATOM   1084  OD1 ASP A 136       2.809 -27.859   0.694  1.00 97.44           O  
ATOM   1085  OD2 ASP A 136       1.023 -28.047  -0.563  1.00 97.44           O  
ATOM   1086  N   THR A 137       4.613 -29.797  -0.257  1.00 96.25           N  
ATOM   1087  CA  THR A 137       5.543 -29.875  -1.378  1.00 96.25           C  
ATOM   1088  C   THR A 137       6.605 -30.938  -1.126  1.00 96.25           C  
ATOM   1089  CB  THR A 137       6.227 -28.516  -1.633  1.00 96.25           C  
ATOM   1090  O   THR A 137       6.898 -31.750  -2.008  1.00 96.25           O  
ATOM   1091  CG2 THR A 137       7.168 -28.594  -2.828  1.00 96.25           C  
ATOM   1092  OG1 THR A 137       5.223 -27.531  -1.889  1.00 96.25           O  
ATOM   1093  N   TYR A 138       7.168 -31.000   0.115  1.00 94.44           N  
ATOM   1094  CA  TYR A 138       8.203 -31.969   0.479  1.00 94.44           C  
ATOM   1095  C   TYR A 138       7.660 -33.406   0.416  1.00 94.44           C  
ATOM   1096  CB  TYR A 138       8.742 -31.672   1.882  1.00 94.44           C  
ATOM   1097  O   TYR A 138       8.352 -34.312  -0.044  1.00 94.44           O  
ATOM   1098  CG  TYR A 138       9.844 -32.625   2.316  1.00 94.44           C  
ATOM   1099  CD1 TYR A 138       9.562 -33.750   3.076  1.00 94.44           C  
ATOM   1100  CD2 TYR A 138      11.164 -32.375   1.967  1.00 94.44           C  
ATOM   1101  CE1 TYR A 138      10.578 -34.594   3.479  1.00 94.44           C  
ATOM   1102  CE2 TYR A 138      12.188 -33.219   2.365  1.00 94.44           C  
ATOM   1103  OH  TYR A 138      12.891 -35.188   3.516  1.00 94.44           O  
ATOM   1104  CZ  TYR A 138      11.883 -34.344   3.119  1.00 94.44           C  
ATOM   1105  N   LEU A 139       6.426 -33.594   0.794  1.00 95.00           N  
ATOM   1106  CA  LEU A 139       5.812 -34.906   0.817  1.00 95.00           C  
ATOM   1107  C   LEU A 139       5.609 -35.438  -0.599  1.00 95.00           C  
ATOM   1108  CB  LEU A 139       4.469 -34.875   1.554  1.00 95.00           C  
ATOM   1109  O   LEU A 139       5.820 -36.625  -0.856  1.00 95.00           O  
ATOM   1110  CG  LEU A 139       4.531 -34.625   3.062  1.00 95.00           C  
ATOM   1111  CD1 LEU A 139       3.127 -34.469   3.629  1.00 95.00           C  
ATOM   1112  CD2 LEU A 139       5.266 -35.750   3.764  1.00 95.00           C  
ATOM   1113  N   LYS A 140       5.242 -34.594  -1.497  1.00 94.00           N  
ATOM   1114  CA  LYS A 140       4.996 -35.031  -2.873  1.00 94.00           C  
ATOM   1115  C   LYS A 140       6.301 -35.375  -3.578  1.00 94.00           C  
ATOM   1116  CB  LYS A 140       4.262 -33.938  -3.648  1.00 94.00           C  
ATOM   1117  O   LYS A 140       6.316 -36.219  -4.480  1.00 94.00           O  
ATOM   1118  CG  LYS A 140       2.812 -33.719  -3.230  1.00 94.00           C  
ATOM   1119  CD  LYS A 140       2.143 -32.625  -4.027  1.00 94.00           C  
ATOM   1120  CE  LYS A 140       0.701 -32.406  -3.586  1.00 94.00           C  
ATOM   1121  NZ  LYS A 140       0.051 -31.297  -4.336  1.00 94.00           N  
ATOM   1122  N   LYS A 141       7.375 -34.781  -3.070  1.00 90.38           N  
ATOM   1123  CA  LYS A 141       8.688 -35.000  -3.660  1.00 90.38           C  
ATOM   1124  C   LYS A 141       9.297 -36.312  -3.129  1.00 90.38           C  
ATOM   1125  CB  LYS A 141       9.625 -33.844  -3.387  1.00 90.38           C  
ATOM   1126  O   LYS A 141      10.008 -37.000  -3.854  1.00 90.38           O  
ATOM   1127  CG  LYS A 141      11.000 -34.000  -4.020  1.00 90.38           C  
ATOM   1128  CD  LYS A 141      11.875 -32.781  -3.736  1.00 90.38           C  
ATOM   1129  CE  LYS A 141      13.273 -32.938  -4.312  1.00 90.38           C  
ATOM   1130  NZ  LYS A 141      14.133 -31.750  -4.051  1.00 90.38           N  
ATOM   1131  N   ASN A 142       9.078 -36.625  -1.840  1.00 88.00           N  
ATOM   1132  CA  ASN A 142       9.750 -37.719  -1.162  1.00 88.00           C  
ATOM   1133  C   ASN A 142       8.750 -38.750  -0.632  1.00 88.00           C  
ATOM   1134  CB  ASN A 142      10.625 -37.219  -0.023  1.00 88.00           C  
ATOM   1135  O   ASN A 142       8.719 -39.031   0.567  1.00 88.00           O  
ATOM   1136  CG  ASN A 142      11.688 -36.250  -0.504  1.00 88.00           C  
ATOM   1137  ND2 ASN A 142      11.391 -34.938  -0.434  1.00 88.00           N  
ATOM   1138  OD1 ASN A 142      12.773 -36.656  -0.936  1.00 88.00           O  
ATOM   1139  N   LYS A 143       8.047 -39.438  -1.516  1.00 87.19           N  
ATOM   1140  CA  LYS A 143       6.953 -40.312  -1.089  1.00 87.19           C  
ATOM   1141  C   LYS A 143       7.484 -41.594  -0.487  1.00 87.19           C  
ATOM   1142  CB  LYS A 143       6.023 -40.625  -2.262  1.00 87.19           C  
ATOM   1143  O   LYS A 143       7.000 -42.062   0.552  1.00 87.19           O  
ATOM   1144  CG  LYS A 143       5.141 -39.438  -2.676  1.00 87.19           C  
ATOM   1145  CD  LYS A 143       4.137 -39.875  -3.748  1.00 87.19           C  
ATOM   1146  CE  LYS A 143       3.229 -38.688  -4.133  1.00 87.19           C  
ATOM   1147  NZ  LYS A 143       2.184 -39.125  -5.117  1.00 87.19           N  
ATOM   1148  N   ASN A 144       8.641 -42.125  -1.028  1.00 84.44           N  
ATOM   1149  CA  ASN A 144       9.102 -43.438  -0.612  1.00 84.44           C  
ATOM   1150  C   ASN A 144      10.164 -43.344   0.473  1.00 84.44           C  
ATOM   1151  CB  ASN A 144       9.633 -44.219  -1.812  1.00 84.44           C  
ATOM   1152  O   ASN A 144      10.516 -44.344   1.096  1.00 84.44           O  
ATOM   1153  CG  ASN A 144       8.562 -44.500  -2.854  1.00 84.44           C  
ATOM   1154  ND2 ASN A 144       8.977 -44.656  -4.105  1.00 84.44           N  
ATOM   1155  OD1 ASN A 144       7.371 -44.594  -2.533  1.00 84.44           O  
ATOM   1156  N   CYS A 145      10.602 -42.125   0.794  1.00 84.25           N  
ATOM   1157  CA  CYS A 145      11.711 -41.969   1.729  1.00 84.25           C  
ATOM   1158  C   CYS A 145      11.211 -41.562   3.107  1.00 84.25           C  
ATOM   1159  CB  CYS A 145      12.711 -40.938   1.210  1.00 84.25           C  
ATOM   1160  O   CYS A 145      12.000 -41.406   4.039  1.00 84.25           O  
ATOM   1161  SG  CYS A 145      13.398 -41.344  -0.409  1.00 84.25           S  
ATOM   1162  N   ILE A 146       9.891 -41.438   3.316  1.00 90.19           N  
ATOM   1163  CA  ILE A 146       9.320 -41.000   4.574  1.00 90.19           C  
ATOM   1164  C   ILE A 146       8.523 -42.125   5.227  1.00 90.19           C  
ATOM   1165  CB  ILE A 146       8.414 -39.750   4.363  1.00 90.19           C  
ATOM   1166  O   ILE A 146       7.598 -42.656   4.625  1.00 90.19           O  
ATOM   1167  CG1 ILE A 146       9.227 -38.594   3.791  1.00 90.19           C  
ATOM   1168  CG2 ILE A 146       7.730 -39.344   5.672  1.00 90.19           C  
ATOM   1169  CD1 ILE A 146       8.398 -37.344   3.455  1.00 90.19           C  
ATOM   1170  N   ASN A 147       8.875 -42.438   6.422  1.00 89.75           N  
ATOM   1171  CA  ASN A 147       8.172 -43.500   7.125  1.00 89.75           C  
ATOM   1172  C   ASN A 147       7.148 -42.938   8.109  1.00 89.75           C  
ATOM   1173  CB  ASN A 147       9.164 -44.406   7.855  1.00 89.75           C  
ATOM   1174  O   ASN A 147       6.941 -41.719   8.172  1.00 89.75           O  
ATOM   1175  CG  ASN A 147      10.023 -43.656   8.859  1.00 89.75           C  
ATOM   1176  ND2 ASN A 147      11.141 -44.250   9.250  1.00 89.75           N  
ATOM   1177  OD1 ASN A 147       9.680 -42.531   9.273  1.00 89.75           O  
ATOM   1178  N   ILE A 148       6.531 -43.812   8.812  1.00 88.62           N  
ATOM   1179  CA  ILE A 148       5.391 -43.469   9.656  1.00 88.62           C  
ATOM   1180  C   ILE A 148       5.871 -42.688  10.859  1.00 88.62           C  
ATOM   1181  CB  ILE A 148       4.629 -44.750  10.117  1.00 88.62           C  
ATOM   1182  O   ILE A 148       5.172 -41.781  11.328  1.00 88.62           O  
ATOM   1183  CG1 ILE A 148       3.318 -44.344  10.812  1.00 88.62           C  
ATOM   1184  CG2 ILE A 148       5.504 -45.594  11.047  1.00 88.62           C  
ATOM   1185  CD1 ILE A 148       2.352 -43.594   9.914  1.00 88.62           C  
ATOM   1186  N   LEU A 149       7.059 -42.938  11.375  1.00 87.56           N  
ATOM   1187  CA  LEU A 149       7.574 -42.219  12.547  1.00 87.56           C  
ATOM   1188  C   LEU A 149       7.777 -40.750  12.242  1.00 87.56           C  
ATOM   1189  CB  LEU A 149       8.898 -42.844  13.008  1.00 87.56           C  
ATOM   1190  O   LEU A 149       7.465 -39.875  13.070  1.00 87.56           O  
ATOM   1191  CG  LEU A 149       8.820 -44.281  13.555  1.00 87.56           C  
ATOM   1192  CD1 LEU A 149      10.211 -44.781  13.922  1.00 87.56           C  
ATOM   1193  CD2 LEU A 149       7.883 -44.344  14.750  1.00 87.56           C  
ATOM   1194  N   TRP A 150       8.305 -40.469  11.070  1.00 92.50           N  
ATOM   1195  CA  TRP A 150       8.516 -39.094  10.641  1.00 92.50           C  
ATOM   1196  C   TRP A 150       7.195 -38.344  10.555  1.00 92.50           C  
ATOM   1197  CB  TRP A 150       9.227 -39.062   9.281  1.00 92.50           C  
ATOM   1198  O   TRP A 150       7.078 -37.219  11.062  1.00 92.50           O  
ATOM   1199  CG  TRP A 150       9.664 -37.688   8.852  1.00 92.50           C  
ATOM   1200  CD1 TRP A 150      10.914 -37.156   8.992  1.00 92.50           C  
ATOM   1201  CD2 TRP A 150       8.859 -36.688   8.227  1.00 92.50           C  
ATOM   1202  CE2 TRP A 150       9.688 -35.562   8.016  1.00 92.50           C  
ATOM   1203  CE3 TRP A 150       7.520 -36.625   7.828  1.00 92.50           C  
ATOM   1204  NE1 TRP A 150      10.930 -35.875   8.484  1.00 92.50           N  
ATOM   1205  CH2 TRP A 150       7.898 -34.375   7.031  1.00 92.50           C  
ATOM   1206  CZ2 TRP A 150       9.211 -34.406   7.414  1.00 92.50           C  
ATOM   1207  CZ3 TRP A 150       7.051 -35.469   7.230  1.00 92.50           C  
ATOM   1208  N   LYS A 151       6.172 -38.969   9.992  1.00 94.69           N  
ATOM   1209  CA  LYS A 151       4.859 -38.344   9.812  1.00 94.69           C  
ATOM   1210  C   LYS A 151       4.203 -38.062  11.164  1.00 94.69           C  
ATOM   1211  CB  LYS A 151       3.951 -39.250   8.977  1.00 94.69           C  
ATOM   1212  O   LYS A 151       3.660 -36.969  11.375  1.00 94.69           O  
ATOM   1213  CG  LYS A 151       4.410 -39.406   7.531  1.00 94.69           C  
ATOM   1214  CD  LYS A 151       3.500 -40.344   6.762  1.00 94.69           C  
ATOM   1215  CE  LYS A 151       3.947 -40.500   5.312  1.00 94.69           C  
ATOM   1216  NZ  LYS A 151       3.066 -41.438   4.559  1.00 94.69           N  
ATOM   1217  N   LEU A 152       4.305 -38.938  12.055  1.00 92.44           N  
ATOM   1218  CA  LEU A 152       3.721 -38.781  13.383  1.00 92.44           C  
ATOM   1219  C   LEU A 152       4.426 -37.688  14.156  1.00 92.44           C  
ATOM   1220  CB  LEU A 152       3.801 -40.094  14.164  1.00 92.44           C  
ATOM   1221  O   LEU A 152       3.787 -36.938  14.898  1.00 92.44           O  
ATOM   1222  CG  LEU A 152       2.951 -41.250  13.633  1.00 92.44           C  
ATOM   1223  CD1 LEU A 152       3.182 -42.500  14.469  1.00 92.44           C  
ATOM   1224  CD2 LEU A 152       1.475 -40.875  13.625  1.00 92.44           C  
ATOM   1225  N   GLU A 153       5.734 -37.594  14.000  1.00 92.25           N  
ATOM   1226  CA  GLU A 153       6.492 -36.531  14.672  1.00 92.25           C  
ATOM   1227  C   GLU A 153       6.043 -35.156  14.211  1.00 92.25           C  
ATOM   1228  CB  GLU A 153       7.992 -36.719  14.422  1.00 92.25           C  
ATOM   1229  O   GLU A 153       5.895 -34.250  15.031  1.00 92.25           O  
ATOM   1230  CG  GLU A 153       8.859 -35.688  15.148  1.00 92.25           C  
ATOM   1231  CD  GLU A 153       8.820 -35.844  16.656  1.00 92.25           C  
ATOM   1232  OE1 GLU A 153       9.117 -34.844  17.375  1.00 92.25           O  
ATOM   1233  OE2 GLU A 153       8.484 -36.938  17.141  1.00 92.25           O  
ATOM   1234  N   VAL A 154       5.824 -35.000  12.938  1.00 95.81           N  
ATOM   1235  CA  VAL A 154       5.344 -33.750  12.383  1.00 95.81           C  
ATOM   1236  C   VAL A 154       3.977 -33.406  12.969  1.00 95.81           C  
ATOM   1237  CB  VAL A 154       5.266 -33.812  10.836  1.00 95.81           C  
ATOM   1238  O   VAL A 154       3.752 -32.281  13.430  1.00 95.81           O  
ATOM   1239  CG1 VAL A 154       4.566 -32.562  10.289  1.00 95.81           C  
ATOM   1240  CG2 VAL A 154       6.664 -33.938  10.234  1.00 95.81           C  
ATOM   1241  N   ALA A 155       3.061 -34.375  13.023  1.00 96.81           N  
ATOM   1242  CA  ALA A 155       1.712 -34.156  13.539  1.00 96.81           C  
ATOM   1243  C   ALA A 155       1.743 -33.781  15.023  1.00 96.81           C  
ATOM   1244  CB  ALA A 155       0.863 -35.406  13.320  1.00 96.81           C  
ATOM   1245  O   ALA A 155       0.969 -32.938  15.477  1.00 96.81           O  
ATOM   1246  N   LYS A 156       2.623 -34.375  15.727  1.00 92.19           N  
ATOM   1247  CA  LYS A 156       2.762 -34.125  17.156  1.00 92.19           C  
ATOM   1248  C   LYS A 156       3.172 -32.656  17.422  1.00 92.19           C  
ATOM   1249  CB  LYS A 156       3.781 -35.062  17.781  1.00 92.19           C  
ATOM   1250  O   LYS A 156       2.584 -31.984  18.266  1.00 92.19           O  
ATOM   1251  CG  LYS A 156       3.947 -34.906  19.281  1.00 92.19           C  
ATOM   1252  CD  LYS A 156       4.969 -35.875  19.844  1.00 92.19           C  
ATOM   1253  CE  LYS A 156       5.316 -35.562  21.297  1.00 92.19           C  
ATOM   1254  NZ  LYS A 156       6.309 -36.531  21.859  1.00 92.19           N  
ATOM   1255  N   GLN A 157       4.148 -32.219  16.719  1.00 93.25           N  
ATOM   1256  CA  GLN A 157       4.609 -30.844  16.859  1.00 93.25           C  
ATOM   1257  C   GLN A 157       3.510 -29.859  16.469  1.00 93.25           C  
ATOM   1258  CB  GLN A 157       5.855 -30.594  16.000  1.00 93.25           C  
ATOM   1259  O   GLN A 157       3.355 -28.812  17.094  1.00 93.25           O  
ATOM   1260  CG  GLN A 157       7.062 -31.422  16.438  1.00 93.25           C  
ATOM   1261  CD  GLN A 157       8.297 -31.141  15.594  1.00 93.25           C  
ATOM   1262  NE2 GLN A 157       9.312 -31.984  15.734  1.00 93.25           N  
ATOM   1263  OE1 GLN A 157       8.336 -30.172  14.828  1.00 93.25           O  
ATOM   1264  N   LEU A 158       2.732 -30.172  15.453  1.00 96.69           N  
ATOM   1265  CA  LEU A 158       1.611 -29.344  15.047  1.00 96.69           C  
ATOM   1266  C   LEU A 158       0.598 -29.203  16.188  1.00 96.69           C  
ATOM   1267  CB  LEU A 158       0.931 -29.922  13.805  1.00 96.69           C  
ATOM   1268  O   LEU A 158       0.076 -28.109  16.422  1.00 96.69           O  
ATOM   1269  CG  LEU A 158      -0.256 -29.125  13.250  1.00 96.69           C  
ATOM   1270  CD1 LEU A 158       0.191 -27.734  12.820  1.00 96.69           C  
ATOM   1271  CD2 LEU A 158      -0.900 -29.875  12.094  1.00 96.69           C  
ATOM   1272  N   ALA A 159       0.327 -30.312  16.875  1.00 95.19           N  
ATOM   1273  CA  ALA A 159      -0.626 -30.297  17.969  1.00 95.19           C  
ATOM   1274  C   ALA A 159      -0.154 -29.359  19.094  1.00 95.19           C  
ATOM   1275  CB  ALA A 159      -0.838 -31.703  18.516  1.00 95.19           C  
ATOM   1276  O   ALA A 159      -0.960 -28.656  19.703  1.00 95.19           O  
ATOM   1277  N   TRP A 160       1.126 -29.281  19.297  1.00 91.44           N  
ATOM   1278  CA  TRP A 160       1.673 -28.391  20.312  1.00 91.44           C  
ATOM   1279  C   TRP A 160       1.491 -26.938  19.922  1.00 91.44           C  
ATOM   1280  CB  TRP A 160       3.156 -28.688  20.547  1.00 91.44           C  
ATOM   1281  O   TRP A 160       1.166 -26.094  20.750  1.00 91.44           O  
ATOM   1282  CG  TRP A 160       3.408 -29.906  21.391  1.00 91.44           C  
ATOM   1283  CD1 TRP A 160       3.770 -31.156  20.938  1.00 91.44           C  
ATOM   1284  CD2 TRP A 160       3.311 -30.000  22.812  1.00 91.44           C  
ATOM   1285  CE2 TRP A 160       3.629 -31.328  23.172  1.00 91.44           C  
ATOM   1286  CE3 TRP A 160       2.986 -29.094  23.828  1.00 91.44           C  
ATOM   1287  NE1 TRP A 160       3.904 -32.000  22.016  1.00 91.44           N  
ATOM   1288  CH2 TRP A 160       3.311 -30.859  25.469  1.00 91.44           C  
ATOM   1289  CZ2 TRP A 160       3.631 -31.781  24.500  1.00 91.44           C  
ATOM   1290  CZ3 TRP A 160       2.990 -29.531  25.141  1.00 91.44           C  
ATOM   1291  N   ALA A 161       1.747 -26.656  18.688  1.00 93.56           N  
ATOM   1292  CA  ALA A 161       1.533 -25.297  18.188  1.00 93.56           C  
ATOM   1293  C   ALA A 161       0.087 -24.859  18.391  1.00 93.56           C  
ATOM   1294  CB  ALA A 161       1.905 -25.203  16.719  1.00 93.56           C  
ATOM   1295  O   ALA A 161      -0.169 -23.766  18.906  1.00 93.56           O  
ATOM   1296  N   MET A 162      -0.863 -25.719  18.094  1.00 94.50           N  
ATOM   1297  CA  MET A 162      -2.283 -25.391  18.172  1.00 94.50           C  
ATOM   1298  C   MET A 162      -2.760 -25.359  19.625  1.00 94.50           C  
ATOM   1299  CB  MET A 162      -3.113 -26.391  17.375  1.00 94.50           C  
ATOM   1300  O   MET A 162      -3.635 -24.562  19.969  1.00 94.50           O  
ATOM   1301  CG  MET A 162      -2.809 -26.391  15.875  1.00 94.50           C  
ATOM   1302  SD  MET A 162      -2.797 -24.703  15.164  1.00 94.50           S  
ATOM   1303  CE  MET A 162      -4.500 -24.188  15.531  1.00 94.50           C  
ATOM   1304  N   HIS A 163      -2.174 -26.219  20.453  1.00 90.94           N  
ATOM   1305  CA  HIS A 163      -2.496 -26.203  21.875  1.00 90.94           C  
ATOM   1306  C   HIS A 163      -2.195 -24.859  22.516  1.00 90.94           C  
ATOM   1307  CB  HIS A 163      -1.724 -27.312  22.609  1.00 90.94           C  
ATOM   1308  O   HIS A 163      -2.998 -24.344  23.297  1.00 90.94           O  
ATOM   1309  CG  HIS A 163      -1.941 -27.328  24.094  1.00 90.94           C  
ATOM   1310  CD2 HIS A 163      -1.074 -27.156  25.109  1.00 90.94           C  
ATOM   1311  ND1 HIS A 163      -3.182 -27.516  24.656  1.00 90.94           N  
ATOM   1312  CE1 HIS A 163      -3.068 -27.469  25.969  1.00 90.94           C  
ATOM   1313  NE2 HIS A 163      -1.799 -27.266  26.281  1.00 90.94           N  
ATOM   1314  N   PHE A 164      -1.045 -24.297  22.156  1.00 89.62           N  
ATOM   1315  CA  PHE A 164      -0.656 -22.984  22.641  1.00 89.62           C  
ATOM   1316  C   PHE A 164      -1.695 -21.938  22.250  1.00 89.62           C  
ATOM   1317  CB  PHE A 164       0.716 -22.594  22.078  1.00 89.62           C  
ATOM   1318  O   PHE A 164      -2.055 -21.078  23.062  1.00 89.62           O  
ATOM   1319  CG  PHE A 164       1.191 -21.234  22.547  1.00 89.62           C  
ATOM   1320  CD1 PHE A 164       1.112 -20.125  21.703  1.00 89.62           C  
ATOM   1321  CD2 PHE A 164       1.718 -21.078  23.828  1.00 89.62           C  
ATOM   1322  CE1 PHE A 164       1.552 -18.875  22.141  1.00 89.62           C  
ATOM   1323  CE2 PHE A 164       2.158 -19.828  24.250  1.00 89.62           C  
ATOM   1324  CZ  PHE A 164       2.076 -18.734  23.406  1.00 89.62           C  
ATOM   1325  N   LEU A 165      -2.195 -21.969  21.031  1.00 90.56           N  
ATOM   1326  CA  LEU A 165      -3.191 -21.016  20.578  1.00 90.56           C  
ATOM   1327  C   LEU A 165      -4.500 -21.172  21.328  1.00 90.56           C  
ATOM   1328  CB  LEU A 165      -3.438 -21.188  19.062  1.00 90.56           C  
ATOM   1329  O   LEU A 165      -5.113 -20.172  21.734  1.00 90.56           O  
ATOM   1330  CG  LEU A 165      -2.248 -20.906  18.156  1.00 90.56           C  
ATOM   1331  CD1 LEU A 165      -2.656 -21.078  16.688  1.00 90.56           C  
ATOM   1332  CD2 LEU A 165      -1.691 -19.516  18.406  1.00 90.56           C  
ATOM   1333  N   GLU A 166      -4.977 -22.406  21.531  1.00 90.19           N  
ATOM   1334  CA  GLU A 166      -6.215 -22.672  22.266  1.00 90.19           C  
ATOM   1335  C   GLU A 166      -6.145 -22.125  23.688  1.00 90.19           C  
ATOM   1336  CB  GLU A 166      -6.508 -24.172  22.297  1.00 90.19           C  
ATOM   1337  O   GLU A 166      -7.102 -21.516  24.172  1.00 90.19           O  
ATOM   1338  CG  GLU A 166      -7.832 -24.531  22.953  1.00 90.19           C  
ATOM   1339  CD  GLU A 166      -8.156 -26.016  22.891  1.00 90.19           C  
ATOM   1340  OE1 GLU A 166      -9.242 -26.422  23.359  1.00 90.19           O  
ATOM   1341  OE2 GLU A 166      -7.312 -26.781  22.375  1.00 90.19           O  
ATOM   1342  N   GLU A 167      -4.973 -22.234  24.344  1.00 84.81           N  
ATOM   1343  CA  GLU A 167      -4.789 -21.750  25.719  1.00 84.81           C  
ATOM   1344  C   GLU A 167      -4.824 -20.234  25.781  1.00 84.81           C  
ATOM   1345  CB  GLU A 167      -3.473 -22.281  26.297  1.00 84.81           C  
ATOM   1346  O   GLU A 167      -5.172 -19.656  26.812  1.00 84.81           O  
ATOM   1347  CG  GLU A 167      -3.459 -23.781  26.531  1.00 84.81           C  
ATOM   1348  CD  GLU A 167      -4.461 -24.234  27.594  1.00 84.81           C  
ATOM   1349  OE1 GLU A 167      -5.023 -25.344  27.453  1.00 84.81           O  
ATOM   1350  OE2 GLU A 167      -4.680 -23.469  28.547  1.00 84.81           O  
ATOM   1351  N   ASN A 168      -4.508 -19.578  24.688  1.00 85.56           N  
ATOM   1352  CA  ASN A 168      -4.492 -18.125  24.625  1.00 85.56           C  
ATOM   1353  C   ASN A 168      -5.715 -17.578  23.891  1.00 85.56           C  
ATOM   1354  CB  ASN A 168      -3.209 -17.625  23.953  1.00 85.56           C  
ATOM   1355  O   ASN A 168      -5.730 -16.422  23.469  1.00 85.56           O  
ATOM   1356  CG  ASN A 168      -1.980 -17.844  24.812  1.00 85.56           C  
ATOM   1357  ND2 ASN A 168      -1.247 -18.906  24.547  1.00 85.56           N  
ATOM   1358  OD1 ASN A 168      -1.693 -17.062  25.719  1.00 85.56           O  
ATOM   1359  N   THR A 169      -6.754 -18.422  23.625  1.00 87.81           N  
ATOM   1360  CA  THR A 169      -8.031 -18.109  23.000  1.00 87.81           C  
ATOM   1361  C   THR A 169      -7.812 -17.500  21.609  1.00 87.81           C  
ATOM   1362  CB  THR A 169      -8.859 -17.156  23.859  1.00 87.81           C  
ATOM   1363  O   THR A 169      -8.438 -16.484  21.281  1.00 87.81           O  
ATOM   1364  CG2 THR A 169      -9.156 -17.766  25.234  1.00 87.81           C  
ATOM   1365  OG1 THR A 169      -8.133 -15.930  24.047  1.00 87.81           O  
ATOM   1366  N   LEU A 170      -6.883 -18.031  20.891  1.00 90.31           N  
ATOM   1367  CA  LEU A 170      -6.578 -17.594  19.531  1.00 90.31           C  
ATOM   1368  C   LEU A 170      -7.066 -18.625  18.516  1.00 90.31           C  
ATOM   1369  CB  LEU A 170      -5.074 -17.375  19.359  1.00 90.31           C  
ATOM   1370  O   LEU A 170      -6.949 -19.828  18.734  1.00 90.31           O  
ATOM   1371  CG  LEU A 170      -4.449 -16.281  20.234  1.00 90.31           C  
ATOM   1372  CD1 LEU A 170      -2.930 -16.312  20.109  1.00 90.31           C  
ATOM   1373  CD2 LEU A 170      -5.008 -14.914  19.875  1.00 90.31           C  
ATOM   1374  N   ILE A 171      -7.688 -18.172  17.422  1.00 91.44           N  
ATOM   1375  CA  ILE A 171      -8.188 -19.000  16.344  1.00 91.44           C  
ATOM   1376  C   ILE A 171      -7.344 -18.781  15.086  1.00 91.44           C  
ATOM   1377  CB  ILE A 171      -9.680 -18.703  16.047  1.00 91.44           C  
ATOM   1378  O   ILE A 171      -7.242 -17.656  14.586  1.00 91.44           O  
ATOM   1379  CG1 ILE A 171     -10.523 -18.922  17.297  1.00 91.44           C  
ATOM   1380  CG2 ILE A 171     -10.180 -19.562  14.883  1.00 91.44           C  
ATOM   1381  CD1 ILE A 171     -11.953 -18.406  17.172  1.00 91.44           C  
ATOM   1382  N   HIS A 172      -6.719 -19.766  14.570  1.00 93.62           N  
ATOM   1383  CA  HIS A 172      -5.918 -19.688  13.359  1.00 93.62           C  
ATOM   1384  C   HIS A 172      -6.797 -19.625  12.117  1.00 93.62           C  
ATOM   1385  CB  HIS A 172      -4.961 -20.875  13.266  1.00 93.62           C  
ATOM   1386  O   HIS A 172      -6.754 -18.641  11.367  1.00 93.62           O  
ATOM   1387  CG  HIS A 172      -3.887 -20.703  12.234  1.00 93.62           C  
ATOM   1388  CD2 HIS A 172      -2.609 -20.266  12.352  1.00 93.62           C  
ATOM   1389  ND1 HIS A 172      -4.082 -20.984  10.906  1.00 93.62           N  
ATOM   1390  CE1 HIS A 172      -2.965 -20.750  10.242  1.00 93.62           C  
ATOM   1391  NE2 HIS A 172      -2.057 -20.297  11.094  1.00 93.62           N  
ATOM   1392  N   GLY A 173      -7.559 -20.703  11.867  1.00 95.44           N  
ATOM   1393  CA  GLY A 173      -8.562 -20.703  10.820  1.00 95.44           C  
ATOM   1394  C   GLY A 173      -8.039 -21.203   9.492  1.00 95.44           C  
ATOM   1395  O   GLY A 173      -8.758 -21.188   8.484  1.00 95.44           O  
ATOM   1396  N   ASN A 174      -6.781 -21.641   9.398  1.00 95.81           N  
ATOM   1397  CA  ASN A 174      -6.191 -22.125   8.156  1.00 95.81           C  
ATOM   1398  C   ASN A 174      -5.059 -23.125   8.422  1.00 95.81           C  
ATOM   1399  CB  ASN A 174      -5.684 -20.969   7.309  1.00 95.81           C  
ATOM   1400  O   ASN A 174      -3.936 -22.922   7.957  1.00 95.81           O  
ATOM   1401  CG  ASN A 174      -5.328 -21.375   5.895  1.00 95.81           C  
ATOM   1402  ND2 ASN A 174      -4.566 -20.531   5.203  1.00 95.81           N  
ATOM   1403  OD1 ASN A 174      -5.738 -22.438   5.426  1.00 95.81           O  
ATOM   1404  N   VAL A 175      -5.418 -24.188   9.109  1.00 96.94           N  
ATOM   1405  CA  VAL A 175      -4.457 -25.266   9.367  1.00 96.94           C  
ATOM   1406  C   VAL A 175      -4.426 -26.234   8.188  1.00 96.94           C  
ATOM   1407  CB  VAL A 175      -4.793 -26.016  10.672  1.00 96.94           C  
ATOM   1408  O   VAL A 175      -5.422 -26.891   7.898  1.00 96.94           O  
ATOM   1409  CG1 VAL A 175      -3.750 -27.094  10.953  1.00 96.94           C  
ATOM   1410  CG2 VAL A 175      -4.883 -25.047  11.844  1.00 96.94           C  
ATOM   1411  N   CYS A 176      -3.293 -26.250   7.488  1.00 97.75           N  
ATOM   1412  CA  CYS A 176      -3.129 -27.125   6.336  1.00 97.75           C  
ATOM   1413  C   CYS A 176      -1.654 -27.406   6.074  1.00 97.75           C  
ATOM   1414  CB  CYS A 176      -3.764 -26.500   5.094  1.00 97.75           C  
ATOM   1415  O   CYS A 176      -0.780 -26.750   6.648  1.00 97.75           O  
ATOM   1416  SG  CYS A 176      -3.020 -24.922   4.605  1.00 97.75           S  
ATOM   1417  N   ALA A 177      -1.388 -28.328   5.293  1.00 97.75           N  
ATOM   1418  CA  ALA A 177      -0.023 -28.766   5.031  1.00 97.75           C  
ATOM   1419  C   ALA A 177       0.775 -27.688   4.301  1.00 97.75           C  
ATOM   1420  CB  ALA A 177      -0.034 -30.062   4.219  1.00 97.75           C  
ATOM   1421  O   ALA A 177       2.002 -27.641   4.414  1.00 97.75           O  
ATOM   1422  N   LYS A 178       0.112 -26.781   3.586  1.00 97.00           N  
ATOM   1423  CA  LYS A 178       0.779 -25.672   2.910  1.00 97.00           C  
ATOM   1424  C   LYS A 178       1.373 -24.688   3.920  1.00 97.00           C  
ATOM   1425  CB  LYS A 178      -0.194 -24.938   1.983  1.00 97.00           C  
ATOM   1426  O   LYS A 178       2.436 -24.109   3.680  1.00 97.00           O  
ATOM   1427  CG  LYS A 178       0.427 -23.781   1.222  1.00 97.00           C  
ATOM   1428  CD  LYS A 178      -0.604 -23.047   0.368  1.00 97.00           C  
ATOM   1429  CE  LYS A 178      -0.013 -21.812  -0.296  1.00 97.00           C  
ATOM   1430  NZ  LYS A 178      -1.037 -21.062  -1.084  1.00 97.00           N  
ATOM   1431  N   ASN A 179       0.673 -24.516   4.996  1.00 96.50           N  
ATOM   1432  CA  ASN A 179       1.109 -23.547   5.996  1.00 96.50           C  
ATOM   1433  C   ASN A 179       2.148 -24.141   6.941  1.00 96.50           C  
ATOM   1434  CB  ASN A 179      -0.087 -23.016   6.789  1.00 96.50           C  
ATOM   1435  O   ASN A 179       2.809 -23.422   7.684  1.00 96.50           O  
ATOM   1436  CG  ASN A 179      -0.995 -22.125   5.957  1.00 96.50           C  
ATOM   1437  ND2 ASN A 179      -2.266 -22.062   6.336  1.00 96.50           N  
ATOM   1438  OD1 ASN A 179      -0.558 -21.516   4.980  1.00 96.50           O  
ATOM   1439  N   ILE A 180       2.277 -25.438   7.000  1.00 97.00           N  
ATOM   1440  CA  ILE A 180       3.352 -26.062   7.758  1.00 97.00           C  
ATOM   1441  C   ILE A 180       4.656 -26.000   6.965  1.00 97.00           C  
ATOM   1442  CB  ILE A 180       3.018 -27.531   8.102  1.00 97.00           C  
ATOM   1443  O   ILE A 180       4.715 -26.438   5.816  1.00 97.00           O  
ATOM   1444  CG1 ILE A 180       1.692 -27.609   8.867  1.00 97.00           C  
ATOM   1445  CG2 ILE A 180       4.152 -28.172   8.906  1.00 97.00           C  
ATOM   1446  CD1 ILE A 180       1.192 -29.031   9.102  1.00 97.00           C  
ATOM   1447  N   LEU A 181       5.629 -25.391   7.562  1.00 96.31           N  
ATOM   1448  CA  LEU A 181       6.930 -25.234   6.922  1.00 96.31           C  
ATOM   1449  C   LEU A 181       7.949 -26.203   7.512  1.00 96.31           C  
ATOM   1450  CB  LEU A 181       7.426 -23.797   7.070  1.00 96.31           C  
ATOM   1451  O   LEU A 181       8.062 -26.312   8.734  1.00 96.31           O  
ATOM   1452  CG  LEU A 181       6.484 -22.688   6.578  1.00 96.31           C  
ATOM   1453  CD1 LEU A 181       7.094 -21.312   6.828  1.00 96.31           C  
ATOM   1454  CD2 LEU A 181       6.172 -22.875   5.098  1.00 96.31           C  
ATOM   1455  N   LEU A 182       8.656 -26.906   6.660  1.00 94.81           N  
ATOM   1456  CA  LEU A 182       9.703 -27.812   7.098  1.00 94.81           C  
ATOM   1457  C   LEU A 182      11.008 -27.062   7.352  1.00 94.81           C  
ATOM   1458  CB  LEU A 182       9.922 -28.922   6.055  1.00 94.81           C  
ATOM   1459  O   LEU A 182      11.688 -26.672   6.406  1.00 94.81           O  
ATOM   1460  CG  LEU A 182      10.953 -29.984   6.414  1.00 94.81           C  
ATOM   1461  CD1 LEU A 182      10.500 -30.766   7.648  1.00 94.81           C  
ATOM   1462  CD2 LEU A 182      11.164 -30.938   5.234  1.00 94.81           C  
ATOM   1463  N   ILE A 183      11.344 -26.938   8.641  1.00 91.75           N  
ATOM   1464  CA  ILE A 183      12.516 -26.172   9.016  1.00 91.75           C  
ATOM   1465  C   ILE A 183      13.758 -27.062   8.953  1.00 91.75           C  
ATOM   1466  CB  ILE A 183      12.367 -25.562  10.430  1.00 91.75           C  
ATOM   1467  O   ILE A 183      14.805 -26.641   8.445  1.00 91.75           O  
ATOM   1468  CG1 ILE A 183      11.117 -24.672  10.492  1.00 91.75           C  
ATOM   1469  CG2 ILE A 183      13.617 -24.766  10.812  1.00 91.75           C  
ATOM   1470  CD1 ILE A 183      11.125 -23.516   9.516  1.00 91.75           C  
ATOM   1471  N   ARG A 184      13.648 -28.203   9.445  1.00 89.38           N  
ATOM   1472  CA  ARG A 184      14.727 -29.188   9.477  1.00 89.38           C  
ATOM   1473  C   ARG A 184      14.180 -30.594   9.234  1.00 89.38           C  
ATOM   1474  CB  ARG A 184      15.469 -29.141  10.812  1.00 89.38           C  
ATOM   1475  O   ARG A 184      13.148 -30.969   9.781  1.00 89.38           O  
ATOM   1476  CG  ARG A 184      16.625 -30.109  10.914  1.00 89.38           C  
ATOM   1477  CD  ARG A 184      17.266 -30.109  12.297  1.00 89.38           C  
ATOM   1478  NE  ARG A 184      16.328 -30.609  13.312  1.00 89.38           N  
ATOM   1479  NH1 ARG A 184      17.344 -29.516  15.070  1.00 89.38           N  
ATOM   1480  NH2 ARG A 184      15.500 -30.812  15.445  1.00 89.38           N  
ATOM   1481  CZ  ARG A 184      16.391 -30.312  14.609  1.00 89.38           C  
ATOM   1482  N   GLU A 185      14.914 -31.297   8.375  1.00 90.75           N  
ATOM   1483  CA  GLU A 185      14.570 -32.688   8.156  1.00 90.75           C  
ATOM   1484  C   GLU A 185      15.125 -33.594   9.273  1.00 90.75           C  
ATOM   1485  CB  GLU A 185      15.094 -33.156   6.801  1.00 90.75           C  
ATOM   1486  O   GLU A 185      15.781 -33.094  10.195  1.00 90.75           O  
ATOM   1487  CG  GLU A 185      14.602 -32.344   5.625  1.00 90.75           C  
ATOM   1488  CD  GLU A 185      15.086 -32.844   4.277  1.00 90.75           C  
ATOM   1489  OE1 GLU A 185      14.680 -32.281   3.234  1.00 90.75           O  
ATOM   1490  OE2 GLU A 185      15.867 -33.844   4.270  1.00 90.75           O  
ATOM   1491  N   GLU A 186      14.742 -34.812   9.242  1.00 89.12           N  
ATOM   1492  CA  GLU A 186      15.344 -35.812  10.125  1.00 89.12           C  
ATOM   1493  C   GLU A 186      16.797 -36.094   9.734  1.00 89.12           C  
ATOM   1494  CB  GLU A 186      14.531 -37.125  10.117  1.00 89.12           C  
ATOM   1495  O   GLU A 186      17.094 -36.281   8.547  1.00 89.12           O  
ATOM   1496  CG  GLU A 186      15.078 -38.188  11.031  1.00 89.12           C  
ATOM   1497  CD  GLU A 186      14.305 -39.500  10.953  1.00 89.12           C  
ATOM   1498  OE1 GLU A 186      14.633 -40.438  11.703  1.00 89.12           O  
ATOM   1499  OE2 GLU A 186      13.359 -39.562  10.133  1.00 89.12           O  
ATOM   1500  N   ASP A 187      17.672 -35.969  10.680  1.00 84.38           N  
ATOM   1501  CA  ASP A 187      19.062 -36.375  10.484  1.00 84.38           C  
ATOM   1502  C   ASP A 187      19.359 -37.719  11.141  1.00 84.38           C  
ATOM   1503  CB  ASP A 187      20.016 -35.281  11.031  1.00 84.38           C  
ATOM   1504  O   ASP A 187      19.562 -37.781  12.352  1.00 84.38           O  
ATOM   1505  CG  ASP A 187      21.469 -35.594  10.734  1.00 84.38           C  
ATOM   1506  OD1 ASP A 187      21.766 -36.594  10.070  1.00 84.38           O  
ATOM   1507  OD2 ASP A 187      22.328 -34.781  11.164  1.00 84.38           O  
ATOM   1508  N   ARG A 188      19.516 -38.656  10.383  1.00 84.00           N  
ATOM   1509  CA  ARG A 188      19.703 -40.000  10.875  1.00 84.00           C  
ATOM   1510  C   ARG A 188      21.078 -40.188  11.539  1.00 84.00           C  
ATOM   1511  CB  ARG A 188      19.547 -41.031   9.742  1.00 84.00           C  
ATOM   1512  O   ARG A 188      21.234 -41.000  12.430  1.00 84.00           O  
ATOM   1513  CG  ARG A 188      18.141 -41.125   9.195  1.00 84.00           C  
ATOM   1514  CD  ARG A 188      18.016 -42.219   8.133  1.00 84.00           C  
ATOM   1515  NE  ARG A 188      16.688 -42.219   7.508  1.00 84.00           N  
ATOM   1516  NH1 ARG A 188      17.203 -43.844   5.965  1.00 84.00           N  
ATOM   1517  NH2 ARG A 188      15.109 -42.906   6.004  1.00 84.00           N  
ATOM   1518  CZ  ARG A 188      16.328 -43.000   6.492  1.00 84.00           C  
ATOM   1519  N   LYS A 189      22.094 -39.469  11.055  1.00 75.19           N  
ATOM   1520  CA  LYS A 189      23.453 -39.594  11.609  1.00 75.19           C  
ATOM   1521  C   LYS A 189      23.500 -39.094  13.047  1.00 75.19           C  
ATOM   1522  CB  LYS A 189      24.438 -38.812  10.742  1.00 75.19           C  
ATOM   1523  O   LYS A 189      24.094 -39.719  13.914  1.00 75.19           O  
ATOM   1524  CG  LYS A 189      24.750 -39.469   9.406  1.00 75.19           C  
ATOM   1525  CD  LYS A 189      25.797 -38.688   8.625  1.00 75.19           C  
ATOM   1526  CE  LYS A 189      26.031 -39.281   7.246  1.00 75.19           C  
ATOM   1527  NZ  LYS A 189      27.047 -38.500   6.473  1.00 75.19           N  
ATOM   1528  N   THR A 190      22.797 -37.969  13.414  1.00 72.75           N  
ATOM   1529  CA  THR A 190      22.828 -37.375  14.742  1.00 72.75           C  
ATOM   1530  C   THR A 190      21.578 -37.750  15.539  1.00 72.75           C  
ATOM   1531  CB  THR A 190      22.953 -35.844  14.672  1.00 72.75           C  
ATOM   1532  O   THR A 190      21.531 -37.562  16.750  1.00 72.75           O  
ATOM   1533  CG2 THR A 190      24.234 -35.438  13.953  1.00 72.75           C  
ATOM   1534  OG1 THR A 190      21.828 -35.312  13.961  1.00 72.75           O  
ATOM   1535  N   GLY A 191      20.547 -38.250  14.867  1.00 81.62           N  
ATOM   1536  CA  GLY A 191      19.312 -38.656  15.523  1.00 81.62           C  
ATOM   1537  C   GLY A 191      18.391 -37.500  15.812  1.00 81.62           C  
ATOM   1538  O   GLY A 191      17.469 -37.625  16.641  1.00 81.62           O  
ATOM   1539  N   ASN A 192      18.578 -36.406  15.156  1.00 85.75           N  
ATOM   1540  CA  ASN A 192      17.734 -35.250  15.375  1.00 85.75           C  
ATOM   1541  C   ASN A 192      16.391 -35.406  14.664  1.00 85.75           C  
ATOM   1542  CB  ASN A 192      18.438 -33.969  14.914  1.00 85.75           C  
ATOM   1543  O   ASN A 192      16.344 -35.688  13.461  1.00 85.75           O  
ATOM   1544  CG  ASN A 192      19.656 -33.656  15.750  1.00 85.75           C  
ATOM   1545  ND2 ASN A 192      20.656 -33.031  15.125  1.00 85.75           N  
ATOM   1546  OD1 ASN A 192      19.688 -33.938  16.953  1.00 85.75           O  
ATOM   1547  N   PRO A 193      15.227 -35.188  15.406  1.00 89.12           N  
ATOM   1548  CA  PRO A 193      13.906 -35.250  14.766  1.00 89.12           C  
ATOM   1549  C   PRO A 193      13.648 -34.031  13.859  1.00 89.12           C  
ATOM   1550  CB  PRO A 193      12.938 -35.250  15.953  1.00 89.12           C  
ATOM   1551  O   PRO A 193      14.336 -33.031  13.961  1.00 89.12           O  
ATOM   1552  CG  PRO A 193      13.656 -34.500  17.031  1.00 89.12           C  
ATOM   1553  CD  PRO A 193      15.125 -34.750  16.891  1.00 89.12           C  
ATOM   1554  N   PRO A 194      12.766 -34.281  12.906  1.00 93.00           N  
ATOM   1555  CA  PRO A 194      12.398 -33.125  12.094  1.00 93.00           C  
ATOM   1556  C   PRO A 194      11.758 -32.000  12.922  1.00 93.00           C  
ATOM   1557  CB  PRO A 194      11.391 -33.688  11.094  1.00 93.00           C  
ATOM   1558  O   PRO A 194      11.297 -32.250  14.039  1.00 93.00           O  
ATOM   1559  CG  PRO A 194      10.750 -34.844  11.797  1.00 93.00           C  
ATOM   1560  CD  PRO A 194      11.773 -35.469  12.695  1.00 93.00           C  
ATOM   1561  N   PHE A 195      11.859 -30.797  12.438  1.00 93.19           N  
ATOM   1562  CA  PHE A 195      11.281 -29.625  13.102  1.00 93.19           C  
ATOM   1563  C   PHE A 195      10.430 -28.812  12.125  1.00 93.19           C  
ATOM   1564  CB  PHE A 195      12.383 -28.750  13.695  1.00 93.19           C  
ATOM   1565  O   PHE A 195      10.875 -28.484  11.031  1.00 93.19           O  
ATOM   1566  CG  PHE A 195      11.867 -27.688  14.633  1.00 93.19           C  
ATOM   1567  CD1 PHE A 195      11.648 -26.391  14.180  1.00 93.19           C  
ATOM   1568  CD2 PHE A 195      11.609 -27.984  15.961  1.00 93.19           C  
ATOM   1569  CE1 PHE A 195      11.180 -25.406  15.047  1.00 93.19           C  
ATOM   1570  CE2 PHE A 195      11.133 -27.016  16.828  1.00 93.19           C  
ATOM   1571  CZ  PHE A 195      10.922 -25.719  16.375  1.00 93.19           C  
ATOM   1572  N   ILE A 196       9.172 -28.609  12.539  1.00 95.62           N  
ATOM   1573  CA  ILE A 196       8.273 -27.875  11.656  1.00 95.62           C  
ATOM   1574  C   ILE A 196       7.703 -26.656  12.391  1.00 95.62           C  
ATOM   1575  CB  ILE A 196       7.129 -28.766  11.133  1.00 95.62           C  
ATOM   1576  O   ILE A 196       7.727 -26.594  13.625  1.00 95.62           O  
ATOM   1577  CG1 ILE A 196       6.434 -29.469  12.305  1.00 95.62           C  
ATOM   1578  CG2 ILE A 196       7.660 -29.781  10.117  1.00 95.62           C  
ATOM   1579  CD1 ILE A 196       5.375 -28.625  12.992  1.00 95.62           C  
ATOM   1580  N   LYS A 197       7.227 -25.688  11.633  1.00 95.06           N  
ATOM   1581  CA  LYS A 197       6.508 -24.516  12.141  1.00 95.06           C  
ATOM   1582  C   LYS A 197       5.215 -24.281  11.367  1.00 95.06           C  
ATOM   1583  CB  LYS A 197       7.391 -23.266  12.070  1.00 95.06           C  
ATOM   1584  O   LYS A 197       5.043 -24.812  10.266  1.00 95.06           O  
ATOM   1585  CG  LYS A 197       8.617 -23.328  12.969  1.00 95.06           C  
ATOM   1586  CD  LYS A 197       9.406 -22.016  12.930  1.00 95.06           C  
ATOM   1587  CE  LYS A 197      10.633 -22.078  13.828  1.00 95.06           C  
ATOM   1588  NZ  LYS A 197      11.359 -20.781  13.852  1.00 95.06           N  
ATOM   1589  N   LEU A 198       4.316 -23.594  11.945  1.00 94.81           N  
ATOM   1590  CA  LEU A 198       3.055 -23.203  11.320  1.00 94.81           C  
ATOM   1591  C   LEU A 198       3.088 -21.734  10.898  1.00 94.81           C  
ATOM   1592  CB  LEU A 198       1.890 -23.438  12.289  1.00 94.81           C  
ATOM   1593  O   LEU A 198       3.393 -20.859  11.703  1.00 94.81           O  
ATOM   1594  CG  LEU A 198       0.494 -23.094  11.766  1.00 94.81           C  
ATOM   1595  CD1 LEU A 198       0.113 -24.031  10.625  1.00 94.81           C  
ATOM   1596  CD2 LEU A 198      -0.533 -23.156  12.891  1.00 94.81           C  
ATOM   1597  N   SER A 199       2.762 -21.453   9.594  1.00 95.12           N  
ATOM   1598  CA  SER A 199       2.703 -20.094   9.047  1.00 95.12           C  
ATOM   1599  C   SER A 199       1.390 -19.406   9.406  1.00 95.12           C  
ATOM   1600  CB  SER A 199       2.875 -20.125   7.527  1.00 95.12           C  
ATOM   1601  O   SER A 199       0.535 -20.000  10.070  1.00 95.12           O  
ATOM   1602  OG  SER A 199       2.965 -18.812   7.008  1.00 95.12           O  
ATOM   1603  N   ASP A 200       1.251 -18.156   8.977  1.00 93.56           N  
ATOM   1604  CA  ASP A 200       0.065 -17.344   9.242  1.00 93.56           C  
ATOM   1605  C   ASP A 200      -1.140 -17.875   8.461  1.00 93.56           C  
ATOM   1606  CB  ASP A 200       0.327 -15.883   8.898  1.00 93.56           C  
ATOM   1607  O   ASP A 200      -0.983 -18.469   7.402  1.00 93.56           O  
ATOM   1608  CG  ASP A 200       0.667 -15.672   7.434  1.00 93.56           C  
ATOM   1609  OD1 ASP A 200       1.554 -16.375   6.902  1.00 93.56           O  
ATOM   1610  OD2 ASP A 200       0.043 -14.789   6.801  1.00 93.56           O  
ATOM   1611  N   PRO A 201      -2.383 -17.625   8.930  1.00 94.00           N  
ATOM   1612  CA  PRO A 201      -3.576 -18.094   8.227  1.00 94.00           C  
ATOM   1613  C   PRO A 201      -3.936 -17.250   7.016  1.00 94.00           C  
ATOM   1614  CB  PRO A 201      -4.668 -18.031   9.297  1.00 94.00           C  
ATOM   1615  O   PRO A 201      -4.770 -17.641   6.195  1.00 94.00           O  
ATOM   1616  CG  PRO A 201      -4.230 -16.922  10.211  1.00 94.00           C  
ATOM   1617  CD  PRO A 201      -2.732 -16.938  10.281  1.00 94.00           C  
ATOM   1618  N   GLY A 202      -3.271 -16.016   6.895  1.00 93.62           N  
ATOM   1619  CA  GLY A 202      -3.635 -15.109   5.824  1.00 93.62           C  
ATOM   1620  C   GLY A 202      -4.980 -14.438   6.039  1.00 93.62           C  
ATOM   1621  O   GLY A 202      -5.262 -13.938   7.133  1.00 93.62           O  
ATOM   1622  N   ILE A 203      -5.832 -14.344   4.973  1.00 90.44           N  
ATOM   1623  CA  ILE A 203      -7.137 -13.688   5.020  1.00 90.44           C  
ATOM   1624  C   ILE A 203      -8.141 -14.594   5.719  1.00 90.44           C  
ATOM   1625  CB  ILE A 203      -7.637 -13.328   3.604  1.00 90.44           C  
ATOM   1626  O   ILE A 203      -8.273 -15.773   5.375  1.00 90.44           O  
ATOM   1627  CG1 ILE A 203      -6.605 -12.453   2.879  1.00 90.44           C  
ATOM   1628  CG2 ILE A 203      -8.992 -12.617   3.674  1.00 90.44           C  
ATOM   1629  CD1 ILE A 203      -6.281 -11.148   3.600  1.00 90.44           C  
ATOM   1630  N   SER A 204      -8.828 -14.039   6.668  1.00 92.75           N  
ATOM   1631  CA  SER A 204      -9.805 -14.805   7.430  1.00 92.75           C  
ATOM   1632  C   SER A 204     -10.977 -15.234   6.551  1.00 92.75           C  
ATOM   1633  CB  SER A 204     -10.320 -13.992   8.617  1.00 92.75           C  
ATOM   1634  O   SER A 204     -11.398 -14.492   5.664  1.00 92.75           O  
ATOM   1635  OG  SER A 204     -11.312 -14.711   9.328  1.00 92.75           O  
ATOM   1636  N   ILE A 205     -11.547 -16.391   6.871  1.00 94.69           N  
ATOM   1637  CA  ILE A 205     -12.664 -16.938   6.102  1.00 94.69           C  
ATOM   1638  C   ILE A 205     -13.914 -16.094   6.336  1.00 94.69           C  
ATOM   1639  CB  ILE A 205     -12.945 -18.406   6.465  1.00 94.69           C  
ATOM   1640  O   ILE A 205     -14.891 -16.188   5.590  1.00 94.69           O  
ATOM   1641  CG1 ILE A 205     -13.242 -18.547   7.965  1.00 94.69           C  
ATOM   1642  CG2 ILE A 205     -11.766 -19.297   6.059  1.00 94.69           C  
ATOM   1643  CD1 ILE A 205     -13.664 -19.938   8.391  1.00 94.69           C  
ATOM   1644  N   THR A 206     -13.867 -15.148   7.316  1.00 92.38           N  
ATOM   1645  CA  THR A 206     -15.039 -14.352   7.680  1.00 92.38           C  
ATOM   1646  C   THR A 206     -15.375 -13.359   6.570  1.00 92.38           C  
ATOM   1647  CB  THR A 206     -14.805 -13.594   9.000  1.00 92.38           C  
ATOM   1648  O   THR A 206     -16.516 -12.891   6.480  1.00 92.38           O  
ATOM   1649  CG2 THR A 206     -14.555 -14.562  10.156  1.00 92.38           C  
ATOM   1650  OG1 THR A 206     -13.672 -12.734   8.859  1.00 92.38           O  
ATOM   1651  N   VAL A 207     -14.438 -13.000   5.719  1.00 91.12           N  
ATOM   1652  CA  VAL A 207     -14.680 -11.984   4.703  1.00 91.12           C  
ATOM   1653  C   VAL A 207     -14.602 -12.609   3.314  1.00 91.12           C  
ATOM   1654  CB  VAL A 207     -13.680 -10.812   4.816  1.00 91.12           C  
ATOM   1655  O   VAL A 207     -14.688 -11.906   2.303  1.00 91.12           O  
ATOM   1656  CG1 VAL A 207     -13.852 -10.078   6.145  1.00 91.12           C  
ATOM   1657  CG2 VAL A 207     -12.242 -11.328   4.672  1.00 91.12           C  
ATOM   1658  N   LEU A 208     -14.469 -13.922   3.168  1.00 92.81           N  
ATOM   1659  CA  LEU A 208     -14.359 -14.586   1.876  1.00 92.81           C  
ATOM   1660  C   LEU A 208     -15.734 -14.875   1.290  1.00 92.81           C  
ATOM   1661  CB  LEU A 208     -13.570 -15.891   2.012  1.00 92.81           C  
ATOM   1662  O   LEU A 208     -16.656 -15.242   2.020  1.00 92.81           O  
ATOM   1663  CG  LEU A 208     -12.109 -15.758   2.455  1.00 92.81           C  
ATOM   1664  CD1 LEU A 208     -11.438 -17.125   2.498  1.00 92.81           C  
ATOM   1665  CD2 LEU A 208     -11.352 -14.812   1.522  1.00 92.81           C  
ATOM   1666  N   PRO A 209     -15.891 -14.750  -0.059  1.00 91.38           N  
ATOM   1667  CA  PRO A 209     -17.156 -15.117  -0.706  1.00 91.38           C  
ATOM   1668  C   PRO A 209     -17.422 -16.609  -0.659  1.00 91.38           C  
ATOM   1669  CB  PRO A 209     -16.953 -14.641  -2.148  1.00 91.38           C  
ATOM   1670  O   PRO A 209     -16.500 -17.406  -0.486  1.00 91.38           O  
ATOM   1671  CG  PRO A 209     -15.688 -13.844  -2.123  1.00 91.38           C  
ATOM   1672  CD  PRO A 209     -14.922 -14.211  -0.884  1.00 91.38           C  
ATOM   1673  N   LYS A 210     -18.562 -17.016  -0.917  1.00 90.81           N  
ATOM   1674  CA  LYS A 210     -19.016 -18.406  -0.833  1.00 90.81           C  
ATOM   1675  C   LYS A 210     -18.312 -19.281  -1.872  1.00 90.81           C  
ATOM   1676  CB  LYS A 210     -20.531 -18.484  -1.018  1.00 90.81           C  
ATOM   1677  O   LYS A 210     -17.969 -20.438  -1.596  1.00 90.81           O  
ATOM   1678  CG  LYS A 210     -21.328 -18.234   0.253  1.00 90.81           C  
ATOM   1679  CD  LYS A 210     -22.812 -18.422   0.029  1.00 90.81           C  
ATOM   1680  CE  LYS A 210     -23.609 -18.172   1.303  1.00 90.81           C  
ATOM   1681  NZ  LYS A 210     -25.078 -18.344   1.087  1.00 90.81           N  
ATOM   1682  N   ASP A 211     -18.125 -18.766  -3.008  1.00 92.75           N  
ATOM   1683  CA  ASP A 211     -17.547 -19.547  -4.094  1.00 92.75           C  
ATOM   1684  C   ASP A 211     -16.094 -19.922  -3.785  1.00 92.75           C  
ATOM   1685  CB  ASP A 211     -17.625 -18.781  -5.414  1.00 92.75           C  
ATOM   1686  O   ASP A 211     -15.633 -20.984  -4.195  1.00 92.75           O  
ATOM   1687  CG  ASP A 211     -16.938 -17.422  -5.348  1.00 92.75           C  
ATOM   1688  OD1 ASP A 211     -16.891 -16.812  -4.258  1.00 92.75           O  
ATOM   1689  OD2 ASP A 211     -16.453 -16.953  -6.398  1.00 92.75           O  
ATOM   1690  N   ILE A 212     -15.414 -19.109  -3.059  1.00 93.75           N  
ATOM   1691  CA  ILE A 212     -14.039 -19.406  -2.686  1.00 93.75           C  
ATOM   1692  C   ILE A 212     -14.008 -20.438  -1.569  1.00 93.75           C  
ATOM   1693  CB  ILE A 212     -13.289 -18.125  -2.242  1.00 93.75           C  
ATOM   1694  O   ILE A 212     -13.195 -21.375  -1.596  1.00 93.75           O  
ATOM   1695  CG1 ILE A 212     -13.180 -17.141  -3.410  1.00 93.75           C  
ATOM   1696  CG2 ILE A 212     -11.914 -18.469  -1.680  1.00 93.75           C  
ATOM   1697  CD1 ILE A 212     -12.461 -15.844  -3.062  1.00 93.75           C  
ATOM   1698  N   LEU A 213     -14.930 -20.375  -0.633  1.00 96.00           N  
ATOM   1699  CA  LEU A 213     -14.984 -21.297   0.499  1.00 96.00           C  
ATOM   1700  C   LEU A 213     -15.273 -22.719   0.031  1.00 96.00           C  
ATOM   1701  CB  LEU A 213     -16.062 -20.844   1.500  1.00 96.00           C  
ATOM   1702  O   LEU A 213     -14.781 -23.672   0.617  1.00 96.00           O  
ATOM   1703  CG  LEU A 213     -15.805 -19.516   2.207  1.00 96.00           C  
ATOM   1704  CD1 LEU A 213     -16.984 -19.156   3.107  1.00 96.00           C  
ATOM   1705  CD2 LEU A 213     -14.516 -19.562   3.012  1.00 96.00           C  
ATOM   1706  N   GLN A 214     -15.992 -22.891  -1.042  1.00 94.69           N  
ATOM   1707  CA  GLN A 214     -16.406 -24.203  -1.541  1.00 94.69           C  
ATOM   1708  C   GLN A 214     -15.203 -25.000  -2.062  1.00 94.69           C  
ATOM   1709  CB  GLN A 214     -17.453 -24.062  -2.643  1.00 94.69           C  
ATOM   1710  O   GLN A 214     -15.203 -26.219  -2.041  1.00 94.69           O  
ATOM   1711  CG  GLN A 214     -18.781 -23.531  -2.148  1.00 94.69           C  
ATOM   1712  CD  GLN A 214     -19.781 -23.297  -3.273  1.00 94.69           C  
ATOM   1713  NE2 GLN A 214     -20.953 -22.766  -2.934  1.00 94.69           N  
ATOM   1714  OE1 GLN A 214     -19.500 -23.594  -4.438  1.00 94.69           O  
ATOM   1715  N   GLU A 215     -14.188 -24.266  -2.477  1.00 94.62           N  
ATOM   1716  CA  GLU A 215     -13.000 -24.938  -2.984  1.00 94.62           C  
ATOM   1717  C   GLU A 215     -12.117 -25.438  -1.842  1.00 94.62           C  
ATOM   1718  CB  GLU A 215     -12.203 -24.016  -3.898  1.00 94.62           C  
ATOM   1719  O   GLU A 215     -11.234 -26.266  -2.049  1.00 94.62           O  
ATOM   1720  CG  GLU A 215     -12.922 -23.656  -5.191  1.00 94.62           C  
ATOM   1721  CD  GLU A 215     -12.078 -22.797  -6.133  1.00 94.62           C  
ATOM   1722  OE1 GLU A 215     -12.562 -22.469  -7.242  1.00 94.62           O  
ATOM   1723  OE2 GLU A 215     -10.938 -22.469  -5.758  1.00 94.62           O  
ATOM   1724  N   ARG A 216     -12.383 -24.984  -0.576  1.00 96.94           N  
ATOM   1725  CA  ARG A 216     -11.570 -25.359   0.581  1.00 96.94           C  
ATOM   1726  C   ARG A 216     -12.281 -26.406   1.438  1.00 96.94           C  
ATOM   1727  CB  ARG A 216     -11.242 -24.125   1.423  1.00 96.94           C  
ATOM   1728  O   ARG A 216     -12.289 -26.297   2.666  1.00 96.94           O  
ATOM   1729  CG  ARG A 216     -10.438 -23.062   0.681  1.00 96.94           C  
ATOM   1730  CD  ARG A 216     -10.141 -21.859   1.562  1.00 96.94           C  
ATOM   1731  NE  ARG A 216      -9.188 -22.188   2.623  1.00 96.94           N  
ATOM   1732  NH1 ARG A 216      -9.117 -20.062   3.508  1.00 96.94           N  
ATOM   1733  NH2 ARG A 216      -7.867 -21.734   4.445  1.00 96.94           N  
ATOM   1734  CZ  ARG A 216      -8.727 -21.328   3.523  1.00 96.94           C  
ATOM   1735  N   ILE A 217     -12.984 -27.328   0.822  1.00 96.25           N  
ATOM   1736  CA  ILE A 217     -13.602 -28.469   1.488  1.00 96.25           C  
ATOM   1737  C   ILE A 217     -12.680 -29.688   1.373  1.00 96.25           C  
ATOM   1738  CB  ILE A 217     -14.992 -28.797   0.896  1.00 96.25           C  
ATOM   1739  O   ILE A 217     -12.227 -30.031   0.279  1.00 96.25           O  
ATOM   1740  CG1 ILE A 217     -15.969 -27.656   1.190  1.00 96.25           C  
ATOM   1741  CG2 ILE A 217     -15.516 -30.125   1.443  1.00 96.25           C  
ATOM   1742  CD1 ILE A 217     -17.344 -27.844   0.540  1.00 96.25           C  
ATOM   1743  N   PRO A 218     -12.297 -30.234   2.467  1.00 97.75           N  
ATOM   1744  CA  PRO A 218     -12.812 -30.109   3.832  1.00 97.75           C  
ATOM   1745  C   PRO A 218     -11.883 -29.281   4.730  1.00 97.75           C  
ATOM   1746  CB  PRO A 218     -12.906 -31.547   4.320  1.00 97.75           C  
ATOM   1747  O   PRO A 218     -11.703 -29.609   5.902  1.00 97.75           O  
ATOM   1748  CG  PRO A 218     -11.727 -32.250   3.713  1.00 97.75           C  
ATOM   1749  CD  PRO A 218     -11.477 -31.656   2.352  1.00 97.75           C  
ATOM   1750  N   TRP A 219     -11.266 -28.328   4.242  1.00 97.25           N  
ATOM   1751  CA  TRP A 219     -10.375 -27.469   5.023  1.00 97.25           C  
ATOM   1752  C   TRP A 219     -11.172 -26.469   5.859  1.00 97.25           C  
ATOM   1753  CB  TRP A 219      -9.406 -26.719   4.109  1.00 97.25           C  
ATOM   1754  O   TRP A 219     -10.688 -25.969   6.875  1.00 97.25           O  
ATOM   1755  CG  TRP A 219      -8.375 -27.609   3.461  1.00 97.25           C  
ATOM   1756  CD1 TRP A 219      -7.152 -27.953   3.963  1.00 97.25           C  
ATOM   1757  CD2 TRP A 219      -8.484 -28.250   2.189  1.00 97.25           C  
ATOM   1758  CE2 TRP A 219      -7.289 -28.969   1.983  1.00 97.25           C  
ATOM   1759  CE3 TRP A 219      -9.477 -28.297   1.203  1.00 97.25           C  
ATOM   1760  NE1 TRP A 219      -6.492 -28.766   3.080  1.00 97.25           N  
ATOM   1761  CH2 TRP A 219      -8.047 -29.750  -0.119  1.00 97.25           C  
ATOM   1762  CZ2 TRP A 219      -7.059 -29.734   0.830  1.00 97.25           C  
ATOM   1763  CZ3 TRP A 219      -9.250 -29.047   0.056  1.00 97.25           C  
ATOM   1764  N   VAL A 220     -12.414 -26.172   5.461  1.00 97.56           N  
ATOM   1765  CA  VAL A 220     -13.344 -25.297   6.180  1.00 97.56           C  
ATOM   1766  C   VAL A 220     -14.461 -26.125   6.805  1.00 97.56           C  
ATOM   1767  CB  VAL A 220     -13.938 -24.219   5.254  1.00 97.56           C  
ATOM   1768  O   VAL A 220     -15.086 -26.953   6.129  1.00 97.56           O  
ATOM   1769  CG1 VAL A 220     -15.023 -23.422   5.980  1.00 97.56           C  
ATOM   1770  CG2 VAL A 220     -12.836 -23.281   4.746  1.00 97.56           C  
ATOM   1771  N   PRO A 221     -14.711 -25.953   8.062  1.00 97.75           N  
ATOM   1772  CA  PRO A 221     -15.781 -26.719   8.688  1.00 97.75           C  
ATOM   1773  C   PRO A 221     -17.172 -26.344   8.172  1.00 97.75           C  
ATOM   1774  CB  PRO A 221     -15.641 -26.391  10.172  1.00 97.75           C  
ATOM   1775  O   PRO A 221     -17.375 -25.188   7.766  1.00 97.75           O  
ATOM   1776  CG  PRO A 221     -15.023 -25.016  10.195  1.00 97.75           C  
ATOM   1777  CD  PRO A 221     -14.117 -24.891   9.008  1.00 97.75           C  
ATOM   1778  N   PRO A 222     -18.141 -27.281   8.242  1.00 96.69           N  
ATOM   1779  CA  PRO A 222     -19.484 -27.062   7.691  1.00 96.69           C  
ATOM   1780  C   PRO A 222     -20.188 -25.859   8.312  1.00 96.69           C  
ATOM   1781  CB  PRO A 222     -20.219 -28.359   8.031  1.00 96.69           C  
ATOM   1782  O   PRO A 222     -20.906 -25.125   7.621  1.00 96.69           O  
ATOM   1783  CG  PRO A 222     -19.141 -29.312   8.430  1.00 96.69           C  
ATOM   1784  CD  PRO A 222     -17.922 -28.531   8.828  1.00 96.69           C  
ATOM   1785  N   GLU A 223     -19.969 -25.562   9.562  1.00 96.62           N  
ATOM   1786  CA  GLU A 223     -20.672 -24.469  10.242  1.00 96.62           C  
ATOM   1787  C   GLU A 223     -20.250 -23.109   9.703  1.00 96.62           C  
ATOM   1788  CB  GLU A 223     -20.438 -24.547  11.758  1.00 96.62           C  
ATOM   1789  O   GLU A 223     -20.984 -22.125   9.820  1.00 96.62           O  
ATOM   1790  CG  GLU A 223     -18.969 -24.531  12.148  1.00 96.62           C  
ATOM   1791  CD  GLU A 223     -18.359 -25.922  12.266  1.00 96.62           C  
ATOM   1792  OE1 GLU A 223     -17.359 -26.094  12.992  1.00 96.62           O  
ATOM   1793  OE2 GLU A 223     -18.906 -26.844  11.617  1.00 96.62           O  
ATOM   1794  N   CYS A 224     -19.062 -23.047   9.070  1.00 96.62           N  
ATOM   1795  CA  CYS A 224     -18.578 -21.781   8.547  1.00 96.62           C  
ATOM   1796  C   CYS A 224     -18.969 -21.594   7.086  1.00 96.62           C  
ATOM   1797  CB  CYS A 224     -17.047 -21.703   8.688  1.00 96.62           C  
ATOM   1798  O   CYS A 224     -18.875 -20.500   6.543  1.00 96.62           O  
ATOM   1799  SG  CYS A 224     -16.484 -21.594  10.391  1.00 96.62           S  
ATOM   1800  N   ILE A 225     -19.391 -22.656   6.371  1.00 94.94           N  
ATOM   1801  CA  ILE A 225     -19.859 -22.562   4.992  1.00 94.94           C  
ATOM   1802  C   ILE A 225     -21.219 -21.891   4.949  1.00 94.94           C  
ATOM   1803  CB  ILE A 225     -19.922 -23.953   4.328  1.00 94.94           C  
ATOM   1804  O   ILE A 225     -21.453 -20.984   4.141  1.00 94.94           O  
ATOM   1805  CG1 ILE A 225     -18.516 -24.562   4.223  1.00 94.94           C  
ATOM   1806  CG2 ILE A 225     -20.578 -23.875   2.953  1.00 94.94           C  
ATOM   1807  CD1 ILE A 225     -17.594 -23.828   3.262  1.00 94.94           C  
ATOM   1808  N   GLU A 226     -21.984 -22.297   5.867  1.00 91.50           N  
ATOM   1809  CA  GLU A 226     -23.328 -21.734   5.934  1.00 91.50           C  
ATOM   1810  C   GLU A 226     -23.297 -20.297   6.406  1.00 91.50           C  
ATOM   1811  CB  GLU A 226     -24.219 -22.578   6.863  1.00 91.50           C  
ATOM   1812  O   GLU A 226     -24.016 -19.438   5.863  1.00 91.50           O  
ATOM   1813  CG  GLU A 226     -24.688 -23.891   6.250  1.00 91.50           C  
ATOM   1814  CD  GLU A 226     -25.547 -24.719   7.188  1.00 91.50           C  
ATOM   1815  OE1 GLU A 226     -25.922 -25.859   6.824  1.00 91.50           O  
ATOM   1816  OE2 GLU A 226     -25.859 -24.219   8.297  1.00 91.50           O  
ATOM   1817  N   ASN A 227     -22.438 -20.078   7.410  1.00 93.75           N  
ATOM   1818  CA  ASN A 227     -22.281 -18.750   7.961  1.00 93.75           C  
ATOM   1819  C   ASN A 227     -20.828 -18.484   8.375  1.00 93.75           C  
ATOM   1820  CB  ASN A 227     -23.219 -18.531   9.148  1.00 93.75           C  
ATOM   1821  O   ASN A 227     -20.406 -18.906   9.445  1.00 93.75           O  
ATOM   1822  CG  ASN A 227     -23.234 -17.094   9.633  1.00 93.75           C  
ATOM   1823  ND2 ASN A 227     -24.234 -16.750  10.445  1.00 93.75           N  
ATOM   1824  OD1 ASN A 227     -22.359 -16.297   9.281  1.00 93.75           O  
ATOM   1825  N   PRO A 228     -20.141 -17.672   7.613  1.00 92.75           N  
ATOM   1826  CA  PRO A 228     -18.734 -17.406   7.906  1.00 92.75           C  
ATOM   1827  C   PRO A 228     -18.531 -16.734   9.266  1.00 92.75           C  
ATOM   1828  CB  PRO A 228     -18.297 -16.469   6.770  1.00 92.75           C  
ATOM   1829  O   PRO A 228     -17.406 -16.734   9.797  1.00 92.75           O  
ATOM   1830  CG  PRO A 228     -19.344 -16.641   5.715  1.00 92.75           C  
ATOM   1831  CD  PRO A 228     -20.625 -17.078   6.379  1.00 92.75           C  
ATOM   1832  N   LYS A 229     -19.484 -16.250   9.930  1.00 90.56           N  
ATOM   1833  CA  LYS A 229     -19.375 -15.562  11.211  1.00 90.56           C  
ATOM   1834  C   LYS A 229     -19.234 -16.562  12.359  1.00 90.56           C  
ATOM   1835  CB  LYS A 229     -20.578 -14.664  11.453  1.00 90.56           C  
ATOM   1836  O   LYS A 229     -18.859 -16.188  13.469  1.00 90.56           O  
ATOM   1837  CG  LYS A 229     -20.672 -13.477  10.500  1.00 90.56           C  
ATOM   1838  CD  LYS A 229     -21.859 -12.586  10.828  1.00 90.56           C  
ATOM   1839  CE  LYS A 229     -21.953 -11.398   9.875  1.00 90.56           C  
ATOM   1840  NZ  LYS A 229     -23.109 -10.508  10.203  1.00 90.56           N  
ATOM   1841  N   ASN A 230     -19.578 -17.797  12.086  1.00 91.75           N  
ATOM   1842  CA  ASN A 230     -19.453 -18.828  13.102  1.00 91.75           C  
ATOM   1843  C   ASN A 230     -18.016 -19.328  13.234  1.00 91.75           C  
ATOM   1844  CB  ASN A 230     -20.391 -20.000  12.781  1.00 91.75           C  
ATOM   1845  O   ASN A 230     -17.766 -20.531  13.195  1.00 91.75           O  
ATOM   1846  CG  ASN A 230     -21.844 -19.609  12.844  1.00 91.75           C  
ATOM   1847  ND2 ASN A 230     -22.703 -20.375  12.164  1.00 91.75           N  
ATOM   1848  OD1 ASN A 230     -22.219 -18.625  13.500  1.00 91.75           O  
ATOM   1849  N   LEU A 231     -17.125 -18.406  13.422  1.00 92.75           N  
ATOM   1850  CA  LEU A 231     -15.719 -18.734  13.641  1.00 92.75           C  
ATOM   1851  C   LEU A 231     -15.422 -18.922  15.125  1.00 92.75           C  
ATOM   1852  CB  LEU A 231     -14.812 -17.641  13.062  1.00 92.75           C  
ATOM   1853  O   LEU A 231     -15.469 -17.953  15.891  1.00 92.75           O  
ATOM   1854  CG  LEU A 231     -13.312 -17.938  13.062  1.00 92.75           C  
ATOM   1855  CD1 LEU A 231     -12.984 -19.047  12.078  1.00 92.75           C  
ATOM   1856  CD2 LEU A 231     -12.523 -16.672  12.734  1.00 92.75           C  
ATOM   1857  N   ASN A 232     -15.141 -20.141  15.578  1.00 92.44           N  
ATOM   1858  CA  ASN A 232     -14.852 -20.453  16.969  1.00 92.44           C  
ATOM   1859  C   ASN A 232     -13.680 -21.422  17.094  1.00 92.44           C  
ATOM   1860  CB  ASN A 232     -16.094 -21.047  17.656  1.00 92.44           C  
ATOM   1861  O   ASN A 232     -12.977 -21.672  16.109  1.00 92.44           O  
ATOM   1862  CG  ASN A 232     -16.656 -22.234  16.906  1.00 92.44           C  
ATOM   1863  ND2 ASN A 232     -17.953 -22.484  17.078  1.00 92.44           N  
ATOM   1864  OD1 ASN A 232     -15.938 -22.938  16.188  1.00 92.44           O  
ATOM   1865  N   LEU A 233     -13.469 -21.969  18.266  1.00 90.75           N  
ATOM   1866  CA  LEU A 233     -12.305 -22.797  18.547  1.00 90.75           C  
ATOM   1867  C   LEU A 233     -12.391 -24.125  17.797  1.00 90.75           C  
ATOM   1868  CB  LEU A 233     -12.164 -23.047  20.047  1.00 90.75           C  
ATOM   1869  O   LEU A 233     -11.375 -24.781  17.562  1.00 90.75           O  
ATOM   1870  CG  LEU A 233     -11.820 -21.828  20.906  1.00 90.75           C  
ATOM   1871  CD1 LEU A 233     -11.875 -22.188  22.391  1.00 90.75           C  
ATOM   1872  CD2 LEU A 233     -10.445 -21.281  20.531  1.00 90.75           C  
ATOM   1873  N   ALA A 234     -13.570 -24.531  17.391  1.00 94.75           N  
ATOM   1874  CA  ALA A 234     -13.789 -25.797  16.703  1.00 94.75           C  
ATOM   1875  C   ALA A 234     -13.250 -25.734  15.266  1.00 94.75           C  
ATOM   1876  CB  ALA A 234     -15.273 -26.156  16.688  1.00 94.75           C  
ATOM   1877  O   ALA A 234     -12.984 -26.766  14.648  1.00 94.75           O  
ATOM   1878  N   THR A 235     -13.047 -24.562  14.750  1.00 96.38           N  
ATOM   1879  CA  THR A 235     -12.594 -24.375  13.383  1.00 96.38           C  
ATOM   1880  C   THR A 235     -11.227 -25.016  13.172  1.00 96.38           C  
ATOM   1881  CB  THR A 235     -12.523 -22.891  13.016  1.00 96.38           C  
ATOM   1882  O   THR A 235     -11.023 -25.781  12.219  1.00 96.38           O  
ATOM   1883  CG2 THR A 235     -12.047 -22.688  11.578  1.00 96.38           C  
ATOM   1884  OG1 THR A 235     -13.828 -22.312  13.156  1.00 96.38           O  
ATOM   1885  N   ASP A 236     -10.367 -24.797  14.086  1.00 97.44           N  
ATOM   1886  CA  ASP A 236      -9.008 -25.297  13.969  1.00 97.44           C  
ATOM   1887  C   ASP A 236      -8.977 -26.812  14.117  1.00 97.44           C  
ATOM   1888  CB  ASP A 236      -8.094 -24.641  15.008  1.00 97.44           C  
ATOM   1889  O   ASP A 236      -8.141 -27.500  13.508  1.00 97.44           O  
ATOM   1890  CG  ASP A 236      -7.875 -23.172  14.758  1.00 97.44           C  
ATOM   1891  OD1 ASP A 236      -8.039 -22.719  13.602  1.00 97.44           O  
ATOM   1892  OD2 ASP A 236      -7.535 -22.453  15.719  1.00 97.44           O  
ATOM   1893  N   LYS A 237      -9.852 -27.359  14.867  1.00 96.88           N  
ATOM   1894  CA  LYS A 237      -9.906 -28.797  15.102  1.00 96.88           C  
ATOM   1895  C   LYS A 237     -10.273 -29.547  13.828  1.00 96.88           C  
ATOM   1896  CB  LYS A 237     -10.914 -29.125  16.219  1.00 96.88           C  
ATOM   1897  O   LYS A 237      -9.656 -30.562  13.500  1.00 96.88           O  
ATOM   1898  CG  LYS A 237     -10.594 -28.469  17.547  1.00 96.88           C  
ATOM   1899  CD  LYS A 237     -11.703 -28.703  18.562  1.00 96.88           C  
ATOM   1900  CE  LYS A 237     -11.445 -27.938  19.859  1.00 96.88           C  
ATOM   1901  NZ  LYS A 237     -12.562 -28.109  20.828  1.00 96.88           N  
ATOM   1902  N   TRP A 238     -11.250 -29.016  13.133  1.00 97.44           N  
ATOM   1903  CA  TRP A 238     -11.680 -29.594  11.867  1.00 97.44           C  
ATOM   1904  C   TRP A 238     -10.531 -29.625  10.859  1.00 97.44           C  
ATOM   1905  CB  TRP A 238     -12.867 -28.828  11.281  1.00 97.44           C  
ATOM   1906  O   TRP A 238     -10.227 -30.672  10.281  1.00 97.44           O  
ATOM   1907  CG  TRP A 238     -13.305 -29.312   9.938  1.00 97.44           C  
ATOM   1908  CD1 TRP A 238     -12.773 -28.984   8.727  1.00 97.44           C  
ATOM   1909  CD2 TRP A 238     -14.383 -30.234   9.672  1.00 97.44           C  
ATOM   1910  CE2 TRP A 238     -14.438 -30.406   8.273  1.00 97.44           C  
ATOM   1911  CE3 TRP A 238     -15.297 -30.906  10.477  1.00 97.44           C  
ATOM   1912  NE1 TRP A 238     -13.453 -29.641   7.715  1.00 97.44           N  
ATOM   1913  CH2 TRP A 238     -16.266 -31.891   8.477  1.00 97.44           C  
ATOM   1914  CZ2 TRP A 238     -15.383 -31.234   7.660  1.00 97.44           C  
ATOM   1915  CZ3 TRP A 238     -16.234 -31.734   9.875  1.00 97.44           C  
ATOM   1916  N   SER A 239      -9.852 -28.500  10.688  1.00 98.31           N  
ATOM   1917  CA  SER A 239      -8.758 -28.391   9.734  1.00 98.31           C  
ATOM   1918  C   SER A 239      -7.586 -29.281  10.141  1.00 98.31           C  
ATOM   1919  CB  SER A 239      -8.281 -26.938   9.609  1.00 98.31           C  
ATOM   1920  O   SER A 239      -6.867 -29.797   9.281  1.00 98.31           O  
ATOM   1921  OG  SER A 239      -9.367 -26.094   9.281  1.00 98.31           O  
ATOM   1922  N   PHE A 240      -7.391 -29.453  11.453  1.00 97.69           N  
ATOM   1923  CA  PHE A 240      -6.328 -30.312  11.953  1.00 97.69           C  
ATOM   1924  C   PHE A 240      -6.512 -31.734  11.453  1.00 97.69           C  
ATOM   1925  CB  PHE A 240      -6.293 -30.297  13.484  1.00 97.69           C  
ATOM   1926  O   PHE A 240      -5.551 -32.375  11.008  1.00 97.69           O  
ATOM   1927  CG  PHE A 240      -5.184 -31.125  14.078  1.00 97.69           C  
ATOM   1928  CD1 PHE A 240      -5.395 -32.438  14.422  1.00 97.69           C  
ATOM   1929  CD2 PHE A 240      -3.928 -30.562  14.289  1.00 97.69           C  
ATOM   1930  CE1 PHE A 240      -4.371 -33.219  14.969  1.00 97.69           C  
ATOM   1931  CE2 PHE A 240      -2.898 -31.328  14.844  1.00 97.69           C  
ATOM   1932  CZ  PHE A 240      -3.123 -32.656  15.180  1.00 97.69           C  
ATOM   1933  N   GLY A 241      -7.703 -32.250  11.484  1.00 98.38           N  
ATOM   1934  CA  GLY A 241      -7.984 -33.562  11.000  1.00 98.38           C  
ATOM   1935  C   GLY A 241      -7.676 -33.750   9.523  1.00 98.38           C  
ATOM   1936  O   GLY A 241      -7.098 -34.781   9.125  1.00 98.38           O  
ATOM   1937  N   THR A 242      -8.062 -32.781   8.734  1.00 97.69           N  
ATOM   1938  CA  THR A 242      -7.785 -32.812   7.301  1.00 97.69           C  
ATOM   1939  C   THR A 242      -6.281 -32.844   7.039  1.00 97.69           C  
ATOM   1940  CB  THR A 242      -8.406 -31.609   6.578  1.00 97.69           C  
ATOM   1941  O   THR A 242      -5.809 -33.625   6.211  1.00 97.69           O  
ATOM   1942  CG2 THR A 242      -8.219 -31.719   5.070  1.00 97.69           C  
ATOM   1943  OG1 THR A 242      -9.812 -31.562   6.871  1.00 97.69           O  
ATOM   1944  N   THR A 243      -5.535 -32.062   7.797  1.00 98.06           N  
ATOM   1945  CA  THR A 243      -4.090 -31.969   7.621  1.00 98.06           C  
ATOM   1946  C   THR A 243      -3.414 -33.281   8.016  1.00 98.06           C  
ATOM   1947  CB  THR A 243      -3.494 -30.812   8.453  1.00 98.06           C  
ATOM   1948  O   THR A 243      -2.480 -33.719   7.344  1.00 98.06           O  
ATOM   1949  CG2 THR A 243      -2.014 -30.625   8.141  1.00 98.06           C  
ATOM   1950  OG1 THR A 243      -4.199 -29.609   8.148  1.00 98.06           O  
ATOM   1951  N   LEU A 244      -3.881 -33.875   9.070  1.00 96.62           N  
ATOM   1952  CA  LEU A 244      -3.348 -35.188   9.500  1.00 96.62           C  
ATOM   1953  C   LEU A 244      -3.520 -36.219   8.406  1.00 96.62           C  
ATOM   1954  CB  LEU A 244      -4.039 -35.625  10.789  1.00 96.62           C  
ATOM   1955  O   LEU A 244      -2.588 -36.969   8.117  1.00 96.62           O  
ATOM   1956  CG  LEU A 244      -3.586 -37.000  11.352  1.00 96.62           C  
ATOM   1957  CD1 LEU A 244      -2.084 -36.969  11.617  1.00 96.62           C  
ATOM   1958  CD2 LEU A 244      -4.359 -37.312  12.617  1.00 96.62           C  
ATOM   1959  N   TRP A 245      -4.652 -36.281   7.773  1.00 95.88           N  
ATOM   1960  CA  TRP A 245      -4.926 -37.188   6.676  1.00 95.88           C  
ATOM   1961  C   TRP A 245      -3.977 -36.969   5.508  1.00 95.88           C  
ATOM   1962  CB  TRP A 245      -6.379 -37.062   6.207  1.00 95.88           C  
ATOM   1963  O   TRP A 245      -3.434 -37.906   4.934  1.00 95.88           O  
ATOM   1964  CG  TRP A 245      -6.785 -38.094   5.188  1.00 95.88           C  
ATOM   1965  CD1 TRP A 245      -7.414 -39.281   5.422  1.00 95.88           C  
ATOM   1966  CD2 TRP A 245      -6.590 -38.000   3.773  1.00 95.88           C  
ATOM   1967  CE2 TRP A 245      -7.125 -39.188   3.209  1.00 95.88           C  
ATOM   1968  CE3 TRP A 245      -6.016 -37.062   2.926  1.00 95.88           C  
ATOM   1969  NE1 TRP A 245      -7.621 -39.938   4.234  1.00 95.88           N  
ATOM   1970  CH2 TRP A 245      -6.535 -38.469   1.028  1.00 95.88           C  
ATOM   1971  CZ2 TRP A 245      -7.102 -39.438   1.835  1.00 95.88           C  
ATOM   1972  CZ3 TRP A 245      -5.992 -37.281   1.558  1.00 95.88           C  
ATOM   1973  N   GLU A 246      -3.740 -35.688   5.191  1.00 96.00           N  
ATOM   1974  CA  GLU A 246      -2.844 -35.344   4.102  1.00 96.00           C  
ATOM   1975  C   GLU A 246      -1.420 -35.812   4.371  1.00 96.00           C  
ATOM   1976  CB  GLU A 246      -2.861 -33.812   3.879  1.00 96.00           C  
ATOM   1977  O   GLU A 246      -0.755 -36.344   3.479  1.00 96.00           O  
ATOM   1978  CG  GLU A 246      -4.141 -33.312   3.236  1.00 96.00           C  
ATOM   1979  CD  GLU A 246      -4.117 -31.812   2.961  1.00 96.00           C  
ATOM   1980  OE1 GLU A 246      -5.137 -31.266   2.488  1.00 96.00           O  
ATOM   1981  OE2 GLU A 246      -3.066 -31.172   3.219  1.00 96.00           O  
ATOM   1982  N   ILE A 247      -0.972 -35.562   5.609  1.00 95.44           N  
ATOM   1983  CA  ILE A 247       0.385 -35.969   5.977  1.00 95.44           C  
ATOM   1984  C   ILE A 247       0.549 -37.469   5.812  1.00 95.44           C  
ATOM   1985  CB  ILE A 247       0.723 -35.562   7.426  1.00 95.44           C  
ATOM   1986  O   ILE A 247       1.504 -37.938   5.184  1.00 95.44           O  
ATOM   1987  CG1 ILE A 247       0.745 -34.031   7.547  1.00 95.44           C  
ATOM   1988  CG2 ILE A 247       2.061 -36.156   7.863  1.00 95.44           C  
ATOM   1989  CD1 ILE A 247       0.871 -33.500   8.977  1.00 95.44           C  
ATOM   1990  N   CYS A 248      -0.377 -38.219   6.219  1.00 93.81           N  
ATOM   1991  CA  CYS A 248      -0.288 -39.688   6.207  1.00 93.81           C  
ATOM   1992  C   CYS A 248      -0.488 -40.219   4.797  1.00 93.81           C  
ATOM   1993  CB  CYS A 248      -1.324 -40.281   7.152  1.00 93.81           C  
ATOM   1994  O   CYS A 248      -0.063 -41.344   4.492  1.00 93.81           O  
ATOM   1995  SG  CYS A 248      -1.042 -39.906   8.891  1.00 93.81           S  
ATOM   1996  N   SER A 249      -1.084 -39.406   3.891  1.00 93.12           N  
ATOM   1997  CA  SER A 249      -1.336 -39.844   2.518  1.00 93.12           C  
ATOM   1998  C   SER A 249      -0.260 -39.312   1.570  1.00 93.12           C  
ATOM   1999  CB  SER A 249      -2.711 -39.344   2.051  1.00 93.12           C  
ATOM   2000  O   SER A 249      -0.394 -39.438   0.350  1.00 93.12           O  
ATOM   2001  OG  SER A 249      -3.736 -39.906   2.859  1.00 93.12           O  
ATOM   2002  N   GLY A 250       0.729 -38.719   2.086  1.00 93.38           N  
ATOM   2003  CA  GLY A 250       1.837 -38.281   1.251  1.00 93.38           C  
ATOM   2004  C   GLY A 250       1.597 -36.938   0.598  1.00 93.38           C  
ATOM   2005  O   GLY A 250       2.088 -36.688  -0.503  1.00 93.38           O  
ATOM   2006  N   GLY A 251       0.771 -36.156   1.190  1.00 95.50           N  
ATOM   2007  CA  GLY A 251       0.552 -34.812   0.688  1.00 95.50           C  
ATOM   2008  C   GLY A 251      -0.614 -34.719  -0.277  1.00 95.50           C  
ATOM   2009  O   GLY A 251      -0.845 -33.656  -0.879  1.00 95.50           O  
ATOM   2010  N   ASP A 252      -1.372 -35.781  -0.462  1.00 93.88           N  
ATOM   2011  CA  ASP A 252      -2.518 -35.750  -1.367  1.00 93.88           C  
ATOM   2012  C   ASP A 252      -3.695 -35.000  -0.755  1.00 93.88           C  
ATOM   2013  CB  ASP A 252      -2.934 -37.188  -1.721  1.00 93.88           C  
ATOM   2014  O   ASP A 252      -4.105 -35.312   0.371  1.00 93.88           O  
ATOM   2015  CG  ASP A 252      -1.853 -37.969  -2.463  1.00 93.88           C  
ATOM   2016  OD1 ASP A 252      -1.042 -37.344  -3.178  1.00 93.88           O  
ATOM   2017  OD2 ASP A 252      -1.813 -39.188  -2.334  1.00 93.88           O  
ATOM   2018  N   LYS A 253      -4.234 -34.062  -1.483  1.00 95.38           N  
ATOM   2019  CA  LYS A 253      -5.406 -33.312  -1.018  1.00 95.38           C  
ATOM   2020  C   LYS A 253      -6.672 -34.156  -1.140  1.00 95.38           C  
ATOM   2021  CB  LYS A 253      -5.566 -32.000  -1.802  1.00 95.38           C  
ATOM   2022  O   LYS A 253      -6.938 -34.750  -2.193  1.00 95.38           O  
ATOM   2023  CG  LYS A 253      -4.434 -31.016  -1.586  1.00 95.38           C  
ATOM   2024  CD  LYS A 253      -4.680 -29.719  -2.344  1.00 95.38           C  
ATOM   2025  CE  LYS A 253      -3.531 -28.734  -2.160  1.00 95.38           C  
ATOM   2026  NZ  LYS A 253      -3.787 -27.438  -2.863  1.00 95.38           N  
ATOM   2027  N   PRO A 254      -7.426 -34.250  -0.114  1.00 95.44           N  
ATOM   2028  CA  PRO A 254      -8.680 -34.969  -0.204  1.00 95.44           C  
ATOM   2029  C   PRO A 254      -9.711 -34.312  -1.098  1.00 95.44           C  
ATOM   2030  CB  PRO A 254      -9.164 -35.031   1.247  1.00 95.44           C  
ATOM   2031  O   PRO A 254      -9.766 -33.062  -1.150  1.00 95.44           O  
ATOM   2032  CG  PRO A 254      -8.562 -33.844   1.895  1.00 95.44           C  
ATOM   2033  CD  PRO A 254      -7.254 -33.531   1.222  1.00 95.44           C  
ATOM   2034  N   LEU A 255     -10.430 -35.062  -1.852  1.00 94.00           N  
ATOM   2035  CA  LEU A 255     -11.539 -34.656  -2.691  1.00 94.00           C  
ATOM   2036  C   LEU A 255     -11.062 -33.719  -3.809  1.00 94.00           C  
ATOM   2037  CB  LEU A 255     -12.609 -33.938  -1.853  1.00 94.00           C  
ATOM   2038  O   LEU A 255     -11.812 -32.844  -4.262  1.00 94.00           O  
ATOM   2039  CG  LEU A 255     -13.188 -34.719  -0.680  1.00 94.00           C  
ATOM   2040  CD1 LEU A 255     -14.195 -33.875   0.090  1.00 94.00           C  
ATOM   2041  CD2 LEU A 255     -13.836 -36.031  -1.174  1.00 94.00           C  
ATOM   2042  N   SER A 256      -9.836 -33.844  -4.223  1.00 93.56           N  
ATOM   2043  CA  SER A 256      -9.227 -32.969  -5.203  1.00 93.56           C  
ATOM   2044  C   SER A 256      -9.781 -33.188  -6.598  1.00 93.56           C  
ATOM   2045  CB  SER A 256      -7.703 -33.125  -5.215  1.00 93.56           C  
ATOM   2046  O   SER A 256      -9.688 -32.344  -7.473  1.00 93.56           O  
ATOM   2047  OG  SER A 256      -7.355 -34.469  -5.543  1.00 93.56           O  
ATOM   2048  N   ALA A 257     -10.445 -34.344  -6.863  1.00 92.31           N  
ATOM   2049  CA  ALA A 257     -10.953 -34.688  -8.188  1.00 92.31           C  
ATOM   2050  C   ALA A 257     -12.375 -34.188  -8.391  1.00 92.31           C  
ATOM   2051  CB  ALA A 257     -10.906 -36.219  -8.398  1.00 92.31           C  
ATOM   2052  O   ALA A 257     -12.945 -34.312  -9.477  1.00 92.31           O  
ATOM   2053  N   LEU A 258     -12.922 -33.500  -7.340  1.00 90.56           N  
ATOM   2054  CA  LEU A 258     -14.305 -33.031  -7.406  1.00 90.56           C  
ATOM   2055  C   LEU A 258     -14.352 -31.547  -7.703  1.00 90.56           C  
ATOM   2056  CB  LEU A 258     -15.031 -33.344  -6.098  1.00 90.56           C  
ATOM   2057  O   LEU A 258     -13.438 -30.797  -7.340  1.00 90.56           O  
ATOM   2058  CG  LEU A 258     -15.094 -34.812  -5.672  1.00 90.56           C  
ATOM   2059  CD1 LEU A 258     -15.844 -34.938  -4.352  1.00 90.56           C  
ATOM   2060  CD2 LEU A 258     -15.758 -35.656  -6.758  1.00 90.56           C  
ATOM   2061  N   ASP A 259     -15.453 -31.094  -8.344  1.00 89.81           N  
ATOM   2062  CA  ASP A 259     -15.703 -29.672  -8.523  1.00 89.81           C  
ATOM   2063  C   ASP A 259     -16.422 -29.094  -7.305  1.00 89.81           C  
ATOM   2064  CB  ASP A 259     -16.531 -29.438  -9.781  1.00 89.81           C  
ATOM   2065  O   ASP A 259     -16.688 -29.797  -6.332  1.00 89.81           O  
ATOM   2066  CG  ASP A 259     -17.859 -30.172  -9.773  1.00 89.81           C  
ATOM   2067  OD1 ASP A 259     -18.172 -30.859  -8.773  1.00 89.81           O  
ATOM   2068  OD2 ASP A 259     -18.594 -30.078 -10.773  1.00 89.81           O  
ATOM   2069  N   SER A 260     -16.719 -27.844  -7.301  1.00 88.19           N  
ATOM   2070  CA  SER A 260     -17.266 -27.125  -6.164  1.00 88.19           C  
ATOM   2071  C   SER A 260     -18.656 -27.641  -5.805  1.00 88.19           C  
ATOM   2072  CB  SER A 260     -17.328 -25.625  -6.465  1.00 88.19           C  
ATOM   2073  O   SER A 260     -19.000 -27.734  -4.625  1.00 88.19           O  
ATOM   2074  OG  SER A 260     -16.031 -25.094  -6.688  1.00 88.19           O  
ATOM   2075  N   GLN A 261     -19.453 -28.000  -6.809  1.00 86.94           N  
ATOM   2076  CA  GLN A 261     -20.828 -28.469  -6.586  1.00 86.94           C  
ATOM   2077  C   GLN A 261     -20.844 -29.781  -5.828  1.00 86.94           C  
ATOM   2078  CB  GLN A 261     -21.562 -28.609  -7.914  1.00 86.94           C  
ATOM   2079  O   GLN A 261     -21.578 -29.938  -4.855  1.00 86.94           O  
ATOM   2080  CG  GLN A 261     -23.078 -28.703  -7.766  1.00 86.94           C  
ATOM   2081  CD  GLN A 261     -23.797 -28.766  -9.102  1.00 86.94           C  
ATOM   2082  NE2 GLN A 261     -25.125 -28.844  -9.062  1.00 86.94           N  
ATOM   2083  OE1 GLN A 261     -23.156 -28.734 -10.164  1.00 86.94           O  
ATOM   2084  N   ARG A 262     -20.109 -30.766  -6.152  1.00 90.81           N  
ATOM   2085  CA  ARG A 262     -20.078 -32.094  -5.547  1.00 90.81           C  
ATOM   2086  C   ARG A 262     -19.500 -32.031  -4.137  1.00 90.81           C  
ATOM   2087  CB  ARG A 262     -19.250 -33.062  -6.410  1.00 90.81           C  
ATOM   2088  O   ARG A 262     -19.875 -32.844  -3.275  1.00 90.81           O  
ATOM   2089  CG  ARG A 262     -19.922 -33.438  -7.727  1.00 90.81           C  
ATOM   2090  CD  ARG A 262     -19.062 -34.375  -8.539  1.00 90.81           C  
ATOM   2091  NE  ARG A 262     -19.641 -34.625  -9.859  1.00 90.81           N  
ATOM   2092  NH1 ARG A 262     -17.906 -35.969 -10.594  1.00 90.81           N  
ATOM   2093  NH2 ARG A 262     -19.703 -35.562 -11.969  1.00 90.81           N  
ATOM   2094  CZ  ARG A 262     -19.078 -35.375 -10.805  1.00 90.81           C  
ATOM   2095  N   LYS A 263     -18.641 -31.094  -3.857  1.00 93.56           N  
ATOM   2096  CA  LYS A 263     -18.062 -30.953  -2.523  1.00 93.56           C  
ATOM   2097  C   LYS A 263     -19.125 -30.562  -1.506  1.00 93.56           C  
ATOM   2098  CB  LYS A 263     -16.938 -29.922  -2.535  1.00 93.56           C  
ATOM   2099  O   LYS A 263     -19.078 -30.984  -0.349  1.00 93.56           O  
ATOM   2100  CG  LYS A 263     -15.656 -30.406  -3.189  1.00 93.56           C  
ATOM   2101  CD  LYS A 263     -14.562 -29.344  -3.127  1.00 93.56           C  
ATOM   2102  CE  LYS A 263     -13.266 -29.844  -3.762  1.00 93.56           C  
ATOM   2103  NZ  LYS A 263     -12.188 -28.812  -3.701  1.00 93.56           N  
ATOM   2104  N   LEU A 264     -20.062 -29.812  -1.928  1.00 93.50           N  
ATOM   2105  CA  LEU A 264     -21.141 -29.422  -1.031  1.00 93.50           C  
ATOM   2106  C   LEU A 264     -21.953 -30.625  -0.572  1.00 93.50           C  
ATOM   2107  CB  LEU A 264     -22.078 -28.406  -1.720  1.00 93.50           C  
ATOM   2108  O   LEU A 264     -22.406 -30.672   0.575  1.00 93.50           O  
ATOM   2109  CG  LEU A 264     -21.531 -26.984  -1.873  1.00 93.50           C  
ATOM   2110  CD1 LEU A 264     -22.453 -26.156  -2.748  1.00 93.50           C  
ATOM   2111  CD2 LEU A 264     -21.344 -26.328  -0.508  1.00 93.50           C  
ATOM   2112  N   GLN A 265     -22.109 -31.578  -1.490  1.00 93.75           N  
ATOM   2113  CA  GLN A 265     -22.875 -32.781  -1.184  1.00 93.75           C  
ATOM   2114  C   GLN A 265     -22.188 -33.594  -0.083  1.00 93.75           C  
ATOM   2115  CB  GLN A 265     -23.047 -33.656  -2.438  1.00 93.75           C  
ATOM   2116  O   GLN A 265     -22.859 -34.281   0.707  1.00 93.75           O  
ATOM   2117  CG  GLN A 265     -24.297 -34.500  -2.428  1.00 93.75           C  
ATOM   2118  CD  GLN A 265     -24.703 -34.969  -3.814  1.00 93.75           C  
ATOM   2119  NE2 GLN A 265     -25.844 -35.656  -3.902  1.00 93.75           N  
ATOM   2120  OE1 GLN A 265     -24.016 -34.719  -4.801  1.00 93.75           O  
ATOM   2121  N   PHE A 266     -20.922 -33.500   0.031  1.00 95.31           N  
ATOM   2122  CA  PHE A 266     -20.156 -34.188   1.069  1.00 95.31           C  
ATOM   2123  C   PHE A 266     -20.656 -33.812   2.455  1.00 95.31           C  
ATOM   2124  CB  PHE A 266     -18.656 -33.844   0.950  1.00 95.31           C  
ATOM   2125  O   PHE A 266     -20.812 -34.688   3.322  1.00 95.31           O  
ATOM   2126  CG  PHE A 266     -17.797 -34.562   1.951  1.00 95.31           C  
ATOM   2127  CD1 PHE A 266     -17.359 -33.906   3.104  1.00 95.31           C  
ATOM   2128  CD2 PHE A 266     -17.406 -35.875   1.740  1.00 95.31           C  
ATOM   2129  CE1 PHE A 266     -16.562 -34.594   4.031  1.00 95.31           C  
ATOM   2130  CE2 PHE A 266     -16.609 -36.562   2.662  1.00 95.31           C  
ATOM   2131  CZ  PHE A 266     -16.188 -35.906   3.809  1.00 95.31           C  
ATOM   2132  N   TYR A 267     -21.000 -32.531   2.734  1.00 94.19           N  
ATOM   2133  CA  TYR A 267     -21.484 -32.062   4.020  1.00 94.19           C  
ATOM   2134  C   TYR A 267     -22.969 -32.375   4.195  1.00 94.19           C  
ATOM   2135  CB  TYR A 267     -21.266 -30.547   4.141  1.00 94.19           C  
ATOM   2136  O   TYR A 267     -23.391 -32.719   5.293  1.00 94.19           O  
ATOM   2137  CG  TYR A 267     -19.812 -30.156   4.367  1.00 94.19           C  
ATOM   2138  CD1 TYR A 267     -18.875 -31.109   4.770  1.00 94.19           C  
ATOM   2139  CD2 TYR A 267     -19.391 -28.844   4.180  1.00 94.19           C  
ATOM   2140  CE1 TYR A 267     -17.547 -30.750   4.980  1.00 94.19           C  
ATOM   2141  CE2 TYR A 267     -18.062 -28.484   4.387  1.00 94.19           C  
ATOM   2142  OH  TYR A 267     -15.836 -29.094   4.996  1.00 94.19           O  
ATOM   2143  CZ  TYR A 267     -17.156 -29.453   4.785  1.00 94.19           C  
ATOM   2144  N   GLU A 268     -23.719 -32.281   3.055  1.00 92.44           N  
ATOM   2145  CA  GLU A 268     -25.156 -32.562   3.129  1.00 92.44           C  
ATOM   2146  C   GLU A 268     -25.438 -34.000   3.541  1.00 92.44           C  
ATOM   2147  CB  GLU A 268     -25.828 -32.250   1.785  1.00 92.44           C  
ATOM   2148  O   GLU A 268     -26.312 -34.250   4.371  1.00 92.44           O  
ATOM   2149  CG  GLU A 268     -25.922 -30.781   1.461  1.00 92.44           C  
ATOM   2150  CD  GLU A 268     -26.484 -30.500   0.079  1.00 92.44           C  
ATOM   2151  OE1 GLU A 268     -26.547 -29.312  -0.331  1.00 92.44           O  
ATOM   2152  OE2 GLU A 268     -26.891 -31.469  -0.600  1.00 92.44           O  
ATOM   2153  N   ASP A 269     -24.609 -34.938   3.029  1.00 93.19           N  
ATOM   2154  CA  ASP A 269     -24.812 -36.344   3.291  1.00 93.19           C  
ATOM   2155  C   ASP A 269     -24.031 -36.781   4.535  1.00 93.19           C  
ATOM   2156  CB  ASP A 269     -24.375 -37.188   2.082  1.00 93.19           C  
ATOM   2157  O   ASP A 269     -24.047 -37.969   4.895  1.00 93.19           O  
ATOM   2158  CG  ASP A 269     -25.234 -36.938   0.854  1.00 93.19           C  
ATOM   2159  OD1 ASP A 269     -26.391 -36.469   0.997  1.00 93.19           O  
ATOM   2160  OD2 ASP A 269     -24.750 -37.219  -0.268  1.00 93.19           O  
ATOM   2161  N   ARG A 270     -23.234 -35.906   5.180  1.00 94.25           N  
ATOM   2162  CA  ARG A 270     -22.484 -36.125   6.406  1.00 94.25           C  
ATOM   2163  C   ARG A 270     -21.500 -37.312   6.250  1.00 94.25           C  
ATOM   2164  CB  ARG A 270     -23.422 -36.406   7.582  1.00 94.25           C  
ATOM   2165  O   ARG A 270     -21.484 -38.219   7.074  1.00 94.25           O  
ATOM   2166  CG  ARG A 270     -24.312 -35.219   7.945  1.00 94.25           C  
ATOM   2167  CD  ARG A 270     -25.062 -35.469   9.242  1.00 94.25           C  
ATOM   2168  NE  ARG A 270     -25.562 -34.219   9.820  1.00 94.25           N  
ATOM   2169  NH1 ARG A 270     -26.359 -35.188  11.766  1.00 94.25           N  
ATOM   2170  NH2 ARG A 270     -26.562 -32.938  11.438  1.00 94.25           N  
ATOM   2171  CZ  ARG A 270     -26.156 -34.125  11.008  1.00 94.25           C  
ATOM   2172  N   HIS A 271     -20.734 -37.281   5.156  1.00 93.25           N  
ATOM   2173  CA  HIS A 271     -19.734 -38.312   4.867  1.00 93.25           C  
ATOM   2174  C   HIS A 271     -18.406 -37.969   5.543  1.00 93.25           C  
ATOM   2175  CB  HIS A 271     -19.531 -38.438   3.357  1.00 93.25           C  
ATOM   2176  O   HIS A 271     -18.234 -36.875   6.078  1.00 93.25           O  
ATOM   2177  CG  HIS A 271     -20.625 -39.219   2.672  1.00 93.25           C  
ATOM   2178  CD2 HIS A 271     -21.688 -39.875   3.172  1.00 93.25           C  
ATOM   2179  ND1 HIS A 271     -20.703 -39.344   1.302  1.00 93.25           N  
ATOM   2180  CE1 HIS A 271     -21.766 -40.062   0.988  1.00 93.25           C  
ATOM   2181  NE2 HIS A 271     -22.391 -40.406   2.105  1.00 93.25           N  
ATOM   2182  N   GLN A 272     -17.562 -39.031   5.652  1.00 95.06           N  
ATOM   2183  CA  GLN A 272     -16.203 -38.906   6.172  1.00 95.06           C  
ATOM   2184  C   GLN A 272     -15.164 -39.219   5.098  1.00 95.06           C  
ATOM   2185  CB  GLN A 272     -16.000 -39.781   7.395  1.00 95.06           C  
ATOM   2186  O   GLN A 272     -15.500 -39.844   4.082  1.00 95.06           O  
ATOM   2187  CG  GLN A 272     -16.875 -39.406   8.586  1.00 95.06           C  
ATOM   2188  CD  GLN A 272     -16.422 -38.125   9.258  1.00 95.06           C  
ATOM   2189  NE2 GLN A 272     -17.281 -37.562  10.109  1.00 95.06           N  
ATOM   2190  OE1 GLN A 272     -15.320 -37.625   9.016  1.00 95.06           O  
ATOM   2191  N   LEU A 273     -13.914 -38.781   5.230  1.00 95.31           N  
ATOM   2192  CA  LEU A 273     -12.812 -39.156   4.355  1.00 95.31           C  
ATOM   2193  C   LEU A 273     -12.555 -40.656   4.457  1.00 95.31           C  
ATOM   2194  CB  LEU A 273     -11.547 -38.406   4.707  1.00 95.31           C  
ATOM   2195  O   LEU A 273     -12.820 -41.281   5.492  1.00 95.31           O  
ATOM   2196  CG  LEU A 273     -11.617 -36.875   4.555  1.00 95.31           C  
ATOM   2197  CD1 LEU A 273     -10.297 -36.250   4.980  1.00 95.31           C  
ATOM   2198  CD2 LEU A 273     -11.961 -36.500   3.119  1.00 95.31           C  
ATOM   2199  N   PRO A 274     -12.016 -41.312   3.410  1.00 92.19           N  
ATOM   2200  CA  PRO A 274     -11.656 -42.719   3.500  1.00 92.19           C  
ATOM   2201  C   PRO A 274     -10.680 -43.000   4.633  1.00 92.19           C  
ATOM   2202  CB  PRO A 274     -11.023 -43.000   2.139  1.00 92.19           C  
ATOM   2203  O   PRO A 274      -9.586 -42.438   4.676  1.00 92.19           O  
ATOM   2204  CG  PRO A 274     -11.523 -41.906   1.243  1.00 92.19           C  
ATOM   2205  CD  PRO A 274     -11.766 -40.688   2.070  1.00 92.19           C  
ATOM   2206  N   ALA A 275     -11.047 -43.812   5.594  1.00 91.88           N  
ATOM   2207  CA  ALA A 275     -10.227 -44.156   6.758  1.00 91.88           C  
ATOM   2208  C   ALA A 275      -9.062 -45.062   6.367  1.00 91.88           C  
ATOM   2209  CB  ALA A 275     -11.078 -44.812   7.836  1.00 91.88           C  
ATOM   2210  O   ALA A 275      -9.242 -46.031   5.621  1.00 91.88           O  
ATOM   2211  N   PRO A 276      -7.859 -44.688   6.824  1.00 89.75           N  
ATOM   2212  CA  PRO A 276      -6.754 -45.625   6.625  1.00 89.75           C  
ATOM   2213  C   PRO A 276      -6.961 -46.969   7.363  1.00 89.75           C  
ATOM   2214  CB  PRO A 276      -5.543 -44.875   7.188  1.00 89.75           C  
ATOM   2215  O   PRO A 276      -7.867 -47.062   8.195  1.00 89.75           O  
ATOM   2216  CG  PRO A 276      -6.074 -43.531   7.559  1.00 89.75           C  
ATOM   2217  CD  PRO A 276      -7.574 -43.594   7.527  1.00 89.75           C  
ATOM   2218  N   LYS A 277      -6.094 -47.938   7.094  1.00 89.94           N  
ATOM   2219  CA  LYS A 277      -6.180 -49.281   7.707  1.00 89.94           C  
ATOM   2220  C   LYS A 277      -5.840 -49.219   9.195  1.00 89.94           C  
ATOM   2221  CB  LYS A 277      -5.250 -50.250   6.996  1.00 89.94           C  
ATOM   2222  O   LYS A 277      -6.332 -50.031   9.984  1.00 89.94           O  
ATOM   2223  CG  LYS A 277      -5.672 -50.594   5.574  1.00 89.94           C  
ATOM   2224  CD  LYS A 277      -4.707 -51.562   4.918  1.00 89.94           C  
ATOM   2225  CE  LYS A 277      -5.043 -51.781   3.449  1.00 89.94           C  
ATOM   2226  NZ  LYS A 277      -4.047 -52.688   2.777  1.00 89.94           N  
ATOM   2227  N   TRP A 278      -5.039 -48.250   9.547  1.00 90.75           N  
ATOM   2228  CA  TRP A 278      -4.664 -48.062  10.945  1.00 90.75           C  
ATOM   2229  C   TRP A 278      -5.832 -47.500  11.750  1.00 90.75           C  
ATOM   2230  CB  TRP A 278      -3.457 -47.125  11.062  1.00 90.75           C  
ATOM   2231  O   TRP A 278      -6.125 -46.312  11.688  1.00 90.75           O  
ATOM   2232  CG  TRP A 278      -2.789 -47.156  12.398  1.00 90.75           C  
ATOM   2233  CD1 TRP A 278      -3.164 -47.906  13.492  1.00 90.75           C  
ATOM   2234  CD2 TRP A 278      -1.629 -46.438  12.797  1.00 90.75           C  
ATOM   2235  CE2 TRP A 278      -1.356 -46.750  14.141  1.00 90.75           C  
ATOM   2236  CE3 TRP A 278      -0.792 -45.500  12.141  1.00 90.75           C  
ATOM   2237  NE1 TRP A 278      -2.307 -47.656  14.539  1.00 90.75           N  
ATOM   2238  CH2 TRP A 278       0.522 -45.312  14.180  1.00 90.75           C  
ATOM   2239  CZ2 TRP A 278      -0.280 -46.219  14.844  1.00 90.75           C  
ATOM   2240  CZ3 TRP A 278       0.278 -44.969  12.844  1.00 90.75           C  
ATOM   2241  N   ALA A 279      -6.477 -48.312  12.547  1.00 90.69           N  
ATOM   2242  CA  ALA A 279      -7.715 -48.000  13.250  1.00 90.69           C  
ATOM   2243  C   ALA A 279      -7.512 -46.812  14.211  1.00 90.69           C  
ATOM   2244  CB  ALA A 279      -8.227 -49.219  14.016  1.00 90.69           C  
ATOM   2245  O   ALA A 279      -8.359 -45.938  14.297  1.00 90.69           O  
ATOM   2246  N   GLU A 280      -6.375 -46.875  14.977  1.00 90.06           N  
ATOM   2247  CA  GLU A 280      -6.113 -45.812  15.953  1.00 90.06           C  
ATOM   2248  C   GLU A 280      -6.000 -44.469  15.289  1.00 90.06           C  
ATOM   2249  CB  GLU A 280      -4.840 -46.125  16.750  1.00 90.06           C  
ATOM   2250  O   GLU A 280      -6.523 -43.469  15.797  1.00 90.06           O  
ATOM   2251  CG  GLU A 280      -5.004 -47.250  17.766  1.00 90.06           C  
ATOM   2252  CD  GLU A 280      -4.898 -48.625  17.172  1.00 90.06           C  
ATOM   2253  OE1 GLU A 280      -5.023 -49.625  17.922  1.00 90.06           O  
ATOM   2254  OE2 GLU A 280      -4.684 -48.719  15.945  1.00 90.06           O  
ATOM   2255  N   LEU A 281      -5.391 -44.406  14.133  1.00 92.50           N  
ATOM   2256  CA  LEU A 281      -5.234 -43.156  13.383  1.00 92.50           C  
ATOM   2257  C   LEU A 281      -6.566 -42.719  12.789  1.00 92.50           C  
ATOM   2258  CB  LEU A 281      -4.199 -43.344  12.266  1.00 92.50           C  
ATOM   2259  O   LEU A 281      -6.906 -41.531  12.844  1.00 92.50           O  
ATOM   2260  CG  LEU A 281      -3.873 -42.094  11.445  1.00 92.50           C  
ATOM   2261  CD1 LEU A 281      -3.203 -41.031  12.320  1.00 92.50           C  
ATOM   2262  CD2 LEU A 281      -2.984 -42.438  10.258  1.00 92.50           C  
ATOM   2263  N   ALA A 282      -7.320 -43.625  12.234  1.00 94.62           N  
ATOM   2264  CA  ALA A 282      -8.625 -43.344  11.641  1.00 94.62           C  
ATOM   2265  C   ALA A 282      -9.570 -42.750  12.680  1.00 94.62           C  
ATOM   2266  CB  ALA A 282      -9.227 -44.594  11.031  1.00 94.62           C  
ATOM   2267  O   ALA A 282     -10.305 -41.781  12.383  1.00 94.62           O  
ATOM   2268  N   ASN A 283      -9.531 -43.281  13.844  1.00 94.19           N  
ATOM   2269  CA  ASN A 283     -10.398 -42.781  14.914  1.00 94.19           C  
ATOM   2270  C   ASN A 283     -10.070 -41.344  15.305  1.00 94.19           C  
ATOM   2271  CB  ASN A 283     -10.305 -43.719  16.141  1.00 94.19           C  
ATOM   2272  O   ASN A 283     -10.969 -40.531  15.547  1.00 94.19           O  
ATOM   2273  CG  ASN A 283     -11.016 -45.031  15.930  1.00 94.19           C  
ATOM   2274  ND2 ASN A 283     -10.586 -46.062  16.656  1.00 94.19           N  
ATOM   2275  OD1 ASN A 283     -11.945 -45.125  15.125  1.00 94.19           O  
ATOM   2276  N   LEU A 284      -8.828 -41.031  15.352  1.00 94.06           N  
ATOM   2277  CA  LEU A 284      -8.406 -39.688  15.695  1.00 94.06           C  
ATOM   2278  C   LEU A 284      -8.891 -38.688  14.648  1.00 94.06           C  
ATOM   2279  CB  LEU A 284      -6.887 -39.594  15.820  1.00 94.06           C  
ATOM   2280  O   LEU A 284      -9.422 -37.625  14.992  1.00 94.06           O  
ATOM   2281  CG  LEU A 284      -6.305 -38.250  16.188  1.00 94.06           C  
ATOM   2282  CD1 LEU A 284      -6.883 -37.750  17.516  1.00 94.06           C  
ATOM   2283  CD2 LEU A 284      -4.781 -38.312  16.250  1.00 94.06           C  
ATOM   2284  N   ILE A 285      -8.766 -39.031  13.398  1.00 96.19           N  
ATOM   2285  CA  ILE A 285      -9.203 -38.156  12.312  1.00 96.19           C  
ATOM   2286  C   ILE A 285     -10.711 -37.938  12.398  1.00 96.19           C  
ATOM   2287  CB  ILE A 285      -8.812 -38.719  10.938  1.00 96.19           C  
ATOM   2288  O   ILE A 285     -11.188 -36.812  12.352  1.00 96.19           O  
ATOM   2289  CG1 ILE A 285      -7.293 -38.781  10.781  1.00 96.19           C  
ATOM   2290  CG2 ILE A 285      -9.453 -37.906   9.805  1.00 96.19           C  
ATOM   2291  CD1 ILE A 285      -6.816 -39.531   9.547  1.00 96.19           C  
ATOM   2292  N   ASN A 286     -11.461 -38.969  12.617  1.00 96.00           N  
ATOM   2293  CA  ASN A 286     -12.914 -38.875  12.695  1.00 96.00           C  
ATOM   2294  C   ASN A 286     -13.367 -38.031  13.875  1.00 96.00           C  
ATOM   2295  CB  ASN A 286     -13.539 -40.281  12.781  1.00 96.00           C  
ATOM   2296  O   ASN A 286     -14.336 -37.281  13.773  1.00 96.00           O  
ATOM   2297  CG  ASN A 286     -13.422 -41.031  11.484  1.00 96.00           C  
ATOM   2298  ND2 ASN A 286     -13.438 -42.375  11.578  1.00 96.00           N  
ATOM   2299  OD1 ASN A 286     -13.312 -40.469  10.406  1.00 96.00           O  
ATOM   2300  N   ASN A 287     -12.648 -38.125  14.961  1.00 95.81           N  
ATOM   2301  CA  ASN A 287     -13.000 -37.344  16.141  1.00 95.81           C  
ATOM   2302  C   ASN A 287     -12.750 -35.875  15.930  1.00 95.81           C  
ATOM   2303  CB  ASN A 287     -12.219 -37.844  17.359  1.00 95.81           C  
ATOM   2304  O   ASN A 287     -13.539 -35.031  16.375  1.00 95.81           O  
ATOM   2305  CG  ASN A 287     -12.703 -39.219  17.844  1.00 95.81           C  
ATOM   2306  ND2 ASN A 287     -11.812 -39.938  18.500  1.00 95.81           N  
ATOM   2307  OD1 ASN A 287     -13.859 -39.594  17.641  1.00 95.81           O  
ATOM   2308  N   CYS A 288     -11.688 -35.562  15.250  1.00 97.00           N  
ATOM   2309  CA  CYS A 288     -11.352 -34.156  15.008  1.00 97.00           C  
ATOM   2310  C   CYS A 288     -12.297 -33.562  13.969  1.00 97.00           C  
ATOM   2311  CB  CYS A 288      -9.906 -34.031  14.539  1.00 97.00           C  
ATOM   2312  O   CYS A 288     -12.672 -32.375  14.078  1.00 97.00           O  
ATOM   2313  SG  CYS A 288      -8.688 -34.500  15.781  1.00 97.00           S  
ATOM   2314  N   MET A 289     -12.703 -34.375  12.977  1.00 97.56           N  
ATOM   2315  CA  MET A 289     -13.555 -33.906  11.891  1.00 97.56           C  
ATOM   2316  C   MET A 289     -15.016 -34.281  12.141  1.00 97.56           C  
ATOM   2317  CB  MET A 289     -13.094 -34.469  10.547  1.00 97.56           C  
ATOM   2318  O   MET A 289     -15.680 -34.812  11.258  1.00 97.56           O  
ATOM   2319  CG  MET A 289     -11.695 -34.031  10.141  1.00 97.56           C  
ATOM   2320  SD  MET A 289     -11.188 -34.688   8.516  1.00 97.56           S  
ATOM   2321  CE  MET A 289     -12.305 -33.781   7.422  1.00 97.56           C  
ATOM   2322  N   ASP A 290     -15.453 -34.031  13.305  1.00 97.31           N  
ATOM   2323  CA  ASP A 290     -16.844 -34.281  13.688  1.00 97.31           C  
ATOM   2324  C   ASP A 290     -17.734 -33.094  13.297  1.00 97.31           C  
ATOM   2325  CB  ASP A 290     -16.953 -34.531  15.195  1.00 97.31           C  
ATOM   2326  O   ASP A 290     -17.328 -31.938  13.414  1.00 97.31           O  
ATOM   2327  CG  ASP A 290     -18.203 -35.281  15.586  1.00 97.31           C  
ATOM   2328  OD1 ASP A 290     -19.281 -35.000  15.008  1.00 97.31           O  
ATOM   2329  OD2 ASP A 290     -18.125 -36.156  16.469  1.00 97.31           O  
ATOM   2330  N   TYR A 291     -18.969 -33.375  12.852  1.00 95.81           N  
ATOM   2331  CA  TYR A 291     -19.906 -32.375  12.398  1.00 95.81           C  
ATOM   2332  C   TYR A 291     -20.453 -31.562  13.570  1.00 95.81           C  
ATOM   2333  CB  TYR A 291     -21.062 -33.000  11.609  1.00 95.81           C  
ATOM   2334  O   TYR A 291     -20.922 -30.438  13.398  1.00 95.81           O  
ATOM   2335  CG  TYR A 291     -20.672 -33.469  10.234  1.00 95.81           C  
ATOM   2336  CD1 TYR A 291     -20.750 -32.625   9.133  1.00 95.81           C  
ATOM   2337  CD2 TYR A 291     -20.203 -34.781  10.031  1.00 95.81           C  
ATOM   2338  CE1 TYR A 291     -20.391 -33.062   7.859  1.00 95.81           C  
ATOM   2339  CE2 TYR A 291     -19.844 -35.219   8.766  1.00 95.81           C  
ATOM   2340  OH  TYR A 291     -19.594 -34.781   6.434  1.00 95.81           O  
ATOM   2341  CZ  TYR A 291     -19.938 -34.344   7.691  1.00 95.81           C  
ATOM   2342  N   GLU A 292     -20.359 -32.125  14.742  1.00 93.81           N  
ATOM   2343  CA  GLU A 292     -20.828 -31.438  15.945  1.00 93.81           C  
ATOM   2344  C   GLU A 292     -19.656 -30.812  16.703  1.00 93.81           C  
ATOM   2345  CB  GLU A 292     -21.594 -32.406  16.844  1.00 93.81           C  
ATOM   2346  O   GLU A 292     -18.891 -31.531  17.359  1.00 93.81           O  
ATOM   2347  CG  GLU A 292     -22.359 -31.703  17.969  1.00 93.81           C  
ATOM   2348  CD  GLU A 292     -23.234 -30.562  17.469  1.00 93.81           C  
ATOM   2349  OE1 GLU A 292     -23.344 -29.531  18.188  1.00 93.81           O  
ATOM   2350  OE2 GLU A 292     -23.812 -30.688  16.375  1.00 93.81           O  
ATOM   2351  N   PRO A 293     -19.547 -29.484  16.734  1.00 94.50           N  
ATOM   2352  CA  PRO A 293     -18.422 -28.812  17.391  1.00 94.50           C  
ATOM   2353  C   PRO A 293     -18.234 -29.250  18.844  1.00 94.50           C  
ATOM   2354  CB  PRO A 293     -18.797 -27.328  17.312  1.00 94.50           C  
ATOM   2355  O   PRO A 293     -17.094 -29.344  19.328  1.00 94.50           O  
ATOM   2356  CG  PRO A 293     -19.750 -27.250  16.172  1.00 94.50           C  
ATOM   2357  CD  PRO A 293     -20.484 -28.562  16.062  1.00 94.50           C  
ATOM   2358  N   ASP A 294     -19.250 -29.594  19.547  1.00 91.12           N  
ATOM   2359  CA  ASP A 294     -19.188 -29.922  20.969  1.00 91.12           C  
ATOM   2360  C   ASP A 294     -18.500 -31.266  21.203  1.00 91.12           C  
ATOM   2361  CB  ASP A 294     -20.578 -29.938  21.594  1.00 91.12           C  
ATOM   2362  O   ASP A 294     -18.047 -31.562  22.312  1.00 91.12           O  
ATOM   2363  CG  ASP A 294     -21.219 -28.547  21.641  1.00 91.12           C  
ATOM   2364  OD1 ASP A 294     -20.484 -27.547  21.672  1.00 91.12           O  
ATOM   2365  OD2 ASP A 294     -22.469 -28.469  21.672  1.00 91.12           O  
ATOM   2366  N   PHE A 295     -18.438 -32.062  20.172  1.00 92.19           N  
ATOM   2367  CA  PHE A 295     -17.891 -33.406  20.312  1.00 92.19           C  
ATOM   2368  C   PHE A 295     -16.438 -33.438  19.875  1.00 92.19           C  
ATOM   2369  CB  PHE A 295     -18.703 -34.406  19.500  1.00 92.19           C  
ATOM   2370  O   PHE A 295     -15.750 -34.469  20.031  1.00 92.19           O  
ATOM   2371  CG  PHE A 295     -20.094 -34.656  20.047  1.00 92.19           C  
ATOM   2372  CD1 PHE A 295     -20.391 -34.406  21.375  1.00 92.19           C  
ATOM   2373  CD2 PHE A 295     -21.109 -35.094  19.203  1.00 92.19           C  
ATOM   2374  CE1 PHE A 295     -21.672 -34.594  21.875  1.00 92.19           C  
ATOM   2375  CE2 PHE A 295     -22.391 -35.312  19.703  1.00 92.19           C  
ATOM   2376  CZ  PHE A 295     -22.672 -35.062  21.031  1.00 92.19           C  
ATOM   2377  N   ARG A 296     -15.930 -32.375  19.359  1.00 94.81           N  
ATOM   2378  CA  ARG A 296     -14.547 -32.312  18.906  1.00 94.81           C  
ATOM   2379  C   ARG A 296     -13.594 -32.156  20.094  1.00 94.81           C  
ATOM   2380  CB  ARG A 296     -14.352 -31.141  17.938  1.00 94.81           C  
ATOM   2381  O   ARG A 296     -13.742 -31.266  20.922  1.00 94.81           O  
ATOM   2382  CG  ARG A 296     -15.211 -31.234  16.688  1.00 94.81           C  
ATOM   2383  CD  ARG A 296     -15.008 -30.031  15.789  1.00 94.81           C  
ATOM   2384  NE  ARG A 296     -16.031 -29.953  14.742  1.00 94.81           N  
ATOM   2385  NH1 ARG A 296     -15.531 -27.797  14.102  1.00 94.81           N  
ATOM   2386  NH2 ARG A 296     -17.219 -28.953  13.055  1.00 94.81           N  
ATOM   2387  CZ  ARG A 296     -16.250 -28.906  13.969  1.00 94.81           C  
ATOM   2388  N   PRO A 297     -12.664 -33.031  20.219  1.00 93.12           N  
ATOM   2389  CA  PRO A 297     -11.758 -32.938  21.359  1.00 93.12           C  
ATOM   2390  C   PRO A 297     -10.828 -31.734  21.297  1.00 93.12           C  
ATOM   2391  CB  PRO A 297     -10.961 -34.250  21.266  1.00 93.12           C  
ATOM   2392  O   PRO A 297     -10.547 -31.219  20.203  1.00 93.12           O  
ATOM   2393  CG  PRO A 297     -10.961 -34.594  19.812  1.00 93.12           C  
ATOM   2394  CD  PRO A 297     -12.258 -34.125  19.219  1.00 93.12           C  
ATOM   2395  N   SER A 298     -10.352 -31.312  22.516  1.00 93.12           N  
ATOM   2396  CA  SER A 298      -9.375 -30.219  22.562  1.00 93.12           C  
ATOM   2397  C   SER A 298      -8.000 -30.688  22.109  1.00 93.12           C  
ATOM   2398  CB  SER A 298      -9.281 -29.641  23.984  1.00 93.12           C  
ATOM   2399  O   SER A 298      -7.770 -31.891  21.953  1.00 93.12           O  
ATOM   2400  OG  SER A 298      -8.734 -30.594  24.875  1.00 93.12           O  
ATOM   2401  N   PHE A 299      -7.121 -29.781  21.922  1.00 92.88           N  
ATOM   2402  CA  PHE A 299      -5.785 -30.125  21.453  1.00 92.88           C  
ATOM   2403  C   PHE A 299      -4.992 -30.828  22.547  1.00 92.88           C  
ATOM   2404  CB  PHE A 299      -5.043 -28.875  20.984  1.00 92.88           C  
ATOM   2405  O   PHE A 299      -4.066 -31.594  22.250  1.00 92.88           O  
ATOM   2406  CG  PHE A 299      -5.535 -28.328  19.672  1.00 92.88           C  
ATOM   2407  CD1 PHE A 299      -5.207 -28.938  18.469  1.00 92.88           C  
ATOM   2408  CD2 PHE A 299      -6.332 -27.188  19.641  1.00 92.88           C  
ATOM   2409  CE1 PHE A 299      -5.664 -28.438  17.250  1.00 92.88           C  
ATOM   2410  CE2 PHE A 299      -6.793 -26.672  18.422  1.00 92.88           C  
ATOM   2411  CZ  PHE A 299      -6.457 -27.297  17.234  1.00 92.88           C  
ATOM   2412  N   ARG A 300      -5.301 -30.734  23.828  1.00 88.75           N  
ATOM   2413  CA  ARG A 300      -4.680 -31.453  24.938  1.00 88.75           C  
ATOM   2414  C   ARG A 300      -4.867 -32.938  24.781  1.00 88.75           C  
ATOM   2415  CB  ARG A 300      -5.254 -30.969  26.266  1.00 88.75           C  
ATOM   2416  O   ARG A 300      -3.912 -33.719  24.922  1.00 88.75           O  
ATOM   2417  CG  ARG A 300      -4.582 -31.594  27.484  1.00 88.75           C  
ATOM   2418  CD  ARG A 300      -5.152 -31.047  28.781  1.00 88.75           C  
ATOM   2419  NE  ARG A 300      -4.539 -31.688  29.953  1.00 88.75           N  
ATOM   2420  NH1 ARG A 300      -2.965 -30.031  30.281  1.00 88.75           N  
ATOM   2421  NH2 ARG A 300      -3.033 -31.844  31.672  1.00 88.75           N  
ATOM   2422  CZ  ARG A 300      -3.514 -31.188  30.641  1.00 88.75           C  
ATOM   2423  N   ALA A 301      -6.074 -33.312  24.484  1.00 91.12           N  
ATOM   2424  CA  ALA A 301      -6.371 -34.719  24.297  1.00 91.12           C  
ATOM   2425  C   ALA A 301      -5.695 -35.281  23.047  1.00 91.12           C  
ATOM   2426  CB  ALA A 301      -7.879 -34.938  24.219  1.00 91.12           C  
ATOM   2427  O   ALA A 301      -5.273 -36.438  23.016  1.00 91.12           O  
ATOM   2428  N   ILE A 302      -5.594 -34.500  22.016  1.00 92.50           N  
ATOM   2429  CA  ILE A 302      -4.969 -34.906  20.766  1.00 92.50           C  
ATOM   2430  C   ILE A 302      -3.498 -35.219  21.000  1.00 92.50           C  
ATOM   2431  CB  ILE A 302      -5.105 -33.812  19.688  1.00 92.50           C  
ATOM   2432  O   ILE A 302      -2.988 -36.250  20.500  1.00 92.50           O  
ATOM   2433  CG1 ILE A 302      -6.582 -33.594  19.328  1.00 92.50           C  
ATOM   2434  CG2 ILE A 302      -4.281 -34.156  18.453  1.00 92.50           C  
ATOM   2435  CD1 ILE A 302      -6.828 -32.406  18.406  1.00 92.50           C  
ATOM   2436  N   ILE A 303      -2.836 -34.438  21.812  1.00 90.88           N  
ATOM   2437  CA  ILE A 303      -1.428 -34.656  22.125  1.00 90.88           C  
ATOM   2438  C   ILE A 303      -1.259 -36.000  22.828  1.00 90.88           C  
ATOM   2439  CB  ILE A 303      -0.865 -33.500  23.016  1.00 90.88           C  
ATOM   2440  O   ILE A 303      -0.366 -36.781  22.484  1.00 90.88           O  
ATOM   2441  CG1 ILE A 303      -0.854 -32.188  22.250  1.00 90.88           C  
ATOM   2442  CG2 ILE A 303       0.538 -33.875  23.516  1.00 90.88           C  
ATOM   2443  CD1 ILE A 303      -0.532 -30.969  23.109  1.00 90.88           C  
ATOM   2444  N   ARG A 304      -2.145 -36.281  23.812  1.00 85.81           N  
ATOM   2445  CA  ARG A 304      -2.113 -37.562  24.500  1.00 85.81           C  
ATOM   2446  C   ARG A 304      -2.277 -38.750  23.531  1.00 85.81           C  
ATOM   2447  CB  ARG A 304      -3.205 -37.625  25.578  1.00 85.81           C  
ATOM   2448  O   ARG A 304      -1.530 -39.719  23.594  1.00 85.81           O  
ATOM   2449  CG  ARG A 304      -3.248 -38.938  26.344  1.00 85.81           C  
ATOM   2450  CD  ARG A 304      -4.457 -39.031  27.266  1.00 85.81           C  
ATOM   2451  NE  ARG A 304      -5.711 -38.969  26.516  1.00 85.81           N  
ATOM   2452  NH1 ARG A 304      -7.004 -38.312  28.312  1.00 85.81           N  
ATOM   2453  NH2 ARG A 304      -7.965 -38.625  26.250  1.00 85.81           N  
ATOM   2454  CZ  ARG A 304      -6.891 -38.656  27.031  1.00 85.81           C  
ATOM   2455  N   ASP A 305      -3.250 -38.656  22.625  1.00 90.38           N  
ATOM   2456  CA  ASP A 305      -3.518 -39.719  21.672  1.00 90.38           C  
ATOM   2457  C   ASP A 305      -2.334 -39.906  20.719  1.00 90.38           C  
ATOM   2458  CB  ASP A 305      -4.785 -39.406  20.859  1.00 90.38           C  
ATOM   2459  O   ASP A 305      -1.975 -41.062  20.406  1.00 90.38           O  
ATOM   2460  CG  ASP A 305      -6.043 -39.438  21.719  1.00 90.38           C  
ATOM   2461  OD1 ASP A 305      -5.965 -39.781  22.906  1.00 90.38           O  
ATOM   2462  OD2 ASP A 305      -7.125 -39.094  21.172  1.00 90.38           O  
ATOM   2463  N   LEU A 306      -1.668 -38.844  20.344  1.00 90.69           N  
ATOM   2464  CA  LEU A 306      -0.523 -38.938  19.438  1.00 90.69           C  
ATOM   2465  C   LEU A 306       0.662 -39.594  20.125  1.00 90.69           C  
ATOM   2466  CB  LEU A 306      -0.123 -37.562  18.938  1.00 90.69           C  
ATOM   2467  O   LEU A 306       1.383 -40.406  19.516  1.00 90.69           O  
ATOM   2468  CG  LEU A 306      -1.067 -36.906  17.938  1.00 90.69           C  
ATOM   2469  CD1 LEU A 306      -0.668 -35.438  17.703  1.00 90.69           C  
ATOM   2470  CD2 LEU A 306      -1.068 -37.656  16.625  1.00 90.69           C  
ATOM   2471  N   ASN A 307       0.873 -39.312  21.438  1.00 86.75           N  
ATOM   2472  CA  ASN A 307       1.960 -39.938  22.188  1.00 86.75           C  
ATOM   2473  C   ASN A 307       1.823 -41.469  22.219  1.00 86.75           C  
ATOM   2474  CB  ASN A 307       2.018 -39.375  23.609  1.00 86.75           C  
ATOM   2475  O   ASN A 307       2.824 -42.188  22.203  1.00 86.75           O  
ATOM   2476  CG  ASN A 307       2.529 -37.969  23.656  1.00 86.75           C  
ATOM   2477  ND2 ASN A 307       2.121 -37.219  24.672  1.00 86.75           N  
ATOM   2478  OD1 ASN A 307       3.287 -37.531  22.781  1.00 86.75           O  
ATOM   2479  N   SER A 308       0.613 -41.938  22.172  1.00 85.31           N  
ATOM   2480  CA  SER A 308       0.337 -43.375  22.281  1.00 85.31           C  
ATOM   2481  C   SER A 308       0.611 -44.094  20.969  1.00 85.31           C  
ATOM   2482  CB  SER A 308      -1.112 -43.625  22.719  1.00 85.31           C  
ATOM   2483  O   SER A 308       0.595 -45.344  20.922  1.00 85.31           O  
ATOM   2484  OG  SER A 308      -1.354 -43.062  24.000  1.00 85.31           O  
ATOM   2485  N   LEU A 309       0.895 -43.312  19.953  1.00 86.94           N  
ATOM   2486  CA  LEU A 309       1.115 -43.938  18.656  1.00 86.94           C  
ATOM   2487  C   LEU A 309       2.588 -44.281  18.453  1.00 86.94           C  
ATOM   2488  CB  LEU A 309       0.648 -43.000  17.531  1.00 86.94           C  
ATOM   2489  O   LEU A 309       2.934 -45.031  17.547  1.00 86.94           O  
ATOM   2490  CG  LEU A 309      -0.838 -42.625  17.531  1.00 86.94           C  
ATOM   2491  CD1 LEU A 309      -1.153 -41.719  16.359  1.00 86.94           C  
ATOM   2492  CD2 LEU A 309      -1.694 -43.906  17.469  1.00 86.94           C  
ATOM   2493  N   PHE A 310       3.475 -43.719  19.391  1.00 85.94           N  
ATOM   2494  CA  PHE A 310       4.906 -43.969  19.297  1.00 85.94           C  
ATOM   2495  C   PHE A 310       5.289 -45.188  20.125  1.00 85.94           C  
ATOM   2496  CB  PHE A 310       5.711 -42.750  19.766  1.00 85.94           C  
ATOM   2497  O   PHE A 310       6.090 -45.094  21.047  1.00 85.94           O  
ATOM   2498  CG  PHE A 310       5.586 -41.562  18.844  1.00 85.94           C  
ATOM   2499  CD1 PHE A 310       6.445 -41.406  17.766  1.00 85.94           C  
ATOM   2500  CD2 PHE A 310       4.609 -40.594  19.078  1.00 85.94           C  
ATOM   2501  CE1 PHE A 310       6.332 -40.281  16.922  1.00 85.94           C  
ATOM   2502  CE2 PHE A 310       4.488 -39.500  18.234  1.00 85.94           C  
ATOM   2503  CZ  PHE A 310       5.355 -39.344  17.172  1.00 85.94           C  
ATOM   2504  N   THR A 311       4.660 -46.344  19.875  1.00 82.50           N  
ATOM   2505  CA  THR A 311       4.969 -47.594  20.562  1.00 82.50           C  
ATOM   2506  C   THR A 311       5.598 -48.594  19.609  1.00 82.50           C  
ATOM   2507  CB  THR A 311       3.705 -48.219  21.203  1.00 82.50           C  
ATOM   2508  O   THR A 311       5.316 -48.594  18.406  1.00 82.50           O  
ATOM   2509  CG2 THR A 311       2.996 -47.188  22.094  1.00 82.50           C  
ATOM   2510  OG1 THR A 311       2.809 -48.625  20.172  1.00 82.50           O  
ATOM   2511  N   PRO A 312       6.402 -49.438  20.078  1.00 75.50           N  
ATOM   2512  CA  PRO A 312       7.055 -50.469  19.234  1.00 75.50           C  
ATOM   2513  C   PRO A 312       6.059 -51.375  18.547  1.00 75.50           C  
ATOM   2514  CB  PRO A 312       7.918 -51.219  20.250  1.00 75.50           C  
ATOM   2515  O   PRO A 312       6.355 -51.938  17.484  1.00 75.50           O  
ATOM   2516  CG  PRO A 312       8.039 -50.312  21.422  1.00 75.50           C  
ATOM   2517  CD  PRO A 312       6.840 -49.438  21.453  1.00 75.50           C  
ATOM   2518  N   ASP A 313       4.867 -51.531  19.078  1.00 76.62           N  
ATOM   2519  CA  ASP A 313       3.846 -52.438  18.531  1.00 76.62           C  
ATOM   2520  C   ASP A 313       3.432 -52.000  17.125  1.00 76.62           C  
ATOM   2521  CB  ASP A 313       2.623 -52.469  19.453  1.00 76.62           C  
ATOM   2522  O   ASP A 313       3.006 -52.812  16.312  1.00 76.62           O  
ATOM   2523  CG  ASP A 313       2.928 -53.062  20.812  1.00 76.62           C  
ATOM   2524  OD1 ASP A 313       3.850 -53.906  20.922  1.00 76.62           O  
ATOM   2525  OD2 ASP A 313       2.240 -52.688  21.781  1.00 76.62           O  
ATOM   2526  N   TYR A 314       3.713 -50.750  16.828  1.00 78.94           N  
ATOM   2527  CA  TYR A 314       3.225 -50.250  15.547  1.00 78.94           C  
ATOM   2528  C   TYR A 314       4.383 -49.938  14.602  1.00 78.94           C  
ATOM   2529  CB  TYR A 314       2.373 -48.969  15.750  1.00 78.94           C  
ATOM   2530  O   TYR A 314       4.191 -49.281  13.562  1.00 78.94           O  
ATOM   2531  CG  TYR A 314       1.062 -49.250  16.453  1.00 78.94           C  
ATOM   2532  CD1 TYR A 314      -0.007 -49.812  15.773  1.00 78.94           C  
ATOM   2533  CD2 TYR A 314       0.889 -48.906  17.781  1.00 78.94           C  
ATOM   2534  CE1 TYR A 314      -1.218 -50.062  16.422  1.00 78.94           C  
ATOM   2535  CE2 TYR A 314      -0.317 -49.125  18.438  1.00 78.94           C  
ATOM   2536  OH  TYR A 314      -2.559 -49.969  18.391  1.00 78.94           O  
ATOM   2537  CZ  TYR A 314      -1.362 -49.719  17.750  1.00 78.94           C  
ATOM   2538  N   GLU A 315       5.562 -50.406  14.867  1.00 81.06           N  
ATOM   2539  CA  GLU A 315       6.750 -50.094  14.086  1.00 81.06           C  
ATOM   2540  C   GLU A 315       6.895 -51.031  12.891  1.00 81.06           C  
ATOM   2541  CB  GLU A 315       8.008 -50.156  14.953  1.00 81.06           C  
ATOM   2542  O   GLU A 315       7.648 -50.750  11.953  1.00 81.06           O  
ATOM   2543  CG  GLU A 315       8.141 -49.000  15.922  1.00 81.06           C  
ATOM   2544  CD  GLU A 315       9.430 -49.031  16.734  1.00 81.06           C  
ATOM   2545  OE1 GLU A 315       9.656 -48.094  17.547  1.00 81.06           O  
ATOM   2546  OE2 GLU A 315      10.211 -49.969  16.547  1.00 81.06           O  
ATOM   2547  N   LEU A 316       6.098 -52.094  12.875  1.00 77.19           N  
ATOM   2548  CA  LEU A 316       6.238 -53.094  11.812  1.00 77.19           C  
ATOM   2549  C   LEU A 316       5.297 -52.781  10.656  1.00 77.19           C  
ATOM   2550  CB  LEU A 316       5.965 -54.500  12.352  1.00 77.19           C  
ATOM   2551  O   LEU A 316       5.344 -53.438   9.617  1.00 77.19           O  
ATOM   2552  CG  LEU A 316       6.996 -55.062  13.336  1.00 77.19           C  
ATOM   2553  CD1 LEU A 316       6.492 -56.375  13.938  1.00 77.19           C  
ATOM   2554  CD2 LEU A 316       8.336 -55.281  12.641  1.00 77.19           C  
ATOM   2555  N   LEU A 317       4.473 -51.781  10.750  1.00 82.50           N  
ATOM   2556  CA  LEU A 317       3.598 -51.375   9.656  1.00 82.50           C  
ATOM   2557  C   LEU A 317       4.414 -50.875   8.469  1.00 82.50           C  
ATOM   2558  CB  LEU A 317       2.633 -50.281  10.117  1.00 82.50           C  
ATOM   2559  O   LEU A 317       5.418 -50.156   8.641  1.00 82.50           O  
ATOM   2560  CG  LEU A 317       1.645 -50.656  11.219  1.00 82.50           C  
ATOM   2561  CD1 LEU A 317       0.869 -49.438  11.695  1.00 82.50           C  
ATOM   2562  CD2 LEU A 317       0.693 -51.750  10.727  1.00 82.50           C  
ATOM   2563  N   THR A 318       3.988 -51.312   7.262  1.00 80.56           N  
ATOM   2564  CA  THR A 318       4.660 -50.875   6.043  1.00 80.56           C  
ATOM   2565  C   THR A 318       3.906 -49.688   5.402  1.00 80.56           C  
ATOM   2566  CB  THR A 318       4.789 -52.000   5.027  1.00 80.56           C  
ATOM   2567  O   THR A 318       2.809 -49.344   5.836  1.00 80.56           O  
ATOM   2568  CG2 THR A 318       5.418 -53.250   5.672  1.00 80.56           C  
ATOM   2569  OG1 THR A 318       3.490 -52.344   4.535  1.00 80.56           O  
ATOM   2570  N   GLU A 319       4.441 -49.125   4.430  1.00 81.12           N  
ATOM   2571  CA  GLU A 319       3.844 -48.000   3.707  1.00 81.12           C  
ATOM   2572  C   GLU A 319       2.529 -48.406   3.047  1.00 81.12           C  
ATOM   2573  CB  GLU A 319       4.816 -47.469   2.654  1.00 81.12           C  
ATOM   2574  O   GLU A 319       1.572 -47.625   3.027  1.00 81.12           O  
ATOM   2575  CG  GLU A 319       4.395 -46.125   2.059  1.00 81.12           C  
ATOM   2576  CD  GLU A 319       5.398 -45.562   1.062  1.00 81.12           C  
ATOM   2577  OE1 GLU A 319       5.184 -44.438   0.540  1.00 81.12           O  
ATOM   2578  OE2 GLU A 319       6.410 -46.250   0.799  1.00 81.12           O  
ATOM   2579  N   ASN A 320       2.480 -49.625   2.656  1.00 79.44           N  
ATOM   2580  CA  ASN A 320       1.310 -50.094   1.937  1.00 79.44           C  
ATOM   2581  C   ASN A 320       0.131 -50.344   2.877  1.00 79.44           C  
ATOM   2582  CB  ASN A 320       1.647 -51.375   1.174  1.00 79.44           C  
ATOM   2583  O   ASN A 320      -1.014 -50.438   2.432  1.00 79.44           O  
ATOM   2584  CG  ASN A 320       2.611 -51.156   0.029  1.00 79.44           C  
ATOM   2585  ND2 ASN A 320       3.393 -52.156  -0.311  1.00 79.44           N  
ATOM   2586  OD1 ASN A 320       2.656 -50.062  -0.545  1.00 79.44           O  
ATOM   2587  N   ASP A 321       0.447 -50.375   4.156  1.00 79.31           N  
ATOM   2588  CA  ASP A 321      -0.598 -50.625   5.137  1.00 79.31           C  
ATOM   2589  C   ASP A 321      -1.354 -49.375   5.504  1.00 79.31           C  
ATOM   2590  CB  ASP A 321       0.000 -51.281   6.395  1.00 79.31           C  
ATOM   2591  O   ASP A 321      -2.332 -49.406   6.254  1.00 79.31           O  
ATOM   2592  CG  ASP A 321       0.636 -52.625   6.125  1.00 79.31           C  
ATOM   2593  OD1 ASP A 321       0.360 -53.219   5.066  1.00 79.31           O  
ATOM   2594  OD2 ASP A 321       1.418 -53.094   6.980  1.00 79.31           O  
ATOM   2595  N   MET A 322      -0.983 -48.281   4.895  1.00 82.50           N  
ATOM   2596  CA  MET A 322      -1.591 -47.000   5.246  1.00 82.50           C  
ATOM   2597  C   MET A 322      -2.691 -46.656   4.258  1.00 82.50           C  
ATOM   2598  CB  MET A 322      -0.534 -45.906   5.289  1.00 82.50           C  
ATOM   2599  O   MET A 322      -3.723 -46.094   4.645  1.00 82.50           O  
ATOM   2600  CG  MET A 322       0.525 -46.125   6.359  1.00 82.50           C  
ATOM   2601  SD  MET A 322      -0.168 -46.031   8.055  1.00 82.50           S  
ATOM   2602  CE  MET A 322       1.282 -46.562   9.016  1.00 82.50           C  
ATOM   2603  N   LEU A 323      -2.582 -47.000   2.996  1.00 78.56           N  
ATOM   2604  CA  LEU A 323      -3.531 -46.656   1.946  1.00 78.56           C  
ATOM   2605  C   LEU A 323      -4.742 -47.562   1.970  1.00 78.56           C  
ATOM   2606  CB  LEU A 323      -2.857 -46.719   0.573  1.00 78.56           C  
ATOM   2607  O   LEU A 323      -4.598 -48.781   2.111  1.00 78.56           O  
ATOM   2608  CG  LEU A 323      -1.697 -45.750   0.346  1.00 78.56           C  
ATOM   2609  CD1 LEU A 323      -1.011 -46.031  -0.983  1.00 78.56           C  
ATOM   2610  CD2 LEU A 323      -2.191 -44.281   0.391  1.00 78.56           C  
ATOM   2611  N   PRO A 324      -5.871 -47.000   1.879  1.00 83.31           N  
ATOM   2612  CA  PRO A 324      -7.047 -47.875   1.779  1.00 83.31           C  
ATOM   2613  C   PRO A 324      -7.074 -48.688   0.485  1.00 83.31           C  
ATOM   2614  CB  PRO A 324      -8.219 -46.906   1.832  1.00 83.31           C  
ATOM   2615  O   PRO A 324      -6.637 -48.188  -0.561  1.00 83.31           O  
ATOM   2616  CG  PRO A 324      -7.590 -45.562   2.123  1.00 83.31           C  
ATOM   2617  CD  PRO A 324      -6.109 -45.688   1.894  1.00 83.31           C  
ATOM   2618  N   ASN A 325      -7.598 -49.875   0.614  1.00 76.94           N  
ATOM   2619  CA  ASN A 325      -7.773 -50.688  -0.584  1.00 76.94           C  
ATOM   2620  C   ASN A 325      -9.023 -50.281  -1.361  1.00 76.94           C  
ATOM   2621  CB  ASN A 325      -7.844 -52.188  -0.220  1.00 76.94           C  
ATOM   2622  O   ASN A 325     -10.109 -50.188  -0.793  1.00 76.94           O  
ATOM   2623  CG  ASN A 325      -6.566 -52.688   0.420  1.00 76.94           C  
ATOM   2624  ND2 ASN A 325      -6.695 -53.656   1.315  1.00 76.94           N  
ATOM   2625  OD1 ASN A 325      -5.473 -52.188   0.114  1.00 76.94           O  
ATOM   2626  N   MET A 326      -8.859 -49.906  -2.580  1.00 74.56           N  
ATOM   2627  CA  MET A 326      -9.984 -49.531  -3.434  1.00 74.56           C  
ATOM   2628  C   MET A 326     -10.531 -50.750  -4.176  1.00 74.56           C  
ATOM   2629  CB  MET A 326      -9.562 -48.469  -4.434  1.00 74.56           C  
ATOM   2630  O   MET A 326     -10.312 -50.906  -5.379  1.00 74.56           O  
ATOM   2631  CG  MET A 326     -10.734 -47.750  -5.098  1.00 74.56           C  
ATOM   2632  SD  MET A 326     -10.188 -46.438  -6.262  1.00 74.56           S  
ATOM   2633  CE  MET A 326     -11.781 -45.969  -6.996  1.00 74.56           C  
ATOM   2634  N   ARG A 327     -11.305 -51.719  -3.535  1.00 74.75           N  
ATOM   2635  CA  ARG A 327     -11.789 -52.969  -4.129  1.00 74.75           C  
ATOM   2636  C   ARG A 327     -13.297 -53.094  -3.953  1.00 74.75           C  
ATOM   2637  CB  ARG A 327     -11.078 -54.188  -3.510  1.00 74.75           C  
ATOM   2638  O   ARG A 327     -13.867 -54.156  -4.215  1.00 74.75           O  
ATOM   2639  CG  ARG A 327      -9.594 -54.250  -3.812  1.00 74.75           C  
ATOM   2640  CD  ARG A 327      -8.945 -55.469  -3.223  1.00 74.75           C  
ATOM   2641  NE  ARG A 327      -7.512 -55.531  -3.488  1.00 74.75           N  
ATOM   2642  NH1 ARG A 327      -7.145 -57.500  -2.340  1.00 74.75           N  
ATOM   2643  NH2 ARG A 327      -5.398 -56.406  -3.365  1.00 74.75           N  
ATOM   2644  CZ  ARG A 327      -6.688 -56.469  -3.064  1.00 74.75           C  
ATOM   2645  N   ILE A 328     -13.797 -51.938  -3.482  1.00 72.62           N  
ATOM   2646  CA  ILE A 328     -15.242 -52.031  -3.285  1.00 72.62           C  
ATOM   2647  C   ILE A 328     -15.945 -52.094  -4.641  1.00 72.62           C  
ATOM   2648  CB  ILE A 328     -15.766 -50.812  -2.469  1.00 72.62           C  
ATOM   2649  O   ILE A 328     -15.750 -51.219  -5.492  1.00 72.62           O  
ATOM   2650  CG1 ILE A 328     -15.070 -50.750  -1.106  1.00 72.62           C  
ATOM   2651  CG2 ILE A 328     -17.281 -50.906  -2.301  1.00 72.62           C  
ATOM   2652  CD1 ILE A 328     -15.414 -49.531  -0.291  1.00 72.62           C  
ATOM   2653  N   GLY A 329     -16.594 -53.188  -4.902  1.00 71.94           N  
ATOM   2654  CA  GLY A 329     -17.281 -53.406  -6.164  1.00 71.94           C  
ATOM   2655  C   GLY A 329     -18.750 -53.031  -6.121  1.00 71.94           C  
ATOM   2656  O   GLY A 329     -19.234 -52.531  -5.102  1.00 71.94           O  
ATOM   2657  N   ALA A 330     -19.547 -53.250  -7.242  1.00 75.38           N  
ATOM   2658  CA  ALA A 330     -21.000 -53.062  -7.355  1.00 75.38           C  
ATOM   2659  C   ALA A 330     -21.375 -51.594  -7.188  1.00 75.38           C  
ATOM   2660  CB  ALA A 330     -21.734 -53.938  -6.320  1.00 75.38           C  
ATOM   2661  O   ALA A 330     -22.391 -51.281  -6.574  1.00 75.38           O  
ATOM   2662  N   LEU A 331     -20.281 -50.688  -7.512  1.00 72.06           N  
ATOM   2663  CA  LEU A 331     -20.547 -49.281  -7.520  1.00 72.06           C  
ATOM   2664  C   LEU A 331     -20.406 -48.688  -8.922  1.00 72.06           C  
ATOM   2665  CB  LEU A 331     -19.594 -48.531  -6.562  1.00 72.06           C  
ATOM   2666  O   LEU A 331     -19.953 -49.375  -9.836  1.00 72.06           O  
ATOM   2667  CG  LEU A 331     -19.734 -48.875  -5.078  1.00 72.06           C  
ATOM   2668  CD1 LEU A 331     -18.594 -48.250  -4.281  1.00 72.06           C  
ATOM   2669  CD2 LEU A 331     -21.094 -48.438  -4.543  1.00 72.06           C  
ATOM   2670  N   GLY A 332     -20.828 -47.750  -9.398  1.00 71.50           N  
ATOM   2671  CA  GLY A 332     -20.828 -47.125 -10.711  1.00 71.50           C  
ATOM   2672  C   GLY A 332     -19.625 -46.219 -10.922  1.00 71.50           C  
ATOM   2673  O   GLY A 332     -19.672 -45.312 -11.758  1.00 71.50           O  
ATOM   2674  N   PHE A 333     -18.547 -46.375 -10.094  1.00 75.38           N  
ATOM   2675  CA  PHE A 333     -17.391 -45.500 -10.273  1.00 75.38           C  
ATOM   2676  C   PHE A 333     -16.188 -46.312 -10.789  1.00 75.38           C  
ATOM   2677  CB  PHE A 333     -17.031 -44.812  -8.961  1.00 75.38           C  
ATOM   2678  O   PHE A 333     -15.742 -47.250 -10.148  1.00 75.38           O  
ATOM   2679  CG  PHE A 333     -18.109 -43.906  -8.438  1.00 75.38           C  
ATOM   2680  CD1 PHE A 333     -18.250 -42.625  -8.930  1.00 75.38           C  
ATOM   2681  CD2 PHE A 333     -18.984 -44.344  -7.453  1.00 75.38           C  
ATOM   2682  CE1 PHE A 333     -19.250 -41.781  -8.445  1.00 75.38           C  
ATOM   2683  CE2 PHE A 333     -19.984 -43.531  -6.965  1.00 75.38           C  
ATOM   2684  CZ  PHE A 333     -20.125 -42.219  -7.461  1.00 75.38           C  
ATOM   2685  N   SER A 334     -15.789 -46.094 -12.039  1.00 74.62           N  
ATOM   2686  CA  SER A 334     -14.656 -46.781 -12.664  1.00 74.62           C  
ATOM   2687  C   SER A 334     -13.633 -45.781 -13.172  1.00 74.62           C  
ATOM   2688  CB  SER A 334     -15.133 -47.656 -13.828  1.00 74.62           C  
ATOM   2689  O   SER A 334     -13.992 -44.656 -13.594  1.00 74.62           O  
ATOM   2690  OG  SER A 334     -16.156 -48.531 -13.398  1.00 74.62           O  
ATOM   2691  N   GLY A 335     -12.352 -46.094 -13.016  1.00 74.88           N  
ATOM   2692  CA  GLY A 335     -11.305 -45.281 -13.633  1.00 74.88           C  
ATOM   2693  C   GLY A 335     -10.867 -44.094 -12.773  1.00 74.88           C  
ATOM   2694  O   GLY A 335     -10.766 -42.969 -13.258  1.00 74.88           O  
ATOM   2695  N   ALA A 336     -10.625 -44.406 -11.508  1.00 75.62           N  
ATOM   2696  CA  ALA A 336     -10.273 -43.281 -10.625  1.00 75.62           C  
ATOM   2697  C   ALA A 336      -8.836 -43.406 -10.125  1.00 75.62           C  
ATOM   2698  CB  ALA A 336     -11.234 -43.219  -9.445  1.00 75.62           C  
ATOM   2699  O   ALA A 336      -8.523 -43.062  -8.992  1.00 75.62           O  
ATOM   2700  N   PHE A 337      -7.965 -43.969 -11.000  1.00 74.69           N  
ATOM   2701  CA  PHE A 337      -6.562 -44.094 -10.625  1.00 74.69           C  
ATOM   2702  C   PHE A 337      -5.707 -43.062 -11.352  1.00 74.69           C  
ATOM   2703  CB  PHE A 337      -6.055 -45.500 -10.930  1.00 74.69           C  
ATOM   2704  O   PHE A 337      -5.523 -43.125 -12.562  1.00 74.69           O  
ATOM   2705  CG  PHE A 337      -6.730 -46.562 -10.125  1.00 74.69           C  
ATOM   2706  CD1 PHE A 337      -6.273 -46.906  -8.852  1.00 74.69           C  
ATOM   2707  CD2 PHE A 337      -7.816 -47.281 -10.641  1.00 74.69           C  
ATOM   2708  CE1 PHE A 337      -6.895 -47.906  -8.102  1.00 74.69           C  
ATOM   2709  CE2 PHE A 337      -8.445 -48.250  -9.898  1.00 74.69           C  
ATOM   2710  CZ  PHE A 337      -7.980 -48.562  -8.633  1.00 74.69           C  
ATOM   2711  N   GLU A 338      -5.289 -42.062 -10.672  1.00 77.94           N  
ATOM   2712  CA  GLU A 338      -4.414 -41.000 -11.148  1.00 77.94           C  
ATOM   2713  C   GLU A 338      -4.980 -40.344 -12.406  1.00 77.94           C  
ATOM   2714  CB  GLU A 338      -3.008 -41.531 -11.422  1.00 77.94           C  
ATOM   2715  O   GLU A 338      -4.270 -40.188 -13.398  1.00 77.94           O  
ATOM   2716  CG  GLU A 338      -2.262 -41.969 -10.164  1.00 77.94           C  
ATOM   2717  CD  GLU A 338      -0.840 -42.406 -10.445  1.00 77.94           C  
ATOM   2718  OE1 GLU A 338      -0.119 -42.781  -9.484  1.00 77.94           O  
ATOM   2719  OE2 GLU A 338      -0.443 -42.438 -11.633  1.00 77.94           O  
ATOM   2720  N   ASP A 339      -6.242 -40.094 -12.570  1.00 76.25           N  
ATOM   2721  CA  ASP A 339      -6.930 -39.438 -13.680  1.00 76.25           C  
ATOM   2722  C   ASP A 339      -6.973 -37.938 -13.484  1.00 76.25           C  
ATOM   2723  CB  ASP A 339      -8.352 -40.000 -13.828  1.00 76.25           C  
ATOM   2724  O   ASP A 339      -8.039 -37.375 -13.250  1.00 76.25           O  
ATOM   2725  CG  ASP A 339      -9.016 -39.562 -15.125  1.00 76.25           C  
ATOM   2726  OD1 ASP A 339      -8.312 -39.156 -16.062  1.00 76.25           O  
ATOM   2727  OD2 ASP A 339     -10.266 -39.656 -15.211  1.00 76.25           O  
ATOM   2728  N   ARG A 340      -5.906 -37.469 -13.656  1.00 85.19           N  
ATOM   2729  CA  ARG A 340      -5.812 -36.000 -13.477  1.00 85.19           C  
ATOM   2730  C   ARG A 340      -5.773 -35.281 -14.820  1.00 85.19           C  
ATOM   2731  CB  ARG A 340      -4.570 -35.656 -12.648  1.00 85.19           C  
ATOM   2732  O   ARG A 340      -5.238 -35.812 -15.797  1.00 85.19           O  
ATOM   2733  CG  ARG A 340      -4.605 -36.188 -11.227  1.00 85.19           C  
ATOM   2734  CD  ARG A 340      -3.352 -35.781 -10.453  1.00 85.19           C  
ATOM   2735  NE  ARG A 340      -3.330 -36.406  -9.125  1.00 85.19           N  
ATOM   2736  NH1 ARG A 340      -1.277 -35.500  -8.531  1.00 85.19           N  
ATOM   2737  NH2 ARG A 340      -2.428 -36.844  -7.062  1.00 85.19           N  
ATOM   2738  CZ  ARG A 340      -2.344 -36.250  -8.242  1.00 85.19           C  
ATOM   2739  N   ASP A 341      -6.332 -34.156 -14.828  1.00 85.94           N  
ATOM   2740  CA  ASP A 341      -6.301 -33.312 -16.016  1.00 85.94           C  
ATOM   2741  C   ASP A 341      -4.996 -32.531 -16.094  1.00 85.94           C  
ATOM   2742  CB  ASP A 341      -7.496 -32.375 -16.031  1.00 85.94           C  
ATOM   2743  O   ASP A 341      -4.773 -31.609 -15.297  1.00 85.94           O  
ATOM   2744  CG  ASP A 341      -7.625 -31.578 -17.328  1.00 85.94           C  
ATOM   2745  OD1 ASP A 341      -6.766 -31.750 -18.219  1.00 85.94           O  
ATOM   2746  OD2 ASP A 341      -8.594 -30.797 -17.453  1.00 85.94           O  
ATOM   2747  N   PRO A 342      -4.129 -32.844 -16.969  1.00 89.62           N  
ATOM   2748  CA  PRO A 342      -2.840 -32.156 -17.047  1.00 89.62           C  
ATOM   2749  C   PRO A 342      -2.969 -30.719 -17.547  1.00 89.62           C  
ATOM   2750  CB  PRO A 342      -2.043 -33.000 -18.031  1.00 89.62           C  
ATOM   2751  O   PRO A 342      -2.004 -29.953 -17.484  1.00 89.62           O  
ATOM   2752  CG  PRO A 342      -3.074 -33.625 -18.906  1.00 89.62           C  
ATOM   2753  CD  PRO A 342      -4.324 -33.844 -18.109  1.00 89.62           C  
ATOM   2754  N   THR A 343      -4.145 -30.328 -18.016  1.00 93.94           N  
ATOM   2755  CA  THR A 343      -4.324 -29.000 -18.578  1.00 93.94           C  
ATOM   2756  C   THR A 343      -4.809 -28.016 -17.516  1.00 93.94           C  
ATOM   2757  CB  THR A 343      -5.324 -29.016 -19.750  1.00 93.94           C  
ATOM   2758  O   THR A 343      -5.191 -26.891 -17.828  1.00 93.94           O  
ATOM   2759  CG2 THR A 343      -4.910 -30.031 -20.812  1.00 93.94           C  
ATOM   2760  OG1 THR A 343      -6.625 -29.359 -19.266  1.00 93.94           O  
ATOM   2761  N   GLN A 344      -4.770 -28.453 -16.281  1.00 94.94           N  
ATOM   2762  CA  GLN A 344      -5.145 -27.578 -15.172  1.00 94.94           C  
ATOM   2763  C   GLN A 344      -3.947 -27.281 -14.273  1.00 94.94           C  
ATOM   2764  CB  GLN A 344      -6.273 -28.203 -14.352  1.00 94.94           C  
ATOM   2765  O   GLN A 344      -3.621 -28.078 -13.383  1.00 94.94           O  
ATOM   2766  CG  GLN A 344      -7.570 -28.391 -15.133  1.00 94.94           C  
ATOM   2767  CD  GLN A 344      -8.719 -28.859 -14.258  1.00 94.94           C  
ATOM   2768  NE2 GLN A 344      -9.883 -29.062 -14.859  1.00 94.94           N  
ATOM   2769  OE1 GLN A 344      -8.555 -29.047 -13.047  1.00 94.94           O  
ATOM   2770  N   PHE A 345      -3.346 -26.156 -14.469  1.00 94.38           N  
ATOM   2771  CA  PHE A 345      -2.184 -25.719 -13.703  1.00 94.38           C  
ATOM   2772  C   PHE A 345      -2.615 -24.953 -12.453  1.00 94.38           C  
ATOM   2773  CB  PHE A 345      -1.269 -24.844 -14.555  1.00 94.38           C  
ATOM   2774  O   PHE A 345      -3.658 -24.297 -12.445  1.00 94.38           O  
ATOM   2775  CG  PHE A 345      -0.625 -25.578 -15.703  1.00 94.38           C  
ATOM   2776  CD1 PHE A 345       0.694 -26.000 -15.617  1.00 94.38           C  
ATOM   2777  CD2 PHE A 345      -1.339 -25.828 -16.859  1.00 94.38           C  
ATOM   2778  CE1 PHE A 345       1.292 -26.688 -16.672  1.00 94.38           C  
ATOM   2779  CE2 PHE A 345      -0.748 -26.516 -17.922  1.00 94.38           C  
ATOM   2780  CZ  PHE A 345       0.568 -26.938 -17.828  1.00 94.38           C  
ATOM   2781  N   GLU A 346      -1.797 -25.094 -11.398  1.00 95.75           N  
ATOM   2782  CA  GLU A 346      -2.082 -24.375 -10.164  1.00 95.75           C  
ATOM   2783  C   GLU A 346      -1.298 -23.078 -10.078  1.00 95.75           C  
ATOM   2784  CB  GLU A 346      -1.765 -25.266  -8.953  1.00 95.75           C  
ATOM   2785  O   GLU A 346      -0.124 -23.031 -10.453  1.00 95.75           O  
ATOM   2786  CG  GLU A 346      -2.604 -26.531  -8.875  1.00 95.75           C  
ATOM   2787  CD  GLU A 346      -2.318 -27.359  -7.637  1.00 95.75           C  
ATOM   2788  OE1 GLU A 346      -2.826 -28.500  -7.543  1.00 95.75           O  
ATOM   2789  OE2 GLU A 346      -1.583 -26.875  -6.750  1.00 95.75           O  
ATOM   2790  N   GLU A 347      -1.872 -22.125  -9.602  1.00 95.56           N  
ATOM   2791  CA  GLU A 347      -1.277 -20.781  -9.508  1.00 95.56           C  
ATOM   2792  C   GLU A 347      -0.103 -20.781  -8.531  1.00 95.56           C  
ATOM   2793  CB  GLU A 347      -2.328 -19.766  -9.078  1.00 95.56           C  
ATOM   2794  O   GLU A 347       0.872 -20.047  -8.734  1.00 95.56           O  
ATOM   2795  CG  GLU A 347      -1.894 -18.312  -9.289  1.00 95.56           C  
ATOM   2796  CD  GLU A 347      -3.008 -17.312  -9.039  1.00 95.56           C  
ATOM   2797  OE1 GLU A 347      -2.877 -16.141  -9.469  1.00 95.56           O  
ATOM   2798  OE2 GLU A 347      -4.016 -17.703  -8.414  1.00 95.56           O  
ATOM   2799  N   ARG A 348      -0.146 -21.547  -7.414  1.00 95.69           N  
ATOM   2800  CA  ARG A 348       0.879 -21.531  -6.375  1.00 95.69           C  
ATOM   2801  C   ARG A 348       2.217 -22.016  -6.922  1.00 95.69           C  
ATOM   2802  CB  ARG A 348       0.450 -22.406  -5.188  1.00 95.69           C  
ATOM   2803  O   ARG A 348       3.270 -21.734  -6.344  1.00 95.69           O  
ATOM   2804  CG  ARG A 348       0.333 -23.875  -5.520  1.00 95.69           C  
ATOM   2805  CD  ARG A 348      -0.051 -24.703  -4.297  1.00 95.69           C  
ATOM   2806  NE  ARG A 348       1.075 -24.875  -3.383  1.00 95.69           N  
ATOM   2807  NH1 ARG A 348       0.049 -26.484  -2.080  1.00 95.69           N  
ATOM   2808  NH2 ARG A 348       2.174 -25.781  -1.583  1.00 95.69           N  
ATOM   2809  CZ  ARG A 348       1.097 -25.703  -2.352  1.00 95.69           C  
ATOM   2810  N   HIS A 349       2.238 -22.812  -8.016  1.00 95.38           N  
ATOM   2811  CA  HIS A 349       3.447 -23.406  -8.570  1.00 95.38           C  
ATOM   2812  C   HIS A 349       4.082 -22.484  -9.617  1.00 95.38           C  
ATOM   2813  CB  HIS A 349       3.135 -24.766  -9.195  1.00 95.38           C  
ATOM   2814  O   HIS A 349       5.145 -22.797 -10.156  1.00 95.38           O  
ATOM   2815  CG  HIS A 349       2.650 -25.781  -8.203  1.00 95.38           C  
ATOM   2816  CD2 HIS A 349       2.791 -25.844  -6.859  1.00 95.38           C  
ATOM   2817  ND1 HIS A 349       1.923 -26.891  -8.570  1.00 95.38           N  
ATOM   2818  CE1 HIS A 349       1.637 -27.594  -7.492  1.00 95.38           C  
ATOM   2819  NE2 HIS A 349       2.152 -26.984  -6.438  1.00 95.38           N  
ATOM   2820  N   LEU A 350       3.412 -21.359  -9.945  1.00 94.69           N  
ATOM   2821  CA  LEU A 350       3.938 -20.391 -10.906  1.00 94.69           C  
ATOM   2822  C   LEU A 350       4.867 -19.391 -10.227  1.00 94.69           C  
ATOM   2823  CB  LEU A 350       2.795 -19.656 -11.609  1.00 94.69           C  
ATOM   2824  O   LEU A 350       4.445 -18.672  -9.320  1.00 94.69           O  
ATOM   2825  CG  LEU A 350       1.858 -20.500 -12.469  1.00 94.69           C  
ATOM   2826  CD1 LEU A 350       0.658 -19.672 -12.914  1.00 94.69           C  
ATOM   2827  CD2 LEU A 350       2.605 -21.078 -13.664  1.00 94.69           C  
ATOM   2828  N   LYS A 351       6.094 -19.359 -10.562  1.00 92.88           N  
ATOM   2829  CA  LYS A 351       7.070 -18.375 -10.102  1.00 92.88           C  
ATOM   2830  C   LYS A 351       7.355 -17.344 -11.188  1.00 92.88           C  
ATOM   2831  CB  LYS A 351       8.367 -19.062  -9.680  1.00 92.88           C  
ATOM   2832  O   LYS A 351       7.895 -17.672 -12.242  1.00 92.88           O  
ATOM   2833  CG  LYS A 351       8.195 -20.078  -8.555  1.00 92.88           C  
ATOM   2834  CD  LYS A 351       9.516 -20.750  -8.195  1.00 92.88           C  
ATOM   2835  CE  LYS A 351       9.336 -21.797  -7.109  1.00 92.88           C  
ATOM   2836  NZ  LYS A 351      10.641 -22.406  -6.703  1.00 92.88           N  
ATOM   2837  N   PHE A 352       7.027 -16.141 -10.898  1.00 92.19           N  
ATOM   2838  CA  PHE A 352       7.250 -15.055 -11.852  1.00 92.19           C  
ATOM   2839  C   PHE A 352       8.742 -14.820 -12.055  1.00 92.19           C  
ATOM   2840  CB  PHE A 352       6.574 -13.766 -11.375  1.00 92.19           C  
ATOM   2841  O   PHE A 352       9.500 -14.727 -11.086  1.00 92.19           O  
ATOM   2842  CG  PHE A 352       6.879 -12.570 -12.234  1.00 92.19           C  
ATOM   2843  CD1 PHE A 352       7.883 -11.680 -11.875  1.00 92.19           C  
ATOM   2844  CD2 PHE A 352       6.164 -12.336 -13.398  1.00 92.19           C  
ATOM   2845  CE1 PHE A 352       8.164 -10.570 -12.664  1.00 92.19           C  
ATOM   2846  CE2 PHE A 352       6.441 -11.227 -14.195  1.00 92.19           C  
ATOM   2847  CZ  PHE A 352       7.445 -10.344 -13.828  1.00 92.19           C  
ATOM   2848  N   LEU A 353       9.148 -14.703 -13.258  1.00 88.56           N  
ATOM   2849  CA  LEU A 353      10.547 -14.438 -13.578  1.00 88.56           C  
ATOM   2850  C   LEU A 353      10.695 -13.086 -14.273  1.00 88.56           C  
ATOM   2851  CB  LEU A 353      11.109 -15.547 -14.469  1.00 88.56           C  
ATOM   2852  O   LEU A 353      11.352 -12.180 -13.750  1.00 88.56           O  
ATOM   2853  CG  LEU A 353      11.133 -16.953 -13.875  1.00 88.56           C  
ATOM   2854  CD1 LEU A 353      11.562 -17.969 -14.922  1.00 88.56           C  
ATOM   2855  CD2 LEU A 353      12.055 -17.000 -12.656  1.00 88.56           C  
ATOM   2856  N   GLN A 354       9.992 -12.891 -15.438  1.00 85.50           N  
ATOM   2857  CA  GLN A 354      10.094 -11.664 -16.219  1.00 85.50           C  
ATOM   2858  C   GLN A 354       8.836 -11.445 -17.062  1.00 85.50           C  
ATOM   2859  CB  GLN A 354      11.328 -11.695 -17.125  1.00 85.50           C  
ATOM   2860  O   GLN A 354       8.266 -12.398 -17.594  1.00 85.50           O  
ATOM   2861  CG  GLN A 354      11.430 -10.516 -18.078  1.00 85.50           C  
ATOM   2862  CD  GLN A 354      12.656 -10.586 -18.969  1.00 85.50           C  
ATOM   2863  NE2 GLN A 354      12.859  -9.555 -19.781  1.00 85.50           N  
ATOM   2864  OE1 GLN A 354      13.422 -11.555 -18.922  1.00 85.50           O  
ATOM   2865  N   GLN A 355       8.477 -10.250 -17.281  1.00 87.19           N  
ATOM   2866  CA  GLN A 355       7.395  -9.922 -18.203  1.00 87.19           C  
ATOM   2867  C   GLN A 355       7.887  -9.922 -19.656  1.00 87.19           C  
ATOM   2868  CB  GLN A 355       6.781  -8.562 -17.859  1.00 87.19           C  
ATOM   2869  O   GLN A 355       8.930  -9.344 -19.953  1.00 87.19           O  
ATOM   2870  CG  GLN A 355       5.598  -8.180 -18.734  1.00 87.19           C  
ATOM   2871  CD  GLN A 355       4.934  -6.891 -18.297  1.00 87.19           C  
ATOM   2872  NE2 GLN A 355       3.988  -6.406 -19.109  1.00 87.19           N  
ATOM   2873  OE1 GLN A 355       5.266  -6.332 -17.250  1.00 87.19           O  
ATOM   2874  N   LEU A 356       7.262 -10.586 -20.578  1.00 84.19           N  
ATOM   2875  CA  LEU A 356       7.691 -10.750 -21.969  1.00 84.19           C  
ATOM   2876  C   LEU A 356       7.094  -9.656 -22.844  1.00 84.19           C  
ATOM   2877  CB  LEU A 356       7.285 -12.125 -22.484  1.00 84.19           C  
ATOM   2878  O   LEU A 356       7.812  -9.008 -23.609  1.00 84.19           O  
ATOM   2879  CG  LEU A 356       7.883 -13.336 -21.766  1.00 84.19           C  
ATOM   2880  CD1 LEU A 356       7.293 -14.633 -22.312  1.00 84.19           C  
ATOM   2881  CD2 LEU A 356       9.406 -13.336 -21.891  1.00 84.19           C  
ATOM   2882  N   GLY A 357       5.754  -9.484 -22.891  1.00 82.88           N  
ATOM   2883  CA  GLY A 357       5.082  -8.492 -23.719  1.00 82.88           C  
ATOM   2884  C   GLY A 357       3.742  -8.055 -23.156  1.00 82.88           C  
ATOM   2885  O   GLY A 357       3.143  -8.773 -22.344  1.00 82.88           O  
ATOM   2886  N   LYS A 358       3.289  -6.875 -23.531  1.00 83.88           N  
ATOM   2887  CA  LYS A 358       2.008  -6.316 -23.109  1.00 83.88           C  
ATOM   2888  C   LYS A 358       1.218  -5.793 -24.312  1.00 83.88           C  
ATOM   2889  CB  LYS A 358       2.215  -5.195 -22.094  1.00 83.88           C  
ATOM   2890  O   LYS A 358       1.682  -4.902 -25.016  1.00 83.88           O  
ATOM   2891  CG  LYS A 358       0.929  -4.691 -21.453  1.00 83.88           C  
ATOM   2892  CD  LYS A 358       1.205  -3.607 -20.422  1.00 83.88           C  
ATOM   2893  CE  LYS A 358      -0.081  -3.102 -19.781  1.00 83.88           C  
ATOM   2894  NZ  LYS A 358       0.188  -2.076 -18.734  1.00 83.88           N  
ATOM   2895  N   GLY A 359       0.095  -6.453 -24.562  1.00 78.00           N  
ATOM   2896  CA  GLY A 359      -0.779  -6.012 -25.625  1.00 78.00           C  
ATOM   2897  C   GLY A 359      -1.981  -5.230 -25.141  1.00 78.00           C  
ATOM   2898  O   GLY A 359      -2.064  -4.887 -23.953  1.00 78.00           O  
ATOM   2899  N   ASN A 360      -2.922  -4.961 -26.016  1.00 74.69           N  
ATOM   2900  CA  ASN A 360      -4.102  -4.168 -25.688  1.00 74.69           C  
ATOM   2901  C   ASN A 360      -5.082  -4.961 -24.828  1.00 74.69           C  
ATOM   2902  CB  ASN A 360      -4.797  -3.676 -26.953  1.00 74.69           C  
ATOM   2903  O   ASN A 360      -5.812  -4.383 -24.016  1.00 74.69           O  
ATOM   2904  CG  ASN A 360      -3.990  -2.617 -27.688  1.00 74.69           C  
ATOM   2905  ND2 ASN A 360      -4.238  -2.473 -28.984  1.00 74.69           N  
ATOM   2906  OD1 ASN A 360      -3.154  -1.935 -27.094  1.00 74.69           O  
ATOM   2907  N   PHE A 361      -5.062  -6.301 -25.031  1.00 81.38           N  
ATOM   2908  CA  PHE A 361      -6.055  -7.125 -24.359  1.00 81.38           C  
ATOM   2909  C   PHE A 361      -5.488  -7.684 -23.062  1.00 81.38           C  
ATOM   2910  CB  PHE A 361      -6.516  -8.273 -25.266  1.00 81.38           C  
ATOM   2911  O   PHE A 361      -6.227  -7.875 -22.078  1.00 81.38           O  
ATOM   2912  CG  PHE A 361      -7.297  -7.812 -26.469  1.00 81.38           C  
ATOM   2913  CD1 PHE A 361      -8.656  -7.539 -26.359  1.00 81.38           C  
ATOM   2914  CD2 PHE A 361      -6.672  -7.660 -27.703  1.00 81.38           C  
ATOM   2915  CE1 PHE A 361      -9.383  -7.117 -27.484  1.00 81.38           C  
ATOM   2916  CE2 PHE A 361      -7.391  -7.238 -28.812  1.00 81.38           C  
ATOM   2917  CZ  PHE A 361      -8.742  -6.969 -28.703  1.00 81.38           C  
ATOM   2918  N   GLY A 362      -4.180  -7.965 -23.078  1.00 90.62           N  
ATOM   2919  CA  GLY A 362      -3.520  -8.555 -21.922  1.00 90.62           C  
ATOM   2920  C   GLY A 362      -2.006  -8.531 -22.031  1.00 90.62           C  
ATOM   2921  O   GLY A 362      -1.443  -7.715 -22.766  1.00 90.62           O  
ATOM   2922  N   SER A 363      -1.412  -9.297 -21.094  1.00 91.12           N  
ATOM   2923  CA  SER A 363       0.045  -9.375 -21.078  1.00 91.12           C  
ATOM   2924  C   SER A 363       0.522 -10.820 -21.047  1.00 91.12           C  
ATOM   2925  CB  SER A 363       0.610  -8.609 -19.891  1.00 91.12           C  
ATOM   2926  O   SER A 363      -0.222 -11.711 -20.625  1.00 91.12           O  
ATOM   2927  OG  SER A 363       0.192  -9.195 -18.672  1.00 91.12           O  
ATOM   2928  N   VAL A 364       1.716 -11.078 -21.594  1.00 90.75           N  
ATOM   2929  CA  VAL A 364       2.363 -12.383 -21.547  1.00 90.75           C  
ATOM   2930  C   VAL A 364       3.574 -12.336 -20.625  1.00 90.75           C  
ATOM   2931  CB  VAL A 364       2.795 -12.852 -22.969  1.00 90.75           C  
ATOM   2932  O   VAL A 364       4.434 -11.461 -20.766  1.00 90.75           O  
ATOM   2933  CG1 VAL A 364       3.432 -14.234 -22.906  1.00 90.75           C  
ATOM   2934  CG2 VAL A 364       1.598 -12.844 -23.906  1.00 90.75           C  
ATOM   2935  N   GLU A 365       3.590 -13.281 -19.656  1.00 92.94           N  
ATOM   2936  CA  GLU A 365       4.668 -13.352 -18.672  1.00 92.94           C  
ATOM   2937  C   GLU A 365       5.363 -14.711 -18.703  1.00 92.94           C  
ATOM   2938  CB  GLU A 365       4.137 -13.070 -17.266  1.00 92.94           C  
ATOM   2939  O   GLU A 365       4.727 -15.727 -19.000  1.00 92.94           O  
ATOM   2940  CG  GLU A 365       3.428 -11.734 -17.125  1.00 92.94           C  
ATOM   2941  CD  GLU A 365       2.875 -11.484 -15.734  1.00 92.94           C  
ATOM   2942  OE1 GLU A 365       2.371 -10.367 -15.469  1.00 92.94           O  
ATOM   2943  OE2 GLU A 365       2.945 -12.414 -14.898  1.00 92.94           O  
ATOM   2944  N   MET A 366       6.664 -14.656 -18.453  1.00 90.88           N  
ATOM   2945  CA  MET A 366       7.449 -15.875 -18.281  1.00 90.88           C  
ATOM   2946  C   MET A 366       7.402 -16.359 -16.828  1.00 90.88           C  
ATOM   2947  CB  MET A 366       8.898 -15.641 -18.703  1.00 90.88           C  
ATOM   2948  O   MET A 366       7.727 -15.609 -15.914  1.00 90.88           O  
ATOM   2949  CG  MET A 366       9.789 -16.859 -18.547  1.00 90.88           C  
ATOM   2950  SD  MET A 366      11.523 -16.547 -19.062  1.00 90.88           S  
ATOM   2951  CE  MET A 366      12.125 -15.625 -17.625  1.00 90.88           C  
ATOM   2952  N   CYS A 367       6.965 -17.547 -16.625  1.00 93.75           N  
ATOM   2953  CA  CYS A 367       6.934 -18.188 -15.312  1.00 93.75           C  
ATOM   2954  C   CYS A 367       7.527 -19.594 -15.375  1.00 93.75           C  
ATOM   2955  CB  CYS A 367       5.500 -18.266 -14.781  1.00 93.75           C  
ATOM   2956  O   CYS A 367       7.586 -20.203 -16.453  1.00 93.75           O  
ATOM   2957  SG  CYS A 367       4.719 -16.641 -14.586  1.00 93.75           S  
ATOM   2958  N   ARG A 368       8.055 -20.109 -14.344  1.00 91.75           N  
ATOM   2959  CA  ARG A 368       8.398 -21.516 -14.180  1.00 91.75           C  
ATOM   2960  C   ARG A 368       7.324 -22.266 -13.391  1.00 91.75           C  
ATOM   2961  CB  ARG A 368       9.758 -21.672 -13.484  1.00 91.75           C  
ATOM   2962  O   ARG A 368       6.949 -21.844 -12.297  1.00 91.75           O  
ATOM   2963  CG  ARG A 368      10.203 -23.109 -13.297  1.00 91.75           C  
ATOM   2964  CD  ARG A 368      11.594 -23.188 -12.680  1.00 91.75           C  
ATOM   2965  NE  ARG A 368      12.617 -22.734 -13.609  1.00 91.75           N  
ATOM   2966  NH1 ARG A 368      14.328 -22.750 -12.055  1.00 91.75           N  
ATOM   2967  NH2 ARG A 368      14.750 -22.125 -14.211  1.00 91.75           N  
ATOM   2968  CZ  ARG A 368      13.898 -22.547 -13.289  1.00 91.75           C  
ATOM   2969  N   TYR A 369       6.695 -23.203 -13.969  1.00 95.31           N  
ATOM   2970  CA  TYR A 369       5.766 -24.078 -13.250  1.00 95.31           C  
ATOM   2971  C   TYR A 369       6.508 -25.219 -12.570  1.00 95.31           C  
ATOM   2972  CB  TYR A 369       4.711 -24.641 -14.211  1.00 95.31           C  
ATOM   2973  O   TYR A 369       6.965 -26.156 -13.227  1.00 95.31           O  
ATOM   2974  CG  TYR A 369       3.633 -25.438 -13.516  1.00 95.31           C  
ATOM   2975  CD1 TYR A 369       3.691 -26.828 -13.477  1.00 95.31           C  
ATOM   2976  CD2 TYR A 369       2.555 -24.812 -12.906  1.00 95.31           C  
ATOM   2977  CE1 TYR A 369       2.699 -27.578 -12.844  1.00 95.31           C  
ATOM   2978  CE2 TYR A 369       1.558 -25.531 -12.273  1.00 95.31           C  
ATOM   2979  OH  TYR A 369       0.655 -27.641 -11.609  1.00 95.31           O  
ATOM   2980  CZ  TYR A 369       1.639 -26.922 -12.242  1.00 95.31           C  
ATOM   2981  N   ASP A 370       6.582 -25.141 -11.219  1.00 92.94           N  
ATOM   2982  CA  ASP A 370       7.438 -26.062 -10.492  1.00 92.94           C  
ATOM   2983  C   ASP A 370       6.727 -26.625  -9.266  1.00 92.94           C  
ATOM   2984  CB  ASP A 370       8.742 -25.391 -10.078  1.00 92.94           C  
ATOM   2985  O   ASP A 370       6.930 -26.141  -8.148  1.00 92.94           O  
ATOM   2986  CG  ASP A 370       9.758 -26.344  -9.492  1.00 92.94           C  
ATOM   2987  OD1 ASP A 370       9.539 -27.578  -9.562  1.00 92.94           O  
ATOM   2988  OD2 ASP A 370      10.781 -25.875  -8.953  1.00 92.94           O  
ATOM   2989  N   PRO A 371       5.973 -27.719  -9.453  1.00 92.12           N  
ATOM   2990  CA  PRO A 371       5.230 -28.312  -8.344  1.00 92.12           C  
ATOM   2991  C   PRO A 371       6.141 -28.766  -7.203  1.00 92.12           C  
ATOM   2992  CB  PRO A 371       4.520 -29.500  -8.984  1.00 92.12           C  
ATOM   2993  O   PRO A 371       5.719 -28.797  -6.043  1.00 92.12           O  
ATOM   2994  CG  PRO A 371       4.453 -29.172 -10.438  1.00 92.12           C  
ATOM   2995  CD  PRO A 371       5.652 -28.344 -10.789  1.00 92.12           C  
ATOM   2996  N   LEU A 372       7.398 -29.047  -7.441  1.00 92.12           N  
ATOM   2997  CA  LEU A 372       8.312 -29.516  -6.410  1.00 92.12           C  
ATOM   2998  C   LEU A 372       9.078 -28.359  -5.785  1.00 92.12           C  
ATOM   2999  CB  LEU A 372       9.305 -30.531  -6.996  1.00 92.12           C  
ATOM   3000  O   LEU A 372       9.797 -28.531  -4.801  1.00 92.12           O  
ATOM   3001  CG  LEU A 372       8.695 -31.797  -7.590  1.00 92.12           C  
ATOM   3002  CD1 LEU A 372       9.789 -32.719  -8.148  1.00 92.12           C  
ATOM   3003  CD2 LEU A 372       7.871 -32.531  -6.543  1.00 92.12           C  
ATOM   3004  N   GLN A 373       9.023 -27.203  -6.371  1.00 91.75           N  
ATOM   3005  CA  GLN A 373       9.625 -25.969  -5.895  1.00 91.75           C  
ATOM   3006  C   GLN A 373      11.125 -26.141  -5.656  1.00 91.75           C  
ATOM   3007  CB  GLN A 373       8.938 -25.484  -4.613  1.00 91.75           C  
ATOM   3008  O   GLN A 373      11.633 -25.766  -4.594  1.00 91.75           O  
ATOM   3009  CG  GLN A 373       7.484 -25.094  -4.809  1.00 91.75           C  
ATOM   3010  CD  GLN A 373       6.863 -24.500  -3.553  1.00 91.75           C  
ATOM   3011  NE2 GLN A 373       5.617 -24.062  -3.658  1.00 91.75           N  
ATOM   3012  OE1 GLN A 373       7.500 -24.453  -2.494  1.00 91.75           O  
ATOM   3013  N   ASP A 374      11.812 -26.688  -6.570  1.00 87.19           N  
ATOM   3014  CA  ASP A 374      13.258 -26.906  -6.523  1.00 87.19           C  
ATOM   3015  C   ASP A 374      13.930 -26.453  -7.812  1.00 87.19           C  
ATOM   3016  CB  ASP A 374      13.562 -28.391  -6.270  1.00 87.19           C  
ATOM   3017  O   ASP A 374      14.961 -26.984  -8.211  1.00 87.19           O  
ATOM   3018  CG  ASP A 374      12.969 -29.297  -7.324  1.00 87.19           C  
ATOM   3019  OD1 ASP A 374      12.266 -28.812  -8.234  1.00 87.19           O  
ATOM   3020  OD2 ASP A 374      13.203 -30.531  -7.242  1.00 87.19           O  
ATOM   3021  N   ASN A 375      13.258 -25.578  -8.539  1.00 87.12           N  
ATOM   3022  CA  ASN A 375      13.766 -24.953  -9.750  1.00 87.12           C  
ATOM   3023  C   ASN A 375      13.945 -25.953 -10.875  1.00 87.12           C  
ATOM   3024  CB  ASN A 375      15.078 -24.219  -9.469  1.00 87.12           C  
ATOM   3025  O   ASN A 375      14.805 -25.781 -11.742  1.00 87.12           O  
ATOM   3026  CG  ASN A 375      14.906 -23.062  -8.516  1.00 87.12           C  
ATOM   3027  ND2 ASN A 375      15.930 -22.797  -7.703  1.00 87.12           N  
ATOM   3028  OD1 ASN A 375      13.867 -22.391  -8.500  1.00 87.12           O  
ATOM   3029  N   THR A 376      13.148 -27.047 -10.836  1.00 89.62           N  
ATOM   3030  CA  THR A 376      13.266 -28.078 -11.867  1.00 89.62           C  
ATOM   3031  C   THR A 376      12.055 -28.062 -12.789  1.00 89.62           C  
ATOM   3032  CB  THR A 376      13.422 -29.484 -11.250  1.00 89.62           C  
ATOM   3033  O   THR A 376      11.977 -28.828 -13.750  1.00 89.62           O  
ATOM   3034  CG2 THR A 376      14.641 -29.547 -10.336  1.00 89.62           C  
ATOM   3035  OG1 THR A 376      12.250 -29.781 -10.484  1.00 89.62           O  
ATOM   3036  N   GLY A 377      11.102 -27.234 -12.555  1.00 92.69           N  
ATOM   3037  CA  GLY A 377       9.906 -27.188 -13.383  1.00 92.69           C  
ATOM   3038  C   GLY A 377      10.156 -26.578 -14.742  1.00 92.69           C  
ATOM   3039  O   GLY A 377      11.211 -25.969 -14.977  1.00 92.69           O  
ATOM   3040  N   GLU A 378       9.289 -26.719 -15.625  1.00 90.81           N  
ATOM   3041  CA  GLU A 378       9.414 -26.188 -16.969  1.00 90.81           C  
ATOM   3042  C   GLU A 378       9.055 -24.703 -17.000  1.00 90.81           C  
ATOM   3043  CB  GLU A 378       8.523 -26.953 -17.953  1.00 90.81           C  
ATOM   3044  O   GLU A 378       8.250 -24.234 -16.203  1.00 90.81           O  
ATOM   3045  CG  GLU A 378       7.035 -26.859 -17.641  1.00 90.81           C  
ATOM   3046  CD  GLU A 378       6.164 -27.531 -18.688  1.00 90.81           C  
ATOM   3047  OE1 GLU A 378       4.934 -27.641 -18.469  1.00 90.81           O  
ATOM   3048  OE2 GLU A 378       6.711 -27.969 -19.719  1.00 90.81           O  
ATOM   3049  N   VAL A 379       9.734 -24.031 -17.875  1.00 92.25           N  
ATOM   3050  CA  VAL A 379       9.406 -22.625 -18.109  1.00 92.25           C  
ATOM   3051  C   VAL A 379       8.203 -22.531 -19.047  1.00 92.25           C  
ATOM   3052  CB  VAL A 379      10.602 -21.844 -18.688  1.00 92.25           C  
ATOM   3053  O   VAL A 379       8.180 -23.172 -20.094  1.00 92.25           O  
ATOM   3054  CG1 VAL A 379      10.234 -20.375 -18.906  1.00 92.25           C  
ATOM   3055  CG2 VAL A 379      11.812 -21.969 -17.766  1.00 92.25           C  
ATOM   3056  N   VAL A 380       7.168 -21.797 -18.625  1.00 93.88           N  
ATOM   3057  CA  VAL A 380       5.941 -21.641 -19.406  1.00 93.88           C  
ATOM   3058  C   VAL A 380       5.676 -20.156 -19.641  1.00 93.88           C  
ATOM   3059  CB  VAL A 380       4.730 -22.297 -18.703  1.00 93.88           C  
ATOM   3060  O   VAL A 380       6.305 -19.297 -19.016  1.00 93.88           O  
ATOM   3061  CG1 VAL A 380       4.941 -23.797 -18.547  1.00 93.88           C  
ATOM   3062  CG2 VAL A 380       4.496 -21.641 -17.344  1.00 93.88           C  
ATOM   3063  N   ALA A 381       4.832 -19.812 -20.594  1.00 94.12           N  
ATOM   3064  CA  ALA A 381       4.332 -18.469 -20.859  1.00 94.12           C  
ATOM   3065  C   ALA A 381       2.908 -18.297 -20.344  1.00 94.12           C  
ATOM   3066  CB  ALA A 381       4.395 -18.156 -22.359  1.00 94.12           C  
ATOM   3067  O   ALA A 381       2.020 -19.078 -20.688  1.00 94.12           O  
ATOM   3068  N   VAL A 382       2.693 -17.359 -19.469  1.00 94.94           N  
ATOM   3069  CA  VAL A 382       1.389 -17.094 -18.875  1.00 94.94           C  
ATOM   3070  C   VAL A 382       0.772 -15.852 -19.500  1.00 94.94           C  
ATOM   3071  CB  VAL A 382       1.490 -16.922 -17.344  1.00 94.94           C  
ATOM   3072  O   VAL A 382       1.315 -14.750 -19.391  1.00 94.94           O  
ATOM   3073  CG1 VAL A 382       0.117 -16.625 -16.734  1.00 94.94           C  
ATOM   3074  CG2 VAL A 382       2.107 -18.156 -16.703  1.00 94.94           C  
ATOM   3075  N   LYS A 383      -0.386 -16.016 -20.172  1.00 93.94           N  
ATOM   3076  CA  LYS A 383      -1.151 -14.898 -20.719  1.00 93.94           C  
ATOM   3077  C   LYS A 383      -2.361 -14.578 -19.844  1.00 93.94           C  
ATOM   3078  CB  LYS A 383      -1.602 -15.203 -22.156  1.00 93.94           C  
ATOM   3079  O   LYS A 383      -3.195 -15.453 -19.594  1.00 93.94           O  
ATOM   3080  CG  LYS A 383      -2.295 -14.039 -22.844  1.00 93.94           C  
ATOM   3081  CD  LYS A 383      -2.654 -14.383 -24.281  1.00 93.94           C  
ATOM   3082  CE  LYS A 383      -3.379 -13.227 -24.969  1.00 93.94           C  
ATOM   3083  NZ  LYS A 383      -3.697 -13.539 -26.391  1.00 93.94           N  
ATOM   3084  N   LYS A 384      -2.391 -13.391 -19.328  1.00 94.19           N  
ATOM   3085  CA  LYS A 384      -3.520 -12.953 -18.516  1.00 94.19           C  
ATOM   3086  C   LYS A 384      -4.105 -11.648 -19.047  1.00 94.19           C  
ATOM   3087  CB  LYS A 384      -3.096 -12.797 -17.062  1.00 94.19           C  
ATOM   3088  O   LYS A 384      -3.469 -10.953 -19.828  1.00 94.19           O  
ATOM   3089  CG  LYS A 384      -1.983 -11.773 -16.844  1.00 94.19           C  
ATOM   3090  CD  LYS A 384      -1.557 -11.711 -15.383  1.00 94.19           C  
ATOM   3091  CE  LYS A 384      -0.438 -10.703 -15.172  1.00 94.19           C  
ATOM   3092  NZ  LYS A 384       0.034 -10.688 -13.758  1.00 94.19           N  
ATOM   3093  N   LEU A 385      -5.344 -11.273 -18.609  1.00 90.19           N  
ATOM   3094  CA  LEU A 385      -6.047 -10.078 -19.062  1.00 90.19           C  
ATOM   3095  C   LEU A 385      -5.742  -8.891 -18.156  1.00 90.19           C  
ATOM   3096  CB  LEU A 385      -7.559 -10.328 -19.094  1.00 90.19           C  
ATOM   3097  O   LEU A 385      -5.371  -9.070 -16.984  1.00 90.19           O  
ATOM   3098  CG  LEU A 385      -8.047 -11.375 -20.094  1.00 90.19           C  
ATOM   3099  CD1 LEU A 385      -9.555 -11.578 -19.953  1.00 90.19           C  
ATOM   3100  CD2 LEU A 385      -7.684 -10.977 -21.516  1.00 90.19           C  
ATOM   3101  N   GLN A 386      -5.922  -7.727 -18.656  1.00 83.44           N  
ATOM   3102  CA  GLN A 386      -5.746  -6.504 -17.875  1.00 83.44           C  
ATOM   3103  C   GLN A 386      -7.059  -6.066 -17.234  1.00 83.44           C  
ATOM   3104  CB  GLN A 386      -5.203  -5.379 -18.766  1.00 83.44           C  
ATOM   3105  O   GLN A 386      -7.062  -5.570 -16.094  1.00 83.44           O  
ATOM   3106  CG  GLN A 386      -4.211  -4.465 -18.062  1.00 83.44           C  
ATOM   3107  CD  GLN A 386      -3.646  -3.395 -18.969  1.00 83.44           C  
ATOM   3108  NE2 GLN A 386      -2.818  -2.516 -18.422  1.00 83.44           N  
ATOM   3109  OE1 GLN A 386      -3.949  -3.359 -20.172  1.00 83.44           O  
ATOM   3110  N   HIS A 387      -8.195  -6.281 -17.969  1.00 80.00           N  
ATOM   3111  CA  HIS A 387      -9.500  -5.855 -17.484  1.00 80.00           C  
ATOM   3112  C   HIS A 387     -10.375  -7.051 -17.125  1.00 80.00           C  
ATOM   3113  CB  HIS A 387     -10.211  -4.996 -18.547  1.00 80.00           C  
ATOM   3114  O   HIS A 387     -10.344  -8.078 -17.797  1.00 80.00           O  
ATOM   3115  CG  HIS A 387      -9.461  -3.754 -18.906  1.00 80.00           C  
ATOM   3116  CD2 HIS A 387      -9.609  -2.475 -18.484  1.00 80.00           C  
ATOM   3117  ND1 HIS A 387      -8.422  -3.748 -19.797  1.00 80.00           N  
ATOM   3118  CE1 HIS A 387      -7.957  -2.516 -19.922  1.00 80.00           C  
ATOM   3119  NE2 HIS A 387      -8.656  -1.723 -19.141  1.00 80.00           N  
ATOM   3120  N   SER A 388     -11.047  -6.883 -16.000  1.00 81.31           N  
ATOM   3121  CA  SER A 388     -11.867  -7.969 -15.469  1.00 81.31           C  
ATOM   3122  C   SER A 388     -13.336  -7.770 -15.812  1.00 81.31           C  
ATOM   3123  CB  SER A 388     -11.695  -8.078 -13.953  1.00 81.31           C  
ATOM   3124  O   SER A 388     -14.195  -7.844 -14.930  1.00 81.31           O  
ATOM   3125  OG  SER A 388     -11.883  -6.824 -13.336  1.00 81.31           O  
ATOM   3126  N   THR A 389     -13.742  -7.512 -17.141  1.00 83.00           N  
ATOM   3127  CA  THR A 389     -15.133  -7.355 -17.531  1.00 83.00           C  
ATOM   3128  C   THR A 389     -15.719  -8.688 -18.000  1.00 83.00           C  
ATOM   3129  CB  THR A 389     -15.297  -6.297 -18.641  1.00 83.00           C  
ATOM   3130  O   THR A 389     -14.977  -9.594 -18.391  1.00 83.00           O  
ATOM   3131  CG2 THR A 389     -14.688  -4.965 -18.219  1.00 83.00           C  
ATOM   3132  OG1 THR A 389     -14.633  -6.758 -19.828  1.00 83.00           O  
ATOM   3133  N   GLU A 390     -16.984  -8.812 -17.938  1.00 84.38           N  
ATOM   3134  CA  GLU A 390     -17.672 -10.023 -18.359  1.00 84.38           C  
ATOM   3135  C   GLU A 390     -17.453 -10.289 -19.844  1.00 84.38           C  
ATOM   3136  CB  GLU A 390     -19.172  -9.930 -18.062  1.00 84.38           C  
ATOM   3137  O   GLU A 390     -17.297 -11.445 -20.266  1.00 84.38           O  
ATOM   3138  CG  GLU A 390     -19.531 -10.242 -16.625  1.00 84.38           C  
ATOM   3139  CD  GLU A 390     -21.031 -10.273 -16.375  1.00 84.38           C  
ATOM   3140  OE1 GLU A 390     -21.453 -10.570 -15.234  1.00 84.38           O  
ATOM   3141  OE2 GLU A 390     -21.797 -10.008 -17.328  1.00 84.38           O  
ATOM   3142  N   GLU A 391     -17.453  -9.266 -20.656  1.00 85.62           N  
ATOM   3143  CA  GLU A 391     -17.234  -9.398 -22.094  1.00 85.62           C  
ATOM   3144  C   GLU A 391     -15.859  -9.977 -22.406  1.00 85.62           C  
ATOM   3145  CB  GLU A 391     -17.406  -8.047 -22.781  1.00 85.62           C  
ATOM   3146  O   GLU A 391     -15.734 -10.898 -23.203  1.00 85.62           O  
ATOM   3147  CG  GLU A 391     -17.453  -8.141 -24.312  1.00 85.62           C  
ATOM   3148  CD  GLU A 391     -17.609  -6.785 -24.984  1.00 85.62           C  
ATOM   3149  OE1 GLU A 391     -17.625  -6.734 -26.234  1.00 85.62           O  
ATOM   3150  OE2 GLU A 391     -17.703  -5.770 -24.266  1.00 85.62           O  
ATOM   3151  N   HIS A 392     -14.906  -9.500 -21.766  1.00 87.50           N  
ATOM   3152  CA  HIS A 392     -13.539  -9.961 -22.000  1.00 87.50           C  
ATOM   3153  C   HIS A 392     -13.359 -11.406 -21.547  1.00 87.50           C  
ATOM   3154  CB  HIS A 392     -12.539  -9.062 -21.281  1.00 87.50           C  
ATOM   3155  O   HIS A 392     -12.609 -12.164 -22.172  1.00 87.50           O  
ATOM   3156  CG  HIS A 392     -12.336  -7.738 -21.953  1.00 87.50           C  
ATOM   3157  CD2 HIS A 392     -12.703  -7.297 -23.172  1.00 87.50           C  
ATOM   3158  ND1 HIS A 392     -11.672  -6.691 -21.344  1.00 87.50           N  
ATOM   3159  CE1 HIS A 392     -11.641  -5.660 -22.172  1.00 87.50           C  
ATOM   3160  NE2 HIS A 392     -12.258  -6.000 -23.297  1.00 87.50           N  
ATOM   3161  N   LEU A 393     -14.070 -11.797 -20.562  1.00 88.44           N  
ATOM   3162  CA  LEU A 393     -13.977 -13.164 -20.078  1.00 88.44           C  
ATOM   3163  C   LEU A 393     -14.523 -14.148 -21.094  1.00 88.44           C  
ATOM   3164  CB  LEU A 393     -14.742 -13.320 -18.750  1.00 88.44           C  
ATOM   3165  O   LEU A 393     -13.922 -15.203 -21.344  1.00 88.44           O  
ATOM   3166  CG  LEU A 393     -13.922 -13.141 -17.469  1.00 88.44           C  
ATOM   3167  CD1 LEU A 393     -14.828 -12.781 -16.297  1.00 88.44           C  
ATOM   3168  CD2 LEU A 393     -13.117 -14.406 -17.172  1.00 88.44           C  
ATOM   3169  N   ARG A 394     -15.633 -13.844 -21.703  1.00 89.81           N  
ATOM   3170  CA  ARG A 394     -16.234 -14.695 -22.734  1.00 89.81           C  
ATOM   3171  C   ARG A 394     -15.305 -14.844 -23.938  1.00 89.81           C  
ATOM   3172  CB  ARG A 394     -17.578 -14.133 -23.172  1.00 89.81           C  
ATOM   3173  O   ARG A 394     -15.102 -15.945 -24.438  1.00 89.81           O  
ATOM   3174  CG  ARG A 394     -18.719 -14.445 -22.219  1.00 89.81           C  
ATOM   3175  CD  ARG A 394     -20.062 -13.977 -22.781  1.00 89.81           C  
ATOM   3176  NE  ARG A 394     -20.141 -12.523 -22.859  1.00 89.81           N  
ATOM   3177  NH1 ARG A 394     -21.422 -12.258 -20.969  1.00 89.81           N  
ATOM   3178  NH2 ARG A 394     -20.766 -10.422 -22.172  1.00 89.81           N  
ATOM   3179  CZ  ARG A 394     -20.781 -11.742 -22.000  1.00 89.81           C  
ATOM   3180  N   ASP A 395     -14.742 -13.750 -24.312  1.00 87.56           N  
ATOM   3181  CA  ASP A 395     -13.836 -13.766 -25.453  1.00 87.56           C  
ATOM   3182  C   ASP A 395     -12.578 -14.570 -25.141  1.00 87.56           C  
ATOM   3183  CB  ASP A 395     -13.461 -12.336 -25.844  1.00 87.56           C  
ATOM   3184  O   ASP A 395     -12.070 -15.297 -26.016  1.00 87.56           O  
ATOM   3185  CG  ASP A 395     -14.609 -11.570 -26.484  1.00 87.56           C  
ATOM   3186  OD1 ASP A 395     -15.547 -12.211 -27.000  1.00 87.56           O  
ATOM   3187  OD2 ASP A 395     -14.570 -10.320 -26.469  1.00 87.56           O  
ATOM   3188  N   PHE A 396     -12.094 -14.477 -23.969  1.00 91.00           N  
ATOM   3189  CA  PHE A 396     -10.875 -15.164 -23.562  1.00 91.00           C  
ATOM   3190  C   PHE A 396     -11.102 -16.672 -23.500  1.00 91.00           C  
ATOM   3191  CB  PHE A 396     -10.398 -14.656 -22.203  1.00 91.00           C  
ATOM   3192  O   PHE A 396     -10.234 -17.453 -23.922  1.00 91.00           O  
ATOM   3193  CG  PHE A 396      -9.008 -15.094 -21.844  1.00 91.00           C  
ATOM   3194  CD1 PHE A 396      -8.789 -16.016 -20.812  1.00 91.00           C  
ATOM   3195  CD2 PHE A 396      -7.910 -14.594 -22.531  1.00 91.00           C  
ATOM   3196  CE1 PHE A 396      -7.504 -16.422 -20.484  1.00 91.00           C  
ATOM   3197  CE2 PHE A 396      -6.617 -14.992 -22.203  1.00 91.00           C  
ATOM   3198  CZ  PHE A 396      -6.418 -15.906 -21.172  1.00 91.00           C  
ATOM   3199  N   GLU A 397     -12.219 -17.109 -23.078  1.00 92.81           N  
ATOM   3200  CA  GLU A 397     -12.547 -18.531 -23.016  1.00 92.81           C  
ATOM   3201  C   GLU A 397     -12.648 -19.141 -24.406  1.00 92.81           C  
ATOM   3202  CB  GLU A 397     -13.859 -18.750 -22.250  1.00 92.81           C  
ATOM   3203  O   GLU A 397     -12.273 -20.297 -24.609  1.00 92.81           O  
ATOM   3204  CG  GLU A 397     -13.734 -18.578 -20.750  1.00 92.81           C  
ATOM   3205  CD  GLU A 397     -15.055 -18.734 -20.000  1.00 92.81           C  
ATOM   3206  OE1 GLU A 397     -15.055 -18.719 -18.750  1.00 92.81           O  
ATOM   3207  OE2 GLU A 397     -16.094 -18.859 -20.688  1.00 92.81           O  
ATOM   3208  N   ARG A 398     -13.086 -18.391 -25.375  1.00 90.12           N  
ATOM   3209  CA  ARG A 398     -13.156 -18.844 -26.766  1.00 90.12           C  
ATOM   3210  C   ARG A 398     -11.766 -19.125 -27.312  1.00 90.12           C  
ATOM   3211  CB  ARG A 398     -13.875 -17.812 -27.641  1.00 90.12           C  
ATOM   3212  O   ARG A 398     -11.555 -20.141 -27.984  1.00 90.12           O  
ATOM   3213  CG  ARG A 398     -14.445 -18.391 -28.922  1.00 90.12           C  
ATOM   3214  CD  ARG A 398     -15.172 -17.328 -29.734  1.00 90.12           C  
ATOM   3215  NE  ARG A 398     -16.312 -16.781 -29.016  1.00 90.12           N  
ATOM   3216  NH1 ARG A 398     -16.609 -14.984 -30.438  1.00 90.12           N  
ATOM   3217  NH2 ARG A 398     -18.000 -15.273 -28.641  1.00 90.12           N  
ATOM   3218  CZ  ARG A 398     -16.984 -15.680 -29.375  1.00 90.12           C  
ATOM   3219  N   GLU A 399     -10.828 -18.250 -27.031  1.00 91.19           N  
ATOM   3220  CA  GLU A 399      -9.445 -18.469 -27.438  1.00 91.19           C  
ATOM   3221  C   GLU A 399      -8.914 -19.797 -26.891  1.00 91.19           C  
ATOM   3222  CB  GLU A 399      -8.555 -17.312 -26.969  1.00 91.19           C  
ATOM   3223  O   GLU A 399      -8.234 -20.531 -27.609  1.00 91.19           O  
ATOM   3224  CG  GLU A 399      -7.082 -17.500 -27.297  1.00 91.19           C  
ATOM   3225  CD  GLU A 399      -6.215 -16.328 -26.828  1.00 91.19           C  
ATOM   3226  OE1 GLU A 399      -4.984 -16.375 -27.047  1.00 91.19           O  
ATOM   3227  OE2 GLU A 399      -6.773 -15.383 -26.250  1.00 91.19           O  
ATOM   3228  N   ILE A 400      -9.258 -20.125 -25.734  1.00 92.69           N  
ATOM   3229  CA  ILE A 400      -8.781 -21.328 -25.047  1.00 92.69           C  
ATOM   3230  C   ILE A 400      -9.344 -22.562 -25.734  1.00 92.69           C  
ATOM   3231  CB  ILE A 400      -9.156 -21.312 -23.562  1.00 92.69           C  
ATOM   3232  O   ILE A 400      -8.609 -23.516 -26.016  1.00 92.69           O  
ATOM   3233  CG1 ILE A 400      -8.453 -20.172 -22.828  1.00 92.69           C  
ATOM   3234  CG2 ILE A 400      -8.828 -22.672 -22.906  1.00 92.69           C  
ATOM   3235  CD1 ILE A 400      -8.961 -19.922 -21.422  1.00 92.69           C  
ATOM   3236  N   GLU A 401     -10.625 -22.484 -26.047  1.00 93.12           N  
ATOM   3237  CA  GLU A 401     -11.258 -23.625 -26.703  1.00 93.12           C  
ATOM   3238  C   GLU A 401     -10.664 -23.859 -28.094  1.00 93.12           C  
ATOM   3239  CB  GLU A 401     -12.773 -23.422 -26.812  1.00 93.12           C  
ATOM   3240  O   GLU A 401     -10.438 -25.016 -28.484  1.00 93.12           O  
ATOM   3241  CG  GLU A 401     -13.523 -23.656 -25.516  1.00 93.12           C  
ATOM   3242  CD  GLU A 401     -13.352 -25.078 -24.984  1.00 93.12           C  
ATOM   3243  OE1 GLU A 401     -13.500 -25.281 -23.750  1.00 93.12           O  
ATOM   3244  OE2 GLU A 401     -13.062 -25.984 -25.797  1.00 93.12           O  
ATOM   3245  N   ILE A 402     -10.359 -22.844 -28.750  1.00 91.88           N  
ATOM   3246  CA  ILE A 402      -9.805 -22.953 -30.094  1.00 91.88           C  
ATOM   3247  C   ILE A 402      -8.375 -23.500 -30.016  1.00 91.88           C  
ATOM   3248  CB  ILE A 402      -9.812 -21.578 -30.812  1.00 91.88           C  
ATOM   3249  O   ILE A 402      -8.047 -24.469 -30.688  1.00 91.88           O  
ATOM   3250  CG1 ILE A 402     -11.250 -21.109 -31.047  1.00 91.88           C  
ATOM   3251  CG2 ILE A 402      -9.047 -21.672 -32.125  1.00 91.88           C  
ATOM   3252  CD1 ILE A 402     -11.359 -19.688 -31.594  1.00 91.88           C  
ATOM   3253  N   LEU A 403      -7.598 -22.906 -29.172  1.00 93.19           N  
ATOM   3254  CA  LEU A 403      -6.199 -23.312 -29.078  1.00 93.19           C  
ATOM   3255  C   LEU A 403      -6.090 -24.766 -28.625  1.00 93.19           C  
ATOM   3256  CB  LEU A 403      -5.434 -22.406 -28.125  1.00 93.19           C  
ATOM   3257  O   LEU A 403      -5.219 -25.500 -29.094  1.00 93.19           O  
ATOM   3258  CG  LEU A 403      -3.918 -22.594 -28.062  1.00 93.19           C  
ATOM   3259  CD1 LEU A 403      -3.299 -22.297 -29.422  1.00 93.19           C  
ATOM   3260  CD2 LEU A 403      -3.303 -21.719 -26.984  1.00 93.19           C  
ATOM   3261  N   LYS A 404      -6.926 -25.156 -27.719  1.00 94.06           N  
ATOM   3262  CA  LYS A 404      -6.930 -26.531 -27.203  1.00 94.06           C  
ATOM   3263  C   LYS A 404      -7.168 -27.531 -28.328  1.00 94.06           C  
ATOM   3264  CB  LYS A 404      -7.996 -26.703 -26.125  1.00 94.06           C  
ATOM   3265  O   LYS A 404      -6.613 -28.641 -28.312  1.00 94.06           O  
ATOM   3266  CG  LYS A 404      -7.965 -28.047 -25.438  1.00 94.06           C  
ATOM   3267  CD  LYS A 404      -9.023 -28.141 -24.328  1.00 94.06           C  
ATOM   3268  CE  LYS A 404      -8.984 -29.484 -23.625  1.00 94.06           C  
ATOM   3269  NZ  LYS A 404      -9.992 -29.562 -22.531  1.00 94.06           N  
ATOM   3270  N   SER A 405      -7.867 -27.141 -29.344  1.00 93.75           N  
ATOM   3271  CA  SER A 405      -8.227 -28.031 -30.422  1.00 93.75           C  
ATOM   3272  C   SER A 405      -7.141 -28.078 -31.484  1.00 93.75           C  
ATOM   3273  CB  SER A 405      -9.555 -27.609 -31.062  1.00 93.75           C  
ATOM   3274  O   SER A 405      -7.133 -28.969 -32.344  1.00 93.75           O  
ATOM   3275  OG  SER A 405      -9.398 -26.422 -31.797  1.00 93.75           O  
ATOM   3276  N   LEU A 406      -6.184 -27.188 -31.422  1.00 93.38           N  
ATOM   3277  CA  LEU A 406      -5.168 -27.094 -32.469  1.00 93.38           C  
ATOM   3278  C   LEU A 406      -3.943 -27.938 -32.125  1.00 93.38           C  
ATOM   3279  CB  LEU A 406      -4.758 -25.625 -32.688  1.00 93.38           C  
ATOM   3280  O   LEU A 406      -3.451 -27.875 -30.984  1.00 93.38           O  
ATOM   3281  CG  LEU A 406      -5.871 -24.672 -33.094  1.00 93.38           C  
ATOM   3282  CD1 LEU A 406      -5.336 -23.234 -33.156  1.00 93.38           C  
ATOM   3283  CD2 LEU A 406      -6.480 -25.078 -34.438  1.00 93.38           C  
ATOM   3284  N   GLN A 407      -3.547 -28.797 -32.969  1.00 93.44           N  
ATOM   3285  CA  GLN A 407      -2.354 -29.609 -32.812  1.00 93.44           C  
ATOM   3286  C   GLN A 407      -1.563 -29.688 -34.125  1.00 93.44           C  
ATOM   3287  CB  GLN A 407      -2.729 -31.031 -32.344  1.00 93.44           C  
ATOM   3288  O   GLN A 407      -1.922 -30.438 -35.031  1.00 93.44           O  
ATOM   3289  CG  GLN A 407      -1.610 -31.750 -31.625  1.00 93.44           C  
ATOM   3290  CD  GLN A 407      -2.020 -33.125 -31.141  1.00 93.44           C  
ATOM   3291  NE2 GLN A 407      -1.097 -33.812 -30.484  1.00 93.44           N  
ATOM   3292  OE1 GLN A 407      -3.154 -33.562 -31.359  1.00 93.44           O  
ATOM   3293  N   HIS A 408      -0.505 -28.938 -34.219  1.00 95.50           N  
ATOM   3294  CA  HIS A 408       0.338 -28.828 -35.406  1.00 95.50           C  
ATOM   3295  C   HIS A 408       1.740 -28.359 -35.031  1.00 95.50           C  
ATOM   3296  CB  HIS A 408      -0.291 -27.891 -36.438  1.00 95.50           C  
ATOM   3297  O   HIS A 408       1.913 -27.578 -34.094  1.00 95.50           O  
ATOM   3298  CG  HIS A 408       0.304 -28.016 -37.812  1.00 95.50           C  
ATOM   3299  CD2 HIS A 408      -0.022 -28.812 -38.844  1.00 95.50           C  
ATOM   3300  ND1 HIS A 408       1.376 -27.250 -38.219  1.00 95.50           N  
ATOM   3301  CE1 HIS A 408       1.683 -27.578 -39.469  1.00 95.50           C  
ATOM   3302  NE2 HIS A 408       0.849 -28.516 -39.875  1.00 95.50           N  
ATOM   3303  N   ASP A 409       2.709 -28.781 -35.750  1.00 95.25           N  
ATOM   3304  CA  ASP A 409       4.098 -28.438 -35.469  1.00 95.25           C  
ATOM   3305  C   ASP A 409       4.332 -26.922 -35.594  1.00 95.25           C  
ATOM   3306  CB  ASP A 409       5.039 -29.188 -36.406  1.00 95.25           C  
ATOM   3307  O   ASP A 409       5.238 -26.375 -34.969  1.00 95.25           O  
ATOM   3308  CG  ASP A 409       5.035 -30.688 -36.156  1.00 95.25           C  
ATOM   3309  OD1 ASP A 409       4.758 -31.125 -35.031  1.00 95.25           O  
ATOM   3310  OD2 ASP A 409       5.316 -31.453 -37.125  1.00 95.25           O  
ATOM   3311  N   ASN A 410       3.559 -26.250 -36.406  1.00 97.56           N  
ATOM   3312  CA  ASN A 410       3.760 -24.828 -36.625  1.00 97.56           C  
ATOM   3313  C   ASN A 410       2.748 -23.969 -35.875  1.00 97.56           C  
ATOM   3314  CB  ASN A 410       3.680 -24.516 -38.125  1.00 97.56           C  
ATOM   3315  O   ASN A 410       2.547 -22.797 -36.188  1.00 97.56           O  
ATOM   3316  CG  ASN A 410       4.746 -25.234 -38.938  1.00 97.56           C  
ATOM   3317  ND2 ASN A 410       6.008 -24.969 -38.594  1.00 97.56           N  
ATOM   3318  OD1 ASN A 410       4.441 -26.016 -39.844  1.00 97.56           O  
ATOM   3319  N   ILE A 411       2.076 -24.547 -34.938  1.00 96.25           N  
ATOM   3320  CA  ILE A 411       1.150 -23.844 -34.031  1.00 96.25           C  
ATOM   3321  C   ILE A 411       1.569 -24.047 -32.594  1.00 96.25           C  
ATOM   3322  CB  ILE A 411      -0.303 -24.328 -34.250  1.00 96.25           C  
ATOM   3323  O   ILE A 411       1.943 -25.156 -32.188  1.00 96.25           O  
ATOM   3324  CG1 ILE A 411      -0.753 -24.062 -35.688  1.00 96.25           C  
ATOM   3325  CG2 ILE A 411      -1.244 -23.656 -33.250  1.00 96.25           C  
ATOM   3326  CD1 ILE A 411      -2.146 -24.578 -36.031  1.00 96.25           C  
ATOM   3327  N   VAL A 412       1.549 -22.969 -31.828  1.00 95.31           N  
ATOM   3328  CA  VAL A 412       1.915 -23.031 -30.422  1.00 95.31           C  
ATOM   3329  C   VAL A 412       1.042 -24.062 -29.703  1.00 95.31           C  
ATOM   3330  CB  VAL A 412       1.781 -21.656 -29.734  1.00 95.31           C  
ATOM   3331  O   VAL A 412      -0.172 -24.109 -29.922  1.00 95.31           O  
ATOM   3332  CG1 VAL A 412       1.967 -21.781 -28.234  1.00 95.31           C  
ATOM   3333  CG2 VAL A 412       2.791 -20.672 -30.328  1.00 95.31           C  
ATOM   3334  N   LYS A 413       1.648 -24.828 -28.875  1.00 92.81           N  
ATOM   3335  CA  LYS A 413       0.935 -25.891 -28.188  1.00 92.81           C  
ATOM   3336  C   LYS A 413       0.159 -25.344 -26.984  1.00 92.81           C  
ATOM   3337  CB  LYS A 413       1.908 -26.984 -27.734  1.00 92.81           C  
ATOM   3338  O   LYS A 413       0.652 -24.484 -26.266  1.00 92.81           O  
ATOM   3339  CG  LYS A 413       2.463 -27.828 -28.859  1.00 92.81           C  
ATOM   3340  CD  LYS A 413       3.418 -28.891 -28.344  1.00 92.81           C  
ATOM   3341  CE  LYS A 413       4.062 -29.672 -29.484  1.00 92.81           C  
ATOM   3342  NZ  LYS A 413       5.039 -30.688 -28.984  1.00 92.81           N  
ATOM   3343  N   TYR A 414      -1.026 -25.875 -26.953  1.00 91.69           N  
ATOM   3344  CA  TYR A 414      -1.854 -25.656 -25.781  1.00 91.69           C  
ATOM   3345  C   TYR A 414      -1.337 -26.469 -24.594  1.00 91.69           C  
ATOM   3346  CB  TYR A 414      -3.311 -26.031 -26.062  1.00 91.69           C  
ATOM   3347  O   TYR A 414      -1.198 -27.688 -24.672  1.00 91.69           O  
ATOM   3348  CG  TYR A 414      -4.176 -26.109 -24.828  1.00 91.69           C  
ATOM   3349  CD1 TYR A 414      -4.488 -27.328 -24.250  1.00 91.69           C  
ATOM   3350  CD2 TYR A 414      -4.680 -24.953 -24.234  1.00 91.69           C  
ATOM   3351  CE1 TYR A 414      -5.285 -27.406 -23.109  1.00 91.69           C  
ATOM   3352  CE2 TYR A 414      -5.477 -25.000 -23.109  1.00 91.69           C  
ATOM   3353  OH  TYR A 414      -6.562 -26.297 -21.422  1.00 91.69           O  
ATOM   3354  CZ  TYR A 414      -5.773 -26.234 -22.547  1.00 91.69           C  
ATOM   3355  N   LYS A 415      -0.995 -25.766 -23.516  1.00 94.38           N  
ATOM   3356  CA  LYS A 415      -0.565 -26.484 -22.312  1.00 94.38           C  
ATOM   3357  C   LYS A 415      -1.712 -26.625 -21.312  1.00 94.38           C  
ATOM   3358  CB  LYS A 415       0.617 -25.781 -21.656  1.00 94.38           C  
ATOM   3359  O   LYS A 415      -1.899 -27.688 -20.719  1.00 94.38           O  
ATOM   3360  CG  LYS A 415       1.885 -25.781 -22.500  1.00 94.38           C  
ATOM   3361  CD  LYS A 415       2.588 -27.125 -22.453  1.00 94.38           C  
ATOM   3362  CE  LYS A 415       3.945 -27.078 -23.141  1.00 94.38           C  
ATOM   3363  NZ  LYS A 415       4.664 -28.375 -23.031  1.00 94.38           N  
ATOM   3364  N   GLY A 416      -2.453 -25.562 -21.047  1.00 96.81           N  
ATOM   3365  CA  GLY A 416      -3.551 -25.609 -20.094  1.00 96.81           C  
ATOM   3366  C   GLY A 416      -3.994 -24.234 -19.609  1.00 96.81           C  
ATOM   3367  O   GLY A 416      -3.770 -23.234 -20.297  1.00 96.81           O  
ATOM   3368  N   VAL A 417      -4.785 -24.250 -18.516  1.00 96.06           N  
ATOM   3369  CA  VAL A 417      -5.305 -23.016 -17.922  1.00 96.06           C  
ATOM   3370  C   VAL A 417      -4.922 -22.938 -16.453  1.00 96.06           C  
ATOM   3371  CB  VAL A 417      -6.836 -22.906 -18.094  1.00 96.06           C  
ATOM   3372  O   VAL A 417      -4.473 -23.938 -15.875  1.00 96.06           O  
ATOM   3373  CG1 VAL A 417      -7.219 -22.797 -19.562  1.00 96.06           C  
ATOM   3374  CG2 VAL A 417      -7.523 -24.109 -17.438  1.00 96.06           C  
ATOM   3375  N   CYS A 418      -5.039 -21.766 -15.891  1.00 94.94           N  
ATOM   3376  CA  CYS A 418      -4.816 -21.516 -14.469  1.00 94.94           C  
ATOM   3377  C   CYS A 418      -5.930 -20.641 -13.891  1.00 94.94           C  
ATOM   3378  CB  CYS A 418      -3.463 -20.828 -14.250  1.00 94.94           C  
ATOM   3379  O   CYS A 418      -6.051 -19.469 -14.234  1.00 94.94           O  
ATOM   3380  SG  CYS A 418      -3.141 -20.391 -12.523  1.00 94.94           S  
ATOM   3381  N   TYR A 419      -6.695 -21.219 -13.055  1.00 92.50           N  
ATOM   3382  CA  TYR A 419      -7.781 -20.500 -12.398  1.00 92.50           C  
ATOM   3383  C   TYR A 419      -7.285 -19.766 -11.156  1.00 92.50           C  
ATOM   3384  CB  TYR A 419      -8.914 -21.453 -12.023  1.00 92.50           C  
ATOM   3385  O   TYR A 419      -6.344 -20.203 -10.500  1.00 92.50           O  
ATOM   3386  CG  TYR A 419      -9.625 -22.062 -13.211  1.00 92.50           C  
ATOM   3387  CD1 TYR A 419     -10.617 -21.344 -13.883  1.00 92.50           C  
ATOM   3388  CD2 TYR A 419      -9.297 -23.328 -13.672  1.00 92.50           C  
ATOM   3389  CE1 TYR A 419     -11.281 -21.891 -14.977  1.00 92.50           C  
ATOM   3390  CE2 TYR A 419      -9.953 -23.891 -14.766  1.00 92.50           C  
ATOM   3391  OH  TYR A 419     -11.586 -23.719 -16.500  1.00 92.50           O  
ATOM   3392  CZ  TYR A 419     -10.938 -23.172 -15.406  1.00 92.50           C  
ATOM   3393  N   SER A 420      -7.945 -18.609 -10.805  1.00 92.25           N  
ATOM   3394  CA  SER A 420      -7.668 -17.844  -9.594  1.00 92.25           C  
ATOM   3395  C   SER A 420      -8.758 -18.062  -8.547  1.00 92.25           C  
ATOM   3396  CB  SER A 420      -7.539 -16.359  -9.898  1.00 92.25           C  
ATOM   3397  O   SER A 420      -9.773 -18.703  -8.820  1.00 92.25           O  
ATOM   3398  OG  SER A 420      -8.766 -15.836 -10.391  1.00 92.25           O  
ATOM   3399  N   ALA A 421      -8.523 -17.594  -7.320  1.00 92.38           N  
ATOM   3400  CA  ALA A 421      -9.570 -17.578  -6.305  1.00 92.38           C  
ATOM   3401  C   ALA A 421     -10.758 -16.734  -6.758  1.00 92.38           C  
ATOM   3402  CB  ALA A 421      -9.016 -17.047  -4.980  1.00 92.38           C  
ATOM   3403  O   ALA A 421     -10.602 -15.547  -7.082  1.00 92.38           O  
ATOM   3404  N   GLY A 422     -11.922 -17.312  -6.914  1.00 88.81           N  
ATOM   3405  CA  GLY A 422     -13.125 -16.609  -7.332  1.00 88.81           C  
ATOM   3406  C   GLY A 422     -13.391 -16.719  -8.820  1.00 88.81           C  
ATOM   3407  O   GLY A 422     -14.414 -16.234  -9.312  1.00 88.81           O  
ATOM   3408  N   ARG A 423     -12.430 -17.266  -9.641  1.00 88.44           N  
ATOM   3409  CA  ARG A 423     -12.562 -17.547 -11.070  1.00 88.44           C  
ATOM   3410  C   ARG A 423     -12.766 -16.250 -11.859  1.00 88.44           C  
ATOM   3411  CB  ARG A 423     -13.719 -18.516 -11.328  1.00 88.44           C  
ATOM   3412  O   ARG A 423     -13.578 -16.219 -12.789  1.00 88.44           O  
ATOM   3413  CG  ARG A 423     -13.508 -19.891 -10.734  1.00 88.44           C  
ATOM   3414  CD  ARG A 423     -14.508 -20.906 -11.289  1.00 88.44           C  
ATOM   3415  NE  ARG A 423     -14.203 -22.266 -10.836  1.00 88.44           N  
ATOM   3416  NH1 ARG A 423     -15.945 -23.250 -12.000  1.00 88.44           N  
ATOM   3417  NH2 ARG A 423     -14.531 -24.531 -10.727  1.00 88.44           N  
ATOM   3418  CZ  ARG A 423     -14.898 -23.344 -11.188  1.00 88.44           C  
ATOM   3419  N   ARG A 424     -12.094 -15.203 -11.438  1.00 88.50           N  
ATOM   3420  CA  ARG A 424     -12.250 -13.922 -12.109  1.00 88.50           C  
ATOM   3421  C   ARG A 424     -10.992 -13.539 -12.875  1.00 88.50           C  
ATOM   3422  CB  ARG A 424     -12.609 -12.828 -11.102  1.00 88.50           C  
ATOM   3423  O   ARG A 424     -11.039 -12.711 -13.781  1.00 88.50           O  
ATOM   3424  CG  ARG A 424     -13.984 -12.977 -10.484  1.00 88.50           C  
ATOM   3425  CD  ARG A 424     -14.328 -11.820  -9.555  1.00 88.50           C  
ATOM   3426  NE  ARG A 424     -15.633 -11.992  -8.930  1.00 88.50           N  
ATOM   3427  NH1 ARG A 424     -15.492 -10.078  -7.637  1.00 88.50           N  
ATOM   3428  NH2 ARG A 424     -17.344 -11.414  -7.520  1.00 88.50           N  
ATOM   3429  CZ  ARG A 424     -16.156 -11.164  -8.031  1.00 88.50           C  
ATOM   3430  N   ASN A 425      -9.883 -14.078 -12.562  1.00 90.44           N  
ATOM   3431  CA  ASN A 425      -8.609 -13.836 -13.219  1.00 90.44           C  
ATOM   3432  C   ASN A 425      -8.070 -15.102 -13.891  1.00 90.44           C  
ATOM   3433  CB  ASN A 425      -7.582 -13.281 -12.227  1.00 90.44           C  
ATOM   3434  O   ASN A 425      -7.035 -15.625 -13.484  1.00 90.44           O  
ATOM   3435  CG  ASN A 425      -8.000 -11.953 -11.633  1.00 90.44           C  
ATOM   3436  ND2 ASN A 425      -7.676 -11.742 -10.367  1.00 90.44           N  
ATOM   3437  OD1 ASN A 425      -8.609 -11.125 -12.312  1.00 90.44           O  
ATOM   3438  N   LEU A 426      -8.758 -15.547 -15.023  1.00 93.44           N  
ATOM   3439  CA  LEU A 426      -8.359 -16.734 -15.781  1.00 93.44           C  
ATOM   3440  C   LEU A 426      -7.070 -16.469 -16.562  1.00 93.44           C  
ATOM   3441  CB  LEU A 426      -9.469 -17.156 -16.750  1.00 93.44           C  
ATOM   3442  O   LEU A 426      -6.910 -15.398 -17.156  1.00 93.44           O  
ATOM   3443  CG  LEU A 426      -9.188 -18.375 -17.609  1.00 93.44           C  
ATOM   3444  CD1 LEU A 426      -9.000 -19.609 -16.750  1.00 93.44           C  
ATOM   3445  CD2 LEU A 426     -10.320 -18.594 -18.625  1.00 93.44           C  
ATOM   3446  N   LYS A 427      -6.145 -17.438 -16.469  1.00 95.75           N  
ATOM   3447  CA  LYS A 427      -4.887 -17.328 -17.188  1.00 95.75           C  
ATOM   3448  C   LYS A 427      -4.738 -18.469 -18.203  1.00 95.75           C  
ATOM   3449  CB  LYS A 427      -3.701 -17.328 -16.219  1.00 95.75           C  
ATOM   3450  O   LYS A 427      -5.207 -19.578 -17.969  1.00 95.75           O  
ATOM   3451  CG  LYS A 427      -3.760 -16.234 -15.172  1.00 95.75           C  
ATOM   3452  CD  LYS A 427      -2.621 -16.359 -14.172  1.00 95.75           C  
ATOM   3453  CE  LYS A 427      -2.791 -15.398 -13.008  1.00 95.75           C  
ATOM   3454  NZ  LYS A 427      -1.718 -15.570 -11.977  1.00 95.75           N  
ATOM   3455  N   LEU A 428      -4.105 -18.219 -19.328  1.00 96.00           N  
ATOM   3456  CA  LEU A 428      -3.752 -19.203 -20.328  1.00 96.00           C  
ATOM   3457  C   LEU A 428      -2.287 -19.609 -20.203  1.00 96.00           C  
ATOM   3458  CB  LEU A 428      -4.027 -18.656 -21.734  1.00 96.00           C  
ATOM   3459  O   LEU A 428      -1.405 -18.750 -20.141  1.00 96.00           O  
ATOM   3460  CG  LEU A 428      -3.572 -19.547 -22.906  1.00 96.00           C  
ATOM   3461  CD1 LEU A 428      -4.297 -20.875 -22.875  1.00 96.00           C  
ATOM   3462  CD2 LEU A 428      -3.812 -18.828 -24.234  1.00 96.00           C  
ATOM   3463  N   ILE A 429      -2.068 -20.938 -20.094  1.00 95.06           N  
ATOM   3464  CA  ILE A 429      -0.717 -21.469 -19.984  1.00 95.06           C  
ATOM   3465  C   ILE A 429      -0.264 -22.016 -21.344  1.00 95.06           C  
ATOM   3466  CB  ILE A 429      -0.634 -22.578 -18.906  1.00 95.06           C  
ATOM   3467  O   ILE A 429      -0.913 -22.891 -21.906  1.00 95.06           O  
ATOM   3468  CG1 ILE A 429      -1.197 -22.078 -17.578  1.00 95.06           C  
ATOM   3469  CG2 ILE A 429       0.808 -23.062 -18.750  1.00 95.06           C  
ATOM   3470  CD1 ILE A 429      -0.433 -20.906 -16.984  1.00 95.06           C  
ATOM   3471  N   MET A 430       0.874 -21.500 -21.859  1.00 94.44           N  
ATOM   3472  CA  MET A 430       1.439 -21.891 -23.156  1.00 94.44           C  
ATOM   3473  C   MET A 430       2.916 -22.250 -23.016  1.00 94.44           C  
ATOM   3474  CB  MET A 430       1.270 -20.766 -24.172  1.00 94.44           C  
ATOM   3475  O   MET A 430       3.521 -22.000 -21.969  1.00 94.44           O  
ATOM   3476  CG  MET A 430      -0.173 -20.312 -24.375  1.00 94.44           C  
ATOM   3477  SD  MET A 430      -0.328 -18.906 -25.531  1.00 94.44           S  
ATOM   3478  CE  MET A 430       0.539 -17.625 -24.594  1.00 94.44           C  
ATOM   3479  N   GLU A 431       3.422 -22.844 -24.031  1.00 93.81           N  
ATOM   3480  CA  GLU A 431       4.852 -23.141 -24.031  1.00 93.81           C  
ATOM   3481  C   GLU A 431       5.676 -21.875 -24.188  1.00 93.81           C  
ATOM   3482  CB  GLU A 431       5.195 -24.141 -25.141  1.00 93.81           C  
ATOM   3483  O   GLU A 431       5.270 -20.938 -24.891  1.00 93.81           O  
ATOM   3484  CG  GLU A 431       4.879 -23.625 -26.547  1.00 93.81           C  
ATOM   3485  CD  GLU A 431       5.219 -24.625 -27.641  1.00 93.81           C  
ATOM   3486  OE1 GLU A 431       4.871 -24.375 -28.812  1.00 93.81           O  
ATOM   3487  OE2 GLU A 431       5.836 -25.672 -27.312  1.00 93.81           O  
ATOM   3488  N   TYR A 432       6.797 -21.859 -23.484  1.00 92.44           N  
ATOM   3489  CA  TYR A 432       7.746 -20.766 -23.609  1.00 92.44           C  
ATOM   3490  C   TYR A 432       8.797 -21.078 -24.672  1.00 92.44           C  
ATOM   3491  CB  TYR A 432       8.430 -20.484 -22.266  1.00 92.44           C  
ATOM   3492  O   TYR A 432       9.258 -22.203 -24.797  1.00 92.44           O  
ATOM   3493  CG  TYR A 432       9.570 -19.500 -22.359  1.00 92.44           C  
ATOM   3494  CD1 TYR A 432      10.891 -19.953 -22.375  1.00 92.44           C  
ATOM   3495  CD2 TYR A 432       9.336 -18.141 -22.422  1.00 92.44           C  
ATOM   3496  CE1 TYR A 432      11.953 -19.047 -22.469  1.00 92.44           C  
ATOM   3497  CE2 TYR A 432      10.391 -17.234 -22.500  1.00 92.44           C  
ATOM   3498  OH  TYR A 432      12.734 -16.797 -22.609  1.00 92.44           O  
ATOM   3499  CZ  TYR A 432      11.695 -17.703 -22.531  1.00 92.44           C  
ATOM   3500  N   LEU A 433       9.180 -20.078 -25.391  1.00 88.50           N  
ATOM   3501  CA  LEU A 433      10.227 -20.203 -26.406  1.00 88.50           C  
ATOM   3502  C   LEU A 433      11.328 -19.172 -26.188  1.00 88.50           C  
ATOM   3503  CB  LEU A 433       9.633 -20.047 -27.812  1.00 88.50           C  
ATOM   3504  O   LEU A 433      11.062 -17.969 -26.156  1.00 88.50           O  
ATOM   3505  CG  LEU A 433       8.523 -21.016 -28.203  1.00 88.50           C  
ATOM   3506  CD1 LEU A 433       7.910 -20.625 -29.531  1.00 88.50           C  
ATOM   3507  CD2 LEU A 433       9.062 -22.453 -28.250  1.00 88.50           C  
ATOM   3508  N   PRO A 434      12.570 -19.547 -26.094  1.00 86.19           N  
ATOM   3509  CA  PRO A 434      13.672 -18.656 -25.703  1.00 86.19           C  
ATOM   3510  C   PRO A 434      13.984 -17.594 -26.750  1.00 86.19           C  
ATOM   3511  CB  PRO A 434      14.852 -19.625 -25.531  1.00 86.19           C  
ATOM   3512  O   PRO A 434      14.469 -16.516 -26.422  1.00 86.19           O  
ATOM   3513  CG  PRO A 434      14.383 -20.906 -26.141  1.00 86.19           C  
ATOM   3514  CD  PRO A 434      12.883 -20.875 -26.234  1.00 86.19           C  
ATOM   3515  N   TYR A 435      13.656 -17.844 -28.062  1.00 87.44           N  
ATOM   3516  CA  TYR A 435      14.016 -16.891 -29.109  1.00 87.44           C  
ATOM   3517  C   TYR A 435      12.961 -15.797 -29.219  1.00 87.44           C  
ATOM   3518  CB  TYR A 435      14.180 -17.609 -30.453  1.00 87.44           C  
ATOM   3519  O   TYR A 435      13.188 -14.781 -29.891  1.00 87.44           O  
ATOM   3520  CG  TYR A 435      15.414 -18.469 -30.531  1.00 87.44           C  
ATOM   3521  CD1 TYR A 435      16.672 -17.906 -30.703  1.00 87.44           C  
ATOM   3522  CD2 TYR A 435      15.320 -19.859 -30.422  1.00 87.44           C  
ATOM   3523  CE1 TYR A 435      17.812 -18.703 -30.766  1.00 87.44           C  
ATOM   3524  CE2 TYR A 435      16.453 -20.656 -30.500  1.00 87.44           C  
ATOM   3525  OH  TYR A 435      18.828 -20.859 -30.750  1.00 87.44           O  
ATOM   3526  CZ  TYR A 435      17.703 -20.078 -30.672  1.00 87.44           C  
ATOM   3527  N   GLY A 436      11.844 -15.992 -28.656  1.00 91.69           N  
ATOM   3528  CA  GLY A 436      10.812 -14.977 -28.719  1.00 91.69           C  
ATOM   3529  C   GLY A 436      10.133 -14.883 -30.062  1.00 91.69           C  
ATOM   3530  O   GLY A 436       9.930 -15.898 -30.734  1.00 91.69           O  
ATOM   3531  N   SER A 437       9.734 -13.695 -30.375  1.00 93.62           N  
ATOM   3532  CA  SER A 437       8.992 -13.484 -31.625  1.00 93.62           C  
ATOM   3533  C   SER A 437       9.938 -13.297 -32.812  1.00 93.62           C  
ATOM   3534  CB  SER A 437       8.070 -12.273 -31.484  1.00 93.62           C  
ATOM   3535  O   SER A 437      11.102 -12.930 -32.625  1.00 93.62           O  
ATOM   3536  OG  SER A 437       8.828 -11.078 -31.344  1.00 93.62           O  
ATOM   3537  N   LEU A 438       9.430 -13.523 -33.969  1.00 94.75           N  
ATOM   3538  CA  LEU A 438      10.203 -13.391 -35.219  1.00 94.75           C  
ATOM   3539  C   LEU A 438      10.625 -11.938 -35.406  1.00 94.75           C  
ATOM   3540  CB  LEU A 438       9.383 -13.875 -36.406  1.00 94.75           C  
ATOM   3541  O   LEU A 438      11.719 -11.680 -35.938  1.00 94.75           O  
ATOM   3542  CG  LEU A 438      10.141 -14.008 -37.719  1.00 94.75           C  
ATOM   3543  CD1 LEU A 438      11.273 -15.023 -37.594  1.00 94.75           C  
ATOM   3544  CD2 LEU A 438       9.188 -14.414 -38.844  1.00 94.75           C  
ATOM   3545  N   ARG A 439       9.773 -11.016 -35.000  1.00 93.25           N  
ATOM   3546  CA  ARG A 439      10.102  -9.594 -35.125  1.00 93.25           C  
ATOM   3547  C   ARG A 439      11.375  -9.273 -34.344  1.00 93.25           C  
ATOM   3548  CB  ARG A 439       8.945  -8.734 -34.594  1.00 93.25           C  
ATOM   3549  O   ARG A 439      12.297  -8.656 -34.875  1.00 93.25           O  
ATOM   3550  CG  ARG A 439       9.188  -7.238 -34.719  1.00 93.25           C  
ATOM   3551  CD  ARG A 439       8.016  -6.426 -34.188  1.00 93.25           C  
ATOM   3552  NE  ARG A 439       8.375  -5.023 -34.000  1.00 93.25           N  
ATOM   3553  NH1 ARG A 439       6.348  -4.418 -33.094  1.00 93.25           N  
ATOM   3554  NH2 ARG A 439       8.000  -2.854 -33.344  1.00 93.25           N  
ATOM   3555  CZ  ARG A 439       7.574  -4.102 -33.469  1.00 93.25           C  
ATOM   3556  N   ASP A 440      11.453  -9.703 -33.125  1.00 91.44           N  
ATOM   3557  CA  ASP A 440      12.625  -9.422 -32.281  1.00 91.44           C  
ATOM   3558  C   ASP A 440      13.836 -10.219 -32.750  1.00 91.44           C  
ATOM   3559  CB  ASP A 440      12.320  -9.734 -30.812  1.00 91.44           C  
ATOM   3560  O   ASP A 440      14.969  -9.742 -32.688  1.00 91.44           O  
ATOM   3561  CG  ASP A 440      11.305  -8.781 -30.203  1.00 91.44           C  
ATOM   3562  OD1 ASP A 440      11.195  -7.629 -30.672  1.00 91.44           O  
ATOM   3563  OD2 ASP A 440      10.617  -9.195 -29.250  1.00 91.44           O  
ATOM   3564  N   TYR A 441      13.641 -11.375 -33.250  1.00 92.81           N  
ATOM   3565  CA  TYR A 441      14.688 -12.305 -33.656  1.00 92.81           C  
ATOM   3566  C   TYR A 441      15.375 -11.820 -34.938  1.00 92.81           C  
ATOM   3567  CB  TYR A 441      14.117 -13.703 -33.875  1.00 92.81           C  
ATOM   3568  O   TYR A 441      16.609 -11.812 -35.031  1.00 92.81           O  
ATOM   3569  CG  TYR A 441      15.156 -14.734 -34.250  1.00 92.81           C  
ATOM   3570  CD1 TYR A 441      15.336 -15.141 -35.562  1.00 92.81           C  
ATOM   3571  CD2 TYR A 441      15.961 -15.312 -33.281  1.00 92.81           C  
ATOM   3572  CE1 TYR A 441      16.281 -16.094 -35.906  1.00 92.81           C  
ATOM   3573  CE2 TYR A 441      16.922 -16.266 -33.594  1.00 92.81           C  
ATOM   3574  OH  TYR A 441      18.031 -17.594 -35.250  1.00 92.81           O  
ATOM   3575  CZ  TYR A 441      17.078 -16.641 -34.938  1.00 92.81           C  
ATOM   3576  N   LEU A 442      14.641 -11.391 -35.969  1.00 95.25           N  
ATOM   3577  CA  LEU A 442      15.180 -11.000 -37.281  1.00 95.25           C  
ATOM   3578  C   LEU A 442      16.047  -9.750 -37.156  1.00 95.25           C  
ATOM   3579  CB  LEU A 442      14.047 -10.766 -38.281  1.00 95.25           C  
ATOM   3580  O   LEU A 442      17.047  -9.617 -37.844  1.00 95.25           O  
ATOM   3581  CG  LEU A 442      13.367 -12.008 -38.844  1.00 95.25           C  
ATOM   3582  CD1 LEU A 442      12.172 -11.617 -39.719  1.00 95.25           C  
ATOM   3583  CD2 LEU A 442      14.359 -12.844 -39.656  1.00 95.25           C  
ATOM   3584  N   GLN A 443      15.594  -8.875 -36.281  1.00 92.06           N  
ATOM   3585  CA  GLN A 443      16.344  -7.645 -36.094  1.00 92.06           C  
ATOM   3586  C   GLN A 443      17.719  -7.930 -35.500  1.00 92.06           C  
ATOM   3587  CB  GLN A 443      15.570  -6.680 -35.188  1.00 92.06           C  
ATOM   3588  O   GLN A 443      18.719  -7.293 -35.844  1.00 92.06           O  
ATOM   3589  CG  GLN A 443      15.609  -5.234 -35.656  1.00 92.06           C  
ATOM   3590  CD  GLN A 443      14.797  -4.305 -34.781  1.00 92.06           C  
ATOM   3591  NE2 GLN A 443      14.820  -3.016 -35.094  1.00 92.06           N  
ATOM   3592  OE1 GLN A 443      14.156  -4.746 -33.812  1.00 92.06           O  
ATOM   3593  N   LYS A 444      17.828  -8.891 -34.625  1.00 89.19           N  
ATOM   3594  CA  LYS A 444      19.062  -9.195 -33.906  1.00 89.19           C  
ATOM   3595  C   LYS A 444      19.969 -10.125 -34.719  1.00 89.19           C  
ATOM   3596  CB  LYS A 444      18.734  -9.820 -32.531  1.00 89.19           C  
ATOM   3597  O   LYS A 444      21.172 -10.156 -34.500  1.00 89.19           O  
ATOM   3598  CG  LYS A 444      18.203  -8.836 -31.516  1.00 89.19           C  
ATOM   3599  CD  LYS A 444      17.906  -9.508 -30.188  1.00 89.19           C  
ATOM   3600  CE  LYS A 444      17.250  -8.555 -29.203  1.00 89.19           C  
ATOM   3601  NZ  LYS A 444      16.906  -9.234 -27.922  1.00 89.19           N  
ATOM   3602  N   HIS A 445      19.406 -10.930 -35.656  1.00 91.44           N  
ATOM   3603  CA  HIS A 445      20.172 -11.953 -36.344  1.00 91.44           C  
ATOM   3604  C   HIS A 445      20.156 -11.695 -37.875  1.00 91.44           C  
ATOM   3605  CB  HIS A 445      19.594 -13.344 -36.062  1.00 91.44           C  
ATOM   3606  O   HIS A 445      20.078 -12.633 -38.656  1.00 91.44           O  
ATOM   3607  CG  HIS A 445      19.672 -13.727 -34.625  1.00 91.44           C  
ATOM   3608  CD2 HIS A 445      18.797 -13.531 -33.594  1.00 91.44           C  
ATOM   3609  ND1 HIS A 445      20.750 -14.391 -34.094  1.00 91.44           N  
ATOM   3610  CE1 HIS A 445      20.547 -14.586 -32.781  1.00 91.44           C  
ATOM   3611  NE2 HIS A 445      19.359 -14.078 -32.469  1.00 91.44           N  
ATOM   3612  N   LYS A 446      20.234 -10.555 -38.344  1.00 93.31           N  
ATOM   3613  CA  LYS A 446      20.094 -10.141 -39.719  1.00 93.31           C  
ATOM   3614  C   LYS A 446      21.172 -10.758 -40.594  1.00 93.31           C  
ATOM   3615  CB  LYS A 446      20.125  -8.609 -39.844  1.00 93.31           C  
ATOM   3616  O   LYS A 446      20.859 -11.359 -41.656  1.00 93.31           O  
ATOM   3617  CG  LYS A 446      19.891  -8.086 -41.250  1.00 93.31           C  
ATOM   3618  CD  LYS A 446      19.922  -6.562 -41.281  1.00 93.31           C  
ATOM   3619  CE  LYS A 446      19.734  -6.039 -42.688  1.00 93.31           C  
ATOM   3620  NZ  LYS A 446      19.703  -4.543 -42.750  1.00 93.31           N  
ATOM   3621  N   GLU A 447      22.438 -10.664 -40.219  1.00 92.88           N  
ATOM   3622  CA  GLU A 447      23.562 -11.078 -41.031  1.00 92.88           C  
ATOM   3623  C   GLU A 447      23.641 -12.594 -41.156  1.00 92.88           C  
ATOM   3624  CB  GLU A 447      24.875 -10.523 -40.500  1.00 92.88           C  
ATOM   3625  O   GLU A 447      24.172 -13.125 -42.125  1.00 92.88           O  
ATOM   3626  CG  GLU A 447      25.016  -9.016 -40.625  1.00 92.88           C  
ATOM   3627  CD  GLU A 447      26.375  -8.500 -40.188  1.00 92.88           C  
ATOM   3628  OE1 GLU A 447      26.625  -7.273 -40.312  1.00 92.88           O  
ATOM   3629  OE2 GLU A 447      27.203  -9.320 -39.750  1.00 92.88           O  
ATOM   3630  N   ARG A 448      23.062 -13.297 -40.250  1.00 91.94           N  
ATOM   3631  CA  ARG A 448      23.172 -14.750 -40.219  1.00 91.94           C  
ATOM   3632  C   ARG A 448      22.016 -15.406 -40.938  1.00 91.94           C  
ATOM   3633  CB  ARG A 448      23.219 -15.242 -38.750  1.00 91.94           C  
ATOM   3634  O   ARG A 448      22.031 -16.625 -41.188  1.00 91.94           O  
ATOM   3635  CG  ARG A 448      24.547 -14.992 -38.062  1.00 91.94           C  
ATOM   3636  CD  ARG A 448      24.578 -15.617 -36.688  1.00 91.94           C  
ATOM   3637  NE  ARG A 448      25.875 -15.406 -36.031  1.00 91.94           N  
ATOM   3638  NH1 ARG A 448      25.234 -16.359 -34.000  1.00 91.94           N  
ATOM   3639  NH2 ARG A 448      27.359 -15.523 -34.281  1.00 91.94           N  
ATOM   3640  CZ  ARG A 448      26.156 -15.766 -34.781  1.00 91.94           C  
ATOM   3641  N   ILE A 449      21.016 -14.727 -41.375  1.00 95.88           N  
ATOM   3642  CA  ILE A 449      19.828 -15.273 -42.031  1.00 95.88           C  
ATOM   3643  C   ILE A 449      19.828 -14.906 -43.500  1.00 95.88           C  
ATOM   3644  CB  ILE A 449      18.531 -14.758 -41.375  1.00 95.88           C  
ATOM   3645  O   ILE A 449      19.719 -13.734 -43.875  1.00 95.88           O  
ATOM   3646  CG1 ILE A 449      18.438 -15.258 -39.906  1.00 95.88           C  
ATOM   3647  CG2 ILE A 449      17.297 -15.180 -42.156  1.00 95.88           C  
ATOM   3648  CD1 ILE A 449      17.156 -14.852 -39.188  1.00 95.88           C  
ATOM   3649  N   ASP A 450      20.016 -15.922 -44.344  1.00 95.69           N  
ATOM   3650  CA  ASP A 450      20.047 -15.703 -45.781  1.00 95.69           C  
ATOM   3651  C   ASP A 450      18.688 -16.031 -46.406  1.00 95.69           C  
ATOM   3652  CB  ASP A 450      21.141 -16.547 -46.406  1.00 95.69           C  
ATOM   3653  O   ASP A 450      17.719 -16.297 -45.688  1.00 95.69           O  
ATOM   3654  CG  ASP A 450      20.984 -18.031 -46.156  1.00 95.69           C  
ATOM   3655  OD1 ASP A 450      20.016 -18.438 -45.469  1.00 95.69           O  
ATOM   3656  OD2 ASP A 450      21.844 -18.812 -46.656  1.00 95.69           O  
ATOM   3657  N   HIS A 451      18.625 -16.016 -47.750  1.00 96.25           N  
ATOM   3658  CA  HIS A 451      17.375 -16.219 -48.469  1.00 96.25           C  
ATOM   3659  C   HIS A 451      16.844 -17.641 -48.281  1.00 96.25           C  
ATOM   3660  CB  HIS A 451      17.547 -15.906 -49.938  1.00 96.25           C  
ATOM   3661  O   HIS A 451      15.633 -17.859 -48.250  1.00 96.25           O  
ATOM   3662  CG  HIS A 451      17.688 -14.445 -50.250  1.00 96.25           C  
ATOM   3663  CD2 HIS A 451      17.656 -13.367 -49.438  1.00 96.25           C  
ATOM   3664  ND1 HIS A 451      17.859 -13.961 -51.531  1.00 96.25           N  
ATOM   3665  CE1 HIS A 451      17.938 -12.641 -51.469  1.00 96.25           C  
ATOM   3666  NE2 HIS A 451      17.828 -12.250 -50.219  1.00 96.25           N  
ATOM   3667  N   ILE A 452      17.703 -18.562 -48.062  1.00 96.50           N  
ATOM   3668  CA  ILE A 452      17.312 -19.953 -47.906  1.00 96.50           C  
ATOM   3669  C   ILE A 452      16.531 -20.125 -46.594  1.00 96.50           C  
ATOM   3670  CB  ILE A 452      18.547 -20.891 -47.906  1.00 96.50           C  
ATOM   3671  O   ILE A 452      15.477 -20.766 -46.562  1.00 96.50           O  
ATOM   3672  CG1 ILE A 452      19.250 -20.844 -49.250  1.00 96.50           C  
ATOM   3673  CG2 ILE A 452      18.125 -22.328 -47.562  1.00 96.50           C  
ATOM   3674  CD1 ILE A 452      20.391 -21.844 -49.406  1.00 96.50           C  
ATOM   3675  N   LYS A 453      17.000 -19.500 -45.531  1.00 96.56           N  
ATOM   3676  CA  LYS A 453      16.328 -19.562 -44.250  1.00 96.56           C  
ATOM   3677  C   LYS A 453      14.969 -18.875 -44.281  1.00 96.56           C  
ATOM   3678  CB  LYS A 453      17.203 -18.906 -43.156  1.00 96.56           C  
ATOM   3679  O   LYS A 453      14.000 -19.359 -43.719  1.00 96.56           O  
ATOM   3680  CG  LYS A 453      16.672 -19.109 -41.750  1.00 96.56           C  
ATOM   3681  CD  LYS A 453      16.719 -20.562 -41.312  1.00 96.56           C  
ATOM   3682  CE  LYS A 453      18.156 -21.078 -41.250  1.00 96.56           C  
ATOM   3683  NZ  LYS A 453      18.219 -22.500 -40.812  1.00 96.56           N  
ATOM   3684  N   LEU A 454      14.922 -17.750 -45.031  1.00 97.75           N  
ATOM   3685  CA  LEU A 454      13.664 -17.016 -45.156  1.00 97.75           C  
ATOM   3686  C   LEU A 454      12.609 -17.891 -45.812  1.00 97.75           C  
ATOM   3687  CB  LEU A 454      13.875 -15.734 -45.969  1.00 97.75           C  
ATOM   3688  O   LEU A 454      11.445 -17.891 -45.406  1.00 97.75           O  
ATOM   3689  CG  LEU A 454      14.812 -14.695 -45.344  1.00 97.75           C  
ATOM   3690  CD1 LEU A 454      14.977 -13.508 -46.312  1.00 97.75           C  
ATOM   3691  CD2 LEU A 454      14.289 -14.234 -44.000  1.00 97.75           C  
ATOM   3692  N   LEU A 455      13.039 -18.625 -46.781  1.00 97.94           N  
ATOM   3693  CA  LEU A 455      12.102 -19.469 -47.531  1.00 97.94           C  
ATOM   3694  C   LEU A 455      11.664 -20.656 -46.656  1.00 97.94           C  
ATOM   3695  CB  LEU A 455      12.727 -19.969 -48.812  1.00 97.94           C  
ATOM   3696  O   LEU A 455      10.523 -21.125 -46.750  1.00 97.94           O  
ATOM   3697  CG  LEU A 455      12.984 -18.922 -49.906  1.00 97.94           C  
ATOM   3698  CD1 LEU A 455      13.719 -19.531 -51.094  1.00 97.94           C  
ATOM   3699  CD2 LEU A 455      11.672 -18.281 -50.344  1.00 97.94           C  
ATOM   3700  N   GLN A 456      12.539 -21.156 -45.844  1.00 97.75           N  
ATOM   3701  CA  GLN A 456      12.203 -22.234 -44.906  1.00 97.75           C  
ATOM   3702  C   GLN A 456      11.094 -21.812 -43.969  1.00 97.75           C  
ATOM   3703  CB  GLN A 456      13.438 -22.672 -44.125  1.00 97.75           C  
ATOM   3704  O   GLN A 456      10.125 -22.562 -43.781  1.00 97.75           O  
ATOM   3705  CG  GLN A 456      13.188 -23.844 -43.188  1.00 97.75           C  
ATOM   3706  CD  GLN A 456      14.438 -24.281 -42.438  1.00 97.75           C  
ATOM   3707  NE2 GLN A 456      14.320 -25.344 -41.656  1.00 97.75           N  
ATOM   3708  OE1 GLN A 456      15.500 -23.656 -42.562  1.00 97.75           O  
ATOM   3709  N   TYR A 457      11.195 -20.641 -43.375  1.00 98.44           N  
ATOM   3710  CA  TYR A 457      10.172 -20.125 -42.469  1.00 98.44           C  
ATOM   3711  C   TYR A 457       8.867 -19.875 -43.219  1.00 98.44           C  
ATOM   3712  CB  TYR A 457      10.641 -18.828 -41.812  1.00 98.44           C  
ATOM   3713  O   TYR A 457       7.781 -20.094 -42.688  1.00 98.44           O  
ATOM   3714  CG  TYR A 457      11.805 -19.016 -40.875  1.00 98.44           C  
ATOM   3715  CD1 TYR A 457      12.023 -20.234 -40.250  1.00 98.44           C  
ATOM   3716  CD2 TYR A 457      12.695 -17.984 -40.625  1.00 98.44           C  
ATOM   3717  CE1 TYR A 457      13.094 -20.422 -39.375  1.00 98.44           C  
ATOM   3718  CE2 TYR A 457      13.773 -18.141 -39.750  1.00 98.44           C  
ATOM   3719  OH  TYR A 457      15.031 -19.547 -38.281  1.00 98.44           O  
ATOM   3720  CZ  TYR A 457      13.969 -19.375 -39.125  1.00 98.44           C  
ATOM   3721  N   THR A 458       8.992 -19.391 -44.469  1.00 98.38           N  
ATOM   3722  CA  THR A 458       7.820 -19.094 -45.281  1.00 98.38           C  
ATOM   3723  C   THR A 458       6.969 -20.344 -45.469  1.00 98.38           C  
ATOM   3724  CB  THR A 458       8.227 -18.516 -46.656  1.00 98.38           C  
ATOM   3725  O   THR A 458       5.746 -20.297 -45.344  1.00 98.38           O  
ATOM   3726  CG2 THR A 458       7.004 -18.109 -47.469  1.00 98.38           C  
ATOM   3727  OG1 THR A 458       9.062 -17.375 -46.438  1.00 98.38           O  
ATOM   3728  N   SER A 459       7.625 -21.406 -45.750  1.00 98.44           N  
ATOM   3729  CA  SER A 459       6.926 -22.672 -45.969  1.00 98.44           C  
ATOM   3730  C   SER A 459       6.219 -23.125 -44.688  1.00 98.44           C  
ATOM   3731  CB  SER A 459       7.902 -23.766 -46.406  1.00 98.44           C  
ATOM   3732  O   SER A 459       5.102 -23.641 -44.750  1.00 98.44           O  
ATOM   3733  OG  SER A 459       7.234 -25.000 -46.594  1.00 98.44           O  
ATOM   3734  N   GLN A 460       6.801 -22.922 -43.594  1.00 98.50           N  
ATOM   3735  CA  GLN A 460       6.238 -23.312 -42.281  1.00 98.50           C  
ATOM   3736  C   GLN A 460       4.988 -22.484 -41.969  1.00 98.50           C  
ATOM   3737  CB  GLN A 460       7.273 -23.141 -41.188  1.00 98.50           C  
ATOM   3738  O   GLN A 460       4.016 -23.016 -41.438  1.00 98.50           O  
ATOM   3739  CG  GLN A 460       8.477 -24.062 -41.312  1.00 98.50           C  
ATOM   3740  CD  GLN A 460       9.508 -23.828 -40.219  1.00 98.50           C  
ATOM   3741  NE2 GLN A 460      10.680 -24.453 -40.375  1.00 98.50           N  
ATOM   3742  OE1 GLN A 460       9.266 -23.109 -39.250  1.00 98.50           O  
ATOM   3743  N   ILE A 461       4.938 -21.219 -42.312  1.00 98.31           N  
ATOM   3744  CA  ILE A 461       3.768 -20.375 -42.094  1.00 98.31           C  
ATOM   3745  C   ILE A 461       2.602 -20.891 -42.938  1.00 98.31           C  
ATOM   3746  CB  ILE A 461       4.066 -18.891 -42.469  1.00 98.31           C  
ATOM   3747  O   ILE A 461       1.472 -20.984 -42.438  1.00 98.31           O  
ATOM   3748  CG1 ILE A 461       5.152 -18.328 -41.531  1.00 98.31           C  
ATOM   3749  CG2 ILE A 461       2.789 -18.047 -42.375  1.00 98.31           C  
ATOM   3750  CD1 ILE A 461       5.660 -16.953 -41.969  1.00 98.31           C  
ATOM   3751  N   CYS A 462       2.922 -21.312 -44.156  1.00 98.50           N  
ATOM   3752  CA  CYS A 462       1.888 -21.875 -45.000  1.00 98.50           C  
ATOM   3753  C   CYS A 462       1.285 -23.141 -44.406  1.00 98.50           C  
ATOM   3754  CB  CYS A 462       2.457 -22.172 -46.406  1.00 98.50           C  
ATOM   3755  O   CYS A 462       0.064 -23.297 -44.406  1.00 98.50           O  
ATOM   3756  SG  CYS A 462       3.045 -20.719 -47.281  1.00 98.50           S  
ATOM   3757  N   LYS A 463       2.094 -23.984 -43.906  1.00 98.25           N  
ATOM   3758  CA  LYS A 463       1.629 -25.250 -43.312  1.00 98.25           C  
ATOM   3759  C   LYS A 463       0.773 -25.000 -42.094  1.00 98.25           C  
ATOM   3760  CB  LYS A 463       2.814 -26.141 -42.969  1.00 98.25           C  
ATOM   3761  O   LYS A 463      -0.253 -25.656 -41.906  1.00 98.25           O  
ATOM   3762  CG  LYS A 463       3.576 -26.672 -44.188  1.00 98.25           C  
ATOM   3763  CD  LYS A 463       4.789 -27.500 -43.750  1.00 98.25           C  
ATOM   3764  CE  LYS A 463       5.605 -27.938 -44.969  1.00 98.25           C  
ATOM   3765  NZ  LYS A 463       6.852 -28.656 -44.562  1.00 98.25           N  
ATOM   3766  N   GLY A 464       1.170 -24.078 -41.250  1.00 98.31           N  
ATOM   3767  CA  GLY A 464       0.374 -23.703 -40.094  1.00 98.31           C  
ATOM   3768  C   GLY A 464      -0.986 -23.141 -40.469  1.00 98.31           C  
ATOM   3769  O   GLY A 464      -2.002 -23.547 -39.875  1.00 98.31           O  
ATOM   3770  N   MET A 465      -1.002 -22.266 -41.406  1.00 97.62           N  
ATOM   3771  CA  MET A 465      -2.246 -21.609 -41.812  1.00 97.62           C  
ATOM   3772  C   MET A 465      -3.152 -22.578 -42.562  1.00 97.62           C  
ATOM   3773  CB  MET A 465      -1.954 -20.391 -42.688  1.00 97.62           C  
ATOM   3774  O   MET A 465      -4.379 -22.484 -42.469  1.00 97.62           O  
ATOM   3775  CG  MET A 465      -1.210 -19.281 -41.969  1.00 97.62           C  
ATOM   3776  SD  MET A 465      -2.033 -18.781 -40.406  1.00 97.62           S  
ATOM   3777  CE  MET A 465      -3.564 -18.062 -41.062  1.00 97.62           C  
ATOM   3778  N   GLU A 466      -2.529 -23.531 -43.344  1.00 97.69           N  
ATOM   3779  CA  GLU A 466      -3.316 -24.578 -44.000  1.00 97.69           C  
ATOM   3780  C   GLU A 466      -4.137 -25.359 -42.969  1.00 97.69           C  
ATOM   3781  CB  GLU A 466      -2.406 -25.516 -44.781  1.00 97.69           C  
ATOM   3782  O   GLU A 466      -5.320 -25.641 -43.219  1.00 97.69           O  
ATOM   3783  CG  GLU A 466      -3.152 -26.641 -45.500  1.00 97.69           C  
ATOM   3784  CD  GLU A 466      -2.230 -27.594 -46.219  1.00 97.69           C  
ATOM   3785  OE1 GLU A 466      -2.732 -28.562 -46.844  1.00 97.69           O  
ATOM   3786  OE2 GLU A 466      -0.999 -27.391 -46.188  1.00 97.69           O  
ATOM   3787  N   TYR A 467      -3.523 -25.688 -41.875  1.00 96.19           N  
ATOM   3788  CA  TYR A 467      -4.203 -26.438 -40.812  1.00 96.19           C  
ATOM   3789  C   TYR A 467      -5.387 -25.656 -40.281  1.00 96.19           C  
ATOM   3790  CB  TYR A 467      -3.230 -26.766 -39.688  1.00 96.19           C  
ATOM   3791  O   TYR A 467      -6.457 -26.219 -40.031  1.00 96.19           O  
ATOM   3792  CG  TYR A 467      -3.842 -27.609 -38.594  1.00 96.19           C  
ATOM   3793  CD1 TYR A 467      -4.195 -27.031 -37.375  1.00 96.19           C  
ATOM   3794  CD2 TYR A 467      -4.066 -28.969 -38.781  1.00 96.19           C  
ATOM   3795  CE1 TYR A 467      -4.758 -27.797 -36.344  1.00 96.19           C  
ATOM   3796  CE2 TYR A 467      -4.629 -29.750 -37.750  1.00 96.19           C  
ATOM   3797  OH  TYR A 467      -5.527 -29.922 -35.562  1.00 96.19           O  
ATOM   3798  CZ  TYR A 467      -4.969 -29.156 -36.562  1.00 96.19           C  
ATOM   3799  N   LEU A 468      -5.285 -24.359 -40.094  1.00 96.25           N  
ATOM   3800  CA  LEU A 468      -6.395 -23.531 -39.625  1.00 96.25           C  
ATOM   3801  C   LEU A 468      -7.559 -23.594 -40.625  1.00 96.25           C  
ATOM   3802  CB  LEU A 468      -5.934 -22.078 -39.469  1.00 96.25           C  
ATOM   3803  O   LEU A 468      -8.719 -23.656 -40.219  1.00 96.25           O  
ATOM   3804  CG  LEU A 468      -4.965 -21.812 -38.312  1.00 96.25           C  
ATOM   3805  CD1 LEU A 468      -4.574 -20.344 -38.250  1.00 96.25           C  
ATOM   3806  CD2 LEU A 468      -5.582 -22.250 -36.969  1.00 96.25           C  
ATOM   3807  N   GLY A 469      -7.207 -23.578 -41.844  1.00 95.19           N  
ATOM   3808  CA  GLY A 469      -8.242 -23.672 -42.875  1.00 95.19           C  
ATOM   3809  C   GLY A 469      -9.039 -24.953 -42.812  1.00 95.19           C  
ATOM   3810  O   GLY A 469     -10.266 -24.938 -42.938  1.00 95.19           O  
ATOM   3811  N   THR A 470      -8.312 -26.000 -42.594  1.00 95.25           N  
ATOM   3812  CA  THR A 470      -8.977 -27.297 -42.531  1.00 95.25           C  
ATOM   3813  C   THR A 470      -9.891 -27.391 -41.312  1.00 95.25           C  
ATOM   3814  CB  THR A 470      -7.949 -28.453 -42.500  1.00 95.25           C  
ATOM   3815  O   THR A 470     -10.906 -28.094 -41.344  1.00 95.25           O  
ATOM   3816  CG2 THR A 470      -7.117 -28.484 -43.781  1.00 95.25           C  
ATOM   3817  OG1 THR A 470      -7.074 -28.266 -41.375  1.00 95.25           O  
ATOM   3818  N   LYS A 471      -9.586 -26.672 -40.219  1.00 93.88           N  
ATOM   3819  CA  LYS A 471     -10.383 -26.688 -39.000  1.00 93.88           C  
ATOM   3820  C   LYS A 471     -11.367 -25.531 -38.969  1.00 93.88           C  
ATOM   3821  CB  LYS A 471      -9.477 -26.641 -37.750  1.00 93.88           C  
ATOM   3822  O   LYS A 471     -12.109 -25.359 -38.000  1.00 93.88           O  
ATOM   3823  CG  LYS A 471      -8.602 -27.875 -37.594  1.00 93.88           C  
ATOM   3824  CD  LYS A 471      -9.430 -29.094 -37.188  1.00 93.88           C  
ATOM   3825  CE  LYS A 471      -8.555 -30.281 -36.844  1.00 93.88           C  
ATOM   3826  NZ  LYS A 471      -9.359 -31.500 -36.562  1.00 93.88           N  
ATOM   3827  N   ARG A 472     -11.383 -24.703 -40.062  1.00 93.81           N  
ATOM   3828  CA  ARG A 472     -12.305 -23.594 -40.281  1.00 93.81           C  
ATOM   3829  C   ARG A 472     -12.125 -22.516 -39.188  1.00 93.81           C  
ATOM   3830  CB  ARG A 472     -13.750 -24.094 -40.281  1.00 93.81           C  
ATOM   3831  O   ARG A 472     -13.102 -22.078 -38.594  1.00 93.81           O  
ATOM   3832  CG  ARG A 472     -14.062 -25.062 -41.406  1.00 93.81           C  
ATOM   3833  CD  ARG A 472     -15.547 -25.406 -41.469  1.00 93.81           C  
ATOM   3834  NE  ARG A 472     -16.344 -24.266 -41.906  1.00 93.81           N  
ATOM   3835  NH1 ARG A 472     -16.109 -24.703 -44.156  1.00 93.81           N  
ATOM   3836  NH2 ARG A 472     -17.328 -22.891 -43.469  1.00 93.81           N  
ATOM   3837  CZ  ARG A 472     -16.594 -23.953 -43.156  1.00 93.81           C  
ATOM   3838  N   TYR A 473     -10.945 -22.156 -39.000  1.00 95.12           N  
ATOM   3839  CA  TYR A 473     -10.609 -21.031 -38.125  1.00 95.12           C  
ATOM   3840  C   TYR A 473      -9.969 -19.891 -38.938  1.00 95.12           C  
ATOM   3841  CB  TYR A 473      -9.672 -21.469 -37.000  1.00 95.12           C  
ATOM   3842  O   TYR A 473      -9.281 -20.141 -39.938  1.00 95.12           O  
ATOM   3843  CG  TYR A 473     -10.344 -22.312 -35.938  1.00 95.12           C  
ATOM   3844  CD1 TYR A 473     -11.305 -21.750 -35.094  1.00 95.12           C  
ATOM   3845  CD2 TYR A 473     -10.023 -23.656 -35.781  1.00 95.12           C  
ATOM   3846  CE1 TYR A 473     -11.930 -22.516 -34.125  1.00 95.12           C  
ATOM   3847  CE2 TYR A 473     -10.641 -24.422 -34.812  1.00 95.12           C  
ATOM   3848  OH  TYR A 473     -12.203 -24.625 -33.031  1.00 95.12           O  
ATOM   3849  CZ  TYR A 473     -11.594 -23.859 -34.000  1.00 95.12           C  
ATOM   3850  N   ILE A 474     -10.180 -18.672 -38.500  1.00 95.38           N  
ATOM   3851  CA  ILE A 474      -9.539 -17.484 -39.062  1.00 95.38           C  
ATOM   3852  C   ILE A 474      -8.664 -16.828 -37.969  1.00 95.38           C  
ATOM   3853  CB  ILE A 474     -10.578 -16.484 -39.594  1.00 95.38           C  
ATOM   3854  O   ILE A 474      -9.141 -16.516 -36.875  1.00 95.38           O  
ATOM   3855  CG1 ILE A 474     -11.539 -17.172 -40.562  1.00 95.38           C  
ATOM   3856  CG2 ILE A 474      -9.883 -15.289 -40.250  1.00 95.38           C  
ATOM   3857  CD1 ILE A 474     -12.805 -16.375 -40.844  1.00 95.38           C  
ATOM   3858  N   HIS A 475      -7.418 -16.516 -38.219  1.00 93.56           N  
ATOM   3859  CA  HIS A 475      -6.496 -15.984 -37.219  1.00 93.56           C  
ATOM   3860  C   HIS A 475      -6.719 -14.492 -37.000  1.00 93.56           C  
ATOM   3861  CB  HIS A 475      -5.047 -16.250 -37.625  1.00 93.56           C  
ATOM   3862  O   HIS A 475      -6.727 -14.023 -35.844  1.00 93.56           O  
ATOM   3863  CG  HIS A 475      -4.047 -15.945 -36.562  1.00 93.56           C  
ATOM   3864  CD2 HIS A 475      -3.412 -16.750 -35.688  1.00 93.56           C  
ATOM   3865  ND1 HIS A 475      -3.598 -14.664 -36.312  1.00 93.56           N  
ATOM   3866  CE1 HIS A 475      -2.727 -14.703 -35.312  1.00 93.56           C  
ATOM   3867  NE2 HIS A 475      -2.596 -15.961 -34.906  1.00 93.56           N  
ATOM   3868  N   ARG A 476      -6.824 -13.672 -38.094  1.00 93.88           N  
ATOM   3869  CA  ARG A 476      -7.133 -12.250 -38.156  1.00 93.88           C  
ATOM   3870  C   ARG A 476      -5.961 -11.406 -37.688  1.00 93.88           C  
ATOM   3871  CB  ARG A 476      -8.391 -11.922 -37.344  1.00 93.88           C  
ATOM   3872  O   ARG A 476      -6.074 -10.188 -37.531  1.00 93.88           O  
ATOM   3873  CG  ARG A 476      -9.672 -12.492 -37.938  1.00 93.88           C  
ATOM   3874  CD  ARG A 476     -10.875 -12.195 -37.062  1.00 93.88           C  
ATOM   3875  NE  ARG A 476     -11.055 -10.758 -36.875  1.00 93.88           N  
ATOM   3876  NH1 ARG A 476     -12.430 -10.977 -35.031  1.00 93.88           N  
ATOM   3877  NH2 ARG A 476     -11.883  -8.891 -35.812  1.00 93.88           N  
ATOM   3878  CZ  ARG A 476     -11.789 -10.211 -35.906  1.00 93.88           C  
ATOM   3879  N   ASP A 477      -4.828 -12.008 -37.281  1.00 94.44           N  
ATOM   3880  CA  ASP A 477      -3.662 -11.258 -36.844  1.00 94.44           C  
ATOM   3881  C   ASP A 477      -2.369 -11.930 -37.281  1.00 94.44           C  
ATOM   3882  CB  ASP A 477      -3.670 -11.117 -35.312  1.00 94.44           C  
ATOM   3883  O   ASP A 477      -1.443 -12.109 -36.500  1.00 94.44           O  
ATOM   3884  CG  ASP A 477      -2.893  -9.906 -34.812  1.00 94.44           C  
ATOM   3885  OD1 ASP A 477      -2.516  -9.055 -35.656  1.00 94.44           O  
ATOM   3886  OD2 ASP A 477      -2.650  -9.812 -33.594  1.00 94.44           O  
ATOM   3887  N   LEU A 478      -2.312 -12.320 -38.500  1.00 95.62           N  
ATOM   3888  CA  LEU A 478      -1.081 -12.859 -39.094  1.00 95.62           C  
ATOM   3889  C   LEU A 478      -0.057 -11.750 -39.312  1.00 95.62           C  
ATOM   3890  CB  LEU A 478      -1.371 -13.586 -40.406  1.00 95.62           C  
ATOM   3891  O   LEU A 478      -0.179 -10.977 -40.250  1.00 95.62           O  
ATOM   3892  CG  LEU A 478      -0.186 -14.289 -41.062  1.00 95.62           C  
ATOM   3893  CD1 LEU A 478       0.346 -15.391 -40.156  1.00 95.62           C  
ATOM   3894  CD2 LEU A 478      -0.590 -14.859 -42.406  1.00 95.62           C  
ATOM   3895  N   ALA A 479       0.878 -11.656 -38.406  1.00 95.12           N  
ATOM   3896  CA  ALA A 479       1.945 -10.664 -38.438  1.00 95.12           C  
ATOM   3897  C   ALA A 479       3.248 -11.234 -37.875  1.00 95.12           C  
ATOM   3898  CB  ALA A 479       1.540  -9.422 -37.656  1.00 95.12           C  
ATOM   3899  O   ALA A 479       3.236 -12.227 -37.156  1.00 95.12           O  
ATOM   3900  N   THR A 480       4.359 -10.641 -38.188  1.00 95.69           N  
ATOM   3901  CA  THR A 480       5.672 -11.125 -37.781  1.00 95.69           C  
ATOM   3902  C   THR A 480       5.832 -11.039 -36.281  1.00 95.69           C  
ATOM   3903  CB  THR A 480       6.801 -10.336 -38.469  1.00 95.69           C  
ATOM   3904  O   THR A 480       6.562 -11.828 -35.688  1.00 95.69           O  
ATOM   3905  CG2 THR A 480       6.812 -10.594 -39.969  1.00 95.69           C  
ATOM   3906  OG1 THR A 480       6.613  -8.938 -38.250  1.00 95.69           O  
ATOM   3907  N   ARG A 481       5.078 -10.164 -35.625  1.00 94.00           N  
ATOM   3908  CA  ARG A 481       5.180  -9.969 -34.188  1.00 94.00           C  
ATOM   3909  C   ARG A 481       4.543 -11.133 -33.438  1.00 94.00           C  
ATOM   3910  CB  ARG A 481       4.516  -8.656 -33.781  1.00 94.00           C  
ATOM   3911  O   ARG A 481       4.797 -11.320 -32.219  1.00 94.00           O  
ATOM   3912  CG  ARG A 481       3.021  -8.609 -34.031  1.00 94.00           C  
ATOM   3913  CD  ARG A 481       2.428  -7.250 -33.688  1.00 94.00           C  
ATOM   3914  NE  ARG A 481       0.992  -7.207 -33.938  1.00 94.00           N  
ATOM   3915  NH1 ARG A 481       1.204  -6.633 -36.156  1.00 94.00           N  
ATOM   3916  NH2 ARG A 481      -0.875  -6.902 -35.250  1.00 94.00           N  
ATOM   3917  CZ  ARG A 481       0.443  -6.914 -35.125  1.00 94.00           C  
ATOM   3918  N   ASN A 482       3.797 -12.008 -34.219  1.00 92.19           N  
ATOM   3919  CA  ASN A 482       3.082 -13.102 -33.562  1.00 92.19           C  
ATOM   3920  C   ASN A 482       3.631 -14.461 -33.969  1.00 92.19           C  
ATOM   3921  CB  ASN A 482       1.583 -13.016 -33.844  1.00 92.19           C  
ATOM   3922  O   ASN A 482       3.125 -15.500 -33.562  1.00 92.19           O  
ATOM   3923  CG  ASN A 482       0.947 -11.758 -33.312  1.00 92.19           C  
ATOM   3924  ND2 ASN A 482      -0.082 -11.266 -33.969  1.00 92.19           N  
ATOM   3925  OD1 ASN A 482       1.377 -11.227 -32.281  1.00 92.19           O  
ATOM   3926  N   ILE A 483       4.664 -14.430 -34.844  1.00 95.81           N  
ATOM   3927  CA  ILE A 483       5.383 -15.656 -35.156  1.00 95.81           C  
ATOM   3928  C   ILE A 483       6.477 -15.906 -34.125  1.00 95.81           C  
ATOM   3929  CB  ILE A 483       5.996 -15.586 -36.562  1.00 95.81           C  
ATOM   3930  O   ILE A 483       7.395 -15.102 -33.969  1.00 95.81           O  
ATOM   3931  CG1 ILE A 483       4.918 -15.219 -37.594  1.00 95.81           C  
ATOM   3932  CG2 ILE A 483       6.672 -16.906 -36.938  1.00 95.81           C  
ATOM   3933  CD1 ILE A 483       3.783 -16.234 -37.688  1.00 95.81           C  
ATOM   3934  N   LEU A 484       6.348 -17.031 -33.438  1.00 95.25           N  
ATOM   3935  CA  LEU A 484       7.285 -17.375 -32.344  1.00 95.25           C  
ATOM   3936  C   LEU A 484       8.359 -18.328 -32.844  1.00 95.25           C  
ATOM   3937  CB  LEU A 484       6.543 -17.984 -31.172  1.00 95.25           C  
ATOM   3938  O   LEU A 484       8.047 -19.328 -33.500  1.00 95.25           O  
ATOM   3939  CG  LEU A 484       5.449 -17.125 -30.531  1.00 95.25           C  
ATOM   3940  CD1 LEU A 484       4.734 -17.906 -29.438  1.00 95.25           C  
ATOM   3941  CD2 LEU A 484       6.043 -15.836 -29.969  1.00 95.25           C  
ATOM   3942  N   VAL A 485       9.562 -18.047 -32.500  1.00 93.94           N  
ATOM   3943  CA  VAL A 485      10.688 -18.844 -33.000  1.00 93.94           C  
ATOM   3944  C   VAL A 485      11.000 -19.953 -31.984  1.00 93.94           C  
ATOM   3945  CB  VAL A 485      11.938 -17.969 -33.219  1.00 93.94           C  
ATOM   3946  O   VAL A 485      11.453 -19.688 -30.875  1.00 93.94           O  
ATOM   3947  CG1 VAL A 485      13.094 -18.828 -33.750  1.00 93.94           C  
ATOM   3948  CG2 VAL A 485      11.625 -16.844 -34.219  1.00 93.94           C  
ATOM   3949  N   GLU A 486      10.758 -21.188 -32.375  1.00 92.44           N  
ATOM   3950  CA  GLU A 486      11.039 -22.328 -31.531  1.00 92.44           C  
ATOM   3951  C   GLU A 486      12.523 -22.656 -31.531  1.00 92.44           C  
ATOM   3952  CB  GLU A 486      10.227 -23.547 -31.969  1.00 92.44           C  
ATOM   3953  O   GLU A 486      13.117 -22.875 -30.469  1.00 92.44           O  
ATOM   3954  CG  GLU A 486      10.453 -24.781 -31.109  1.00 92.44           C  
ATOM   3955  CD  GLU A 486       9.672 -26.000 -31.594  1.00 92.44           C  
ATOM   3956  OE1 GLU A 486       9.594 -27.000 -30.844  1.00 92.44           O  
ATOM   3957  OE2 GLU A 486       9.148 -25.953 -32.719  1.00 92.44           O  
ATOM   3958  N   ASN A 487      13.102 -22.766 -32.625  1.00 90.06           N  
ATOM   3959  CA  ASN A 487      14.531 -22.938 -32.844  1.00 90.06           C  
ATOM   3960  C   ASN A 487      14.961 -22.359 -34.188  1.00 90.06           C  
ATOM   3961  CB  ASN A 487      14.914 -24.422 -32.781  1.00 90.06           C  
ATOM   3962  O   ASN A 487      14.148 -21.781 -34.906  1.00 90.06           O  
ATOM   3963  CG  ASN A 487      14.180 -25.266 -33.812  1.00 90.06           C  
ATOM   3964  ND2 ASN A 487      13.367 -26.203 -33.312  1.00 90.06           N  
ATOM   3965  OD1 ASN A 487      14.352 -25.078 -35.000  1.00 90.06           O  
ATOM   3966  N   GLU A 488      16.219 -22.484 -34.594  1.00 92.12           N  
ATOM   3967  CA  GLU A 488      16.750 -21.828 -35.781  1.00 92.12           C  
ATOM   3968  C   GLU A 488      16.109 -22.391 -37.031  1.00 92.12           C  
ATOM   3969  CB  GLU A 488      18.266 -21.984 -35.844  1.00 92.12           C  
ATOM   3970  O   GLU A 488      16.109 -21.734 -38.094  1.00 92.12           O  
ATOM   3971  CG  GLU A 488      19.016 -21.219 -34.781  1.00 92.12           C  
ATOM   3972  CD  GLU A 488      20.531 -21.344 -34.875  1.00 92.12           C  
ATOM   3973  OE1 GLU A 488      21.250 -20.766 -34.031  1.00 92.12           O  
ATOM   3974  OE2 GLU A 488      21.000 -22.031 -35.812  1.00 92.12           O  
ATOM   3975  N   ASN A 489      15.461 -23.516 -36.906  1.00 94.88           N  
ATOM   3976  CA  ASN A 489      14.953 -24.172 -38.125  1.00 94.88           C  
ATOM   3977  C   ASN A 489      13.438 -24.297 -38.094  1.00 94.88           C  
ATOM   3978  CB  ASN A 489      15.602 -25.547 -38.312  1.00 94.88           C  
ATOM   3979  O   ASN A 489      12.820 -24.750 -39.062  1.00 94.88           O  
ATOM   3980  CG  ASN A 489      17.109 -25.453 -38.500  1.00 94.88           C  
ATOM   3981  ND2 ASN A 489      17.828 -26.422 -37.969  1.00 94.88           N  
ATOM   3982  OD1 ASN A 489      17.609 -24.531 -39.156  1.00 94.88           O  
ATOM   3983  N   ARG A 490      12.781 -23.906 -37.031  1.00 96.00           N  
ATOM   3984  CA  ARG A 490      11.336 -24.078 -36.906  1.00 96.00           C  
ATOM   3985  C   ARG A 490      10.703 -22.938 -36.125  1.00 96.00           C  
ATOM   3986  CB  ARG A 490      11.016 -25.406 -36.219  1.00 96.00           C  
ATOM   3987  O   ARG A 490      11.211 -22.516 -35.094  1.00 96.00           O  
ATOM   3988  CG  ARG A 490       9.547 -25.797 -36.250  1.00 96.00           C  
ATOM   3989  CD  ARG A 490       9.281 -27.094 -35.531  1.00 96.00           C  
ATOM   3990  NE  ARG A 490      10.109 -28.188 -36.031  1.00 96.00           N  
ATOM   3991  NH1 ARG A 490       8.562 -28.906 -37.594  1.00 96.00           N  
ATOM   3992  NH2 ARG A 490      10.586 -29.969 -37.406  1.00 96.00           N  
ATOM   3993  CZ  ARG A 490       9.750 -29.016 -37.000  1.00 96.00           C  
ATOM   3994  N   VAL A 491       9.602 -22.375 -36.656  1.00 97.38           N  
ATOM   3995  CA  VAL A 491       8.836 -21.328 -36.031  1.00 97.38           C  
ATOM   3996  C   VAL A 491       7.398 -21.781 -35.781  1.00 97.38           C  
ATOM   3997  CB  VAL A 491       8.859 -20.016 -36.844  1.00 97.38           C  
ATOM   3998  O   VAL A 491       6.973 -22.797 -36.344  1.00 97.38           O  
ATOM   3999  CG1 VAL A 491      10.289 -19.500 -37.000  1.00 97.38           C  
ATOM   4000  CG2 VAL A 491       8.195 -20.234 -38.188  1.00 97.38           C  
ATOM   4001  N   LYS A 492       6.672 -21.125 -34.906  1.00 96.81           N  
ATOM   4002  CA  LYS A 492       5.273 -21.406 -34.594  1.00 96.81           C  
ATOM   4003  C   LYS A 492       4.426 -20.141 -34.625  1.00 96.81           C  
ATOM   4004  CB  LYS A 492       5.156 -22.062 -33.219  1.00 96.81           C  
ATOM   4005  O   LYS A 492       4.918 -19.047 -34.344  1.00 96.81           O  
ATOM   4006  CG  LYS A 492       5.801 -23.438 -33.125  1.00 96.81           C  
ATOM   4007  CD  LYS A 492       5.574 -24.078 -31.750  1.00 96.81           C  
ATOM   4008  CE  LYS A 492       6.168 -25.469 -31.672  1.00 96.81           C  
ATOM   4009  NZ  LYS A 492       5.926 -26.109 -30.344  1.00 96.81           N  
ATOM   4010  N   ILE A 493       3.201 -20.312 -35.000  1.00 96.31           N  
ATOM   4011  CA  ILE A 493       2.252 -19.203 -34.969  1.00 96.31           C  
ATOM   4012  C   ILE A 493       1.582 -19.109 -33.625  1.00 96.31           C  
ATOM   4013  CB  ILE A 493       1.186 -19.359 -36.094  1.00 96.31           C  
ATOM   4014  O   ILE A 493       1.089 -20.109 -33.094  1.00 96.31           O  
ATOM   4015  CG1 ILE A 493       1.857 -19.500 -37.469  1.00 96.31           C  
ATOM   4016  CG2 ILE A 493       0.206 -18.188 -36.062  1.00 96.31           C  
ATOM   4017  CD1 ILE A 493       0.901 -19.875 -38.594  1.00 96.31           C  
ATOM   4018  N   GLY A 494       1.613 -17.938 -33.000  1.00 94.50           N  
ATOM   4019  CA  GLY A 494       0.978 -17.688 -31.734  1.00 94.50           C  
ATOM   4020  C   GLY A 494      -0.009 -16.531 -31.766  1.00 94.50           C  
ATOM   4021  O   GLY A 494      -0.458 -16.125 -32.844  1.00 94.50           O  
ATOM   4022  N   ASP A 495      -0.511 -16.125 -30.578  1.00 88.75           N  
ATOM   4023  CA  ASP A 495      -1.415 -15.016 -30.312  1.00 88.75           C  
ATOM   4024  C   ASP A 495      -2.756 -15.219 -31.016  1.00 88.75           C  
ATOM   4025  CB  ASP A 495      -0.783 -13.695 -30.750  1.00 88.75           C  
ATOM   4026  O   ASP A 495      -3.023 -14.586 -32.031  1.00 88.75           O  
ATOM   4027  CG  ASP A 495      -1.449 -12.484 -30.125  1.00 88.75           C  
ATOM   4028  OD1 ASP A 495      -2.346 -12.648 -29.266  1.00 88.75           O  
ATOM   4029  OD2 ASP A 495      -1.075 -11.344 -30.484  1.00 88.75           O  
ATOM   4030  N   PHE A 496      -3.615 -15.867 -30.547  1.00 91.25           N  
ATOM   4031  CA  PHE A 496      -4.922 -16.188 -31.109  1.00 91.25           C  
ATOM   4032  C   PHE A 496      -6.016 -15.352 -30.453  1.00 91.25           C  
ATOM   4033  CB  PHE A 496      -5.227 -17.688 -30.922  1.00 91.25           C  
ATOM   4034  O   PHE A 496      -7.172 -15.773 -30.375  1.00 91.25           O  
ATOM   4035  CG  PHE A 496      -4.336 -18.578 -31.734  1.00 91.25           C  
ATOM   4036  CD1 PHE A 496      -4.691 -18.969 -33.031  1.00 91.25           C  
ATOM   4037  CD2 PHE A 496      -3.141 -19.047 -31.203  1.00 91.25           C  
ATOM   4038  CE1 PHE A 496      -3.865 -19.797 -33.781  1.00 91.25           C  
ATOM   4039  CE2 PHE A 496      -2.311 -19.891 -31.938  1.00 91.25           C  
ATOM   4040  CZ  PHE A 496      -2.676 -20.266 -33.219  1.00 91.25           C  
ATOM   4041  N   GLY A 497      -5.703 -14.250 -30.000  1.00 90.50           N  
ATOM   4042  CA  GLY A 497      -6.629 -13.383 -29.297  1.00 90.50           C  
ATOM   4043  C   GLY A 497      -7.758 -12.867 -30.172  1.00 90.50           C  
ATOM   4044  O   GLY A 497      -8.852 -12.586 -29.688  1.00 90.50           O  
ATOM   4045  N   LEU A 498      -7.539 -12.781 -31.469  1.00 90.38           N  
ATOM   4046  CA  LEU A 498      -8.555 -12.273 -32.375  1.00 90.38           C  
ATOM   4047  C   LEU A 498      -9.148 -13.406 -33.219  1.00 90.38           C  
ATOM   4048  CB  LEU A 498      -7.949 -11.211 -33.312  1.00 90.38           C  
ATOM   4049  O   LEU A 498      -9.969 -13.156 -34.094  1.00 90.38           O  
ATOM   4050  CG  LEU A 498      -7.527  -9.898 -32.656  1.00 90.38           C  
ATOM   4051  CD1 LEU A 498      -6.887  -8.969 -33.656  1.00 90.38           C  
ATOM   4052  CD2 LEU A 498      -8.727  -9.227 -31.984  1.00 90.38           C  
ATOM   4053  N   THR A 499      -8.781 -14.617 -32.938  1.00 91.81           N  
ATOM   4054  CA  THR A 499      -9.203 -15.773 -33.719  1.00 91.81           C  
ATOM   4055  C   THR A 499     -10.688 -16.047 -33.531  1.00 91.81           C  
ATOM   4056  CB  THR A 499      -8.391 -17.031 -33.344  1.00 91.81           C  
ATOM   4057  O   THR A 499     -11.203 -15.945 -32.406  1.00 91.81           O  
ATOM   4058  CG2 THR A 499      -8.805 -18.219 -34.188  1.00 91.81           C  
ATOM   4059  OG1 THR A 499      -6.996 -16.766 -33.531  1.00 91.81           O  
ATOM   4060  N   LYS A 500     -11.352 -16.344 -34.656  1.00 89.81           N  
ATOM   4061  CA  LYS A 500     -12.781 -16.641 -34.594  1.00 89.81           C  
ATOM   4062  C   LYS A 500     -13.086 -17.953 -35.312  1.00 89.81           C  
ATOM   4063  CB  LYS A 500     -13.586 -15.508 -35.250  1.00 89.81           C  
ATOM   4064  O   LYS A 500     -12.289 -18.422 -36.125  1.00 89.81           O  
ATOM   4065  CG  LYS A 500     -13.500 -14.195 -34.469  1.00 89.81           C  
ATOM   4066  CD  LYS A 500     -14.242 -14.266 -33.156  1.00 89.81           C  
ATOM   4067  CE  LYS A 500     -14.211 -12.930 -32.406  1.00 89.81           C  
ATOM   4068  NZ  LYS A 500     -14.906 -13.008 -31.094  1.00 89.81           N  
ATOM   4069  N   VAL A 501     -14.250 -18.500 -34.969  1.00 90.25           N  
ATOM   4070  CA  VAL A 501     -14.742 -19.719 -35.562  1.00 90.25           C  
ATOM   4071  C   VAL A 501     -15.516 -19.391 -36.844  1.00 90.25           C  
ATOM   4072  CB  VAL A 501     -15.633 -20.531 -34.594  1.00 90.25           C  
ATOM   4073  O   VAL A 501     -16.359 -18.484 -36.844  1.00 90.25           O  
ATOM   4074  CG1 VAL A 501     -17.109 -20.234 -34.844  1.00 90.25           C  
ATOM   4075  CG2 VAL A 501     -15.352 -22.031 -34.719  1.00 90.25           C  
ATOM   4076  N   LEU A 502     -15.148 -20.062 -37.969  1.00 90.62           N  
ATOM   4077  CA  LEU A 502     -15.891 -19.953 -39.219  1.00 90.62           C  
ATOM   4078  C   LEU A 502     -17.109 -20.875 -39.188  1.00 90.62           C  
ATOM   4079  CB  LEU A 502     -14.992 -20.312 -40.406  1.00 90.62           C  
ATOM   4080  O   LEU A 502     -16.984 -22.078 -39.031  1.00 90.62           O  
ATOM   4081  CG  LEU A 502     -15.445 -19.812 -41.781  1.00 90.62           C  
ATOM   4082  CD1 LEU A 502     -15.188 -18.312 -41.906  1.00 90.62           C  
ATOM   4083  CD2 LEU A 502     -14.750 -20.578 -42.875  1.00 90.62           C  
ATOM   4084  N   PRO A 503     -18.312 -20.312 -39.438  1.00 90.38           N  
ATOM   4085  CA  PRO A 503     -19.531 -21.141 -39.438  1.00 90.38           C  
ATOM   4086  C   PRO A 503     -19.547 -22.172 -40.531  1.00 90.38           C  
ATOM   4087  CB  PRO A 503     -20.641 -20.109 -39.625  1.00 90.38           C  
ATOM   4088  O   PRO A 503     -19.000 -21.938 -41.625  1.00 90.38           O  
ATOM   4089  CG  PRO A 503     -19.984 -18.781 -39.469  1.00 90.38           C  
ATOM   4090  CD  PRO A 503     -18.500 -18.969 -39.625  1.00 90.38           C  
ATOM   4091  N   GLN A 504     -20.203 -23.266 -40.281  1.00 91.06           N  
ATOM   4092  CA  GLN A 504     -20.234 -24.359 -41.250  1.00 91.06           C  
ATOM   4093  C   GLN A 504     -21.094 -24.000 -42.469  1.00 91.06           C  
ATOM   4094  CB  GLN A 504     -20.766 -25.641 -40.594  1.00 91.06           C  
ATOM   4095  O   GLN A 504     -20.781 -24.406 -43.594  1.00 91.06           O  
ATOM   4096  CG  GLN A 504     -20.156 -26.922 -41.125  1.00 91.06           C  
ATOM   4097  CD  GLN A 504     -18.656 -27.000 -40.875  1.00 91.06           C  
ATOM   4098  NE2 GLN A 504     -18.016 -28.000 -41.469  1.00 91.06           N  
ATOM   4099  OE1 GLN A 504     -18.094 -26.188 -40.125  1.00 91.06           O  
ATOM   4100  N   ASP A 505     -22.078 -23.234 -42.250  1.00 90.44           N  
ATOM   4101  CA  ASP A 505     -23.047 -22.953 -43.312  1.00 90.44           C  
ATOM   4102  C   ASP A 505     -22.656 -21.719 -44.094  1.00 90.44           C  
ATOM   4103  CB  ASP A 505     -24.453 -22.781 -42.719  1.00 90.44           C  
ATOM   4104  O   ASP A 505     -23.328 -21.344 -45.062  1.00 90.44           O  
ATOM   4105  CG  ASP A 505     -24.516 -21.703 -41.656  1.00 90.44           C  
ATOM   4106  OD1 ASP A 505     -23.516 -21.500 -40.938  1.00 90.44           O  
ATOM   4107  OD2 ASP A 505     -25.594 -21.078 -41.500  1.00 90.44           O  
ATOM   4108  N   LYS A 506     -21.578 -21.000 -43.625  1.00 91.94           N  
ATOM   4109  CA  LYS A 506     -21.109 -19.781 -44.312  1.00 91.94           C  
ATOM   4110  C   LYS A 506     -19.641 -19.891 -44.688  1.00 91.94           C  
ATOM   4111  CB  LYS A 506     -21.344 -18.562 -43.438  1.00 91.94           C  
ATOM   4112  O   LYS A 506     -18.875 -20.625 -44.031  1.00 91.94           O  
ATOM   4113  CG  LYS A 506     -22.797 -18.250 -43.156  1.00 91.94           C  
ATOM   4114  CD  LYS A 506     -22.969 -16.984 -42.312  1.00 91.94           C  
ATOM   4115  CE  LYS A 506     -24.422 -16.734 -41.969  1.00 91.94           C  
ATOM   4116  NZ  LYS A 506     -24.578 -15.531 -41.094  1.00 91.94           N  
ATOM   4117  N   GLU A 507     -19.312 -19.156 -45.688  1.00 91.56           N  
ATOM   4118  CA  GLU A 507     -17.938 -19.188 -46.125  1.00 91.56           C  
ATOM   4119  C   GLU A 507     -17.125 -18.031 -45.531  1.00 91.56           C  
ATOM   4120  CB  GLU A 507     -17.859 -19.125 -47.656  1.00 91.56           C  
ATOM   4121  O   GLU A 507     -15.922 -17.922 -45.781  1.00 91.56           O  
ATOM   4122  CG  GLU A 507     -18.391 -20.375 -48.344  1.00 91.56           C  
ATOM   4123  CD  GLU A 507     -18.156 -20.391 -49.844  1.00 91.56           C  
ATOM   4124  OE1 GLU A 507     -18.484 -21.391 -50.531  1.00 91.56           O  
ATOM   4125  OE2 GLU A 507     -17.625 -19.375 -50.375  1.00 91.56           O  
ATOM   4126  N   TYR A 508     -17.812 -17.203 -44.750  1.00 94.50           N  
ATOM   4127  CA  TYR A 508     -17.125 -16.078 -44.156  1.00 94.50           C  
ATOM   4128  C   TYR A 508     -17.672 -15.789 -42.750  1.00 94.50           C  
ATOM   4129  CB  TYR A 508     -17.266 -14.820 -45.031  1.00 94.50           C  
ATOM   4130  O   TYR A 508     -18.703 -16.359 -42.344  1.00 94.50           O  
ATOM   4131  CG  TYR A 508     -18.688 -14.344 -45.188  1.00 94.50           C  
ATOM   4132  CD1 TYR A 508     -19.469 -14.766 -46.250  1.00 94.50           C  
ATOM   4133  CD2 TYR A 508     -19.250 -13.469 -44.250  1.00 94.50           C  
ATOM   4134  CE1 TYR A 508     -20.781 -14.320 -46.375  1.00 94.50           C  
ATOM   4135  CE2 TYR A 508     -20.562 -13.016 -44.375  1.00 94.50           C  
ATOM   4136  OH  TYR A 508     -22.609 -13.008 -45.594  1.00 94.50           O  
ATOM   4137  CZ  TYR A 508     -21.312 -13.453 -45.469  1.00 94.50           C  
ATOM   4138  N   TYR A 509     -16.938 -15.008 -41.938  1.00 94.31           N  
ATOM   4139  CA  TYR A 509     -17.344 -14.492 -40.625  1.00 94.31           C  
ATOM   4140  C   TYR A 509     -17.344 -12.969 -40.625  1.00 94.31           C  
ATOM   4141  CB  TYR A 509     -16.406 -15.016 -39.531  1.00 94.31           C  
ATOM   4142  O   TYR A 509     -16.359 -12.336 -41.000  1.00 94.31           O  
ATOM   4143  CG  TYR A 509     -16.719 -14.469 -38.156  1.00 94.31           C  
ATOM   4144  CD1 TYR A 509     -16.047 -13.352 -37.656  1.00 94.31           C  
ATOM   4145  CD2 TYR A 509     -17.688 -15.062 -37.344  1.00 94.31           C  
ATOM   4146  CE1 TYR A 509     -16.328 -12.844 -36.406  1.00 94.31           C  
ATOM   4147  CE2 TYR A 509     -17.969 -14.562 -36.062  1.00 94.31           C  
ATOM   4148  OH  TYR A 509     -17.562 -12.953 -34.375  1.00 94.31           O  
ATOM   4149  CZ  TYR A 509     -17.281 -13.453 -35.625  1.00 94.31           C  
ATOM   4150  N   LYS A 510     -18.438 -12.391 -40.188  1.00 93.31           N  
ATOM   4151  CA  LYS A 510     -18.531 -10.938 -40.125  1.00 93.31           C  
ATOM   4152  C   LYS A 510     -18.281 -10.438 -38.688  1.00 93.31           C  
ATOM   4153  CB  LYS A 510     -19.906 -10.469 -40.594  1.00 93.31           C  
ATOM   4154  O   LYS A 510     -18.953 -10.859 -37.750  1.00 93.31           O  
ATOM   4155  CG  LYS A 510     -20.031  -8.961 -40.750  1.00 93.31           C  
ATOM   4156  CD  LYS A 510     -21.359  -8.570 -41.375  1.00 93.31           C  
ATOM   4157  CE  LYS A 510     -21.469  -7.066 -41.562  1.00 93.31           C  
ATOM   4158  NZ  LYS A 510     -22.734  -6.684 -42.281  1.00 93.31           N  
ATOM   4159  N   VAL A 511     -17.312  -9.570 -38.531  1.00 89.00           N  
ATOM   4160  CA  VAL A 511     -16.984  -8.992 -37.219  1.00 89.00           C  
ATOM   4161  C   VAL A 511     -18.031  -7.926 -36.875  1.00 89.00           C  
ATOM   4162  CB  VAL A 511     -15.570  -8.375 -37.219  1.00 89.00           C  
ATOM   4163  O   VAL A 511     -18.281  -7.004 -37.656  1.00 89.00           O  
ATOM   4164  CG1 VAL A 511     -15.289  -7.691 -35.875  1.00 89.00           C  
ATOM   4165  CG2 VAL A 511     -14.523  -9.445 -37.500  1.00 89.00           C  
ATOM   4166  N   LYS A 512     -18.578  -7.996 -35.688  1.00 85.19           N  
ATOM   4167  CA  LYS A 512     -19.625  -7.062 -35.250  1.00 85.19           C  
ATOM   4168  C   LYS A 512     -19.156  -6.262 -34.031  1.00 85.19           C  
ATOM   4169  CB  LYS A 512     -20.906  -7.809 -34.906  1.00 85.19           C  
ATOM   4170  O   LYS A 512     -19.828  -5.332 -33.594  1.00 85.19           O  
ATOM   4171  CG  LYS A 512     -21.547  -8.492 -36.125  1.00 85.19           C  
ATOM   4172  CD  LYS A 512     -22.891  -9.109 -35.750  1.00 85.19           C  
ATOM   4173  CE  LYS A 512     -23.531  -9.805 -36.938  1.00 85.19           C  
ATOM   4174  NZ  LYS A 512     -24.844 -10.430 -36.594  1.00 85.19           N  
ATOM   4175  N   GLU A 513     -18.047  -6.609 -33.500  1.00 84.56           N  
ATOM   4176  CA  GLU A 513     -17.531  -5.961 -32.281  1.00 84.56           C  
ATOM   4177  C   GLU A 513     -16.453  -4.938 -32.656  1.00 84.56           C  
ATOM   4178  CB  GLU A 513     -16.953  -7.000 -31.328  1.00 84.56           C  
ATOM   4179  O   GLU A 513     -15.469  -5.266 -33.312  1.00 84.56           O  
ATOM   4180  CG  GLU A 513     -17.969  -8.055 -30.891  1.00 84.56           C  
ATOM   4181  CD  GLU A 513     -17.359  -9.148 -30.016  1.00 84.56           C  
ATOM   4182  OE1 GLU A 513     -18.094 -10.102 -29.656  1.00 84.56           O  
ATOM   4183  OE2 GLU A 513     -16.156  -9.047 -29.703  1.00 84.56           O  
ATOM   4184  N   PRO A 514     -16.625  -3.699 -32.219  1.00 81.25           N  
ATOM   4185  CA  PRO A 514     -15.602  -2.686 -32.469  1.00 81.25           C  
ATOM   4186  C   PRO A 514     -14.352  -2.873 -31.625  1.00 81.25           C  
ATOM   4187  CB  PRO A 514     -16.312  -1.372 -32.125  1.00 81.25           C  
ATOM   4188  O   PRO A 514     -14.375  -3.646 -30.656  1.00 81.25           O  
ATOM   4189  CG  PRO A 514     -17.391  -1.759 -31.188  1.00 81.25           C  
ATOM   4190  CD  PRO A 514     -17.719  -3.207 -31.406  1.00 81.25           C  
ATOM   4191  N   GLY A 515     -13.266  -2.312 -31.922  1.00 80.12           N  
ATOM   4192  CA  GLY A 515     -12.016  -2.326 -31.172  1.00 80.12           C  
ATOM   4193  C   GLY A 515     -10.797  -2.107 -32.062  1.00 80.12           C  
ATOM   4194  O   GLY A 515     -10.906  -2.025 -33.281  1.00 80.12           O  
ATOM   4195  N   GLU A 516      -9.664  -2.072 -31.359  1.00 81.06           N  
ATOM   4196  CA  GLU A 516      -8.422  -1.898 -32.094  1.00 81.06           C  
ATOM   4197  C   GLU A 516      -8.055  -3.166 -32.875  1.00 81.06           C  
ATOM   4198  CB  GLU A 516      -7.277  -1.508 -31.156  1.00 81.06           C  
ATOM   4199  O   GLU A 516      -8.211  -4.277 -32.344  1.00 81.06           O  
ATOM   4200  CG  GLU A 516      -7.258  -0.030 -30.797  1.00 81.06           C  
ATOM   4201  CD  GLU A 516      -6.066   0.362 -29.938  1.00 81.06           C  
ATOM   4202  OE1 GLU A 516      -5.941   1.556 -29.578  1.00 81.06           O  
ATOM   4203  OE2 GLU A 516      -5.254  -0.534 -29.609  1.00 81.06           O  
ATOM   4204  N   SER A 517      -7.738  -2.951 -34.188  1.00 86.19           N  
ATOM   4205  CA  SER A 517      -7.363  -4.047 -35.062  1.00 86.19           C  
ATOM   4206  C   SER A 517      -6.152  -3.686 -35.906  1.00 86.19           C  
ATOM   4207  CB  SER A 517      -8.539  -4.430 -35.969  1.00 86.19           C  
ATOM   4208  O   SER A 517      -5.895  -2.506 -36.188  1.00 86.19           O  
ATOM   4209  OG  SER A 517      -9.625  -4.926 -35.219  1.00 86.19           O  
ATOM   4210  N   PRO A 518      -5.383  -4.660 -36.281  1.00 90.25           N  
ATOM   4211  CA  PRO A 518      -4.207  -4.371 -37.125  1.00 90.25           C  
ATOM   4212  C   PRO A 518      -4.566  -4.094 -38.594  1.00 90.25           C  
ATOM   4213  CB  PRO A 518      -3.369  -5.648 -37.000  1.00 90.25           C  
ATOM   4214  O   PRO A 518      -4.406  -4.965 -39.438  1.00 90.25           O  
ATOM   4215  CG  PRO A 518      -4.363  -6.734 -36.750  1.00 90.25           C  
ATOM   4216  CD  PRO A 518      -5.523  -6.160 -36.000  1.00 90.25           C  
ATOM   4217  N   ILE A 519      -4.797  -2.939 -38.969  1.00 91.88           N  
ATOM   4218  CA  ILE A 519      -5.414  -2.539 -40.219  1.00 91.88           C  
ATOM   4219  C   ILE A 519      -4.426  -2.736 -41.375  1.00 91.88           C  
ATOM   4220  CB  ILE A 519      -5.895  -1.072 -40.188  1.00 91.88           C  
ATOM   4221  O   ILE A 519      -4.824  -2.979 -42.500  1.00 91.88           O  
ATOM   4222  CG1 ILE A 519      -4.754  -0.149 -39.750  1.00 91.88           C  
ATOM   4223  CG2 ILE A 519      -7.102  -0.929 -39.250  1.00 91.88           C  
ATOM   4224  CD1 ILE A 519      -5.090   1.334 -39.812  1.00 91.88           C  
ATOM   4225  N   PHE A 520      -3.143  -2.721 -41.125  1.00 92.12           N  
ATOM   4226  CA  PHE A 520      -2.125  -2.809 -42.188  1.00 92.12           C  
ATOM   4227  C   PHE A 520      -1.979  -4.246 -42.656  1.00 92.12           C  
ATOM   4228  CB  PHE A 520      -0.778  -2.293 -41.656  1.00 92.12           C  
ATOM   4229  O   PHE A 520      -1.356  -4.492 -43.688  1.00 92.12           O  
ATOM   4230  CG  PHE A 520      -0.784  -0.829 -41.312  1.00 92.12           C  
ATOM   4231  CD1 PHE A 520      -0.792   0.138 -42.312  1.00 92.12           C  
ATOM   4232  CD2 PHE A 520      -0.782  -0.420 -39.969  1.00 92.12           C  
ATOM   4233  CE1 PHE A 520      -0.797   1.494 -41.969  1.00 92.12           C  
ATOM   4234  CE2 PHE A 520      -0.787   0.933 -39.656  1.00 92.12           C  
ATOM   4235  CZ  PHE A 520      -0.794   1.888 -40.656  1.00 92.12           C  
ATOM   4236  N   TRP A 521      -2.625  -5.184 -42.031  1.00 94.75           N  
ATOM   4237  CA  TRP A 521      -2.496  -6.598 -42.344  1.00 94.75           C  
ATOM   4238  C   TRP A 521      -3.834  -7.172 -42.812  1.00 94.75           C  
ATOM   4239  CB  TRP A 521      -1.957  -7.391 -41.156  1.00 94.75           C  
ATOM   4240  O   TRP A 521      -3.949  -8.375 -43.062  1.00 94.75           O  
ATOM   4241  CG  TRP A 521      -0.510  -7.133 -40.875  1.00 94.75           C  
ATOM   4242  CD1 TRP A 521       0.562  -7.867 -41.281  1.00 94.75           C  
ATOM   4243  CD2 TRP A 521       0.021  -6.070 -40.062  1.00 94.75           C  
ATOM   4244  CE2 TRP A 521       1.426  -6.219 -40.062  1.00 94.75           C  
ATOM   4245  CE3 TRP A 521      -0.554  -5.004 -39.375  1.00 94.75           C  
ATOM   4246  NE1 TRP A 521       1.729  -7.324 -40.812  1.00 94.75           N  
ATOM   4247  CH2 TRP A 521       1.675  -4.305 -38.688  1.00 94.75           C  
ATOM   4248  CZ2 TRP A 521       2.264  -5.340 -39.375  1.00 94.75           C  
ATOM   4249  CZ3 TRP A 521       0.281  -4.129 -38.688  1.00 94.75           C  
ATOM   4250  N   TYR A 522      -4.828  -6.344 -43.062  1.00 96.06           N  
ATOM   4251  CA  TYR A 522      -6.148  -6.844 -43.406  1.00 96.06           C  
ATOM   4252  C   TYR A 522      -6.371  -6.758 -44.938  1.00 96.06           C  
ATOM   4253  CB  TYR A 522      -7.242  -6.055 -42.688  1.00 96.06           C  
ATOM   4254  O   TYR A 522      -5.836  -5.863 -45.594  1.00 96.06           O  
ATOM   4255  CG  TYR A 522      -7.469  -6.516 -41.281  1.00 96.06           C  
ATOM   4256  CD1 TYR A 522      -6.855  -7.664 -40.781  1.00 96.06           C  
ATOM   4257  CD2 TYR A 522      -8.305  -5.801 -40.406  1.00 96.06           C  
ATOM   4258  CE1 TYR A 522      -7.062  -8.094 -39.469  1.00 96.06           C  
ATOM   4259  CE2 TYR A 522      -8.523  -6.219 -39.094  1.00 96.06           C  
ATOM   4260  OH  TYR A 522      -8.109  -7.781 -37.344  1.00 96.06           O  
ATOM   4261  CZ  TYR A 522      -7.895  -7.363 -38.656  1.00 96.06           C  
ATOM   4262  N   ALA A 523      -7.215  -7.613 -45.406  1.00 96.88           N  
ATOM   4263  CA  ALA A 523      -7.629  -7.633 -46.812  1.00 96.88           C  
ATOM   4264  C   ALA A 523      -8.656  -6.535 -47.094  1.00 96.88           C  
ATOM   4265  CB  ALA A 523      -8.203  -9.000 -47.188  1.00 96.88           C  
ATOM   4266  O   ALA A 523      -9.367  -6.102 -46.188  1.00 96.88           O  
ATOM   4267  N   PRO A 524      -8.750  -6.078 -48.344  1.00 95.38           N  
ATOM   4268  CA  PRO A 524      -9.695  -5.020 -48.688  1.00 95.38           C  
ATOM   4269  C   PRO A 524     -11.141  -5.395 -48.375  1.00 95.38           C  
ATOM   4270  CB  PRO A 524      -9.508  -4.855 -50.219  1.00 95.38           C  
ATOM   4271  O   PRO A 524     -11.883  -4.582 -47.812  1.00 95.38           O  
ATOM   4272  CG  PRO A 524      -8.188  -5.496 -50.500  1.00 95.38           C  
ATOM   4273  CD  PRO A 524      -7.926  -6.539 -49.438  1.00 95.38           C  
ATOM   4274  N   GLU A 525     -11.570  -6.598 -48.656  1.00 95.94           N  
ATOM   4275  CA  GLU A 525     -12.945  -7.020 -48.375  1.00 95.94           C  
ATOM   4276  C   GLU A 525     -13.188  -7.156 -46.875  1.00 95.94           C  
ATOM   4277  CB  GLU A 525     -13.250  -8.344 -49.094  1.00 95.94           C  
ATOM   4278  O   GLU A 525     -14.328  -7.031 -46.438  1.00 95.94           O  
ATOM   4279  CG  GLU A 525     -12.500  -9.539 -48.500  1.00 95.94           C  
ATOM   4280  CD  GLU A 525     -11.070  -9.648 -49.000  1.00 95.94           C  
ATOM   4281  OE1 GLU A 525     -10.383 -10.641 -48.656  1.00 95.94           O  
ATOM   4282  OE2 GLU A 525     -10.625  -8.734 -49.719  1.00 95.94           O  
ATOM   4283  N   SER A 526     -12.109  -7.406 -46.094  1.00 96.06           N  
ATOM   4284  CA  SER A 526     -12.211  -7.520 -44.625  1.00 96.06           C  
ATOM   4285  C   SER A 526     -12.328  -6.148 -43.969  1.00 96.06           C  
ATOM   4286  CB  SER A 526     -10.992  -8.258 -44.062  1.00 96.06           C  
ATOM   4287  O   SER A 526     -12.820  -6.031 -42.875  1.00 96.06           O  
ATOM   4288  OG  SER A 526     -10.883  -9.547 -44.656  1.00 96.06           O  
ATOM   4289  N   LEU A 527     -11.891  -5.141 -44.719  1.00 93.31           N  
ATOM   4290  CA  LEU A 527     -12.000  -3.775 -44.219  1.00 93.31           C  
ATOM   4291  C   LEU A 527     -13.344  -3.164 -44.594  1.00 93.31           C  
ATOM   4292  CB  LEU A 527     -10.859  -2.908 -44.781  1.00 93.31           C  
ATOM   4293  O   LEU A 527     -14.016  -2.561 -43.750  1.00 93.31           O  
ATOM   4294  CG  LEU A 527      -9.461  -3.215 -44.250  1.00 93.31           C  
ATOM   4295  CD1 LEU A 527      -8.414  -2.459 -45.062  1.00 93.31           C  
ATOM   4296  CD2 LEU A 527      -9.359  -2.861 -42.750  1.00 93.31           C  
ATOM   4297  N   THR A 528     -13.758  -3.322 -45.844  1.00 90.12           N  
ATOM   4298  CA  THR A 528     -14.953  -2.650 -46.344  1.00 90.12           C  
ATOM   4299  C   THR A 528     -16.219  -3.369 -45.875  1.00 90.12           C  
ATOM   4300  CB  THR A 528     -14.945  -2.574 -47.875  1.00 90.12           C  
ATOM   4301  O   THR A 528     -17.141  -2.734 -45.375  1.00 90.12           O  
ATOM   4302  CG2 THR A 528     -13.852  -1.633 -48.375  1.00 90.12           C  
ATOM   4303  OG1 THR A 528     -14.711  -3.883 -48.438  1.00 90.12           O  
ATOM   4304  N   GLU A 529     -16.203  -4.711 -46.000  1.00 91.06           N  
ATOM   4305  CA  GLU A 529     -17.375  -5.500 -45.656  1.00 91.06           C  
ATOM   4306  C   GLU A 529     -17.234  -6.141 -44.281  1.00 91.06           C  
ATOM   4307  CB  GLU A 529     -17.641  -6.578 -46.688  1.00 91.06           C  
ATOM   4308  O   GLU A 529     -18.188  -6.668 -43.719  1.00 91.06           O  
ATOM   4309  CG  GLU A 529     -17.812  -6.031 -48.125  1.00 91.06           C  
ATOM   4310  CD  GLU A 529     -18.016  -7.113 -49.156  1.00 91.06           C  
ATOM   4311  OE1 GLU A 529     -18.016  -6.801 -50.375  1.00 91.06           O  
ATOM   4312  OE2 GLU A 529     -18.203  -8.289 -48.750  1.00 91.06           O  
ATOM   4313  N   SER A 530     -16.094  -6.121 -43.719  1.00 94.00           N  
ATOM   4314  CA  SER A 530     -15.742  -6.723 -42.438  1.00 94.00           C  
ATOM   4315  C   SER A 530     -15.992  -8.227 -42.438  1.00 94.00           C  
ATOM   4316  CB  SER A 530     -16.531  -6.066 -41.312  1.00 94.00           C  
ATOM   4317  O   SER A 530     -16.391  -8.797 -41.438  1.00 94.00           O  
ATOM   4318  OG  SER A 530     -16.250  -4.680 -41.219  1.00 94.00           O  
ATOM   4319  N   LYS A 531     -15.906  -8.789 -43.625  1.00 94.31           N  
ATOM   4320  CA  LYS A 531     -16.047 -10.234 -43.812  1.00 94.31           C  
ATOM   4321  C   LYS A 531     -14.672 -10.898 -43.906  1.00 94.31           C  
ATOM   4322  CB  LYS A 531     -16.875 -10.555 -45.031  1.00 94.31           C  
ATOM   4323  O   LYS A 531     -13.883 -10.586 -44.812  1.00 94.31           O  
ATOM   4324  CG  LYS A 531     -18.359 -10.242 -44.906  1.00 94.31           C  
ATOM   4325  CD  LYS A 531     -19.141 -10.625 -46.156  1.00 94.31           C  
ATOM   4326  CE  LYS A 531     -20.609 -10.297 -46.000  1.00 94.31           C  
ATOM   4327  NZ  LYS A 531     -21.375 -10.617 -47.250  1.00 94.31           N  
ATOM   4328  N   PHE A 532     -14.438 -11.773 -42.938  1.00 95.88           N  
ATOM   4329  CA  PHE A 532     -13.195 -12.531 -42.938  1.00 95.88           C  
ATOM   4330  C   PHE A 532     -13.445 -13.977 -43.375  1.00 95.88           C  
ATOM   4331  CB  PHE A 532     -12.555 -12.508 -41.531  1.00 95.88           C  
ATOM   4332  O   PHE A 532     -14.445 -14.578 -42.969  1.00 95.88           O  
ATOM   4333  CG  PHE A 532     -12.008 -11.156 -41.156  1.00 95.88           C  
ATOM   4334  CD1 PHE A 532     -10.648 -10.883 -41.281  1.00 95.88           C  
ATOM   4335  CD2 PHE A 532     -12.844 -10.172 -40.656  1.00 95.88           C  
ATOM   4336  CE1 PHE A 532     -10.141  -9.633 -40.938  1.00 95.88           C  
ATOM   4337  CE2 PHE A 532     -12.344  -8.922 -40.281  1.00 95.88           C  
ATOM   4338  CZ  PHE A 532     -10.992  -8.656 -40.438  1.00 95.88           C  
ATOM   4339  N   SER A 533     -12.594 -14.477 -44.219  1.00 95.81           N  
ATOM   4340  CA  SER A 533     -12.625 -15.844 -44.719  1.00 95.81           C  
ATOM   4341  C   SER A 533     -11.211 -16.422 -44.844  1.00 95.81           C  
ATOM   4342  CB  SER A 533     -13.312 -15.906 -46.094  1.00 95.81           C  
ATOM   4343  O   SER A 533     -10.242 -15.797 -44.406  1.00 95.81           O  
ATOM   4344  OG  SER A 533     -12.570 -15.195 -47.062  1.00 95.81           O  
ATOM   4345  N   VAL A 534     -11.102 -17.594 -45.344  1.00 92.31           N  
ATOM   4346  CA  VAL A 534      -9.812 -18.250 -45.531  1.00 92.31           C  
ATOM   4347  C   VAL A 534      -8.922 -17.375 -46.406  1.00 92.31           C  
ATOM   4348  CB  VAL A 534      -9.961 -19.656 -46.156  1.00 92.31           C  
ATOM   4349  O   VAL A 534      -7.723 -17.234 -46.156  1.00 92.31           O  
ATOM   4350  CG1 VAL A 534      -8.594 -20.312 -46.344  1.00 92.31           C  
ATOM   4351  CG2 VAL A 534     -10.867 -20.531 -45.281  1.00 92.31           C  
ATOM   4352  N   ALA A 535      -9.508 -16.766 -47.375  1.00 96.88           N  
ATOM   4353  CA  ALA A 535      -8.773 -15.953 -48.312  1.00 96.88           C  
ATOM   4354  C   ALA A 535      -8.273 -14.664 -47.688  1.00 96.88           C  
ATOM   4355  CB  ALA A 535      -9.641 -15.641 -49.531  1.00 96.88           C  
ATOM   4356  O   ALA A 535      -7.316 -14.047 -48.156  1.00 96.88           O  
ATOM   4357  N   SER A 536      -8.938 -14.203 -46.625  1.00 97.00           N  
ATOM   4358  CA  SER A 536      -8.531 -12.984 -45.938  1.00 97.00           C  
ATOM   4359  C   SER A 536      -7.125 -13.117 -45.344  1.00 97.00           C  
ATOM   4360  CB  SER A 536      -9.516 -12.633 -44.812  1.00 97.00           C  
ATOM   4361  O   SER A 536      -6.324 -12.188 -45.438  1.00 97.00           O  
ATOM   4362  OG  SER A 536      -9.789 -13.758 -44.031  1.00 97.00           O  
ATOM   4363  N   ASP A 537      -6.770 -14.305 -44.844  1.00 97.06           N  
ATOM   4364  CA  ASP A 537      -5.449 -14.539 -44.250  1.00 97.06           C  
ATOM   4365  C   ASP A 537      -4.379 -14.586 -45.344  1.00 97.06           C  
ATOM   4366  CB  ASP A 537      -5.441 -15.836 -43.438  1.00 97.06           C  
ATOM   4367  O   ASP A 537      -3.203 -14.328 -45.062  1.00 97.06           O  
ATOM   4368  CG  ASP A 537      -6.266 -15.742 -42.188  1.00 97.06           C  
ATOM   4369  OD1 ASP A 537      -6.750 -14.641 -41.844  1.00 97.06           O  
ATOM   4370  OD2 ASP A 537      -6.434 -16.781 -41.500  1.00 97.06           O  
ATOM   4371  N   VAL A 538      -4.770 -14.898 -46.562  1.00 98.00           N  
ATOM   4372  CA  VAL A 538      -3.832 -14.969 -47.688  1.00 98.00           C  
ATOM   4373  C   VAL A 538      -3.275 -13.578 -47.969  1.00 98.00           C  
ATOM   4374  CB  VAL A 538      -4.500 -15.562 -48.938  1.00 98.00           C  
ATOM   4375  O   VAL A 538      -2.094 -13.438 -48.281  1.00 98.00           O  
ATOM   4376  CG1 VAL A 538      -3.492 -15.664 -50.094  1.00 98.00           C  
ATOM   4377  CG2 VAL A 538      -5.105 -16.922 -48.625  1.00 98.00           C  
ATOM   4378  N   TRP A 539      -4.121 -12.539 -47.875  1.00 97.62           N  
ATOM   4379  CA  TRP A 539      -3.654 -11.172 -48.062  1.00 97.62           C  
ATOM   4380  C   TRP A 539      -2.564 -10.828 -47.062  1.00 97.62           C  
ATOM   4381  CB  TRP A 539      -4.820 -10.188 -47.938  1.00 97.62           C  
ATOM   4382  O   TRP A 539      -1.526 -10.266 -47.438  1.00 97.62           O  
ATOM   4383  CG  TRP A 539      -4.449  -8.766 -48.219  1.00 97.62           C  
ATOM   4384  CD1 TRP A 539      -3.762  -7.906 -47.406  1.00 97.62           C  
ATOM   4385  CD2 TRP A 539      -4.746  -8.023 -49.406  1.00 97.62           C  
ATOM   4386  CE2 TRP A 539      -4.211  -6.730 -49.250  1.00 97.62           C  
ATOM   4387  CE3 TRP A 539      -5.418  -8.336 -50.625  1.00 97.62           C  
ATOM   4388  NE1 TRP A 539      -3.615  -6.684 -48.031  1.00 97.62           N  
ATOM   4389  CH2 TRP A 539      -4.984  -6.074 -51.406  1.00 97.62           C  
ATOM   4390  CZ2 TRP A 539      -4.324  -5.742 -50.250  1.00 97.62           C  
ATOM   4391  CZ3 TRP A 539      -5.527  -7.355 -51.594  1.00 97.62           C  
ATOM   4392  N   SER A 540      -2.779 -11.148 -45.781  1.00 98.31           N  
ATOM   4393  CA  SER A 540      -1.832 -10.867 -44.719  1.00 98.31           C  
ATOM   4394  C   SER A 540      -0.507 -11.586 -44.938  1.00 98.31           C  
ATOM   4395  CB  SER A 540      -2.416 -11.273 -43.375  1.00 98.31           C  
ATOM   4396  O   SER A 540       0.554 -11.078 -44.562  1.00 98.31           O  
ATOM   4397  OG  SER A 540      -3.711 -10.727 -43.188  1.00 98.31           O  
ATOM   4398  N   PHE A 541      -0.549 -12.812 -45.562  1.00 98.12           N  
ATOM   4399  CA  PHE A 541       0.633 -13.625 -45.844  1.00 98.12           C  
ATOM   4400  C   PHE A 541       1.632 -12.844 -46.688  1.00 98.12           C  
ATOM   4401  CB  PHE A 541       0.242 -14.922 -46.531  1.00 98.12           C  
ATOM   4402  O   PHE A 541       2.836 -12.891 -46.438  1.00 98.12           O  
ATOM   4403  CG  PHE A 541       1.419 -15.758 -46.969  1.00 98.12           C  
ATOM   4404  CD1 PHE A 541       1.806 -15.805 -48.312  1.00 98.12           C  
ATOM   4405  CD2 PHE A 541       2.139 -16.500 -46.031  1.00 98.12           C  
ATOM   4406  CE1 PHE A 541       2.895 -16.578 -48.719  1.00 98.12           C  
ATOM   4407  CE2 PHE A 541       3.227 -17.266 -46.438  1.00 98.12           C  
ATOM   4408  CZ  PHE A 541       3.604 -17.312 -47.781  1.00 98.12           C  
ATOM   4409  N   GLY A 542       1.124 -12.164 -47.656  1.00 98.56           N  
ATOM   4410  CA  GLY A 542       1.995 -11.359 -48.469  1.00 98.56           C  
ATOM   4411  C   GLY A 542       2.760 -10.297 -47.719  1.00 98.56           C  
ATOM   4412  O   GLY A 542       3.936 -10.055 -47.969  1.00 98.56           O  
ATOM   4413  N   VAL A 543       2.082  -9.688 -46.750  1.00 97.81           N  
ATOM   4414  CA  VAL A 543       2.709  -8.648 -45.938  1.00 97.81           C  
ATOM   4415  C   VAL A 543       3.805  -9.258 -45.094  1.00 97.81           C  
ATOM   4416  CB  VAL A 543       1.675  -7.910 -45.062  1.00 97.81           C  
ATOM   4417  O   VAL A 543       4.887  -8.680 -44.938  1.00 97.81           O  
ATOM   4418  CG1 VAL A 543       2.316  -6.719 -44.375  1.00 97.81           C  
ATOM   4419  CG2 VAL A 543       0.483  -7.461 -45.906  1.00 97.81           C  
ATOM   4420  N   VAL A 544       3.582 -10.445 -44.438  1.00 98.25           N  
ATOM   4421  CA  VAL A 544       4.562 -11.141 -43.625  1.00 98.25           C  
ATOM   4422  C   VAL A 544       5.789 -11.500 -44.469  1.00 98.25           C  
ATOM   4423  CB  VAL A 544       3.961 -12.414 -43.000  1.00 98.25           C  
ATOM   4424  O   VAL A 544       6.922 -11.289 -44.031  1.00 98.25           O  
ATOM   4425  CG1 VAL A 544       5.051 -13.250 -42.312  1.00 98.25           C  
ATOM   4426  CG2 VAL A 544       2.877 -12.047 -41.969  1.00 98.25           C  
ATOM   4427  N   LEU A 545       5.516 -11.984 -45.688  1.00 98.44           N  
ATOM   4428  CA  LEU A 545       6.598 -12.359 -46.594  1.00 98.44           C  
ATOM   4429  C   LEU A 545       7.441 -11.148 -46.969  1.00 98.44           C  
ATOM   4430  CB  LEU A 545       6.031 -13.008 -47.844  1.00 98.44           C  
ATOM   4431  O   LEU A 545       8.672 -11.234 -47.000  1.00 98.44           O  
ATOM   4432  CG  LEU A 545       7.051 -13.617 -48.812  1.00 98.44           C  
ATOM   4433  CD1 LEU A 545       7.871 -14.688 -48.125  1.00 98.44           C  
ATOM   4434  CD2 LEU A 545       6.352 -14.188 -50.031  1.00 98.44           C  
ATOM   4435  N   TYR A 546       6.836 -10.000 -47.219  1.00 98.19           N  
ATOM   4436  CA  TYR A 546       7.523  -8.750 -47.500  1.00 98.19           C  
ATOM   4437  C   TYR A 546       8.500  -8.398 -46.375  1.00 98.19           C  
ATOM   4438  CB  TYR A 546       6.512  -7.613 -47.688  1.00 98.19           C  
ATOM   4439  O   TYR A 546       9.656  -8.055 -46.656  1.00 98.19           O  
ATOM   4440  CG  TYR A 546       7.152  -6.270 -47.938  1.00 98.19           C  
ATOM   4441  CD1 TYR A 546       7.445  -5.410 -46.875  1.00 98.19           C  
ATOM   4442  CD2 TYR A 546       7.461  -5.855 -49.219  1.00 98.19           C  
ATOM   4443  CE1 TYR A 546       8.031  -4.168 -47.125  1.00 98.19           C  
ATOM   4444  CE2 TYR A 546       8.047  -4.617 -49.469  1.00 98.19           C  
ATOM   4445  OH  TYR A 546       8.914  -2.557 -48.625  1.00 98.19           O  
ATOM   4446  CZ  TYR A 546       8.328  -3.783 -48.406  1.00 98.19           C  
ATOM   4447  N   GLU A 547       8.094  -8.555 -45.156  1.00 98.06           N  
ATOM   4448  CA  GLU A 547       8.898  -8.188 -44.000  1.00 98.06           C  
ATOM   4449  C   GLU A 547      10.102  -9.109 -43.844  1.00 98.06           C  
ATOM   4450  CB  GLU A 547       8.055  -8.203 -42.719  1.00 98.06           C  
ATOM   4451  O   GLU A 547      11.156  -8.688 -43.375  1.00 98.06           O  
ATOM   4452  CG  GLU A 547       6.984  -7.121 -42.688  1.00 98.06           C  
ATOM   4453  CD  GLU A 547       6.211  -7.102 -41.375  1.00 98.06           C  
ATOM   4454  OE1 GLU A 547       5.305  -6.254 -41.219  1.00 98.06           O  
ATOM   4455  OE2 GLU A 547       6.520  -7.938 -40.500  1.00 98.06           O  
ATOM   4456  N   LEU A 548       9.922 -10.375 -44.250  1.00 98.00           N  
ATOM   4457  CA  LEU A 548      11.047 -11.305 -44.156  1.00 98.00           C  
ATOM   4458  C   LEU A 548      12.219 -10.820 -45.000  1.00 98.00           C  
ATOM   4459  CB  LEU A 548      10.625 -12.703 -44.594  1.00 98.00           C  
ATOM   4460  O   LEU A 548      13.352 -10.750 -44.500  1.00 98.00           O  
ATOM   4461  CG  LEU A 548       9.586 -13.406 -43.719  1.00 98.00           C  
ATOM   4462  CD1 LEU A 548       9.281 -14.797 -44.281  1.00 98.00           C  
ATOM   4463  CD2 LEU A 548      10.062 -13.492 -42.281  1.00 98.00           C  
ATOM   4464  N   PHE A 549      12.000 -10.367 -46.188  1.00 97.25           N  
ATOM   4465  CA  PHE A 549      13.070 -10.031 -47.125  1.00 97.25           C  
ATOM   4466  C   PHE A 549      13.641  -8.656 -46.812  1.00 97.25           C  
ATOM   4467  CB  PHE A 549      12.562 -10.086 -48.562  1.00 97.25           C  
ATOM   4468  O   PHE A 549      14.719  -8.305 -47.312  1.00 97.25           O  
ATOM   4469  CG  PHE A 549      12.430 -11.484 -49.125  1.00 97.25           C  
ATOM   4470  CD1 PHE A 549      13.500 -12.102 -49.750  1.00 97.25           C  
ATOM   4471  CD2 PHE A 549      11.227 -12.172 -49.000  1.00 97.25           C  
ATOM   4472  CE1 PHE A 549      13.383 -13.398 -50.250  1.00 97.25           C  
ATOM   4473  CE2 PHE A 549      11.102 -13.461 -49.500  1.00 97.25           C  
ATOM   4474  CZ  PHE A 549      12.180 -14.070 -50.125  1.00 97.25           C  
ATOM   4475  N   THR A 550      12.922  -7.828 -45.969  1.00 97.50           N  
ATOM   4476  CA  THR A 550      13.453  -6.535 -45.562  1.00 97.50           C  
ATOM   4477  C   THR A 550      14.055  -6.617 -44.156  1.00 97.50           C  
ATOM   4478  CB  THR A 550      12.359  -5.449 -45.562  1.00 97.50           C  
ATOM   4479  O   THR A 550      14.555  -5.621 -43.625  1.00 97.50           O  
ATOM   4480  CG2 THR A 550      11.742  -5.328 -46.969  1.00 97.50           C  
ATOM   4481  OG1 THR A 550      11.336  -5.789 -44.625  1.00 97.50           O  
ATOM   4482  N   TYR A 551      13.938  -7.836 -43.531  1.00 96.31           N  
ATOM   4483  CA  TYR A 551      14.438  -8.062 -42.188  1.00 96.31           C  
ATOM   4484  C   TYR A 551      13.805  -7.078 -41.188  1.00 96.31           C  
ATOM   4485  CB  TYR A 551      15.961  -7.938 -42.156  1.00 96.31           C  
ATOM   4486  O   TYR A 551      14.461  -6.633 -40.250  1.00 96.31           O  
ATOM   4487  CG  TYR A 551      16.672  -8.922 -43.031  1.00 96.31           C  
ATOM   4488  CD1 TYR A 551      17.078 -10.164 -42.562  1.00 96.31           C  
ATOM   4489  CD2 TYR A 551      16.938  -8.609 -44.375  1.00 96.31           C  
ATOM   4490  CE1 TYR A 551      17.734 -11.070 -43.375  1.00 96.31           C  
ATOM   4491  CE2 TYR A 551      17.609  -9.508 -45.188  1.00 96.31           C  
ATOM   4492  OH  TYR A 551      18.656 -11.633 -45.500  1.00 96.31           O  
ATOM   4493  CZ  TYR A 551      18.000 -10.734 -44.688  1.00 96.31           C  
ATOM   4494  N   ILE A 552      12.625  -6.566 -41.594  1.00 96.19           N  
ATOM   4495  CA  ILE A 552      11.773  -5.730 -40.750  1.00 96.19           C  
ATOM   4496  C   ILE A 552      12.484  -4.406 -40.469  1.00 96.19           C  
ATOM   4497  CB  ILE A 552      11.414  -6.441 -39.406  1.00 96.19           C  
ATOM   4498  O   ILE A 552      12.562  -3.979 -39.312  1.00 96.19           O  
ATOM   4499  CG1 ILE A 552      10.961  -7.879 -39.688  1.00 96.19           C  
ATOM   4500  CG2 ILE A 552      10.328  -5.660 -38.656  1.00 96.19           C  
ATOM   4501  CD1 ILE A 552      10.664  -8.688 -38.438  1.00 96.19           C  
ATOM   4502  N   GLU A 553      12.891  -3.836 -41.469  1.00 94.19           N  
ATOM   4503  CA  GLU A 553      13.523  -2.523 -41.344  1.00 94.19           C  
ATOM   4504  C   GLU A 553      12.492  -1.437 -41.062  1.00 94.19           C  
ATOM   4505  CB  GLU A 553      14.297  -2.191 -42.625  1.00 94.19           C  
ATOM   4506  O   GLU A 553      11.453  -1.367 -41.750  1.00 94.19           O  
ATOM   4507  CG  GLU A 553      15.195  -0.968 -42.500  1.00 94.19           C  
ATOM   4508  CD  GLU A 553      16.031  -0.716 -43.750  1.00 94.19           C  
ATOM   4509  OE1 GLU A 553      16.750   0.310 -43.812  1.00 94.19           O  
ATOM   4510  OE2 GLU A 553      15.984  -1.553 -44.688  1.00 94.19           O  
ATOM   4511  N   LYS A 554      12.695  -0.519 -40.219  1.00 89.75           N  
ATOM   4512  CA  LYS A 554      11.766   0.516 -39.781  1.00 89.75           C  
ATOM   4513  C   LYS A 554      11.383   1.439 -40.906  1.00 89.75           C  
ATOM   4514  CB  LYS A 554      12.375   1.329 -38.625  1.00 89.75           C  
ATOM   4515  O   LYS A 554      10.211   1.793 -41.062  1.00 89.75           O  
ATOM   4516  CG  LYS A 554      12.125   0.741 -37.250  1.00 89.75           C  
ATOM   4517  CD  LYS A 554      12.695   1.630 -36.156  1.00 89.75           C  
ATOM   4518  CE  LYS A 554      12.484   1.020 -34.781  1.00 89.75           C  
ATOM   4519  NZ  LYS A 554      13.094   1.861 -33.688  1.00 89.75           N  
ATOM   4520  N   SER A 555      12.359   1.769 -41.688  1.00 92.00           N  
ATOM   4521  CA  SER A 555      12.141   2.721 -42.781  1.00 92.00           C  
ATOM   4522  C   SER A 555      11.422   2.062 -43.938  1.00 92.00           C  
ATOM   4523  CB  SER A 555      13.469   3.312 -43.250  1.00 92.00           C  
ATOM   4524  O   SER A 555      10.859   2.750 -44.812  1.00 92.00           O  
ATOM   4525  OG  SER A 555      14.328   2.297 -43.719  1.00 92.00           O  
ATOM   4526  N   LYS A 556      11.414   0.749 -43.969  1.00 94.44           N  
ATOM   4527  CA  LYS A 556      10.789   0.021 -45.062  1.00 94.44           C  
ATOM   4528  C   LYS A 556       9.688  -0.902 -44.562  1.00 94.44           C  
ATOM   4529  CB  LYS A 556      11.836  -0.786 -45.844  1.00 94.44           C  
ATOM   4530  O   LYS A 556       9.367  -1.908 -45.188  1.00 94.44           O  
ATOM   4531  CG  LYS A 556      12.945   0.059 -46.438  1.00 94.44           C  
ATOM   4532  CD  LYS A 556      13.922  -0.791 -47.250  1.00 94.44           C  
ATOM   4533  CE  LYS A 556      15.062   0.044 -47.812  1.00 94.44           C  
ATOM   4534  NZ  LYS A 556      16.031  -0.791 -48.562  1.00 94.44           N  
ATOM   4535  N   SER A 557       9.180  -0.583 -43.375  1.00 96.50           N  
ATOM   4536  CA  SER A 557       8.102  -1.388 -42.812  1.00 96.50           C  
ATOM   4537  C   SER A 557       6.801  -1.178 -43.562  1.00 96.50           C  
ATOM   4538  CB  SER A 557       7.887  -1.051 -41.344  1.00 96.50           C  
ATOM   4539  O   SER A 557       6.590  -0.122 -44.188  1.00 96.50           O  
ATOM   4540  OG  SER A 557       7.383   0.264 -41.188  1.00 96.50           O  
ATOM   4541  N   PRO A 558       5.898  -2.148 -43.531  1.00 94.62           N  
ATOM   4542  CA  PRO A 558       4.629  -1.996 -44.219  1.00 94.62           C  
ATOM   4543  C   PRO A 558       3.850  -0.759 -43.781  1.00 94.62           C  
ATOM   4544  CB  PRO A 558       3.869  -3.275 -43.875  1.00 94.62           C  
ATOM   4545  O   PRO A 558       3.389   0.016 -44.625  1.00 94.62           O  
ATOM   4546  CG  PRO A 558       4.934  -4.297 -43.625  1.00 94.62           C  
ATOM   4547  CD  PRO A 558       6.117  -3.621 -43.000  1.00 94.62           C  
ATOM   4548  N   PRO A 559       3.768  -0.488 -42.562  1.00 92.75           N  
ATOM   4549  CA  PRO A 559       3.115   0.760 -42.156  1.00 92.75           C  
ATOM   4550  C   PRO A 559       3.783   1.995 -42.750  1.00 92.75           C  
ATOM   4551  CB  PRO A 559       3.252   0.753 -40.625  1.00 92.75           C  
ATOM   4552  O   PRO A 559       3.098   2.889 -43.250  1.00 92.75           O  
ATOM   4553  CG  PRO A 559       3.318  -0.693 -40.250  1.00 92.75           C  
ATOM   4554  CD  PRO A 559       4.039  -1.434 -41.344  1.00 92.75           C  
ATOM   4555  N   ALA A 560       5.066   2.006 -42.719  1.00 93.06           N  
ATOM   4556  CA  ALA A 560       5.801   3.143 -43.281  1.00 93.06           C  
ATOM   4557  C   ALA A 560       5.609   3.238 -44.781  1.00 93.06           C  
ATOM   4558  CB  ALA A 560       7.285   3.033 -42.938  1.00 93.06           C  
ATOM   4559  O   ALA A 560       5.461   4.336 -45.312  1.00 93.06           O  
ATOM   4560  N   GLU A 561       5.664   2.109 -45.531  1.00 94.56           N  
ATOM   4561  CA  GLU A 561       5.527   2.074 -46.969  1.00 94.56           C  
ATOM   4562  C   GLU A 561       4.148   2.559 -47.406  1.00 94.56           C  
ATOM   4563  CB  GLU A 561       5.781   0.661 -47.500  1.00 94.56           C  
ATOM   4564  O   GLU A 561       4.027   3.305 -48.375  1.00 94.56           O  
ATOM   4565  CG  GLU A 561       7.258   0.299 -47.594  1.00 94.56           C  
ATOM   4566  CD  GLU A 561       8.008   1.124 -48.625  1.00 94.56           C  
ATOM   4567  OE1 GLU A 561       9.234   1.316 -48.500  1.00 94.56           O  
ATOM   4568  OE2 GLU A 561       7.363   1.582 -49.625  1.00 94.56           O  
ATOM   4569  N   PHE A 562       3.094   2.172 -46.719  1.00 92.94           N  
ATOM   4570  CA  PHE A 562       1.741   2.605 -47.031  1.00 92.94           C  
ATOM   4571  C   PHE A 562       1.584   4.105 -46.812  1.00 92.94           C  
ATOM   4572  CB  PHE A 562       0.712   1.837 -46.219  1.00 92.94           C  
ATOM   4573  O   PHE A 562       1.019   4.809 -47.656  1.00 92.94           O  
ATOM   4574  CG  PHE A 562       0.474   0.429 -46.688  1.00 92.94           C  
ATOM   4575  CD1 PHE A 562       0.358   0.149 -48.031  1.00 92.94           C  
ATOM   4576  CD2 PHE A 562       0.365  -0.615 -45.781  1.00 92.94           C  
ATOM   4577  CE1 PHE A 562       0.137  -1.152 -48.469  1.00 92.94           C  
ATOM   4578  CE2 PHE A 562       0.145  -1.918 -46.219  1.00 92.94           C  
ATOM   4579  CZ  PHE A 562       0.030  -2.186 -47.562  1.00 92.94           C  
ATOM   4580  N   MET A 563       2.109   4.539 -45.750  1.00 91.38           N  
ATOM   4581  CA  MET A 563       2.016   5.965 -45.469  1.00 91.38           C  
ATOM   4582  C   MET A 563       2.832   6.781 -46.438  1.00 91.38           C  
ATOM   4583  CB  MET A 563       2.490   6.254 -44.031  1.00 91.38           C  
ATOM   4584  O   MET A 563       2.438   7.887 -46.844  1.00 91.38           O  
ATOM   4585  CG  MET A 563       1.542   5.754 -42.969  1.00 91.38           C  
ATOM   4586  SD  MET A 563      -0.167   6.387 -43.188  1.00 91.38           S  
ATOM   4587  CE  MET A 563       0.112   8.156 -42.906  1.00 91.38           C  
ATOM   4588  N   ARG A 564       3.963   6.215 -46.812  1.00 91.94           N  
ATOM   4589  CA  ARG A 564       4.797   6.879 -47.812  1.00 91.94           C  
ATOM   4590  C   ARG A 564       4.031   7.090 -49.125  1.00 91.94           C  
ATOM   4591  CB  ARG A 564       6.066   6.066 -48.062  1.00 91.94           C  
ATOM   4592  O   ARG A 564       4.133   8.148 -49.750  1.00 91.94           O  
ATOM   4593  CG  ARG A 564       7.027   6.723 -49.062  1.00 91.94           C  
ATOM   4594  CD  ARG A 564       8.258   5.863 -49.312  1.00 91.94           C  
ATOM   4595  NE  ARG A 564       7.922   4.625 -50.000  1.00 91.94           N  
ATOM   4596  NH1 ARG A 564       8.539   5.387 -52.094  1.00 91.94           N  
ATOM   4597  NH2 ARG A 564       7.723   3.260 -51.844  1.00 91.94           N  
ATOM   4598  CZ  ARG A 564       8.062   4.426 -51.312  1.00 91.94           C  
ATOM   4599  N   MET A 565       3.229   6.184 -49.594  1.00 91.38           N  
ATOM   4600  CA  MET A 565       2.520   6.219 -50.875  1.00 91.38           C  
ATOM   4601  C   MET A 565       1.299   7.129 -50.781  1.00 91.38           C  
ATOM   4602  CB  MET A 565       2.094   4.809 -51.281  1.00 91.38           C  
ATOM   4603  O   MET A 565       0.909   7.742 -51.781  1.00 91.38           O  
ATOM   4604  CG  MET A 565       3.256   3.902 -51.656  1.00 91.38           C  
ATOM   4605  SD  MET A 565       2.701   2.246 -52.219  1.00 91.38           S  
ATOM   4606  CE  MET A 565       2.148   1.537 -50.656  1.00 91.38           C  
ATOM   4607  N   ILE A 566       0.697   7.254 -49.562  1.00 90.25           N  
ATOM   4608  CA  ILE A 566      -0.531   8.031 -49.469  1.00 90.25           C  
ATOM   4609  C   ILE A 566      -0.221   9.414 -48.875  1.00 90.25           C  
ATOM   4610  CB  ILE A 566      -1.592   7.312 -48.594  1.00 90.25           C  
ATOM   4611  O   ILE A 566      -1.036  10.328 -48.969  1.00 90.25           O  
ATOM   4612  CG1 ILE A 566      -1.063   7.082 -47.188  1.00 90.25           C  
ATOM   4613  CG2 ILE A 566      -2.004   5.988 -49.250  1.00 90.25           C  
ATOM   4614  CD1 ILE A 566      -2.062   6.410 -46.250  1.00 90.25           C  
ATOM   4615  N   GLY A 567       0.905   9.555 -48.188  1.00 89.62           N  
ATOM   4616  CA  GLY A 567       1.300  10.789 -47.531  1.00 89.62           C  
ATOM   4617  C   GLY A 567       1.527  10.625 -46.031  1.00 89.62           C  
ATOM   4618  O   GLY A 567       0.675  10.078 -45.312  1.00 89.62           O  
ATOM   4619  N   ASN A 568       2.619  11.039 -45.500  1.00 88.94           N  
ATOM   4620  CA  ASN A 568       3.016  10.852 -44.094  1.00 88.94           C  
ATOM   4621  C   ASN A 568       2.236  11.773 -43.188  1.00 88.94           C  
ATOM   4622  CB  ASN A 568       4.520  11.086 -43.938  1.00 88.94           C  
ATOM   4623  O   ASN A 568       2.312  11.641 -41.969  1.00 88.94           O  
ATOM   4624  CG  ASN A 568       5.352  10.031 -44.656  1.00 88.94           C  
ATOM   4625  ND2 ASN A 568       6.527  10.422 -45.125  1.00 88.94           N  
ATOM   4626  OD1 ASN A 568       4.938   8.875 -44.781  1.00 88.94           O  
ATOM   4627  N   ASP A 569       1.425  12.523 -43.750  1.00 82.19           N  
ATOM   4628  CA  ASP A 569       0.688  13.500 -42.938  1.00 82.19           C  
ATOM   4629  C   ASP A 569      -0.737  13.016 -42.688  1.00 82.19           C  
ATOM   4630  CB  ASP A 569       0.662  14.859 -43.656  1.00 82.19           C  
ATOM   4631  O   ASP A 569      -1.480  13.656 -41.938  1.00 82.19           O  
ATOM   4632  CG  ASP A 569       0.209  14.773 -45.094  1.00 82.19           C  
ATOM   4633  OD1 ASP A 569       0.449  13.734 -45.750  1.00 82.19           O  
ATOM   4634  OD2 ASP A 569      -0.392  15.758 -45.594  1.00 82.19           O  
ATOM   4635  N   LYS A 570      -1.147  11.969 -43.344  1.00 82.31           N  
ATOM   4636  CA  LYS A 570      -2.496  11.445 -43.156  1.00 82.31           C  
ATOM   4637  C   LYS A 570      -2.574  10.586 -41.906  1.00 82.31           C  
ATOM   4638  CB  LYS A 570      -2.945  10.641 -44.375  1.00 82.31           C  
ATOM   4639  O   LYS A 570      -2.350   9.375 -41.938  1.00 82.31           O  
ATOM   4640  CG  LYS A 570      -2.885  11.406 -45.688  1.00 82.31           C  
ATOM   4641  CD  LYS A 570      -3.992  12.453 -45.750  1.00 82.31           C  
ATOM   4642  CE  LYS A 570      -3.932  13.227 -47.062  1.00 82.31           C  
ATOM   4643  NZ  LYS A 570      -4.941  14.320 -47.125  1.00 82.31           N  
ATOM   4644  N   GLN A 571      -2.920  11.078 -40.812  1.00 82.38           N  
ATOM   4645  CA  GLN A 571      -2.906  10.375 -39.531  1.00 82.38           C  
ATOM   4646  C   GLN A 571      -4.324  10.125 -39.031  1.00 82.38           C  
ATOM   4647  CB  GLN A 571      -2.113  11.172 -38.500  1.00 82.38           C  
ATOM   4648  O   GLN A 571      -5.297  10.562 -39.656  1.00 82.38           O  
ATOM   4649  CG  GLN A 571      -0.643  11.352 -38.844  1.00 82.38           C  
ATOM   4650  CD  GLN A 571       0.135  12.078 -37.781  1.00 82.38           C  
ATOM   4651  NE2 GLN A 571       1.423  12.297 -38.000  1.00 82.38           N  
ATOM   4652  OE1 GLN A 571      -0.417  12.438 -36.719  1.00 82.38           O  
ATOM   4653  N   GLY A 572      -4.496   9.234 -38.062  1.00 77.69           N  
ATOM   4654  CA  GLY A 572      -5.781   8.961 -37.438  1.00 77.69           C  
ATOM   4655  C   GLY A 572      -6.617   7.957 -38.219  1.00 77.69           C  
ATOM   4656  O   GLY A 572      -6.109   6.922 -38.656  1.00 77.69           O  
ATOM   4657  N   GLN A 573      -7.879   8.258 -38.375  1.00 80.12           N  
ATOM   4658  CA  GLN A 573      -8.828   7.305 -38.938  1.00 80.12           C  
ATOM   4659  C   GLN A 573      -8.797   7.336 -40.469  1.00 80.12           C  
ATOM   4660  CB  GLN A 573     -10.242   7.598 -38.438  1.00 80.12           C  
ATOM   4661  O   GLN A 573      -9.352   6.449 -41.125  1.00 80.12           O  
ATOM   4662  CG  GLN A 573     -10.461   7.266 -36.969  1.00 80.12           C  
ATOM   4663  CD  GLN A 573     -11.914   7.363 -36.562  1.00 80.12           C  
ATOM   4664  NE2 GLN A 573     -12.203   6.980 -35.312  1.00 80.12           N  
ATOM   4665  OE1 GLN A 573     -12.773   7.781 -37.344  1.00 80.12           O  
ATOM   4666  N   MET A 574      -8.008   8.203 -41.031  1.00 85.69           N  
ATOM   4667  CA  MET A 574      -7.965   8.359 -42.469  1.00 85.69           C  
ATOM   4668  C   MET A 574      -7.066   7.297 -43.125  1.00 85.69           C  
ATOM   4669  CB  MET A 574      -7.473   9.758 -42.844  1.00 85.69           C  
ATOM   4670  O   MET A 574      -7.137   7.059 -44.312  1.00 85.69           O  
ATOM   4671  CG  MET A 574      -8.523  10.836 -42.688  1.00 85.69           C  
ATOM   4672  SD  MET A 574      -9.984  10.570 -43.781  1.00 85.69           S  
ATOM   4673  CE  MET A 574      -9.266  10.945 -45.406  1.00 85.69           C  
ATOM   4674  N   ILE A 575      -6.371   6.676 -42.344  1.00 86.38           N  
ATOM   4675  CA  ILE A 575      -5.418   5.695 -42.844  1.00 86.38           C  
ATOM   4676  C   ILE A 575      -6.164   4.598 -43.625  1.00 86.38           C  
ATOM   4677  CB  ILE A 575      -4.574   5.086 -41.719  1.00 86.38           C  
ATOM   4678  O   ILE A 575      -5.805   4.266 -44.750  1.00 86.38           O  
ATOM   4679  CG1 ILE A 575      -3.783   6.180 -41.000  1.00 86.38           C  
ATOM   4680  CG2 ILE A 575      -3.637   4.004 -42.250  1.00 86.38           C  
ATOM   4681  CD1 ILE A 575      -3.043   5.691 -39.750  1.00 86.38           C  
ATOM   4682  N   VAL A 576      -7.242   4.137 -43.000  1.00 89.38           N  
ATOM   4683  CA  VAL A 576      -7.988   3.029 -43.562  1.00 89.38           C  
ATOM   4684  C   VAL A 576      -8.641   3.480 -44.875  1.00 89.38           C  
ATOM   4685  CB  VAL A 576      -9.062   2.492 -42.594  1.00 89.38           C  
ATOM   4686  O   VAL A 576      -8.688   2.725 -45.844  1.00 89.38           O  
ATOM   4687  CG1 VAL A 576      -9.859   1.357 -43.250  1.00 89.38           C  
ATOM   4688  CG2 VAL A 576      -8.414   2.020 -41.312  1.00 89.38           C  
ATOM   4689  N   PHE A 577      -9.094   4.699 -44.906  1.00 87.56           N  
ATOM   4690  CA  PHE A 577      -9.758   5.250 -46.094  1.00 87.56           C  
ATOM   4691  C   PHE A 577      -8.812   5.301 -47.281  1.00 87.56           C  
ATOM   4692  CB  PHE A 577     -10.305   6.652 -45.781  1.00 87.56           C  
ATOM   4693  O   PHE A 577      -9.125   4.777 -48.344  1.00 87.56           O  
ATOM   4694  CG  PHE A 577     -11.133   7.234 -46.906  1.00 87.56           C  
ATOM   4695  CD1 PHE A 577     -10.562   8.078 -47.844  1.00 87.56           C  
ATOM   4696  CD2 PHE A 577     -12.484   6.934 -47.000  1.00 87.56           C  
ATOM   4697  CE1 PHE A 577     -11.328   8.617 -48.875  1.00 87.56           C  
ATOM   4698  CE2 PHE A 577     -13.258   7.469 -48.031  1.00 87.56           C  
ATOM   4699  CZ  PHE A 577     -12.672   8.312 -48.969  1.00 87.56           C  
ATOM   4700  N   HIS A 578      -7.676   5.844 -47.094  1.00 89.69           N  
ATOM   4701  CA  HIS A 578      -6.699   6.000 -48.156  1.00 89.69           C  
ATOM   4702  C   HIS A 578      -6.117   4.656 -48.594  1.00 89.69           C  
ATOM   4703  CB  HIS A 578      -5.578   6.949 -47.750  1.00 89.69           C  
ATOM   4704  O   HIS A 578      -5.801   4.449 -49.750  1.00 89.69           O  
ATOM   4705  CG  HIS A 578      -5.996   8.383 -47.688  1.00 89.69           C  
ATOM   4706  CD2 HIS A 578      -6.324   9.172 -46.625  1.00 89.69           C  
ATOM   4707  ND1 HIS A 578      -6.113   9.172 -48.781  1.00 89.69           N  
ATOM   4708  CE1 HIS A 578      -6.500  10.383 -48.438  1.00 89.69           C  
ATOM   4709  NE2 HIS A 578      -6.633  10.406 -47.125  1.00 89.69           N  
ATOM   4710  N   LEU A 579      -6.035   3.818 -47.625  1.00 94.19           N  
ATOM   4711  CA  LEU A 579      -5.512   2.488 -47.938  1.00 94.19           C  
ATOM   4712  C   LEU A 579      -6.445   1.731 -48.875  1.00 94.19           C  
ATOM   4713  CB  LEU A 579      -5.316   1.694 -46.625  1.00 94.19           C  
ATOM   4714  O   LEU A 579      -6.000   1.149 -49.875  1.00 94.19           O  
ATOM   4715  CG  LEU A 579      -4.668   0.317 -46.781  1.00 94.19           C  
ATOM   4716  CD1 LEU A 579      -3.258   0.451 -47.344  1.00 94.19           C  
ATOM   4717  CD2 LEU A 579      -4.641  -0.403 -45.438  1.00 94.19           C  
ATOM   4718  N   ILE A 580      -7.738   1.760 -48.594  1.00 93.75           N  
ATOM   4719  CA  ILE A 580      -8.734   1.068 -49.406  1.00 93.75           C  
ATOM   4720  C   ILE A 580      -8.727   1.638 -50.812  1.00 93.75           C  
ATOM   4721  CB  ILE A 580     -10.141   1.180 -48.781  1.00 93.75           C  
ATOM   4722  O   ILE A 580      -8.766   0.888 -51.812  1.00 93.75           O  
ATOM   4723  CG1 ILE A 580     -10.203   0.415 -47.469  1.00 93.75           C  
ATOM   4724  CG2 ILE A 580     -11.203   0.667 -49.750  1.00 93.75           C  
ATOM   4725  CD1 ILE A 580     -11.508   0.618 -46.688  1.00 93.75           C  
ATOM   4726  N   GLU A 581      -8.625   2.922 -50.875  1.00 92.62           N  
ATOM   4727  CA  GLU A 581      -8.625   3.588 -52.188  1.00 92.62           C  
ATOM   4728  C   GLU A 581      -7.379   3.229 -53.000  1.00 92.62           C  
ATOM   4729  CB  GLU A 581      -8.719   5.105 -52.000  1.00 92.62           C  
ATOM   4730  O   GLU A 581      -7.465   2.936 -54.188  1.00 92.62           O  
ATOM   4731  CG  GLU A 581      -9.258   5.832 -53.219  1.00 92.62           C  
ATOM   4732  CD  GLU A 581      -9.484   7.320 -53.000  1.00 92.62           C  
ATOM   4733  OE1 GLU A 581      -9.922   8.023 -53.938  1.00 92.62           O  
ATOM   4734  OE2 GLU A 581      -9.211   7.781 -51.875  1.00 92.62           O  
ATOM   4735  N   LEU A 582      -6.297   3.252 -52.344  1.00 94.12           N  
ATOM   4736  CA  LEU A 582      -5.027   2.912 -52.969  1.00 94.12           C  
ATOM   4737  C   LEU A 582      -5.062   1.495 -53.531  1.00 94.12           C  
ATOM   4738  CB  LEU A 582      -3.879   3.045 -51.969  1.00 94.12           C  
ATOM   4739  O   LEU A 582      -4.633   1.263 -54.656  1.00 94.12           O  
ATOM   4740  CG  LEU A 582      -2.486   2.676 -52.469  1.00 94.12           C  
ATOM   4741  CD1 LEU A 582      -2.016   3.691 -53.531  1.00 94.12           C  
ATOM   4742  CD2 LEU A 582      -1.496   2.586 -51.312  1.00 94.12           C  
ATOM   4743  N   LEU A 583      -5.629   0.594 -52.812  1.00 95.94           N  
ATOM   4744  CA  LEU A 583      -5.652  -0.815 -53.219  1.00 95.94           C  
ATOM   4745  C   LEU A 583      -6.605  -1.046 -54.375  1.00 95.94           C  
ATOM   4746  CB  LEU A 583      -6.066  -1.685 -52.000  1.00 95.94           C  
ATOM   4747  O   LEU A 583      -6.336  -1.875 -55.250  1.00 95.94           O  
ATOM   4748  CG  LEU A 583      -5.098  -1.720 -50.844  1.00 95.94           C  
ATOM   4749  CD1 LEU A 583      -5.715  -2.475 -49.656  1.00 95.94           C  
ATOM   4750  CD2 LEU A 583      -3.773  -2.355 -51.250  1.00 95.94           C  
ATOM   4751  N   LYS A 584      -7.668  -0.348 -54.406  1.00 93.00           N  
ATOM   4752  CA  LYS A 584      -8.625  -0.445 -55.500  1.00 93.00           C  
ATOM   4753  C   LYS A 584      -8.008   0.004 -56.812  1.00 93.00           C  
ATOM   4754  CB  LYS A 584      -9.875   0.389 -55.188  1.00 93.00           C  
ATOM   4755  O   LYS A 584      -8.383  -0.483 -57.875  1.00 93.00           O  
ATOM   4756  CG  LYS A 584     -10.938  -0.353 -54.406  1.00 93.00           C  
ATOM   4757  CD  LYS A 584     -12.188   0.501 -54.219  1.00 93.00           C  
ATOM   4758  CE  LYS A 584     -13.273  -0.263 -53.469  1.00 93.00           C  
ATOM   4759  NZ  LYS A 584     -14.469   0.595 -53.188  1.00 93.00           N  
ATOM   4760  N   ASN A 585      -7.004   0.883 -56.688  1.00 94.25           N  
ATOM   4761  CA  ASN A 585      -6.328   1.418 -57.844  1.00 94.25           C  
ATOM   4762  C   ASN A 585      -5.023   0.682 -58.156  1.00 94.25           C  
ATOM   4763  CB  ASN A 585      -6.066   2.918 -57.688  1.00 94.25           C  
ATOM   4764  O   ASN A 585      -4.039   1.291 -58.562  1.00 94.25           O  
ATOM   4765  CG  ASN A 585      -7.344   3.738 -57.719  1.00 94.25           C  
ATOM   4766  ND2 ASN A 585      -7.316   4.898 -57.062  1.00 94.25           N  
ATOM   4767  OD1 ASN A 585      -8.344   3.334 -58.312  1.00 94.25           O  
ATOM   4768  N   ASN A 586      -4.867  -0.553 -57.750  1.00 93.31           N  
ATOM   4769  CA  ASN A 586      -3.795  -1.497 -58.031  1.00 93.31           C  
ATOM   4770  C   ASN A 586      -2.486  -1.077 -57.375  1.00 93.31           C  
ATOM   4771  CB  ASN A 586      -3.602  -1.646 -59.531  1.00 93.31           C  
ATOM   4772  O   ASN A 586      -1.404  -1.340 -57.906  1.00 93.31           O  
ATOM   4773  CG  ASN A 586      -4.773  -2.334 -60.219  1.00 93.31           C  
ATOM   4774  ND2 ASN A 586      -5.059  -1.945 -61.469  1.00 93.31           N  
ATOM   4775  OD1 ASN A 586      -5.414  -3.209 -59.625  1.00 93.31           O  
ATOM   4776  N   GLY A 587      -2.623  -0.289 -56.312  1.00 96.62           N  
ATOM   4777  CA  GLY A 587      -1.456   0.018 -55.500  1.00 96.62           C  
ATOM   4778  C   GLY A 587      -1.044  -1.124 -54.594  1.00 96.62           C  
ATOM   4779  O   GLY A 587      -1.878  -1.691 -53.875  1.00 96.62           O  
ATOM   4780  N   ARG A 588       0.244  -1.567 -54.656  1.00 97.94           N  
ATOM   4781  CA  ARG A 588       0.813  -2.586 -53.781  1.00 97.94           C  
ATOM   4782  C   ARG A 588       2.201  -2.176 -53.312  1.00 97.94           C  
ATOM   4783  CB  ARG A 588       0.887  -3.934 -54.500  1.00 97.94           C  
ATOM   4784  O   ARG A 588       2.762  -1.185 -53.781  1.00 97.94           O  
ATOM   4785  CG  ARG A 588      -0.452  -4.422 -55.031  1.00 97.94           C  
ATOM   4786  CD  ARG A 588      -1.397  -4.809 -53.906  1.00 97.94           C  
ATOM   4787  NE  ARG A 588      -2.656  -5.344 -54.406  1.00 97.94           N  
ATOM   4788  NH1 ARG A 588      -3.672  -3.281 -54.656  1.00 97.94           N  
ATOM   4789  NH2 ARG A 588      -4.805  -5.195 -55.219  1.00 97.94           N  
ATOM   4790  CZ  ARG A 588      -3.709  -4.605 -54.781  1.00 97.94           C  
ATOM   4791  N   LEU A 589       2.779  -2.904 -52.312  1.00 97.62           N  
ATOM   4792  CA  LEU A 589       4.160  -2.699 -51.906  1.00 97.62           C  
ATOM   4793  C   LEU A 589       5.129  -2.996 -53.062  1.00 97.62           C  
ATOM   4794  CB  LEU A 589       4.492  -3.584 -50.688  1.00 97.62           C  
ATOM   4795  O   LEU A 589       4.914  -3.936 -53.812  1.00 97.62           O  
ATOM   4796  CG  LEU A 589       3.703  -3.305 -49.406  1.00 97.62           C  
ATOM   4797  CD1 LEU A 589       4.004  -4.367 -48.375  1.00 97.62           C  
ATOM   4798  CD2 LEU A 589       4.027  -1.912 -48.875  1.00 97.62           C  
ATOM   4799  N   PRO A 590       6.215  -2.227 -53.219  1.00 97.12           N  
ATOM   4800  CA  PRO A 590       7.199  -2.494 -54.250  1.00 97.12           C  
ATOM   4801  C   PRO A 590       8.078  -3.705 -53.938  1.00 97.12           C  
ATOM   4802  CB  PRO A 590       8.031  -1.210 -54.312  1.00 97.12           C  
ATOM   4803  O   PRO A 590       8.133  -4.156 -52.812  1.00 97.12           O  
ATOM   4804  CG  PRO A 590       7.930  -0.645 -52.906  1.00 97.12           C  
ATOM   4805  CD  PRO A 590       6.590  -1.019 -52.344  1.00 97.12           C  
ATOM   4806  N   ARG A 591       8.727  -4.266 -54.969  1.00 97.00           N  
ATOM   4807  CA  ARG A 591       9.648  -5.379 -54.781  1.00 97.00           C  
ATOM   4808  C   ARG A 591      10.805  -4.984 -53.875  1.00 97.00           C  
ATOM   4809  CB  ARG A 591      10.180  -5.867 -56.125  1.00 97.00           C  
ATOM   4810  O   ARG A 591      11.469  -3.971 -54.094  1.00 97.00           O  
ATOM   4811  CG  ARG A 591      11.039  -7.121 -56.031  1.00 97.00           C  
ATOM   4812  CD  ARG A 591      11.539  -7.566 -57.406  1.00 97.00           C  
ATOM   4813  NE  ARG A 591      12.531  -6.641 -57.938  1.00 97.00           N  
ATOM   4814  NH1 ARG A 591      12.898  -7.832 -59.875  1.00 97.00           N  
ATOM   4815  NH2 ARG A 591      14.039  -5.883 -59.500  1.00 97.00           N  
ATOM   4816  CZ  ARG A 591      13.156  -6.785 -59.094  1.00 97.00           C  
ATOM   4817  N   PRO A 592      10.992  -5.691 -52.750  1.00 96.88           N  
ATOM   4818  CA  PRO A 592      12.117  -5.375 -51.875  1.00 96.88           C  
ATOM   4819  C   PRO A 592      13.469  -5.535 -52.562  1.00 96.88           C  
ATOM   4820  CB  PRO A 592      11.969  -6.379 -50.719  1.00 96.88           C  
ATOM   4821  O   PRO A 592      13.586  -6.301 -53.531  1.00 96.88           O  
ATOM   4822  CG  PRO A 592      10.586  -6.930 -50.875  1.00 96.88           C  
ATOM   4823  CD  PRO A 592      10.172  -6.785 -52.312  1.00 96.88           C  
ATOM   4824  N   ASP A 593      14.508  -4.902 -52.031  1.00 96.31           N  
ATOM   4825  CA  ASP A 593      15.867  -5.027 -52.562  1.00 96.31           C  
ATOM   4826  C   ASP A 593      16.375  -6.465 -52.438  1.00 96.31           C  
ATOM   4827  CB  ASP A 593      16.812  -4.074 -51.844  1.00 96.31           C  
ATOM   4828  O   ASP A 593      16.328  -7.051 -51.344  1.00 96.31           O  
ATOM   4829  CG  ASP A 593      16.531  -2.613 -52.125  1.00 96.31           C  
ATOM   4830  OD1 ASP A 593      15.984  -2.303 -53.219  1.00 96.31           O  
ATOM   4831  OD2 ASP A 593      16.844  -1.764 -51.281  1.00 96.31           O  
ATOM   4832  N   GLY A 594      16.734  -7.031 -53.562  1.00 95.25           N  
ATOM   4833  CA  GLY A 594      17.344  -8.352 -53.562  1.00 95.25           C  
ATOM   4834  C   GLY A 594      16.328  -9.477 -53.625  1.00 95.25           C  
ATOM   4835  O   GLY A 594      16.688 -10.656 -53.656  1.00 95.25           O  
ATOM   4836  N   CYS A 595      15.039  -9.219 -53.656  1.00 97.69           N  
ATOM   4837  CA  CYS A 595      13.984 -10.219 -53.719  1.00 97.69           C  
ATOM   4838  C   CYS A 595      13.898 -10.828 -55.094  1.00 97.69           C  
ATOM   4839  CB  CYS A 595      12.641  -9.609 -53.312  1.00 97.69           C  
ATOM   4840  O   CYS A 595      13.781 -10.109 -56.094  1.00 97.69           O  
ATOM   4841  SG  CYS A 595      11.258 -10.773 -53.438  1.00 97.69           S  
ATOM   4842  N   PRO A 596      14.008 -12.109 -55.250  1.00 96.69           N  
ATOM   4843  CA  PRO A 596      13.859 -12.750 -56.562  1.00 96.69           C  
ATOM   4844  C   PRO A 596      12.500 -12.461 -57.188  1.00 96.69           C  
ATOM   4845  CB  PRO A 596      14.016 -14.234 -56.250  1.00 96.69           C  
ATOM   4846  O   PRO A 596      11.500 -12.305 -56.500  1.00 96.69           O  
ATOM   4847  CG  PRO A 596      14.680 -14.281 -54.906  1.00 96.69           C  
ATOM   4848  CD  PRO A 596      14.320 -13.031 -54.156  1.00 96.69           C  
ATOM   4849  N   ASP A 597      12.406 -12.453 -58.531  1.00 96.88           N  
ATOM   4850  CA  ASP A 597      11.188 -12.172 -59.312  1.00 96.88           C  
ATOM   4851  C   ASP A 597      10.102 -13.195 -58.969  1.00 96.88           C  
ATOM   4852  CB  ASP A 597      11.477 -12.164 -60.812  1.00 96.88           C  
ATOM   4853  O   ASP A 597       8.922 -12.836 -58.875  1.00 96.88           O  
ATOM   4854  CG  ASP A 597      12.281 -10.953 -61.250  1.00 96.88           C  
ATOM   4855  OD1 ASP A 597      12.219  -9.906 -60.562  1.00 96.88           O  
ATOM   4856  OD2 ASP A 597      12.984 -11.062 -62.281  1.00 96.88           O  
ATOM   4857  N   GLU A 598      10.531 -14.406 -58.781  1.00 97.38           N  
ATOM   4858  CA  GLU A 598       9.578 -15.484 -58.531  1.00 97.38           C  
ATOM   4859  C   GLU A 598       8.859 -15.273 -57.188  1.00 97.38           C  
ATOM   4860  CB  GLU A 598      10.289 -16.844 -58.531  1.00 97.38           C  
ATOM   4861  O   GLU A 598       7.680 -15.602 -57.062  1.00 97.38           O  
ATOM   4862  CG  GLU A 598      10.844 -17.234 -59.906  1.00 97.38           C  
ATOM   4863  CD  GLU A 598      11.539 -18.594 -59.875  1.00 97.38           C  
ATOM   4864  OE1 GLU A 598      12.086 -18.984 -60.938  1.00 97.38           O  
ATOM   4865  OE2 GLU A 598      11.531 -19.250 -58.812  1.00 97.38           O  
ATOM   4866  N   ILE A 599       9.555 -14.742 -56.219  1.00 97.88           N  
ATOM   4867  CA  ILE A 599       8.984 -14.492 -54.875  1.00 97.88           C  
ATOM   4868  C   ILE A 599       8.008 -13.320 -54.969  1.00 97.88           C  
ATOM   4869  CB  ILE A 599      10.078 -14.211 -53.844  1.00 97.88           C  
ATOM   4870  O   ILE A 599       6.918 -13.375 -54.375  1.00 97.88           O  
ATOM   4871  CG1 ILE A 599      11.000 -15.422 -53.688  1.00 97.88           C  
ATOM   4872  CG2 ILE A 599       9.453 -13.820 -52.500  1.00 97.88           C  
ATOM   4873  CD1 ILE A 599      10.281 -16.688 -53.219  1.00 97.88           C  
ATOM   4874  N   TYR A 600       8.312 -12.281 -55.688  1.00 97.81           N  
ATOM   4875  CA  TYR A 600       7.434 -11.125 -55.812  1.00 97.81           C  
ATOM   4876  C   TYR A 600       6.156 -11.492 -56.562  1.00 97.81           C  
ATOM   4877  CB  TYR A 600       8.148  -9.977 -56.531  1.00 97.81           C  
ATOM   4878  O   TYR A 600       5.086 -10.961 -56.250  1.00 97.81           O  
ATOM   4879  CG  TYR A 600       7.414  -8.664 -56.438  1.00 97.81           C  
ATOM   4880  CD1 TYR A 600       6.793  -8.125 -57.562  1.00 97.81           C  
ATOM   4881  CD2 TYR A 600       7.336  -7.953 -55.250  1.00 97.81           C  
ATOM   4882  CE1 TYR A 600       6.113  -6.914 -57.500  1.00 97.81           C  
ATOM   4883  CE2 TYR A 600       6.660  -6.742 -55.188  1.00 97.81           C  
ATOM   4884  OH  TYR A 600       5.383  -5.027 -56.250  1.00 97.81           O  
ATOM   4885  CZ  TYR A 600       6.055  -6.230 -56.312  1.00 97.81           C  
ATOM   4886  N   MET A 601       6.309 -12.414 -57.500  1.00 97.75           N  
ATOM   4887  CA  MET A 601       5.133 -12.883 -58.219  1.00 97.75           C  
ATOM   4888  C   MET A 601       4.133 -13.531 -57.281  1.00 97.75           C  
ATOM   4889  CB  MET A 601       5.531 -13.875 -59.312  1.00 97.75           C  
ATOM   4890  O   MET A 601       2.924 -13.320 -57.406  1.00 97.75           O  
ATOM   4891  CG  MET A 601       4.414 -14.188 -60.312  1.00 97.75           C  
ATOM   4892  SD  MET A 601       4.984 -15.203 -61.719  1.00 97.75           S  
ATOM   4893  CE  MET A 601       5.305 -16.781 -60.875  1.00 97.75           C  
ATOM   4894  N   ILE A 602       4.598 -14.273 -56.344  1.00 98.31           N  
ATOM   4895  CA  ILE A 602       3.744 -14.898 -55.344  1.00 98.31           C  
ATOM   4896  C   ILE A 602       3.020 -13.820 -54.531  1.00 98.31           C  
ATOM   4897  CB  ILE A 602       4.555 -15.812 -54.375  1.00 98.31           C  
ATOM   4898  O   ILE A 602       1.814 -13.930 -54.281  1.00 98.31           O  
ATOM   4899  CG1 ILE A 602       5.133 -17.000 -55.156  1.00 98.31           C  
ATOM   4900  CG2 ILE A 602       3.688 -16.297 -53.219  1.00 98.31           C  
ATOM   4901  CD1 ILE A 602       6.047 -17.891 -54.344  1.00 98.31           C  
ATOM   4902  N   MET A 603       3.656 -12.711 -54.125  1.00 98.56           N  
ATOM   4903  CA  MET A 603       3.041 -11.617 -53.375  1.00 98.56           C  
ATOM   4904  C   MET A 603       1.891 -11.000 -54.156  1.00 98.56           C  
ATOM   4905  CB  MET A 603       4.078 -10.547 -53.031  1.00 98.56           C  
ATOM   4906  O   MET A 603       0.811 -10.773 -53.625  1.00 98.56           O  
ATOM   4907  CG  MET A 603       5.188 -11.039 -52.125  1.00 98.56           C  
ATOM   4908  SD  MET A 603       6.422  -9.734 -51.750  1.00 98.56           S  
ATOM   4909  CE  MET A 603       7.703 -10.719 -50.938  1.00 98.56           C  
ATOM   4910  N   THR A 604       2.133 -10.828 -55.438  1.00 97.50           N  
ATOM   4911  CA  THR A 604       1.134 -10.164 -56.281  1.00 97.50           C  
ATOM   4912  C   THR A 604      -0.113 -11.031 -56.438  1.00 97.50           C  
ATOM   4913  CB  THR A 604       1.696  -9.836 -57.688  1.00 97.50           C  
ATOM   4914  O   THR A 604      -1.230 -10.516 -56.500  1.00 97.50           O  
ATOM   4915  CG2 THR A 604       2.760  -8.750 -57.594  1.00 97.50           C  
ATOM   4916  OG1 THR A 604       2.279 -11.023 -58.250  1.00 97.50           O  
ATOM   4917  N   GLU A 605       0.059 -12.336 -56.500  1.00 98.31           N  
ATOM   4918  CA  GLU A 605      -1.076 -13.250 -56.562  1.00 98.31           C  
ATOM   4919  C   GLU A 605      -1.886 -13.234 -55.281  1.00 98.31           C  
ATOM   4920  CB  GLU A 605      -0.600 -14.672 -56.875  1.00 98.31           C  
ATOM   4921  O   GLU A 605      -3.117 -13.266 -55.312  1.00 98.31           O  
ATOM   4922  CG  GLU A 605      -0.006 -14.836 -58.281  1.00 98.31           C  
ATOM   4923  CD  GLU A 605       0.545 -16.219 -58.531  1.00 98.31           C  
ATOM   4924  OE1 GLU A 605       1.188 -16.438 -59.594  1.00 98.31           O  
ATOM   4925  OE2 GLU A 605       0.331 -17.109 -57.656  1.00 98.31           O  
ATOM   4926  N   CYS A 606      -1.230 -13.156 -54.125  1.00 98.50           N  
ATOM   4927  CA  CYS A 606      -1.897 -13.109 -52.844  1.00 98.50           C  
ATOM   4928  C   CYS A 606      -2.643 -11.789 -52.656  1.00 98.50           C  
ATOM   4929  CB  CYS A 606      -0.886 -13.289 -51.719  1.00 98.50           C  
ATOM   4930  O   CYS A 606      -3.664 -11.734 -51.969  1.00 98.50           O  
ATOM   4931  SG  CYS A 606      -0.010 -14.867 -51.750  1.00 98.50           S  
ATOM   4932  N   TRP A 607      -2.180 -10.727 -53.312  1.00 98.19           N  
ATOM   4933  CA  TRP A 607      -2.740  -9.383 -53.156  1.00 98.19           C  
ATOM   4934  C   TRP A 607      -3.730  -9.078 -54.281  1.00 98.19           C  
ATOM   4935  CB  TRP A 607      -1.625  -8.336 -53.156  1.00 98.19           C  
ATOM   4936  O   TRP A 607      -3.875  -7.926 -54.688  1.00 98.19           O  
ATOM   4937  CG  TRP A 607      -0.759  -8.383 -51.938  1.00 98.19           C
[truncated: 435,538 more chars]
