# Supplementary material for: A germline JAK2 exon12 mutation and a late somatic CALR mutation in a patient with essential thrombocythemia
Source: Front Oncol. 2024 Jan 4;13:1265022. doi: 10.3389/fonc.2023.1265022 (PMC10794477; doi:10.3389/fonc.2023.1265022)
Supplement: Supplementary file 1 [file DataSheet_1.zip › jak_5c98e/jak_5c98e_unrelaxed_alphafold2_multimer_v3_model_2_seed_000.pdb]

MODEL     1                                                                     
ATOM      1  N   PRO A   1     -30.609   1.090   5.621  1.00 82.12           N  
ATOM      2  CA  PRO A   1     -30.531   0.218   6.797  1.00 82.12           C  
ATOM      3  C   PRO A   1     -29.094  -0.234   7.102  1.00 82.12           C  
ATOM      4  CB  PRO A   1     -31.406  -0.974   6.410  1.00 82.12           C  
ATOM      5  O   PRO A   1     -28.297  -0.421   6.180  1.00 82.12           O  
ATOM      6  CG  PRO A   1     -31.375  -1.004   4.918  1.00 82.12           C  
ATOM      7  CD  PRO A   1     -31.234   0.404   4.414  1.00 82.12           C  
ATOM      8  N   PRO A   2     -28.703  -0.279   8.438  1.00 80.44           N  
ATOM      9  CA  PRO A   2     -27.375  -0.788   8.766  1.00 80.44           C  
ATOM     10  C   PRO A   2     -27.188  -2.250   8.367  1.00 80.44           C  
ATOM     11  CB  PRO A   2     -27.297  -0.621  10.289  1.00 80.44           C  
ATOM     12  O   PRO A   2     -28.172  -2.982   8.211  1.00 80.44           O  
ATOM     13  CG  PRO A   2     -28.719  -0.690  10.742  1.00 80.44           C  
ATOM     14  CD  PRO A   2     -29.594  -0.103   9.680  1.00 80.44           C  
ATOM     15  N   LYS A   3     -25.797  -2.633   8.062  1.00 82.88           N  
ATOM     16  CA  LYS A   3     -25.516  -4.016   7.699  1.00 82.88           C  
ATOM     17  C   LYS A   3     -25.688  -4.945   8.898  1.00 82.88           C  
ATOM     18  CB  LYS A   3     -24.094  -4.141   7.145  1.00 82.88           C  
ATOM     19  O   LYS A   3     -25.406  -4.562  10.031  1.00 82.88           O  
ATOM     20  CG  LYS A   3     -23.875  -3.389   5.840  1.00 82.88           C  
ATOM     21  CD  LYS A   3     -22.453  -3.582   5.316  1.00 82.88           C  
ATOM     22  CE  LYS A   3     -22.219  -2.797   4.035  1.00 82.88           C  
ATOM     23  NZ  LYS A   3     -20.828  -2.967   3.529  1.00 82.88           N  
ATOM     24  N   PRO A   4     -26.188  -6.207   8.641  1.00 83.25           N  
ATOM     25  CA  PRO A   4     -26.344  -7.164   9.734  1.00 83.25           C  
ATOM     26  C   PRO A   4     -25.031  -7.484  10.445  1.00 83.25           C  
ATOM     27  CB  PRO A   4     -26.906  -8.406   9.039  1.00 83.25           C  
ATOM     28  O   PRO A   4     -23.969  -7.348   9.844  1.00 83.25           O  
ATOM     29  CG  PRO A   4     -27.469  -7.906   7.746  1.00 83.25           C  
ATOM     30  CD  PRO A   4     -26.672  -6.695   7.332  1.00 83.25           C  
ATOM     31  N   LYS A   5     -25.062  -7.766  11.773  1.00 81.38           N  
ATOM     32  CA  LYS A   5     -23.938  -8.180  12.602  1.00 81.38           C  
ATOM     33  C   LYS A   5     -23.016  -7.008  12.906  1.00 81.38           C  
ATOM     34  CB  LYS A   5     -23.156  -9.305  11.914  1.00 81.38           C  
ATOM     35  O   LYS A   5     -21.859  -7.199  13.305  1.00 81.38           O  
ATOM     36  CG  LYS A   5     -23.953 -10.578  11.703  1.00 81.38           C  
ATOM     37  CD  LYS A   5     -23.125 -11.648  11.016  1.00 81.38           C  
ATOM     38  CE  LYS A   5     -23.938 -12.898  10.727  1.00 81.38           C  
ATOM     39  NZ  LYS A   5     -23.156 -13.914   9.961  1.00 81.38           N  
ATOM     40  N   ASP A   6     -23.531  -5.738  12.594  1.00 79.75           N  
ATOM     41  CA  ASP A   6     -22.828  -4.520  12.977  1.00 79.75           C  
ATOM     42  C   ASP A   6     -23.453  -3.896  14.219  1.00 79.75           C  
ATOM     43  CB  ASP A   6     -22.844  -3.512  11.828  1.00 79.75           C  
ATOM     44  O   ASP A   6     -24.688  -3.877  14.367  1.00 79.75           O  
ATOM     45  CG  ASP A   6     -21.906  -3.898  10.695  1.00 79.75           C  
ATOM     46  OD1 ASP A   6     -21.203  -4.930  10.805  1.00 79.75           O  
ATOM     47  OD2 ASP A   6     -21.859  -3.162   9.688  1.00 79.75           O  
ATOM     48  N   LYS A   7     -22.656  -3.555  15.156  1.00 75.50           N  
ATOM     49  CA  LYS A   7     -23.172  -2.857  16.328  1.00 75.50           C  
ATOM     50  C   LYS A   7     -23.375  -1.372  16.047  1.00 75.50           C  
ATOM     51  CB  LYS A   7     -22.234  -3.045  17.516  1.00 75.50           C  
ATOM     52  O   LYS A   7     -22.406  -0.605  16.031  1.00 75.50           O  
ATOM     53  CG  LYS A   7     -22.078  -4.492  17.969  1.00 75.50           C  
ATOM     54  CD  LYS A   7     -21.125  -4.613  19.141  1.00 75.50           C  
ATOM     55  CE  LYS A   7     -20.891  -6.066  19.531  1.00 75.50           C  
ATOM     56  NZ  LYS A   7     -19.922  -6.195  20.672  1.00 75.50           N  
ATOM     57  N   SER A   8     -24.734  -1.006  15.742  1.00 76.94           N  
ATOM     58  CA  SER A   8     -25.078   0.387  15.477  1.00 76.94           C  
ATOM     59  C   SER A   8     -25.891   0.985  16.625  1.00 76.94           C  
ATOM     60  CB  SER A   8     -25.859   0.505  14.164  1.00 76.94           C  
ATOM     61  O   SER A   8     -27.031   0.602  16.844  1.00 76.94           O  
ATOM     62  OG  SER A   8     -26.172   1.859  13.891  1.00 76.94           O  
ATOM     63  N   ASN A   9     -25.406   1.950  17.328  1.00 74.88           N  
ATOM     64  CA  ASN A   9     -26.062   2.541  18.500  1.00 74.88           C  
ATOM     65  C   ASN A   9     -26.859   3.789  18.125  1.00 74.88           C  
ATOM     66  CB  ASN A   9     -25.031   2.871  19.578  1.00 74.88           C  
ATOM     67  O   ASN A   9     -27.328   4.520  19.000  1.00 74.88           O  
ATOM     68  CG  ASN A   9     -24.297   1.643  20.094  1.00 74.88           C  
ATOM     69  ND2 ASN A   9     -23.062   1.831  20.531  1.00 74.88           N  
ATOM     70  OD1 ASN A   9     -24.844   0.535  20.078  1.00 74.88           O  
ATOM     71  N   LEU A  10     -26.953   4.012  16.891  1.00 72.38           N  
ATOM     72  CA  LEU A  10     -27.734   5.137  16.375  1.00 72.38           C  
ATOM     73  C   LEU A  10     -28.672   4.688  15.250  1.00 72.38           C  
ATOM     74  CB  LEU A  10     -26.797   6.242  15.859  1.00 72.38           C  
ATOM     75  O   LEU A  10     -28.219   4.402  14.141  1.00 72.38           O  
ATOM     76  CG  LEU A  10     -27.469   7.512  15.344  1.00 72.38           C  
ATOM     77  CD1 LEU A  10     -28.219   8.219  16.469  1.00 72.38           C  
ATOM     78  CD2 LEU A  10     -26.453   8.445  14.711  1.00 72.38           C  
ATOM     79  N   LEU A  11     -29.984   4.527  15.680  1.00 70.44           N  
ATOM     80  CA  LEU A  11     -31.031   4.125  14.758  1.00 70.44           C  
ATOM     81  C   LEU A  11     -32.094   5.223  14.609  1.00 70.44           C  
ATOM     82  CB  LEU A  11     -31.703   2.830  15.234  1.00 70.44           C  
ATOM     83  O   LEU A  11     -32.844   5.480  15.539  1.00 70.44           O  
ATOM     84  CG  LEU A  11     -30.781   1.621  15.406  1.00 70.44           C  
ATOM     85  CD1 LEU A  11     -31.547   0.452  16.016  1.00 70.44           C  
ATOM     86  CD2 LEU A  11     -30.156   1.225  14.070  1.00 70.44           C  
ATOM     87  N   VAL A  12     -31.953   5.965  13.398  1.00 71.06           N  
ATOM     88  CA  VAL A  12     -32.875   7.074  13.141  1.00 71.06           C  
ATOM     89  C   VAL A  12     -33.875   6.668  12.086  1.00 71.06           C  
ATOM     90  CB  VAL A  12     -32.094   8.344  12.688  1.00 71.06           C  
ATOM     91  O   VAL A  12     -33.531   6.273  10.977  1.00 71.06           O  
ATOM     92  CG1 VAL A  12     -33.094   9.477  12.367  1.00 71.06           C  
ATOM     93  CG2 VAL A  12     -31.109   8.781  13.758  1.00 71.06           C  
ATOM     94  N   PHE A  13     -35.188   6.617  12.469  1.00 75.25           N  
ATOM     95  CA  PHE A  13     -36.312   6.375  11.570  1.00 75.25           C  
ATOM     96  C   PHE A  13     -37.312   7.539  11.594  1.00 75.25           C  
ATOM     97  CB  PHE A  13     -37.031   5.074  11.945  1.00 75.25           C  
ATOM     98  O   PHE A  13     -38.000   7.730  12.586  1.00 75.25           O  
ATOM     99  CG  PHE A  13     -36.156   3.848  11.828  1.00 75.25           C  
ATOM    100  CD1 PHE A  13     -36.125   3.113  10.648  1.00 75.25           C  
ATOM    101  CD2 PHE A  13     -35.406   3.428  12.898  1.00 75.25           C  
ATOM    102  CE1 PHE A  13     -35.344   1.978  10.539  1.00 75.25           C  
ATOM    103  CE2 PHE A  13     -34.594   2.295  12.797  1.00 75.25           C  
ATOM    104  CZ  PHE A  13     -34.562   1.570  11.617  1.00 75.25           C  
ATOM    105  N   ARG A  14     -37.281   8.391  10.375  1.00 72.12           N  
ATOM    106  CA  ARG A  14     -38.219   9.508  10.281  1.00 72.12           C  
ATOM    107  C   ARG A  14     -39.562   9.031   9.766  1.00 72.12           C  
ATOM    108  CB  ARG A  14     -37.656  10.602   9.359  1.00 72.12           C  
ATOM    109  O   ARG A  14     -39.688   8.625   8.617  1.00 72.12           O  
ATOM    110  CG  ARG A  14     -36.375  11.227   9.859  1.00 72.12           C  
ATOM    111  CD  ARG A  14     -35.875  12.336   8.930  1.00 72.12           C  
ATOM    112  NE  ARG A  14     -34.594  12.883   9.367  1.00 72.12           N  
ATOM    113  NH1 ARG A  14     -34.500  14.484   7.703  1.00 72.12           N  
ATOM    114  NH2 ARG A  14     -32.812  14.305   9.250  1.00 72.12           N  
ATOM    115  CZ  ARG A  14     -33.969  13.891   8.773  1.00 72.12           C  
ATOM    116  N   THR A  15     -40.594   8.984  10.656  1.00 75.94           N  
ATOM    117  CA  THR A  15     -41.938   8.531  10.305  1.00 75.94           C  
ATOM    118  C   THR A  15     -42.781   9.688   9.750  1.00 75.94           C  
ATOM    119  CB  THR A  15     -42.656   7.914  11.516  1.00 75.94           C  
ATOM    120  O   THR A  15     -43.156  10.594  10.500  1.00 75.94           O  
ATOM    121  CG2 THR A  15     -41.938   6.676  12.016  1.00 75.94           C  
ATOM    122  OG1 THR A  15     -42.719   8.875  12.570  1.00 75.94           O  
ATOM    123  N   ASN A  16     -42.719   9.812   8.289  1.00 76.75           N  
ATOM    124  CA  ASN A  16     -43.500  10.820   7.594  1.00 76.75           C  
ATOM    125  C   ASN A  16     -44.844  10.242   7.090  1.00 76.75           C  
ATOM    126  CB  ASN A  16     -42.719  11.422   6.434  1.00 76.75           C  
ATOM    127  O   ASN A  16     -44.875   9.133   6.562  1.00 76.75           O  
ATOM    128  CG  ASN A  16     -41.438  12.102   6.891  1.00 76.75           C  
ATOM    129  ND2 ASN A  16     -40.438  12.125   6.027  1.00 76.75           N  
ATOM    130  OD1 ASN A  16     -41.375  12.609   8.016  1.00 76.75           O  
ATOM    131  N   GLY A  17     -46.094  10.836   7.320  1.00 76.44           N  
ATOM    132  CA  GLY A  17     -47.406  10.375   6.914  1.00 76.44           C  
ATOM    133  C   GLY A  17     -47.750  10.750   5.488  1.00 76.44           C  
ATOM    134  O   GLY A  17     -48.906  11.070   5.188  1.00 76.44           O  
ATOM    135  N   VAL A  18     -46.750  10.977   4.688  1.00 76.25           N  
ATOM    136  CA  VAL A  18     -47.000  11.305   3.285  1.00 76.25           C  
ATOM    137  C   VAL A  18     -46.969  10.031   2.445  1.00 76.25           C  
ATOM    138  CB  VAL A  18     -45.969  12.320   2.750  1.00 76.25           C  
ATOM    139  O   VAL A  18     -46.000   9.281   2.471  1.00 76.25           O  
ATOM    140  CG1 VAL A  18     -46.250  12.664   1.291  1.00 76.25           C  
ATOM    141  CG2 VAL A  18     -45.969  13.578   3.613  1.00 76.25           C  
ATOM    142  N   SER A  19     -48.125   9.711   1.881  1.00 84.69           N  
ATOM    143  CA  SER A  19     -48.219   8.523   1.044  1.00 84.69           C  
ATOM    144  C   SER A  19     -48.188   8.883  -0.437  1.00 84.69           C  
ATOM    145  CB  SER A  19     -49.531   7.777   1.343  1.00 84.69           C  
ATOM    146  O   SER A  19     -48.156  10.062  -0.796  1.00 84.69           O  
ATOM    147  OG  SER A  19     -50.656   8.578   1.035  1.00 84.69           O  
ATOM    148  N   ASP A  20     -47.844   8.125  -1.440  1.00 78.81           N  
ATOM    149  CA  ASP A  20     -47.812   8.258  -2.893  1.00 78.81           C  
ATOM    150  C   ASP A  20     -46.531   8.953  -3.334  1.00 78.81           C  
ATOM    151  CB  ASP A  20     -49.031   9.039  -3.398  1.00 78.81           C  
ATOM    152  O   ASP A  20     -46.531   9.828  -4.199  1.00 78.81           O  
ATOM    153  CG  ASP A  20     -50.344   8.312  -3.156  1.00 78.81           C  
ATOM    154  OD1 ASP A  20     -50.344   7.066  -3.182  1.00 78.81           O  
ATOM    155  OD2 ASP A  20     -51.375   9.000  -2.943  1.00 78.81           O  
ATOM    156  N   VAL A  21     -45.469   8.711  -2.488  1.00 83.75           N  
ATOM    157  CA  VAL A  21     -44.125   9.180  -2.871  1.00 83.75           C  
ATOM    158  C   VAL A  21     -43.375   8.047  -3.539  1.00 83.75           C  
ATOM    159  CB  VAL A  21     -43.344   9.711  -1.652  1.00 83.75           C  
ATOM    160  O   VAL A  21     -43.125   7.000  -2.928  1.00 83.75           O  
ATOM    161  CG1 VAL A  21     -41.969  10.234  -2.080  1.00 83.75           C  
ATOM    162  CG2 VAL A  21     -44.156  10.805  -0.943  1.00 83.75           C  
ATOM    163  N   PRO A  22     -43.156   8.141  -4.930  1.00 81.06           N  
ATOM    164  CA  PRO A  22     -42.344   7.102  -5.562  1.00 81.06           C  
ATOM    165  C   PRO A  22     -40.969   6.980  -4.941  1.00 81.06           C  
ATOM    166  CB  PRO A  22     -42.250   7.562  -7.020  1.00 81.06           C  
ATOM    167  O   PRO A  22     -40.375   7.988  -4.559  1.00 81.06           O  
ATOM    168  CG  PRO A  22     -43.281   8.641  -7.145  1.00 81.06           C  
ATOM    169  CD  PRO A  22     -43.625   9.141  -5.770  1.00 81.06           C  
ATOM    170  N   THR A  23     -40.500   5.723  -4.707  1.00 82.75           N  
ATOM    171  CA  THR A  23     -39.156   5.527  -4.168  1.00 82.75           C  
ATOM    172  C   THR A  23     -38.094   5.824  -5.230  1.00 82.75           C  
ATOM    173  CB  THR A  23     -38.969   4.094  -3.643  1.00 82.75           C  
ATOM    174  O   THR A  23     -38.375   5.738  -6.430  1.00 82.75           O  
ATOM    175  CG2 THR A  23     -39.969   3.789  -2.516  1.00 82.75           C  
ATOM    176  OG1 THR A  23     -39.188   3.166  -4.715  1.00 82.75           O  
ATOM    177  N   SER A  24     -36.906   6.379  -4.898  1.00 79.75           N  
ATOM    178  CA  SER A  24     -35.781   6.621  -5.812  1.00 79.75           C  
ATOM    179  C   SER A  24     -35.250   5.316  -6.387  1.00 79.75           C  
ATOM    180  CB  SER A  24     -34.656   7.371  -5.098  1.00 79.75           C  
ATOM    181  O   SER A  24     -35.188   4.305  -5.688  1.00 79.75           O  
ATOM    182  OG  SER A  24     -35.125   8.641  -4.641  1.00 79.75           O  
ATOM    183  N   PRO A  25     -35.031   5.320  -7.727  1.00 78.44           N  
ATOM    184  CA  PRO A  25     -34.438   4.105  -8.273  1.00 78.44           C  
ATOM    185  C   PRO A  25     -33.125   3.748  -7.602  1.00 78.44           C  
ATOM    186  CB  PRO A  25     -34.219   4.453  -9.750  1.00 78.44           C  
ATOM    187  O   PRO A  25     -32.406   4.629  -7.098  1.00 78.44           O  
ATOM    188  CG  PRO A  25     -35.062   5.676  -9.977  1.00 78.44           C  
ATOM    189  CD  PRO A  25     -35.250   6.367  -8.664  1.00 78.44           C  
ATOM    190  N   THR A  26     -32.812   2.375  -7.598  1.00 78.50           N  
ATOM    191  CA  THR A  26     -31.547   1.926  -7.023  1.00 78.50           C  
ATOM    192  C   THR A  26     -30.391   2.266  -7.949  1.00 78.50           C  
ATOM    193  CB  THR A  26     -31.562   0.410  -6.754  1.00 78.50           C  
ATOM    194  O   THR A  26     -30.516   2.180  -9.172  1.00 78.50           O  
ATOM    195  CG2 THR A  26     -32.719   0.027  -5.844  1.00 78.50           C  
ATOM    196  OG1 THR A  26     -31.688  -0.291  -7.996  1.00 78.50           O  
ATOM    197  N   LEU A  27     -29.344   2.881  -7.453  1.00 80.25           N  
ATOM    198  CA  LEU A  27     -28.156   3.203  -8.234  1.00 80.25           C  
ATOM    199  C   LEU A  27     -27.188   2.029  -8.250  1.00 80.25           C  
ATOM    200  CB  LEU A  27     -27.469   4.445  -7.668  1.00 80.25           C  
ATOM    201  O   LEU A  27     -25.984   2.209  -8.016  1.00 80.25           O  
ATOM    202  CG  LEU A  27     -28.281   5.746  -7.703  1.00 80.25           C  
ATOM    203  CD1 LEU A  27     -27.516   6.863  -6.996  1.00 80.25           C  
ATOM    204  CD2 LEU A  27     -28.594   6.137  -9.141  1.00 80.25           C  
ATOM    205  N   GLN A  28     -27.781   0.870  -8.328  1.00 78.50           N  
ATOM    206  CA  GLN A  28     -26.969  -0.339  -8.445  1.00 78.50           C  
ATOM    207  C   GLN A  28     -26.562  -0.599  -9.891  1.00 78.50           C  
ATOM    208  CB  GLN A  28     -27.719  -1.546  -7.883  1.00 78.50           C  
ATOM    209  O   GLN A  28     -27.344  -1.154 -10.672  1.00 78.50           O  
ATOM    210  CG  GLN A  28     -26.859  -2.799  -7.754  1.00 78.50           C  
ATOM    211  CD  GLN A  28     -27.547  -3.887  -6.938  1.00 78.50           C  
ATOM    212  NE2 GLN A  28     -26.797  -4.953  -6.648  1.00 78.50           N  
ATOM    213  OE1 GLN A  28     -28.719  -3.770  -6.574  1.00 78.50           O  
ATOM    214  N   ARG A  29     -25.328  -0.072 -10.234  1.00 76.50           N  
ATOM    215  CA  ARG A  29     -24.797  -0.263 -11.578  1.00 76.50           C  
ATOM    216  C   ARG A  29     -23.781  -1.412 -11.617  1.00 76.50           C  
ATOM    217  CB  ARG A  29     -24.125   1.022 -12.086  1.00 76.50           C  
ATOM    218  O   ARG A  29     -23.000  -1.588 -10.680  1.00 76.50           O  
ATOM    219  CG  ARG A  29     -25.109   2.172 -12.297  1.00 76.50           C  
ATOM    220  CD  ARG A  29     -24.391   3.432 -12.773  1.00 76.50           C  
ATOM    221  NE  ARG A  29     -25.312   4.555 -12.898  1.00 76.50           N  
ATOM    222  NH1 ARG A  29     -23.719   6.055 -13.625  1.00 76.50           N  
ATOM    223  NH2 ARG A  29     -25.891   6.727 -13.375  1.00 76.50           N  
ATOM    224  CZ  ARG A  29     -24.969   5.777 -13.297  1.00 76.50           C  
ATOM    225  N   PRO A  30     -23.906  -2.193 -12.727  1.00 81.81           N  
ATOM    226  CA  PRO A  30     -22.891  -3.234 -12.844  1.00 81.81           C  
ATOM    227  C   PRO A  30     -21.469  -2.668 -12.836  1.00 81.81           C  
ATOM    228  CB  PRO A  30     -23.203  -3.891 -14.195  1.00 81.81           C  
ATOM    229  O   PRO A  30     -21.219  -1.595 -13.391  1.00 81.81           O  
ATOM    230  CG  PRO A  30     -24.609  -3.484 -14.492  1.00 81.81           C  
ATOM    231  CD  PRO A  30     -24.891  -2.170 -13.820  1.00 81.81           C  
ATOM    232  N   THR A  31     -20.562  -3.316 -12.039  1.00 84.00           N  
ATOM    233  CA  THR A  31     -19.188  -2.850 -11.891  1.00 84.00           C  
ATOM    234  C   THR A  31     -18.344  -3.230 -13.117  1.00 84.00           C  
ATOM    235  CB  THR A  31     -18.531  -3.422 -10.625  1.00 84.00           C  
ATOM    236  O   THR A  31     -17.609  -4.219 -13.086  1.00 84.00           O  
ATOM    237  CG2 THR A  31     -19.250  -2.947  -9.367  1.00 84.00           C  
ATOM    238  OG1 THR A  31     -18.578  -4.852 -10.672  1.00 84.00           O  
ATOM    239  N   HIS A  32     -18.625  -2.576 -14.289  1.00 81.56           N  
ATOM    240  CA  HIS A  32     -17.844  -2.707 -15.523  1.00 81.56           C  
ATOM    241  C   HIS A  32     -17.062  -1.432 -15.820  1.00 81.56           C  
ATOM    242  CB  HIS A  32     -18.766  -3.051 -16.703  1.00 81.56           C  
ATOM    243  O   HIS A  32     -17.656  -0.350 -15.914  1.00 81.56           O  
ATOM    244  CG  HIS A  32     -19.422  -4.387 -16.578  1.00 81.56           C  
ATOM    245  CD2 HIS A  32     -20.656  -4.734 -16.172  1.00 81.56           C  
ATOM    246  ND1 HIS A  32     -18.766  -5.566 -16.891  1.00 81.56           N  
ATOM    247  CE1 HIS A  32     -19.594  -6.578 -16.688  1.00 81.56           C  
ATOM    248  NE2 HIS A  32     -20.750  -6.102 -16.250  1.00 81.56           N  
ATOM    249  N   MET A  33     -15.672  -1.604 -15.758  1.00 75.56           N  
ATOM    250  CA  MET A  33     -14.875  -0.431 -16.109  1.00 75.56           C  
ATOM    251  C   MET A  33     -14.906  -0.178 -17.609  1.00 75.56           C  
ATOM    252  CB  MET A  33     -13.430  -0.604 -15.641  1.00 75.56           C  
ATOM    253  O   MET A  33     -14.234  -0.869 -18.375  1.00 75.56           O  
ATOM    254  CG  MET A  33     -13.273  -0.635 -14.133  1.00 75.56           C  
ATOM    255  SD  MET A  33     -11.523  -0.782 -13.609  1.00 75.56           S  
ATOM    256  CE  MET A  33     -11.203  -2.516 -14.039  1.00 75.56           C  
ATOM    257  N   SER A  34     -15.742   0.745 -18.078  1.00 76.88           N  
ATOM    258  CA  SER A  34     -15.906   1.052 -19.500  1.00 76.88           C  
ATOM    259  C   SER A  34     -14.750   1.890 -20.031  1.00 76.88           C  
ATOM    260  CB  SER A  34     -17.219   1.789 -19.734  1.00 76.88           C  
ATOM    261  O   SER A  34     -14.562   2.014 -21.234  1.00 76.88           O  
ATOM    262  OG  SER A  34     -17.375   2.850 -18.812  1.00 76.88           O  
ATOM    263  N   GLN A  35     -13.938   2.400 -19.156  1.00 76.56           N  
ATOM    264  CA  GLN A  35     -12.750   3.160 -19.516  1.00 76.56           C  
ATOM    265  C   GLN A  35     -11.492   2.514 -18.953  1.00 76.56           C  
ATOM    266  CB  GLN A  35     -12.859   4.605 -19.031  1.00 76.56           C  
ATOM    267  O   GLN A  35     -11.312   2.439 -17.734  1.00 76.56           O  
ATOM    268  CG  GLN A  35     -11.742   5.508 -19.531  1.00 76.56           C  
ATOM    269  CD  GLN A  35     -11.844   6.922 -18.984  1.00 76.56           C  
ATOM    270  NE2 GLN A  35     -10.930   7.785 -19.406  1.00 76.56           N  
ATOM    271  OE1 GLN A  35     -12.734   7.230 -18.188  1.00 76.56           O  
ATOM    272  N   MET A  36     -10.656   2.037 -20.016  1.00 83.00           N  
ATOM    273  CA  MET A  36      -9.406   1.398 -19.609  1.00 83.00           C  
ATOM    274  C   MET A  36      -8.289   2.428 -19.453  1.00 83.00           C  
ATOM    275  CB  MET A  36      -9.000   0.324 -20.609  1.00 83.00           C  
ATOM    276  O   MET A  36      -7.980   3.150 -20.406  1.00 83.00           O  
ATOM    277  CG  MET A  36      -9.969  -0.846 -20.688  1.00 83.00           C  
ATOM    278  SD  MET A  36      -9.352  -2.193 -21.781  1.00 83.00           S  
ATOM    279  CE  MET A  36     -10.727  -3.367 -21.641  1.00 83.00           C  
ATOM    280  N   VAL A  37      -7.805   2.660 -18.297  1.00 82.06           N  
ATOM    281  CA  VAL A  37      -6.688   3.551 -18.016  1.00 82.06           C  
ATOM    282  C   VAL A  37      -5.523   2.748 -17.438  1.00 82.06           C  
ATOM    283  CB  VAL A  37      -7.094   4.676 -17.031  1.00 82.06           C  
ATOM    284  O   VAL A  37      -5.660   2.105 -16.391  1.00 82.06           O  
ATOM    285  CG1 VAL A  37      -5.910   5.598 -16.750  1.00 82.06           C  
ATOM    286  CG2 VAL A  37      -8.273   5.469 -17.594  1.00 82.06           C  
ATOM    287  N   PHE A  38      -4.371   2.691 -18.234  1.00 87.44           N  
ATOM    288  CA  PHE A  38      -3.172   2.029 -17.750  1.00 87.44           C  
ATOM    289  C   PHE A  38      -1.921   2.633 -18.375  1.00 87.44           C  
ATOM    290  CB  PHE A  38      -3.229   0.525 -18.031  1.00 87.44           C  
ATOM    291  O   PHE A  38      -2.004   3.344 -19.375  1.00 87.44           O  
ATOM    292  CG  PHE A  38      -3.494   0.194 -19.484  1.00 87.44           C  
ATOM    293  CD1 PHE A  38      -4.789  -0.063 -19.922  1.00 87.44           C  
ATOM    294  CD2 PHE A  38      -2.453   0.140 -20.391  1.00 87.44           C  
ATOM    295  CE1 PHE A  38      -5.035  -0.370 -21.250  1.00 87.44           C  
ATOM    296  CE2 PHE A  38      -2.695  -0.167 -21.734  1.00 87.44           C  
ATOM    297  CZ  PHE A  38      -3.986  -0.422 -22.156  1.00 87.44           C  
ATOM    298  N   HIS A  39      -0.702   2.541 -17.719  1.00 86.62           N  
ATOM    299  CA  HIS A  39       0.582   3.055 -18.172  1.00 86.62           C  
ATOM    300  C   HIS A  39       1.192   2.143 -19.234  1.00 86.62           C  
ATOM    301  CB  HIS A  39       1.549   3.219 -17.000  1.00 86.62           C  
ATOM    302  O   HIS A  39       1.183   0.918 -19.078  1.00 86.62           O  
ATOM    303  CG  HIS A  39       2.863   3.820 -17.391  1.00 86.62           C  
ATOM    304  CD2 HIS A  39       4.102   3.275 -17.469  1.00 86.62           C  
ATOM    305  ND1 HIS A  39       3.000   5.141 -17.750  1.00 86.62           N  
ATOM    306  CE1 HIS A  39       4.270   5.387 -18.031  1.00 86.62           C  
ATOM    307  NE2 HIS A  39       4.957   4.270 -17.875  1.00 86.62           N  
ATOM    308  N   LYS A  40       1.643   2.787 -20.375  1.00 89.81           N  
ATOM    309  CA  LYS A  40       2.287   2.035 -21.438  1.00 89.81           C  
ATOM    310  C   LYS A  40       3.785   1.896 -21.188  1.00 89.81           C  
ATOM    311  CB  LYS A  40       2.039   2.709 -22.797  1.00 89.81           C  
ATOM    312  O   LYS A  40       4.465   2.885 -20.906  1.00 89.81           O  
ATOM    313  CG  LYS A  40       2.674   1.983 -23.969  1.00 89.81           C  
ATOM    314  CD  LYS A  40       2.414   2.713 -25.281  1.00 89.81           C  
ATOM    315  CE  LYS A  40       3.107   2.029 -26.453  1.00 89.81           C  
ATOM    316  NZ  LYS A  40       2.869   2.750 -27.734  1.00 89.81           N  
ATOM    317  N   ILE A  41       4.297   0.709 -21.297  1.00 91.50           N  
ATOM    318  CA  ILE A  41       5.723   0.406 -21.219  1.00 91.50           C  
ATOM    319  C   ILE A  41       6.188  -0.239 -22.516  1.00 91.50           C  
ATOM    320  CB  ILE A  41       6.039  -0.518 -20.016  1.00 91.50           C  
ATOM    321  O   ILE A  41       5.527  -1.139 -23.047  1.00 91.50           O  
ATOM    322  CG1 ILE A  41       5.641   0.160 -18.703  1.00 91.50           C  
ATOM    323  CG2 ILE A  41       7.520  -0.907 -20.016  1.00 91.50           C  
ATOM    324  CD1 ILE A  41       5.832  -0.718 -17.469  1.00 91.50           C  
ATOM    325  N   ARG A  42       7.379   0.368 -23.172  1.00 94.88           N  
ATOM    326  CA  ARG A  42       7.895  -0.164 -24.422  1.00 94.88           C  
ATOM    327  C   ARG A  42       8.656  -1.466 -24.188  1.00 94.88           C  
ATOM    328  CB  ARG A  42       8.805   0.860 -25.109  1.00 94.88           C  
ATOM    329  O   ARG A  42       9.383  -1.601 -23.203  1.00 94.88           O  
ATOM    330  CG  ARG A  42       8.109   2.172 -25.438  1.00 94.88           C  
ATOM    331  CD  ARG A  42       9.070   3.184 -26.047  1.00 94.88           C  
ATOM    332  NE  ARG A  42      10.070   3.617 -25.062  1.00 94.88           N  
ATOM    333  NH1 ARG A  42      11.234   4.957 -26.547  1.00 94.88           N  
ATOM    334  NH2 ARG A  42      11.930   4.777 -24.375  1.00 94.88           N  
ATOM    335  CZ  ARG A  42      11.078   4.449 -25.328  1.00 94.88           C  
ATOM    336  N   ASN A  43       8.461  -2.410 -25.141  1.00 93.00           N  
ATOM    337  CA  ASN A  43       9.109  -3.715 -25.062  1.00 93.00           C  
ATOM    338  C   ASN A  43      10.625  -3.584 -25.016  1.00 93.00           C  
ATOM    339  CB  ASN A  43       8.688  -4.598 -26.234  1.00 93.00           C  
ATOM    340  O   ASN A  43      11.305  -4.375 -24.359  1.00 93.00           O  
ATOM    341  CG  ASN A  43       9.188  -6.023 -26.109  1.00 93.00           C  
ATOM    342  ND2 ASN A  43       9.609  -6.609 -27.219  1.00 93.00           N  
ATOM    343  OD1 ASN A  43       9.188  -6.594 -25.016  1.00 93.00           O  
ATOM    344  N   GLU A  44      11.211  -2.615 -25.703  1.00 93.56           N  
ATOM    345  CA  GLU A  44      12.664  -2.457 -25.766  1.00 93.56           C  
ATOM    346  C   GLU A  44      13.242  -2.100 -24.406  1.00 93.56           C  
ATOM    347  CB  GLU A  44      13.039  -1.386 -26.797  1.00 93.56           C  
ATOM    348  O   GLU A  44      14.438  -2.273 -24.172  1.00 93.56           O  
ATOM    349  CG  GLU A  44      12.461  -0.011 -26.484  1.00 93.56           C  
ATOM    350  CD  GLU A  44      12.688   0.997 -27.609  1.00 93.56           C  
ATOM    351  OE1 GLU A  44      12.430   2.203 -27.391  1.00 93.56           O  
ATOM    352  OE2 GLU A  44      13.125   0.575 -28.703  1.00 93.56           O  
ATOM    353  N   ASP A  45      12.375  -1.550 -23.469  1.00 92.56           N  
ATOM    354  CA  ASP A  45      12.828  -1.164 -22.141  1.00 92.56           C  
ATOM    355  C   ASP A  45      12.719  -2.332 -21.156  1.00 92.56           C  
ATOM    356  CB  ASP A  45      12.023   0.030 -21.609  1.00 92.56           C  
ATOM    357  O   ASP A  45      13.023  -2.188 -19.969  1.00 92.56           O  
ATOM    358  CG  ASP A  45      12.211   1.279 -22.453  1.00 92.56           C  
ATOM    359  OD1 ASP A  45      13.289   1.454 -23.062  1.00 92.56           O  
ATOM    360  OD2 ASP A  45      11.266   2.096 -22.516  1.00 92.56           O  
ATOM    361  N   LEU A  46      12.281  -3.523 -21.641  1.00 93.31           N  
ATOM    362  CA  LEU A  46      12.133  -4.719 -20.812  1.00 93.31           C  
ATOM    363  C   LEU A  46      13.055  -5.828 -21.297  1.00 93.31           C  
ATOM    364  CB  LEU A  46      10.680  -5.203 -20.828  1.00 93.31           C  
ATOM    365  O   LEU A  46      13.039  -6.188 -22.484  1.00 93.31           O  
ATOM    366  CG  LEU A  46       9.633  -4.215 -20.312  1.00 93.31           C  
ATOM    367  CD1 LEU A  46       8.227  -4.793 -20.500  1.00 93.31           C  
ATOM    368  CD2 LEU A  46       9.891  -3.871 -18.859  1.00 93.31           C  
ATOM    369  N   ILE A  47      13.867  -6.258 -20.391  1.00 92.25           N  
ATOM    370  CA  ILE A  47      14.734  -7.395 -20.703  1.00 92.25           C  
ATOM    371  C   ILE A  47      14.352  -8.586 -19.828  1.00 92.25           C  
ATOM    372  CB  ILE A  47      16.219  -7.035 -20.516  1.00 92.25           C  
ATOM    373  O   ILE A  47      14.352  -8.484 -18.594  1.00 92.25           O  
ATOM    374  CG1 ILE A  47      16.609  -5.863 -21.422  1.00 92.25           C  
ATOM    375  CG2 ILE A  47      17.109  -8.258 -20.781  1.00 92.25           C  
ATOM    376  CD1 ILE A  47      18.031  -5.355 -21.203  1.00 92.25           C  
ATOM    377  N   PHE A  48      14.023  -9.750 -20.484  1.00 92.06           N  
ATOM    378  CA  PHE A  48      13.672 -10.969 -19.766  1.00 92.06           C  
ATOM    379  C   PHE A  48      14.906 -11.594 -19.109  1.00 92.06           C  
ATOM    380  CB  PHE A  48      13.008 -11.977 -20.703  1.00 92.06           C  
ATOM    381  O   PHE A  48      15.977 -11.617 -19.719  1.00 92.06           O  
ATOM    382  CG  PHE A  48      11.648 -11.547 -21.188  1.00 92.06           C  
ATOM    383  CD1 PHE A  48      10.500 -11.992 -20.562  1.00 92.06           C  
ATOM    384  CD2 PHE A  48      11.523 -10.703 -22.281  1.00 92.06           C  
ATOM    385  CE1 PHE A  48       9.242 -11.602 -21.000  1.00 92.06           C  
ATOM    386  CE2 PHE A  48      10.273 -10.305 -22.734  1.00 92.06           C  
ATOM    387  CZ  PHE A  48       9.133 -10.758 -22.094  1.00 92.06           C  
ATOM    388  N   ASN A  49      14.773 -12.000 -17.891  1.00 89.56           N  
ATOM    389  CA  ASN A  49      15.867 -12.672 -17.188  1.00 89.56           C  
ATOM    390  C   ASN A  49      15.547 -14.141 -16.922  1.00 89.56           C  
ATOM    391  CB  ASN A  49      16.188 -11.953 -15.875  1.00 89.56           C  
ATOM    392  O   ASN A  49      15.969 -15.016 -17.672  1.00 89.56           O  
ATOM    393  CG  ASN A  49      16.703 -10.547 -16.094  1.00 89.56           C  
ATOM    394  ND2 ASN A  49      16.531  -9.688 -15.094  1.00 89.56           N  
ATOM    395  OD1 ASN A  49      17.266 -10.227 -17.141  1.00 89.56           O  
ATOM    396  N   GLU A  50      14.641 -14.445 -15.945  1.00 91.00           N  
ATOM    397  CA  GLU A  50      14.289 -15.828 -15.641  1.00 91.00           C  
ATOM    398  C   GLU A  50      12.789 -16.000 -15.461  1.00 91.00           C  
ATOM    399  CB  GLU A  50      15.023 -16.297 -14.375  1.00 91.00           C  
ATOM    400  O   GLU A  50      12.070 -15.016 -15.242  1.00 91.00           O  
ATOM    401  CG  GLU A  50      14.625 -15.531 -13.117  1.00 91.00           C  
ATOM    402  CD  GLU A  50      15.398 -15.969 -11.883  1.00 91.00           C  
ATOM    403  OE1 GLU A  50      15.180 -15.391 -10.797  1.00 91.00           O  
ATOM    404  OE2 GLU A  50      16.234 -16.891 -12.008  1.00 91.00           O  
ATOM    405  N   SER A  51      12.414 -17.281 -15.656  1.00 92.31           N  
ATOM    406  CA  SER A  51      11.016 -17.625 -15.422  1.00 92.31           C  
ATOM    407  C   SER A  51      10.766 -17.922 -13.945  1.00 92.31           C  
ATOM    408  CB  SER A  51      10.617 -18.844 -16.266  1.00 92.31           C  
ATOM    409  O   SER A  51      11.562 -18.594 -13.297  1.00 92.31           O  
ATOM    410  OG  SER A  51       9.281 -19.219 -16.000  1.00 92.31           O  
ATOM    411  N   LEU A  52       9.641 -17.344 -13.375  1.00 93.00           N  
ATOM    412  CA  LEU A  52       9.273 -17.594 -11.984  1.00 93.00           C  
ATOM    413  C   LEU A  52       8.125 -18.578 -11.898  1.00 93.00           C  
ATOM    414  CB  LEU A  52       8.883 -16.281 -11.289  1.00 93.00           C  
ATOM    415  O   LEU A  52       7.660 -18.906 -10.805  1.00 93.00           O  
ATOM    416  CG  LEU A  52       9.969 -15.203 -11.219  1.00 93.00           C  
ATOM    417  CD1 LEU A  52       9.414 -13.930 -10.594  1.00 93.00           C  
ATOM    418  CD2 LEU A  52      11.180 -15.703 -10.438  1.00 93.00           C  
ATOM    419  N   GLY A  53       7.660 -19.078 -12.945  1.00 93.88           N  
ATOM    420  CA  GLY A  53       6.547 -20.000 -13.016  1.00 93.88           C  
ATOM    421  C   GLY A  53       5.441 -19.547 -13.945  1.00 93.88           C  
ATOM    422  O   GLY A  53       5.680 -18.750 -14.852  1.00 93.88           O  
ATOM    423  N   GLN A  54       4.324 -20.172 -13.773  1.00 93.12           N  
ATOM    424  CA  GLN A  54       3.195 -19.844 -14.633  1.00 93.12           C  
ATOM    425  C   GLN A  54       1.889 -19.828 -13.844  1.00 93.12           C  
ATOM    426  CB  GLN A  54       3.098 -20.844 -15.789  1.00 93.12           C  
ATOM    427  O   GLN A  54       1.662 -20.688 -12.984  1.00 93.12           O  
ATOM    428  CG  GLN A  54       1.964 -20.547 -16.766  1.00 93.12           C  
ATOM    429  CD  GLN A  54       1.953 -21.484 -17.953  1.00 93.12           C  
ATOM    430  NE2 GLN A  54       0.971 -21.312 -18.828  1.00 93.12           N  
ATOM    431  OE1 GLN A  54       2.820 -22.359 -18.078  1.00 93.12           O  
ATOM    432  N   GLY A  55       1.059 -18.719 -14.078  1.00 94.12           N  
ATOM    433  CA  GLY A  55      -0.273 -18.656 -13.500  1.00 94.12           C  
ATOM    434  C   GLY A  55      -1.295 -19.484 -14.242  1.00 94.12           C  
ATOM    435  O   GLY A  55      -0.939 -20.469 -14.906  1.00 94.12           O  
ATOM    436  N   THR A  56      -2.553 -19.125 -14.094  1.00 93.19           N  
ATOM    437  CA  THR A  56      -3.615 -19.891 -14.734  1.00 93.19           C  
ATOM    438  C   THR A  56      -3.629 -19.641 -16.234  1.00 93.19           C  
ATOM    439  CB  THR A  56      -4.992 -19.531 -14.141  1.00 93.19           C  
ATOM    440  O   THR A  56      -3.697 -20.578 -17.031  1.00 93.19           O  
ATOM    441  CG2 THR A  56      -6.082 -20.438 -14.711  1.00 93.19           C  
ATOM    442  OG1 THR A  56      -4.949 -19.703 -12.719  1.00 93.19           O  
ATOM    443  N   PHE A  57      -3.477 -18.328 -16.672  1.00 94.00           N  
ATOM    444  CA  PHE A  57      -3.572 -18.016 -18.094  1.00 94.00           C  
ATOM    445  C   PHE A  57      -2.385 -17.172 -18.547  1.00 94.00           C  
ATOM    446  CB  PHE A  57      -4.883 -17.281 -18.406  1.00 94.00           C  
ATOM    447  O   PHE A  57      -2.254 -16.859 -19.734  1.00 94.00           O  
ATOM    448  CG  PHE A  57      -6.113 -18.094 -18.109  1.00 94.00           C  
ATOM    449  CD1 PHE A  57      -6.527 -19.094 -19.000  1.00 94.00           C  
ATOM    450  CD2 PHE A  57      -6.863 -17.875 -16.969  1.00 94.00           C  
ATOM    451  CE1 PHE A  57      -7.668 -19.844 -18.734  1.00 94.00           C  
ATOM    452  CE2 PHE A  57      -8.000 -18.625 -16.703  1.00 94.00           C  
ATOM    453  CZ  PHE A  57      -8.406 -19.609 -17.578  1.00 94.00           C  
ATOM    454  N   THR A  58      -1.511 -16.781 -17.562  1.00 94.56           N  
ATOM    455  CA  THR A  58      -0.345 -15.961 -17.891  1.00 94.56           C  
ATOM    456  C   THR A  58       0.935 -16.625 -17.406  1.00 94.56           C  
ATOM    457  CB  THR A  58      -0.461 -14.555 -17.281  1.00 94.56           C  
ATOM    458  O   THR A  58       0.917 -17.359 -16.406  1.00 94.56           O  
ATOM    459  CG2 THR A  58      -1.699 -13.828 -17.797  1.00 94.56           C  
ATOM    460  OG1 THR A  58      -0.547 -14.664 -15.852  1.00 94.56           O  
ATOM    461  N   LYS A  59       2.020 -16.438 -18.141  1.00 94.50           N  
ATOM    462  CA  LYS A  59       3.344 -16.906 -17.734  1.00 94.50           C  
ATOM    463  C   LYS A  59       4.090 -15.820 -16.969  1.00 94.50           C  
ATOM    464  CB  LYS A  59       4.160 -17.328 -18.953  1.00 94.50           C  
ATOM    465  O   LYS A  59       4.055 -14.648 -17.344  1.00 94.50           O  
ATOM    466  CG  LYS A  59       3.514 -18.438 -19.781  1.00 94.50           C  
ATOM    467  CD  LYS A  59       4.355 -18.797 -21.000  1.00 94.50           C  
ATOM    468  CE  LYS A  59       3.715 -19.906 -21.812  1.00 94.50           C  
ATOM    469  NZ  LYS A  59       4.520 -20.250 -23.031  1.00 94.50           N  
ATOM    470  N   ILE A  60       4.668 -16.219 -15.836  1.00 95.19           N  
ATOM    471  CA  ILE A  60       5.293 -15.258 -14.938  1.00 95.19           C  
ATOM    472  C   ILE A  60       6.809 -15.281 -15.125  1.00 95.19           C  
ATOM    473  CB  ILE A  60       4.934 -15.555 -13.461  1.00 95.19           C  
ATOM    474  O   ILE A  60       7.438 -16.328 -14.992  1.00 95.19           O  
ATOM    475  CG1 ILE A  60       3.412 -15.656 -13.297  1.00 95.19           C  
ATOM    476  CG2 ILE A  60       5.512 -14.477 -12.539  1.00 95.19           C  
ATOM    477  CD1 ILE A  60       2.971 -16.047 -11.891  1.00 95.19           C  
ATOM    478  N   PHE A  61       7.383 -14.133 -15.500  1.00 93.88           N  
ATOM    479  CA  PHE A  61       8.820 -13.984 -15.719  1.00 93.88           C  
ATOM    480  C   PHE A  61       9.383 -12.844 -14.875  1.00 93.88           C  
ATOM    481  CB  PHE A  61       9.117 -13.742 -17.203  1.00 93.88           C  
ATOM    482  O   PHE A  61       8.633 -11.984 -14.406  1.00 93.88           O  
ATOM    483  CG  PHE A  61       8.789 -14.922 -18.078  1.00 93.88           C  
ATOM    484  CD1 PHE A  61       9.734 -15.898 -18.344  1.00 93.88           C  
ATOM    485  CD2 PHE A  61       7.523 -15.039 -18.656  1.00 93.88           C  
ATOM    486  CE1 PHE A  61       9.430 -16.984 -19.156  1.00 93.88           C  
ATOM    487  CE2 PHE A  61       7.215 -16.125 -19.469  1.00 93.88           C  
ATOM    488  CZ  PHE A  61       8.172 -17.094 -19.719  1.00 93.88           C  
ATOM    489  N   LYS A  62      10.656 -12.953 -14.570  1.00 92.12           N  
ATOM    490  CA  LYS A  62      11.406 -11.844 -14.000  1.00 92.12           C  
ATOM    491  C   LYS A  62      12.062 -11.000 -15.086  1.00 92.12           C  
ATOM    492  CB  LYS A  62      12.469 -12.359 -13.023  1.00 92.12           C  
ATOM    493  O   LYS A  62      12.594 -11.539 -16.062  1.00 92.12           O  
ATOM    494  CG  LYS A  62      13.258 -11.258 -12.328  1.00 92.12           C  
ATOM    495  CD  LYS A  62      14.273 -11.828 -11.352  1.00 92.12           C  
ATOM    496  CE  LYS A  62      15.094 -10.727 -10.695  1.00 92.12           C  
ATOM    497  NZ  LYS A  62      16.078 -11.289  -9.719  1.00 92.12           N  
ATOM    498  N   GLY A  63      11.930  -9.656 -14.992  1.00 92.69           N  
ATOM    499  CA  GLY A  63      12.594  -8.758 -15.922  1.00 92.69           C  
ATOM    500  C   GLY A  63      13.164  -7.520 -15.250  1.00 92.69           C  
ATOM    501  O   GLY A  63      13.055  -7.367 -14.031  1.00 92.69           O  
ATOM    502  N   VAL A  64      13.875  -6.758 -15.992  1.00 90.94           N  
ATOM    503  CA  VAL A  64      14.406  -5.473 -15.555  1.00 90.94           C  
ATOM    504  C   VAL A  64      13.883  -4.359 -16.469  1.00 90.94           C  
ATOM    505  CB  VAL A  64      15.953  -5.469 -15.547  1.00 90.94           C  
ATOM    506  O   VAL A  64      13.945  -4.473 -17.688  1.00 90.94           O  
ATOM    507  CG1 VAL A  64      16.484  -4.074 -15.219  1.00 90.94           C  
ATOM    508  CG2 VAL A  64      16.484  -6.492 -14.547  1.00 90.94           C  
ATOM    509  N   ARG A  65      13.180  -3.404 -15.797  1.00 89.75           N  
ATOM    510  CA  ARG A  65      12.703  -2.234 -16.531  1.00 89.75           C  
ATOM    511  C   ARG A  65      13.750  -1.126 -16.531  1.00 89.75           C  
ATOM    512  CB  ARG A  65      11.391  -1.719 -15.922  1.00 89.75           C  
ATOM    513  O   ARG A  65      14.234  -0.725 -15.469  1.00 89.75           O  
ATOM    514  CG  ARG A  65      10.812  -0.519 -16.656  1.00 89.75           C  
ATOM    515  CD  ARG A  65       9.562   0.009 -15.961  1.00 89.75           C  
ATOM    516  NE  ARG A  65       9.047   1.206 -16.625  1.00 89.75           N  
ATOM    517  NH1 ARG A  65       7.441   1.647 -15.023  1.00 89.75           N  
ATOM    518  NH2 ARG A  65       7.664   3.025 -16.844  1.00 89.75           N  
ATOM    519  CZ  ARG A  65       8.055   1.957 -16.156  1.00 89.75           C  
ATOM    520  N   ARG A  66      14.203  -0.720 -17.703  1.00 88.88           N  
ATOM    521  CA  ARG A  66      15.141   0.377 -17.891  1.00 88.88           C  
ATOM    522  C   ARG A  66      14.422   1.661 -18.281  1.00 88.88           C  
ATOM    523  CB  ARG A  66      16.188   0.017 -18.953  1.00 88.88           C  
ATOM    524  O   ARG A  66      13.836   1.743 -19.359  1.00 88.88           O  
ATOM    525  CG  ARG A  66      17.078  -1.161 -18.562  1.00 88.88           C  
ATOM    526  CD  ARG A  66      18.109  -1.464 -19.641  1.00 88.88           C  
ATOM    527  NE  ARG A  66      19.047  -2.490 -19.219  1.00 88.88           N  
ATOM    528  NH1 ARG A  66      20.188  -2.580 -21.219  1.00 88.88           N  
ATOM    529  NH2 ARG A  66      20.812  -3.926 -19.484  1.00 88.88           N  
ATOM    530  CZ  ARG A  66      20.016  -2.996 -19.969  1.00 88.88           C  
ATOM    531  N   GLU A  67      14.305   2.562 -17.344  1.00 85.25           N  
ATOM    532  CA  GLU A  67      13.625   3.826 -17.609  1.00 85.25           C  
ATOM    533  C   GLU A  67      14.586   5.004 -17.516  1.00 85.25           C  
ATOM    534  CB  GLU A  67      12.453   4.020 -16.641  1.00 85.25           C  
ATOM    535  O   GLU A  67      15.539   4.969 -16.734  1.00 85.25           O  
ATOM    536  CG  GLU A  67      12.875   4.156 -15.188  1.00 85.25           C  
ATOM    537  CD  GLU A  67      11.695   4.289 -14.234  1.00 85.25           C  
ATOM    538  OE1 GLU A  67      11.922   4.449 -13.016  1.00 85.25           O  
ATOM    539  OE2 GLU A  67      10.539   4.234 -14.711  1.00 85.25           O  
ATOM    540  N   VAL A  68      14.500   6.031 -18.406  1.00 83.50           N  
ATOM    541  CA  VAL A  68      15.352   7.219 -18.422  1.00 83.50           C  
ATOM    542  C   VAL A  68      14.766   8.289 -17.500  1.00 83.50           C  
ATOM    543  CB  VAL A  68      15.508   7.781 -19.844  1.00 83.50           C  
ATOM    544  O   VAL A  68      13.602   8.672 -17.641  1.00 83.50           O  
ATOM    545  CG1 VAL A  68      16.422   9.008 -19.844  1.00 83.50           C  
ATOM    546  CG2 VAL A  68      16.062   6.707 -20.781  1.00 83.50           C  
ATOM    547  N   GLY A  69      15.523   8.562 -16.438  1.00 75.12           N  
ATOM    548  CA  GLY A  69      15.086   9.602 -15.516  1.00 75.12           C  
ATOM    549  C   GLY A  69      15.086  10.984 -16.141  1.00 75.12           C  
ATOM    550  O   GLY A  69      15.477  11.148 -17.297  1.00 75.12           O  
ATOM    551  N   ASP A  70      14.664  11.992 -15.312  1.00 73.25           N  
ATOM    552  CA  ASP A  70      14.500  13.359 -15.797  1.00 73.25           C  
ATOM    553  C   ASP A  70      15.852  13.969 -16.188  1.00 73.25           C  
ATOM    554  CB  ASP A  70      13.812  14.234 -14.750  1.00 73.25           C  
ATOM    555  O   ASP A  70      15.914  14.844 -17.047  1.00 73.25           O  
ATOM    556  CG  ASP A  70      12.367  13.836 -14.500  1.00 73.25           C  
ATOM    557  OD1 ASP A  70      11.742  13.227 -15.391  1.00 73.25           O  
ATOM    558  OD2 ASP A  70      11.852  14.141 -13.406  1.00 73.25           O  
ATOM    559  N   TYR A  71      17.016  13.469 -15.688  1.00 76.19           N  
ATOM    560  CA  TYR A  71      18.344  13.992 -15.953  1.00 76.19           C  
ATOM    561  C   TYR A  71      19.109  13.086 -16.891  1.00 76.19           C  
ATOM    562  CB  TYR A  71      19.125  14.164 -14.641  1.00 76.19           C  
ATOM    563  O   TYR A  71      20.344  13.109 -16.938  1.00 76.19           O  
ATOM    564  CG  TYR A  71      18.469  15.117 -13.672  1.00 76.19           C  
ATOM    565  CD1 TYR A  71      18.672  16.500 -13.781  1.00 76.19           C  
ATOM    566  CD2 TYR A  71      17.672  14.648 -12.633  1.00 76.19           C  
ATOM    567  CE1 TYR A  71      18.078  17.375 -12.891  1.00 76.19           C  
ATOM    568  CE2 TYR A  71      17.078  15.523 -11.734  1.00 76.19           C  
ATOM    569  OH  TYR A  71      16.688  17.750 -10.977  1.00 76.19           O  
ATOM    570  CZ  TYR A  71      17.281  16.891 -11.867  1.00 76.19           C  
ATOM    571  N   GLY A  72      18.516  12.211 -17.531  1.00 76.88           N  
ATOM    572  CA  GLY A  72      19.109  11.375 -18.562  1.00 76.88           C  
ATOM    573  C   GLY A  72      19.781  10.133 -18.016  1.00 76.88           C  
ATOM    574  O   GLY A  72      20.453   9.398 -18.734  1.00 76.88           O  
ATOM    575  N   GLN A  73      19.625   9.898 -16.750  1.00 77.62           N  
ATOM    576  CA  GLN A  73      20.219   8.695 -16.172  1.00 77.62           C  
ATOM    577  C   GLN A  73      19.344   7.477 -16.422  1.00 77.62           C  
ATOM    578  CB  GLN A  73      20.469   8.875 -14.680  1.00 77.62           C  
ATOM    579  O   GLN A  73      18.109   7.574 -16.375  1.00 77.62           O  
ATOM    580  CG  GLN A  73      21.484   9.969 -14.344  1.00 77.62           C  
ATOM    581  CD  GLN A  73      21.672  10.156 -12.852  1.00 77.62           C  
ATOM    582  NE2 GLN A  73      22.578  11.047 -12.477  1.00 77.62           N  
ATOM    583  OE1 GLN A  73      21.000   9.516 -12.039  1.00 77.62           O  
ATOM    584  N   LEU A  74      20.062   6.301 -16.641  1.00 80.12           N  
ATOM    585  CA  LEU A  74      19.375   5.035 -16.844  1.00 80.12           C  
ATOM    586  C   LEU A  74      19.109   4.336 -15.508  1.00 80.12           C  
ATOM    587  CB  LEU A  74      20.172   4.117 -17.766  1.00 80.12           C  
ATOM    588  O   LEU A  74      20.062   3.986 -14.797  1.00 80.12           O  
ATOM    589  CG  LEU A  74      19.484   2.836 -18.219  1.00 80.12           C  
ATOM    590  CD1 LEU A  74      18.312   3.168 -19.125  1.00 80.12           C  
ATOM    591  CD2 LEU A  74      20.469   1.921 -18.938  1.00 80.12           C  
ATOM    592  N   HIS A  75      17.734   4.301 -15.125  1.00 83.88           N  
ATOM    593  CA  HIS A  75      17.359   3.590 -13.906  1.00 83.88           C  
ATOM    594  C   HIS A  75      16.891   2.172 -14.227  1.00 83.88           C  
ATOM    595  CB  HIS A  75      16.250   4.348 -13.164  1.00 83.88           C  
ATOM    596  O   HIS A  75      16.031   1.972 -15.086  1.00 83.88           O  
ATOM    597  CG  HIS A  75      16.672   5.695 -12.680  1.00 83.88           C  
ATOM    598  CD2 HIS A  75      17.062   6.117 -11.445  1.00 83.88           C  
ATOM    599  ND1 HIS A  75      16.734   6.801 -13.500  1.00 83.88           N  
ATOM    600  CE1 HIS A  75      17.141   7.844 -12.797  1.00 83.88           C  
ATOM    601  NE2 HIS A  75      17.344   7.457 -11.547  1.00 83.88           N  
ATOM    602  N   GLU A  76      17.531   1.197 -13.508  1.00 86.69           N  
ATOM    603  CA  GLU A  76      17.172  -0.204 -13.680  1.00 86.69           C  
ATOM    604  C   GLU A  76      16.422  -0.730 -12.453  1.00 86.69           C  
ATOM    605  CB  GLU A  76      18.406  -1.062 -13.961  1.00 86.69           C  
ATOM    606  O   GLU A  76      16.953  -0.701 -11.344  1.00 86.69           O  
ATOM    607  CG  GLU A  76      19.125  -0.708 -15.250  1.00 86.69           C  
ATOM    608  CD  GLU A  76      20.250  -1.661 -15.594  1.00 86.69           C  
ATOM    609  OE1 GLU A  76      20.828  -1.554 -16.703  1.00 86.69           O  
ATOM    610  OE2 GLU A  76      20.562  -2.523 -14.742  1.00 86.69           O  
ATOM    611  N   THR A  77      15.172  -1.123 -12.617  1.00 86.06           N  
ATOM    612  CA  THR A  77      14.336  -1.671 -11.555  1.00 86.06           C  
ATOM    613  C   THR A  77      13.852  -3.072 -11.914  1.00 86.06           C  
ATOM    614  CB  THR A  77      13.125  -0.764 -11.273  1.00 86.06           C  
ATOM    615  O   THR A  77      13.344  -3.297 -13.008  1.00 86.06           O  
ATOM    616  CG2 THR A  77      12.297  -1.296 -10.109  1.00 86.06           C  
ATOM    617  OG1 THR A  77      13.586   0.555 -10.953  1.00 86.06           O  
ATOM    618  N   GLU A  78      14.125  -4.062 -10.922  1.00 91.12           N  
ATOM    619  CA  GLU A  78      13.578  -5.398 -11.148  1.00 91.12           C  
ATOM    620  C   GLU A  78      12.047  -5.383 -11.102  1.00 91.12           C  
ATOM    621  CB  GLU A  78      14.125  -6.387 -10.117  1.00 91.12           C  
ATOM    622  O   GLU A  78      11.461  -4.836 -10.164  1.00 91.12           O  
ATOM    623  CG  GLU A  78      15.625  -6.625 -10.234  1.00 91.12           C  
ATOM    624  CD  GLU A  78      16.156  -7.633  -9.227  1.00 91.12           C  
ATOM    625  OE1 GLU A  78      17.328  -8.031  -9.328  1.00 91.12           O  
ATOM    626  OE2 GLU A  78      15.375  -8.039  -8.336  1.00 91.12           O  
ATOM    627  N   VAL A  79      11.484  -5.961 -12.164  1.00 92.81           N  
ATOM    628  CA  VAL A  79      10.031  -5.977 -12.273  1.00 92.81           C  
ATOM    629  C   VAL A  79       9.547  -7.402 -12.539  1.00 92.81           C  
ATOM    630  CB  VAL A  79       9.531  -5.031 -13.391  1.00 92.81           C  
ATOM    631  O   VAL A  79      10.352  -8.289 -12.836  1.00 92.81           O  
ATOM    632  CG1 VAL A  79       9.883  -3.580 -13.062  1.00 92.81           C  
ATOM    633  CG2 VAL A  79      10.133  -5.434 -14.734  1.00 92.81           C  
ATOM    634  N   LEU A  80       8.289  -7.629 -12.266  1.00 93.88           N  
ATOM    635  CA  LEU A  80       7.629  -8.891 -12.578  1.00 93.88           C  
ATOM    636  C   LEU A  80       6.824  -8.781 -13.867  1.00 93.88           C  
ATOM    637  CB  LEU A  80       6.711  -9.320 -11.430  1.00 93.88           C  
ATOM    638  O   LEU A  80       6.051  -7.836 -14.039  1.00 93.88           O  
ATOM    639  CG  LEU A  80       6.223 -10.766 -11.453  1.00 93.88           C  
ATOM    640  CD1 LEU A  80       6.223 -11.352 -10.039  1.00 93.88           C  
ATOM    641  CD2 LEU A  80       4.836 -10.859 -12.070  1.00 93.88           C  
ATOM    642  N   LEU A  81       7.164  -9.711 -14.828  1.00 94.88           N  
ATOM    643  CA  LEU A  81       6.500  -9.719 -16.125  1.00 94.88           C  
ATOM    644  C   LEU A  81       5.508 -10.875 -16.219  1.00 94.88           C  
ATOM    645  CB  LEU A  81       7.527  -9.820 -17.250  1.00 94.88           C  
ATOM    646  O   LEU A  81       5.883 -12.039 -16.047  1.00 94.88           O  
ATOM    647  CG  LEU A  81       8.672  -8.812 -17.219  1.00 94.88           C  
ATOM    648  CD1 LEU A  81       9.680  -9.109 -18.328  1.00 94.88           C  
ATOM    649  CD2 LEU A  81       8.133  -7.391 -17.359  1.00 94.88           C  
ATOM    650  N   LYS A  82       4.242 -10.531 -16.453  1.00 95.00           N  
ATOM    651  CA  LYS A  82       3.217 -11.531 -16.719  1.00 95.00           C  
ATOM    652  C   LYS A  82       2.830 -11.547 -18.203  1.00 95.00           C  
ATOM    653  CB  LYS A  82       1.980 -11.281 -15.859  1.00 95.00           C  
ATOM    654  O   LYS A  82       2.145 -10.641 -18.672  1.00 95.00           O  
ATOM    655  CG  LYS A  82       2.217 -11.469 -14.367  1.00 95.00           C  
ATOM    656  CD  LYS A  82       0.921 -11.352 -13.578  1.00 95.00           C  
ATOM    657  CE  LYS A  82       1.145 -11.617 -12.094  1.00 95.00           C  
ATOM    658  NZ  LYS A  82      -0.120 -11.484 -11.312  1.00 95.00           N  
ATOM    659  N   VAL A  83       3.295 -12.570 -18.906  1.00 93.62           N  
ATOM    660  CA  VAL A  83       3.064 -12.688 -20.344  1.00 93.62           C  
ATOM    661  C   VAL A  83       1.841 -13.562 -20.594  1.00 93.62           C  
ATOM    662  CB  VAL A  83       4.297 -13.273 -21.062  1.00 93.62           C  
ATOM    663  O   VAL A  83       1.799 -14.719 -20.172  1.00 93.62           O  
ATOM    664  CG1 VAL A  83       4.078 -13.289 -22.578  1.00 93.62           C  
ATOM    665  CG2 VAL A  83       5.551 -12.477 -20.719  1.00 93.62           C  
ATOM    666  N   LEU A  84       0.864 -12.992 -21.312  1.00 92.94           N  
ATOM    667  CA  LEU A  84      -0.326 -13.773 -21.641  1.00 92.94           C  
ATOM    668  C   LEU A  84       0.023 -14.945 -22.547  1.00 92.94           C  
ATOM    669  CB  LEU A  84      -1.382 -12.891 -22.297  1.00 92.94           C  
ATOM    670  O   LEU A  84       0.696 -14.766 -23.562  1.00 92.94           O  
ATOM    671  CG  LEU A  84      -2.707 -13.562 -22.656  1.00 92.94           C  
ATOM    672  CD1 LEU A  84      -3.398 -14.070 -21.391  1.00 92.94           C  
ATOM    673  CD2 LEU A  84      -3.611 -12.602 -23.422  1.00 92.94           C  
ATOM    674  N   ASP A  85      -0.437 -16.125 -22.109  1.00 91.69           N  
ATOM    675  CA  ASP A  85      -0.161 -17.328 -22.875  1.00 91.69           C  
ATOM    676  C   ASP A  85      -0.840 -17.266 -24.250  1.00 91.69           C  
ATOM    677  CB  ASP A  85      -0.619 -18.562 -22.109  1.00 91.69           C  
ATOM    678  O   ASP A  85      -2.012 -16.906 -24.344  1.00 91.69           O  
ATOM    679  CG  ASP A  85       0.034 -19.844 -22.609  1.00 91.69           C  
ATOM    680  OD1 ASP A  85       0.395 -19.922 -23.812  1.00 91.69           O  
ATOM    681  OD2 ASP A  85       0.185 -20.781 -21.812  1.00 91.69           O  
ATOM    682  N   LYS A  86      -0.087 -17.703 -25.266  1.00 87.69           N  
ATOM    683  CA  LYS A  86      -0.586 -17.688 -26.641  1.00 87.69           C  
ATOM    684  C   LYS A  86      -1.762 -18.641 -26.812  1.00 87.69           C  
ATOM    685  CB  LYS A  86       0.530 -18.031 -27.625  1.00 87.69           C  
ATOM    686  O   LYS A  86      -2.604 -18.438 -27.703  1.00 87.69           O  
ATOM    687  CG  LYS A  86       1.652 -17.016 -27.688  1.00 87.69           C  
ATOM    688  CD  LYS A  86       2.703 -17.391 -28.719  1.00 87.69           C  
ATOM    689  CE  LYS A  86       3.828 -16.375 -28.781  1.00 87.69           C  
ATOM    690  NZ  LYS A  86       4.852 -16.734 -29.812  1.00 87.69           N  
ATOM    691  N   ALA A  87      -1.861 -19.625 -26.000  1.00 85.50           N  
ATOM    692  CA  ALA A  87      -2.941 -20.609 -26.078  1.00 85.50           C  
ATOM    693  C   ALA A  87      -4.262 -20.016 -25.594  1.00 85.50           C  
ATOM    694  CB  ALA A  87      -2.594 -21.859 -25.281  1.00 85.50           C  
ATOM    695  O   ALA A  87      -5.328 -20.578 -25.828  1.00 85.50           O  
ATOM    696  N   HIS A  88      -4.250 -18.797 -24.906  1.00 87.75           N  
ATOM    697  CA  HIS A  88      -5.461 -18.234 -24.328  1.00 87.75           C  
ATOM    698  C   HIS A  88      -5.633 -16.781 -24.734  1.00 87.75           C  
ATOM    699  CB  HIS A  88      -5.438 -18.375 -22.812  1.00 87.75           C  
ATOM    700  O   HIS A  88      -5.996 -15.938 -23.891  1.00 87.75           O  
ATOM    701  CG  HIS A  88      -5.371 -19.781 -22.328  1.00 87.75           C  
ATOM    702  CD2 HIS A  88      -4.320 -20.531 -21.922  1.00 87.75           C  
ATOM    703  ND1 HIS A  88      -6.484 -20.594 -22.234  1.00 87.75           N  
ATOM    704  CE1 HIS A  88      -6.121 -21.781 -21.797  1.00 87.75           C  
ATOM    705  NE2 HIS A  88      -4.812 -21.781 -21.594  1.00 87.75           N  
ATOM    706  N   ARG A  89      -5.438 -16.438 -25.922  1.00 86.56           N  
ATOM    707  CA  ARG A  89      -5.535 -15.078 -26.453  1.00 86.56           C  
ATOM    708  C   ARG A  89      -6.977 -14.578 -26.422  1.00 86.56           C  
ATOM    709  CB  ARG A  89      -4.992 -15.023 -27.891  1.00 86.56           C  
ATOM    710  O   ARG A  89      -7.223 -13.375 -26.484  1.00 86.56           O  
ATOM    711  CG  ARG A  89      -3.484 -15.180 -27.984  1.00 86.56           C  
ATOM    712  CD  ARG A  89      -2.998 -15.102 -29.422  1.00 86.56           C  
ATOM    713  NE  ARG A  89      -1.567 -15.375 -29.516  1.00 86.56           N  
ATOM    714  NH1 ARG A  89      -1.476 -15.141 -31.812  1.00 86.56           N  
ATOM    715  NH2 ARG A  89       0.422 -15.648 -30.641  1.00 86.56           N  
ATOM    716  CZ  ARG A  89      -0.877 -15.391 -30.656  1.00 86.56           C  
ATOM    717  N   ASN A  90      -7.941 -15.523 -26.297  1.00 89.12           N  
ATOM    718  CA  ASN A  90      -9.359 -15.164 -26.281  1.00 89.12           C  
ATOM    719  C   ASN A  90      -9.734 -14.445 -24.984  1.00 89.12           C  
ATOM    720  CB  ASN A  90     -10.227 -16.406 -26.484  1.00 89.12           C  
ATOM    721  O   ASN A  90     -10.805 -13.844 -24.891  1.00 89.12           O  
ATOM    722  CG  ASN A  90      -9.922 -17.500 -25.484  1.00 89.12           C  
ATOM    723  ND2 ASN A  90     -10.961 -18.188 -25.000  1.00 89.12           N  
ATOM    724  OD1 ASN A  90      -8.758 -17.734 -25.141  1.00 89.12           O  
ATOM    725  N   TYR A  91      -8.805 -14.398 -23.969  1.00 91.31           N  
ATOM    726  CA  TYR A  91      -9.125 -13.758 -22.688  1.00 91.31           C  
ATOM    727  C   TYR A  91      -8.500 -12.367 -22.609  1.00 91.31           C  
ATOM    728  CB  TYR A  91      -8.641 -14.617 -21.516  1.00 91.31           C  
ATOM    729  O   TYR A  91      -8.414 -11.789 -21.531  1.00 91.31           O  
ATOM    730  CG  TYR A  91      -9.344 -15.945 -21.422  1.00 91.31           C  
ATOM    731  CD1 TYR A  91     -10.688 -16.016 -21.062  1.00 91.31           C  
ATOM    732  CD2 TYR A  91      -8.664 -17.141 -21.672  1.00 91.31           C  
ATOM    733  CE1 TYR A  91     -11.344 -17.250 -20.953  1.00 91.31           C  
ATOM    734  CE2 TYR A  91      -9.305 -18.359 -21.562  1.00 91.31           C  
ATOM    735  OH  TYR A  91     -11.281 -19.625 -21.109  1.00 91.31           O  
ATOM    736  CZ  TYR A  91     -10.641 -18.406 -21.219  1.00 91.31           C  
ATOM    737  N   SER A  92      -8.102 -11.820 -23.734  1.00 90.00           N  
ATOM    738  CA  SER A  92      -7.406 -10.539 -23.781  1.00 90.00           C  
ATOM    739  C   SER A  92      -8.273  -9.422 -23.203  1.00 90.00           C  
ATOM    740  CB  SER A  92      -6.996 -10.195 -25.203  1.00 90.00           C  
ATOM    741  O   SER A  92      -7.770  -8.516 -22.531  1.00 90.00           O  
ATOM    742  OG  SER A  92      -8.125 -10.172 -26.062  1.00 90.00           O  
ATOM    743  N   GLU A  93      -9.562  -9.555 -23.359  1.00 87.62           N  
ATOM    744  CA  GLU A  93     -10.469  -8.516 -22.859  1.00 87.62           C  
ATOM    745  C   GLU A  93     -10.398  -8.422 -21.328  1.00 87.62           C  
ATOM    746  CB  GLU A  93     -11.906  -8.797 -23.297  1.00 87.62           C  
ATOM    747  O   GLU A  93     -10.203  -7.332 -20.781  1.00 87.62           O  
ATOM    748  CG  GLU A  93     -12.898  -7.727 -22.875  1.00 87.62           C  
ATOM    749  CD  GLU A  93     -14.320  -8.008 -23.328  1.00 87.62           C  
ATOM    750  OE1 GLU A  93     -15.234  -7.211 -23.016  1.00 87.62           O  
ATOM    751  OE2 GLU A  93     -14.523  -9.031 -24.031  1.00 87.62           O  
ATOM    752  N   SER A  94     -10.562  -9.539 -20.719  1.00 90.25           N  
ATOM    753  CA  SER A  94     -10.555  -9.562 -19.250  1.00 90.25           C  
ATOM    754  C   SER A  94      -9.156  -9.312 -18.703  1.00 90.25           C  
ATOM    755  CB  SER A  94     -11.078 -10.906 -18.734  1.00 90.25           C  
ATOM    756  O   SER A  94      -9.008  -8.812 -17.578  1.00 90.25           O  
ATOM    757  OG  SER A  94     -11.148 -10.906 -17.328  1.00 90.25           O  
ATOM    758  N   PHE A  95      -8.156  -9.516 -19.562  1.00 90.50           N  
ATOM    759  CA  PHE A  95      -6.777  -9.242 -19.172  1.00 90.50           C  
ATOM    760  C   PHE A  95      -6.570  -7.758 -18.922  1.00 90.50           C  
ATOM    761  CB  PHE A  95      -5.812  -9.727 -20.266  1.00 90.50           C  
ATOM    762  O   PHE A  95      -6.035  -7.375 -17.875  1.00 90.50           O  
ATOM    763  CG  PHE A  95      -4.367  -9.453 -19.953  1.00 90.50           C  
ATOM    764  CD1 PHE A  95      -3.734  -8.320 -20.469  1.00 90.50           C  
ATOM    765  CD2 PHE A  95      -3.637 -10.320 -19.156  1.00 90.50           C  
ATOM    766  CE1 PHE A  95      -2.395  -8.062 -20.188  1.00 90.50           C  
ATOM    767  CE2 PHE A  95      -2.297 -10.070 -18.875  1.00 90.50           C  
ATOM    768  CZ  PHE A  95      -1.679  -8.945 -19.391  1.00 90.50           C  
ATOM    769  N   PHE A  96      -7.105  -6.973 -19.688  1.00 87.75           N  
ATOM    770  CA  PHE A  96      -6.906  -5.535 -19.562  1.00 87.75           C  
ATOM    771  C   PHE A  96      -7.781  -4.961 -18.453  1.00 87.75           C  
ATOM    772  CB  PHE A  96      -7.207  -4.832 -20.891  1.00 87.75           C  
ATOM    773  O   PHE A  96      -7.426  -3.955 -17.844  1.00 87.75           O  
ATOM    774  CG  PHE A  96      -6.184  -5.090 -21.969  1.00 87.75           C  
ATOM    775  CD1 PHE A  96      -4.953  -4.438 -21.938  1.00 87.75           C  
ATOM    776  CD2 PHE A  96      -6.449  -5.980 -23.000  1.00 87.75           C  
ATOM    777  CE1 PHE A  96      -4.004  -4.676 -22.922  1.00 87.75           C  
ATOM    778  CE2 PHE A  96      -5.504  -6.223 -23.984  1.00 87.75           C  
ATOM    779  CZ  PHE A  96      -4.281  -5.566 -23.953  1.00 87.75           C  
ATOM    780  N   GLU A  97      -8.820  -5.703 -18.047  1.00 84.94           N  
ATOM    781  CA  GLU A  97      -9.664  -5.277 -16.938  1.00 84.94           C  
ATOM    782  C   GLU A  97      -8.891  -5.273 -15.625  1.00 84.94           C  
ATOM    783  CB  GLU A  97     -10.898  -6.180 -16.812  1.00 84.94           C  
ATOM    784  O   GLU A  97      -8.945  -4.301 -14.867  1.00 84.94           O  
ATOM    785  CG  GLU A  97     -11.906  -5.996 -17.938  1.00 84.94           C  
ATOM    786  CD  GLU A  97     -13.109  -6.922 -17.828  1.00 84.94           C  
ATOM    787  OE1 GLU A  97     -14.039  -6.809 -18.656  1.00 84.94           O  
ATOM    788  OE2 GLU A  97     -13.109  -7.766 -16.906  1.00 84.94           O  
ATOM    789  N   ALA A  98      -8.156  -6.352 -15.391  1.00 84.75           N  
ATOM    790  CA  ALA A  98      -7.391  -6.469 -14.156  1.00 84.75           C  
ATOM    791  C   ALA A  98      -6.285  -5.418 -14.086  1.00 84.75           C  
ATOM    792  CB  ALA A  98      -6.797  -7.871 -14.031  1.00 84.75           C  
ATOM    793  O   ALA A  98      -6.062  -4.809 -13.039  1.00 84.75           O  
ATOM    794  N   ALA A  99      -5.668  -5.160 -15.242  1.00 84.25           N  
ATOM    795  CA  ALA A  99      -4.566  -4.199 -15.289  1.00 84.25           C  
ATOM    796  C   ALA A  99      -5.074  -2.775 -15.070  1.00 84.25           C  
ATOM    797  CB  ALA A  99      -3.824  -4.301 -16.609  1.00 84.25           C  
ATOM    798  O   ALA A  99      -4.480  -2.004 -14.320  1.00 84.25           O  
ATOM    799  N   SER A 100      -6.195  -2.461 -15.711  1.00 83.88           N  
ATOM    800  CA  SER A 100      -6.738  -1.110 -15.617  1.00 83.88           C  
ATOM    801  C   SER A 100      -7.246  -0.819 -14.203  1.00 83.88           C  
ATOM    802  CB  SER A 100      -7.867  -0.911 -16.625  1.00 83.88           C  
ATOM    803  O   SER A 100      -7.027   0.271 -13.672  1.00 83.88           O  
ATOM    804  OG  SER A 100      -8.383   0.406 -16.547  1.00 83.88           O  
ATOM    805  N   MET A 101      -7.828  -1.864 -13.586  1.00 81.75           N  
ATOM    806  CA  MET A 101      -8.352  -1.688 -12.234  1.00 81.75           C  
ATOM    807  C   MET A 101      -7.227  -1.366 -11.258  1.00 81.75           C  
ATOM    808  CB  MET A 101      -9.102  -2.941 -11.781  1.00 81.75           C  
ATOM    809  O   MET A 101      -7.312  -0.391 -10.508  1.00 81.75           O  
ATOM    810  CG  MET A 101      -9.672  -2.840 -10.375  1.00 81.75           C  
ATOM    811  SD  MET A 101     -10.484  -4.391  -9.828  1.00 81.75           S  
ATOM    812  CE  MET A 101      -9.023  -5.453  -9.609  1.00 81.75           C  
ATOM    813  N   MET A 102      -6.148  -2.113 -11.297  1.00 80.00           N  
ATOM    814  CA  MET A 102      -5.062  -1.981 -10.328  1.00 80.00           C  
ATOM    815  C   MET A 102      -4.273  -0.699 -10.570  1.00 80.00           C  
ATOM    816  CB  MET A 102      -4.129  -3.191 -10.398  1.00 80.00           C  
ATOM    817  O   MET A 102      -3.691  -0.142  -9.633  1.00 80.00           O  
ATOM    818  CG  MET A 102      -4.789  -4.496  -9.977  1.00 80.00           C  
ATOM    819  SD  MET A 102      -5.414  -4.445  -8.258  1.00 80.00           S  
ATOM    820  CE  MET A 102      -3.848  -4.539  -7.344  1.00 80.00           C  
ATOM    821  N   SER A 103      -4.332  -0.172 -11.859  1.00 81.12           N  
ATOM    822  CA  SER A 103      -3.590   1.043 -12.180  1.00 81.12           C  
ATOM    823  C   SER A 103      -4.219   2.268 -11.523  1.00 81.12           C  
ATOM    824  CB  SER A 103      -3.525   1.242 -13.695  1.00 81.12           C  
ATOM    825  O   SER A 103      -3.545   3.277 -11.312  1.00 81.12           O  
ATOM    826  OG  SER A 103      -4.820   1.477 -14.227  1.00 81.12           O  
ATOM    827  N   LYS A 104      -5.492   2.127 -11.125  1.00 73.88           N  
ATOM    828  CA  LYS A 104      -6.211   3.268 -10.562  1.00 73.88           C  
ATOM    829  C   LYS A 104      -6.121   3.277  -9.039  1.00 73.88           C  
ATOM    830  CB  LYS A 104      -7.676   3.252 -11.000  1.00 73.88           C  
ATOM    831  O   LYS A 104      -6.617   4.199  -8.391  1.00 73.88           O  
ATOM    832  CG  LYS A 104      -7.871   3.389 -12.508  1.00 73.88           C  
ATOM    833  CD  LYS A 104      -9.352   3.346 -12.883  1.00 73.88           C  
ATOM    834  CE  LYS A 104      -9.539   3.357 -14.391  1.00 73.88           C  
ATOM    835  NZ  LYS A 104     -10.984   3.287 -14.766  1.00 73.88           N  
ATOM    836  N   LEU A 105      -5.484   2.188  -8.453  1.00 75.56           N  
ATOM    837  CA  LEU A 105      -5.438   2.043  -7.004  1.00 75.56           C  
ATOM    838  C   LEU A 105      -4.035   2.312  -6.473  1.00 75.56           C  
ATOM    839  CB  LEU A 105      -5.891   0.639  -6.594  1.00 75.56           C  
ATOM    840  O   LEU A 105      -3.043   1.981  -7.129  1.00 75.56           O  
ATOM    841  CG  LEU A 105      -7.258   0.188  -7.109  1.00 75.56           C  
ATOM    842  CD1 LEU A 105      -7.531  -1.254  -6.691  1.00 75.56           C  
ATOM    843  CD2 LEU A 105      -8.352   1.115  -6.594  1.00 75.56           C  
ATOM    844  N   SER A 106      -3.984   3.096  -5.371  1.00 75.81           N  
ATOM    845  CA  SER A 106      -2.748   3.322  -4.633  1.00 75.81           C  
ATOM    846  C   SER A 106      -2.904   2.945  -3.164  1.00 75.81           C  
ATOM    847  CB  SER A 106      -2.312   4.785  -4.750  1.00 75.81           C  
ATOM    848  O   SER A 106      -3.387   3.746  -2.361  1.00 75.81           O  
ATOM    849  OG  SER A 106      -1.075   4.996  -4.094  1.00 75.81           O  
ATOM    850  N   HIS A 107      -2.760   1.694  -2.789  1.00 82.06           N  
ATOM    851  CA  HIS A 107      -2.869   1.132  -1.447  1.00 82.06           C  
ATOM    852  C   HIS A 107      -1.644   0.293  -1.100  1.00 82.06           C  
ATOM    853  CB  HIS A 107      -4.137   0.285  -1.324  1.00 82.06           C  
ATOM    854  O   HIS A 107      -1.132  -0.446  -1.943  1.00 82.06           O  
ATOM    855  CG  HIS A 107      -4.484  -0.076   0.086  1.00 82.06           C  
ATOM    856  CD2 HIS A 107      -5.168   0.605   1.035  1.00 82.06           C  
ATOM    857  ND1 HIS A 107      -4.109  -1.271   0.661  1.00 82.06           N  
ATOM    858  CE1 HIS A 107      -4.551  -1.310   1.907  1.00 82.06           C  
ATOM    859  NE2 HIS A 107      -5.195  -0.183   2.160  1.00 82.06           N  
ATOM    860  N   LYS A 108      -1.168   0.429   0.155  1.00 85.56           N  
ATOM    861  CA  LYS A 108       0.108  -0.180   0.520  1.00 85.56           C  
ATOM    862  C   LYS A 108       0.005  -1.702   0.539  1.00 85.56           C  
ATOM    863  CB  LYS A 108       0.575   0.331   1.884  1.00 85.56           C  
ATOM    864  O   LYS A 108       1.012  -2.398   0.392  1.00 85.56           O  
ATOM    865  CG  LYS A 108      -0.421   0.092   3.010  1.00 85.56           C  
ATOM    866  CD  LYS A 108       0.088   0.645   4.332  1.00 85.56           C  
ATOM    867  CE  LYS A 108      -0.911   0.413   5.457  1.00 85.56           C  
ATOM    868  NZ  LYS A 108      -0.415   0.952   6.762  1.00 85.56           N  
ATOM    869  N   HIS A 109      -1.166  -2.273   0.712  1.00 91.94           N  
ATOM    870  CA  HIS A 109      -1.327  -3.723   0.769  1.00 91.94           C  
ATOM    871  C   HIS A 109      -1.767  -4.281  -0.581  1.00 91.94           C  
ATOM    872  CB  HIS A 109      -2.340  -4.105   1.850  1.00 91.94           C  
ATOM    873  O   HIS A 109      -2.219  -5.426  -0.667  1.00 91.94           O  
ATOM    874  CG  HIS A 109      -1.852  -3.859   3.242  1.00 91.94           C  
ATOM    875  CD2 HIS A 109      -2.150  -2.881   4.129  1.00 91.94           C  
ATOM    876  ND1 HIS A 109      -0.938  -4.680   3.867  1.00 91.94           N  
ATOM    877  CE1 HIS A 109      -0.697  -4.215   5.082  1.00 91.94           C  
ATOM    878  NE2 HIS A 109      -1.420  -3.123   5.266  1.00 91.94           N  
ATOM    879  N   LEU A 110      -1.669  -3.445  -1.655  1.00 90.25           N  
ATOM    880  CA  LEU A 110      -1.938  -3.891  -3.018  1.00 90.25           C  
ATOM    881  C   LEU A 110      -0.689  -3.773  -3.885  1.00 90.25           C  
ATOM    882  CB  LEU A 110      -3.080  -3.076  -3.633  1.00 90.25           C  
ATOM    883  O   LEU A 110       0.075  -2.814  -3.754  1.00 90.25           O  
ATOM    884  CG  LEU A 110      -4.453  -3.227  -2.973  1.00 90.25           C  
ATOM    885  CD1 LEU A 110      -5.457  -2.283  -3.621  1.00 90.25           C  
ATOM    886  CD2 LEU A 110      -4.934  -4.672  -3.062  1.00 90.25           C  
ATOM    887  N   VAL A 111      -0.522  -4.777  -4.777  1.00 89.94           N  
ATOM    888  CA  VAL A 111       0.603  -4.746  -5.707  1.00 89.94           C  
ATOM    889  C   VAL A 111       0.435  -3.584  -6.680  1.00 89.94           C  
ATOM    890  CB  VAL A 111       0.736  -6.078  -6.480  1.00 89.94           C  
ATOM    891  O   VAL A 111      -0.633  -3.410  -7.273  1.00 89.94           O  
ATOM    892  CG1 VAL A 111       1.763  -5.949  -7.602  1.00 89.94           C  
ATOM    893  CG2 VAL A 111       1.118  -7.211  -5.531  1.00 89.94           C  
ATOM    894  N   LEU A 112       1.480  -2.756  -6.738  1.00 82.81           N  
ATOM    895  CA  LEU A 112       1.454  -1.666  -7.711  1.00 82.81           C  
ATOM    896  C   LEU A 112       1.889  -2.154  -9.086  1.00 82.81           C  
ATOM    897  CB  LEU A 112       2.359  -0.519  -7.254  1.00 82.81           C  
ATOM    898  O   LEU A 112       2.990  -2.686  -9.242  1.00 82.81           O  
ATOM    899  CG  LEU A 112       2.414   0.707  -8.164  1.00 82.81           C  
ATOM    900  CD1 LEU A 112       1.061   1.406  -8.195  1.00 82.81           C  
ATOM    901  CD2 LEU A 112       3.508   1.666  -7.711  1.00 82.81           C  
ATOM    902  N   ASN A 113       1.027  -2.020 -10.078  1.00 89.56           N  
ATOM    903  CA  ASN A 113       1.358  -2.305 -11.469  1.00 89.56           C  
ATOM    904  C   ASN A 113       2.055  -1.121 -12.133  1.00 89.56           C  
ATOM    905  CB  ASN A 113       0.102  -2.691 -12.250  1.00 89.56           C  
ATOM    906  O   ASN A 113       1.510  -0.017 -12.172  1.00 89.56           O  
ATOM    907  CG  ASN A 113      -0.544  -3.959 -11.734  1.00 89.56           C  
ATOM    908  ND2 ASN A 113      -1.543  -4.457 -12.453  1.00 89.56           N  
ATOM    909  OD1 ASN A 113      -0.150  -4.488 -10.688  1.00 89.56           O  
ATOM    910  N   TYR A 114       3.266  -1.271 -12.656  1.00 88.31           N  
ATOM    911  CA  TYR A 114       3.980  -0.204 -13.352  1.00 88.31           C  
ATOM    912  C   TYR A 114       3.307   0.135 -14.672  1.00 88.31           C  
ATOM    913  CB  TYR A 114       5.438  -0.607 -13.594  1.00 88.31           C  
ATOM    914  O   TYR A 114       3.340   1.285 -15.117  1.00 88.31           O  
ATOM    915  CG  TYR A 114       6.270  -0.680 -12.336  1.00 88.31           C  
ATOM    916  CD1 TYR A 114       6.746   0.478 -11.727  1.00 88.31           C  
ATOM    917  CD2 TYR A 114       6.578  -1.905 -11.758  1.00 88.31           C  
ATOM    918  CE1 TYR A 114       7.512   0.416 -10.570  1.00 88.31           C  
ATOM    919  CE2 TYR A 114       7.344  -1.979 -10.594  1.00 88.31           C  
ATOM    920  OH  TYR A 114       8.562  -0.882  -8.867  1.00 88.31           O  
ATOM    921  CZ  TYR A 114       7.805  -0.815 -10.008  1.00 88.31           C  
ATOM    922  N   GLY A 115       2.758  -0.842 -15.281  1.00 91.81           N  
ATOM    923  CA  GLY A 115       2.096  -0.610 -16.562  1.00 91.81           C  
ATOM    924  C   GLY A 115       1.895  -1.879 -17.359  1.00 91.81           C  
ATOM    925  O   GLY A 115       2.020  -2.984 -16.828  1.00 91.81           O  
ATOM    926  N   VAL A 116       1.441  -1.711 -18.719  1.00 93.38           N  
ATOM    927  CA  VAL A 116       1.208  -2.811 -19.656  1.00 93.38           C  
ATOM    928  C   VAL A 116       2.105  -2.650 -20.875  1.00 93.38           C  
ATOM    929  CB  VAL A 116      -0.274  -2.883 -20.094  1.00 93.38           C  
ATOM    930  O   VAL A 116       2.262  -1.544 -21.406  1.00 93.38           O  
ATOM    931  CG1 VAL A 116      -0.503  -4.059 -21.031  1.00 93.38           C  
ATOM    932  CG2 VAL A 116      -1.181  -2.994 -18.859  1.00 93.38           C  
ATOM    933  N   CYS A 117       2.799  -3.691 -21.219  1.00 92.81           N  
ATOM    934  CA  CYS A 117       3.602  -3.758 -22.438  1.00 92.81           C  
ATOM    935  C   CYS A 117       2.916  -4.613 -23.500  1.00 92.81           C  
ATOM    936  CB  CYS A 117       4.988  -4.320 -22.141  1.00 92.81           C  
ATOM    937  O   CYS A 117       2.754  -5.820 -23.312  1.00 92.81           O  
ATOM    938  SG  CYS A 117       6.012  -4.570 -23.609  1.00 92.81           S  
ATOM    939  N   VAL A 118       2.443  -3.930 -24.547  1.00 91.75           N  
ATOM    940  CA  VAL A 118       1.816  -4.633 -25.656  1.00 91.75           C  
ATOM    941  C   VAL A 118       2.752  -4.625 -26.859  1.00 91.75           C  
ATOM    942  CB  VAL A 118       0.457  -4.004 -26.031  1.00 91.75           C  
ATOM    943  O   VAL A 118       3.062  -3.566 -27.406  1.00 91.75           O  
ATOM    944  CG1 VAL A 118      -0.212  -4.793 -27.156  1.00 91.75           C  
ATOM    945  CG2 VAL A 118      -0.455  -3.934 -24.812  1.00 91.75           C  
ATOM    946  N   CYS A 119       3.322  -5.738 -27.188  1.00 87.44           N  
ATOM    947  CA  CYS A 119       4.238  -5.883 -28.312  1.00 87.44           C  
ATOM    948  C   CYS A 119       3.891  -7.109 -29.141  1.00 87.44           C  
ATOM    949  CB  CYS A 119       5.680  -5.977 -27.828  1.00 87.44           C  
ATOM    950  O   CYS A 119       4.047  -8.242 -28.688  1.00 87.44           O  
ATOM    951  SG  CYS A 119       6.898  -6.074 -29.156  1.00 87.44           S  
ATOM    952  N   GLY A 120       3.484  -6.852 -30.328  1.00 86.81           N  
ATOM    953  CA  GLY A 120       3.041  -7.941 -31.188  1.00 86.81           C  
ATOM    954  C   GLY A 120       1.811  -8.648 -30.656  1.00 86.81           C  
ATOM    955  O   GLY A 120       0.779  -8.023 -30.406  1.00 86.81           O  
ATOM    956  N   ASP A 121       1.955  -9.953 -30.453  1.00 86.81           N  
ATOM    957  CA  ASP A 121       0.829 -10.750 -29.969  1.00 86.81           C  
ATOM    958  C   ASP A 121       0.992 -11.086 -28.484  1.00 86.81           C  
ATOM    959  CB  ASP A 121       0.685 -12.031 -30.797  1.00 86.81           C  
ATOM    960  O   ASP A 121       0.267 -11.930 -27.953  1.00 86.81           O  
ATOM    961  CG  ASP A 121       1.934 -12.891 -30.766  1.00 86.81           C  
ATOM    962  OD1 ASP A 121       3.047 -12.352 -30.594  1.00 86.81           O  
ATOM    963  OD2 ASP A 121       1.805 -14.125 -30.922  1.00 86.81           O  
ATOM    964  N   GLU A 122       1.939 -10.461 -27.922  1.00 87.94           N  
ATOM    965  CA  GLU A 122       2.145 -10.750 -26.516  1.00 87.94           C  
ATOM    966  C   GLU A 122       1.746  -9.562 -25.641  1.00 87.94           C  
ATOM    967  CB  GLU A 122       3.604 -11.133 -26.250  1.00 87.94           C  
ATOM    968  O   GLU A 122       2.238  -8.453 -25.844  1.00 87.94           O  
ATOM    969  CG  GLU A 122       4.027 -12.438 -26.906  1.00 87.94           C  
ATOM    970  CD  GLU A 122       5.449 -12.852 -26.562  1.00 87.94           C  
ATOM    971  OE1 GLU A 122       5.879 -13.953 -26.969  1.00 87.94           O  
ATOM    972  OE2 GLU A 122       6.137 -12.070 -25.859  1.00 87.94           O  
ATOM    973  N   ASN A 123       0.764  -9.812 -24.797  1.00 91.81           N  
ATOM    974  CA  ASN A 123       0.371  -8.867 -23.766  1.00 91.81           C  
ATOM    975  C   ASN A 123       1.131  -9.117 -22.453  1.00 91.81           C  
ATOM    976  CB  ASN A 123      -1.138  -8.930 -23.516  1.00 91.81           C  
ATOM    977  O   ASN A 123       1.026 -10.195 -21.875  1.00 91.81           O  
ATOM    978  CG  ASN A 123      -1.945  -8.672 -24.766  1.00 91.81           C  
ATOM    979  ND2 ASN A 123      -3.061  -9.375 -24.922  1.00 91.81           N  
ATOM    980  OD1 ASN A 123      -1.571  -7.840 -25.594  1.00 91.81           O  
ATOM    981  N   ILE A 124       1.896  -8.094 -22.078  1.00 93.94           N  
ATOM    982  CA  ILE A 124       2.752  -8.250 -20.906  1.00 93.94           C  
ATOM    983  C   ILE A 124       2.332  -7.262 -19.812  1.00 93.94           C  
ATOM    984  CB  ILE A 124       4.242  -8.047 -21.266  1.00 93.94           C  
ATOM    985  O   ILE A 124       2.305  -6.051 -20.047  1.00 93.94           O  
ATOM    986  CG1 ILE A 124       4.625  -8.930 -22.469  1.00 93.94           C  
ATOM    987  CG2 ILE A 124       5.133  -8.352 -20.062  1.00 93.94           C  
ATOM    988  CD1 ILE A 124       6.027  -8.664 -23.000  1.00 93.94           C  
ATOM    989  N   LEU A 125       1.909  -7.812 -18.672  1.00 93.56           N  
ATOM    990  CA  LEU A 125       1.636  -6.980 -17.500  1.00 93.56           C  
ATOM    991  C   LEU A 125       2.891  -6.805 -16.656  1.00 93.56           C  
ATOM    992  CB  LEU A 125       0.512  -7.586 -16.656  1.00 93.56           C  
ATOM    993  O   LEU A 125       3.549  -7.789 -16.297  1.00 93.56           O  
ATOM    994  CG  LEU A 125       0.094  -6.797 -15.414  1.00 93.56           C  
ATOM    995  CD1 LEU A 125      -0.471  -5.438 -15.820  1.00 93.56           C  
ATOM    996  CD2 LEU A 125      -0.925  -7.586 -14.602  1.00 93.56           C  
ATOM    997  N   VAL A 126       3.207  -5.574 -16.359  1.00 93.19           N  
ATOM    998  CA  VAL A 126       4.434  -5.270 -15.625  1.00 93.19           C  
ATOM    999  C   VAL A 126       4.094  -4.840 -14.195  1.00 93.19           C  
ATOM   1000  CB  VAL A 126       5.254  -4.168 -16.328  1.00 93.19           C  
ATOM   1001  O   VAL A 126       3.408  -3.834 -13.992  1.00 93.19           O  
ATOM   1002  CG1 VAL A 126       6.590  -3.949 -15.617  1.00 93.19           C  
ATOM   1003  CG2 VAL A 126       5.484  -4.531 -17.797  1.00 93.19           C  
ATOM   1004  N   GLN A 127       4.562  -5.715 -13.148  1.00 93.12           N  
ATOM   1005  CA  GLN A 127       4.312  -5.453 -11.742  1.00 93.12           C  
ATOM   1006  C   GLN A 127       5.617  -5.406 -10.945  1.00 93.12           C  
ATOM   1007  CB  GLN A 127       3.383  -6.520 -11.156  1.00 93.12           C  
ATOM   1008  O   GLN A 127       6.695  -5.625 -11.508  1.00 93.12           O  
ATOM   1009  CG  GLN A 127       2.037  -6.617 -11.859  1.00 93.12           C  
ATOM   1010  CD  GLN A 127       1.106  -7.625 -11.211  1.00 93.12           C  
ATOM   1011  NE2 GLN A 127      -0.159  -7.609 -11.609  1.00 93.12           N  
ATOM   1012  OE1 GLN A 127       1.523  -8.414 -10.352  1.00 93.12           O  
ATOM   1013  N   GLU A 128       5.461  -5.035  -9.688  1.00 91.62           N  
ATOM   1014  CA  GLU A 128       6.656  -5.035  -8.844  1.00 91.62           C  
ATOM   1015  C   GLU A 128       7.113  -6.457  -8.539  1.00 91.62           C  
ATOM   1016  CB  GLU A 128       6.395  -4.273  -7.547  1.00 91.62           C  
ATOM   1017  O   GLU A 128       6.289  -7.355  -8.344  1.00 91.62           O  
ATOM   1018  CG  GLU A 128       5.285  -4.871  -6.695  1.00 91.62           C  
ATOM   1019  CD  GLU A 128       4.957  -4.035  -5.465  1.00 91.62           C  
ATOM   1020  OE1 GLU A 128       4.113  -4.469  -4.645  1.00 91.62           O  
ATOM   1021  OE2 GLU A 128       5.547  -2.941  -5.320  1.00 91.62           O  
ATOM   1022  N   PHE A 129       8.414  -6.684  -8.547  1.00 91.31           N  
ATOM   1023  CA  PHE A 129       9.016  -7.980  -8.242  1.00 91.31           C  
ATOM   1024  C   PHE A 129       9.078  -8.211  -6.738  1.00 91.31           C  
ATOM   1025  CB  PHE A 129      10.422  -8.070  -8.844  1.00 91.31           C  
ATOM   1026  O   PHE A 129       9.406  -7.301  -5.977  1.00 91.31           O  
ATOM   1027  CG  PHE A 129      11.156  -9.336  -8.484  1.00 91.31           C  
ATOM   1028  CD1 PHE A 129      12.195  -9.320  -7.562  1.00 91.31           C  
ATOM   1029  CD2 PHE A 129      10.805 -10.547  -9.078  1.00 91.31           C  
ATOM   1030  CE1 PHE A 129      12.867 -10.492  -7.230  1.00 91.31           C  
ATOM   1031  CE2 PHE A 129      11.477 -11.719  -8.750  1.00 91.31           C  
ATOM   1032  CZ  PHE A 129      12.508 -11.695  -7.828  1.00 91.31           C  
ATOM   1033  N   VAL A 130       8.680  -9.461  -6.258  1.00 86.69           N  
ATOM   1034  CA  VAL A 130       8.695  -9.859  -4.852  1.00 86.69           C  
ATOM   1035  C   VAL A 130       9.680 -11.016  -4.656  1.00 86.69           C  
ATOM   1036  CB  VAL A 130       7.293 -10.266  -4.359  1.00 86.69           C  
ATOM   1037  O   VAL A 130       9.469 -12.109  -5.184  1.00 86.69           O  
ATOM   1038  CG1 VAL A 130       7.336 -10.695  -2.893  1.00 86.69           C  
ATOM   1039  CG2 VAL A 130       6.309  -9.109  -4.551  1.00 86.69           C  
ATOM   1040  N   LYS A 131      10.609 -10.789  -3.801  1.00 86.06           N  
ATOM   1041  CA  LYS A 131      11.680 -11.758  -3.602  1.00 86.06           C  
ATOM   1042  C   LYS A 131      11.148 -13.031  -2.936  1.00 86.06           C  
ATOM   1043  CB  LYS A 131      12.805 -11.156  -2.758  1.00 86.06           C  
ATOM   1044  O   LYS A 131      11.523 -14.141  -3.320  1.00 86.06           O  
ATOM   1045  CG  LYS A 131      13.961 -12.109  -2.494  1.00 86.06           C  
ATOM   1046  CD  LYS A 131      15.055 -11.445  -1.675  1.00 86.06           C  
ATOM   1047  CE  LYS A 131      16.188 -12.406  -1.370  1.00 86.06           C  
ATOM   1048  NZ  LYS A 131      17.281 -11.750  -0.589  1.00 86.06           N  
ATOM   1049  N   PHE A 132      10.234 -12.953  -1.948  1.00 90.81           N  
ATOM   1050  CA  PHE A 132       9.812 -14.109  -1.166  1.00 90.81           C  
ATOM   1051  C   PHE A 132       8.711 -14.875  -1.890  1.00 90.81           C  
ATOM   1052  CB  PHE A 132       9.320 -13.672   0.218  1.00 90.81           C  
ATOM   1053  O   PHE A 132       8.453 -16.047  -1.581  1.00 90.81           O  
ATOM   1054  CG  PHE A 132      10.406 -13.125   1.100  1.00 90.81           C  
ATOM   1055  CD1 PHE A 132      11.250 -13.977   1.808  1.00 90.81           C  
ATOM   1056  CD2 PHE A 132      10.594 -11.750   1.220  1.00 90.81           C  
ATOM   1057  CE1 PHE A 132      12.258 -13.469   2.625  1.00 90.81           C  
ATOM   1058  CE2 PHE A 132      11.594 -11.234   2.035  1.00 90.81           C  
ATOM   1059  CZ  PHE A 132      12.430 -12.094   2.736  1.00 90.81           C  
ATOM   1060  N   GLY A 133       8.070 -14.258  -2.811  1.00 94.31           N  
ATOM   1061  CA  GLY A 133       7.059 -14.938  -3.605  1.00 94.31           C  
ATOM   1062  C   GLY A 133       5.699 -14.984  -2.930  1.00 94.31           C  
ATOM   1063  O   GLY A 133       5.344 -14.078  -2.176  1.00 94.31           O  
ATOM   1064  N   SER A 134       4.910 -16.000  -3.242  1.00 95.81           N  
ATOM   1065  CA  SER A 134       3.523 -16.078  -2.799  1.00 95.81           C  
ATOM   1066  C   SER A 134       3.424 -16.672  -1.397  1.00 95.81           C  
ATOM   1067  CB  SER A 134       2.695 -16.922  -3.775  1.00 95.81           C  
ATOM   1068  O   SER A 134       4.312 -17.422  -0.965  1.00 95.81           O  
ATOM   1069  OG  SER A 134       3.166 -18.266  -3.814  1.00 95.81           O  
ATOM   1070  N   LEU A 135       2.336 -16.375  -0.704  1.00 96.38           N  
ATOM   1071  CA  LEU A 135       2.137 -16.766   0.690  1.00 96.38           C  
ATOM   1072  C   LEU A 135       1.974 -18.266   0.825  1.00 96.38           C  
ATOM   1073  CB  LEU A 135       0.911 -16.047   1.270  1.00 96.38           C  
ATOM   1074  O   LEU A 135       2.523 -18.875   1.747  1.00 96.38           O  
ATOM   1075  CG  LEU A 135       0.566 -16.375   2.725  1.00 96.38           C  
ATOM   1076  CD1 LEU A 135       1.663 -15.859   3.652  1.00 96.38           C  
ATOM   1077  CD2 LEU A 135      -0.783 -15.766   3.100  1.00 96.38           C  
ATOM   1078  N   ASP A 136       1.234 -18.938  -0.022  1.00 96.88           N  
ATOM   1079  CA  ASP A 136       0.995 -20.375   0.096  1.00 96.88           C  
ATOM   1080  C   ASP A 136       2.295 -21.172  -0.042  1.00 96.88           C  
ATOM   1081  CB  ASP A 136      -0.015 -20.844  -0.956  1.00 96.88           C  
ATOM   1082  O   ASP A 136       2.518 -22.141   0.681  1.00 96.88           O  
ATOM   1083  CG  ASP A 136       0.436 -20.562  -2.377  1.00 96.88           C  
ATOM   1084  OD1 ASP A 136       1.160 -19.562  -2.602  1.00 96.88           O  
ATOM   1085  OD2 ASP A 136       0.063 -21.344  -3.283  1.00 96.88           O  
ATOM   1086  N   THR A 137       3.172 -20.641  -0.912  1.00 95.31           N  
ATOM   1087  CA  THR A 137       4.453 -21.297  -1.105  1.00 95.31           C  
ATOM   1088  C   THR A 137       5.309 -21.203   0.155  1.00 95.31           C  
ATOM   1089  CB  THR A 137       5.223 -20.703  -2.297  1.00 95.31           C  
ATOM   1090  O   THR A 137       5.883 -22.203   0.598  1.00 95.31           O  
ATOM   1091  CG2 THR A 137       6.539 -21.438  -2.529  1.00 95.31           C  
ATOM   1092  OG1 THR A 137       4.418 -20.797  -3.479  1.00 95.31           O  
ATOM   1093  N   TYR A 138       5.336 -20.016   0.772  1.00 93.06           N  
ATOM   1094  CA  TYR A 138       6.109 -19.797   1.989  1.00 93.06           C  
ATOM   1095  C   TYR A 138       5.590 -20.672   3.129  1.00 93.06           C  
ATOM   1096  CB  TYR A 138       6.066 -18.328   2.396  1.00 93.06           C  
ATOM   1097  O   TYR A 138       6.371 -21.234   3.893  1.00 93.06           O  
ATOM   1098  CG  TYR A 138       6.887 -18.016   3.625  1.00 93.06           C  
ATOM   1099  CD1 TYR A 138       6.297 -17.969   4.887  1.00 93.06           C  
ATOM   1100  CD2 TYR A 138       8.250 -17.766   3.527  1.00 93.06           C  
ATOM   1101  CE1 TYR A 138       7.047 -17.672   6.020  1.00 93.06           C  
ATOM   1102  CE2 TYR A 138       9.008 -17.469   4.656  1.00 93.06           C  
ATOM   1103  OH  TYR A 138       9.148 -17.141   7.016  1.00 93.06           O  
ATOM   1104  CZ  TYR A 138       8.398 -17.422   5.895  1.00 93.06           C  
ATOM   1105  N   LEU A 139       4.281 -20.875   3.264  1.00 94.19           N  
ATOM   1106  CA  LEU A 139       3.672 -21.641   4.340  1.00 94.19           C  
ATOM   1107  C   LEU A 139       4.008 -23.125   4.211  1.00 94.19           C  
ATOM   1108  CB  LEU A 139       2.152 -21.453   4.344  1.00 94.19           C  
ATOM   1109  O   LEU A 139       4.219 -23.812   5.215  1.00 94.19           O  
ATOM   1110  CG  LEU A 139       1.646 -20.062   4.738  1.00 94.19           C  
ATOM   1111  CD1 LEU A 139       0.128 -20.000   4.602  1.00 94.19           C  
ATOM   1112  CD2 LEU A 139       2.072 -19.719   6.164  1.00 94.19           C  
ATOM   1113  N   LYS A 140       4.105 -23.625   3.029  1.00 93.38           N  
ATOM   1114  CA  LYS A 140       4.410 -25.031   2.811  1.00 93.38           C  
ATOM   1115  C   LYS A 140       5.879 -25.328   3.100  1.00 93.38           C  
ATOM   1116  CB  LYS A 140       4.066 -25.438   1.377  1.00 93.38           C  
ATOM   1117  O   LYS A 140       6.234 -26.469   3.438  1.00 93.38           O  
ATOM   1118  CG  LYS A 140       2.570 -25.484   1.090  1.00 93.38           C  
ATOM   1119  CD  LYS A 140       2.291 -25.859  -0.359  1.00 93.38           C  
ATOM   1120  CE  LYS A 140       0.798 -25.891  -0.654  1.00 93.38           C  
ATOM   1121  NZ  LYS A 140       0.521 -26.203  -2.086  1.00 93.38           N  
ATOM   1122  N   LYS A 141       6.680 -24.250   2.977  1.00 88.69           N  
ATOM   1123  CA  LYS A 141       8.109 -24.406   3.219  1.00 88.69           C  
ATOM   1124  C   LYS A 141       8.422 -24.344   4.711  1.00 88.69           C  
ATOM   1125  CB  LYS A 141       8.898 -23.344   2.473  1.00 88.69           C  
ATOM   1126  O   LYS A 141       9.289 -25.078   5.199  1.00 88.69           O  
ATOM   1127  CG  LYS A 141      10.406 -23.453   2.645  1.00 88.69           C  
ATOM   1128  CD  LYS A 141      11.141 -22.375   1.843  1.00 88.69           C  
ATOM   1129  CE  LYS A 141      12.648 -22.469   2.049  1.00 88.69           C  
ATOM   1130  NZ  LYS A 141      13.375 -21.438   1.247  1.00 88.69           N  
ATOM   1131  N   ASN A 142       7.723 -23.453   5.449  1.00 86.38           N  
ATOM   1132  CA  ASN A 142       8.008 -23.188   6.855  1.00 86.38           C  
ATOM   1133  C   ASN A 142       6.820 -23.547   7.742  1.00 86.38           C  
ATOM   1134  CB  ASN A 142       8.398 -21.719   7.059  1.00 86.38           C  
ATOM   1135  O   ASN A 142       6.156 -22.672   8.289  1.00 86.38           O  
ATOM   1136  CG  ASN A 142       9.594 -21.312   6.223  1.00 86.38           C  
ATOM   1137  ND2 ASN A 142       9.328 -20.734   5.059  1.00 86.38           N  
ATOM   1138  OD1 ASN A 142      10.742 -21.516   6.621  1.00 86.38           O  
ATOM   1139  N   LYS A 143       6.613 -24.859   8.047  1.00 85.06           N  
ATOM   1140  CA  LYS A 143       5.410 -25.297   8.758  1.00 85.06           C  
ATOM   1141  C   LYS A 143       5.602 -25.203  10.273  1.00 85.06           C  
ATOM   1142  CB  LYS A 143       5.035 -26.719   8.367  1.00 85.06           C  
ATOM   1143  O   LYS A 143       4.727 -24.703  10.984  1.00 85.06           O  
ATOM   1144  CG  LYS A 143       4.582 -26.859   6.922  1.00 85.06           C  
ATOM   1145  CD  LYS A 143       4.090 -28.281   6.633  1.00 85.06           C  
ATOM   1146  CE  LYS A 143       3.615 -28.422   5.191  1.00 85.06           C  
ATOM   1147  NZ  LYS A 143       3.053 -29.781   4.926  1.00 85.06           N  
ATOM   1148  N   ASN A 144       6.777 -25.531  10.797  1.00 82.94           N  
ATOM   1149  CA  ASN A 144       6.988 -25.594  12.242  1.00 82.94           C  
ATOM   1150  C   ASN A 144       7.562 -24.297  12.789  1.00 82.94           C  
ATOM   1151  CB  ASN A 144       7.902 -26.781  12.594  1.00 82.94           C  
ATOM   1152  O   ASN A 144       7.672 -24.125  14.000  1.00 82.94           O  
ATOM   1153  CG  ASN A 144       7.297 -28.109  12.234  1.00 82.94           C  
ATOM   1154  ND2 ASN A 144       8.148 -29.078  11.914  1.00 82.94           N  
ATOM   1155  OD1 ASN A 144       6.074 -28.281  12.250  1.00 82.94           O  
ATOM   1156  N   CYS A 145       7.793 -23.281  11.875  1.00 83.69           N  
ATOM   1157  CA  CYS A 145       8.430 -22.031  12.312  1.00 83.69           C  
ATOM   1158  C   CYS A 145       7.430 -20.891  12.320  1.00 83.69           C  
ATOM   1159  CB  CYS A 145       9.609 -21.688  11.398  1.00 83.69           C  
ATOM   1160  O   CYS A 145       7.797 -19.750  12.617  1.00 83.69           O  
ATOM   1161  SG  CYS A 145      10.906 -22.953  11.383  1.00 83.69           S  
ATOM   1162  N   ILE A 146       6.176 -21.141  12.016  1.00 87.81           N  
ATOM   1163  CA  ILE A 146       5.141 -20.125  11.961  1.00 87.81           C  
ATOM   1164  C   ILE A 146       4.102 -20.375  13.047  1.00 87.81           C  
ATOM   1165  CB  ILE A 146       4.461 -20.078  10.570  1.00 87.81           C  
ATOM   1166  O   ILE A 146       3.492 -21.453  13.094  1.00 87.81           O  
ATOM   1167  CG1 ILE A 146       5.492 -19.750   9.484  1.00 87.81           C  
ATOM   1168  CG2 ILE A 146       3.316 -19.062  10.562  1.00 87.81           C  
ATOM   1169  CD1 ILE A 146       4.930 -19.781   8.070  1.00 87.81           C  
ATOM   1170  N   ASN A 147       3.945 -19.406  13.961  1.00 88.38           N  
ATOM   1171  CA  ASN A 147       2.961 -19.562  15.023  1.00 88.38           C  
ATOM   1172  C   ASN A 147       1.657 -18.844  14.688  1.00 88.38           C  
ATOM   1173  CB  ASN A 147       3.521 -19.047  16.359  1.00 88.38           C  
ATOM   1174  O   ASN A 147       1.518 -18.281  13.602  1.00 88.38           O  
ATOM   1175  CG  ASN A 147       3.934 -17.594  16.297  1.00 88.38           C  
ATOM   1176  ND2 ASN A 147       4.742 -17.172  17.250  1.00 88.38           N  
ATOM   1177  OD1 ASN A 147       3.529 -16.859  15.391  1.00 88.38           O  
ATOM   1178  N   ILE A 148       0.731 -18.953  15.648  1.00 86.31           N  
ATOM   1179  CA  ILE A 148      -0.629 -18.484  15.414  1.00 86.31           C  
ATOM   1180  C   ILE A 148      -0.632 -16.953  15.297  1.00 86.31           C  
ATOM   1181  CB  ILE A 148      -1.585 -18.938  16.547  1.00 86.31           C  
ATOM   1182  O   ILE A 148      -1.410 -16.391  14.523  1.00 86.31           O  
ATOM   1183  CG1 ILE A 148      -3.025 -18.516  16.219  1.00 86.31           C  
ATOM   1184  CG2 ILE A 148      -1.143 -18.359  17.891  1.00 86.31           C  
ATOM   1185  CD1 ILE A 148      -3.562 -19.125  14.930  1.00 86.31           C  
ATOM   1186  N   LEU A 149       0.244 -16.219  15.945  1.00 85.19           N  
ATOM   1187  CA  LEU A 149       0.264 -14.758  15.898  1.00 85.19           C  
ATOM   1188  C   LEU A 149       0.648 -14.266  14.508  1.00 85.19           C  
ATOM   1189  CB  LEU A 149       1.241 -14.203  16.938  1.00 85.19           C  
ATOM   1190  O   LEU A 149       0.080 -13.289  14.016  1.00 85.19           O  
ATOM   1191  CG  LEU A 149       0.884 -14.453  18.406  1.00 85.19           C  
ATOM   1192  CD1 LEU A 149       1.951 -13.859  19.312  1.00 85.19           C  
ATOM   1193  CD2 LEU A 149      -0.488 -13.875  18.734  1.00 85.19           C  
ATOM   1194  N   TRP A 150       1.596 -14.930  13.961  1.00 90.50           N  
ATOM   1195  CA  TRP A 150       2.021 -14.594  12.602  1.00 90.50           C  
ATOM   1196  C   TRP A 150       0.880 -14.781  11.609  1.00 90.50           C  
ATOM   1197  CB  TRP A 150       3.221 -15.453  12.188  1.00 90.50           C  
ATOM   1198  O   TRP A 150       0.616 -13.906  10.789  1.00 90.50           O  
ATOM   1199  CG  TRP A 150       3.869 -15.016  10.906  1.00 90.50           C  
ATOM   1200  CD1 TRP A 150       4.969 -14.211  10.773  1.00 90.50           C  
ATOM   1201  CD2 TRP A 150       3.457 -15.352   9.586  1.00 90.50           C  
ATOM   1202  CE2 TRP A 150       4.352 -14.719   8.688  1.00 90.50           C  
ATOM   1203  CE3 TRP A 150       2.416 -16.141   9.062  1.00 90.50           C  
ATOM   1204  NE1 TRP A 150       5.262 -14.031   9.445  1.00 90.50           N  
ATOM   1205  CH2 TRP A 150       3.209 -15.609   6.820  1.00 90.50           C  
ATOM   1206  CZ2 TRP A 150       4.234 -14.844   7.305  1.00 90.50           C  
ATOM   1207  CZ3 TRP A 150       2.303 -16.250   7.680  1.00 90.50           C  
ATOM   1208  N   LYS A 151       0.162 -15.906  11.727  1.00 93.88           N  
ATOM   1209  CA  LYS A 151      -0.943 -16.219  10.828  1.00 93.88           C  
ATOM   1210  C   LYS A 151      -2.064 -15.188  10.961  1.00 93.88           C  
ATOM   1211  CB  LYS A 151      -1.482 -17.625  11.102  1.00 93.88           C  
ATOM   1212  O   LYS A 151      -2.605 -14.719   9.953  1.00 93.88           O  
ATOM   1213  CG  LYS A 151      -0.490 -18.734  10.805  1.00 93.88           C  
ATOM   1214  CD  LYS A 151      -1.053 -20.094  11.180  1.00 93.88           C  
ATOM   1215  CE  LYS A 151      -0.073 -21.219  10.852  1.00 93.88           C  
ATOM   1216  NZ  LYS A 151      -0.609 -22.562  11.242  1.00 93.88           N  
ATOM   1217  N   LEU A 152      -2.346 -14.805  12.094  1.00 91.75           N  
ATOM   1218  CA  LEU A 152      -3.404 -13.828  12.336  1.00 91.75           C  
ATOM   1219  C   LEU A 152      -3.006 -12.453  11.812  1.00 91.75           C  
ATOM   1220  CB  LEU A 152      -3.721 -13.742  13.836  1.00 91.75           C  
ATOM   1221  O   LEU A 152      -3.852 -11.711  11.305  1.00 91.75           O  
ATOM   1222  CG  LEU A 152      -4.367 -14.977  14.461  1.00 91.75           C  
ATOM   1223  CD1 LEU A 152      -4.582 -14.758  15.953  1.00 91.75           C  
ATOM   1224  CD2 LEU A 152      -5.684 -15.305  13.766  1.00 91.75           C  
ATOM   1225  N   GLU A 153      -1.741 -12.117  11.930  1.00 91.38           N  
ATOM   1226  CA  GLU A 153      -1.270 -10.836  11.422  1.00 91.38           C  
ATOM   1227  C   GLU A 153      -1.443 -10.742   9.906  1.00 91.38           C  
ATOM   1228  CB  GLU A 153       0.198 -10.617  11.797  1.00 91.38           C  
ATOM   1229  O   GLU A 153      -1.886  -9.719   9.391  1.00 91.38           O  
ATOM   1230  CG  GLU A 153       0.756  -9.273  11.328  1.00 91.38           C  
ATOM   1231  CD  GLU A 153       0.095  -8.086  12.000  1.00 91.38           C  
ATOM   1232  OE1 GLU A 153       0.157  -6.965  11.445  1.00 91.38           O  
ATOM   1233  OE2 GLU A 153      -0.489  -8.273  13.094  1.00 91.38           O  
ATOM   1234  N   VAL A 154      -1.141 -11.781   9.219  1.00 94.56           N  
ATOM   1235  CA  VAL A 154      -1.311 -11.844   7.766  1.00 94.56           C  
ATOM   1236  C   VAL A 154      -2.787 -11.680   7.414  1.00 94.56           C  
ATOM   1237  CB  VAL A 154      -0.763 -13.164   7.184  1.00 94.56           C  
ATOM   1238  O   VAL A 154      -3.139 -10.875   6.547  1.00 94.56           O  
ATOM   1239  CG1 VAL A 154      -1.126 -13.289   5.707  1.00 94.56           C  
ATOM   1240  CG2 VAL A 154       0.751 -13.242   7.375  1.00 94.56           C  
ATOM   1241  N   ALA A 155      -3.650 -12.383   8.109  1.00 96.25           N  
ATOM   1242  CA  ALA A 155      -5.086 -12.320   7.844  1.00 96.25           C  
ATOM   1243  C   ALA A 155      -5.633 -10.922   8.102  1.00 96.25           C  
ATOM   1244  CB  ALA A 155      -5.828 -13.344   8.703  1.00 96.25           C  
ATOM   1245  O   ALA A 155      -6.492 -10.438   7.359  1.00 96.25           O  
ATOM   1246  N   LYS A 156      -5.133 -10.312   9.047  1.00 92.75           N  
ATOM   1247  CA  LYS A 156      -5.578  -8.969   9.391  1.00 92.75           C  
ATOM   1248  C   LYS A 156      -5.227  -7.977   8.289  1.00 92.75           C  
ATOM   1249  CB  LYS A 156      -4.961  -8.516  10.719  1.00 92.75           C  
ATOM   1250  O   LYS A 156      -6.070  -7.180   7.871  1.00 92.75           O  
ATOM   1251  CG  LYS A 156      -5.410  -7.137  11.172  1.00 92.75           C  
ATOM   1252  CD  LYS A 156      -4.762  -6.746  12.492  1.00 92.75           C  
ATOM   1253  CE  LYS A 156      -5.145  -5.332  12.906  1.00 92.75           C  
ATOM   1254  NZ  LYS A 156      -4.543  -4.957  14.219  1.00 92.75           N  
ATOM   1255  N   GLN A 157      -4.051  -8.008   7.805  1.00 92.88           N  
ATOM   1256  CA  GLN A 157      -3.631  -7.121   6.727  1.00 92.88           C  
ATOM   1257  C   GLN A 157      -4.426  -7.387   5.449  1.00 92.88           C  
ATOM   1258  CB  GLN A 157      -2.133  -7.277   6.453  1.00 92.88           C  
ATOM   1259  O   GLN A 157      -4.773  -6.457   4.723  1.00 92.88           O  
ATOM   1260  CG  GLN A 157      -1.249  -6.844   7.617  1.00 92.88           C  
ATOM   1261  CD  GLN A 157       0.231  -6.973   7.305  1.00 92.88           C  
ATOM   1262  NE2 GLN A 157       1.064  -6.855   8.336  1.00 92.88           N  
ATOM   1263  OE1 GLN A 157       0.622  -7.176   6.152  1.00 92.88           O  
ATOM   1264  N   LEU A 158      -4.754  -8.633   5.227  1.00 95.75           N  
ATOM   1265  CA  LEU A 158      -5.582  -8.984   4.074  1.00 95.75           C  
ATOM   1266  C   LEU A 158      -6.961  -8.336   4.180  1.00 95.75           C  
ATOM   1267  CB  LEU A 158      -5.723 -10.500   3.957  1.00 95.75           C  
ATOM   1268  O   LEU A 158      -7.484  -7.824   3.191  1.00 95.75           O  
ATOM   1269  CG  LEU A 158      -6.559 -11.016   2.785  1.00 95.75           C  
ATOM   1270  CD1 LEU A 158      -5.938 -10.586   1.461  1.00 95.75           C  
ATOM   1271  CD2 LEU A 158      -6.695 -12.531   2.852  1.00 95.75           C  
ATOM   1272  N   ALA A 159      -7.504  -8.344   5.379  1.00 95.31           N  
ATOM   1273  CA  ALA A 159      -8.820  -7.746   5.586  1.00 95.31           C  
ATOM   1274  C   ALA A 159      -8.797  -6.254   5.285  1.00 95.31           C  
ATOM   1275  CB  ALA A 159      -9.297  -7.992   7.016  1.00 95.31           C  
ATOM   1276  O   ALA A 159      -9.750  -5.711   4.727  1.00 95.31           O  
ATOM   1277  N   TRP A 160      -7.707  -5.617   5.562  1.00 90.88           N  
ATOM   1278  CA  TRP A 160      -7.582  -4.191   5.281  1.00 90.88           C  
ATOM   1279  C   TRP A 160      -7.527  -3.936   3.777  1.00 90.88           C  
ATOM   1280  CB  TRP A 160      -6.332  -3.617   5.953  1.00 90.88           C  
ATOM   1281  O   TRP A 160      -8.133  -2.980   3.281  1.00 90.88           O  
ATOM   1282  CG  TRP A 160      -6.496  -3.357   7.422  1.00 90.88           C  
ATOM   1283  CD1 TRP A 160      -6.023  -4.121   8.453  1.00 90.88           C  
ATOM   1284  CD2 TRP A 160      -7.184  -2.256   8.023  1.00 90.88           C  
ATOM   1285  CE2 TRP A 160      -7.090  -2.418   9.422  1.00 90.88           C  
ATOM   1286  CE3 TRP A 160      -7.871  -1.146   7.512  1.00 90.88           C  
ATOM   1287  NE1 TRP A 160      -6.379  -3.562   9.656  1.00 90.88           N  
ATOM   1288  CH2 TRP A 160      -8.320  -0.433   9.789  1.00 90.88           C  
ATOM   1289  CZ2 TRP A 160      -7.656  -1.509  10.320  1.00 90.88           C  
ATOM   1290  CZ3 TRP A 160      -8.438  -0.244   8.406  1.00 90.88           C  
ATOM   1291  N   ALA A 161      -6.820  -4.738   3.041  1.00 92.75           N  
ATOM   1292  CA  ALA A 161      -6.770  -4.621   1.587  1.00 92.75           C  
ATOM   1293  C   ALA A 161      -8.164  -4.762   0.979  1.00 92.75           C  
ATOM   1294  CB  ALA A 161      -5.828  -5.664   0.999  1.00 92.75           C  
ATOM   1295  O   ALA A 161      -8.570  -3.949   0.144  1.00 92.75           O  
ATOM   1296  N   MET A 162      -8.938  -5.707   1.479  1.00 94.50           N  
ATOM   1297  CA  MET A 162     -10.258  -5.984   0.924  1.00 94.50           C  
ATOM   1298  C   MET A 162     -11.266  -4.914   1.342  1.00 94.50           C  
ATOM   1299  CB  MET A 162     -10.750  -7.363   1.369  1.00 94.50           C  
ATOM   1300  O   MET A 162     -12.172  -4.582   0.583  1.00 94.50           O  
ATOM   1301  CG  MET A 162      -9.891  -8.516   0.869  1.00 94.50           C  
ATOM   1302  SD  MET A 162      -9.570  -8.414  -0.935  1.00 94.50           S  
ATOM   1303  CE  MET A 162     -11.266  -8.523  -1.570  1.00 94.50           C  
ATOM   1304  N   HIS A 163     -11.070  -4.371   2.551  1.00 91.31           N  
ATOM   1305  CA  HIS A 163     -11.930  -3.293   3.025  1.00 91.31           C  
ATOM   1306  C   HIS A 163     -11.836  -2.070   2.121  1.00 91.31           C  
ATOM   1307  CB  HIS A 163     -11.570  -2.914   4.465  1.00 91.31           C  
ATOM   1308  O   HIS A 163     -12.852  -1.472   1.765  1.00 91.31           O  
ATOM   1309  CG  HIS A 163     -12.344  -1.745   4.988  1.00 91.31           C  
ATOM   1310  CD2 HIS A 163     -11.938  -0.514   5.379  1.00 91.31           C  
ATOM   1311  ND1 HIS A 163     -13.711  -1.772   5.164  1.00 91.31           N  
ATOM   1312  CE1 HIS A 163     -14.109  -0.605   5.637  1.00 91.31           C  
ATOM   1313  NE2 HIS A 163     -13.055   0.176   5.777  1.00 91.31           N  
ATOM   1314  N   PHE A 164     -10.609  -1.680   1.637  1.00 87.50           N  
ATOM   1315  CA  PHE A 164     -10.391  -0.562   0.726  1.00 87.50           C  
ATOM   1316  C   PHE A 164     -11.125  -0.783  -0.590  1.00 87.50           C  
ATOM   1317  CB  PHE A 164      -8.891  -0.368   0.462  1.00 87.50           C  
ATOM   1318  O   PHE A 164     -11.766   0.134  -1.111  1.00 87.50           O  
ATOM   1319  CG  PHE A 164      -8.586   0.760  -0.485  1.00 87.50           C  
ATOM   1320  CD1 PHE A 164      -8.305   0.506  -1.822  1.00 87.50           C  
ATOM   1321  CD2 PHE A 164      -8.578   2.074  -0.038  1.00 87.50           C  
ATOM   1322  CE1 PHE A 164      -8.016   1.548  -2.701  1.00 87.50           C  
ATOM   1323  CE2 PHE A 164      -8.289   3.121  -0.911  1.00 87.50           C  
ATOM   1324  CZ  PHE A 164      -8.008   2.855  -2.242  1.00 87.50           C  
ATOM   1325  N   LEU A 165     -11.133  -2.021  -1.118  1.00 89.19           N  
ATOM   1326  CA  LEU A 165     -11.805  -2.334  -2.373  1.00 89.19           C  
ATOM   1327  C   LEU A 165     -13.320  -2.219  -2.223  1.00 89.19           C  
ATOM   1328  CB  LEU A 165     -11.438  -3.744  -2.844  1.00 89.19           C  
ATOM   1329  O   LEU A 165     -14.000  -1.688  -3.107  1.00 89.19           O  
ATOM   1330  CG  LEU A 165      -9.969  -3.973  -3.205  1.00 89.19           C  
ATOM   1331  CD1 LEU A 165      -9.750  -5.410  -3.664  1.00 89.19           C  
ATOM   1332  CD2 LEU A 165      -9.523  -2.990  -4.281  1.00 89.19           C  
ATOM   1333  N   GLU A 166     -13.852  -2.709  -1.070  1.00 89.50           N  
ATOM   1334  CA  GLU A 166     -15.297  -2.643  -0.838  1.00 89.50           C  
ATOM   1335  C   GLU A 166     -15.781  -1.196  -0.804  1.00 89.50           C  
ATOM   1336  CB  GLU A 166     -15.664  -3.352   0.469  1.00 89.50           C  
ATOM   1337  O   GLU A 166     -16.812  -0.870  -1.390  1.00 89.50           O  
ATOM   1338  CG  GLU A 166     -17.156  -3.385   0.750  1.00 89.50           C  
ATOM   1339  CD  GLU A 166     -17.516  -4.172   2.002  1.00 89.50           C  
ATOM   1340  OE1 GLU A 166     -18.719  -4.355   2.279  1.00 89.50           O  
ATOM   1341  OE2 GLU A 166     -16.578  -4.609   2.709  1.00 89.50           O  
ATOM   1342  N   GLU A 167     -15.039  -0.239  -0.217  1.00 84.88           N  
ATOM   1343  CA  GLU A 167     -15.414   1.167  -0.111  1.00 84.88           C  
ATOM   1344  C   GLU A 167     -15.375   1.854  -1.474  1.00 84.88           C  
ATOM   1345  CB  GLU A 167     -14.492   1.898   0.871  1.00 84.88           C  
ATOM   1346  O   GLU A 167     -16.078   2.844  -1.696  1.00 84.88           O  
ATOM   1347  CG  GLU A 167     -14.672   1.464   2.318  1.00 84.88           C  
ATOM   1348  CD  GLU A 167     -16.031   1.821   2.889  1.00 84.88           C  
ATOM   1349  OE1 GLU A 167     -16.516   1.124   3.816  1.00 84.88           O  
ATOM   1350  OE2 GLU A 167     -16.641   2.807   2.406  1.00 84.88           O  
ATOM   1351  N   ASN A 168     -14.594   1.348  -2.422  1.00 82.69           N  
ATOM   1352  CA  ASN A 168     -14.484   1.908  -3.764  1.00 82.69           C  
ATOM   1353  C   ASN A 168     -15.289   1.103  -4.777  1.00 82.69           C  
ATOM   1354  CB  ASN A 168     -13.016   1.981  -4.191  1.00 82.69           C  
ATOM   1355  O   ASN A 168     -15.094   1.245  -5.988  1.00 82.69           O  
ATOM   1356  CG  ASN A 168     -12.227   3.016  -3.406  1.00 82.69           C  
ATOM   1357  ND2 ASN A 168     -11.492   2.564  -2.400  1.00 82.69           N  
ATOM   1358  OD1 ASN A 168     -12.289   4.211  -3.705  1.00 82.69           O  
ATOM   1359  N   THR A 169     -16.250   0.215  -4.328  1.00 88.69           N  
ATOM   1360  CA  THR A 169     -17.156  -0.614  -5.129  1.00 88.69           C  
ATOM   1361  C   THR A 169     -16.359  -1.411  -6.168  1.00 88.69           C  
ATOM   1362  CB  THR A 169     -18.219   0.238  -5.836  1.00 88.69           C  
ATOM   1363  O   THR A 169     -16.750  -1.472  -7.336  1.00 88.69           O  
ATOM   1364  CG2 THR A 169     -19.047   1.031  -4.828  1.00 88.69           C  
ATOM   1365  OG1 THR A 169     -17.578   1.150  -6.738  1.00 88.69           O  
ATOM   1366  N   LEU A 170     -15.219  -1.924  -5.699  1.00 89.19           N  
ATOM   1367  CA  LEU A 170     -14.375  -2.754  -6.551  1.00 89.19           C  
ATOM   1368  C   LEU A 170     -14.445  -4.215  -6.125  1.00 89.19           C  
ATOM   1369  CB  LEU A 170     -12.922  -2.264  -6.508  1.00 89.19           C  
ATOM   1370  O   LEU A 170     -14.438  -4.520  -4.930  1.00 89.19           O  
ATOM   1371  CG  LEU A 170     -12.672  -0.850  -7.031  1.00 89.19           C  
ATOM   1372  CD1 LEU A 170     -11.219  -0.446  -6.781  1.00 89.19           C  
ATOM   1373  CD2 LEU A 170     -13.008  -0.761  -8.516  1.00 89.19           C  
ATOM   1374  N   ILE A 171     -14.641  -5.070  -7.125  1.00 92.38           N  
ATOM   1375  CA  ILE A 171     -14.711  -6.512  -6.902  1.00 92.38           C  
ATOM   1376  C   ILE A 171     -13.422  -7.172  -7.395  1.00 92.38           C  
ATOM   1377  CB  ILE A 171     -15.938  -7.133  -7.609  1.00 92.38           C  
ATOM   1378  O   ILE A 171     -13.086  -7.082  -8.578  1.00 92.38           O  
ATOM   1379  CG1 ILE A 171     -17.219  -6.441  -7.148  1.00 92.38           C  
ATOM   1380  CG2 ILE A 171     -16.000  -8.641  -7.352  1.00 92.38           C  
ATOM   1381  CD1 ILE A 171     -18.453  -6.809  -7.969  1.00 92.38           C  
ATOM   1382  N   HIS A 172     -12.695  -7.816  -6.469  1.00 94.06           N  
ATOM   1383  CA  HIS A 172     -11.461  -8.500  -6.836  1.00 94.06           C  
ATOM   1384  C   HIS A 172     -11.758  -9.820  -7.543  1.00 94.06           C  
ATOM   1385  CB  HIS A 172     -10.594  -8.750  -5.598  1.00 94.06           C  
ATOM   1386  O   HIS A 172     -11.367 -10.008  -8.695  1.00 94.06           O  
ATOM   1387  CG  HIS A 172      -9.172  -9.078  -5.918  1.00 94.06           C  
ATOM   1388  CD2 HIS A 172      -8.070  -8.297  -5.973  1.00 94.06           C  
ATOM   1389  ND1 HIS A 172      -8.758 -10.359  -6.234  1.00 94.06           N  
ATOM   1390  CE1 HIS A 172      -7.457 -10.344  -6.469  1.00 94.06           C  
ATOM   1391  NE2 HIS A 172      -7.016  -9.109  -6.316  1.00 94.06           N  
ATOM   1392  N   GLY A 173     -12.438 -10.750  -6.891  1.00 95.69           N  
ATOM   1393  CA  GLY A 173     -12.914 -11.977  -7.500  1.00 95.69           C  
ATOM   1394  C   GLY A 173     -11.906 -13.109  -7.445  1.00 95.69           C  
ATOM   1395  O   GLY A 173     -12.125 -14.172  -8.023  1.00 95.69           O  
ATOM   1396  N   ASN A 174     -10.766 -12.945  -6.824  1.00 96.00           N  
ATOM   1397  CA  ASN A 174      -9.750 -13.984  -6.742  1.00 96.00           C  
ATOM   1398  C   ASN A 174      -8.852 -13.789  -5.520  1.00 96.00           C  
ATOM   1399  CB  ASN A 174      -8.906 -14.008  -8.016  1.00 96.00           C  
ATOM   1400  O   ASN A 174      -7.633 -13.641  -5.656  1.00 96.00           O  
ATOM   1401  CG  ASN A 174      -8.023 -15.242  -8.109  1.00 96.00           C  
ATOM   1402  ND2 ASN A 174      -7.020 -15.188  -8.977  1.00 96.00           N  
ATOM   1403  OD1 ASN A 174      -8.250 -16.234  -7.410  1.00 96.00           O  
ATOM   1404  N   VAL A 175      -9.562 -13.867  -4.355  1.00 97.06           N  
ATOM   1405  CA  VAL A 175      -8.820 -13.789  -3.102  1.00 97.06           C  
ATOM   1406  C   VAL A 175      -8.367 -15.188  -2.678  1.00 97.06           C  
ATOM   1407  CB  VAL A 175      -9.664 -13.141  -1.983  1.00 97.06           C  
ATOM   1408  O   VAL A 175      -9.195 -16.047  -2.379  1.00 97.06           O  
ATOM   1409  CG1 VAL A 175      -8.836 -12.969  -0.711  1.00 97.06           C  
ATOM   1410  CG2 VAL A 175     -10.219 -11.797  -2.447  1.00 97.06           C  
ATOM   1411  N   CYS A 176      -7.012 -15.391  -2.707  1.00 97.19           N  
ATOM   1412  CA  CYS A 176      -6.434 -16.672  -2.336  1.00 97.19           C  
ATOM   1413  C   CYS A 176      -4.992 -16.516  -1.877  1.00 97.19           C  
ATOM   1414  CB  CYS A 176      -6.500 -17.656  -3.508  1.00 97.19           C  
ATOM   1415  O   CYS A 176      -4.395 -15.453  -2.057  1.00 97.19           O  
ATOM   1416  SG  CYS A 176      -5.559 -17.125  -4.953  1.00 97.19           S  
ATOM   1417  N   ALA A 177      -4.523 -17.500  -1.248  1.00 97.06           N  
ATOM   1418  CA  ALA A 177      -3.186 -17.422  -0.670  1.00 97.06           C  
ATOM   1419  C   ALA A 177      -2.127 -17.266  -1.759  1.00 97.06           C  
ATOM   1420  CB  ALA A 177      -2.896 -18.656   0.178  1.00 97.06           C  
ATOM   1421  O   ALA A 177      -1.067 -16.688  -1.524  1.00 97.06           O  
ATOM   1422  N   LYS A 178      -2.393 -17.719  -3.004  1.00 96.38           N  
ATOM   1423  CA  LYS A 178      -1.469 -17.562  -4.125  1.00 96.38           C  
ATOM   1424  C   LYS A 178      -1.290 -16.094  -4.488  1.00 96.38           C  
ATOM   1425  CB  LYS A 178      -1.963 -18.344  -5.340  1.00 96.38           C  
ATOM   1426  O   LYS A 178      -0.201 -15.672  -4.887  1.00 96.38           O  
ATOM   1427  CG  LYS A 178      -1.053 -18.250  -6.555  1.00 96.38           C  
ATOM   1428  CD  LYS A 178      -1.613 -19.016  -7.742  1.00 96.38           C  
ATOM   1429  CE  LYS A 178      -0.771 -18.812  -8.992  1.00 96.38           C  
ATOM   1430  NZ  LYS A 178      -1.351 -19.516 -10.172  1.00 96.38           N  
ATOM   1431  N   ASN A 179      -2.330 -15.320  -4.355  1.00 95.88           N  
ATOM   1432  CA  ASN A 179      -2.289 -13.922  -4.758  1.00 95.88           C  
ATOM   1433  C   ASN A 179      -1.759 -13.031  -3.635  1.00 95.88           C  
ATOM   1434  CB  ASN A 179      -3.678 -13.445  -5.195  1.00 95.88           C  
ATOM   1435  O   ASN A 179      -1.503 -11.844  -3.846  1.00 95.88           O  
ATOM   1436  CG  ASN A 179      -4.125 -14.078  -6.500  1.00 95.88           C  
ATOM   1437  ND2 ASN A 179      -5.434 -14.133  -6.715  1.00 95.88           N  
ATOM   1438  OD1 ASN A 179      -3.299 -14.516  -7.305  1.00 95.88           O  
ATOM   1439  N   ILE A 180      -1.695 -13.594  -2.469  1.00 96.44           N  
ATOM   1440  CA  ILE A 180      -1.041 -12.859  -1.395  1.00 96.44           C  
ATOM   1441  C   ILE A 180       0.472 -13.039  -1.491  1.00 96.44           C  
ATOM   1442  CB  ILE A 180      -1.547 -13.312  -0.006  1.00 96.44           C  
ATOM   1443  O   ILE A 180       0.974 -14.164  -1.458  1.00 96.44           O  
ATOM   1444  CG1 ILE A 180      -3.076 -13.219   0.060  1.00 96.44           C  
ATOM   1445  CG2 ILE A 180      -0.901 -12.477   1.103  1.00 96.44           C  
ATOM   1446  CD1 ILE A 180      -3.676 -13.812   1.329  1.00 96.44           C  
ATOM   1447  N   LEU A 181       1.122 -11.922  -1.696  1.00 95.31           N  
ATOM   1448  CA  LEU A 181       2.574 -11.953  -1.835  1.00 95.31           C  
ATOM   1449  C   LEU A 181       3.252 -11.531  -0.537  1.00 95.31           C  
ATOM   1450  CB  LEU A 181       3.021 -11.039  -2.980  1.00 95.31           C  
ATOM   1451  O   LEU A 181       2.873 -10.523   0.067  1.00 95.31           O  
ATOM   1452  CG  LEU A 181       2.387 -11.305  -4.348  1.00 95.31           C  
ATOM   1453  CD1 LEU A 181       2.906 -10.312  -5.375  1.00 95.31           C  
ATOM   1454  CD2 LEU A 181       2.660 -12.742  -4.793  1.00 95.31           C  
ATOM   1455  N   LEU A 182       4.215 -12.344  -0.060  1.00 93.56           N  
ATOM   1456  CA  LEU A 182       4.973 -12.016   1.145  1.00 93.56           C  
ATOM   1457  C   LEU A 182       6.090 -11.023   0.833  1.00 93.56           C  
ATOM   1458  CB  LEU A 182       5.559 -13.281   1.772  1.00 93.56           C  
ATOM   1459  O   LEU A 182       7.094 -11.391   0.220  1.00 93.56           O  
ATOM   1460  CG  LEU A 182       6.332 -13.094   3.076  1.00 93.56           C  
ATOM   1461  CD1 LEU A 182       5.410 -12.562   4.172  1.00 93.56           C  
ATOM   1462  CD2 LEU A 182       6.980 -14.406   3.506  1.00 93.56           C  
ATOM   1463  N   ILE A 183       5.859  -9.766   1.278  1.00 89.12           N  
ATOM   1464  CA  ILE A 183       6.816  -8.711   0.966  1.00 89.12           C  
ATOM   1465  C   ILE A 183       7.957  -8.734   1.983  1.00 89.12           C  
ATOM   1466  CB  ILE A 183       6.141  -7.324   0.944  1.00 89.12           C  
ATOM   1467  O   ILE A 183       9.125  -8.602   1.618  1.00 89.12           O  
ATOM   1468  CG1 ILE A 183       5.008  -7.297  -0.085  1.00 89.12           C  
ATOM   1469  CG2 ILE A 183       7.172  -6.227   0.652  1.00 89.12           C  
ATOM   1470  CD1 ILE A 183       5.461  -7.559  -1.514  1.00 89.12           C  
ATOM   1471  N   ARG A 184       7.574  -8.867   3.236  1.00 86.00           N  
ATOM   1472  CA  ARG A 184       8.531  -8.898   4.336  1.00 86.00           C  
ATOM   1473  C   ARG A 184       8.109  -9.898   5.406  1.00 86.00           C  
ATOM   1474  CB  ARG A 184       8.695  -7.508   4.953  1.00 86.00           C  
ATOM   1475  O   ARG A 184       6.930  -9.969   5.766  1.00 86.00           O  
ATOM   1476  CG  ARG A 184       9.734  -7.441   6.059  1.00 86.00           C  
ATOM   1477  CD  ARG A 184       9.812  -6.047   6.668  1.00 86.00           C  
ATOM   1478  NE  ARG A 184       8.594  -5.695   7.383  1.00 86.00           N  
ATOM   1479  NH1 ARG A 184       8.961  -3.418   7.316  1.00 86.00           N  
ATOM   1480  NH2 ARG A 184       7.078  -4.250   8.328  1.00 86.00           N  
ATOM   1481  CZ  ARG A 184       8.211  -4.457   7.672  1.00 86.00           C  
ATOM   1482  N   GLU A 185       9.086 -10.734   5.840  1.00 88.25           N  
ATOM   1483  CA  GLU A 185       8.828 -11.688   6.922  1.00 88.25           C  
ATOM   1484  C   GLU A 185       8.867 -10.992   8.281  1.00 88.25           C  
ATOM   1485  CB  GLU A 185       9.852 -12.828   6.887  1.00 88.25           C  
ATOM   1486  O   GLU A 185       9.180  -9.805   8.367  1.00 88.25           O  
ATOM   1487  CG  GLU A 185       9.820 -13.641   5.602  1.00 88.25           C  
ATOM   1488  CD  GLU A 185      10.797 -14.805   5.602  1.00 88.25           C  
ATOM   1489  OE1 GLU A 185      10.797 -15.602   4.637  1.00 88.25           O  
ATOM   1490  OE2 GLU A 185      11.578 -14.914   6.574  1.00 88.25           O  
ATOM   1491  N   GLU A 186       8.359 -11.695   9.281  1.00 85.56           N  
ATOM   1492  CA  GLU A 186       8.484 -11.195  10.648  1.00 85.56           C  
ATOM   1493  C   GLU A 186       9.945 -11.180  11.094  1.00 85.56           C  
ATOM   1494  CB  GLU A 186       7.648 -12.047  11.609  1.00 85.56           C  
ATOM   1495  O   GLU A 186      10.672 -12.148  10.891  1.00 85.56           O  
ATOM   1496  CG  GLU A 186       7.699 -11.570  13.055  1.00 85.56           C  
ATOM   1497  CD  GLU A 186       6.953 -12.492  14.008  1.00 85.56           C  
ATOM   1498  OE1 GLU A 186       6.848 -12.156  15.211  1.00 85.56           O  
ATOM   1499  OE2 GLU A 186       6.469 -13.547  13.555  1.00 85.56           O  
ATOM   1500  N   ASP A 187      10.391  -9.984  11.500  1.00 78.12           N  
ATOM   1501  CA  ASP A 187      11.727  -9.875  12.070  1.00 78.12           C  
ATOM   1502  C   ASP A 187      11.664  -9.836  13.602  1.00 78.12           C  
ATOM   1503  CB  ASP A 187      12.438  -8.633  11.539  1.00 78.12           C  
ATOM   1504  O   ASP A 187      11.289  -8.820  14.180  1.00 78.12           O  
ATOM   1505  CG  ASP A 187      13.891  -8.539  11.984  1.00 78.12           C  
ATOM   1506  OD1 ASP A 187      14.367  -9.453  12.695  1.00 78.12           O  
ATOM   1507  OD2 ASP A 187      14.555  -7.551  11.617  1.00 78.12           O  
ATOM   1508  N   ARG A 188      12.016 -10.906  14.289  1.00 77.00           N  
ATOM   1509  CA  ARG A 188      11.922 -11.055  15.734  1.00 77.00           C  
ATOM   1510  C   ARG A 188      12.906 -10.133  16.438  1.00 77.00           C  
ATOM   1511  CB  ARG A 188      12.180 -12.508  16.141  1.00 77.00           C  
ATOM   1512  O   ARG A 188      12.664  -9.703  17.578  1.00 77.00           O  
ATOM   1513  CG  ARG A 188      11.125 -13.484  15.641  1.00 77.00           C  
ATOM   1514  CD  ARG A 188      11.406 -14.906  16.109  1.00 77.00           C  
ATOM   1515  NE  ARG A 188      10.453 -15.859  15.539  1.00 77.00           N  
ATOM   1516  NH1 ARG A 188      11.406 -17.719  16.531  1.00 77.00           N  
ATOM   1517  NH2 ARG A 188       9.562 -17.938  15.180  1.00 77.00           N  
ATOM   1518  CZ  ARG A 188      10.477 -17.172  15.750  1.00 77.00           C  
ATOM   1519  N   LYS A 189      14.047  -9.828  15.766  1.00 72.75           N  
ATOM   1520  CA  LYS A 189      15.078  -8.984  16.375  1.00 72.75           C  
ATOM   1521  C   LYS A 189      14.602  -7.543  16.500  1.00 72.75           C  
ATOM   1522  CB  LYS A 189      16.359  -9.039  15.547  1.00 72.75           C  
ATOM   1523  O   LYS A 189      14.773  -6.914  17.547  1.00 72.75           O  
ATOM   1524  CG  LYS A 189      17.047 -10.398  15.555  1.00 72.75           C  
ATOM   1525  CD  LYS A 189      18.344 -10.375  14.742  1.00 72.75           C  
ATOM   1526  CE  LYS A 189      18.984 -11.758  14.688  1.00 72.75           C  
ATOM   1527  NZ  LYS A 189      20.219 -11.750  13.852  1.00 72.75           N  
ATOM   1528  N   THR A 190      13.891  -7.004  15.406  1.00 73.38           N  
ATOM   1529  CA  THR A 190      13.445  -5.617  15.398  1.00 73.38           C  
ATOM   1530  C   THR A 190      11.969  -5.523  15.781  1.00 73.38           C  
ATOM   1531  CB  THR A 190      13.664  -4.965  14.023  1.00 73.38           C  
ATOM   1532  O   THR A 190      11.461  -4.438  16.078  1.00 73.38           O  
ATOM   1533  CG2 THR A 190      15.141  -4.973  13.641  1.00 73.38           C  
ATOM   1534  OG1 THR A 190      12.922  -5.684  13.031  1.00 73.38           O  
ATOM   1535  N   GLY A 191      11.312  -6.625  15.875  1.00 80.94           N  
ATOM   1536  CA  GLY A 191       9.898  -6.680  16.219  1.00 80.94           C  
ATOM   1537  C   GLY A 191       9.000  -6.184  15.102  1.00 80.94           C  
ATOM   1538  O   GLY A 191       7.863  -5.781  15.352  1.00 80.94           O  
ATOM   1539  N   ASN A 192       9.484  -6.152  13.891  1.00 81.56           N  
ATOM   1540  CA  ASN A 192       8.672  -5.734  12.750  1.00 81.56           C  
ATOM   1541  C   ASN A 192       7.723  -6.844  12.305  1.00 81.56           C  
ATOM   1542  CB  ASN A 192       9.562  -5.297  11.586  1.00 81.56           C  
ATOM   1543  O   ASN A 192       8.148  -7.980  12.086  1.00 81.56           O  
ATOM   1544  CG  ASN A 192      10.367  -4.047  11.906  1.00 81.56           C  
ATOM   1545  ND2 ASN A 192      11.555  -3.943  11.320  1.00 81.56           N  
ATOM   1546  OD1 ASN A 192       9.914  -3.186  12.664  1.00 81.56           O  
ATOM   1547  N   PRO A 193       6.375  -6.547  12.195  1.00 87.88           N  
ATOM   1548  CA  PRO A 193       5.426  -7.547  11.703  1.00 87.88           C  
ATOM   1549  C   PRO A 193       5.613  -7.859  10.227  1.00 87.88           C  
ATOM   1550  CB  PRO A 193       4.062  -6.891  11.953  1.00 87.88           C  
ATOM   1551  O   PRO A 193       6.262  -7.094   9.508  1.00 87.88           O  
ATOM   1552  CG  PRO A 193       4.309  -5.426  11.789  1.00 87.88           C  
ATOM   1553  CD  PRO A 193       5.680  -5.109  12.305  1.00 87.88           C  
ATOM   1554  N   PRO A 194       5.184  -9.078   9.898  1.00 91.88           N  
ATOM   1555  CA  PRO A 194       5.219  -9.344   8.453  1.00 91.88           C  
ATOM   1556  C   PRO A 194       4.359  -8.375   7.648  1.00 91.88           C  
ATOM   1557  CB  PRO A 194       4.676 -10.773   8.352  1.00 91.88           C  
ATOM   1558  O   PRO A 194       3.471  -7.727   8.203  1.00 91.88           O  
ATOM   1559  CG  PRO A 194       3.742 -10.914   9.508  1.00 91.88           C  
ATOM   1560  CD  PRO A 194       4.305 -10.141  10.672  1.00 91.88           C  
ATOM   1561  N   PHE A 195       4.781  -8.164   6.379  1.00 91.25           N  
ATOM   1562  CA  PHE A 195       4.020  -7.312   5.477  1.00 91.25           C  
ATOM   1563  C   PHE A 195       3.656  -8.062   4.199  1.00 91.25           C  
ATOM   1564  CB  PHE A 195       4.812  -6.047   5.133  1.00 91.25           C  
ATOM   1565  O   PHE A 195       4.520  -8.672   3.564  1.00 91.25           O  
ATOM   1566  CG  PHE A 195       3.984  -4.969   4.492  1.00 91.25           C  
ATOM   1567  CD1 PHE A 195       3.928  -4.844   3.109  1.00 91.25           C  
ATOM   1568  CD2 PHE A 195       3.264  -4.074   5.273  1.00 91.25           C  
ATOM   1569  CE1 PHE A 195       3.162  -3.846   2.514  1.00 91.25           C  
ATOM   1570  CE2 PHE A 195       2.496  -3.072   4.684  1.00 91.25           C  
ATOM   1571  CZ  PHE A 195       2.447  -2.959   3.305  1.00 91.25           C  
ATOM   1572  N   ILE A 196       2.281  -8.070   3.896  1.00 95.12           N  
ATOM   1573  CA  ILE A 196       1.837  -8.781   2.703  1.00 95.12           C  
ATOM   1574  C   ILE A 196       1.070  -7.828   1.790  1.00 95.12           C  
ATOM   1575  CB  ILE A 196       0.958 -10.000   3.064  1.00 95.12           C  
ATOM   1576  O   ILE A 196       0.569  -6.797   2.242  1.00 95.12           O  
ATOM   1577  CG1 ILE A 196      -0.184  -9.578   3.996  1.00 95.12           C  
ATOM   1578  CG2 ILE A 196       1.804 -11.109   3.703  1.00 95.12           C  
ATOM   1579  CD1 ILE A 196      -1.400  -9.016   3.271  1.00 95.12           C  
ATOM   1580  N   LYS A 197       1.030  -8.133   0.496  1.00 93.44           N  
ATOM   1581  CA  LYS A 197       0.215  -7.430  -0.490  1.00 93.44           C  
ATOM   1582  C   LYS A 197      -0.658  -8.398  -1.277  1.00 93.44           C  
ATOM   1583  CB  LYS A 197       1.102  -6.629  -1.446  1.00 93.44           C  
ATOM   1584  O   LYS A 197      -0.369  -9.602  -1.332  1.00 93.44           O  
ATOM   1585  CG  LYS A 197       1.866  -5.492  -0.779  1.00 93.44           C  
ATOM   1586  CD  LYS A 197       2.643  -4.668  -1.797  1.00 93.44           C  
ATOM   1587  CE  LYS A 197       3.436  -3.555  -1.127  1.00 93.44           C  
ATOM   1588  NZ  LYS A 197       4.113  -2.680  -2.129  1.00 93.44           N  
ATOM   1589  N   LEU A 198      -1.737  -7.918  -1.846  1.00 94.38           N  
ATOM   1590  CA  LEU A 198      -2.639  -8.680  -2.703  1.00 94.38           C  
ATOM   1591  C   LEU A 198      -2.377  -8.375  -4.172  1.00 94.38           C  
ATOM   1592  CB  LEU A 198      -4.098  -8.367  -2.357  1.00 94.38           C  
ATOM   1593  O   LEU A 198      -2.387  -7.215  -4.586  1.00 94.38           O  
ATOM   1594  CG  LEU A 198      -5.160  -9.117  -3.160  1.00 94.38           C  
ATOM   1595  CD1 LEU A 198      -5.094 -10.609  -2.859  1.00 94.38           C  
ATOM   1596  CD2 LEU A 198      -6.551  -8.570  -2.857  1.00 94.38           C  
ATOM   1597  N   SER A 199      -2.139  -9.422  -4.984  1.00 94.69           N  
ATOM   1598  CA  SER A 199      -1.912  -9.297  -6.418  1.00 94.69           C  
ATOM   1599  C   SER A 199      -3.227  -9.141  -7.176  1.00 94.69           C  
ATOM   1600  CB  SER A 199      -1.156 -10.516  -6.949  1.00 94.69           C  
ATOM   1601  O   SER A 199      -4.297  -9.070  -6.566  1.00 94.69           O  
ATOM   1602  OG  SER A 199      -0.771 -10.328  -8.297  1.00 94.69           O  
ATOM   1603  N   ASP A 200      -3.066  -8.992  -8.531  1.00 93.56           N  
ATOM   1604  CA  ASP A 200      -4.230  -8.820  -9.398  1.00 93.56           C  
ATOM   1605  C   ASP A 200      -5.055 -10.102  -9.469  1.00 93.56           C  
ATOM   1606  CB  ASP A 200      -3.803  -8.391 -10.805  1.00 93.56           C  
ATOM   1607  O   ASP A 200      -4.523 -11.203  -9.289  1.00 93.56           O  
ATOM   1608  CG  ASP A 200      -2.928  -9.422 -11.492  1.00 93.56           C  
ATOM   1609  OD1 ASP A 200      -1.949  -9.898 -10.883  1.00 93.56           O  
ATOM   1610  OD2 ASP A 200      -3.219  -9.750 -12.664  1.00 93.56           O  
ATOM   1611  N   PRO A 201      -6.383  -9.977  -9.750  1.00 94.81           N  
ATOM   1612  CA  PRO A 201      -7.223 -11.180  -9.836  1.00 94.81           C  
ATOM   1613  C   PRO A 201      -7.043 -11.938 -11.141  1.00 94.81           C  
ATOM   1614  CB  PRO A 201      -8.648 -10.617  -9.719  1.00 94.81           C  
ATOM   1615  O   PRO A 201      -7.484 -13.086 -11.258  1.00 94.81           O  
ATOM   1616  CG  PRO A 201      -8.555  -9.227 -10.258  1.00 94.81           C  
ATOM   1617  CD  PRO A 201      -7.215  -8.656  -9.883  1.00 94.81           C  
ATOM   1618  N   GLY A 202      -6.359 -11.312 -12.102  1.00 94.06           N  
ATOM   1619  CA  GLY A 202      -6.230 -11.938 -13.414  1.00 94.06           C  
ATOM   1620  C   GLY A 202      -7.531 -11.945 -14.195  1.00 94.06           C  
ATOM   1621  O   GLY A 202      -8.211 -10.922 -14.297  1.00 94.06           O  
ATOM   1622  N   ILE A 203      -7.848 -13.062 -14.891  1.00 93.19           N  
ATOM   1623  CA  ILE A 203      -9.031 -13.180 -15.727  1.00 93.19           C  
ATOM   1624  C   ILE A 203     -10.273 -13.359 -14.852  1.00 93.19           C  
ATOM   1625  CB  ILE A 203      -8.906 -14.352 -16.719  1.00 93.19           C  
ATOM   1626  O   ILE A 203     -10.281 -14.195 -13.945  1.00 93.19           O  
ATOM   1627  CG1 ILE A 203      -7.633 -14.203 -17.562  1.00 93.19           C  
ATOM   1628  CG2 ILE A 203     -10.148 -14.430 -17.625  1.00 93.19           C  
ATOM   1629  CD1 ILE A 203      -7.566 -12.922 -18.375  1.00 93.19           C  
ATOM   1630  N   SER A 204     -11.227 -12.484 -15.094  1.00 94.62           N  
ATOM   1631  CA  SER A 204     -12.453 -12.523 -14.305  1.00 94.62           C  
ATOM   1632  C   SER A 204     -13.195 -13.844 -14.492  1.00 94.62           C  
ATOM   1633  CB  SER A 204     -13.375 -11.359 -14.688  1.00 94.62           C  
ATOM   1634  O   SER A 204     -13.203 -14.406 -15.586  1.00 94.62           O  
ATOM   1635  OG  SER A 204     -14.594 -11.422 -13.969  1.00 94.62           O  
ATOM   1636  N   ILE A 205     -13.898 -14.250 -13.414  1.00 95.94           N  
ATOM   1637  CA  ILE A 205     -14.625 -15.516 -13.453  1.00 95.94           C  
ATOM   1638  C   ILE A 205     -15.836 -15.391 -14.367  1.00 95.94           C  
ATOM   1639  CB  ILE A 205     -15.070 -15.953 -12.039  1.00 95.94           C  
ATOM   1640  O   ILE A 205     -16.438 -16.391 -14.766  1.00 95.94           O  
ATOM   1641  CG1 ILE A 205     -15.906 -14.859 -11.375  1.00 95.94           C  
ATOM   1642  CG2 ILE A 205     -13.852 -16.312 -11.172  1.00 95.94           C  
ATOM   1643  CD1 ILE A 205     -16.484 -15.250 -10.023  1.00 95.94           C  
ATOM   1644  N   THR A 206     -16.188 -14.164 -14.805  1.00 94.69           N  
ATOM   1645  CA  THR A 206     -17.375 -13.930 -15.625  1.00 94.69           C  
ATOM   1646  C   THR A 206     -17.188 -14.516 -17.016  1.00 94.69           C  
ATOM   1647  CB  THR A 206     -17.688 -12.422 -15.734  1.00 94.69           C  
ATOM   1648  O   THR A 206     -18.172 -14.805 -17.703  1.00 94.69           O  
ATOM   1649  CG2 THR A 206     -18.000 -11.820 -14.367  1.00 94.69           C  
ATOM   1650  OG1 THR A 206     -16.547 -11.750 -16.297  1.00 94.69           O  
ATOM   1651  N   VAL A 207     -15.977 -14.703 -17.500  1.00 94.81           N  
ATOM   1652  CA  VAL A 207     -15.758 -15.180 -18.859  1.00 94.81           C  
ATOM   1653  C   VAL A 207     -15.172 -16.594 -18.828  1.00 94.81           C  
ATOM   1654  CB  VAL A 207     -14.828 -14.242 -19.656  1.00 94.81           C  
ATOM   1655  O   VAL A 207     -14.852 -17.172 -19.875  1.00 94.81           O  
ATOM   1656  CG1 VAL A 207     -15.477 -12.867 -19.844  1.00 94.81           C  
ATOM   1657  CG2 VAL A 207     -13.477 -14.102 -18.953  1.00 94.81           C  
ATOM   1658  N   LEU A 208     -15.047 -17.234 -17.641  1.00 94.56           N  
ATOM   1659  CA  LEU A 208     -14.438 -18.547 -17.516  1.00 94.56           C  
ATOM   1660  C   LEU A 208     -15.477 -19.641 -17.750  1.00 94.56           C  
ATOM   1661  CB  LEU A 208     -13.781 -18.719 -16.141  1.00 94.56           C  
ATOM   1662  O   LEU A 208     -16.625 -19.531 -17.297  1.00 94.56           O  
ATOM   1663  CG  LEU A 208     -12.617 -17.797 -15.828  1.00 94.56           C  
ATOM   1664  CD1 LEU A 208     -12.023 -18.125 -14.469  1.00 94.56           C  
ATOM   1665  CD2 LEU A 208     -11.547 -17.875 -16.922  1.00 94.56           C  
ATOM   1666  N   PRO A 209     -15.023 -20.734 -18.453  1.00 93.31           N  
ATOM   1667  CA  PRO A 209     -15.938 -21.859 -18.625  1.00 93.31           C  
ATOM   1668  C   PRO A 209     -16.250 -22.594 -17.328  1.00 93.31           C  
ATOM   1669  CB  PRO A 209     -15.180 -22.781 -19.594  1.00 93.31           C  
ATOM   1670  O   PRO A 209     -15.500 -22.453 -16.344  1.00 93.31           O  
ATOM   1671  CG  PRO A 209     -14.078 -21.938 -20.141  1.00 93.31           C  
ATOM   1672  CD  PRO A 209     -13.758 -20.859 -19.141  1.00 93.31           C  
ATOM   1673  N   LYS A 210     -17.266 -23.344 -17.312  1.00 91.69           N  
ATOM   1674  CA  LYS A 210     -17.766 -24.031 -16.141  1.00 91.69           C  
ATOM   1675  C   LYS A 210     -16.750 -25.047 -15.617  1.00 91.69           C  
ATOM   1676  CB  LYS A 210     -19.094 -24.734 -16.438  1.00 91.69           C  
ATOM   1677  O   LYS A 210     -16.594 -25.203 -14.406  1.00 91.69           O  
ATOM   1678  CG  LYS A 210     -20.266 -23.781 -16.625  1.00 91.69           C  
ATOM   1679  CD  LYS A 210     -21.578 -24.547 -16.812  1.00 91.69           C  
ATOM   1680  CE  LYS A 210     -22.750 -23.594 -17.000  1.00 91.69           C  
ATOM   1681  NZ  LYS A 210     -24.031 -24.328 -17.188  1.00 91.69           N  
ATOM   1682  N   ASP A 211     -16.078 -25.672 -16.500  1.00 93.44           N  
ATOM   1683  CA  ASP A 211     -15.141 -26.719 -16.094  1.00 93.44           C  
ATOM   1684  C   ASP A 211     -13.961 -26.141 -15.328  1.00 93.44           C  
ATOM   1685  CB  ASP A 211     -14.641 -27.500 -17.312  1.00 93.44           C  
ATOM   1686  O   ASP A 211     -13.414 -26.797 -14.438  1.00 93.44           O  
ATOM   1687  CG  ASP A 211     -13.977 -26.609 -18.359  1.00 93.44           C  
ATOM   1688  OD1 ASP A 211     -14.375 -25.438 -18.484  1.00 93.44           O  
ATOM   1689  OD2 ASP A 211     -13.055 -27.094 -19.047  1.00 93.44           O  
ATOM   1690  N   ILE A 212     -13.602 -24.922 -15.602  1.00 94.31           N  
ATOM   1691  CA  ILE A 212     -12.492 -24.281 -14.906  1.00 94.31           C  
ATOM   1692  C   ILE A 212     -12.961 -23.781 -13.539  1.00 94.31           C  
ATOM   1693  CB  ILE A 212     -11.914 -23.094 -15.727  1.00 94.31           C  
ATOM   1694  O   ILE A 212     -12.242 -23.938 -12.547  1.00 94.31           O  
ATOM   1695  CG1 ILE A 212     -11.320 -23.609 -17.047  1.00 94.31           C  
ATOM   1696  CG2 ILE A 212     -10.867 -22.328 -14.914  1.00 94.31           C  
ATOM   1697  CD1 ILE A 212     -10.750 -22.500 -17.922  1.00 94.31           C  
ATOM   1698  N   LEU A 213     -14.180 -23.328 -13.422  1.00 96.19           N  
ATOM   1699  CA  LEU A 213     -14.711 -22.797 -12.172  1.00 96.19           C  
ATOM   1700  C   LEU A 213     -14.867 -23.922 -11.141  1.00 96.19           C  
ATOM   1701  CB  LEU A 213     -16.062 -22.125 -12.406  1.00 96.19           C  
ATOM   1702  O   LEU A 213     -14.703 -23.688  -9.938  1.00 96.19           O  
ATOM   1703  CG  LEU A 213     -16.047 -20.859 -13.273  1.00 96.19           C  
ATOM   1704  CD1 LEU A 213     -17.453 -20.328 -13.461  1.00 96.19           C  
ATOM   1705  CD2 LEU A 213     -15.141 -19.797 -12.656  1.00 96.19           C  
ATOM   1706  N   GLN A 214     -15.078 -25.141 -11.562  1.00 94.94           N  
ATOM   1707  CA  GLN A 214     -15.312 -26.266 -10.672  1.00 94.94           C  
ATOM   1708  C   GLN A 214     -14.039 -26.656  -9.930  1.00 94.94           C  
ATOM   1709  CB  GLN A 214     -15.844 -27.469 -11.453  1.00 94.94           C  
ATOM   1710  O   GLN A 214     -14.094 -27.266  -8.859  1.00 94.94           O  
ATOM   1711  CG  GLN A 214     -17.250 -27.266 -12.008  1.00 94.94           C  
ATOM   1712  CD  GLN A 214     -17.703 -28.422 -12.883  1.00 94.94           C  
ATOM   1713  NE2 GLN A 214     -18.891 -28.281 -13.477  1.00 94.94           N  
ATOM   1714  OE1 GLN A 214     -17.000 -29.422 -13.039  1.00 94.94           O  
ATOM   1715  N   GLU A 215     -12.906 -26.312 -10.508  1.00 94.88           N  
ATOM   1716  CA  GLU A 215     -11.641 -26.641  -9.859  1.00 94.88           C  
ATOM   1717  C   GLU A 215     -11.289 -25.609  -8.789  1.00 94.88           C  
ATOM   1718  CB  GLU A 215     -10.516 -26.734 -10.891  1.00 94.88           C  
ATOM   1719  O   GLU A 215     -10.406 -25.844  -7.961  1.00 94.88           O  
ATOM   1720  CG  GLU A 215     -10.656 -27.891 -11.859  1.00 94.88           C  
ATOM   1721  CD  GLU A 215      -9.477 -28.047 -12.797  1.00 94.88           C  
ATOM   1722  OE1 GLU A 215      -9.477 -28.969 -13.641  1.00 94.88           O  
ATOM   1723  OE2 GLU A 215      -8.531 -27.234 -12.695  1.00 94.88           O  
ATOM   1724  N   ARG A 216     -12.039 -24.484  -8.750  1.00 96.88           N  
ATOM   1725  CA  ARG A 216     -11.758 -23.422  -7.797  1.00 96.88           C  
ATOM   1726  C   ARG A 216     -12.797 -23.406  -6.676  1.00 96.88           C  
ATOM   1727  CB  ARG A 216     -11.734 -22.062  -8.500  1.00 96.88           C  
ATOM   1728  O   ARG A 216     -13.344 -22.359  -6.340  1.00 96.88           O  
ATOM   1729  CG  ARG A 216     -10.664 -21.938  -9.570  1.00 96.88           C  
ATOM   1730  CD  ARG A 216     -10.695 -20.578 -10.250  1.00 96.88           C  
ATOM   1731  NE  ARG A 216     -10.258 -19.516  -9.344  1.00 96.88           N  
ATOM   1732  NH1 ARG A 216     -10.453 -17.828 -10.898  1.00 96.88           N  
ATOM   1733  NH2 ARG A 216      -9.750 -17.359  -8.773  1.00 96.88           N  
ATOM   1734  CZ  ARG A 216     -10.156 -18.234  -9.672  1.00 96.88           C  
ATOM   1735  N   ILE A 217     -13.141 -24.609  -6.234  1.00 96.19           N  
ATOM   1736  CA  ILE A 217     -14.031 -24.781  -5.094  1.00 96.19           C  
ATOM   1737  C   ILE A 217     -13.211 -25.125  -3.848  1.00 96.19           C  
ATOM   1738  CB  ILE A 217     -15.094 -25.875  -5.355  1.00 96.19           C  
ATOM   1739  O   ILE A 217     -12.375 -26.031  -3.879  1.00 96.19           O  
ATOM   1740  CG1 ILE A 217     -16.031 -25.438  -6.484  1.00 96.19           C  
ATOM   1741  CG2 ILE A 217     -15.875 -26.188  -4.078  1.00 96.19           C  
ATOM   1742  CD1 ILE A 217     -17.047 -26.500  -6.891  1.00 96.19           C  
ATOM   1743  N   PRO A 218     -13.352 -24.375  -2.789  1.00 97.44           N  
ATOM   1744  CA  PRO A 218     -14.391 -23.375  -2.514  1.00 97.44           C  
ATOM   1745  C   PRO A 218     -13.883 -21.938  -2.666  1.00 97.44           C  
ATOM   1746  CB  PRO A 218     -14.781 -23.656  -1.063  1.00 97.44           C  
ATOM   1747  O   PRO A 218     -14.219 -21.062  -1.860  1.00 97.44           O  
ATOM   1748  CG  PRO A 218     -13.508 -24.062  -0.394  1.00 97.44           C  
ATOM   1749  CD  PRO A 218     -12.680 -24.828  -1.378  1.00 97.44           C  
ATOM   1750  N   TRP A 219     -13.062 -21.641  -3.639  1.00 95.62           N  
ATOM   1751  CA  TRP A 219     -12.578 -20.281  -3.871  1.00 95.62           C  
ATOM   1752  C   TRP A 219     -13.609 -19.453  -4.633  1.00 95.62           C  
ATOM   1753  CB  TRP A 219     -11.250 -20.312  -4.645  1.00 95.62           C  
ATOM   1754  O   TRP A 219     -13.578 -18.219  -4.594  1.00 95.62           O  
ATOM   1755  CG  TRP A 219     -10.094 -20.828  -3.852  1.00 95.62           C  
ATOM   1756  CD1 TRP A 219      -9.273 -20.125  -3.025  1.00 95.62           C  
ATOM   1757  CD2 TRP A 219      -9.625 -22.188  -3.814  1.00 95.62           C  
ATOM   1758  CE2 TRP A 219      -8.516 -22.219  -2.943  1.00 95.62           C  
ATOM   1759  CE3 TRP A 219     -10.047 -23.375  -4.434  1.00 95.62           C  
ATOM   1760  NE1 TRP A 219      -8.320 -20.953  -2.475  1.00 95.62           N  
ATOM   1761  CH2 TRP A 219      -8.242 -24.547  -3.297  1.00 95.62           C  
ATOM   1762  CZ2 TRP A 219      -7.816 -23.391  -2.678  1.00 95.62           C  
ATOM   1763  CZ3 TRP A 219      -9.344 -24.547  -4.168  1.00 95.62           C  
ATOM   1764  N   VAL A 220     -14.469 -20.094  -5.352  1.00 97.19           N  
ATOM   1765  CA  VAL A 220     -15.570 -19.453  -6.066  1.00 97.19           C  
ATOM   1766  C   VAL A 220     -16.875 -19.688  -5.316  1.00 97.19           C  
ATOM   1767  CB  VAL A 220     -15.688 -19.969  -7.516  1.00 97.19           C  
ATOM   1768  O   VAL A 220     -17.219 -20.828  -4.977  1.00 97.19           O  
ATOM   1769  CG1 VAL A 220     -16.922 -19.391  -8.203  1.00 97.19           C  
ATOM   1770  CG2 VAL A 220     -14.422 -19.641  -8.305  1.00 97.19           C  
ATOM   1771  N   PRO A 221     -17.641 -18.609  -5.039  1.00 97.94           N  
ATOM   1772  CA  PRO A 221     -18.906 -18.797  -4.324  1.00 97.94           C  
ATOM   1773  C   PRO A 221     -19.953 -19.531  -5.164  1.00 97.94           C  
ATOM   1774  CB  PRO A 221     -19.359 -17.375  -4.020  1.00 97.94           C  
ATOM   1775  O   PRO A 221     -19.922 -19.453  -6.395  1.00 97.94           O  
ATOM   1776  CG  PRO A 221     -18.766 -16.531  -5.113  1.00 97.94           C  
ATOM   1777  CD  PRO A 221     -17.438 -17.125  -5.488  1.00 97.94           C  
ATOM   1778  N   PRO A 222     -20.922 -20.281  -4.516  1.00 97.06           N  
ATOM   1779  CA  PRO A 222     -21.906 -21.094  -5.227  1.00 97.06           C  
ATOM   1780  C   PRO A 222     -22.750 -20.281  -6.207  1.00 97.06           C  
ATOM   1781  CB  PRO A 222     -22.766 -21.656  -4.102  1.00 97.06           C  
ATOM   1782  O   PRO A 222     -23.125 -20.781  -7.270  1.00 97.06           O  
ATOM   1783  CG  PRO A 222     -21.906 -21.578  -2.883  1.00 97.06           C  
ATOM   1784  CD  PRO A 222     -20.969 -20.422  -3.031  1.00 97.06           C  
ATOM   1785  N   GLU A 223     -23.047 -19.031  -5.941  1.00 97.25           N  
ATOM   1786  CA  GLU A 223     -23.906 -18.219  -6.812  1.00 97.25           C  
ATOM   1787  C   GLU A 223     -23.219 -17.938  -8.148  1.00 97.25           C  
ATOM   1788  CB  GLU A 223     -24.297 -16.906  -6.125  1.00 97.25           C  
ATOM   1789  O   GLU A 223     -23.891 -17.641  -9.141  1.00 97.25           O  
ATOM   1790  CG  GLU A 223     -23.094 -16.062  -5.695  1.00 97.25           C  
ATOM   1791  CD  GLU A 223     -22.672 -16.328  -4.258  1.00 97.25           C  
ATOM   1792  OE1 GLU A 223     -22.109 -15.414  -3.619  1.00 97.25           O  
ATOM   1793  OE2 GLU A 223     -22.906 -17.453  -3.770  1.00 97.25           O  
ATOM   1794  N   CYS A 224     -21.875 -18.031  -8.203  1.00 97.44           N  
ATOM   1795  CA  CYS A 224     -21.141 -17.734  -9.438  1.00 97.44           C  
ATOM   1796  C   CYS A 224     -20.906 -19.016 -10.242  1.00 97.44           C  
ATOM   1797  CB  CYS A 224     -19.797 -17.078  -9.117  1.00 97.44           C  
ATOM   1798  O   CYS A 224     -20.500 -18.953 -11.406  1.00 97.44           O  
ATOM   1799  SG  CYS A 224     -19.969 -15.414  -8.422  1.00 97.44           S  
ATOM   1800  N   ILE A 225     -21.156 -20.203  -9.672  1.00 95.94           N  
ATOM   1801  CA  ILE A 225     -21.000 -21.469 -10.375  1.00 95.94           C  
ATOM   1802  C   ILE A 225     -22.188 -21.688 -11.312  1.00 95.94           C  
ATOM   1803  CB  ILE A 225     -20.875 -22.656  -9.398  1.00 95.94           C  
ATOM   1804  O   ILE A 225     -22.016 -22.031 -12.477  1.00 95.94           O  
ATOM   1805  CG1 ILE A 225     -19.594 -22.516  -8.570  1.00 95.94           C  
ATOM   1806  CG2 ILE A 225     -20.906 -23.984 -10.156  1.00 95.94           C  
ATOM   1807  CD1 ILE A 225     -18.312 -22.672  -9.383  1.00 95.94           C  
ATOM   1808  N   GLU A 226     -23.344 -21.406 -10.797  1.00 93.38           N  
ATOM   1809  CA  GLU A 226     -24.547 -21.562 -11.609  1.00 93.38           C  
ATOM   1810  C   GLU A 226     -24.625 -20.484 -12.680  1.00 93.38           C  
ATOM   1811  CB  GLU A 226     -25.797 -21.531 -10.727  1.00 93.38           C  
ATOM   1812  O   GLU A 226     -24.984 -20.766 -13.828  1.00 93.38           O  
ATOM   1813  CG  GLU A 226     -25.906 -22.703  -9.781  1.00 93.38           C  
ATOM   1814  CD  GLU A 226     -27.125 -22.625  -8.867  1.00 93.38           C  
ATOM   1815  OE1 GLU A 226     -27.281 -23.516  -7.988  1.00 93.38           O  
ATOM   1816  OE2 GLU A 226     -27.922 -21.672  -9.023  1.00 93.38           O  
ATOM   1817  N   ASN A 227     -24.281 -19.266 -12.234  1.00 94.81           N  
ATOM   1818  CA  ASN A 227     -24.297 -18.141 -13.156  1.00 94.81           C  
ATOM   1819  C   ASN A 227     -23.125 -17.203 -12.898  1.00 94.81           C  
ATOM   1820  CB  ASN A 227     -25.609 -17.375 -13.062  1.00 94.81           C  
ATOM   1821  O   ASN A 227     -23.141 -16.438 -11.930  1.00 94.81           O  
ATOM   1822  CG  ASN A 227     -25.766 -16.344 -14.164  1.00 94.81           C  
ATOM   1823  ND2 ASN A 227     -27.000 -15.891 -14.383  1.00 94.81           N  
ATOM   1824  OD1 ASN A 227     -24.797 -15.953 -14.812  1.00 94.81           O  
ATOM   1825  N   PRO A 228     -22.156 -17.188 -13.883  1.00 94.31           N  
ATOM   1826  CA  PRO A 228     -20.969 -16.359 -13.688  1.00 94.31           C  
ATOM   1827  C   PRO A 228     -21.281 -14.867 -13.703  1.00 94.31           C  
ATOM   1828  CB  PRO A 228     -20.078 -16.734 -14.867  1.00 94.31           C  
ATOM   1829  O   PRO A 228     -20.453 -14.055 -13.258  1.00 94.31           O  
ATOM   1830  CG  PRO A 228     -20.547 -18.094 -15.289  1.00 94.31           C  
ATOM   1831  CD  PRO A 228     -22.031 -18.188 -15.008  1.00 94.31           C  
ATOM   1832  N   LYS A 229     -22.438 -14.477 -14.086  1.00 93.44           N  
ATOM   1833  CA  LYS A 229     -22.797 -13.062 -14.172  1.00 93.44           C  
ATOM   1834  C   LYS A 229     -23.172 -12.508 -12.805  1.00 93.44           C  
ATOM   1835  CB  LYS A 229     -23.953 -12.859 -15.156  1.00 93.44           C  
ATOM   1836  O   LYS A 229     -23.250 -11.289 -12.617  1.00 93.44           O  
ATOM   1837  CG  LYS A 229     -23.594 -13.164 -16.609  1.00 93.44           C  
ATOM   1838  CD  LYS A 229     -24.766 -12.914 -17.531  1.00 93.44           C  
ATOM   1839  CE  LYS A 229     -24.422 -13.250 -18.984  1.00 93.44           C  
ATOM   1840  NZ  LYS A 229     -25.578 -13.016 -19.891  1.00 93.44           N  
ATOM   1841  N   ASN A 230     -23.375 -13.391 -11.906  1.00 94.19           N  
ATOM   1842  CA  ASN A 230     -23.734 -12.953 -10.555  1.00 94.19           C  
ATOM   1843  C   ASN A 230     -22.484 -12.578  -9.758  1.00 94.19           C  
ATOM   1844  CB  ASN A 230     -24.516 -14.039  -9.828  1.00 94.19           C  
ATOM   1845  O   ASN A 230     -22.297 -13.055  -8.641  1.00 94.19           O  
ATOM   1846  CG  ASN A 230     -25.859 -14.320 -10.469  1.00 94.19           C  
ATOM   1847  ND2 ASN A 230     -26.406 -15.508 -10.227  1.00 94.19           N  
ATOM   1848  OD1 ASN A 230     -26.406 -13.477 -11.180  1.00 94.19           O  
ATOM   1849  N   LEU A 231     -21.719 -11.688 -10.359  1.00 93.50           N  
ATOM   1850  CA  LEU A 231     -20.516 -11.188  -9.695  1.00 93.50           C  
ATOM   1851  C   LEU A 231     -20.844  -9.938  -8.875  1.00 93.50           C  
ATOM   1852  CB  LEU A 231     -19.422 -10.875 -10.711  1.00 93.50           C  
ATOM   1853  O   LEU A 231     -21.156  -8.891  -9.438  1.00 93.50           O  
ATOM   1854  CG  LEU A 231     -18.047 -10.516 -10.148  1.00 93.50           C  
ATOM   1855  CD1 LEU A 231     -17.406 -11.742  -9.500  1.00 93.50           C  
ATOM   1856  CD2 LEU A 231     -17.156  -9.953 -11.242  1.00 93.50           C  
ATOM   1857  N   ASN A 232     -20.828 -10.070  -7.520  1.00 93.38           N  
ATOM   1858  CA  ASN A 232     -21.125  -8.953  -6.625  1.00 93.38           C  
ATOM   1859  C   ASN A 232     -20.141  -8.898  -5.461  1.00 93.38           C  
ATOM   1860  CB  ASN A 232     -22.562  -9.039  -6.105  1.00 93.38           C  
ATOM   1861  O   ASN A 232     -19.141  -9.633  -5.445  1.00 93.38           O  
ATOM   1862  CG  ASN A 232     -22.859 -10.367  -5.445  1.00 93.38           C  
ATOM   1863  ND2 ASN A 232     -24.125 -10.789  -5.508  1.00 93.38           N  
ATOM   1864  OD1 ASN A 232     -21.969 -11.008  -4.879  1.00 93.38           O  
ATOM   1865  N   LEU A 233     -20.406  -8.070  -4.488  1.00 91.19           N  
ATOM   1866  CA  LEU A 233     -19.484  -7.816  -3.395  1.00 91.19           C  
ATOM   1867  C   LEU A 233     -19.344  -9.047  -2.500  1.00 91.19           C  
ATOM   1868  CB  LEU A 233     -19.938  -6.613  -2.566  1.00 91.19           C  
ATOM   1869  O   LEU A 233     -18.359  -9.195  -1.782  1.00 91.19           O  
ATOM   1870  CG  LEU A 233     -19.891  -5.254  -3.266  1.00 91.19           C  
ATOM   1871  CD1 LEU A 233     -20.500  -4.180  -2.365  1.00 91.19           C  
ATOM   1872  CD2 LEU A 233     -18.469  -4.898  -3.662  1.00 91.19           C  
ATOM   1873  N   ALA A 234     -20.328  -9.938  -2.529  1.00 95.31           N  
ATOM   1874  CA  ALA A 234     -20.312 -11.148  -1.706  1.00 95.31           C  
ATOM   1875  C   ALA A 234     -19.266 -12.133  -2.191  1.00 95.31           C  
ATOM   1876  CB  ALA A 234     -21.688 -11.805  -1.710  1.00 95.31           C  
ATOM   1877  O   ALA A 234     -18.844 -13.023  -1.446  1.00 95.31           O  
ATOM   1878  N   THR A 235     -18.750 -11.992  -3.400  1.00 96.69           N  
ATOM   1879  CA  THR A 235     -17.781 -12.898  -3.994  1.00 96.69           C  
ATOM   1880  C   THR A 235     -16.469 -12.883  -3.203  1.00 96.69           C  
ATOM   1881  CB  THR A 235     -17.500 -12.539  -5.461  1.00 96.69           C  
ATOM   1882  O   THR A 235     -15.953 -13.938  -2.830  1.00 96.69           O  
ATOM   1883  CG2 THR A 235     -16.516 -13.516  -6.094  1.00 96.69           C  
ATOM   1884  OG1 THR A 235     -18.719 -12.562  -6.199  1.00 96.69           O  
ATOM   1885  N   ASP A 236     -16.047 -11.719  -2.877  1.00 97.31           N  
ATOM   1886  CA  ASP A 236     -14.766 -11.578  -2.182  1.00 97.31           C  
ATOM   1887  C   ASP A 236     -14.867 -12.070  -0.741  1.00 97.31           C  
ATOM   1888  CB  ASP A 236     -14.297 -10.117  -2.207  1.00 97.31           C  
ATOM   1889  O   ASP A 236     -13.883 -12.555  -0.175  1.00 97.31           O  
ATOM   1890  CG  ASP A 236     -13.930  -9.641  -3.600  1.00 97.31           C  
ATOM   1891  OD1 ASP A 236     -13.633 -10.477  -4.477  1.00 97.31           O  
ATOM   1892  OD2 ASP A 236     -13.922  -8.406  -3.820  1.00 97.31           O  
ATOM   1893  N   LYS A 237     -16.031 -12.047  -0.180  1.00 97.00           N  
ATOM   1894  CA  LYS A 237     -16.234 -12.492   1.194  1.00 97.00           C  
ATOM   1895  C   LYS A 237     -16.094 -14.008   1.305  1.00 97.00           C  
ATOM   1896  CB  LYS A 237     -17.609 -12.055   1.700  1.00 97.00           C  
ATOM   1897  O   LYS A 237     -15.445 -14.516   2.221  1.00 97.00           O  
ATOM   1898  CG  LYS A 237     -17.828 -10.547   1.680  1.00 97.00           C  
ATOM   1899  CD  LYS A 237     -19.266 -10.180   1.998  1.00 97.00           C  
ATOM   1900  CE  LYS A 237     -19.516  -8.680   1.856  1.00 97.00           C  
ATOM   1901  NZ  LYS A 237     -20.938  -8.336   2.068  1.00 97.00           N  
ATOM   1902  N   TRP A 238     -16.688 -14.727   0.360  1.00 97.56           N  
ATOM   1903  CA  TRP A 238     -16.594 -16.188   0.316  1.00 97.56           C  
ATOM   1904  C   TRP A 238     -15.133 -16.625   0.187  1.00 97.56           C  
ATOM   1905  CB  TRP A 238     -17.406 -16.750  -0.848  1.00 97.56           C  
ATOM   1906  O   TRP A 238     -14.656 -17.453   0.975  1.00 97.56           O  
ATOM   1907  CG  TRP A 238     -17.297 -18.234  -1.017  1.00 97.56           C  
ATOM   1908  CD1 TRP A 238     -16.328 -18.906  -1.721  1.00 97.56           C  
ATOM   1909  CD2 TRP A 238     -18.172 -19.219  -0.475  1.00 97.56           C  
ATOM   1910  CE2 TRP A 238     -17.672 -20.484  -0.890  1.00 97.56           C  
ATOM   1911  CE3 TRP A 238     -19.312 -19.172   0.323  1.00 97.56           C  
ATOM   1912  NE1 TRP A 238     -16.562 -20.266  -1.647  1.00 97.56           N  
ATOM   1913  CH2 TRP A 238     -19.422 -21.594   0.249  1.00 97.56           C  
ATOM   1914  CZ2 TRP A 238     -18.297 -21.688  -0.532  1.00 97.56           C  
ATOM   1915  CZ3 TRP A 238     -19.938 -20.359   0.678  1.00 97.56           C  
ATOM   1916  N   SER A 239     -14.391 -16.016  -0.734  1.00 98.25           N  
ATOM   1917  CA  SER A 239     -13.000 -16.375  -0.968  1.00 98.25           C  
ATOM   1918  C   SER A 239     -12.125 -16.031   0.237  1.00 98.25           C  
ATOM   1919  CB  SER A 239     -12.461 -15.672  -2.213  1.00 98.25           C  
ATOM   1920  O   SER A 239     -11.148 -16.734   0.518  1.00 98.25           O  
ATOM   1921  OG  SER A 239     -13.242 -15.992  -3.350  1.00 98.25           O  
ATOM   1922  N   PHE A 240     -12.508 -14.992   0.938  1.00 97.94           N  
ATOM   1923  CA  PHE A 240     -11.758 -14.602   2.125  1.00 97.94           C  
ATOM   1924  C   PHE A 240     -11.797 -15.695   3.182  1.00 97.94           C  
ATOM   1925  CB  PHE A 240     -12.312 -13.289   2.701  1.00 97.94           C  
ATOM   1926  O   PHE A 240     -10.773 -16.031   3.771  1.00 97.94           O  
ATOM   1927  CG  PHE A 240     -11.539 -12.781   3.887  1.00 97.94           C  
ATOM   1928  CD1 PHE A 240     -11.930 -13.109   5.180  1.00 97.94           C  
ATOM   1929  CD2 PHE A 240     -10.430 -11.961   3.709  1.00 97.94           C  
ATOM   1930  CE1 PHE A 240     -11.219 -12.633   6.281  1.00 97.94           C  
ATOM   1931  CE2 PHE A 240      -9.711 -11.484   4.801  1.00 97.94           C  
ATOM   1932  CZ  PHE A 240     -10.109 -11.820   6.086  1.00 97.94           C  
ATOM   1933  N   GLY A 241     -12.922 -16.250   3.391  1.00 98.06           N  
ATOM   1934  CA  GLY A 241     -13.047 -17.344   4.352  1.00 98.06           C  
ATOM   1935  C   GLY A 241     -12.188 -18.531   4.004  1.00 98.06           C  
ATOM   1936  O   GLY A 241     -11.531 -19.109   4.879  1.00 98.06           O  
ATOM   1937  N   THR A 242     -12.164 -18.922   2.738  1.00 98.06           N  
ATOM   1938  CA  THR A 242     -11.344 -20.031   2.275  1.00 98.06           C  
ATOM   1939  C   THR A 242      -9.859 -19.750   2.508  1.00 98.06           C  
ATOM   1940  CB  THR A 242     -11.586 -20.328   0.783  1.00 98.06           C  
ATOM   1941  O   THR A 242      -9.125 -20.609   2.988  1.00 98.06           O  
ATOM   1942  CG2 THR A 242     -10.812 -21.562   0.330  1.00 98.06           C  
ATOM   1943  OG1 THR A 242     -12.984 -20.547   0.566  1.00 98.06           O  
ATOM   1944  N   THR A 243      -9.453 -18.484   2.234  1.00 98.00           N  
ATOM   1945  CA  THR A 243      -8.055 -18.094   2.383  1.00 98.00           C  
ATOM   1946  C   THR A 243      -7.645 -18.109   3.852  1.00 98.00           C  
ATOM   1947  CB  THR A 243      -7.805 -16.703   1.786  1.00 98.00           C  
ATOM   1948  O   THR A 243      -6.535 -18.531   4.188  1.00 98.00           O  
ATOM   1949  CG2 THR A 243      -6.320 -16.344   1.824  1.00 98.00           C  
ATOM   1950  OG1 THR A 243      -8.250 -16.688   0.426  1.00 98.00           O  
ATOM   1951  N   LEU A 244      -8.531 -17.672   4.711  1.00 96.62           N  
ATOM   1952  CA  LEU A 244      -8.258 -17.703   6.141  1.00 96.62           C  
ATOM   1953  C   LEU A 244      -8.023 -19.141   6.621  1.00 96.62           C  
ATOM   1954  CB  LEU A 244      -9.414 -17.078   6.922  1.00 96.62           C  
ATOM   1955  O   LEU A 244      -7.086 -19.406   7.371  1.00 96.62           O  
ATOM   1956  CG  LEU A 244      -9.258 -17.031   8.445  1.00 96.62           C  
ATOM   1957  CD1 LEU A 244      -7.980 -16.281   8.828  1.00 96.62           C  
ATOM   1958  CD2 LEU A 244     -10.477 -16.375   9.086  1.00 96.62           C  
ATOM   1959  N   TRP A 245      -8.805 -20.062   6.188  1.00 95.56           N  
ATOM   1960  CA  TRP A 245      -8.648 -21.484   6.523  1.00 95.56           C  
ATOM   1961  C   TRP A 245      -7.305 -22.016   6.027  1.00 95.56           C  
ATOM   1962  CB  TRP A 245      -9.789 -22.297   5.926  1.00 95.56           C  
ATOM   1963  O   TRP A 245      -6.598 -22.719   6.758  1.00 95.56           O  
ATOM   1964  CG  TRP A 245      -9.797 -23.734   6.355  1.00 95.56           C  
ATOM   1965  CD1 TRP A 245     -10.508 -24.281   7.387  1.00 95.56           C  
ATOM   1966  CD2 TRP A 245      -9.047 -24.812   5.770  1.00 95.56           C  
ATOM   1967  CE2 TRP A 245      -9.359 -25.984   6.500  1.00 95.56           C  
ATOM   1968  CE3 TRP A 245      -8.148 -24.891   4.699  1.00 95.56           C  
ATOM   1969  NE1 TRP A 245     -10.250 -25.641   7.477  1.00 95.56           N  
ATOM   1970  CH2 TRP A 245      -7.918 -27.281   5.137  1.00 95.56           C  
ATOM   1971  CZ2 TRP A 245      -8.797 -27.219   6.188  1.00 95.56           C  
ATOM   1972  CZ3 TRP A 245      -7.590 -26.125   4.395  1.00 95.56           C  
ATOM   1973  N   GLU A 246      -6.891 -21.594   4.828  1.00 96.12           N  
ATOM   1974  CA  GLU A 246      -5.617 -22.016   4.254  1.00 96.12           C  
ATOM   1975  C   GLU A 246      -4.441 -21.531   5.098  1.00 96.12           C  
ATOM   1976  CB  GLU A 246      -5.477 -21.516   2.816  1.00 96.12           C  
ATOM   1977  O   GLU A 246      -3.514 -22.297   5.375  1.00 96.12           O  
ATOM   1978  CG  GLU A 246      -6.438 -22.172   1.836  1.00 96.12           C  
ATOM   1979  CD  GLU A 246      -6.266 -21.672   0.408  1.00 96.12           C  
ATOM   1980  OE1 GLU A 246      -6.941 -22.203  -0.502  1.00 96.12           O  
ATOM   1981  OE2 GLU A 246      -5.445 -20.750   0.197  1.00 96.12           O  
ATOM   1982  N   ILE A 247      -4.539 -20.250   5.457  1.00 95.06           N  
ATOM   1983  CA  ILE A 247      -3.453 -19.656   6.227  1.00 95.06           C  
ATOM   1984  C   ILE A 247      -3.305 -20.391   7.559  1.00 95.06           C  
ATOM   1985  CB  ILE A 247      -3.689 -18.156   6.473  1.00 95.06           C  
ATOM   1986  O   ILE A 247      -2.201 -20.797   7.938  1.00 95.06           O  
ATOM   1987  CG1 ILE A 247      -3.648 -17.391   5.148  1.00 95.06           C  
ATOM   1988  CG2 ILE A 247      -2.656 -17.594   7.461  1.00 95.06           C  
ATOM   1989  CD1 ILE A 247      -4.074 -15.930   5.266  1.00 95.06           C  
ATOM   1990  N   CYS A 248      -4.352 -20.719   8.234  1.00 93.00           N  
ATOM   1991  CA  CYS A 248      -4.328 -21.344   9.547  1.00 93.00           C  
ATOM   1992  C   CYS A 248      -3.965 -22.828   9.438  1.00 93.00           C  
ATOM   1993  CB  CYS A 248      -5.684 -21.203  10.242  1.00 93.00           C  
ATOM   1994  O   CYS A 248      -3.525 -23.438  10.414  1.00 93.00           O  
ATOM   1995  SG  CYS A 248      -6.102 -19.484  10.664  1.00 93.00           S  
ATOM   1996  N   SER A 249      -4.066 -23.422   8.227  1.00 93.38           N  
ATOM   1997  CA  SER A 249      -3.770 -24.828   8.016  1.00 93.38           C  
ATOM   1998  C   SER A 249      -2.395 -25.016   7.379  1.00 93.38           C  
ATOM   1999  CB  SER A 249      -4.840 -25.469   7.129  1.00 93.38           C  
ATOM   2000  O   SER A 249      -2.068 -26.109   6.906  1.00 93.38           O  
ATOM   2001  OG  SER A 249      -6.113 -25.406   7.750  1.00 93.38           O  
ATOM   2002  N   GLY A 250      -1.648 -24.016   7.316  1.00 92.81           N  
ATOM   2003  CA  GLY A 250      -0.282 -24.125   6.832  1.00 92.81           C  
ATOM   2004  C   GLY A 250      -0.185 -24.141   5.316  1.00 92.81           C  
ATOM   2005  O   GLY A 250       0.718 -24.766   4.754  1.00 92.81           O  
ATOM   2006  N   GLY A 251      -1.123 -23.531   4.633  1.00 94.81           N  
ATOM   2007  CA  GLY A 251      -1.078 -23.422   3.186  1.00 94.81           C  
ATOM   2008  C   GLY A 251      -1.750 -24.578   2.475  1.00 94.81           C  
ATOM   2009  O   GLY A 251      -1.716 -24.672   1.246  1.00 94.81           O  
ATOM   2010  N   ASP A 252      -2.400 -25.484   3.234  1.00 94.12           N  
ATOM   2011  CA  ASP A 252      -3.098 -26.609   2.621  1.00 94.12           C  
ATOM   2012  C   ASP A 252      -4.371 -26.156   1.917  1.00 94.12           C  
ATOM   2013  CB  ASP A 252      -3.434 -27.672   3.674  1.00 94.12           C  
ATOM   2014  O   ASP A 252      -5.148 -25.375   2.473  1.00 94.12           O  
ATOM   2015  CG  ASP A 252      -2.199 -28.297   4.305  1.00 94.12           C  
ATOM   2016  OD1 ASP A 252      -1.135 -28.328   3.648  1.00 94.12           O  
ATOM   2017  OD2 ASP A 252      -2.291 -28.734   5.465  1.00 94.12           O  
ATOM   2018  N   LYS A 253      -4.508 -26.578   0.666  1.00 95.69           N  
ATOM   2019  CA  LYS A 253      -5.719 -26.250  -0.079  1.00 95.69           C  
ATOM   2020  C   LYS A 253      -6.879 -27.156   0.335  1.00 95.69           C  
ATOM   2021  CB  LYS A 253      -5.473 -26.375  -1.584  1.00 95.69           C  
ATOM   2022  O   LYS A 253      -6.742 -28.375   0.368  1.00 95.69           O  
ATOM   2023  CG  LYS A 253      -4.449 -25.391  -2.125  1.00 95.69           C  
ATOM   2024  CD  LYS A 253      -4.281 -25.531  -3.633  1.00 95.69           C  
ATOM   2025  CE  LYS A 253      -3.215 -24.578  -4.168  1.00 95.69           C  
ATOM   2026  NZ  LYS A 253      -3.057 -24.703  -5.648  1.00 95.69           N  
ATOM   2027  N   PRO A 254      -7.988 -26.578   0.706  1.00 96.38           N  
ATOM   2028  CA  PRO A 254      -9.148 -27.391   1.082  1.00 96.38           C  
ATOM   2029  C   PRO A 254      -9.711 -28.188  -0.092  1.00 96.38           C  
ATOM   2030  CB  PRO A 254     -10.156 -26.359   1.586  1.00 96.38           C  
ATOM   2031  O   PRO A 254      -9.711 -27.703  -1.228  1.00 96.38           O  
ATOM   2032  CG  PRO A 254      -9.812 -25.109   0.856  1.00 96.38           C  
ATOM   2033  CD  PRO A 254      -8.328 -25.062   0.639  1.00 96.38           C  
ATOM   2034  N   LEU A 255     -10.094 -29.422   0.153  1.00 95.25           N  
ATOM   2035  CA  LEU A 255     -10.742 -30.328  -0.787  1.00 95.25           C  
ATOM   2036  C   LEU A 255      -9.812 -30.656  -1.946  1.00 95.25           C  
ATOM   2037  CB  LEU A 255     -12.039 -29.719  -1.319  1.00 95.25           C  
ATOM   2038  O   LEU A 255     -10.273 -30.906  -3.066  1.00 95.25           O  
ATOM   2039  CG  LEU A 255     -13.086 -29.312  -0.272  1.00 95.25           C  
ATOM   2040  CD1 LEU A 255     -14.289 -28.672  -0.945  1.00 95.25           C  
ATOM   2041  CD2 LEU A 255     -13.500 -30.531   0.553  1.00 95.25           C  
ATOM   2042  N   SER A 256      -8.508 -30.641  -1.694  1.00 94.00           N  
ATOM   2043  CA  SER A 256      -7.504 -30.844  -2.736  1.00 94.00           C  
ATOM   2044  C   SER A 256      -7.457 -32.312  -3.182  1.00 94.00           C  
ATOM   2045  CB  SER A 256      -6.121 -30.406  -2.242  1.00 94.00           C  
ATOM   2046  O   SER A 256      -6.984 -32.594  -4.277  1.00 94.00           O  
ATOM   2047  OG  SER A 256      -5.746 -31.141  -1.089  1.00 94.00           O  
ATOM   2048  N   ALA A 257      -8.023 -33.250  -2.357  1.00 92.38           N  
ATOM   2049  CA  ALA A 257      -7.965 -34.656  -2.672  1.00 92.38           C  
ATOM   2050  C   ALA A 257      -9.164 -35.094  -3.516  1.00 92.38           C  
ATOM   2051  CB  ALA A 257      -7.898 -35.500  -1.391  1.00 92.38           C  
ATOM   2052  O   ALA A 257      -9.258 -36.250  -3.932  1.00 92.38           O  
ATOM   2053  N   LEU A 258     -10.055 -34.094  -3.850  1.00 91.25           N  
ATOM   2054  CA  LEU A 258     -11.266 -34.438  -4.590  1.00 91.25           C  
ATOM   2055  C   LEU A 258     -11.148 -34.000  -6.047  1.00 91.25           C  
ATOM   2056  CB  LEU A 258     -12.484 -33.781  -3.941  1.00 91.25           C  
ATOM   2057  O   LEU A 258     -10.438 -33.031  -6.359  1.00 91.25           O  
ATOM   2058  CG  LEU A 258     -12.758 -34.156  -2.482  1.00 91.25           C  
ATOM   2059  CD1 LEU A 258     -14.000 -33.438  -1.977  1.00 91.25           C  
ATOM   2060  CD2 LEU A 258     -12.914 -35.656  -2.332  1.00 91.25           C  
ATOM   2061  N   ASP A 259     -11.906 -34.719  -6.918  1.00 91.31           N  
ATOM   2062  CA  ASP A 259     -11.992 -34.312  -8.320  1.00 91.31           C  
ATOM   2063  C   ASP A 259     -13.102 -33.312  -8.523  1.00 91.31           C  
ATOM   2064  CB  ASP A 259     -12.219 -35.531  -9.211  1.00 91.31           C  
ATOM   2065  O   ASP A 259     -13.781 -32.906  -7.574  1.00 91.31           O  
ATOM   2066  CG  ASP A 259     -13.484 -36.312  -8.859  1.00 91.31           C  
ATOM   2067  OD1 ASP A 259     -14.203 -35.906  -7.926  1.00 91.31           O  
ATOM   2068  OD2 ASP A 259     -13.750 -37.344  -9.508  1.00 91.31           O  
ATOM   2069  N   SER A 260     -13.273 -32.781  -9.734  1.00 89.31           N  
ATOM   2070  CA  SER A 260     -14.203 -31.703 -10.055  1.00 89.31           C  
ATOM   2071  C   SER A 260     -15.648 -32.125  -9.773  1.00 89.31           C  
ATOM   2072  CB  SER A 260     -14.062 -31.297 -11.523  1.00 89.31           C  
ATOM   2073  O   SER A 260     -16.453 -31.312  -9.312  1.00 89.31           O  
ATOM   2074  OG  SER A 260     -12.766 -30.797 -11.773  1.00 89.31           O  
ATOM   2075  N   GLN A 261     -15.961 -33.438  -9.961  1.00 88.12           N  
ATOM   2076  CA  GLN A 261     -17.328 -33.906  -9.781  1.00 88.12           C  
ATOM   2077  C   GLN A 261     -17.734 -33.875  -8.305  1.00 88.12           C  
ATOM   2078  CB  GLN A 261     -17.484 -35.312 -10.336  1.00 88.12           C  
ATOM   2079  O   GLN A 261     -18.812 -33.406  -7.961  1.00 88.12           O  
ATOM   2080  CG  GLN A 261     -18.906 -35.875 -10.266  1.00 88.12           C  
ATOM   2081  CD  GLN A 261     -19.016 -37.281 -10.812  1.00 88.12           C  
ATOM   2082  NE2 GLN A 261     -20.250 -37.781 -10.844  1.00 88.12           N  
ATOM   2083  OE1 GLN A 261     -18.031 -37.906 -11.195  1.00 88.12           O  
ATOM   2084  N   ARG A 262     -16.922 -34.344  -7.398  1.00 90.81           N  
ATOM   2085  CA  ARG A 262     -17.219 -34.406  -5.977  1.00 90.81           C  
ATOM   2086  C   ARG A 262     -17.281 -33.031  -5.344  1.00 90.81           C  
ATOM   2087  CB  ARG A 262     -16.188 -35.281  -5.250  1.00 90.81           C  
ATOM   2088  O   ARG A 262     -18.016 -32.812  -4.371  1.00 90.81           O  
ATOM   2089  CG  ARG A 262     -16.266 -36.750  -5.602  1.00 90.81           C  
ATOM   2090  CD  ARG A 262     -15.195 -37.562  -4.867  1.00 90.81           C  
ATOM   2091  NE  ARG A 262     -15.188 -38.969  -5.301  1.00 90.81           N  
ATOM   2092  NH1 ARG A 262     -13.422 -39.594  -3.943  1.00 90.81           N  
ATOM   2093  NH2 ARG A 262     -14.422 -41.125  -5.316  1.00 90.81           N  
ATOM   2094  CZ  ARG A 262     -14.344 -39.875  -4.852  1.00 90.81           C  
ATOM   2095  N   LYS A 263     -16.672 -32.062  -5.906  1.00 94.38           N  
ATOM   2096  CA  LYS A 263     -16.688 -30.719  -5.371  1.00 94.38           C  
ATOM   2097  C   LYS A 263     -18.047 -30.047  -5.555  1.00 94.38           C  
ATOM   2098  CB  LYS A 263     -15.602 -29.875  -6.043  1.00 94.38           C  
ATOM   2099  O   LYS A 263     -18.453 -29.219  -4.738  1.00 94.38           O  
ATOM   2100  CG  LYS A 263     -14.188 -30.203  -5.594  1.00 94.38           C  
ATOM   2101  CD  LYS A 263     -13.156 -29.297  -6.254  1.00 94.38           C  
ATOM   2102  CE  LYS A 263     -11.742 -29.625  -5.805  1.00 94.38           C  
ATOM   2103  NZ  LYS A 263     -10.727 -28.766  -6.473  1.00 94.38           N  
ATOM   2104  N   LEU A 264     -18.734 -30.469  -6.594  1.00 93.69           N  
ATOM   2105  CA  LEU A 264     -20.062 -29.906  -6.824  1.00 93.69           C  
ATOM   2106  C   LEU A 264     -21.031 -30.328  -5.730  1.00 93.69           C  
ATOM   2107  CB  LEU A 264     -20.594 -30.328  -8.195  1.00 93.69           C  
ATOM   2108  O   LEU A 264     -21.906 -29.562  -5.344  1.00 93.69           O  
ATOM   2109  CG  LEU A 264     -19.906 -29.719  -9.414  1.00 93.69           C  
ATOM   2110  CD1 LEU A 264     -20.469 -30.312 -10.695  1.00 93.69           C  
ATOM   2111  CD2 LEU A 264     -20.062 -28.203  -9.406  1.00 93.69           C  
ATOM   2112  N   GLN A 265     -20.844 -31.562  -5.234  1.00 93.31           N  
ATOM   2113  CA  GLN A 265     -21.719 -32.094  -4.188  1.00 93.31           C  
ATOM   2114  C   GLN A 265     -21.562 -31.297  -2.893  1.00 93.31           C  
ATOM   2115  CB  GLN A 265     -21.406 -33.562  -3.932  1.00 93.31           C  
ATOM   2116  O   GLN A 265     -22.500 -31.188  -2.107  1.00 93.31           O  
ATOM   2117  CG  GLN A 265     -22.438 -34.250  -3.045  1.00 93.31           C  
ATOM   2118  CD  GLN A 265     -22.219 -35.750  -2.955  1.00 93.31           C  
ATOM   2119  NE2 GLN A 265     -23.141 -36.438  -2.291  1.00 93.31           N  
ATOM   2120  OE1 GLN A 265     -21.234 -36.281  -3.477  1.00 93.31           O  
ATOM   2121  N   PHE A 266     -20.438 -30.703  -2.668  1.00 95.06           N  
ATOM   2122  CA  PHE A 266     -20.156 -29.875  -1.494  1.00 95.06           C  
ATOM   2123  C   PHE A 266     -21.172 -28.734  -1.397  1.00 95.06           C  
ATOM   2124  CB  PHE A 266     -18.734 -29.328  -1.538  1.00 95.06           C  
ATOM   2125  O   PHE A 266     -21.672 -28.438  -0.315  1.00 95.06           O  
ATOM   2126  CG  PHE A 266     -18.359 -28.500  -0.329  1.00 95.06           C  
ATOM   2127  CD1 PHE A 266     -18.406 -27.125  -0.369  1.00 95.06           C  
ATOM   2128  CD2 PHE A 266     -17.969 -29.125   0.850  1.00 95.06           C  
ATOM   2129  CE1 PHE A 266     -18.062 -26.359   0.750  1.00 95.06           C  
ATOM   2130  CE2 PHE A 266     -17.625 -28.375   1.972  1.00 95.06           C  
ATOM   2131  CZ  PHE A 266     -17.672 -27.000   1.919  1.00 95.06           C  
ATOM   2132  N   TYR A 267     -21.547 -28.078  -2.490  1.00 94.88           N  
ATOM   2133  CA  TYR A 267     -22.484 -26.953  -2.521  1.00 94.88           C  
ATOM   2134  C   TYR A 267     -23.922 -27.453  -2.467  1.00 94.88           C  
ATOM   2135  CB  TYR A 267     -22.266 -26.109  -3.779  1.00 94.88           C  
ATOM   2136  O   TYR A 267     -24.766 -26.859  -1.805  1.00 94.88           O  
ATOM   2137  CG  TYR A 267     -21.016 -25.281  -3.748  1.00 94.88           C  
ATOM   2138  CD1 TYR A 267     -20.344 -25.031  -2.549  1.00 94.88           C  
ATOM   2139  CD2 TYR A 267     -20.484 -24.750  -4.918  1.00 94.88           C  
ATOM   2140  CE1 TYR A 267     -19.188 -24.266  -2.518  1.00 94.88           C  
ATOM   2141  CE2 TYR A 267     -19.312 -23.984  -4.898  1.00 94.88           C  
ATOM   2142  OH  TYR A 267     -17.531 -23.000  -3.666  1.00 94.88           O  
ATOM   2143  CZ  TYR A 267     -18.672 -23.750  -3.693  1.00 94.88           C  
ATOM   2144  N   GLU A 268     -24.188 -28.656  -3.145  1.00 93.75           N  
ATOM   2145  CA  GLU A 268     -25.531 -29.203  -3.178  1.00 93.75           C  
ATOM   2146  C   GLU A 268     -26.000 -29.625  -1.784  1.00 93.75           C  
ATOM   2147  CB  GLU A 268     -25.609 -30.406  -4.133  1.00 93.75           C  
ATOM   2148  O   GLU A 268     -27.141 -29.344  -1.394  1.00 93.75           O  
ATOM   2149  CG  GLU A 268     -25.453 -30.031  -5.598  1.00 93.75           C  
ATOM   2150  CD  GLU A 268     -25.406 -31.234  -6.523  1.00 93.75           C  
ATOM   2151  OE1 GLU A 268     -25.234 -31.047  -7.750  1.00 93.75           O  
ATOM   2152  OE2 GLU A 268     -25.531 -32.375  -6.016  1.00 93.75           O  
ATOM   2153  N   ASP A 269     -25.062 -30.203  -0.970  1.00 93.19           N  
ATOM   2154  CA  ASP A 269     -25.406 -30.672   0.365  1.00 93.19           C  
ATOM   2155  C   ASP A 269     -25.188 -29.594   1.411  1.00 93.19           C  
ATOM   2156  CB  ASP A 269     -24.578 -31.922   0.721  1.00 93.19           C  
ATOM   2157  O   ASP A 269     -25.422 -29.812   2.602  1.00 93.19           O  
ATOM   2158  CG  ASP A 269     -24.906 -33.125  -0.145  1.00 93.19           C  
ATOM   2159  OD1 ASP A 269     -26.016 -33.156  -0.726  1.00 93.19           O  
ATOM   2160  OD2 ASP A 269     -24.062 -34.031  -0.245  1.00 93.19           O  
ATOM   2161  N   ARG A 270     -24.766 -28.375   1.000  1.00 94.19           N  
ATOM   2162  CA  ARG A 270     -24.547 -27.203   1.838  1.00 94.19           C  
ATOM   2163  C   ARG A 270     -23.656 -27.531   3.025  1.00 94.19           C  
ATOM   2164  CB  ARG A 270     -25.891 -26.641   2.332  1.00 94.19           C  
ATOM   2165  O   ARG A 270     -24.000 -27.250   4.172  1.00 94.19           O  
ATOM   2166  CG  ARG A 270     -26.781 -26.125   1.221  1.00 94.19           C  
ATOM   2167  CD  ARG A 270     -28.000 -25.375   1.775  1.00 94.19           C  
ATOM   2168  NE  ARG A 270     -28.766 -24.750   0.714  1.00 94.19           N  
ATOM   2169  NH1 ARG A 270     -30.047 -23.453   2.139  1.00 94.19           N  
ATOM   2170  NH2 ARG A 270     -30.375 -23.328  -0.127  1.00 94.19           N  
ATOM   2171  CZ  ARG A 270     -29.734 -23.844   0.911  1.00 94.19           C  
ATOM   2172  N   HIS A 271     -22.438 -28.125   2.748  1.00 93.56           N  
ATOM   2173  CA  HIS A 271     -21.453 -28.469   3.768  1.00 93.56           C  
ATOM   2174  C   HIS A 271     -20.484 -27.312   4.020  1.00 93.56           C  
ATOM   2175  CB  HIS A 271     -20.688 -29.719   3.357  1.00 93.56           C  
ATOM   2176  O   HIS A 271     -20.516 -26.312   3.311  1.00 93.56           O  
ATOM   2177  CG  HIS A 271     -21.469 -30.984   3.504  1.00 93.56           C  
ATOM   2178  CD2 HIS A 271     -22.719 -31.219   3.984  1.00 93.56           C  
ATOM   2179  ND1 HIS A 271     -20.969 -32.219   3.131  1.00 93.56           N  
ATOM   2180  CE1 HIS A 271     -21.891 -33.156   3.377  1.00 93.56           C  
ATOM   2181  NE2 HIS A 271     -22.953 -32.562   3.895  1.00 93.56           N  
ATOM   2182  N   GLN A 272     -19.797 -27.453   5.215  1.00 95.31           N  
ATOM   2183  CA  GLN A 272     -18.750 -26.500   5.578  1.00 95.31           C  
ATOM   2184  C   GLN A 272     -17.391 -27.188   5.684  1.00 95.31           C  
ATOM   2185  CB  GLN A 272     -19.094 -25.797   6.902  1.00 95.31           C  
ATOM   2186  O   GLN A 272     -17.312 -28.406   5.750  1.00 95.31           O  
ATOM   2187  CG  GLN A 272     -20.359 -24.969   6.848  1.00 95.31           C  
ATOM   2188  CD  GLN A 272     -20.203 -23.703   6.020  1.00 95.31           C  
ATOM   2189  NE2 GLN A 272     -21.328 -23.062   5.703  1.00 95.31           N  
ATOM   2190  OE1 GLN A 272     -19.094 -23.312   5.664  1.00 95.31           O  
ATOM   2191  N   LEU A 273     -16.297 -26.391   5.520  1.00 95.50           N  
ATOM   2192  CA  LEU A 273     -14.953 -26.922   5.742  1.00 95.50           C  
ATOM   2193  C   LEU A 273     -14.797 -27.406   7.176  1.00 95.50           C  
ATOM   2194  CB  LEU A 273     -13.891 -25.859   5.438  1.00 95.50           C  
ATOM   2195  O   LEU A 273     -15.469 -26.922   8.086  1.00 95.50           O  
ATOM   2196  CG  LEU A 273     -13.844 -25.344   3.996  1.00 95.50           C  
ATOM   2197  CD1 LEU A 273     -12.797 -24.234   3.861  1.00 95.50           C  
ATOM   2198  CD2 LEU A 273     -13.547 -26.484   3.033  1.00 95.50           C  
ATOM   2199  N   PRO A 274     -13.945 -28.438   7.438  1.00 92.12           N  
ATOM   2200  CA  PRO A 274     -13.711 -28.875   8.812  1.00 92.12           C  
ATOM   2201  C   PRO A 274     -13.258 -27.750   9.727  1.00 92.12           C  
ATOM   2202  CB  PRO A 274     -12.617 -29.938   8.656  1.00 92.12           C  
ATOM   2203  O   PRO A 274     -12.266 -27.078   9.438  1.00 92.12           O  
ATOM   2204  CG  PRO A 274     -12.766 -30.438   7.258  1.00 92.12           C  
ATOM   2205  CD  PRO A 274     -13.188 -29.297   6.379  1.00 92.12           C  
ATOM   2206  N   ALA A 275     -14.047 -27.531  10.773  1.00 91.38           N  
ATOM   2207  CA  ALA A 275     -13.766 -26.438  11.703  1.00 91.38           C  
ATOM   2208  C   ALA A 275     -12.594 -26.781  12.617  1.00 91.38           C  
ATOM   2209  CB  ALA A 275     -15.000 -26.109  12.531  1.00 91.38           C  
ATOM   2210  O   ALA A 275     -12.516 -27.891  13.141  1.00 91.38           O  
ATOM   2211  N   PRO A 276     -11.648 -25.812  12.727  1.00 88.94           N  
ATOM   2212  CA  PRO A 276     -10.594 -26.047  13.711  1.00 88.94           C  
ATOM   2213  C   PRO A 276     -11.125 -26.078  15.148  1.00 88.94           C  
ATOM   2214  CB  PRO A 276      -9.656 -24.844  13.516  1.00 88.94           C  
ATOM   2215  O   PRO A 276     -12.289 -25.750  15.391  1.00 88.94           O  
ATOM   2216  CG  PRO A 276     -10.117 -24.203  12.250  1.00 88.94           C  
ATOM   2217  CD  PRO A 276     -11.547 -24.609  12.008  1.00 88.94           C  
ATOM   2218  N   LYS A 277     -10.242 -26.453  16.141  1.00 88.31           N  
ATOM   2219  CA  LYS A 277     -10.633 -26.594  17.531  1.00 88.31           C  
ATOM   2220  C   LYS A 277     -10.891 -25.219  18.156  1.00 88.31           C  
ATOM   2221  CB  LYS A 277      -9.547 -27.328  18.328  1.00 88.31           C  
ATOM   2222  O   LYS A 277     -11.617 -25.109  19.156  1.00 88.31           O  
ATOM   2223  CG  LYS A 277      -9.352 -28.781  17.891  1.00 88.31           C  
ATOM   2224  CD  LYS A 277      -8.250 -29.453  18.703  1.00 88.31           C  
ATOM   2225  CE  LYS A 277      -7.977 -30.859  18.203  1.00 88.31           C  
ATOM   2226  NZ  LYS A 277      -6.840 -31.500  18.922  1.00 88.31           N  
ATOM   2227  N   TRP A 278     -10.312 -24.188  17.562  1.00 89.50           N  
ATOM   2228  CA  TRP A 278     -10.531 -22.828  18.047  1.00 89.50           C  
ATOM   2229  C   TRP A 278     -11.906 -22.312  17.625  1.00 89.50           C  
ATOM   2230  CB  TRP A 278      -9.438 -21.891  17.516  1.00 89.50           C  
ATOM   2231  O   TRP A 278     -12.102 -21.938  16.469  1.00 89.50           O  
ATOM   2232  CG  TRP A 278      -9.375 -20.578  18.219  1.00 89.50           C  
ATOM   2233  CD1 TRP A 278     -10.211 -20.125  19.219  1.00 89.50           C  
ATOM   2234  CD2 TRP A 278      -8.422 -19.531  18.000  1.00 89.50           C  
ATOM   2235  CE2 TRP A 278      -8.742 -18.469  18.875  1.00 89.50           C  
ATOM   2236  CE3 TRP A 278      -7.332 -19.375  17.125  1.00 89.50           C  
ATOM   2237  NE1 TRP A 278      -9.836 -18.859  19.609  1.00 89.50           N  
ATOM   2238  CH2 TRP A 278      -6.945 -17.172  18.062  1.00 89.50           C  
ATOM   2239  CZ2 TRP A 278      -8.008 -17.281  18.922  1.00 89.50           C  
ATOM   2240  CZ3 TRP A 278      -6.605 -18.188  17.172  1.00 89.50           C  
ATOM   2241  N   ALA A 279     -12.875 -22.266  18.578  1.00 90.62           N  
ATOM   2242  CA  ALA A 279     -14.273 -21.953  18.297  1.00 90.62           C  
ATOM   2243  C   ALA A 279     -14.414 -20.562  17.688  1.00 90.62           C  
ATOM   2244  CB  ALA A 279     -15.102 -22.062  19.578  1.00 90.62           C  
ATOM   2245  O   ALA A 279     -15.188 -20.359  16.750  1.00 90.62           O  
ATOM   2246  N   GLU A 280     -13.664 -19.562  18.250  1.00 89.19           N  
ATOM   2247  CA  GLU A 280     -13.773 -18.188  17.781  1.00 89.19           C  
ATOM   2248  C   GLU A 280     -13.344 -18.078  16.312  1.00 89.19           C  
ATOM   2249  CB  GLU A 280     -12.945 -17.250  18.641  1.00 89.19           C  
ATOM   2250  O   GLU A 280     -13.992 -17.391  15.523  1.00 89.19           O  
ATOM   2251  CG  GLU A 280     -13.555 -16.969  20.016  1.00 89.19           C  
ATOM   2252  CD  GLU A 280     -13.328 -18.078  21.016  1.00 89.19           C  
ATOM   2253  OE1 GLU A 280     -13.898 -18.031  22.125  1.00 89.19           O  
ATOM   2254  OE2 GLU A 280     -12.570 -19.031  20.688  1.00 89.19           O  
ATOM   2255  N   LEU A 281     -12.352 -18.797  15.961  1.00 90.81           N  
ATOM   2256  CA  LEU A 281     -11.859 -18.781  14.586  1.00 90.81           C  
ATOM   2257  C   LEU A 281     -12.820 -19.531  13.656  1.00 90.81           C  
ATOM   2258  CB  LEU A 281     -10.469 -19.422  14.508  1.00 90.81           C  
ATOM   2259  O   LEU A 281     -13.125 -19.047  12.562  1.00 90.81           O  
ATOM   2260  CG  LEU A 281      -9.812 -19.453  13.125  1.00 90.81           C  
ATOM   2261  CD1 LEU A 281      -9.594 -18.031  12.609  1.00 90.81           C  
ATOM   2262  CD2 LEU A 281      -8.500 -20.219  13.172  1.00 90.81           C  
ATOM   2263  N   ALA A 282     -13.328 -20.672  14.070  1.00 93.88           N  
ATOM   2264  CA  ALA A 282     -14.266 -21.453  13.281  1.00 93.88           C  
ATOM   2265  C   ALA A 282     -15.531 -20.656  12.977  1.00 93.88           C  
ATOM   2266  CB  ALA A 282     -14.625 -22.750  14.016  1.00 93.88           C  
ATOM   2267  O   ALA A 282     -16.047 -20.703  11.852  1.00 93.88           O  
ATOM   2268  N   ASN A 283     -15.953 -19.891  13.891  1.00 93.44           N  
ATOM   2269  CA  ASN A 283     -17.156 -19.094  13.703  1.00 93.44           C  
ATOM   2270  C   ASN A 283     -16.953 -18.016  12.656  1.00 93.44           C  
ATOM   2271  CB  ASN A 283     -17.594 -18.469  15.031  1.00 93.44           C  
ATOM   2272  O   ASN A 283     -17.844 -17.750  11.836  1.00 93.44           O  
ATOM   2273  CG  ASN A 283     -18.156 -19.500  16.000  1.00 93.44           C  
ATOM   2274  ND2 ASN A 283     -18.094 -19.188  17.297  1.00 93.44           N  
ATOM   2275  OD1 ASN A 283     -18.609 -20.562  15.602  1.00 93.44           O  
ATOM   2276  N   LEU A 284     -15.797 -17.438  12.664  1.00 92.62           N  
ATOM   2277  CA  LEU A 284     -15.516 -16.391  11.680  1.00 92.62           C  
ATOM   2278  C   LEU A 284     -15.492 -16.969  10.273  1.00 92.62           C  
ATOM   2279  CB  LEU A 284     -14.180 -15.711  11.992  1.00 92.62           C  
ATOM   2280  O   LEU A 284     -16.078 -16.391   9.352  1.00 92.62           O  
ATOM   2281  CG  LEU A 284     -13.742 -14.594  11.039  1.00 92.62           C  
ATOM   2282  CD1 LEU A 284     -14.805 -13.500  10.992  1.00 92.62           C  
ATOM   2283  CD2 LEU A 284     -12.398 -14.023  11.461  1.00 92.62           C  
ATOM   2284  N   ILE A 285     -14.883 -18.094  10.109  1.00 95.31           N  
ATOM   2285  CA  ILE A 285     -14.812 -18.750   8.797  1.00 95.31           C  
ATOM   2286  C   ILE A 285     -16.219 -19.094   8.320  1.00 95.31           C  
ATOM   2287  CB  ILE A 285     -13.922 -20.000   8.844  1.00 95.31           C  
ATOM   2288  O   ILE A 285     -16.594 -18.781   7.188  1.00 95.31           O  
ATOM   2289  CG1 ILE A 285     -12.469 -19.625   9.164  1.00 95.31           C  
ATOM   2290  CG2 ILE A 285     -14.008 -20.781   7.520  1.00 95.31           C  
ATOM   2291  CD1 ILE A 285     -11.562 -20.828   9.430  1.00 95.31           C  
ATOM   2292  N   ASN A 286     -17.031 -19.656   9.164  1.00 95.38           N  
ATOM   2293  CA  ASN A 286     -18.391 -20.062   8.797  1.00 95.38           C  
ATOM   2294  C   ASN A 286     -19.234 -18.859   8.406  1.00 95.38           C  
ATOM   2295  CB  ASN A 286     -19.047 -20.828   9.938  1.00 95.38           C  
ATOM   2296  O   ASN A 286     -20.047 -18.922   7.473  1.00 95.38           O  
ATOM   2297  CG  ASN A 286     -18.438 -22.203  10.141  1.00 95.38           C  
ATOM   2298  ND2 ASN A 286     -18.547 -22.719  11.359  1.00 95.38           N  
ATOM   2299  OD1 ASN A 286     -17.875 -22.797   9.219  1.00 95.38           O  
ATOM   2300  N   ASN A 287     -19.016 -17.734   9.070  1.00 95.00           N  
ATOM   2301  CA  ASN A 287     -19.797 -16.547   8.766  1.00 95.00           C  
ATOM   2302  C   ASN A 287     -19.406 -15.961   7.406  1.00 95.00           C  
ATOM   2303  CB  ASN A 287     -19.609 -15.492   9.859  1.00 95.00           C  
ATOM   2304  O   ASN A 287     -20.266 -15.469   6.672  1.00 95.00           O  
ATOM   2305  CG  ASN A 287     -20.297 -15.867  11.156  1.00 95.00           C  
ATOM   2306  ND2 ASN A 287     -19.812 -15.336  12.266  1.00 95.00           N  
ATOM   2307  OD1 ASN A 287     -21.266 -16.641  11.148  1.00 95.00           O  
ATOM   2308  N   CYS A 288     -18.125 -16.047   7.086  1.00 96.12           N  
ATOM   2309  CA  CYS A 288     -17.672 -15.516   5.805  1.00 96.12           C  
ATOM   2310  C   CYS A 288     -18.062 -16.438   4.660  1.00 96.12           C  
ATOM   2311  CB  CYS A 288     -16.156 -15.320   5.812  1.00 96.12           C  
ATOM   2312  O   CYS A 288     -18.375 -15.969   3.561  1.00 96.12           O  
ATOM   2313  SG  CYS A 288     -15.586 -14.031   6.949  1.00 96.12           S  
ATOM   2314  N   MET A 289     -18.109 -17.781   4.961  1.00 97.56           N  
ATOM   2315  CA  MET A 289     -18.438 -18.766   3.939  1.00 97.56           C  
ATOM   2316  C   MET A 289     -19.891 -19.234   4.078  1.00 97.56           C  
ATOM   2317  CB  MET A 289     -17.500 -19.969   4.031  1.00 97.56           C  
ATOM   2318  O   MET A 289     -20.172 -20.438   4.113  1.00 97.56           O  
ATOM   2319  CG  MET A 289     -16.047 -19.625   3.803  1.00 97.56           C  
ATOM   2320  SD  MET A 289     -14.953 -21.109   3.826  1.00 97.56           S  
ATOM   2321  CE  MET A 289     -15.461 -21.891   2.271  1.00 97.56           C  
ATOM   2322  N   ASP A 290     -20.734 -18.219   4.188  1.00 96.50           N  
ATOM   2323  CA  ASP A 290     -22.172 -18.469   4.250  1.00 96.50           C  
ATOM   2324  C   ASP A 290     -22.781 -18.562   2.848  1.00 96.50           C  
ATOM   2325  CB  ASP A 290     -22.875 -17.375   5.055  1.00 96.50           C  
ATOM   2326  O   ASP A 290     -22.422 -17.781   1.964  1.00 96.50           O  
ATOM   2327  CG  ASP A 290     -24.250 -17.797   5.566  1.00 96.50           C  
ATOM   2328  OD1 ASP A 290     -25.000 -18.469   4.824  1.00 96.50           O  
ATOM   2329  OD2 ASP A 290     -24.578 -17.453   6.723  1.00 96.50           O  
ATOM   2330  N   TYR A 291     -23.812 -19.500   2.637  1.00 96.06           N  
ATOM   2331  CA  TYR A 291     -24.406 -19.734   1.329  1.00 96.06           C  
ATOM   2332  C   TYR A 291     -25.344 -18.609   0.949  1.00 96.06           C  
ATOM   2333  CB  TYR A 291     -25.172 -21.078   1.317  1.00 96.06           C  
ATOM   2334  O   TYR A 291     -25.625 -18.391  -0.233  1.00 96.06           O  
ATOM   2335  CG  TYR A 291     -24.266 -22.281   1.276  1.00 96.06           C  
ATOM   2336  CD1 TYR A 291     -23.859 -22.828   0.062  1.00 96.06           C  
ATOM   2337  CD2 TYR A 291     -23.828 -22.891   2.449  1.00 96.06           C  
ATOM   2338  CE1 TYR A 291     -23.031 -23.953   0.018  1.00 96.06           C  
ATOM   2339  CE2 TYR A 291     -23.000 -24.000   2.418  1.00 96.06           C  
ATOM   2340  OH  TYR A 291     -21.797 -25.641   1.162  1.00 96.06           O  
ATOM   2341  CZ  TYR A 291     -22.609 -24.531   1.199  1.00 96.06           C  
ATOM   2342  N   GLU A 292     -25.812 -17.875   1.943  1.00 93.94           N  
ATOM   2343  CA  GLU A 292     -26.672 -16.734   1.684  1.00 93.94           C  
ATOM   2344  C   GLU A 292     -25.875 -15.430   1.681  1.00 93.94           C  
ATOM   2345  CB  GLU A 292     -27.797 -16.656   2.721  1.00 93.94           C  
ATOM   2346  O   GLU A 292     -25.438 -14.961   2.734  1.00 93.94           O  
ATOM   2347  CG  GLU A 292     -28.781 -15.516   2.494  1.00 93.94           C  
ATOM   2348  CD  GLU A 292     -29.422 -15.539   1.115  1.00 93.94           C  
ATOM   2349  OE1 GLU A 292     -29.562 -14.461   0.498  1.00 93.94           O  
ATOM   2350  OE2 GLU A 292     -29.781 -16.641   0.650  1.00 93.94           O  
ATOM   2351  N   PRO A 293     -25.719 -14.789   0.442  1.00 94.12           N  
ATOM   2352  CA  PRO A 293     -24.906 -13.570   0.334  1.00 94.12           C  
ATOM   2353  C   PRO A 293     -25.344 -12.484   1.311  1.00 94.12           C  
ATOM   2354  CB  PRO A 293     -25.125 -13.125  -1.114  1.00 94.12           C  
ATOM   2355  O   PRO A 293     -24.500 -11.742   1.827  1.00 94.12           O  
ATOM   2356  CG  PRO A 293     -25.453 -14.383  -1.854  1.00 94.12           C  
ATOM   2357  CD  PRO A 293     -26.219 -15.289  -0.942  1.00 94.12           C  
ATOM   2358  N   ASP A 294     -26.594 -12.422   1.667  1.00 91.31           N  
ATOM   2359  CA  ASP A 294     -27.109 -11.359   2.520  1.00 91.31           C  
ATOM   2360  C   ASP A 294     -26.656 -11.539   3.965  1.00 91.31           C  
ATOM   2361  CB  ASP A 294     -28.641 -11.320   2.457  1.00 91.31           C  
ATOM   2362  O   ASP A 294     -26.719 -10.594   4.762  1.00 91.31           O  
ATOM   2363  CG  ASP A 294     -29.172 -10.867   1.108  1.00 91.31           C  
ATOM   2364  OD1 ASP A 294     -28.453 -10.141   0.384  1.00 91.31           O  
ATOM   2365  OD2 ASP A 294     -30.312 -11.227   0.767  1.00 91.31           O  
ATOM   2366  N   PHE A 295     -26.188 -12.688   4.289  1.00 92.62           N  
ATOM   2367  CA  PHE A 295     -25.797 -12.961   5.672  1.00 92.62           C  
ATOM   2368  C   PHE A 295     -24.281 -12.891   5.840  1.00 92.62           C  
ATOM   2369  CB  PHE A 295     -26.312 -14.344   6.102  1.00 92.62           C  
ATOM   2370  O   PHE A 295     -23.781 -12.992   6.957  1.00 92.62           O  
ATOM   2371  CG  PHE A 295     -27.812 -14.438   6.195  1.00 92.62           C  
ATOM   2372  CD1 PHE A 295     -28.578 -13.297   6.367  1.00 92.62           C  
ATOM   2373  CD2 PHE A 295     -28.438 -15.664   6.113  1.00 92.62           C  
ATOM   2374  CE1 PHE A 295     -29.969 -13.375   6.453  1.00 92.62           C  
ATOM   2375  CE2 PHE A 295     -29.828 -15.758   6.195  1.00 92.62           C  
ATOM   2376  CZ  PHE A 295     -30.594 -14.609   6.367  1.00 92.62           C  
ATOM   2377  N   ARG A 296     -23.594 -12.633   4.766  1.00 94.19           N  
ATOM   2378  CA  ARG A 296     -22.141 -12.516   4.844  1.00 94.19           C  
ATOM   2379  C   ARG A 296     -21.734 -11.156   5.402  1.00 94.19           C  
ATOM   2380  CB  ARG A 296     -21.516 -12.734   3.465  1.00 94.19           C  
ATOM   2381  O   ARG A 296     -22.172 -10.117   4.906  1.00 94.19           O  
ATOM   2382  CG  ARG A 296     -21.797 -14.094   2.859  1.00 94.19           C  
ATOM   2383  CD  ARG A 296     -21.219 -14.227   1.458  1.00 94.19           C  
ATOM   2384  NE  ARG A 296     -21.750 -15.398   0.762  1.00 94.19           N  
ATOM   2385  NH1 ARG A 296     -21.016 -14.742  -1.328  1.00 94.19           N  
ATOM   2386  NH2 ARG A 296     -22.156 -16.719  -1.075  1.00 94.19           N  
ATOM   2387  CZ  ARG A 296     -21.641 -15.609  -0.546  1.00 94.19           C  
ATOM   2388  N   PRO A 297     -20.891 -11.172   6.402  1.00 91.75           N  
ATOM   2389  CA  PRO A 297     -20.516  -9.875   6.984  1.00 91.75           C  
ATOM   2390  C   PRO A 297     -19.594  -9.062   6.082  1.00 91.75           C  
ATOM   2391  CB  PRO A 297     -19.797 -10.266   8.281  1.00 91.75           C  
ATOM   2392  O   PRO A 297     -18.875  -9.633   5.246  1.00 91.75           O  
ATOM   2393  CG  PRO A 297     -19.203 -11.609   8.008  1.00 91.75           C  
ATOM   2394  CD  PRO A 297     -20.141 -12.367   7.109  1.00 91.75           C  
ATOM   2395  N   SER A 298     -19.641  -7.695   6.277  1.00 88.94           N  
ATOM   2396  CA  SER A 298     -18.719  -6.840   5.535  1.00 88.94           C  
ATOM   2397  C   SER A 298     -17.297  -6.949   6.082  1.00 88.94           C  
ATOM   2398  CB  SER A 298     -19.188  -5.387   5.578  1.00 88.94           C  
ATOM   2399  O   SER A 298     -17.094  -7.492   7.168  1.00 88.94           O  
ATOM   2400  OG  SER A 298     -19.078  -4.867   6.895  1.00 88.94           O  
ATOM   2401  N   PHE A 299     -16.375  -6.379   5.363  1.00 91.81           N  
ATOM   2402  CA  PHE A 299     -14.984  -6.484   5.770  1.00 91.81           C  
ATOM   2403  C   PHE A 299     -14.703  -5.613   6.988  1.00 91.81           C  
ATOM   2404  CB  PHE A 299     -14.055  -6.090   4.617  1.00 91.81           C  
ATOM   2405  O   PHE A 299     -13.766  -5.871   7.742  1.00 91.81           O  
ATOM   2406  CG  PHE A 299     -13.969  -7.121   3.525  1.00 91.81           C  
ATOM   2407  CD1 PHE A 299     -13.172  -8.250   3.674  1.00 91.81           C  
ATOM   2408  CD2 PHE A 299     -14.688  -6.961   2.348  1.00 91.81           C  
ATOM   2409  CE1 PHE A 299     -13.086  -9.203   2.664  1.00 91.81           C  
ATOM   2410  CE2 PHE A 299     -14.609  -7.910   1.333  1.00 91.81           C  
ATOM   2411  CZ  PHE A 299     -13.812  -9.031   1.493  1.00 91.81           C  
ATOM   2412  N   ARG A 300     -15.555  -4.691   7.258  1.00 87.56           N  
ATOM   2413  CA  ARG A 300     -15.438  -3.881   8.469  1.00 87.56           C  
ATOM   2414  C   ARG A 300     -15.641  -4.730   9.719  1.00 87.56           C  
ATOM   2415  CB  ARG A 300     -16.453  -2.734   8.438  1.00 87.56           C  
ATOM   2416  O   ARG A 300     -14.867  -4.641  10.664  1.00 87.56           O  
ATOM   2417  CG  ARG A 300     -16.359  -1.809   9.641  1.00 87.56           C  
ATOM   2418  CD  ARG A 300     -17.375  -0.671   9.555  1.00 87.56           C  
ATOM   2419  NE  ARG A 300     -17.344   0.170  10.750  1.00 87.56           N  
ATOM   2420  NH1 ARG A 300     -15.938   1.765   9.836  1.00 87.56           N  
ATOM   2421  NH2 ARG A 300     -16.703   1.995  11.984  1.00 87.56           N  
ATOM   2422  CZ  ARG A 300     -16.656   1.308  10.859  1.00 87.56           C  
ATOM   2423  N   ALA A 301     -16.641  -5.527   9.719  1.00 88.38           N  
ATOM   2424  CA  ALA A 301     -16.922  -6.406  10.852  1.00 88.38           C  
ATOM   2425  C   ALA A 301     -15.836  -7.473  10.992  1.00 88.38           C  
ATOM   2426  CB  ALA A 301     -18.281  -7.059  10.695  1.00 88.38           C  
ATOM   2427  O   ALA A 301     -15.492  -7.871  12.109  1.00 88.38           O  
ATOM   2428  N   ILE A 302     -15.227  -7.938   9.945  1.00 90.69           N  
ATOM   2429  CA  ILE A 302     -14.188  -8.961   9.953  1.00 90.69           C  
ATOM   2430  C   ILE A 302     -12.938  -8.414  10.648  1.00 90.69           C  
ATOM   2431  CB  ILE A 302     -13.844  -9.422   8.523  1.00 90.69           C  
ATOM   2432  O   ILE A 302     -12.320  -9.109  11.453  1.00 90.69           O  
ATOM   2433  CG1 ILE A 302     -15.047 -10.133   7.887  1.00 90.69           C  
ATOM   2434  CG2 ILE A 302     -12.609 -10.336   8.531  1.00 90.69           C  
ATOM   2435  CD1 ILE A 302     -14.852 -10.484   6.418  1.00 90.69           C  
ATOM   2436  N   ILE A 303     -12.648  -7.133  10.383  1.00 87.62           N  
ATOM   2437  CA  ILE A 303     -11.484  -6.512  10.992  1.00 87.62           C  
ATOM   2438  C   ILE A 303     -11.656  -6.449  12.508  1.00 87.62           C  
ATOM   2439  CB  ILE A 303     -11.234  -5.098  10.422  1.00 87.62           C  
ATOM   2440  O   ILE A 303     -10.742  -6.789  13.258  1.00 87.62           O  
ATOM   2441  CG1 ILE A 303     -10.812  -5.180   8.953  1.00 87.62           C  
ATOM   2442  CG2 ILE A 303     -10.172  -4.359  11.250  1.00 87.62           C  
ATOM   2443  CD1 ILE A 303     -10.750  -3.828   8.250  1.00 87.62           C  
ATOM   2444  N   ARG A 304     -12.891  -6.105  12.969  1.00 85.62           N  
ATOM   2445  CA  ARG A 304     -13.203  -6.074  14.398  1.00 85.62           C  
ATOM   2446  C   ARG A 304     -13.031  -7.453  15.023  1.00 85.62           C  
ATOM   2447  CB  ARG A 304     -14.625  -5.566  14.625  1.00 85.62           C  
ATOM   2448  O   ARG A 304     -12.422  -7.586  16.094  1.00 85.62           O  
ATOM   2449  CG  ARG A 304     -15.039  -5.520  16.094  1.00 85.62           C  
ATOM   2450  CD  ARG A 304     -16.516  -5.211  16.250  1.00 85.62           C  
ATOM   2451  NE  ARG A 304     -17.359  -6.277  15.711  1.00 85.62           N  
ATOM   2452  NH1 ARG A 304     -19.250  -4.973  15.516  1.00 85.62           N  
ATOM   2453  NH2 ARG A 304     -19.297  -7.180  14.898  1.00 85.62           N  
ATOM   2454  CZ  ARG A 304     -18.641  -6.141  15.375  1.00 85.62           C  
ATOM   2455  N   ASP A 305     -13.539  -8.461  14.398  1.00 87.44           N  
ATOM   2456  CA  ASP A 305     -13.477  -9.812  14.930  1.00 87.44           C  
ATOM   2457  C   ASP A 305     -12.039 -10.320  14.969  1.00 87.44           C  
ATOM   2458  CB  ASP A 305     -14.352 -10.758  14.102  1.00 87.44           C  
ATOM   2459  O   ASP A 305     -11.641 -11.000  15.922  1.00 87.44           O  
ATOM   2460  CG  ASP A 305     -15.836 -10.453  14.219  1.00 87.44           C  
ATOM   2461  OD1 ASP A 305     -16.219  -9.547  14.992  1.00 87.44           O  
ATOM   2462  OD2 ASP A 305     -16.625 -11.133  13.531  1.00 87.44           O  
ATOM   2463  N   LEU A 306     -11.227  -9.945  14.016  1.00 88.69           N  
ATOM   2464  CA  LEU A 306      -9.828 -10.367  13.977  1.00 88.69           C  
ATOM   2465  C   LEU A 306      -9.031  -9.703  15.094  1.00 88.69           C  
ATOM   2466  CB  LEU A 306      -9.203 -10.031  12.617  1.00 88.69           C  
ATOM   2467  O   LEU A 306      -8.156 -10.336  15.695  1.00 88.69           O  
ATOM   2468  CG  LEU A 306      -9.625 -10.922  11.445  1.00 88.69           C  
ATOM   2469  CD1 LEU A 306      -9.078 -10.359  10.133  1.00 88.69           C  
ATOM   2470  CD2 LEU A 306      -9.148 -12.352  11.656  1.00 88.69           C  
ATOM   2471  N   ASN A 307      -9.391  -8.414  15.414  1.00 84.06           N  
ATOM   2472  CA  ASN A 307      -8.703  -7.707  16.484  1.00 84.06           C  
ATOM   2473  C   ASN A 307      -8.914  -8.391  17.844  1.00 84.06           C  
ATOM   2474  CB  ASN A 307      -9.156  -6.250  16.562  1.00 84.06           C  
ATOM   2475  O   ASN A 307      -8.031  -8.383  18.688  1.00 84.06           O  
ATOM   2476  CG  ASN A 307      -8.625  -5.418  15.406  1.00 84.06           C  
ATOM   2477  ND2 ASN A 307      -9.344  -4.355  15.055  1.00 84.06           N  
ATOM   2478  OD1 ASN A 307      -7.582  -5.730  14.828  1.00 84.06           O  
ATOM   2479  N   SER A 308     -10.039  -9.070  18.000  1.00 83.94           N  
ATOM   2480  CA  SER A 308     -10.406  -9.719  19.266  1.00 83.94           C  
ATOM   2481  C   SER A 308      -9.672 -11.047  19.438  1.00 83.94           C  
ATOM   2482  CB  SER A 308     -11.914  -9.953  19.328  1.00 83.94           C  
ATOM   2483  O   SER A 308      -9.711 -11.648  20.500  1.00 83.94           O  
ATOM   2484  OG  SER A 308     -12.617  -8.719  19.328  1.00 83.94           O  
ATOM   2485  N   LEU A 309      -8.977 -11.453  18.406  1.00 84.75           N  
ATOM   2486  CA  LEU A 309      -8.281 -12.734  18.484  1.00 84.75           C  
ATOM   2487  C   LEU A 309      -6.863 -12.547  19.016  1.00 84.75           C  
ATOM   2488  CB  LEU A 309      -8.234 -13.406  17.109  1.00 84.75           C  
ATOM   2489  O   LEU A 309      -6.203 -13.523  19.391  1.00 84.75           O  
ATOM   2490  CG  LEU A 309      -9.586 -13.773  16.484  1.00 84.75           C  
ATOM   2491  CD1 LEU A 309      -9.391 -14.445  15.133  1.00 84.75           C  
ATOM   2492  CD2 LEU A 309     -10.383 -14.672  17.422  1.00 84.75           C  
ATOM   2493  N   PHE A 310      -6.383 -11.211  19.062  1.00 78.38           N  
ATOM   2494  CA  PHE A 310      -5.035 -10.930  19.547  1.00 78.38           C  
ATOM   2495  C   PHE A 310      -5.035 -10.703  21.047  1.00 78.38           C  
ATOM   2496  CB  PHE A 310      -4.453  -9.711  18.828  1.00 78.38           C  
ATOM   2497  O   PHE A 310      -4.531  -9.688  21.531  1.00 78.38           O  
ATOM   2498  CG  PHE A 310      -4.188  -9.930  17.359  1.00 78.38           C  
ATOM   2499  CD1 PHE A 310      -2.953 -10.406  16.938  1.00 78.38           C  
ATOM   2500  CD2 PHE A 310      -5.172  -9.672  16.422  1.00 78.38           C  
ATOM   2501  CE1 PHE A 310      -2.703 -10.609  15.578  1.00 78.38           C  
ATOM   2502  CE2 PHE A 310      -4.930  -9.875  15.070  1.00 78.38           C  
ATOM   2503  CZ  PHE A 310      -3.693 -10.344  14.648  1.00 78.38           C  
ATOM   2504  N   THR A 311      -5.727 -11.570  21.828  1.00 77.06           N  
ATOM   2505  CA  THR A 311      -5.793 -11.445  23.281  1.00 77.06           C  
ATOM   2506  C   THR A 311      -4.883 -12.477  23.953  1.00 77.06           C  
ATOM   2507  CB  THR A 311      -7.234 -11.625  23.797  1.00 77.06           C  
ATOM   2508  O   THR A 311      -4.684 -13.570  23.422  1.00 77.06           O  
ATOM   2509  CG2 THR A 311      -8.188 -10.664  23.094  1.00 77.06           C  
ATOM   2510  OG1 THR A 311      -7.660 -12.969  23.547  1.00 77.06           O  
ATOM   2511  N   PRO A 312      -4.316 -12.102  25.094  1.00 74.81           N  
ATOM   2512  CA  PRO A 312      -3.434 -13.023  25.812  1.00 74.81           C  
ATOM   2513  C   PRO A 312      -4.121 -14.336  26.188  1.00 74.81           C  
ATOM   2514  CB  PRO A 312      -3.053 -12.234  27.078  1.00 74.81           C  
ATOM   2515  O   PRO A 312      -3.453 -15.359  26.359  1.00 74.81           O  
ATOM   2516  CG  PRO A 312      -3.244 -10.805  26.703  1.00 74.81           C  
ATOM   2517  CD  PRO A 312      -4.355 -10.719  25.703  1.00 74.81           C  
ATOM   2518  N   ASP A 313      -5.422 -14.414  26.250  1.00 73.25           N  
ATOM   2519  CA  ASP A 313      -6.172 -15.609  26.641  1.00 73.25           C  
ATOM   2520  C   ASP A 313      -5.969 -16.734  25.609  1.00 73.25           C  
ATOM   2521  CB  ASP A 313      -7.660 -15.289  26.781  1.00 73.25           C  
ATOM   2522  O   ASP A 313      -6.094 -17.906  25.953  1.00 73.25           O  
ATOM   2523  CG  ASP A 313      -7.953 -14.328  27.922  1.00 73.25           C  
ATOM   2524  OD1 ASP A 313      -7.160 -14.266  28.875  1.00 73.25           O  
ATOM   2525  OD2 ASP A 313      -8.984 -13.633  27.844  1.00 73.25           O  
ATOM   2526  N   TYR A 314      -5.508 -16.344  24.453  1.00 75.00           N  
ATOM   2527  CA  TYR A 314      -5.402 -17.375  23.422  1.00 75.00           C  
ATOM   2528  C   TYR A 314      -3.947 -17.625  23.047  1.00 75.00           C  
ATOM   2529  CB  TYR A 314      -6.203 -16.969  22.188  1.00 75.00           C  
ATOM   2530  O   TYR A 314      -3.662 -18.281  22.047  1.00 75.00           O  
ATOM   2531  CG  TYR A 314      -7.695 -16.922  22.406  1.00 75.00           C  
ATOM   2532  CD1 TYR A 314      -8.453 -18.094  22.453  1.00 75.00           C  
ATOM   2533  CD2 TYR A 314      -8.344 -15.711  22.594  1.00 75.00           C  
ATOM   2534  CE1 TYR A 314      -9.828 -18.047  22.656  1.00 75.00           C  
ATOM   2535  CE2 TYR A 314      -9.719 -15.656  22.812  1.00 75.00           C  
ATOM   2536  OH  TYR A 314     -11.812 -16.781  23.047  1.00 75.00           O  
ATOM   2537  CZ  TYR A 314     -10.453 -16.828  22.828  1.00 75.00           C  
ATOM   2538  N   GLU A 315      -3.057 -17.109  23.828  1.00 74.06           N  
ATOM   2539  CA  GLU A 315      -1.641 -17.219  23.484  1.00 74.06           C  
ATOM   2540  C   GLU A 315      -1.079 -18.562  23.953  1.00 74.06           C  
ATOM   2541  CB  GLU A 315      -0.842 -16.078  24.125  1.00 74.06           C  
ATOM   2542  O   GLU A 315       0.005 -18.969  23.516  1.00 74.06           O  
ATOM   2543  CG  GLU A 315      -1.050 -14.734  23.438  1.00 74.06           C  
ATOM   2544  CD  GLU A 315      -0.167 -13.633  24.000  1.00 74.06           C  
ATOM   2545  OE1 GLU A 315      -0.259 -12.477  23.531  1.00 74.06           O  
ATOM   2546  OE2 GLU A 315       0.623 -13.930  24.938  1.00 74.06           O  
ATOM   2547  N   LEU A 316      -1.818 -19.359  24.766  1.00 74.31           N  
ATOM   2548  CA  LEU A 316      -1.336 -20.641  25.266  1.00 74.31           C  
ATOM   2549  C   LEU A 316      -1.737 -21.781  24.344  1.00 74.31           C  
ATOM   2550  CB  LEU A 316      -1.881 -20.906  26.672  1.00 74.31           C  
ATOM   2551  O   LEU A 316      -1.355 -22.938  24.562  1.00 74.31           O  
ATOM   2552  CG  LEU A 316      -1.408 -19.938  27.766  1.00 74.31           C  
ATOM   2553  CD1 LEU A 316      -2.092 -20.266  29.094  1.00 74.31           C  
ATOM   2554  CD2 LEU A 316       0.108 -20.000  27.922  1.00 74.31           C  
ATOM   2555  N   LEU A 317      -2.379 -21.469  23.266  1.00 77.00           N  
ATOM   2556  CA  LEU A 317      -2.725 -22.500  22.297  1.00 77.00           C  
ATOM   2557  C   LEU A 317      -1.482 -22.984  21.547  1.00 77.00           C  
ATOM   2558  CB  LEU A 317      -3.754 -21.953  21.297  1.00 77.00           C  
ATOM   2559  O   LEU A 317      -0.605 -22.172  21.219  1.00 77.00           O  
ATOM   2560  CG  LEU A 317      -5.102 -21.531  21.875  1.00 77.00           C  
ATOM   2561  CD1 LEU A 317      -5.977 -20.922  20.797  1.00 77.00           C  
ATOM   2562  CD2 LEU A 317      -5.805 -22.719  22.531  1.00 77.00           C  
ATOM   2563  N   THR A 318      -1.409 -24.391  21.422  1.00 79.19           N  
ATOM   2564  CA  THR A 318      -0.289 -24.984  20.703  1.00 79.19           C  
ATOM   2565  C   THR A 318      -0.672 -25.266  19.250  1.00 79.19           C  
ATOM   2566  CB  THR A 318       0.188 -26.281  21.375  1.00 79.19           C  
ATOM   2567  O   THR A 318      -1.842 -25.156  18.891  1.00 79.19           O  
ATOM   2568  CG2 THR A 318       0.490 -26.062  22.859  1.00 79.19           C  
ATOM   2569  OG1 THR A 318      -0.834 -27.281  21.250  1.00 79.19           O  
ATOM   2570  N   GLU A 319       0.335 -25.594  18.453  1.00 78.25           N  
ATOM   2571  CA  GLU A 319       0.128 -25.906  17.047  1.00 78.25           C  
ATOM   2572  C   GLU A 319      -0.797 -27.094  16.875  1.00 78.25           C  
ATOM   2573  CB  GLU A 319       1.466 -26.156  16.359  1.00 78.25           C  
ATOM   2574  O   GLU A 319      -1.633 -27.125  15.969  1.00 78.25           O  
ATOM   2575  CG  GLU A 319       1.352 -26.344  14.844  1.00 78.25           C  
ATOM   2576  CD  GLU A 319       2.691 -26.578  14.164  1.00 78.25           C  
ATOM   2577  OE1 GLU A 319       2.729 -26.688  12.922  1.00 78.25           O  
ATOM   2578  OE2 GLU A 319       3.711 -26.656  14.883  1.00 78.25           O  
ATOM   2579  N   ASN A 320      -0.740 -28.000  17.812  1.00 80.06           N  
ATOM   2580  CA  ASN A 320      -1.531 -29.219  17.719  1.00 80.06           C  
ATOM   2581  C   ASN A 320      -3.000 -28.969  18.047  1.00 80.06           C  
ATOM   2582  CB  ASN A 320      -0.962 -30.312  18.625  1.00 80.06           C  
ATOM   2583  O   ASN A 320      -3.865 -29.781  17.703  1.00 80.06           O  
ATOM   2584  CG  ASN A 320       0.398 -30.797  18.172  1.00 80.06           C  
ATOM   2585  ND2 ASN A 320       1.207 -31.266  19.109  1.00 80.06           N  
ATOM   2586  OD1 ASN A 320       0.718 -30.766  16.984  1.00 80.06           O  
ATOM   2587  N   ASP A 321      -3.252 -27.844  18.609  1.00 80.88           N  
ATOM   2588  CA  ASP A 321      -4.625 -27.500  18.984  1.00 80.88           C  
ATOM   2589  C   ASP A 321      -5.383 -26.891  17.812  1.00 80.88           C  
ATOM   2590  CB  ASP A 321      -4.637 -26.547  20.188  1.00 80.88           C  
ATOM   2591  O   ASP A 321      -6.594 -26.672  17.906  1.00 80.88           O  
ATOM   2592  CG  ASP A 321      -4.043 -27.172  21.438  1.00 80.88           C  
ATOM   2593  OD1 ASP A 321      -3.936 -28.406  21.516  1.00 80.88           O  
ATOM   2594  OD2 ASP A 321      -3.678 -26.406  22.359  1.00 80.88           O  
ATOM   2595  N   MET A 322      -4.688 -26.797  16.703  1.00 81.56           N  
ATOM   2596  CA  MET A 322      -5.312 -26.141  15.555  1.00 81.56           C  
ATOM   2597  C   MET A 322      -5.801 -27.172  14.547  1.00 81.56           C  
ATOM   2598  CB  MET A 322      -4.336 -25.172  14.891  1.00 81.56           C  
ATOM   2599  O   MET A 322      -6.723 -26.906  13.773  1.00 81.56           O  
ATOM   2600  CG  MET A 322      -3.895 -24.031  15.781  1.00 81.56           C  
ATOM   2601  SD  MET A 322      -5.285 -22.938  16.250  1.00 81.56           S  
ATOM   2602  CE  MET A 322      -4.492 -21.938  17.547  1.00 81.56           C  
ATOM   2603  N   LEU A 323      -5.234 -28.391  14.586  1.00 81.25           N  
ATOM   2604  CA  LEU A 323      -5.613 -29.453  13.648  1.00 81.25           C  
ATOM   2605  C   LEU A 323      -6.812 -30.234  14.172  1.00 81.25           C  
ATOM   2606  CB  LEU A 323      -4.438 -30.391  13.398  1.00 81.25           C  
ATOM   2607  O   LEU A 323      -6.816 -30.672  15.320  1.00 81.25           O  
ATOM   2608  CG  LEU A 323      -3.188 -29.766  12.766  1.00 81.25           C  
ATOM   2609  CD1 LEU A 323      -2.051 -30.781  12.734  1.00 81.25           C  
ATOM   2610  CD2 LEU A 323      -3.496 -29.250  11.367  1.00 81.25           C  
ATOM   2611  N   PRO A 324      -7.812 -30.328  13.344  1.00 85.50           N  
ATOM   2612  CA  PRO A 324      -8.930 -31.172  13.789  1.00 85.50           C  
ATOM   2613  C   PRO A 324      -8.539 -32.625  13.969  1.00 85.50           C  
ATOM   2614  CB  PRO A 324      -9.953 -31.016  12.656  1.00 85.50           C  
ATOM   2615  O   PRO A 324      -7.703 -33.156  13.227  1.00 85.50           O  
ATOM   2616  CG  PRO A 324      -9.484 -29.828  11.875  1.00 85.50           C  
ATOM   2617  CD  PRO A 324      -8.008 -29.688  12.070  1.00 85.50           C  
ATOM   2618  N   ASN A 325      -9.172 -33.250  15.055  1.00 82.94           N  
ATOM   2619  CA  ASN A 325      -8.906 -34.688  15.281  1.00 82.94           C  
ATOM   2620  C   ASN A 325      -9.703 -35.562  14.312  1.00 82.94           C  
ATOM   2621  CB  ASN A 325      -9.234 -35.062  16.734  1.00 82.94           C  
ATOM   2622  O   ASN A 325     -10.922 -35.438  14.219  1.00 82.94           O  
ATOM   2623  CG  ASN A 325      -8.375 -34.312  17.734  1.00 82.94           C  
ATOM   2624  ND2 ASN A 325      -8.938 -34.031  18.906  1.00 82.94           N  
ATOM   2625  OD1 ASN A 325      -7.211 -34.000  17.453  1.00 82.94           O  
ATOM   2626  N   MET A 326      -8.977 -36.344  13.547  1.00 81.88           N  
ATOM   2627  CA  MET A 326      -9.617 -37.281  12.625  1.00 81.88           C  
ATOM   2628  C   MET A 326      -9.852 -38.625  13.289  1.00 81.88           C  
ATOM   2629  CB  MET A 326      -8.766 -37.438  11.367  1.00 81.88           C  
ATOM   2630  O   MET A 326      -9.164 -39.594  12.977  1.00 81.88           O  
ATOM   2631  CG  MET A 326      -9.508 -38.094  10.211  1.00 81.88           C  
ATOM   2632  SD  MET A 326      -8.461 -38.312   8.719  1.00 81.88           S  
ATOM   2633  CE  MET A 326      -9.617 -39.188   7.633  1.00 81.88           C  
ATOM   2634  N   ARG A 327     -10.914 -38.719  14.242  1.00 79.88           N  
ATOM   2635  CA  ARG A 327     -11.172 -39.906  15.008  1.00 79.88           C  
ATOM   2636  C   ARG A 327     -12.633 -40.344  14.891  1.00 79.88           C  
ATOM   2637  CB  ARG A 327     -10.805 -39.719  16.484  1.00 79.88           C  
ATOM   2638  O   ARG A 327     -13.094 -41.219  15.633  1.00 79.88           O  
ATOM   2639  CG  ARG A 327      -9.320 -39.500  16.719  1.00 79.88           C  
ATOM   2640  CD  ARG A 327      -9.000 -39.344  18.203  1.00 79.88           C  
ATOM   2641  NE  ARG A 327      -7.582 -39.062  18.422  1.00 79.88           N  
ATOM   2642  NH1 ARG A 327      -7.762 -38.875  20.719  1.00 79.88           N  
ATOM   2643  NH2 ARG A 327      -5.727 -38.625  19.703  1.00 79.88           N  
ATOM   2644  CZ  ARG A 327      -7.027 -38.875  19.609  1.00 79.88           C  
ATOM   2645  N   ILE A 328     -13.242 -39.625  13.984  1.00 76.19           N  
ATOM   2646  CA  ILE A 328     -14.648 -40.000  13.820  1.00 76.19           C  
ATOM   2647  C   ILE A 328     -14.750 -41.375  13.164  1.00 76.19           C  
ATOM   2648  CB  ILE A 328     -15.406 -38.938  12.984  1.00 76.19           C  
ATOM   2649  O   ILE A 328     -14.188 -41.594  12.086  1.00 76.19           O  
ATOM   2650  CG1 ILE A 328     -15.320 -37.562  13.648  1.00 76.19           C  
ATOM   2651  CG2 ILE A 328     -16.875 -39.344  12.789  1.00 76.19           C  
ATOM   2652  CD1 ILE A 328     -15.906 -36.438  12.812  1.00 76.19           C  
ATOM   2653  N   GLY A 329     -15.344 -42.281  13.984  1.00 76.25           N  
ATOM   2654  CA  GLY A 329     -15.469 -43.656  13.508  1.00 76.25           C  
ATOM   2655  C   GLY A 329     -16.828 -43.938  12.883  1.00 76.25           C  
ATOM   2656  O   GLY A 329     -17.688 -43.062  12.812  1.00 76.25           O  
ATOM   2657  N   ALA A 330     -17.031 -45.156  12.352  1.00 73.62           N  
ATOM   2658  CA  ALA A 330     -18.281 -45.656  11.797  1.00 73.62           C  
ATOM   2659  C   ALA A 330     -18.641 -44.938  10.500  1.00 73.62           C  
ATOM   2660  CB  ALA A 330     -19.406 -45.500  12.812  1.00 73.62           C  
ATOM   2661  O   ALA A 330     -19.812 -44.688  10.227  1.00 73.62           O  
ATOM   2662  N   LEU A 331     -17.484 -44.438   9.883  1.00 72.56           N  
ATOM   2663  CA  LEU A 331     -17.672 -43.875   8.562  1.00 72.56           C  
ATOM   2664  C   LEU A 331     -17.016 -44.719   7.484  1.00 72.56           C  
ATOM   2665  CB  LEU A 331     -17.094 -42.438   8.516  1.00 72.56           C  
ATOM   2666  O   LEU A 331     -16.281 -45.656   7.797  1.00 72.56           O  
ATOM   2667  CG  LEU A 331     -17.766 -41.406   9.445  1.00 72.56           C  
ATOM   2668  CD1 LEU A 331     -17.016 -40.094   9.375  1.00 72.56           C  
ATOM   2669  CD2 LEU A 331     -19.234 -41.250   9.078  1.00 72.56           C  
ATOM   2670  N   GLY A 332     -17.312 -44.906   6.332  1.00 74.06           N  
ATOM   2671  CA  GLY A 332     -16.797 -45.688   5.203  1.00 74.06           C  
ATOM   2672  C   GLY A 332     -15.578 -45.062   4.562  1.00 74.06           C  
ATOM   2673  O   GLY A 332     -15.250 -45.344   3.412  1.00 74.06           O  
ATOM   2674  N   PHE A 333     -14.836 -44.094   5.285  1.00 76.12           N  
ATOM   2675  CA  PHE A 333     -13.656 -43.469   4.699  1.00 76.12           C  
ATOM   2676  C   PHE A 333     -12.398 -43.844   5.461  1.00 76.12           C  
ATOM   2677  CB  PHE A 333     -13.812 -41.938   4.688  1.00 76.12           C  
ATOM   2678  O   PHE A 333     -12.289 -43.594   6.660  1.00 76.12           O  
ATOM   2679  CG  PHE A 333     -14.984 -41.438   3.879  1.00 76.12           C  
ATOM   2680  CD1 PHE A 333     -14.875 -41.281   2.506  1.00 76.12           C  
ATOM   2681  CD2 PHE A 333     -16.203 -41.156   4.496  1.00 76.12           C  
ATOM   2682  CE1 PHE A 333     -15.961 -40.812   1.756  1.00 76.12           C  
ATOM   2683  CE2 PHE A 333     -17.281 -40.719   3.752  1.00 76.12           C  
ATOM   2684  CZ  PHE A 333     -17.172 -40.531   2.383  1.00 76.12           C  
ATOM   2685  N   SER A 334     -11.484 -44.656   4.824  1.00 74.56           N  
ATOM   2686  CA  SER A 334     -10.227 -45.094   5.410  1.00 74.56           C  
ATOM   2687  C   SER A 334      -9.039 -44.750   4.523  1.00 74.56           C  
ATOM   2688  CB  SER A 334     -10.250 -46.625   5.645  1.00 74.56           C  
ATOM   2689  O   SER A 334      -9.156 -44.750   3.297  1.00 74.56           O  
ATOM   2690  OG  SER A 334     -11.344 -46.969   6.477  1.00 74.56           O  
ATOM   2691  N   GLY A 335      -7.895 -44.312   5.109  1.00 75.19           N  
ATOM   2692  CA  GLY A 335      -6.660 -44.094   4.371  1.00 75.19           C  
ATOM   2693  C   GLY A 335      -6.551 -42.719   3.805  1.00 75.19           C  
ATOM   2694  O   GLY A 335      -6.223 -42.531   2.629  1.00 75.19           O  
ATOM   2695  N   ALA A 336      -6.738 -41.688   4.645  1.00 74.62           N  
ATOM   2696  CA  ALA A 336      -6.711 -40.312   4.145  1.00 74.62           C  
ATOM   2697  C   ALA A 336      -5.598 -39.500   4.805  1.00 74.62           C  
ATOM   2698  CB  ALA A 336      -8.062 -39.625   4.375  1.00 74.62           C  
ATOM   2699  O   ALA A 336      -5.742 -38.312   5.031  1.00 74.62           O  
ATOM   2700  N   PHE A 337      -4.488 -40.281   5.027  1.00 78.38           N  
ATOM   2701  CA  PHE A 337      -3.350 -39.594   5.621  1.00 78.38           C  
ATOM   2702  C   PHE A 337      -2.238 -39.406   4.594  1.00 78.38           C  
ATOM   2703  CB  PHE A 337      -2.818 -40.375   6.828  1.00 78.38           C  
ATOM   2704  O   PHE A 337      -1.585 -40.375   4.191  1.00 78.38           O  
ATOM   2705  CG  PHE A 337      -3.812 -40.500   7.949  1.00 78.38           C  
ATOM   2706  CD1 PHE A 337      -3.936 -39.500   8.914  1.00 78.38           C  
ATOM   2707  CD2 PHE A 337      -4.629 -41.625   8.039  1.00 78.38           C  
ATOM   2708  CE1 PHE A 337      -4.855 -39.625   9.953  1.00 78.38           C  
ATOM   2709  CE2 PHE A 337      -5.551 -41.750   9.078  1.00 78.38           C  
ATOM   2710  CZ  PHE A 337      -5.660 -40.750  10.031  1.00 78.38           C  
ATOM   2711  N   GLU A 338      -2.088 -38.156   4.082  1.00 79.06           N  
ATOM   2712  CA  GLU A 338      -1.084 -37.750   3.107  1.00 79.06           C  
ATOM   2713  C   GLU A 338      -1.080 -38.688   1.892  1.00 79.06           C  
ATOM   2714  CB  GLU A 338       0.306 -37.719   3.746  1.00 79.06           C  
ATOM   2715  O   GLU A 338      -0.025 -39.156   1.477  1.00 79.06           O  
ATOM   2716  CG  GLU A 338       0.462 -36.656   4.824  1.00 79.06           C  
ATOM   2717  CD  GLU A 338       1.880 -36.562   5.363  1.00 79.06           C  
ATOM   2718  OE1 GLU A 338       2.137 -35.688   6.234  1.00 79.06           O  
ATOM   2719  OE2 GLU A 338       2.742 -37.344   4.906  1.00 79.06           O  
ATOM   2720  N   ASP A 339      -2.178 -39.062   1.391  1.00 81.50           N  
ATOM   2721  CA  ASP A 339      -2.361 -39.906   0.209  1.00 81.50           C  
ATOM   2722  C   ASP A 339      -2.477 -39.062  -1.054  1.00 81.50           C  
ATOM   2723  CB  ASP A 339      -3.604 -40.781   0.365  1.00 81.50           C  
ATOM   2724  O   ASP A 339      -3.574 -38.875  -1.584  1.00 81.50           O  
ATOM   2725  CG  ASP A 339      -3.732 -41.844  -0.731  1.00 81.50           C  
ATOM   2726  OD1 ASP A 339      -2.727 -42.125  -1.412  1.00 81.50           O  
ATOM   2727  OD2 ASP A 339      -4.848 -42.375  -0.917  1.00 81.50           O  
ATOM   2728  N   ARG A 340      -1.296 -38.531  -1.502  1.00 85.31           N  
ATOM   2729  CA  ARG A 340      -1.232 -37.688  -2.689  1.00 85.31           C  
ATOM   2730  C   ARG A 340      -0.639 -38.438  -3.871  1.00 85.31           C  
ATOM   2731  CB  ARG A 340      -0.410 -36.438  -2.410  1.00 85.31           C  
ATOM   2732  O   ARG A 340       0.221 -39.312  -3.691  1.00 85.31           O  
ATOM   2733  CG  ARG A 340      -0.986 -35.562  -1.312  1.00 85.31           C  
ATOM   2734  CD  ARG A 340      -0.122 -34.312  -1.064  1.00 85.31           C  
ATOM   2735  NE  ARG A 340      -0.615 -33.531   0.063  1.00 85.31           N  
ATOM   2736  NH1 ARG A 340       1.055 -31.938  -0.050  1.00 85.31           N  
ATOM   2737  NH2 ARG A 340      -0.578 -31.781   1.551  1.00 85.31           N  
ATOM   2738  CZ  ARG A 340      -0.045 -32.438   0.519  1.00 85.31           C  
ATOM   2739  N   ASP A 341      -1.056 -38.281  -5.023  1.00 87.38           N  
ATOM   2740  CA  ASP A 341      -0.514 -38.875  -6.242  1.00 87.38           C  
ATOM   2741  C   ASP A 341       0.735 -38.125  -6.707  1.00 87.38           C  
ATOM   2742  CB  ASP A 341      -1.568 -38.875  -7.352  1.00 87.38           C  
ATOM   2743  O   ASP A 341       0.650 -36.969  -7.152  1.00 87.38           O  
ATOM   2744  CG  ASP A 341      -1.144 -39.656  -8.578  1.00 87.38           C  
ATOM   2745  OD1 ASP A 341      -0.003 -40.156  -8.602  1.00 87.38           O  
ATOM   2746  OD2 ASP A 341      -1.955 -39.781  -9.516  1.00 87.38           O  
ATOM   2747  N   PRO A 342       1.871 -38.719  -6.562  1.00 88.62           N  
ATOM   2748  CA  PRO A 342       3.107 -38.031  -6.938  1.00 88.62           C  
ATOM   2749  C   PRO A 342       3.236 -37.844  -8.445  1.00 88.62           C  
ATOM   2750  CB  PRO A 342       4.203 -38.969  -6.418  1.00 88.62           C  
ATOM   2751  O   PRO A 342       4.113 -37.094  -8.898  1.00 88.62           O  
ATOM   2752  CG  PRO A 342       3.600 -40.344  -6.469  1.00 88.62           C  
ATOM   2753  CD  PRO A 342       2.137 -40.219  -6.148  1.00 88.62           C  
ATOM   2754  N   THR A 343       2.338 -38.438  -9.273  1.00 94.19           N  
ATOM   2755  CA  THR A 343       2.441 -38.344 -10.727  1.00 94.19           C  
ATOM   2756  C   THR A 343       1.625 -37.156 -11.258  1.00 94.19           C  
ATOM   2757  CB  THR A 343       1.970 -39.656 -11.398  1.00 94.19           C  
ATOM   2758  O   THR A 343       1.508 -36.969 -12.469  1.00 94.19           O  
ATOM   2759  CG2 THR A 343       2.715 -40.844 -10.844  1.00 94.19           C  
ATOM   2760  OG1 THR A 343       0.566 -39.812 -11.172  1.00 94.19           O  
ATOM   2761  N   GLN A 344       1.109 -36.344 -10.328  1.00 94.25           N  
ATOM   2762  CA  GLN A 344       0.367 -35.156 -10.727  1.00 94.25           C  
ATOM   2763  C   GLN A 344       1.139 -33.906 -10.375  1.00 94.25           C  
ATOM   2764  CB  GLN A 344      -1.009 -35.156 -10.055  1.00 94.25           C  
ATOM   2765  O   GLN A 344       1.133 -33.469  -9.219  1.00 94.25           O  
ATOM   2766  CG  GLN A 344      -1.916 -36.281 -10.477  1.00 94.25           C  
ATOM   2767  CD  GLN A 344      -3.312 -36.188  -9.898  1.00 94.25           C  
ATOM   2768  NE2 GLN A 344      -4.168 -37.156 -10.219  1.00 94.25           N  
ATOM   2769  OE1 GLN A 344      -3.623 -35.219  -9.172  1.00 94.25           O  
ATOM   2770  N   PHE A 345       1.788 -33.312 -11.406  1.00 93.81           N  
ATOM   2771  CA  PHE A 345       2.568 -32.094 -11.250  1.00 93.81           C  
ATOM   2772  C   PHE A 345       1.709 -30.875 -11.516  1.00 93.81           C  
ATOM   2773  CB  PHE A 345       3.777 -32.125 -12.188  1.00 93.81           C  
ATOM   2774  O   PHE A 345       0.755 -30.938 -12.297  1.00 93.81           O  
ATOM   2775  CG  PHE A 345       4.801 -33.156 -11.859  1.00 93.81           C  
ATOM   2776  CD1 PHE A 345       5.957 -32.844 -11.164  1.00 93.81           C  
ATOM   2777  CD2 PHE A 345       4.602 -34.500 -12.242  1.00 93.81           C  
ATOM   2778  CE1 PHE A 345       6.902 -33.812 -10.852  1.00 93.81           C  
ATOM   2779  CE2 PHE A 345       5.543 -35.469 -11.938  1.00 93.81           C  
ATOM   2780  CZ  PHE A 345       6.695 -35.125 -11.242  1.00 93.81           C  
ATOM   2781  N   GLU A 346       2.027 -29.812 -10.781  1.00 95.25           N  
ATOM   2782  CA  GLU A 346       1.282 -28.578 -10.961  1.00 95.25           C  
ATOM   2783  C   GLU A 346       1.994 -27.641 -11.930  1.00 95.25           C  
ATOM   2784  CB  GLU A 346       1.072 -27.875  -9.609  1.00 95.25           C  
ATOM   2785  O   GLU A 346       3.215 -27.484 -11.859  1.00 95.25           O  
ATOM   2786  CG  GLU A 346       0.224 -28.688  -8.633  1.00 95.25           C  
ATOM   2787  CD  GLU A 346      -0.005 -27.969  -7.309  1.00 95.25           C  
ATOM   2788  OE1 GLU A 346      -0.562 -28.578  -6.375  1.00 95.25           O  
ATOM   2789  OE2 GLU A 346       0.375 -26.781  -7.211  1.00 95.25           O  
ATOM   2790  N   GLU A 347       1.288 -27.016 -12.766  1.00 94.44           N  
ATOM   2791  CA  GLU A 347       1.818 -26.141 -13.797  1.00 94.44           C  
ATOM   2792  C   GLU A 347       2.502 -24.922 -13.180  1.00 94.44           C  
ATOM   2793  CB  GLU A 347       0.705 -25.688 -14.742  1.00 94.44           C  
ATOM   2794  O   GLU A 347       3.488 -24.406 -13.719  1.00 94.44           O  
ATOM   2795  CG  GLU A 347       1.209 -24.969 -15.992  1.00 94.44           C  
ATOM   2796  CD  GLU A 347       0.113 -24.688 -17.000  1.00 94.44           C  
ATOM   2797  OE1 GLU A 347       0.433 -24.406 -18.172  1.00 94.44           O  
ATOM   2798  OE2 GLU A 347      -1.077 -24.766 -16.625  1.00 94.44           O  
ATOM   2799  N   ARG A 348       1.990 -24.422 -12.000  1.00 94.62           N  
ATOM   2800  CA  ARG A 348       2.510 -23.203 -11.383  1.00 94.62           C  
ATOM   2801  C   ARG A 348       3.943 -23.406 -10.906  1.00 94.62           C  
ATOM   2802  CB  ARG A 348       1.620 -22.766 -10.219  1.00 94.62           C  
ATOM   2803  O   ARG A 348       4.680 -22.438 -10.711  1.00 94.62           O  
ATOM   2804  CG  ARG A 348       1.578 -23.766  -9.070  1.00 94.62           C  
ATOM   2805  CD  ARG A 348       0.799 -23.219  -7.883  1.00 94.62           C  
ATOM   2806  NE  ARG A 348       1.504 -22.109  -7.238  1.00 94.62           N  
ATOM   2807  NH1 ARG A 348      -0.182 -21.641  -5.730  1.00 94.62           N  
ATOM   2808  NH2 ARG A 348       1.748 -20.406  -5.719  1.00 94.62           N  
ATOM   2809  CZ  ARG A 348       1.021 -21.391  -6.230  1.00 94.62           C  
ATOM   2810  N   HIS A 349       4.395 -24.641 -10.703  1.00 95.12           N  
ATOM   2811  CA  HIS A 349       5.715 -24.922 -10.156  1.00 95.12           C  
ATOM   2812  C   HIS A 349       6.723 -25.188 -11.273  1.00 95.12           C  
ATOM   2813  CB  HIS A 349       5.656 -26.125  -9.203  1.00 95.12           C  
ATOM   2814  O   HIS A 349       7.910 -25.391 -11.008  1.00 95.12           O  
ATOM   2815  CG  HIS A 349       4.820 -25.875  -7.988  1.00 95.12           C  
ATOM   2816  CD2 HIS A 349       4.418 -24.719  -7.402  1.00 95.12           C  
ATOM   2817  ND1 HIS A 349       4.305 -26.891  -7.227  1.00 95.12           N  
ATOM   2818  CE1 HIS A 349       3.615 -26.391  -6.219  1.00 95.12           C  
ATOM   2819  NE2 HIS A 349       3.668 -25.062  -6.305  1.00 95.12           N  
ATOM   2820  N   LEU A 350       6.293 -25.141 -12.586  1.00 94.88           N  
ATOM   2821  CA  LEU A 350       7.176 -25.344 -13.727  1.00 94.88           C  
ATOM   2822  C   LEU A 350       7.770 -24.016 -14.195  1.00 94.88           C  
ATOM   2823  CB  LEU A 350       6.422 -26.016 -14.875  1.00 94.88           C  
ATOM   2824  O   LEU A 350       7.039 -23.125 -14.617  1.00 94.88           O  
ATOM   2825  CG  LEU A 350       5.891 -27.422 -14.609  1.00 94.88           C  
ATOM   2826  CD1 LEU A 350       4.996 -27.875 -15.758  1.00 94.88           C  
ATOM   2827  CD2 LEU A 350       7.043 -28.406 -14.398  1.00 94.88           C  
ATOM   2828  N   LYS A 351       9.062 -23.891 -14.062  1.00 91.38           N  
ATOM   2829  CA  LYS A 351       9.781 -22.719 -14.555  1.00 91.38           C  
ATOM   2830  C   LYS A 351      10.500 -23.031 -15.867  1.00 91.38           C  
ATOM   2831  CB  LYS A 351      10.781 -22.219 -13.516  1.00 91.38           C  
ATOM   2832  O   LYS A 351      11.422 -23.859 -15.891  1.00 91.38           O  
ATOM   2833  CG  LYS A 351      10.148 -21.812 -12.195  1.00 91.38           C  
ATOM   2834  CD  LYS A 351      11.195 -21.344 -11.195  1.00 91.38           C  
ATOM   2835  CE  LYS A 351      10.570 -20.984  -9.852  1.00 91.38           C  
ATOM   2836  NZ  LYS A 351      11.586 -20.500  -8.875  1.00 91.38           N  
ATOM   2837  N   PHE A 352      10.086 -22.359 -16.953  1.00 89.12           N  
ATOM   2838  CA  PHE A 352      10.688 -22.562 -18.266  1.00 89.12           C  
ATOM   2839  C   PHE A 352      12.141 -22.094 -18.281  1.00 89.12           C  
ATOM   2840  CB  PHE A 352       9.891 -21.844 -19.344  1.00 89.12           C  
ATOM   2841  O   PHE A 352      12.438 -20.984 -17.812  1.00 89.12           O  
ATOM   2842  CG  PHE A 352      10.500 -21.953 -20.719  1.00 89.12           C  
ATOM   2843  CD1 PHE A 352      11.297 -20.922 -21.219  1.00 89.12           C  
ATOM   2844  CD2 PHE A 352      10.266 -23.062 -21.516  1.00 89.12           C  
ATOM   2845  CE1 PHE A 352      11.867 -21.016 -22.500  1.00 89.12           C  
ATOM   2846  CE2 PHE A 352      10.828 -23.172 -22.781  1.00 89.12           C  
ATOM   2847  CZ  PHE A 352      11.625 -22.141 -23.266  1.00 89.12           C  
ATOM   2848  N   LEU A 353      13.055 -22.922 -18.766  1.00 86.50           N  
ATOM   2849  CA  LEU A 353      14.461 -22.562 -18.844  1.00 86.50           C  
ATOM   2850  C   LEU A 353      14.922 -22.516 -20.297  1.00 86.50           C  
ATOM   2851  CB  LEU A 353      15.320 -23.547 -18.047  1.00 86.50           C  
ATOM   2852  O   LEU A 353      15.344 -21.469 -20.781  1.00 86.50           O  
ATOM   2853  CG  LEU A 353      15.039 -23.641 -16.547  1.00 86.50           C  
ATOM   2854  CD1 LEU A 353      15.898 -24.719 -15.914  1.00 86.50           C  
ATOM   2855  CD2 LEU A 353      15.281 -22.297 -15.875  1.00 86.50           C  
ATOM   2856  N   GLN A 354      14.766 -23.609 -21.031  1.00 85.25           N  
ATOM   2857  CA  GLN A 354      15.211 -23.703 -22.422  1.00 85.25           C  
ATOM   2858  C   GLN A 354      14.398 -24.750 -23.188  1.00 85.25           C  
ATOM   2859  CB  GLN A 354      16.703 -24.031 -22.484  1.00 85.25           C  
ATOM   2860  O   GLN A 354      14.062 -25.797 -22.641  1.00 85.25           O  
ATOM   2861  CG  GLN A 354      17.250 -24.109 -23.906  1.00 85.25           C  
ATOM   2862  CD  GLN A 354      18.719 -24.500 -23.938  1.00 85.25           C  
ATOM   2863  NE2 GLN A 354      19.281 -24.531 -25.141  1.00 85.25           N  
ATOM   2864  OE1 GLN A 354      19.328 -24.766 -22.906  1.00 85.25           O  
ATOM   2865  N   GLN A 355      14.172 -24.406 -24.453  1.00 87.19           N  
ATOM   2866  CA  GLN A 355      13.523 -25.391 -25.312  1.00 87.19           C  
ATOM   2867  C   GLN A 355      14.531 -26.422 -25.828  1.00 87.19           C  
ATOM   2868  CB  GLN A 355      12.844 -24.703 -26.500  1.00 87.19           C  
ATOM   2869  O   GLN A 355      15.602 -26.062 -26.328  1.00 87.19           O  
ATOM   2870  CG  GLN A 355      12.094 -25.656 -27.422  1.00 87.19           C  
ATOM   2871  CD  GLN A 355      11.367 -24.938 -28.547  1.00 87.19           C  
ATOM   2872  NE2 GLN A 355      10.742 -25.703 -29.438  1.00 87.19           N  
ATOM   2873  OE1 GLN A 355      11.359 -23.703 -28.609  1.00 87.19           O  
ATOM   2874  N   LEU A 356      14.344 -27.688 -25.656  1.00 85.81           N  
ATOM   2875  CA  LEU A 356      15.266 -28.750 -26.016  1.00 85.81           C  
ATOM   2876  C   LEU A 356      15.070 -29.188 -27.453  1.00 85.81           C  
ATOM   2877  CB  LEU A 356      15.078 -29.953 -25.078  1.00 85.81           C  
ATOM   2878  O   LEU A 356      16.031 -29.344 -28.203  1.00 85.81           O  
ATOM   2879  CG  LEU A 356      15.367 -29.703 -23.594  1.00 85.81           C  
ATOM   2880  CD1 LEU A 356      15.031 -30.953 -22.781  1.00 85.81           C  
ATOM   2881  CD2 LEU A 356      16.828 -29.297 -23.391  1.00 85.81           C  
ATOM   2882  N   GLY A 357      13.844 -29.453 -27.859  1.00 85.75           N  
ATOM   2883  CA  GLY A 357      13.555 -29.891 -29.203  1.00 85.75           C  
ATOM   2884  C   GLY A 357      12.102 -29.656 -29.609  1.00 85.75           C  
ATOM   2885  O   GLY A 357      11.234 -29.516 -28.750  1.00 85.75           O  
ATOM   2886  N   LYS A 358      11.914 -29.547 -30.953  1.00 84.69           N  
ATOM   2887  CA  LYS A 358      10.586 -29.375 -31.531  1.00 84.69           C  
ATOM   2888  C   LYS A 358      10.336 -30.375 -32.656  1.00 84.69           C  
ATOM   2889  CB  LYS A 358      10.406 -27.953 -32.062  1.00 84.69           C  
ATOM   2890  O   LYS A 358      11.039 -30.375 -33.656  1.00 84.69           O  
ATOM   2891  CG  LYS A 358       9.000 -27.641 -32.531  1.00 84.69           C  
ATOM   2892  CD  LYS A 358       8.867 -26.188 -33.000  1.00 84.69           C  
ATOM   2893  CE  LYS A 358       7.457 -25.875 -33.469  1.00 84.69           C  
ATOM   2894  NZ  LYS A 358       7.316 -24.453 -33.906  1.00 84.69           N  
ATOM   2895  N   GLY A 359       9.406 -31.281 -32.375  1.00 79.62           N  
ATOM   2896  CA  GLY A 359       9.031 -32.250 -33.375  1.00 79.62           C  
ATOM   2897  C   GLY A 359       7.738 -31.891 -34.094  1.00 79.62           C  
ATOM   2898  O   GLY A 359       7.176 -30.812 -33.875  1.00 79.62           O  
ATOM   2899  N   ASN A 360       7.273 -32.812 -34.969  1.00 76.69           N  
ATOM   2900  CA  ASN A 360       6.062 -32.562 -35.719  1.00 76.69           C  
ATOM   2901  C   ASN A 360       4.816 -32.594 -34.844  1.00 76.69           C  
ATOM   2902  CB  ASN A 360       5.934 -33.594 -36.844  1.00 76.69           C  
ATOM   2903  O   ASN A 360       3.840 -31.891 -35.156  1.00 76.69           O  
ATOM   2904  CG  ASN A 360       7.027 -33.469 -37.906  1.00 76.69           C  
ATOM   2905  ND2 ASN A 360       7.324 -34.562 -38.594  1.00 76.69           N  
ATOM   2906  OD1 ASN A 360       7.602 -32.375 -38.094  1.00 76.69           O  
ATOM   2907  N   PHE A 361       4.840 -33.312 -33.750  1.00 81.31           N  
ATOM   2908  CA  PHE A 361       3.645 -33.469 -32.906  1.00 81.31           C  
ATOM   2909  C   PHE A 361       3.662 -32.469 -31.750  1.00 81.31           C  
ATOM   2910  CB  PHE A 361       3.535 -34.906 -32.406  1.00 81.31           C  
ATOM   2911  O   PHE A 361       2.609 -32.031 -31.297  1.00 81.31           O  
ATOM   2912  CG  PHE A 361       3.322 -35.938 -33.469  1.00 81.31           C  
ATOM   2913  CD1 PHE A 361       2.049 -36.188 -33.969  1.00 81.31           C  
ATOM   2914  CD2 PHE A 361       4.398 -36.625 -34.000  1.00 81.31           C  
ATOM   2915  CE1 PHE A 361       1.851 -37.125 -34.969  1.00 81.31           C  
ATOM   2916  CE2 PHE A 361       4.207 -37.594 -35.000  1.00 81.31           C  
ATOM   2917  CZ  PHE A 361       2.934 -37.844 -35.469  1.00 81.31           C  
ATOM   2918  N   GLY A 362       4.816 -32.188 -31.297  1.00 89.31           N  
ATOM   2919  CA  GLY A 362       4.949 -31.312 -30.141  1.00 89.31           C  
ATOM   2920  C   GLY A 362       6.383 -30.875 -29.891  1.00 89.31           C  
ATOM   2921  O   GLY A 362       7.219 -30.922 -30.797  1.00 89.31           O  
ATOM   2922  N   SER A 363       6.543 -30.297 -28.734  1.00 91.00           N  
ATOM   2923  CA  SER A 363       7.871 -29.828 -28.359  1.00 91.00           C  
ATOM   2924  C   SER A 363       8.266 -30.312 -26.969  1.00 91.00           C  
ATOM   2925  CB  SER A 363       7.926 -28.297 -28.406  1.00 91.00           C  
ATOM   2926  O   SER A 363       7.402 -30.656 -26.156  1.00 91.00           O  
ATOM   2927  OG  SER A 363       7.027 -27.734 -27.469  1.00 91.00           O  
ATOM   2928  N   VAL A 364       9.602 -30.531 -26.828  1.00 91.38           N  
ATOM   2929  CA  VAL A 364      10.148 -30.891 -25.516  1.00 91.38           C  
ATOM   2930  C   VAL A 364      10.906 -29.703 -24.922  1.00 91.38           C  
ATOM   2931  CB  VAL A 364      11.078 -32.125 -25.609  1.00 91.38           C  
ATOM   2932  O   VAL A 364      11.773 -29.125 -25.578  1.00 91.38           O  
ATOM   2933  CG1 VAL A 364      11.586 -32.531 -24.234  1.00 91.38           C  
ATOM   2934  CG2 VAL A 364      10.352 -33.281 -26.281  1.00 91.38           C  
ATOM   2935  N   GLU A 365      10.461 -29.375 -23.656  1.00 91.81           N  
ATOM   2936  CA  GLU A 365      11.047 -28.219 -22.984  1.00 91.81           C  
ATOM   2937  C   GLU A 365      11.680 -28.609 -21.656  1.00 91.81           C  
ATOM   2938  CB  GLU A 365       9.992 -27.125 -22.766  1.00 91.81           C  
ATOM   2939  O   GLU A 365      11.180 -29.516 -20.969  1.00 91.81           O  
ATOM   2940  CG  GLU A 365       9.383 -26.594 -24.047  1.00 91.81           C  
ATOM   2941  CD  GLU A 365       8.273 -25.594 -23.812  1.00 91.81           C  
ATOM   2942  OE1 GLU A 365       7.766 -25.000 -24.797  1.00 91.81           O  
ATOM   2943  OE2 GLU A 365       7.902 -25.391 -22.641  1.00 91.81           O  
ATOM   2944  N   MET A 366      12.820 -28.000 -21.391  1.00 90.38           N  
ATOM   2945  CA  MET A 366      13.453 -28.141 -20.078  1.00 90.38           C  
ATOM   2946  C   MET A 366      12.844 -27.188 -19.062  1.00 90.38           C  
ATOM   2947  CB  MET A 366      14.961 -27.906 -20.188  1.00 90.38           C  
ATOM   2948  O   MET A 366      12.820 -25.969 -19.281  1.00 90.38           O  
ATOM   2949  CG  MET A 366      15.695 -28.000 -18.859  1.00 90.38           C  
ATOM   2950  SD  MET A 366      17.500 -27.781 -19.031  1.00 90.38           S  
ATOM   2951  CE  MET A 366      17.562 -26.000 -19.406  1.00 90.38           C  
ATOM   2952  N   CYS A 367      12.305 -27.750 -17.969  1.00 92.38           N  
ATOM   2953  CA  CYS A 367      11.734 -26.953 -16.875  1.00 92.38           C  
ATOM   2954  C   CYS A 367      12.258 -27.438 -15.531  1.00 92.38           C  
ATOM   2955  CB  CYS A 367      10.211 -27.031 -16.906  1.00 92.38           C  
ATOM   2956  O   CYS A 367      12.734 -28.578 -15.414  1.00 92.38           O  
ATOM   2957  SG  CYS A 367       9.469 -26.391 -18.422  1.00 92.38           S  
ATOM   2958  N   ARG A 368      12.375 -26.594 -14.625  1.00 90.75           N  
ATOM   2959  CA  ARG A 368      12.609 -26.984 -13.234  1.00 90.75           C  
ATOM   2960  C   ARG A 368      11.297 -27.016 -12.453  1.00 90.75           C  
ATOM   2961  CB  ARG A 368      13.594 -26.016 -12.570  1.00 90.75           C  
ATOM   2962  O   ARG A 368      10.547 -26.031 -12.453  1.00 90.75           O  
ATOM   2963  CG  ARG A 368      13.898 -26.359 -11.117  1.00 90.75           C  
ATOM   2964  CD  ARG A 368      15.008 -25.469 -10.562  1.00 90.75           C  
ATOM   2965  NE  ARG A 368      16.297 -25.797 -11.141  1.00 90.75           N  
ATOM   2966  NH1 ARG A 368      17.406 -24.000 -10.219  1.00 90.75           N  
ATOM   2967  NH2 ARG A 368      18.547 -25.484 -11.547  1.00 90.75           N  
ATOM   2968  CZ  ARG A 368      17.422 -25.094 -10.969  1.00 90.75           C  
ATOM   2969  N   TYR A 369      10.891 -28.219 -11.844  1.00 93.81           N  
ATOM   2970  CA  TYR A 369       9.734 -28.328 -10.961  1.00 93.81           C  
ATOM   2971  C   TYR A 369      10.117 -28.031  -9.516  1.00 93.81           C  
ATOM   2972  CB  TYR A 369       9.109 -29.719 -11.062  1.00 93.81           C  
ATOM   2973  O   TYR A 369      10.773 -28.844  -8.867  1.00 93.81           O  
ATOM   2974  CG  TYR A 369       7.820 -29.859 -10.289  1.00 93.81           C  
ATOM   2975  CD1 TYR A 369       7.809 -30.453  -9.023  1.00 93.81           C  
ATOM   2976  CD2 TYR A 369       6.613 -29.422 -10.812  1.00 93.81           C  
ATOM   2977  CE1 TYR A 369       6.625 -30.594  -8.305  1.00 93.81           C  
ATOM   2978  CE2 TYR A 369       5.426 -29.547 -10.102  1.00 93.81           C  
ATOM   2979  OH  TYR A 369       4.266 -30.281  -8.148  1.00 93.81           O  
ATOM   2980  CZ  TYR A 369       5.441 -30.141  -8.852  1.00 93.81           C  
ATOM   2981  N   ASP A 370       9.680 -26.891  -9.055  1.00 90.44           N  
ATOM   2982  CA  ASP A 370      10.156 -26.422  -7.754  1.00 90.44           C  
ATOM   2983  C   ASP A 370       9.000 -25.891  -6.906  1.00 90.44           C  
ATOM   2984  CB  ASP A 370      11.219 -25.344  -7.934  1.00 90.44           C  
ATOM   2985  O   ASP A 370       8.742 -24.688  -6.883  1.00 90.44           O  
ATOM   2986  CG  ASP A 370      11.891 -24.953  -6.629  1.00 90.44           C  
ATOM   2987  OD1 ASP A 370      11.664 -25.625  -5.602  1.00 90.44           O  
ATOM   2988  OD2 ASP A 370      12.648 -23.953  -6.629  1.00 90.44           O  
ATOM   2989  N   PRO A 371       8.352 -26.828  -6.102  1.00 91.38           N  
ATOM   2990  CA  PRO A 371       7.203 -26.422  -5.285  1.00 91.38           C  
ATOM   2991  C   PRO A 371       7.570 -25.375  -4.227  1.00 91.38           C  
ATOM   2992  CB  PRO A 371       6.758 -27.734  -4.629  1.00 91.38           C  
ATOM   2993  O   PRO A 371       6.715 -24.594  -3.809  1.00 91.38           O  
ATOM   2994  CG  PRO A 371       7.254 -28.797  -5.547  1.00 91.38           C  
ATOM   2995  CD  PRO A 371       8.547 -28.344  -6.156  1.00 91.38           C  
ATOM   2996  N   LEU A 372       8.797 -25.250  -3.834  1.00 88.62           N  
ATOM   2997  CA  LEU A 372       9.211 -24.297  -2.816  1.00 88.62           C  
ATOM   2998  C   LEU A 372       9.695 -23.000  -3.455  1.00 88.62           C  
ATOM   2999  CB  LEU A 372      10.312 -24.891  -1.935  1.00 88.62           C  
ATOM   3000  O   LEU A 372       9.922 -22.000  -2.760  1.00 88.62           O  
ATOM   3001  CG  LEU A 372       9.945 -26.156  -1.150  1.00 88.62           C  
ATOM   3002  CD1 LEU A 372      11.133 -26.625  -0.326  1.00 88.62           C  
ATOM   3003  CD2 LEU A 372       8.734 -25.891  -0.256  1.00 88.62           C  
ATOM   3004  N   GLN A 373       9.844 -22.922  -4.723  1.00 89.38           N  
ATOM   3005  CA  GLN A 373      10.227 -21.766  -5.531  1.00 89.38           C  
ATOM   3006  C   GLN A 373      11.500 -21.109  -4.996  1.00 89.38           C  
ATOM   3007  CB  GLN A 373       9.094 -20.734  -5.574  1.00 89.38           C  
ATOM   3008  O   GLN A 373      11.555 -19.891  -4.824  1.00 89.38           O  
ATOM   3009  CG  GLN A 373       7.844 -21.234  -6.293  1.00 89.38           C  
ATOM   3010  CD  GLN A 373       6.805 -20.141  -6.477  1.00 89.38           C  
ATOM   3011  NE2 GLN A 373       5.738 -20.453  -7.207  1.00 89.38           N  
ATOM   3012  OE1 GLN A 373       6.957 -19.031  -5.965  1.00 89.38           O  
ATOM   3013  N   ASP A 374      12.484 -21.922  -4.691  1.00 84.12           N  
ATOM   3014  CA  ASP A 374      13.781 -21.469  -4.203  1.00 84.12           C  
ATOM   3015  C   ASP A 374      14.922 -22.109  -4.992  1.00 84.12           C  
ATOM   3016  CB  ASP A 374      13.930 -21.781  -2.713  1.00 84.12           C  
ATOM   3017  O   ASP A 374      16.016 -22.281  -4.469  1.00 84.12           O  
ATOM   3018  CG  ASP A 374      13.773 -23.250  -2.396  1.00 84.12           C  
ATOM   3019  OD1 ASP A 374      13.523 -24.062  -3.322  1.00 84.12           O  
ATOM   3020  OD2 ASP A 374      13.898 -23.625  -1.208  1.00 84.12           O  
ATOM   3021  N   ASN A 375      14.664 -22.516  -6.230  1.00 85.50           N  
ATOM   3022  CA  ASN A 375      15.602 -23.078  -7.191  1.00 85.50           C  
ATOM   3023  C   ASN A 375      16.203 -24.391  -6.695  1.00 85.50           C  
ATOM   3024  CB  ASN A 375      16.719 -22.078  -7.500  1.00 85.50           C  
ATOM   3025  O   ASN A 375      17.344 -24.719  -7.004  1.00 85.50           O  
ATOM   3026  CG  ASN A 375      16.203 -20.844  -8.219  1.00 85.50           C  
ATOM   3027  ND2 ASN A 375      16.828 -19.703  -7.957  1.00 85.50           N  
ATOM   3028  OD1 ASN A 375      15.266 -20.906  -9.008  1.00 85.50           O  
ATOM   3029  N   THR A 376      15.430 -25.125  -5.867  1.00 85.44           N  
ATOM   3030  CA  THR A 376      15.906 -26.406  -5.340  1.00 85.44           C  
ATOM   3031  C   THR A 376      15.156 -27.578  -5.984  1.00 85.44           C  
ATOM   3032  CB  THR A 376      15.750 -26.469  -3.811  1.00 85.44           C  
ATOM   3033  O   THR A 376      15.430 -28.734  -5.672  1.00 85.44           O  
ATOM   3034  CG2 THR A 376      16.500 -25.328  -3.131  1.00 85.44           C  
ATOM   3035  OG1 THR A 376      14.359 -26.391  -3.479  1.00 85.44           O  
ATOM   3036  N   GLY A 377      14.258 -27.328  -6.836  1.00 88.06           N  
ATOM   3037  CA  GLY A 377      13.477 -28.391  -7.465  1.00 88.06           C  
ATOM   3038  C   GLY A 377      14.258 -29.156  -8.508  1.00 88.06           C  
ATOM   3039  O   GLY A 377      15.320 -28.734  -8.945  1.00 88.06           O  
ATOM   3040  N   GLU A 378      13.820 -30.297  -8.883  1.00 89.81           N  
ATOM   3041  CA  GLU A 378      14.469 -31.125  -9.898  1.00 89.81           C  
ATOM   3042  C   GLU A 378      14.164 -30.609 -11.305  1.00 89.81           C  
ATOM   3043  CB  GLU A 378      14.031 -32.594  -9.758  1.00 89.81           C  
ATOM   3044  O   GLU A 378      13.102 -30.031 -11.547  1.00 89.81           O  
ATOM   3045  CG  GLU A 378      12.547 -32.812 -10.023  1.00 89.81           C  
ATOM   3046  CD  GLU A 378      12.141 -34.281  -9.914  1.00 89.81           C  
ATOM   3047  OE1 GLU A 378      10.922 -34.562  -9.922  1.00 89.81           O  
ATOM   3048  OE2 GLU A 378      13.039 -35.125  -9.812  1.00 89.81           O  
ATOM   3049  N   VAL A 379      15.219 -30.766 -12.180  1.00 90.88           N  
ATOM   3050  CA  VAL A 379      15.016 -30.422 -13.586  1.00 90.88           C  
ATOM   3051  C   VAL A 379      14.281 -31.547 -14.297  1.00 90.88           C  
ATOM   3052  CB  VAL A 379      16.359 -30.125 -14.297  1.00 90.88           C  
ATOM   3053  O   VAL A 379      14.656 -32.719 -14.164  1.00 90.88           O  
ATOM   3054  CG1 VAL A 379      16.125 -29.750 -15.758  1.00 90.88           C  
ATOM   3055  CG2 VAL A 379      17.109 -29.016 -13.570  1.00 90.88           C  
ATOM   3056  N   VAL A 380      13.164 -31.219 -14.938  1.00 94.50           N  
ATOM   3057  CA  VAL A 380      12.344 -32.219 -15.648  1.00 94.50           C  
ATOM   3058  C   VAL A 380      12.195 -31.797 -17.109  1.00 94.50           C  
ATOM   3059  CB  VAL A 380      10.953 -32.344 -14.992  1.00 94.50           C  
ATOM   3060  O   VAL A 380      12.477 -30.641 -17.469  1.00 94.50           O  
ATOM   3061  CG1 VAL A 380      11.086 -32.875 -13.555  1.00 94.50           C  
ATOM   3062  CG2 VAL A 380      10.195 -31.031 -15.031  1.00 94.50           C  
ATOM   3063  N   ALA A 381      11.891 -32.719 -17.984  1.00 93.88           N  
ATOM   3064  CA  ALA A 381      11.547 -32.469 -19.375  1.00 93.88           C  
ATOM   3065  C   ALA A 381      10.031 -32.469 -19.578  1.00 93.88           C  
ATOM   3066  CB  ALA A 381      12.188 -33.531 -20.281  1.00 93.88           C  
ATOM   3067  O   ALA A 381       9.336 -33.406 -19.172  1.00 93.88           O  
ATOM   3068  N   VAL A 382       9.492 -31.344 -20.109  1.00 94.81           N  
ATOM   3069  CA  VAL A 382       8.062 -31.188 -20.359  1.00 94.81           C  
ATOM   3070  C   VAL A 382       7.770 -31.328 -21.859  1.00 94.81           C  
ATOM   3071  CB  VAL A 382       7.543 -29.812 -19.859  1.00 94.81           C  
ATOM   3072  O   VAL A 382       8.234 -30.531 -22.672  1.00 94.81           O  
ATOM   3073  CG1 VAL A 382       6.047 -29.672 -20.125  1.00 94.81           C  
ATOM   3074  CG2 VAL A 382       7.848 -29.641 -18.375  1.00 94.81           C  
ATOM   3075  N   LYS A 383       7.020 -32.375 -22.172  1.00 93.88           N  
ATOM   3076  CA  LYS A 383       6.570 -32.594 -23.547  1.00 93.88           C  
ATOM   3077  C   LYS A 383       5.113 -32.156 -23.719  1.00 93.88           C  
ATOM   3078  CB  LYS A 383       6.738 -34.062 -23.953  1.00 93.88           C  
ATOM   3079  O   LYS A 383       4.227 -32.656 -23.016  1.00 93.88           O  
ATOM   3080  CG  LYS A 383       6.402 -34.344 -25.406  1.00 93.88           C  
ATOM   3081  CD  LYS A 383       6.652 -35.781 -25.781  1.00 93.88           C  
ATOM   3082  CE  LYS A 383       6.293 -36.062 -27.219  1.00 93.88           C  
ATOM   3083  NZ  LYS A 383       6.578 -37.500 -27.594  1.00 93.88           N  
ATOM   3084  N   LYS A 384       4.898 -31.172 -24.547  1.00 92.50           N  
ATOM   3085  CA  LYS A 384       3.543 -30.688 -24.812  1.00 92.50           C  
ATOM   3086  C   LYS A 384       3.236 -30.703 -26.312  1.00 92.50           C  
ATOM   3087  CB  LYS A 384       3.355 -29.281 -24.250  1.00 92.50           C  
ATOM   3088  O   LYS A 384       4.148 -30.703 -27.125  1.00 92.50           O  
ATOM   3089  CG  LYS A 384       4.281 -28.234 -24.859  1.00 92.50           C  
ATOM   3090  CD  LYS A 384       4.117 -26.875 -24.188  1.00 92.50           C  
ATOM   3091  CE  LYS A 384       5.062 -25.844 -24.797  1.00 92.50           C  
ATOM   3092  NZ  LYS A 384       4.965 -24.531 -24.078  1.00 92.50           N  
ATOM   3093  N   LEU A 385       1.945 -30.625 -26.641  1.00 88.19           N  
ATOM   3094  CA  LEU A 385       1.503 -30.656 -28.031  1.00 88.19           C  
ATOM   3095  C   LEU A 385       1.441 -29.250 -28.625  1.00 88.19           C  
ATOM   3096  CB  LEU A 385       0.133 -31.328 -28.141  1.00 88.19           C  
ATOM   3097  O   LEU A 385       1.280 -28.281 -27.891  1.00 88.19           O  
ATOM   3098  CG  LEU A 385       0.060 -32.781 -27.719  1.00 88.19           C  
ATOM   3099  CD1 LEU A 385      -1.374 -33.312 -27.812  1.00 88.19           C  
ATOM   3100  CD2 LEU A 385       0.997 -33.656 -28.562  1.00 88.19           C  
ATOM   3101  N   GLN A 386       1.568 -29.203 -29.906  1.00 80.94           N  
ATOM   3102  CA  GLN A 386       1.423 -27.938 -30.609  1.00 80.94           C  
ATOM   3103  C   GLN A 386      -0.035 -27.672 -30.984  1.00 80.94           C  
ATOM   3104  CB  GLN A 386       2.295 -27.906 -31.875  1.00 80.94           C  
ATOM   3105  O   GLN A 386      -0.513 -26.531 -30.891  1.00 80.94           O  
ATOM   3106  CG  GLN A 386       2.361 -26.547 -32.531  1.00 80.94           C  
ATOM   3107  CD  GLN A 386       3.293 -26.531 -33.750  1.00 80.94           C  
ATOM   3108  NE2 GLN A 386       3.406 -25.375 -34.375  1.00 80.94           N  
ATOM   3109  OE1 GLN A 386       3.904 -27.547 -34.094  1.00 80.94           O  
ATOM   3110  N   HIS A 387      -0.670 -28.781 -31.406  1.00 79.12           N  
ATOM   3111  CA  HIS A 387      -2.055 -28.625 -31.844  1.00 79.12           C  
ATOM   3112  C   HIS A 387      -3.021 -29.172 -30.781  1.00 79.12           C  
ATOM   3113  CB  HIS A 387      -2.275 -29.344 -33.156  1.00 79.12           C  
ATOM   3114  O   HIS A 387      -2.766 -30.203 -30.172  1.00 79.12           O  
ATOM   3115  CG  HIS A 387      -1.401 -28.844 -34.281  1.00 79.12           C  
ATOM   3116  CD2 HIS A 387      -1.639 -27.938 -35.250  1.00 79.12           C  
ATOM   3117  ND1 HIS A 387      -0.107 -29.281 -34.469  1.00 79.12           N  
ATOM   3118  CE1 HIS A 387       0.416 -28.656 -35.500  1.00 79.12           C  
ATOM   3119  NE2 HIS A 387      -0.493 -27.844 -36.000  1.00 79.12           N  
ATOM   3120  N   SER A 388      -4.129 -28.344 -30.500  1.00 79.06           N  
ATOM   3121  CA  SER A 388      -5.121 -28.688 -29.484  1.00 79.06           C  
ATOM   3122  C   SER A 388      -6.340 -29.359 -30.109  1.00 79.06           C  
ATOM   3123  CB  SER A 388      -5.559 -27.438 -28.719  1.00 79.06           C  
ATOM   3124  O   SER A 388      -7.477 -28.938 -29.875  1.00 79.06           O  
ATOM   3125  OG  SER A 388      -6.027 -26.438 -29.609  1.00 79.06           O  
ATOM   3126  N   THR A 389      -6.078 -30.422 -31.000  1.00 84.81           N  
ATOM   3127  CA  THR A 389      -7.203 -31.109 -31.609  1.00 84.81           C  
ATOM   3128  C   THR A 389      -7.594 -32.344 -30.781  1.00 84.81           C  
ATOM   3129  CB  THR A 389      -6.875 -31.547 -33.031  1.00 84.81           C  
ATOM   3130  O   THR A 389      -6.793 -32.844 -29.984  1.00 84.81           O  
ATOM   3131  CG2 THR A 389      -6.445 -30.359 -33.906  1.00 84.81           C  
ATOM   3132  OG1 THR A 389      -5.809 -32.500 -33.031  1.00 84.81           O  
ATOM   3133  N   GLU A 390      -8.852 -32.781 -30.922  1.00 85.62           N  
ATOM   3134  CA  GLU A 390      -9.367 -33.906 -30.172  1.00 85.62           C  
ATOM   3135  C   GLU A 390      -8.594 -35.188 -30.484  1.00 85.62           C  
ATOM   3136  CB  GLU A 390     -10.859 -34.125 -30.469  1.00 85.62           C  
ATOM   3137  O   GLU A 390      -8.344 -36.000 -29.609  1.00 85.62           O  
ATOM   3138  CG  GLU A 390     -11.758 -33.031 -29.875  1.00 85.62           C  
ATOM   3139  CD  GLU A 390     -13.242 -33.312 -30.078  1.00 85.62           C  
ATOM   3140  OE1 GLU A 390     -14.078 -32.562 -29.562  1.00 85.62           O  
ATOM   3141  OE2 GLU A 390     -13.562 -34.344 -30.750  1.00 85.62           O  
ATOM   3142  N   GLU A 391      -8.211 -35.344 -31.766  1.00 84.56           N  
ATOM   3143  CA  GLU A 391      -7.453 -36.531 -32.156  1.00 84.56           C  
ATOM   3144  C   GLU A 391      -6.098 -36.594 -31.469  1.00 84.56           C  
ATOM   3145  CB  GLU A 391      -7.258 -36.562 -33.688  1.00 84.56           C  
ATOM   3146  O   GLU A 391      -5.711 -37.625 -30.938  1.00 84.56           O  
ATOM   3147  CG  GLU A 391      -6.523 -37.781 -34.188  1.00 84.56           C  
ATOM   3148  CD  GLU A 391      -6.277 -37.781 -35.688  1.00 84.56           C  
ATOM   3149  OE1 GLU A 391      -5.668 -38.719 -36.219  1.00 84.56           O  
ATOM   3150  OE2 GLU A 391      -6.695 -36.781 -36.344  1.00 84.56           O  
ATOM   3151  N   HIS A 392      -5.434 -35.500 -31.391  1.00 85.50           N  
ATOM   3152  CA  HIS A 392      -4.109 -35.438 -30.766  1.00 85.50           C  
ATOM   3153  C   HIS A 392      -4.191 -35.688 -29.266  1.00 85.50           C  
ATOM   3154  CB  HIS A 392      -3.430 -34.094 -31.062  1.00 85.50           C  
ATOM   3155  O   HIS A 392      -3.287 -36.281 -28.672  1.00 85.50           O  
ATOM   3156  CG  HIS A 392      -3.008 -33.938 -32.469  1.00 85.50           C  
ATOM   3157  CD2 HIS A 392      -2.934 -34.844 -33.500  1.00 85.50           C  
ATOM   3158  ND1 HIS A 392      -2.592 -32.719 -33.000  1.00 85.50           N  
ATOM   3159  CE1 HIS A 392      -2.281 -32.875 -34.281  1.00 85.50           C  
ATOM   3160  NE2 HIS A 392      -2.480 -34.156 -34.594  1.00 85.50           N  
ATOM   3161  N   LEU A 393      -5.340 -35.344 -28.656  1.00 85.31           N  
ATOM   3162  CA  LEU A 393      -5.508 -35.531 -27.234  1.00 85.31           C  
ATOM   3163  C   LEU A 393      -5.613 -37.031 -26.891  1.00 85.31           C  
ATOM   3164  CB  LEU A 393      -6.750 -34.812 -26.719  1.00 85.31           C  
ATOM   3165  O   LEU A 393      -4.992 -37.500 -25.938  1.00 85.31           O  
ATOM   3166  CG  LEU A 393      -6.648 -33.281 -26.641  1.00 85.31           C  
ATOM   3167  CD1 LEU A 393      -7.996 -32.688 -26.250  1.00 85.31           C  
ATOM   3168  CD2 LEU A 393      -5.570 -32.875 -25.641  1.00 85.31           C  
ATOM   3169  N   ARG A 394      -6.309 -37.750 -27.688  1.00 88.12           N  
ATOM   3170  CA  ARG A 394      -6.461 -39.188 -27.469  1.00 88.12           C  
ATOM   3171  C   ARG A 394      -5.129 -39.906 -27.656  1.00 88.12           C  
ATOM   3172  CB  ARG A 394      -7.500 -39.781 -28.438  1.00 88.12           C  
ATOM   3173  O   ARG A 394      -4.762 -40.750 -26.828  1.00 88.12           O  
ATOM   3174  CG  ARG A 394      -8.930 -39.344 -28.125  1.00 88.12           C  
ATOM   3175  CD  ARG A 394      -9.945 -40.125 -28.953  1.00 88.12           C  
ATOM   3176  NE  ARG A 394      -9.758 -39.906 -30.375  1.00 88.12           N  
ATOM   3177  NH1 ARG A 394     -11.227 -38.125 -30.516  1.00 88.12           N  
ATOM   3178  NH2 ARG A 394     -10.133 -38.875 -32.406  1.00 88.12           N  
ATOM   3179  CZ  ARG A 394     -10.375 -38.969 -31.094  1.00 88.12           C  
ATOM   3180  N   ASP A 395      -4.414 -39.500 -28.734  1.00 85.88           N  
ATOM   3181  CA  ASP A 395      -3.129 -40.156 -29.000  1.00 85.88           C  
ATOM   3182  C   ASP A 395      -2.119 -39.844 -27.906  1.00 85.88           C  
ATOM   3183  CB  ASP A 395      -2.584 -39.719 -30.359  1.00 85.88           C  
ATOM   3184  O   ASP A 395      -1.335 -40.688 -27.500  1.00 85.88           O  
ATOM   3185  CG  ASP A 395      -3.398 -40.219 -31.531  1.00 85.88           C  
ATOM   3186  OD1 ASP A 395      -4.125 -41.250 -31.359  1.00 85.88           O  
ATOM   3187  OD2 ASP A 395      -3.314 -39.625 -32.625  1.00 85.88           O  
ATOM   3188  N   PHE A 396      -2.195 -38.656 -27.391  1.00 87.75           N  
ATOM   3189  CA  PHE A 396      -1.255 -38.219 -26.359  1.00 87.75           C  
ATOM   3190  C   PHE A 396      -1.520 -38.938 -25.047  1.00 87.75           C  
ATOM   3191  CB  PHE A 396      -1.341 -36.719 -26.172  1.00 87.75           C  
ATOM   3192  O   PHE A 396      -0.583 -39.375 -24.375  1.00 87.75           O  
ATOM   3193  CG  PHE A 396      -0.226 -36.125 -25.328  1.00 87.75           C  
ATOM   3194  CD1 PHE A 396      -0.477 -35.656 -24.047  1.00 87.75           C  
ATOM   3195  CD2 PHE A 396       1.073 -36.094 -25.812  1.00 87.75           C  
ATOM   3196  CE1 PHE A 396       0.553 -35.125 -23.281  1.00 87.75           C  
ATOM   3197  CE2 PHE A 396       2.107 -35.562 -25.047  1.00 87.75           C  
ATOM   3198  CZ  PHE A 396       1.845 -35.094 -23.781  1.00 87.75           C  
ATOM   3199  N   GLU A 397      -2.729 -39.156 -24.672  1.00 90.50           N  
ATOM   3200  CA  GLU A 397      -3.086 -39.906 -23.469  1.00 90.50           C  
ATOM   3201  C   GLU A 397      -2.639 -41.344 -23.531  1.00 90.50           C  
ATOM   3202  CB  GLU A 397      -4.594 -39.812 -23.219  1.00 90.50           C  
ATOM   3203  O   GLU A 397      -2.230 -41.938 -22.531  1.00 90.50           O  
ATOM   3204  CG  GLU A 397      -5.074 -38.438 -22.766  1.00 90.50           C  
ATOM   3205  CD  GLU A 397      -6.578 -38.375 -22.547  1.00 90.50           C  
ATOM   3206  OE1 GLU A 397      -7.082 -37.312 -22.094  1.00 90.50           O  
ATOM   3207  OE2 GLU A 397      -7.258 -39.406 -22.812  1.00 90.50           O  
ATOM   3208  N   ARG A 398      -2.670 -41.906 -24.750  1.00 87.94           N  
ATOM   3209  CA  ARG A 398      -2.201 -43.281 -24.938  1.00 87.94           C  
ATOM   3210  C   ARG A 398      -0.709 -43.375 -24.641  1.00 87.94           C  
ATOM   3211  CB  ARG A 398      -2.498 -43.750 -26.359  1.00 87.94           C  
ATOM   3212  O   ARG A 398      -0.269 -44.312 -23.984  1.00 87.94           O  
ATOM   3213  CG  ARG A 398      -2.236 -45.219 -26.578  1.00 87.94           C  
ATOM   3214  CD  ARG A 398      -2.695 -45.688 -27.953  1.00 87.94           C  
ATOM   3215  NE  ARG A 398      -4.145 -45.594 -28.094  1.00 87.94           N  
ATOM   3216  NH1 ARG A 398      -4.129 -45.562 -30.406  1.00 87.94           N  
ATOM   3217  NH2 ARG A 398      -6.117 -45.469 -29.266  1.00 87.94           N  
ATOM   3218  CZ  ARG A 398      -4.793 -45.562 -29.250  1.00 87.94           C  
ATOM   3219  N   GLU A 399       0.082 -42.406 -25.141  1.00 88.56           N  
ATOM   3220  CA  GLU A 399       1.513 -42.375 -24.844  1.00 88.56           C  
ATOM   3221  C   GLU A 399       1.768 -42.375 -23.344  1.00 88.56           C  
ATOM   3222  CB  GLU A 399       2.170 -41.156 -25.500  1.00 88.56           C  
ATOM   3223  O   GLU A 399       2.664 -43.062 -22.859  1.00 88.56           O  
ATOM   3224  CG  GLU A 399       3.656 -41.031 -25.188  1.00 88.56           C  
ATOM   3225  CD  GLU A 399       4.301 -39.844 -25.859  1.00 88.56           C  
ATOM   3226  OE1 GLU A 399       5.531 -39.656 -25.719  1.00 88.56           O  
ATOM   3227  OE2 GLU A 399       3.572 -39.062 -26.547  1.00 88.56           O  
ATOM   3228  N   ILE A 400       0.940 -41.719 -22.594  1.00 90.25           N  
ATOM   3229  CA  ILE A 400       1.113 -41.562 -21.156  1.00 90.25           C  
ATOM   3230  C   ILE A 400       0.835 -42.906 -20.453  1.00 90.25           C  
ATOM   3231  CB  ILE A 400       0.192 -40.469 -20.578  1.00 90.25           C  
ATOM   3232  O   ILE A 400       1.608 -43.344 -19.609  1.00 90.25           O  
ATOM   3233  CG1 ILE A 400       0.593 -39.094 -21.141  1.00 90.25           C  
ATOM   3234  CG2 ILE A 400       0.229 -40.469 -19.047  1.00 90.25           C  
ATOM   3235  CD1 ILE A 400      -0.408 -38.000 -20.828  1.00 90.25           C  
ATOM   3236  N   GLU A 401      -0.225 -43.562 -20.891  1.00 91.50           N  
ATOM   3237  CA  GLU A 401      -0.567 -44.844 -20.266  1.00 91.50           C  
ATOM   3238  C   GLU A 401       0.515 -45.875 -20.531  1.00 91.50           C  
ATOM   3239  CB  GLU A 401      -1.917 -45.344 -20.797  1.00 91.50           C  
ATOM   3240  O   GLU A 401       0.855 -46.656 -19.641  1.00 91.50           O  
ATOM   3241  CG  GLU A 401      -3.098 -44.469 -20.375  1.00 91.50           C  
ATOM   3242  CD  GLU A 401      -3.291 -44.406 -18.875  1.00 91.50           C  
ATOM   3243  OE1 GLU A 401      -3.830 -43.406 -18.375  1.00 91.50           O  
ATOM   3244  OE2 GLU A 401      -2.902 -45.375 -18.188  1.00 91.50           O  
ATOM   3245  N   ILE A 402       1.124 -45.812 -21.703  1.00 90.38           N  
ATOM   3246  CA  ILE A 402       2.170 -46.781 -22.062  1.00 90.38           C  
ATOM   3247  C   ILE A 402       3.434 -46.469 -21.250  1.00 90.38           C  
ATOM   3248  CB  ILE A 402       2.479 -46.719 -23.578  1.00 90.38           C  
ATOM   3249  O   ILE A 402       3.969 -47.344 -20.578  1.00 90.38           O  
ATOM   3250  CG1 ILE A 402       1.272 -47.219 -24.375  1.00 90.38           C  
ATOM   3251  CG2 ILE A 402       3.729 -47.562 -23.891  1.00 90.38           C  
ATOM   3252  CD1 ILE A 402       1.429 -47.062 -25.891  1.00 90.38           C  
ATOM   3253  N   LEU A 403       3.838 -45.188 -21.266  1.00 90.69           N  
ATOM   3254  CA  LEU A 403       5.078 -44.844 -20.594  1.00 90.69           C  
ATOM   3255  C   LEU A 403       4.973 -45.094 -19.094  1.00 90.69           C  
ATOM   3256  CB  LEU A 403       5.418 -43.375 -20.844  1.00 90.69           C  
ATOM   3257  O   LEU A 403       5.945 -45.531 -18.469  1.00 90.69           O  
ATOM   3258  CG  LEU A 403       6.762 -42.875 -20.297  1.00 90.69           C  
ATOM   3259  CD1 LEU A 403       7.906 -43.688 -20.906  1.00 90.69           C  
ATOM   3260  CD2 LEU A 403       6.941 -41.375 -20.562  1.00 90.69           C  
ATOM   3261  N   LYS A 404       3.811 -44.844 -18.516  1.00 90.44           N  
ATOM   3262  CA  LYS A 404       3.594 -45.062 -17.094  1.00 90.44           C  
ATOM   3263  C   LYS A 404       3.787 -46.531 -16.719  1.00 90.44           C  
ATOM   3264  CB  LYS A 404       2.193 -44.594 -16.688  1.00 90.44           C  
ATOM   3265  O   LYS A 404       4.277 -46.844 -15.633  1.00 90.44           O  
ATOM   3266  CG  LYS A 404       1.924 -44.688 -15.188  1.00 90.44           C  
ATOM   3267  CD  LYS A 404       0.548 -44.125 -14.836  1.00 90.44           C  
ATOM   3268  CE  LYS A 404       0.279 -44.219 -13.344  1.00 90.44           C  
ATOM   3269  NZ  LYS A 404      -1.046 -43.625 -12.984  1.00 90.44           N  
ATOM   3270  N   SER A 405       3.541 -47.469 -17.625  1.00 92.00           N  
ATOM   3271  CA  SER A 405       3.617 -48.906 -17.344  1.00 92.00           C  
ATOM   3272  C   SER A 405       5.035 -49.438 -17.531  1.00 92.00           C  
ATOM   3273  CB  SER A 405       2.652 -49.688 -18.250  1.00 92.00           C  
ATOM   3274  O   SER A 405       5.348 -50.531 -17.125  1.00 92.00           O  
ATOM   3275  OG  SER A 405       3.088 -49.656 -19.594  1.00 92.00           O  
ATOM   3276  N   LEU A 406       5.941 -48.594 -18.109  1.00 92.69           N  
ATOM   3277  CA  LEU A 406       7.289 -49.062 -18.422  1.00 92.69           C  
ATOM   3278  C   LEU A 406       8.250 -48.750 -17.281  1.00 92.69           C  
ATOM   3279  CB  LEU A 406       7.789 -48.438 -19.719  1.00 92.69           C  
ATOM   3280  O   LEU A 406       8.273 -47.625 -16.797  1.00 92.69           O  
ATOM   3281  CG  LEU A 406       6.957 -48.719 -20.969  1.00 92.69           C  
ATOM   3282  CD1 LEU A 406       7.508 -47.969 -22.172  1.00 92.69           C  
ATOM   3283  CD2 LEU A 406       6.926 -50.219 -21.266  1.00 92.69           C  
ATOM   3284  N   GLN A 407       8.922 -49.719 -16.750  1.00 90.94           N  
ATOM   3285  CA  GLN A 407       9.930 -49.562 -15.711  1.00 90.94           C  
ATOM   3286  C   GLN A 407      11.172 -50.375 -16.016  1.00 90.94           C  
ATOM   3287  CB  GLN A 407       9.359 -49.938 -14.344  1.00 90.94           C  
ATOM   3288  O   GLN A 407      11.180 -51.594 -15.789  1.00 90.94           O  
ATOM   3289  CG  GLN A 407      10.305 -49.656 -13.180  1.00 90.94           C  
ATOM   3290  CD  GLN A 407       9.719 -50.031 -11.836  1.00 90.94           C  
ATOM   3291  NE2 GLN A 407      10.453 -49.750 -10.766  1.00 90.94           N  
ATOM   3292  OE1 GLN A 407       8.609 -50.594 -11.766  1.00 90.94           O  
ATOM   3293  N   HIS A 408      12.211 -49.719 -16.578  1.00 94.44           N  
ATOM   3294  CA  HIS A 408      13.461 -50.344 -16.984  1.00 94.44           C  
ATOM   3295  C   HIS A 408      14.609 -49.344 -16.984  1.00 94.44           C  
ATOM   3296  CB  HIS A 408      13.320 -51.000 -18.359  1.00 94.44           C  
ATOM   3297  O   HIS A 408      14.406 -48.156 -17.266  1.00 94.44           O  
ATOM   3298  CG  HIS A 408      14.398 -51.969 -18.672  1.00 94.44           C  
ATOM   3299  CD2 HIS A 408      14.492 -53.312 -18.422  1.00 94.44           C  
ATOM   3300  ND1 HIS A 408      15.555 -51.625 -19.328  1.00 94.44           N  
ATOM   3301  CE1 HIS A 408      16.312 -52.688 -19.469  1.00 94.44           C  
ATOM   3302  NE2 HIS A 408      15.695 -53.719 -18.922  1.00 94.44           N  
ATOM   3303  N   ASP A 409      15.820 -49.812 -16.719  1.00 93.56           N  
ATOM   3304  CA  ASP A 409      16.984 -48.938 -16.625  1.00 93.56           C  
ATOM   3305  C   ASP A 409      17.312 -48.281 -17.969  1.00 93.56           C  
ATOM   3306  CB  ASP A 409      18.203 -49.719 -16.125  1.00 93.56           C  
ATOM   3307  O   ASP A 409      17.938 -47.250 -18.031  1.00 93.56           O  
ATOM   3308  CG  ASP A 409      18.078 -50.156 -14.672  1.00 93.56           C  
ATOM   3309  OD1 ASP A 409      17.328 -49.500 -13.914  1.00 93.56           O  
ATOM   3310  OD2 ASP A 409      18.750 -51.125 -14.281  1.00 93.56           O  
ATOM   3311  N   ASN A 410      16.891 -48.938 -19.078  1.00 97.06           N  
ATOM   3312  CA  ASN A 410      17.203 -48.406 -20.391  1.00 97.06           C  
ATOM   3313  C   ASN A 410      15.992 -47.719 -21.047  1.00 97.06           C  
ATOM   3314  CB  ASN A 410      17.750 -49.500 -21.312  1.00 97.06           C  
ATOM   3315  O   ASN A 410      15.953 -47.562 -22.266  1.00 97.06           O  
ATOM   3316  CG  ASN A 410      19.062 -50.094 -20.797  1.00 97.06           C  
ATOM   3317  ND2 ASN A 410      20.094 -49.250 -20.750  1.00 97.06           N  
ATOM   3318  OD1 ASN A 410      19.125 -51.250 -20.453  1.00 97.06           O  
ATOM   3319  N   ILE A 411      14.977 -47.438 -20.281  1.00 95.62           N  
ATOM   3320  CA  ILE A 411      13.797 -46.719 -20.719  1.00 95.62           C  
ATOM   3321  C   ILE A 411      13.602 -45.469 -19.844  1.00 95.62           C  
ATOM   3322  CB  ILE A 411      12.531 -47.594 -20.672  1.00 95.62           C  
ATOM   3323  O   ILE A 411      13.766 -45.531 -18.625  1.00 95.62           O  
ATOM   3324  CG1 ILE A 411      12.695 -48.812 -21.609  1.00 95.62           C  
ATOM   3325  CG2 ILE A 411      11.281 -46.781 -21.031  1.00 95.62           C  
ATOM   3326  CD1 ILE A 411      11.539 -49.781 -21.547  1.00 95.62           C  
ATOM   3327  N   VAL A 412      13.281 -44.375 -20.516  1.00 94.56           N  
ATOM   3328  CA  VAL A 412      13.062 -43.125 -19.797  1.00 94.56           C  
ATOM   3329  C   VAL A 412      11.961 -43.312 -18.766  1.00 94.56           C  
ATOM   3330  CB  VAL A 412      12.695 -41.969 -20.766  1.00 94.56           C  
ATOM   3331  O   VAL A 412      10.922 -43.906 -19.047  1.00 94.56           O  
ATOM   3332  CG1 VAL A 412      12.297 -40.719 -19.984  1.00 94.56           C  
ATOM   3333  CG2 VAL A 412      13.859 -41.656 -21.703  1.00 94.56           C  
ATOM   3334  N   LYS A 413      12.203 -42.812 -17.547  1.00 92.19           N  
ATOM   3335  CA  LYS A 413      11.250 -43.000 -16.453  1.00 92.19           C  
ATOM   3336  C   LYS A 413      10.078 -42.031 -16.578  1.00 92.19           C  
ATOM   3337  CB  LYS A 413      11.938 -42.812 -15.102  1.00 92.19           C  
ATOM   3338  O   LYS A 413      10.258 -40.875 -16.938  1.00 92.19           O  
ATOM   3339  CG  LYS A 413      12.984 -43.875 -14.789  1.00 92.19           C  
ATOM   3340  CD  LYS A 413      13.664 -43.625 -13.453  1.00 92.19           C  
ATOM   3341  CE  LYS A 413      14.805 -44.594 -13.195  1.00 92.19           C  
ATOM   3342  NZ  LYS A 413      15.516 -44.281 -11.922  1.00 92.19           N  
ATOM   3343  N   TYR A 414       8.891 -42.656 -16.281  1.00 90.25           N  
ATOM   3344  CA  TYR A 414       7.668 -41.844 -16.156  1.00 90.25           C  
ATOM   3345  C   TYR A 414       7.652 -41.062 -14.852  1.00 90.25           C  
ATOM   3346  CB  TYR A 414       6.434 -42.750 -16.234  1.00 90.25           C  
ATOM   3347  O   TYR A 414       7.797 -41.656 -13.773  1.00 90.25           O  
ATOM   3348  CG  TYR A 414       5.141 -42.031 -15.922  1.00 90.25           C  
ATOM   3349  CD1 TYR A 414       4.531 -42.188 -14.672  1.00 90.25           C  
ATOM   3350  CD2 TYR A 414       4.527 -41.219 -16.859  1.00 90.25           C  
ATOM   3351  CE1 TYR A 414       3.342 -41.531 -14.375  1.00 90.25           C  
ATOM   3352  CE2 TYR A 414       3.334 -40.562 -16.578  1.00 90.25           C  
ATOM   3353  OH  TYR A 414       1.571 -40.062 -15.039  1.00 90.25           O  
ATOM   3354  CZ  TYR A 414       2.752 -40.719 -15.328  1.00 90.25           C  
ATOM   3355  N   LYS A 415       7.535 -39.750 -15.008  1.00 93.81           N  
ATOM   3356  CA  LYS A 415       7.453 -38.938 -13.797  1.00 93.81           C  
ATOM   3357  C   LYS A 415       6.008 -38.562 -13.492  1.00 93.81           C  
ATOM   3358  CB  LYS A 415       8.305 -37.688 -13.945  1.00 93.81           C  
ATOM   3359  O   LYS A 415       5.566 -38.656 -12.344  1.00 93.81           O  
ATOM   3360  CG  LYS A 415       9.805 -37.969 -14.047  1.00 93.81           C  
ATOM   3361  CD  LYS A 415      10.383 -38.406 -12.719  1.00 93.81           C  
ATOM   3362  CE  LYS A 415      11.898 -38.562 -12.781  1.00 93.81           C  
ATOM   3363  NZ  LYS A 415      12.477 -38.938 -11.461  1.00 93.81           N  
ATOM   3364  N   GLY A 416       5.262 -38.094 -14.477  1.00 95.06           N  
ATOM   3365  CA  GLY A 416       3.877 -37.719 -14.242  1.00 95.06           C  
ATOM   3366  C   GLY A 416       3.303 -36.844 -15.344  1.00 95.06           C  
ATOM   3367  O   GLY A 416       3.785 -36.875 -16.484  1.00 95.06           O  
ATOM   3368  N   VAL A 417       2.148 -36.250 -15.016  1.00 94.62           N  
ATOM   3369  CA  VAL A 417       1.457 -35.406 -15.969  1.00 94.62           C  
ATOM   3370  C   VAL A 417       1.199 -34.031 -15.344  1.00 94.62           C  
ATOM   3371  CB  VAL A 417       0.126 -36.031 -16.438  1.00 94.62           C  
ATOM   3372  O   VAL A 417       1.328 -33.844 -14.125  1.00 94.62           O  
ATOM   3373  CG1 VAL A 417       0.385 -37.312 -17.234  1.00 94.62           C  
ATOM   3374  CG2 VAL A 417      -0.785 -36.312 -15.250  1.00 94.62           C  
ATOM   3375  N   CYS A 418       0.941 -33.094 -16.188  1.00 94.19           N  
ATOM   3376  CA  CYS A 418       0.580 -31.734 -15.789  1.00 94.19           C  
ATOM   3377  C   CYS A 418      -0.648 -31.250 -16.547  1.00 94.19           C  
ATOM   3378  CB  CYS A 418       1.748 -30.781 -16.016  1.00 94.19           C  
ATOM   3379  O   CYS A 418      -0.602 -31.078 -17.766  1.00 94.19           O  
ATOM   3380  SG  CYS A 418       1.360 -29.047 -15.656  1.00 94.19           S  
ATOM   3381  N   TYR A 419      -1.700 -31.016 -15.805  1.00 92.44           N  
ATOM   3382  CA  TYR A 419      -2.941 -30.547 -16.406  1.00 92.44           C  
ATOM   3383  C   TYR A 419      -2.971 -29.016 -16.469  1.00 92.44           C  
ATOM   3384  CB  TYR A 419      -4.152 -31.047 -15.617  1.00 92.44           C  
ATOM   3385  O   TYR A 419      -2.385 -28.344 -15.617  1.00 92.44           O  
ATOM   3386  CG  TYR A 419      -4.312 -32.562 -15.656  1.00 92.44           C  
ATOM   3387  CD1 TYR A 419      -4.961 -33.188 -16.719  1.00 92.44           C  
ATOM   3388  CD2 TYR A 419      -3.820 -33.344 -14.633  1.00 92.44           C  
ATOM   3389  CE1 TYR A 419      -5.117 -34.562 -16.766  1.00 92.44           C  
ATOM   3390  CE2 TYR A 419      -3.967 -34.750 -14.664  1.00 92.44           C  
ATOM   3391  OH  TYR A 419      -4.766 -36.688 -15.766  1.00 92.44           O  
ATOM   3392  CZ  TYR A 419      -4.617 -35.312 -15.727  1.00 92.44           C  
ATOM   3393  N   SER A 420      -3.662 -28.500 -17.531  1.00 90.69           N  
ATOM   3394  CA  SER A 420      -3.873 -27.062 -17.688  1.00 90.69           C  
ATOM   3395  C   SER A 420      -5.289 -26.672 -17.281  1.00 90.69           C  
ATOM   3396  CB  SER A 420      -3.607 -26.625 -19.125  1.00 90.69           C  
ATOM   3397  O   SER A 420      -6.117 -27.531 -16.969  1.00 90.69           O  
ATOM   3398  OG  SER A 420      -4.520 -27.250 -20.016  1.00 90.69           O  
ATOM   3399  N   ALA A 421      -5.578 -25.375 -17.219  1.00 90.88           N  
ATOM   3400  CA  ALA A 421      -6.938 -24.891 -17.000  1.00 90.88           C  
ATOM   3401  C   ALA A 421      -7.840 -25.266 -18.172  1.00 90.88           C  
ATOM   3402  CB  ALA A 421      -6.934 -23.375 -16.812  1.00 90.88           C  
ATOM   3403  O   ALA A 421      -7.586 -24.875 -19.312  1.00 90.88           O  
ATOM   3404  N   GLY A 422      -8.797 -26.109 -17.984  1.00 88.25           N  
ATOM   3405  CA  GLY A 422      -9.727 -26.547 -19.016  1.00 88.25           C  
ATOM   3406  C   GLY A 422      -9.391 -27.922 -19.578  1.00 88.25           C  
ATOM   3407  O   GLY A 422     -10.125 -28.453 -20.422  1.00 88.25           O  
ATOM   3408  N   ARG A 423      -8.266 -28.531 -19.172  1.00 87.75           N  
ATOM   3409  CA  ARG A 423      -7.840 -29.875 -19.531  1.00 87.75           C  
ATOM   3410  C   ARG A 423      -7.668 -30.000 -21.047  1.00 87.75           C  
ATOM   3411  CB  ARG A 423      -8.852 -30.906 -19.031  1.00 87.75           C  
ATOM   3412  O   ARG A 423      -8.031 -31.016 -21.625  1.00 87.75           O  
ATOM   3413  CG  ARG A 423      -9.000 -30.938 -17.516  1.00 87.75           C  
ATOM   3414  CD  ARG A 423      -9.828 -32.125 -17.062  1.00 87.75           C  
ATOM   3415  NE  ARG A 423      -9.906 -32.188 -15.602  1.00 87.75           N  
ATOM   3416  NH1 ARG A 423     -10.867 -34.312 -15.547  1.00 87.75           N  
ATOM   3417  NH2 ARG A 423     -10.422 -33.188 -13.594  1.00 87.75           N  
ATOM   3418  CZ  ARG A 423     -10.398 -33.219 -14.922  1.00 87.75           C  
ATOM   3419  N   ARG A 424      -7.164 -28.969 -21.688  1.00 87.00           N  
ATOM   3420  CA  ARG A 424      -6.980 -28.984 -23.125  1.00 87.00           C  
ATOM   3421  C   ARG A 424      -5.500 -28.984 -23.484  1.00 87.00           C  
ATOM   3422  CB  ARG A 424      -7.672 -27.781 -23.766  1.00 87.00           C  
ATOM   3423  O   ARG A 424      -5.129 -29.312 -24.625  1.00 87.00           O  
ATOM   3424  CG  ARG A 424      -9.188 -27.797 -23.641  1.00 87.00           C  
ATOM   3425  CD  ARG A 424      -9.828 -26.578 -24.281  1.00 87.00           C  
ATOM   3426  NE  ARG A 424     -11.273 -26.547 -24.094  1.00 87.00           N  
ATOM   3427  NH1 ARG A 424     -11.602 -24.547 -25.188  1.00 87.00           N  
ATOM   3428  NH2 ARG A 424     -13.383 -25.672 -24.281  1.00 87.00           N  
ATOM   3429  CZ  ARG A 424     -12.078 -25.594 -24.516  1.00 87.00           C  
ATOM   3430  N   ASN A 425      -4.645 -28.594 -22.625  1.00 88.75           N  
ATOM   3431  CA  ASN A 425      -3.203 -28.578 -22.844  1.00 88.75           C  
ATOM   3432  C   ASN A 425      -2.479 -29.500 -21.859  1.00 88.75           C  
ATOM   3433  CB  ASN A 425      -2.662 -27.156 -22.719  1.00 88.75           C  
ATOM   3434  O   ASN A 425      -1.714 -29.031 -21.016  1.00 88.75           O  
ATOM   3435  CG  ASN A 425      -3.291 -26.203 -23.734  1.00 88.75           C  
ATOM   3436  ND2 ASN A 425      -3.559 -24.984 -23.297  1.00 88.75           N  
ATOM   3437  OD1 ASN A 425      -3.537 -26.578 -24.875  1.00 88.75           O  
ATOM   3438  N   LEU A 426      -2.727 -30.828 -22.109  1.00 92.62           N  
ATOM   3439  CA  LEU A 426      -2.086 -31.844 -21.281  1.00 92.62           C  
ATOM   3440  C   LEU A 426      -0.595 -31.938 -21.594  1.00 92.62           C  
ATOM   3441  CB  LEU A 426      -2.748 -33.219 -21.484  1.00 92.62           C  
ATOM   3442  O   LEU A 426      -0.196 -31.922 -22.750  1.00 92.62           O  
ATOM   3443  CG  LEU A 426      -2.195 -34.375 -20.656  1.00 92.62           C  
ATOM   3444  CD1 LEU A 426      -2.402 -34.094 -19.156  1.00 92.62           C  
ATOM   3445  CD2 LEU A 426      -2.854 -35.688 -21.047  1.00 92.62           C  
ATOM   3446  N   LYS A 427       0.240 -31.953 -20.531  1.00 94.69           N  
ATOM   3447  CA  LYS A 427       1.688 -32.062 -20.688  1.00 94.69           C  
ATOM   3448  C   LYS A 427       2.225 -33.344 -20.031  1.00 94.69           C  
ATOM   3449  CB  LYS A 427       2.379 -30.828 -20.094  1.00 94.69           C  
ATOM   3450  O   LYS A 427       1.724 -33.750 -18.984  1.00 94.69           O  
ATOM   3451  CG  LYS A 427       1.871 -29.500 -20.641  1.00 94.69           C  
ATOM   3452  CD  LYS A 427       2.506 -28.328 -19.922  1.00 94.69           C  
ATOM   3453  CE  LYS A 427       1.878 -27.000 -20.359  1.00 94.69           C  
ATOM   3454  NZ  LYS A 427       2.387 -25.859 -19.547  1.00 94.69           N  
ATOM   3455  N   LEU A 428       3.213 -33.906 -20.656  1.00 95.56           N  
ATOM   3456  CA  LEU A 428       3.906 -35.062 -20.109  1.00 95.56           C  
ATOM   3457  C   LEU A 428       5.199 -34.625 -19.422  1.00 95.56           C  
ATOM   3458  CB  LEU A 428       4.211 -36.062 -21.219  1.00 95.56           C  
ATOM   3459  O   LEU A 428       6.012 -33.906 -19.984  1.00 95.56           O  
ATOM   3460  CG  LEU A 428       5.031 -37.281 -20.812  1.00 95.56           C  
ATOM   3461  CD1 LEU A 428       4.277 -38.094 -19.766  1.00 95.56           C  
ATOM   3462  CD2 LEU A 428       5.355 -38.156 -22.031  1.00 95.56           C  
ATOM   3463  N   ILE A 429       5.281 -35.062 -18.141  1.00 94.50           N  
ATOM   3464  CA  ILE A 429       6.473 -34.781 -17.359  1.00 94.50           C  
ATOM   3465  C   ILE A 429       7.398 -35.969 -17.328  1.00 94.50           C  
ATOM   3466  CB  ILE A 429       6.102 -34.344 -15.914  1.00 94.50           C  
ATOM   3467  O   ILE A 429       7.004 -37.062 -16.906  1.00 94.50           O  
ATOM   3468  CG1 ILE A 429       5.055 -33.219 -15.938  1.00 94.50           C  
ATOM   3469  CG2 ILE A 429       7.352 -33.906 -15.148  1.00 94.50           C  
ATOM   3470  CD1 ILE A 429       5.527 -31.953 -16.609  1.00 94.50           C  
ATOM   3471  N   MET A 430       8.703 -35.781 -17.781  1.00 95.00           N  
ATOM   3472  CA  MET A 430       9.711 -36.844 -17.844  1.00 95.00           C  
ATOM   3473  C   MET A 430      11.008 -36.406 -17.172  1.00 95.00           C  
ATOM   3474  CB  MET A 430       9.984 -37.250 -19.297  1.00 95.00           C  
ATOM   3475  O   MET A 430      11.156 -35.219 -16.812  1.00 95.00           O  
ATOM   3476  CG  MET A 430       8.734 -37.625 -20.062  1.00 95.00           C  
ATOM   3477  SD  MET A 430       9.086 -38.062 -21.812  1.00 95.00           S  
ATOM   3478  CE  MET A 430       9.594 -36.406 -22.422  1.00 95.00           C  
ATOM   3479  N   GLU A 431      11.883 -37.344 -17.000  1.00 92.62           N  
ATOM   3480  CA  GLU A 431      13.188 -37.000 -16.453  1.00 92.62           C  
ATOM   3481  C   GLU A 431      14.047 -36.250 -17.484  1.00 92.62           C  
ATOM   3482  CB  GLU A 431      13.922 -38.250 -15.953  1.00 92.62           C  
ATOM   3483  O   GLU A 431      13.969 -36.562 -18.688  1.00 92.62           O  
ATOM   3484  CG  GLU A 431      14.211 -39.250 -17.031  1.00 92.62           C  
ATOM   3485  CD  GLU A 431      14.875 -40.531 -16.516  1.00 92.62           C  
ATOM   3486  OE1 GLU A 431      15.094 -41.469 -17.297  1.00 92.62           O  
ATOM   3487  OE2 GLU A 431      15.188 -40.562 -15.297  1.00 92.62           O  
ATOM   3488  N   TYR A 432      14.805 -35.281 -17.016  1.00 90.31           N  
ATOM   3489  CA  TYR A 432      15.758 -34.562 -17.859  1.00 90.31           C  
ATOM   3490  C   TYR A 432      17.141 -35.219 -17.797  1.00 90.31           C  
ATOM   3491  CB  TYR A 432      15.844 -33.094 -17.453  1.00 90.31           C  
ATOM   3492  O   TYR A 432      17.594 -35.594 -16.719  1.00 90.31           O  
ATOM   3493  CG  TYR A 432      16.922 -32.344 -18.172  1.00 90.31           C  
ATOM   3494  CD1 TYR A 432      18.125 -32.031 -17.547  1.00 90.31           C  
ATOM   3495  CD2 TYR A 432      16.734 -31.906 -19.484  1.00 90.31           C  
ATOM   3496  CE1 TYR A 432      19.125 -31.312 -18.203  1.00 90.31           C  
ATOM   3497  CE2 TYR A 432      17.719 -31.188 -20.156  1.00 90.31           C  
ATOM   3498  OH  TYR A 432      19.891 -30.203 -20.172  1.00 90.31           O  
ATOM   3499  CZ  TYR A 432      18.906 -30.906 -19.516  1.00 90.31           C  
ATOM   3500  N   LEU A 433      17.766 -35.281 -18.922  1.00 88.50           N  
ATOM   3501  CA  LEU A 433      19.125 -35.812 -19.016  1.00 88.50           C  
ATOM   3502  C   LEU A 433      20.062 -34.812 -19.656  1.00 88.50           C  
ATOM   3503  CB  LEU A 433      19.109 -37.125 -19.828  1.00 88.50           C  
ATOM   3504  O   LEU A 433      19.875 -34.406 -20.812  1.00 88.50           O  
ATOM   3505  CG  LEU A 433      18.203 -38.250 -19.312  1.00 88.50           C  
ATOM   3506  CD1 LEU A 433      18.156 -39.375 -20.312  1.00 88.50           C  
ATOM   3507  CD2 LEU A 433      18.672 -38.719 -17.953  1.00 88.50           C  
ATOM   3508  N   PRO A 434      21.172 -34.469 -18.984  1.00 85.69           N  
ATOM   3509  CA  PRO A 434      22.016 -33.375 -19.422  1.00 85.69           C  
ATOM   3510  C   PRO A 434      22.766 -33.656 -20.719  1.00 85.69           C  
ATOM   3511  CB  PRO A 434      23.000 -33.219 -18.250  1.00 85.69           C  
ATOM   3512  O   PRO A 434      23.125 -32.719 -21.453  1.00 85.69           O  
ATOM   3513  CG  PRO A 434      22.953 -34.531 -17.531  1.00 85.69           C  
ATOM   3514  CD  PRO A 434      21.562 -35.094 -17.672  1.00 85.69           C  
ATOM   3515  N   TYR A 435      22.984 -34.938 -21.094  1.00 88.81           N  
ATOM   3516  CA  TYR A 435      23.766 -35.250 -22.297  1.00 88.81           C  
ATOM   3517  C   TYR A 435      22.891 -35.219 -23.531  1.00 88.81           C  
ATOM   3518  CB  TYR A 435      24.438 -36.625 -22.156  1.00 88.81           C  
ATOM   3519  O   TYR A 435      23.391 -35.250 -24.656  1.00 88.81           O  
ATOM   3520  CG  TYR A 435      25.500 -36.656 -21.094  1.00 88.81           C  
ATOM   3521  CD1 TYR A 435      26.812 -36.250 -21.375  1.00 88.81           C  
ATOM   3522  CD2 TYR A 435      25.219 -37.125 -19.812  1.00 88.81           C  
ATOM   3523  CE1 TYR A 435      27.797 -36.312 -20.391  1.00 88.81           C  
ATOM   3524  CE2 TYR A 435      26.203 -37.156 -18.828  1.00 88.81           C  
ATOM   3525  OH  TYR A 435      28.469 -36.812 -18.156  1.00 88.81           O  
ATOM   3526  CZ  TYR A 435      27.484 -36.750 -19.125  1.00 88.81           C  
ATOM   3527  N   GLY A 436      21.625 -35.094 -23.391  1.00 91.38           N  
ATOM   3528  CA  GLY A 436      20.734 -35.031 -24.531  1.00 91.38           C  
ATOM   3529  C   GLY A 436      20.641 -36.312 -25.312  1.00 91.38           C  
ATOM   3530  O   GLY A 436      20.672 -37.406 -24.719  1.00 91.38           O  
ATOM   3531  N   SER A 437      20.422 -36.188 -26.609  1.00 94.38           N  
ATOM   3532  CA  SER A 437      20.234 -37.344 -27.453  1.00 94.38           C  
ATOM   3533  C   SER A 437      21.562 -37.906 -27.938  1.00 94.38           C  
ATOM   3534  CB  SER A 437      19.344 -37.031 -28.641  1.00 94.38           C  
ATOM   3535  O   SER A 437      22.562 -37.188 -27.984  1.00 94.38           O  
ATOM   3536  OG  SER A 437      19.984 -36.094 -29.500  1.00 94.38           O  
ATOM   3537  N   LEU A 438      21.594 -39.125 -28.297  1.00 95.06           N  
ATOM   3538  CA  LEU A 438      22.797 -39.812 -28.781  1.00 95.06           C  
ATOM   3539  C   LEU A 438      23.281 -39.188 -30.078  1.00 95.06           C  
ATOM   3540  CB  LEU A 438      22.531 -41.312 -28.984  1.00 95.06           C  
ATOM   3541  O   LEU A 438      24.500 -39.125 -30.328  1.00 95.06           O  
ATOM   3542  CG  LEU A 438      23.750 -42.188 -29.250  1.00 95.06           C  
ATOM   3543  CD1 LEU A 438      24.734 -42.094 -28.078  1.00 95.06           C  
ATOM   3544  CD2 LEU A 438      23.328 -43.625 -29.484  1.00 95.06           C  
ATOM   3545  N   ARG A 439      22.359 -38.656 -30.844  1.00 93.75           N  
ATOM   3546  CA  ARG A 439      22.734 -37.969 -32.094  1.00 93.75           C  
ATOM   3547  C   ARG A 439      23.609 -36.750 -31.812  1.00 93.75           C  
ATOM   3548  CB  ARG A 439      21.484 -37.562 -32.875  1.00 93.75           C  
ATOM   3549  O   ARG A 439      24.688 -36.625 -32.406  1.00 93.75           O  
ATOM   3550  CG  ARG A 439      21.781 -36.875 -34.188  1.00 93.75           C  
ATOM   3551  CD  ARG A 439      20.500 -36.469 -34.906  1.00 93.75           C  
ATOM   3552  NE  ARG A 439      20.797 -35.688 -36.125  1.00 93.75           N  
ATOM   3553  NH1 ARG A 439      18.594 -35.094 -36.500  1.00 93.75           N  
ATOM   3554  NH2 ARG A 439      20.250 -34.406 -37.938  1.00 93.75           N  
ATOM   3555  CZ  ARG A 439      19.875 -35.062 -36.875  1.00 93.75           C  
ATOM   3556  N   ASP A 440      23.203 -35.969 -30.875  1.00 92.31           N  
ATOM   3557  CA  ASP A 440      23.938 -34.750 -30.547  1.00 92.31           C  
ATOM   3558  C   ASP A 440      25.219 -35.062 -29.781  1.00 92.31           C  
ATOM   3559  CB  ASP A 440      23.078 -33.781 -29.750  1.00 92.31           C  
ATOM   3560  O   ASP A 440      26.234 -34.406 -29.938  1.00 92.31           O  
ATOM   3561  CG  ASP A 440      21.891 -33.250 -30.547  1.00 92.31           C  
ATOM   3562  OD1 ASP A 440      21.969 -33.188 -31.781  1.00 92.31           O  
ATOM   3563  OD2 ASP A 440      20.875 -32.875 -29.906  1.00 92.31           O  
ATOM   3564  N   TYR A 441      25.234 -36.156 -29.031  1.00 92.50           N  
ATOM   3565  CA  TYR A 441      26.344 -36.562 -28.172  1.00 92.50           C  
ATOM   3566  C   TYR A 441      27.484 -37.156 -29.000  1.00 92.50           C  
ATOM   3567  CB  TYR A 441      25.891 -37.562 -27.125  1.00 92.50           C  
ATOM   3568  O   TYR A 441      28.641 -36.781 -28.828  1.00 92.50           O  
ATOM   3569  CG  TYR A 441      26.984 -37.969 -26.156  1.00 92.50           C  
ATOM   3570  CD1 TYR A 441      27.625 -39.219 -26.297  1.00 92.50           C  
ATOM   3571  CD2 TYR A 441      27.359 -37.156 -25.109  1.00 92.50           C  
ATOM   3572  CE1 TYR A 441      28.625 -39.594 -25.422  1.00 92.50           C  
ATOM   3573  CE2 TYR A 441      28.359 -37.531 -24.219  1.00 92.50           C  
ATOM   3574  OH  TYR A 441      29.984 -39.125 -23.500  1.00 92.50           O  
ATOM   3575  CZ  TYR A 441      28.984 -38.750 -24.375  1.00 92.50           C  
ATOM   3576  N   LEU A 442      27.234 -38.000 -29.984  1.00 96.25           N  
ATOM   3577  CA  LEU A 442      28.250 -38.719 -30.750  1.00 96.25           C  
ATOM   3578  C   LEU A 442      29.000 -37.750 -31.656  1.00 96.25           C  
ATOM   3579  CB  LEU A 442      27.625 -39.812 -31.594  1.00 96.25           C  
ATOM   3580  O   LEU A 442      30.219 -37.875 -31.859  1.00 96.25           O  
ATOM   3581  CG  LEU A 442      27.109 -41.031 -30.828  1.00 96.25           C  
ATOM   3582  CD1 LEU A 442      26.500 -42.062 -31.797  1.00 96.25           C  
ATOM   3583  CD2 LEU A 442      28.234 -41.688 -30.016  1.00 96.25           C  
ATOM   3584  N   GLN A 443      28.312 -36.750 -32.156  1.00 92.81           N  
ATOM   3585  CA  GLN A 443      28.938 -35.781 -33.031  1.00 92.81           C  
ATOM   3586  C   GLN A 443      29.969 -34.938 -32.250  1.00 92.81           C  
ATOM   3587  CB  GLN A 443      27.891 -34.875 -33.656  1.00 92.81           C  
ATOM   3588  O   GLN A 443      31.031 -34.625 -32.781  1.00 92.81           O  
ATOM   3589  CG  GLN A 443      28.453 -33.938 -34.719  1.00 92.81           C  
ATOM   3590  CD  GLN A 443      27.375 -33.094 -35.375  1.00 92.81           C  
ATOM   3591  NE2 GLN A 443      27.797 -32.219 -36.312  1.00 92.81           N  
ATOM   3592  OE1 GLN A 443      26.188 -33.188 -35.062  1.00 92.81           O  
ATOM   3593  N   LYS A 444      29.750 -34.656 -30.984  1.00 91.00           N  
ATOM   3594  CA  LYS A 444      30.594 -33.781 -30.188  1.00 91.00           C  
ATOM   3595  C   LYS A 444      31.703 -34.531 -29.484  1.00 91.00           C  
ATOM   3596  CB  LYS A 444      29.750 -33.000 -29.172  1.00 91.00           C  
ATOM   3597  O   LYS A 444      32.688 -33.969 -29.062  1.00 91.00           O  
ATOM   3598  CG  LYS A 444      28.750 -32.031 -29.781  1.00 91.00           C  
ATOM   3599  CD  LYS A 444      27.906 -31.344 -28.719  1.00 91.00           C  
ATOM   3600  CE  LYS A 444      26.859 -30.422 -29.344  1.00 91.00           C  
ATOM   3601  NZ  LYS A 444      25.984 -29.812 -28.312  1.00 91.00           N  
ATOM   3602  N   HIS A 445      31.547 -35.906 -29.297  1.00 90.19           N  
ATOM   3603  CA  HIS A 445      32.500 -36.656 -28.531  1.00 90.19           C  
ATOM   3604  C   HIS A 445      33.125 -37.781 -29.375  1.00 90.19           C  
ATOM   3605  CB  HIS A 445      31.844 -37.250 -27.281  1.00 90.19           C  
ATOM   3606  O   HIS A 445      33.375 -38.875 -28.859  1.00 90.19           O  
ATOM   3607  CG  HIS A 445      31.344 -36.219 -26.328  1.00 90.19           C  
ATOM   3608  CD2 HIS A 445      30.125 -35.625 -26.234  1.00 90.19           C  
ATOM   3609  ND1 HIS A 445      32.125 -35.688 -25.328  1.00 90.19           N  
ATOM   3610  CE1 HIS A 445      31.406 -34.812 -24.656  1.00 90.19           C  
ATOM   3611  NE2 HIS A 445      30.188 -34.750 -25.188  1.00 90.19           N  
ATOM   3612  N   LYS A 446      33.406 -37.594 -30.641  1.00 93.31           N  
ATOM   3613  CA  LYS A 446      33.812 -38.594 -31.609  1.00 93.31           C  
ATOM   3614  C   LYS A 446      35.156 -39.219 -31.219  1.00 93.31           C  
ATOM   3615  CB  LYS A 446      33.906 -38.000 -33.000  1.00 93.31           C  
ATOM   3616  O   LYS A 446      35.281 -40.438 -31.156  1.00 93.31           O  
ATOM   3617  CG  LYS A 446      34.312 -39.000 -34.094  1.00 93.31           C  
ATOM   3618  CD  LYS A 446      34.312 -38.344 -35.469  1.00 93.31           C  
ATOM   3619  CE  LYS A 446      34.750 -39.312 -36.531  1.00 93.31           C  
ATOM   3620  NZ  LYS A 446      34.719 -38.719 -37.906  1.00 93.31           N  
ATOM   3621  N   GLU A 447      36.125 -38.438 -30.766  1.00 92.50           N  
ATOM   3622  CA  GLU A 447      37.500 -38.938 -30.500  1.00 92.50           C  
ATOM   3623  C   GLU A 447      37.562 -39.688 -29.172  1.00 92.50           C  
ATOM   3624  CB  GLU A 447      38.500 -37.750 -30.516  1.00 92.50           C  
ATOM   3625  O   GLU A 447      38.469 -40.500 -28.969  1.00 92.50           O  
ATOM   3626  CG  GLU A 447      38.656 -37.094 -31.875  1.00 92.50           C  
ATOM   3627  CD  GLU A 447      39.688 -36.000 -31.875  1.00 92.50           C  
ATOM   3628  OE1 GLU A 447      39.969 -35.438 -32.938  1.00 92.50           O  
ATOM   3629  OE2 GLU A 447      40.219 -35.688 -30.781  1.00 92.50           O  
ATOM   3630  N   ARG A 448      36.562 -39.469 -28.328  1.00 90.94           N  
ATOM   3631  CA  ARG A 448      36.594 -40.062 -27.000  1.00 90.94           C  
ATOM   3632  C   ARG A 448      35.781 -41.344 -26.953  1.00 90.94           C  
ATOM   3633  CB  ARG A 448      36.094 -39.094 -25.953  1.00 90.94           C  
ATOM   3634  O   ARG A 448      35.781 -42.062 -25.953  1.00 90.94           O  
ATOM   3635  CG  ARG A 448      36.938 -37.844 -25.797  1.00 90.94           C  
ATOM   3636  CD  ARG A 448      36.406 -36.906 -24.703  1.00 90.94           C  
ATOM   3637  NE  ARG A 448      37.219 -35.688 -24.594  1.00 90.94           N  
ATOM   3638  NH1 ARG A 448      35.969 -34.812 -22.859  1.00 90.94           N  
ATOM   3639  NH2 ARG A 448      37.781 -33.656 -23.703  1.00 90.94           N  
ATOM   3640  CZ  ARG A 448      36.969 -34.719 -23.719  1.00 90.94           C  
ATOM   3641  N   ILE A 449      35.094 -41.719 -28.016  1.00 94.94           N  
ATOM   3642  CA  ILE A 449      34.250 -42.906 -28.047  1.00 94.94           C  
ATOM   3643  C   ILE A 449      34.844 -43.938 -29.000  1.00 94.94           C  
ATOM   3644  CB  ILE A 449      32.812 -42.562 -28.469  1.00 94.94           C  
ATOM   3645  O   ILE A 449      34.906 -43.719 -30.203  1.00 94.94           O  
ATOM   3646  CG1 ILE A 449      32.156 -41.656 -27.422  1.00 94.94           C  
ATOM   3647  CG2 ILE A 449      32.000 -43.844 -28.688  1.00 94.94           C  
ATOM   3648  CD1 ILE A 449      30.750 -41.219 -27.812  1.00 94.94           C  
ATOM   3649  N   ASP A 450      35.375 -45.000 -28.344  1.00 95.06           N  
ATOM   3650  CA  ASP A 450      35.938 -46.062 -29.141  1.00 95.06           C  
ATOM   3651  C   ASP A 450      34.938 -47.188 -29.375  1.00 95.06           C  
ATOM   3652  CB  ASP A 450      37.188 -46.625 -28.469  1.00 95.06           C  
ATOM   3653  O   ASP A 450      33.750 -47.062 -29.016  1.00 95.06           O  
ATOM   3654  CG  ASP A 450      36.938 -47.188 -27.094  1.00 95.06           C  
ATOM   3655  OD1 ASP A 450      35.781 -47.188 -26.641  1.00 95.06           O  
ATOM   3656  OD2 ASP A 450      37.906 -47.625 -26.438  1.00 95.06           O  
ATOM   3657  N   HIS A 451      35.438 -48.281 -30.000  1.00 96.12           N  
ATOM   3658  CA  HIS A 451      34.531 -49.375 -30.359  1.00 96.12           C  
ATOM   3659  C   HIS A 451      33.969 -50.094 -29.125  1.00 96.12           C  
ATOM   3660  CB  HIS A 451      35.250 -50.406 -31.266  1.00 96.12           C  
ATOM   3661  O   HIS A 451      32.875 -50.594 -29.141  1.00 96.12           O  
ATOM   3662  CG  HIS A 451      35.500 -49.875 -32.656  1.00 96.12           C  
ATOM   3663  CD2 HIS A 451      35.219 -48.688 -33.219  1.00 96.12           C  
ATOM   3664  ND1 HIS A 451      36.156 -50.625 -33.594  1.00 96.12           N  
ATOM   3665  CE1 HIS A 451      36.250 -49.938 -34.719  1.00 96.12           C  
ATOM   3666  NE2 HIS A 451      35.688 -48.750 -34.500  1.00 96.12           N  
ATOM   3667  N   ILE A 452      34.688 -50.031 -28.000  1.00 95.19           N  
ATOM   3668  CA  ILE A 452      34.250 -50.656 -26.781  1.00 95.19           C  
ATOM   3669  C   ILE A 452      33.031 -49.938 -26.234  1.00 95.19           C  
ATOM   3670  CB  ILE A 452      35.375 -50.688 -25.703  1.00 95.19           C  
ATOM   3671  O   ILE A 452      32.031 -50.594 -25.859  1.00 95.19           O  
ATOM   3672  CG1 ILE A 452      36.531 -51.562 -26.172  1.00 95.19           C  
ATOM   3673  CG2 ILE A 452      34.812 -51.156 -24.359  1.00 95.19           C  
ATOM   3674  CD1 ILE A 452      37.719 -51.594 -25.203  1.00 95.19           C  
ATOM   3675  N   LYS A 453      33.062 -48.625 -26.266  1.00 94.75           N  
ATOM   3676  CA  LYS A 453      31.906 -47.844 -25.797  1.00 94.75           C  
ATOM   3677  C   LYS A 453      30.703 -48.031 -26.703  1.00 94.75           C  
ATOM   3678  CB  LYS A 453      32.281 -46.344 -25.734  1.00 94.75           C  
ATOM   3679  O   LYS A 453      29.562 -48.125 -26.219  1.00 94.75           O  
ATOM   3680  CG  LYS A 453      31.219 -45.469 -25.094  1.00 94.75           C  
ATOM   3681  CD  LYS A 453      30.938 -45.875 -23.656  1.00 94.75           C  
ATOM   3682  CE  LYS A 453      32.156 -45.625 -22.766  1.00 94.75           C  
ATOM   3683  NZ  LYS A 453      31.891 -46.000 -21.344  1.00 94.75           N  
ATOM   3684  N   LEU A 454      30.984 -48.125 -28.016  1.00 97.31           N  
ATOM   3685  CA  LEU A 454      29.891 -48.344 -28.969  1.00 97.31           C  
ATOM   3686  C   LEU A 454      29.172 -49.656 -28.703  1.00 97.31           C  
ATOM   3687  CB  LEU A 454      30.422 -48.312 -30.406  1.00 97.31           C  
ATOM   3688  O   LEU A 454      27.938 -49.719 -28.750  1.00 97.31           O  
ATOM   3689  CG  LEU A 454      31.031 -47.000 -30.875  1.00 97.31           C  
ATOM   3690  CD1 LEU A 454      31.562 -47.125 -32.312  1.00 97.31           C  
ATOM   3691  CD2 LEU A 454      30.016 -45.875 -30.797  1.00 97.31           C  
ATOM   3692  N   LEU A 455      29.891 -50.688 -28.359  1.00 97.44           N  
ATOM   3693  CA  LEU A 455      29.281 -51.969 -28.094  1.00 97.44           C  
ATOM   3694  C   LEU A 455      28.531 -51.969 -26.766  1.00 97.44           C  
ATOM   3695  CB  LEU A 455      30.359 -53.062 -28.062  1.00 97.44           C  
ATOM   3696  O   LEU A 455      27.500 -52.656 -26.625  1.00 97.44           O  
ATOM   3697  CG  LEU A 455      31.031 -53.375 -29.406  1.00 97.44           C  
ATOM   3698  CD1 LEU A 455      32.156 -54.406 -29.203  1.00 97.44           C  
ATOM   3699  CD2 LEU A 455      30.016 -53.906 -30.406  1.00 97.44           C  
ATOM   3700  N   GLN A 456      28.984 -51.156 -25.812  1.00 96.44           N  
ATOM   3701  CA  GLN A 456      28.266 -51.031 -24.531  1.00 96.44           C  
ATOM   3702  C   GLN A 456      26.891 -50.438 -24.734  1.00 96.44           C  
ATOM   3703  CB  GLN A 456      29.078 -50.156 -23.562  1.00 96.44           C  
ATOM   3704  O   GLN A 456      25.891 -50.969 -24.219  1.00 96.44           O  
ATOM   3705  CG  GLN A 456      28.422 -50.000 -22.188  1.00 96.44           C  
ATOM   3706  CD  GLN A 456      29.250 -49.156 -21.250  1.00 96.44           C  
ATOM   3707  NE2 GLN A 456      28.797 -49.062 -20.000  1.00 96.44           N  
ATOM   3708  OE1 GLN A 456      30.266 -48.594 -21.641  1.00 96.44           O  
ATOM   3709  N   TYR A 457      26.797 -49.375 -25.531  1.00 98.19           N  
ATOM   3710  CA  TYR A 457      25.516 -48.750 -25.812  1.00 98.19           C  
ATOM   3711  C   TYR A 457      24.625 -49.719 -26.609  1.00 98.19           C  
ATOM   3712  CB  TYR A 457      25.703 -47.469 -26.578  1.00 98.19           C  
ATOM   3713  O   TYR A 457      23.406 -49.750 -26.391  1.00 98.19           O  
ATOM   3714  CG  TYR A 457      26.406 -46.375 -25.797  1.00 98.19           C  
ATOM   3715  CD1 TYR A 457      26.359 -46.375 -24.391  1.00 98.19           C  
ATOM   3716  CD2 TYR A 457      27.141 -45.375 -26.438  1.00 98.19           C  
ATOM   3717  CE1 TYR A 457      27.000 -45.375 -23.672  1.00 98.19           C  
ATOM   3718  CE2 TYR A 457      27.797 -44.406 -25.703  1.00 98.19           C  
ATOM   3719  OH  TYR A 457      28.359 -43.406 -23.609  1.00 98.19           O  
ATOM   3720  CZ  TYR A 457      27.719 -44.406 -24.328  1.00 98.19           C  
ATOM   3721  N   THR A 458      25.203 -50.469 -27.484  1.00 98.00           N  
ATOM   3722  CA  THR A 458      24.453 -51.406 -28.328  1.00 98.00           C  
ATOM   3723  C   THR A 458      23.734 -52.438 -27.469  1.00 98.00           C  
ATOM   3724  CB  THR A 458      25.375 -52.125 -29.328  1.00 98.00           C  
ATOM   3725  O   THR A 458      22.547 -52.719 -27.672  1.00 98.00           O  
ATOM   3726  CG2 THR A 458      24.578 -53.062 -30.250  1.00 98.00           C  
ATOM   3727  OG1 THR A 458      26.062 -51.156 -30.125  1.00 98.00           O  
ATOM   3728  N   SER A 459      24.422 -52.938 -26.500  1.00 97.94           N  
ATOM   3729  CA  SER A 459      23.812 -53.938 -25.594  1.00 97.94           C  
ATOM   3730  C   SER A 459      22.656 -53.312 -24.812  1.00 97.94           C  
ATOM   3731  CB  SER A 459      24.859 -54.469 -24.625  1.00 97.94           C  
ATOM   3732  O   SER A 459      21.625 -53.969 -24.609  1.00 97.94           O  
ATOM   3733  OG  SER A 459      24.281 -55.406 -23.734  1.00 97.94           O  
ATOM   3734  N   GLN A 460      22.781 -52.094 -24.422  1.00 98.06           N  
ATOM   3735  CA  GLN A 460      21.750 -51.406 -23.641  1.00 98.06           C  
ATOM   3736  C   GLN A 460      20.500 -51.156 -24.484  1.00 98.06           C  
ATOM   3737  CB  GLN A 460      22.281 -50.062 -23.094  1.00 98.06           C  
ATOM   3738  O   GLN A 460      19.375 -51.312 -23.984  1.00 98.06           O  
ATOM   3739  CG  GLN A 460      23.391 -50.219 -22.078  1.00 98.06           C  
ATOM   3740  CD  GLN A 460      23.922 -48.906 -21.578  1.00 98.06           C  
ATOM   3741  NE2 GLN A 460      25.000 -48.938 -20.812  1.00 98.06           N  
ATOM   3742  OE1 GLN A 460      23.359 -47.844 -21.891  1.00 98.06           O  
ATOM   3743  N   ILE A 461      20.625 -50.906 -25.766  1.00 97.75           N  
ATOM   3744  CA  ILE A 461      19.484 -50.719 -26.656  1.00 97.75           C  
ATOM   3745  C   ILE A 461      18.719 -52.031 -26.812  1.00 97.75           C  
ATOM   3746  CB  ILE A 461      19.922 -50.188 -28.047  1.00 97.75           C  
ATOM   3747  O   ILE A 461      17.484 -52.062 -26.734  1.00 97.75           O  
ATOM   3748  CG1 ILE A 461      20.547 -48.812 -27.922  1.00 97.75           C  
ATOM   3749  CG2 ILE A 461      18.734 -50.188 -29.016  1.00 97.75           C  
ATOM   3750  CD1 ILE A 461      21.219 -48.312 -29.203  1.00 97.75           C  
ATOM   3751  N   CYS A 462      19.469 -53.156 -26.844  1.00 98.06           N  
ATOM   3752  CA  CYS A 462      18.828 -54.469 -26.922  1.00 98.06           C  
ATOM   3753  C   CYS A 462      18.016 -54.750 -25.672  1.00 98.06           C  
ATOM   3754  CB  CYS A 462      19.875 -55.562 -27.125  1.00 98.06           C  
ATOM   3755  O   CYS A 462      16.875 -55.219 -25.766  1.00 98.06           O  
ATOM   3756  SG  CYS A 462      20.719 -55.469 -28.734  1.00 98.06           S  
ATOM   3757  N   LYS A 463      18.562 -54.438 -24.500  1.00 97.44           N  
ATOM   3758  CA  LYS A 463      17.875 -54.719 -23.250  1.00 97.44           C  
ATOM   3759  C   LYS A 463      16.609 -53.875 -23.109  1.00 97.44           C  
ATOM   3760  CB  LYS A 463      18.812 -54.469 -22.062  1.00 97.44           C  
ATOM   3761  O   LYS A 463      15.578 -54.375 -22.656  1.00 97.44           O  
ATOM   3762  CG  LYS A 463      19.969 -55.438 -21.953  1.00 97.44           C  
ATOM   3763  CD  LYS A 463      20.922 -55.062 -20.828  1.00 97.44           C  
ATOM   3764  CE  LYS A 463      22.109 -56.000 -20.750  1.00 97.44           C  
ATOM   3765  NZ  LYS A 463      23.094 -55.594 -19.719  1.00 97.44           N  
ATOM   3766  N   GLY A 464      16.672 -52.688 -23.531  1.00 97.44           N  
ATOM   3767  CA  GLY A 464      15.492 -51.844 -23.516  1.00 97.44           C  
ATOM   3768  C   GLY A 464      14.398 -52.312 -24.438  1.00 97.44           C  
ATOM   3769  O   GLY A 464      13.227 -52.375 -24.047  1.00 97.44           O  
ATOM   3770  N   MET A 465      14.773 -52.688 -25.625  1.00 97.44           N  
ATOM   3771  CA  MET A 465      13.797 -53.156 -26.625  1.00 97.44           C  
ATOM   3772  C   MET A 465      13.242 -54.531 -26.266  1.00 97.44           C  
ATOM   3773  CB  MET A 465      14.422 -53.188 -28.016  1.00 97.44           C  
ATOM   3774  O   MET A 465      12.078 -54.812 -26.562  1.00 97.44           O  
ATOM   3775  CG  MET A 465      14.820 -51.812 -28.547  1.00 97.44           C  
ATOM   3776  SD  MET A 465      13.406 -50.625 -28.578  1.00 97.44           S  
ATOM   3777  CE  MET A 465      12.383 -51.406 -29.875  1.00 97.44           C  
ATOM   3778  N   GLU A 466      14.086 -55.375 -25.609  1.00 96.31           N  
ATOM   3779  CA  GLU A 466      13.586 -56.656 -25.125  1.00 96.31           C  
ATOM   3780  C   GLU A 466      12.414 -56.469 -24.172  1.00 96.31           C  
ATOM   3781  CB  GLU A 466      14.703 -57.438 -24.438  1.00 96.31           C  
ATOM   3782  O   GLU A 466      11.398 -57.156 -24.281  1.00 96.31           O  
ATOM   3783  CG  GLU A 466      14.266 -58.781 -23.891  1.00 96.31           C  
ATOM   3784  CD  GLU A 466      15.352 -59.500 -23.109  1.00 96.31           C  
ATOM   3785  OE1 GLU A 466      15.102 -60.625 -22.609  1.00 96.31           O  
ATOM   3786  OE2 GLU A 466      16.453 -58.938 -22.969  1.00 96.31           O  
ATOM   3787  N   TYR A 467      12.547 -55.500 -23.266  1.00 94.31           N  
ATOM   3788  CA  TYR A 467      11.484 -55.219 -22.297  1.00 94.31           C  
ATOM   3789  C   TYR A 467      10.203 -54.812 -23.000  1.00 94.31           C  
ATOM   3790  CB  TYR A 467      11.930 -54.156 -21.312  1.00 94.31           C  
ATOM   3791  O   TYR A 467       9.109 -55.250 -22.641  1.00 94.31           O  
ATOM   3792  CG  TYR A 467      10.906 -53.844 -20.250  1.00 94.31           C  
ATOM   3793  CD1 TYR A 467      10.125 -52.688 -20.328  1.00 94.31           C  
ATOM   3794  CD2 TYR A 467      10.711 -54.688 -19.172  1.00 94.31           C  
ATOM   3795  CE1 TYR A 467       9.180 -52.375 -19.344  1.00 94.31           C  
ATOM   3796  CE2 TYR A 467       9.773 -54.406 -18.188  1.00 94.31           C  
ATOM   3797  OH  TYR A 467       8.078 -52.969 -17.312  1.00 94.31           O  
ATOM   3798  CZ  TYR A 467       9.008 -53.250 -18.281  1.00 94.31           C  
ATOM   3799  N   LEU A 468      10.273 -54.000 -24.078  1.00 95.12           N  
ATOM   3800  CA  LEU A 468       9.094 -53.594 -24.828  1.00 95.12           C  
ATOM   3801  C   LEU A 468       8.398 -54.812 -25.453  1.00 95.12           C  
ATOM   3802  CB  LEU A 468       9.477 -52.594 -25.922  1.00 95.12           C  
ATOM   3803  O   LEU A 468       7.164 -54.875 -25.453  1.00 95.12           O  
ATOM   3804  CG  LEU A 468       9.992 -51.219 -25.453  1.00 95.12           C  
ATOM   3805  CD1 LEU A 468      10.266 -50.312 -26.641  1.00 95.12           C  
ATOM   3806  CD2 LEU A 468       8.984 -50.594 -24.500  1.00 95.12           C  
ATOM   3807  N   GLY A 469       9.203 -55.750 -25.844  1.00 93.50           N  
ATOM   3808  CA  GLY A 469       8.633 -56.938 -26.422  1.00 93.50           C  
ATOM   3809  C   GLY A 469       7.840 -57.750 -25.406  1.00 93.50           C  
ATOM   3810  O   GLY A 469       6.766 -58.281 -25.734  1.00 93.50           O  
ATOM   3811  N   THR A 470       8.375 -57.844 -24.203  1.00 94.06           N  
ATOM   3812  CA  THR A 470       7.688 -58.594 -23.188  1.00 94.06           C  
ATOM   3813  C   THR A 470       6.367 -57.938 -22.797  1.00 94.06           C  
ATOM   3814  CB  THR A 470       8.570 -58.781 -21.922  1.00 94.06           C  
ATOM   3815  O   THR A 470       5.414 -58.625 -22.406  1.00 94.06           O  
ATOM   3816  CG2 THR A 470       9.906 -59.406 -22.281  1.00 94.06           C  
ATOM   3817  OG1 THR A 470       8.805 -57.500 -21.344  1.00 94.06           O  
ATOM   3818  N   LYS A 471       6.250 -56.594 -22.906  1.00 93.19           N  
ATOM   3819  CA  LYS A 471       5.035 -55.875 -22.562  1.00 93.19           C  
ATOM   3820  C   LYS A 471       4.156 -55.656 -23.781  1.00 93.19           C  
ATOM   3821  CB  LYS A 471       5.379 -54.531 -21.906  1.00 93.19           C  
ATOM   3822  O   LYS A 471       3.098 -55.031 -23.688  1.00 93.19           O  
ATOM   3823  CG  LYS A 471       6.129 -54.656 -20.578  1.00 93.19           C  
ATOM   3824  CD  LYS A 471       5.266 -55.312 -19.516  1.00 93.19           C  
ATOM   3825  CE  LYS A 471       5.977 -55.344 -18.172  1.00 93.19           C  
ATOM   3826  NZ  LYS A 471       5.141 -56.000 -17.109  1.00 93.19           N  
ATOM   3827  N   ARG A 472       4.625 -56.188 -24.984  1.00 93.31           N  
ATOM   3828  CA  ARG A 472       3.906 -56.188 -26.250  1.00 93.31           C  
ATOM   3829  C   ARG A 472       3.658 -54.750 -26.734  1.00 93.31           C  
ATOM   3830  CB  ARG A 472       2.576 -56.906 -26.125  1.00 93.31           C  
ATOM   3831  O   ARG A 472       2.535 -54.406 -27.109  1.00 93.31           O  
ATOM   3832  CG  ARG A 472       2.727 -58.375 -25.719  1.00 93.31           C  
ATOM   3833  CD  ARG A 472       1.390 -59.094 -25.719  1.00 93.31           C  
ATOM   3834  NE  ARG A 472       0.853 -59.219 -27.078  1.00 93.31           N  
ATOM   3835  NH1 ARG A 472       2.111 -61.094 -27.625  1.00 93.31           N  
ATOM   3836  NH2 ARG A 472       0.656 -60.188 -29.141  1.00 93.31           N  
ATOM   3837  CZ  ARG A 472       1.208 -60.188 -27.938  1.00 93.31           C  
ATOM   3838  N   TYR A 473       4.691 -53.969 -26.734  1.00 93.38           N  
ATOM   3839  CA  TYR A 473       4.688 -52.625 -27.312  1.00 93.38           C  
ATOM   3840  C   TYR A 473       5.641 -52.531 -28.484  1.00 93.38           C  
ATOM   3841  CB  TYR A 473       5.070 -51.594 -26.250  1.00 93.38           C  
ATOM   3842  O   TYR A 473       6.688 -53.188 -28.500  1.00 93.38           O  
ATOM   3843  CG  TYR A 473       3.998 -51.375 -25.219  1.00 93.38           C  
ATOM   3844  CD1 TYR A 473       2.779 -50.781 -25.562  1.00 93.38           C  
ATOM   3845  CD2 TYR A 473       4.199 -51.719 -23.891  1.00 93.38           C  
ATOM   3846  CE1 TYR A 473       1.788 -50.562 -24.609  1.00 93.38           C  
ATOM   3847  CE2 TYR A 473       3.217 -51.500 -22.922  1.00 93.38           C  
ATOM   3848  OH  TYR A 473       1.039 -50.719 -22.344  1.00 93.38           O  
ATOM   3849  CZ  TYR A 473       2.016 -50.938 -23.297  1.00 93.38           C  
ATOM   3850  N   ILE A 474       5.258 -51.781 -29.484  1.00 94.50           N  
ATOM   3851  CA  ILE A 474       6.102 -51.469 -30.641  1.00 94.50           C  
ATOM   3852  C   ILE A 474       6.492 -50.000 -30.609  1.00 94.50           C  
ATOM   3853  CB  ILE A 474       5.395 -51.812 -31.969  1.00 94.50           C  
ATOM   3854  O   ILE A 474       5.625 -49.125 -30.562  1.00 94.50           O  
ATOM   3855  CG1 ILE A 474       4.859 -53.250 -31.922  1.00 94.50           C  
ATOM   3856  CG2 ILE A 474       6.344 -51.594 -33.156  1.00 94.50           C  
ATOM   3857  CD1 ILE A 474       3.887 -53.562 -33.062  1.00 94.50           C  
ATOM   3858  N   HIS A 475       7.766 -49.625 -30.688  1.00 92.56           N  
ATOM   3859  CA  HIS A 475       8.234 -48.250 -30.547  1.00 92.56           C  
ATOM   3860  C   HIS A 475       8.016 -47.469 -31.828  1.00 92.56           C  
ATOM   3861  CB  HIS A 475       9.711 -48.250 -30.156  1.00 92.56           C  
ATOM   3862  O   HIS A 475       7.594 -46.312 -31.781  1.00 92.56           O  
ATOM   3863  CG  HIS A 475      10.211 -46.875 -29.766  1.00 92.56           C  
ATOM   3864  CD2 HIS A 475      10.367 -46.312 -28.547  1.00 92.56           C  
ATOM   3865  ND1 HIS A 475      10.609 -45.938 -30.688  1.00 92.56           N  
ATOM   3866  CE1 HIS A 475      10.992 -44.844 -30.047  1.00 92.56           C  
ATOM   3867  NE2 HIS A 475      10.852 -45.062 -28.750  1.00 92.56           N  
ATOM   3868  N   ARG A 476       8.281 -48.031 -33.031  1.00 92.56           N  
ATOM   3869  CA  ARG A 476       8.078 -47.531 -34.375  1.00 92.56           C  
ATOM   3870  C   ARG A 476       9.000 -46.344 -34.656  1.00 92.56           C  
ATOM   3871  CB  ARG A 476       6.617 -47.125 -34.594  1.00 92.56           C  
ATOM   3872  O   ARG A 476       8.930 -45.750 -35.750  1.00 92.56           O  
ATOM   3873  CG  ARG A 476       5.641 -48.281 -34.562  1.00 92.56           C  
ATOM   3874  CD  ARG A 476       4.199 -47.812 -34.688  1.00 92.56           C  
ATOM   3875  NE  ARG A 476       3.959 -47.125 -35.969  1.00 92.56           N  
ATOM   3876  NH1 ARG A 476       2.059 -46.031 -35.250  1.00 92.56           N  
ATOM   3877  NH2 ARG A 476       2.824 -45.750 -37.406  1.00 92.56           N  
ATOM   3878  CZ  ARG A 476       2.947 -46.312 -36.188  1.00 92.56           C  
ATOM   3879  N   ASP A 477       9.859 -45.875 -33.750  1.00 93.62           N  
ATOM   3880  CA  ASP A 477      10.789 -44.781 -34.000  1.00 93.62           C  
ATOM   3881  C   ASP A 477      12.133 -45.031 -33.312  1.00 93.62           C  
ATOM   3882  CB  ASP A 477      10.195 -43.469 -33.531  1.00 93.62           C  
ATOM   3883  O   ASP A 477      12.656 -44.156 -32.625  1.00 93.62           O  
ATOM   3884  CG  ASP A 477      10.867 -42.250 -34.156  1.00 93.62           C  
ATOM   3885  OD1 ASP A 477      11.641 -42.438 -35.125  1.00 93.62           O  
ATOM   3886  OD2 ASP A 477      10.617 -41.125 -33.688  1.00 93.62           O  
ATOM   3887  N   LEU A 478      12.625 -46.250 -33.500  1.00 95.44           N  
ATOM   3888  CA  LEU A 478      13.969 -46.562 -33.000  1.00 95.44           C  
ATOM   3889  C   LEU A 478      15.031 -45.906 -33.875  1.00 95.44           C  
ATOM   3890  CB  LEU A 478      14.195 -48.062 -32.938  1.00 95.44           C  
ATOM   3891  O   LEU A 478      15.344 -46.375 -34.938  1.00 95.44           O  
ATOM   3892  CG  LEU A 478      15.516 -48.531 -32.344  1.00 95.44           C  
ATOM   3893  CD1 LEU A 478      15.625 -48.062 -30.891  1.00 95.44           C  
ATOM   3894  CD2 LEU A 478      15.641 -50.031 -32.406  1.00 95.44           C  
ATOM   3895  N   ALA A 479      15.508 -44.719 -33.438  1.00 95.75           N  
ATOM   3896  CA  ALA A 479      16.531 -43.906 -34.125  1.00 95.75           C  
ATOM   3897  C   ALA A 479      17.500 -43.281 -33.125  1.00 95.75           C  
ATOM   3898  CB  ALA A 479      15.867 -42.844 -34.969  1.00 95.75           C  
ATOM   3899  O   ALA A 479      17.156 -43.125 -31.938  1.00 95.75           O  
ATOM   3900  N   THR A 480      18.688 -42.969 -33.594  1.00 96.31           N  
ATOM   3901  CA  THR A 480      19.719 -42.406 -32.719  1.00 96.31           C  
ATOM   3902  C   THR A 480      19.297 -41.062 -32.125  1.00 96.31           C  
ATOM   3903  CB  THR A 480      21.047 -42.250 -33.469  1.00 96.31           C  
ATOM   3904  O   THR A 480      19.688 -40.719 -31.016  1.00 96.31           O  
ATOM   3905  CG2 THR A 480      21.656 -43.594 -33.844  1.00 96.31           C  
ATOM   3906  OG1 THR A 480      20.812 -41.500 -34.656  1.00 96.31           O  
ATOM   3907  N   ARG A 481      18.344 -40.375 -32.812  1.00 94.50           N  
ATOM   3908  CA  ARG A 481      17.891 -39.062 -32.344  1.00 94.50           C  
ATOM   3909  C   ARG A 481      16.969 -39.219 -31.125  1.00 94.50           C  
ATOM   3910  CB  ARG A 481      17.172 -38.312 -33.469  1.00 94.50           C  
ATOM   3911  O   ARG A 481      16.719 -38.250 -30.406  1.00 94.50           O  
ATOM   3912  CG  ARG A 481      15.906 -39.000 -33.938  1.00 94.50           C  
ATOM   3913  CD  ARG A 481      15.289 -38.281 -35.125  1.00 94.50           C  
ATOM   3914  NE  ARG A 481      14.086 -38.969 -35.625  1.00 94.50           N  
ATOM   3915  NH1 ARG A 481      15.203 -40.438 -37.000  1.00 94.50           N  
ATOM   3916  NH2 ARG A 481      12.914 -40.500 -36.844  1.00 94.50           N  
ATOM   3917  CZ  ARG A 481      14.070 -39.969 -36.469  1.00 94.50           C  
ATOM   3918  N   ASN A 482      16.531 -40.500 -30.828  1.00 93.62           N  
ATOM   3919  CA  ASN A 482      15.586 -40.719 -29.734  1.00 93.62           C  
ATOM   3920  C   ASN A 482      16.219 -41.500 -28.594  1.00 93.62           C  
ATOM   3921  CB  ASN A 482      14.328 -41.406 -30.234  1.00 93.62           C  
ATOM   3922  O   ASN A 482      15.547 -41.875 -27.625  1.00 93.62           O  
ATOM   3923  CG  ASN A 482      13.523 -40.531 -31.188  1.00 93.62           C  
ATOM   3924  ND2 ASN A 482      12.812 -41.188 -32.125  1.00 93.62           N  
ATOM   3925  OD1 ASN A 482      13.531 -39.312 -31.094  1.00 93.62           O  
ATOM   3926  N   ILE A 483      17.516 -41.875 -28.766  1.00 96.00           N  
ATOM   3927  CA  ILE A 483      18.266 -42.469 -27.672  1.00 96.00           C  
ATOM   3928  C   ILE A 483      18.891 -41.375 -26.797  1.00 96.00           C  
ATOM   3929  CB  ILE A 483      19.375 -43.406 -28.203  1.00 96.00           C  
ATOM   3930  O   ILE A 483      19.750 -40.625 -27.266  1.00 96.00           O  
ATOM   3931  CG1 ILE A 483      18.766 -44.438 -29.172  1.00 96.00           C  
ATOM   3932  CG2 ILE A 483      20.078 -44.125 -27.031  1.00 96.00           C  
ATOM   3933  CD1 ILE A 483      17.719 -45.344 -28.547  1.00 96.00           C  
ATOM   3934  N   LEU A 484      18.391 -41.312 -25.500  1.00 95.19           N  
ATOM   3935  CA  LEU A 484      18.828 -40.281 -24.594  1.00 95.19           C  
ATOM   3936  C   LEU A 484      19.969 -40.750 -23.703  1.00 95.19           C  
ATOM   3937  CB  LEU A 484      17.656 -39.812 -23.719  1.00 95.19           C  
ATOM   3938  O   LEU A 484      19.891 -41.844 -23.109  1.00 95.19           O  
ATOM   3939  CG  LEU A 484      16.438 -39.281 -24.453  1.00 95.19           C  
ATOM   3940  CD1 LEU A 484      15.336 -38.906 -23.453  1.00 95.19           C  
ATOM   3941  CD2 LEU A 484      16.797 -38.094 -25.328  1.00 95.19           C  
ATOM   3942  N   VAL A 485      21.016 -39.969 -23.672  1.00 94.12           N  
ATOM   3943  CA  VAL A 485      22.219 -40.344 -22.938  1.00 94.12           C  
ATOM   3944  C   VAL A 485      22.078 -39.906 -21.469  1.00 94.12           C  
ATOM   3945  CB  VAL A 485      23.484 -39.719 -23.547  1.00 94.12           C  
ATOM   3946  O   VAL A 485      21.984 -38.719 -21.172  1.00 94.12           O  
ATOM   3947  CG1 VAL A 485      24.734 -40.188 -22.781  1.00 94.12           C  
ATOM   3948  CG2 VAL A 485      23.609 -40.094 -25.031  1.00 94.12           C  
ATOM   3949  N   GLU A 486      21.984 -40.938 -20.547  1.00 89.56           N  
ATOM   3950  CA  GLU A 486      21.891 -40.625 -19.125  1.00 89.56           C  
ATOM   3951  C   GLU A 486      23.250 -40.281 -18.531  1.00 89.56           C  
ATOM   3952  CB  GLU A 486      21.281 -41.812 -18.375  1.00 89.56           C  
ATOM   3953  O   GLU A 486      23.391 -39.281 -17.844  1.00 89.56           O  
ATOM   3954  CG  GLU A 486      21.156 -41.594 -16.875  1.00 89.56           C  
ATOM   3955  CD  GLU A 486      20.625 -42.812 -16.125  1.00 89.56           C  
ATOM   3956  OE1 GLU A 486      20.203 -42.688 -14.961  1.00 89.56           O  
ATOM   3957  OE2 GLU A 486      20.641 -43.938 -16.719  1.00 89.56           O  
ATOM   3958  N   ASN A 487      24.219 -41.000 -18.734  1.00 88.19           N  
ATOM   3959  CA  ASN A 487      25.625 -40.781 -18.406  1.00 88.19           C  
ATOM   3960  C   ASN A 487      26.547 -41.469 -19.406  1.00 88.19           C  
ATOM   3961  CB  ASN A 487      25.922 -41.250 -16.984  1.00 88.19           C  
ATOM   3962  O   ASN A 487      26.078 -42.094 -20.359  1.00 88.19           O  
ATOM   3963  CG  ASN A 487      25.609 -42.719 -16.766  1.00 88.19           C  
ATOM   3964  ND2 ASN A 487      24.656 -43.000 -15.883  1.00 88.19           N  
ATOM   3965  OD1 ASN A 487      26.219 -43.594 -17.391  1.00 88.19           O  
ATOM   3966  N   GLU A 488      27.844 -41.406 -19.219  1.00 92.81           N  
ATOM   3967  CA  GLU A 488      28.797 -41.938 -20.203  1.00 92.81           C  
ATOM   3968  C   GLU A 488      28.703 -43.438 -20.328  1.00 92.81           C  
ATOM   3969  CB  GLU A 488      30.234 -41.531 -19.828  1.00 92.81           C  
ATOM   3970  O   GLU A 488      29.125 -44.000 -21.344  1.00 92.81           O  
ATOM   3971  CG  GLU A 488      30.484 -40.031 -19.891  1.00 92.81           C  
ATOM   3972  CD  GLU A 488      31.906 -39.625 -19.516  1.00 92.81           C  
ATOM   3973  OE1 GLU A 488      32.219 -38.438 -19.500  1.00 92.81           O  
ATOM   3974  OE2 GLU A 488      32.719 -40.562 -19.250  1.00 92.81           O  
ATOM   3975  N   ASN A 489      28.078 -44.094 -19.406  1.00 93.06           N  
ATOM   3976  CA  ASN A 489      28.062 -45.562 -19.422  1.00 93.06           C  
ATOM   3977  C   ASN A 489      26.641 -46.094 -19.578  1.00 93.06           C  
ATOM   3978  CB  ASN A 489      28.703 -46.125 -18.141  1.00 93.06           C  
ATOM   3979  O   ASN A 489      26.438 -47.312 -19.703  1.00 93.06           O  
ATOM   3980  CG  ASN A 489      30.188 -45.812 -18.047  1.00 93.06           C  
ATOM   3981  ND2 ASN A 489      30.641 -45.469 -16.844  1.00 93.06           N  
ATOM   3982  OD1 ASN A 489      30.906 -45.844 -19.047  1.00 93.06           O  
ATOM   3983  N   ARG A 490      25.641 -45.250 -19.641  1.00 94.75           N  
ATOM   3984  CA  ARG A 490      24.250 -45.719 -19.719  1.00 94.75           C  
ATOM   3985  C   ARG A 490      23.406 -44.750 -20.562  1.00 94.75           C  
ATOM   3986  CB  ARG A 490      23.656 -45.875 -18.328  1.00 94.75           C  
ATOM   3987  O   ARG A 490      23.500 -43.531 -20.406  1.00 94.75           O  
ATOM   3988  CG  ARG A 490      22.281 -46.531 -18.328  1.00 94.75           C  
ATOM   3989  CD  ARG A 490      21.703 -46.625 -16.922  1.00 94.75           C  
ATOM   3990  NE  ARG A 490      22.562 -47.344 -16.016  1.00 94.75           N  
ATOM   3991  NH1 ARG A 490      21.688 -49.438 -16.531  1.00 94.75           N  
ATOM   3992  NH2 ARG A 490      23.391 -49.250 -14.992  1.00 94.75           N  
ATOM   3993  CZ  ARG A 490      22.547 -48.688 -15.844  1.00 94.75           C  
ATOM   3994  N   VAL A 491      22.594 -45.344 -21.516  1.00 96.81           N  
ATOM   3995  CA  VAL A 491      21.672 -44.562 -22.328  1.00 96.81           C  
ATOM   3996  C   VAL A 491      20.250 -45.094 -22.141  1.00 96.81           C  
ATOM   3997  CB  VAL A 491      22.062 -44.625 -23.828  1.00 96.81           C  
ATOM   3998  O   VAL A 491      20.047 -46.188 -21.641  1.00 96.81           O  
ATOM   3999  CG1 VAL A 491      23.453 -44.000 -24.031  1.00 96.81           C  
ATOM   4000  CG2 VAL A 491      22.016 -46.062 -24.344  1.00 96.81           C  
ATOM   4001  N   LYS A 492      19.234 -44.281 -22.453  1.00 96.31           N  
ATOM   4002  CA  LYS A 492      17.828 -44.656 -22.328  1.00 96.31           C  
ATOM   4003  C   LYS A 492      17.078 -44.375 -23.625  1.00 96.31           C  
ATOM   4004  CB  LYS A 492      17.172 -43.875 -21.172  1.00 96.31           C  
ATOM   4005  O   LYS A 492      17.344 -43.406 -24.312  1.00 96.31           O  
ATOM   4006  CG  LYS A 492      17.781 -44.188 -19.812  1.00 96.31           C  
ATOM   4007  CD  LYS A 492      17.016 -43.469 -18.688  1.00 96.31           C  
ATOM   4008  CE  LYS A 492      17.594 -43.812 -17.328  1.00 96.31           C  
ATOM   4009  NZ  LYS A 492      16.766 -43.250 -16.219  1.00 96.31           N  
ATOM   4010  N   ILE A 493      16.125 -45.250 -23.906  1.00 96.56           N  
ATOM   4011  CA  ILE A 493      15.266 -45.031 -25.062  1.00 96.56           C  
ATOM   4012  C   ILE A 493      14.125 -44.094 -24.703  1.00 96.56           C  
ATOM   4013  CB  ILE A 493      14.703 -46.375 -25.578  1.00 96.56           C  
ATOM   4014  O   ILE A 493      13.453 -44.281 -23.688  1.00 96.56           O  
ATOM   4015  CG1 ILE A 493      15.852 -47.344 -25.906  1.00 96.56           C  
ATOM   4016  CG2 ILE A 493      13.820 -46.156 -26.812  1.00 96.56           C  
ATOM   4017  CD1 ILE A 493      15.398 -48.781 -26.203  1.00 96.56           C  
ATOM   4018  N   GLY A 494      13.953 -43.062 -25.531  1.00 93.50           N  
ATOM   4019  CA  GLY A 494      12.875 -42.094 -25.312  1.00 93.50           C  
ATOM   4020  C   GLY A 494      12.000 -41.906 -26.547  1.00 93.50           C  
ATOM   4021  O   GLY A 494      12.031 -42.719 -27.469  1.00 93.50           O  
ATOM   4022  N   ASP A 495      11.164 -40.906 -26.516  1.00 88.38           N  
ATOM   4023  CA  ASP A 495      10.227 -40.500 -27.547  1.00 88.38           C  
ATOM   4024  C   ASP A 495       9.273 -41.625 -27.922  1.00 88.38           C  
ATOM   4025  CB  ASP A 495      10.984 -40.000 -28.781  1.00 88.38           C  
ATOM   4026  O   ASP A 495       9.461 -42.281 -28.953  1.00 88.38           O  
ATOM   4027  CG  ASP A 495      10.109 -39.219 -29.750  1.00 88.38           C  
ATOM   4028  OD1 ASP A 495       8.906 -39.031 -29.469  1.00 88.38           O  
ATOM   4029  OD2 ASP A 495      10.625 -38.781 -30.797  1.00 88.38           O  
ATOM   4030  N   PHE A 496       8.258 -41.781 -27.281  1.00 90.00           N  
ATOM   4031  CA  PHE A 496       7.262 -42.812 -27.469  1.00 90.00           C  
ATOM   4032  C   PHE A 496       6.023 -42.250 -28.172  1.00 90.00           C  
ATOM   4033  CB  PHE A 496       6.875 -43.438 -26.125  1.00 90.00           C  
ATOM   4034  O   PHE A 496       4.930 -42.812 -28.031  1.00 90.00           O  
ATOM   4035  CG  PHE A 496       7.988 -44.219 -25.484  1.00 90.00           C  
ATOM   4036  CD1 PHE A 496       8.141 -45.562 -25.734  1.00 90.00           C  
ATOM   4037  CD2 PHE A 496       8.875 -43.594 -24.625  1.00 90.00           C  
ATOM   4038  CE1 PHE A 496       9.172 -46.281 -25.125  1.00 90.00           C  
ATOM   4039  CE2 PHE A 496       9.906 -44.312 -24.016  1.00 90.00           C  
ATOM   4040  CZ  PHE A 496      10.055 -45.656 -24.266  1.00 90.00           C  
ATOM   4041  N   GLY A 497       6.164 -41.250 -28.922  1.00 88.06           N  
ATOM   4042  CA  GLY A 497       5.059 -40.594 -29.578  1.00 88.06           C  
ATOM   4043  C   GLY A 497       4.375 -41.469 -30.625  1.00 88.06           C  
ATOM   4044  O   GLY A 497       3.178 -41.312 -30.875  1.00 88.06           O  
ATOM   4045  N   LEU A 498       5.102 -42.438 -31.203  1.00 89.25           N  
ATOM   4046  CA  LEU A 498       4.539 -43.281 -32.250  1.00 89.25           C  
ATOM   4047  C   LEU A 498       4.305 -44.719 -31.719  1.00 89.25           C  
ATOM   4048  CB  LEU A 498       5.465 -43.344 -33.469  1.00 89.25           C  
ATOM   4049  O   LEU A 498       3.916 -45.594 -32.469  1.00 89.25           O  
ATOM   4050  CG  LEU A 498       5.633 -42.031 -34.250  1.00 89.25           C  
ATOM   4051  CD1 LEU A 498       6.625 -42.219 -35.375  1.00 89.25           C  
ATOM   4052  CD2 LEU A 498       4.289 -41.531 -34.750  1.00 89.25           C  
ATOM   4053  N   THR A 499       4.500 -44.875 -30.422  1.00 90.06           N  
ATOM   4054  CA  THR A 499       4.398 -46.188 -29.812  1.00 90.06           C  
ATOM   4055  C   THR A 499       2.945 -46.656 -29.781  1.00 90.06           C  
ATOM   4056  CB  THR A 499       4.973 -46.219 -28.391  1.00 90.06           C  
ATOM   4057  O   THR A 499       2.041 -45.875 -29.484  1.00 90.06           O  
ATOM   4058  CG2 THR A 499       4.848 -47.594 -27.750  1.00 90.06           C  
ATOM   4059  OG1 THR A 499       6.355 -45.844 -28.422  1.00 90.06           O  
ATOM   4060  N   LYS A 500       2.713 -47.906 -30.156  1.00 89.56           N  
ATOM   4061  CA  LYS A 500       1.374 -48.500 -30.156  1.00 89.56           C  
ATOM   4062  C   LYS A 500       1.354 -49.812 -29.391  1.00 89.56           C  
ATOM   4063  CB  LYS A 500       0.878 -48.719 -31.578  1.00 89.56           C  
ATOM   4064  O   LYS A 500       2.400 -50.438 -29.172  1.00 89.56           O  
ATOM   4065  CG  LYS A 500       0.752 -47.438 -32.406  1.00 89.56           C  
ATOM   4066  CD  LYS A 500      -0.396 -46.594 -31.906  1.00 89.56           C  
ATOM   4067  CE  LYS A 500      -0.551 -45.312 -32.750  1.00 89.56           C  
ATOM   4068  NZ  LYS A 500      -1.670 -44.469 -32.250  1.00 89.56           N  
ATOM   4069  N   VAL A 501       0.104 -50.188 -28.984  1.00 88.62           N  
ATOM   4070  CA  VAL A 501      -0.116 -51.438 -28.250  1.00 88.62           C  
ATOM   4071  C   VAL A 501      -0.332 -52.594 -29.234  1.00 88.62           C  
ATOM   4072  CB  VAL A 501      -1.321 -51.344 -27.297  1.00 88.62           C  
ATOM   4073  O   VAL A 501      -1.104 -52.469 -30.188  1.00 88.62           O  
ATOM   4074  CG1 VAL A 501      -2.609 -51.062 -28.078  1.00 88.62           C  
ATOM   4075  CG2 VAL A 501      -1.447 -52.594 -26.453  1.00 88.62           C  
ATOM   4076  N   LEU A 502       0.509 -53.656 -29.016  1.00 90.81           N  
ATOM   4077  CA  LEU A 502       0.305 -54.875 -29.781  1.00 90.81           C  
ATOM   4078  C   LEU A 502      -0.850 -55.688 -29.203  1.00 90.81           C  
ATOM   4079  CB  LEU A 502       1.583 -55.719 -29.781  1.00 90.81           C  
ATOM   4080  O   LEU A 502      -0.815 -56.094 -28.031  1.00 90.81           O  
ATOM   4081  CG  LEU A 502       1.585 -56.938 -30.703  1.00 90.81           C  
ATOM   4082  CD1 LEU A 502       1.466 -56.500 -32.156  1.00 90.81           C  
ATOM   4083  CD2 LEU A 502       2.846 -57.781 -30.500  1.00 90.81           C  
ATOM   4084  N   PRO A 503      -1.873 -56.000 -30.047  1.00 89.38           N  
ATOM   4085  CA  PRO A 503      -3.014 -56.750 -29.547  1.00 89.38           C  
ATOM   4086  C   PRO A 503      -2.627 -58.156 -29.109  1.00 89.38           C  
ATOM   4087  CB  PRO A 503      -3.963 -56.812 -30.750  1.00 89.38           C  
ATOM   4088  O   PRO A 503      -1.692 -58.750 -29.656  1.00 89.38           O  
ATOM   4089  CG  PRO A 503      -3.502 -55.688 -31.641  1.00 89.38           C  
ATOM   4090  CD  PRO A 503      -2.027 -55.500 -31.438  1.00 89.38           C  
ATOM   4091  N   GLN A 504      -3.359 -58.688 -28.125  1.00 89.88           N  
ATOM   4092  CA  GLN A 504      -3.053 -60.000 -27.578  1.00 89.88           C  
ATOM   4093  C   GLN A 504      -3.398 -61.125 -28.578  1.00 89.88           C  
ATOM   4094  CB  GLN A 504      -3.805 -60.219 -26.266  1.00 89.88           C  
ATOM   4095  O   GLN A 504      -2.691 -62.125 -28.656  1.00 89.88           O  
ATOM   4096  CG  GLN A 504      -3.389 -61.500 -25.531  1.00 89.88           C  
ATOM   4097  CD  GLN A 504      -1.945 -61.469 -25.062  1.00 89.88           C  
ATOM   4098  NE2 GLN A 504      -1.393 -62.625 -24.750  1.00 89.88           N  
ATOM   4099  OE1 GLN A 504      -1.332 -60.375 -24.984  1.00 89.88           O  
ATOM   4100  N   ASP A 505      -4.387 -60.844 -29.406  1.00 90.56           N  
ATOM   4101  CA  ASP A 505      -4.863 -61.906 -30.312  1.00 90.56           C  
ATOM   4102  C   ASP A 505      -4.129 -61.844 -31.656  1.00 90.56           C  
ATOM   4103  CB  ASP A 505      -6.371 -61.750 -30.531  1.00 90.56           C  
ATOM   4104  O   ASP A 505      -4.344 -62.688 -32.531  1.00 90.56           O  
ATOM   4105  CG  ASP A 505      -6.781 -60.375 -31.047  1.00 90.56           C  
ATOM   4106  OD1 ASP A 505      -6.141 -59.375 -30.656  1.00 90.56           O  
ATOM   4107  OD2 ASP A 505      -7.750 -60.312 -31.828  1.00 90.56           O  
ATOM   4108  N   LYS A 506      -3.273 -60.781 -31.922  1.00 91.25           N  
ATOM   4109  CA  LYS A 506      -2.525 -60.625 -33.156  1.00 91.25           C  
ATOM   4110  C   LYS A 506      -1.031 -60.469 -32.875  1.00 91.25           C  
ATOM   4111  CB  LYS A 506      -3.041 -59.406 -33.938  1.00 91.25           C  
ATOM   4112  O   LYS A 506      -0.635 -60.031 -31.812  1.00 91.25           O  
ATOM   4113  CG  LYS A 506      -4.508 -59.500 -34.344  1.00 91.25           C  
ATOM   4114  CD  LYS A 506      -4.957 -58.281 -35.125  1.00 91.25           C  
ATOM   4115  CE  LYS A 506      -6.445 -58.344 -35.438  1.00 91.25           C  
ATOM   4116  NZ  LYS A 506      -6.910 -57.125 -36.156  1.00 91.25           N  
ATOM   4117  N   GLU A 507      -0.308 -60.875 -33.906  1.00 91.69           N  
ATOM   4118  CA  GLU A 507       1.141 -60.812 -33.750  1.00 91.69           C  
ATOM   4119  C   GLU A 507       1.688 -59.531 -34.406  1.00 91.69           C  
ATOM   4120  CB  GLU A 507       1.823 -62.031 -34.375  1.00 91.69           C  
ATOM   4121  O   GLU A 507       2.900 -59.312 -34.406  1.00 91.69           O  
ATOM   4122  CG  GLU A 507       1.538 -63.312 -33.594  1.00 91.69           C  
ATOM   4123  CD  GLU A 507       2.350 -64.500 -34.125  1.00 91.69           C  
ATOM   4124  OE1 GLU A 507       2.330 -65.562 -33.469  1.00 91.69           O  
ATOM   4125  OE2 GLU A 507       3.012 -64.375 -35.156  1.00 91.69           O  
ATOM   4126  N   TYR A 508       0.771 -58.750 -34.938  1.00 94.44           N  
ATOM   4127  CA  TYR A 508       1.201 -57.500 -35.562  1.00 94.44           C  
ATOM   4128  C   TYR A 508       0.162 -56.406 -35.344  1.00 94.44           C  
ATOM   4129  CB  TYR A 508       1.462 -57.719 -37.062  1.00 94.44           C  
ATOM   4130  O   TYR A 508      -0.961 -56.688 -34.938  1.00 94.44           O  
ATOM   4131  CG  TYR A 508       0.229 -58.094 -37.844  1.00 94.44           C  
ATOM   4132  CD1 TYR A 508      -0.096 -59.438 -38.062  1.00 94.44           C  
ATOM   4133  CD2 TYR A 508      -0.614 -57.094 -38.344  1.00 94.44           C  
ATOM   4134  CE1 TYR A 508      -1.229 -59.781 -38.812  1.00 94.44           C  
ATOM   4135  CE2 TYR A 508      -1.750 -57.438 -39.094  1.00 94.44           C  
ATOM   4136  OH  TYR A 508      -3.174 -59.125 -40.031  1.00 94.44           O  
ATOM   4137  CZ  TYR A 508      -2.049 -58.781 -39.312  1.00 94.44           C  
ATOM   4138  N   TYR A 509       0.531 -55.094 -35.500  1.00 93.62           N  
ATOM   4139  CA  TYR A 509      -0.331 -53.938 -35.469  1.00 93.62           C  
ATOM   4140  C   TYR A 509      -0.299 -53.219 -36.844  1.00 93.62           C  
ATOM   4141  CB  TYR A 509       0.092 -52.969 -34.375  1.00 93.62           C  
ATOM   4142  O   TYR A 509       0.776 -52.906 -37.344  1.00 93.62           O  
ATOM   4143  CG  TYR A 509      -0.710 -51.688 -34.344  1.00 93.62           C  
ATOM   4144  CD1 TYR A 509      -0.248 -50.531 -34.969  1.00 93.62           C  
ATOM   4145  CD2 TYR A 509      -1.932 -51.625 -33.688  1.00 93.62           C  
ATOM   4146  CE1 TYR A 509      -0.983 -49.344 -34.938  1.00 93.62           C  
ATOM   4147  CE2 TYR A 509      -2.676 -50.438 -33.656  1.00 93.62           C  
ATOM   4148  OH  TYR A 509      -2.926 -48.156 -34.250  1.00 93.62           O  
ATOM   4149  CZ  TYR A 509      -2.193 -49.312 -34.281  1.00 93.62           C  
ATOM   4150  N   LYS A 510      -1.479 -53.031 -37.375  1.00 94.00           N  
ATOM   4151  CA  LYS A 510      -1.564 -52.344 -38.656  1.00 94.00           C  
ATOM   4152  C   LYS A 510      -1.885 -50.844 -38.438  1.00 94.00           C  
ATOM   4153  CB  LYS A 510      -2.621 -52.969 -39.531  1.00 94.00           C  
ATOM   4154  O   LYS A 510      -2.885 -50.500 -37.812  1.00 94.00           O  
ATOM   4155  CG  LYS A 510      -2.633 -52.438 -40.969  1.00 94.00           C  
ATOM   4156  CD  LYS A 510      -3.574 -53.250 -41.875  1.00 94.00           C  
ATOM   4157  CE  LYS A 510      -3.531 -52.750 -43.312  1.00 94.00           C  
ATOM   4158  NZ  LYS A 510      -4.391 -53.594 -44.188  1.00 94.00           N  
ATOM   4159  N   VAL A 511      -1.014 -49.906 -38.938  1.00 90.19           N  
ATOM   4160  CA  VAL A 511      -1.209 -48.469 -38.812  1.00 90.19           C  
ATOM   4161  C   VAL A 511      -2.275 -48.000 -39.812  1.00 90.19           C  
ATOM   4162  CB  VAL A 511       0.108 -47.688 -39.062  1.00 90.19           C  
ATOM   4163  O   VAL A 511      -2.170 -48.281 -41.031  1.00 90.19           O  
ATOM   4164  CG1 VAL A 511      -0.127 -46.188 -38.969  1.00 90.19           C  
ATOM   4165  CG2 VAL A 511       1.171 -48.125 -38.062  1.00 90.19           C  
ATOM   4166  N   LYS A 512      -3.318 -47.344 -39.344  1.00 89.31           N  
ATOM   4167  CA  LYS A 512      -4.414 -46.875 -40.188  1.00 89.31           C  
ATOM   4168  C   LYS A 512      -4.402 -45.344 -40.281  1.00 89.31           C  
ATOM   4169  CB  LYS A 512      -5.758 -47.344 -39.625  1.00 89.31           C  
ATOM   4170  O   LYS A 512      -5.117 -44.781 -41.125  1.00 89.31           O  
ATOM   4171  CG  LYS A 512      -5.926 -48.844 -39.625  1.00 89.31           C  
ATOM   4172  CD  LYS A 512      -7.289 -49.250 -39.094  1.00 89.31           C  
ATOM   4173  CE  LYS A 512      -7.441 -50.781 -39.062  1.00 89.31           C  
ATOM   4174  NZ  LYS A 512      -8.758 -51.188 -38.469  1.00 89.31           N  
ATOM   4175  N   GLU A 513      -3.650 -44.688 -39.500  1.00 85.12           N  
ATOM   4176  CA  GLU A 513      -3.605 -43.219 -39.469  1.00 85.12           C  
ATOM   4177  C   GLU A 513      -2.432 -42.688 -40.281  1.00 85.12           C  
ATOM   4178  CB  GLU A 513      -3.512 -42.688 -38.031  1.00 85.12           C  
ATOM   4179  O   GLU A 513      -1.285 -43.094 -40.062  1.00 85.12           O  
ATOM   4180  CG  GLU A 513      -4.711 -43.062 -37.156  1.00 85.12           C  
ATOM   4181  CD  GLU A 513      -4.559 -42.625 -35.719  1.00 85.12           C  
ATOM   4182  OE1 GLU A 513      -5.461 -42.938 -34.906  1.00 85.12           O  
ATOM   4183  OE2 GLU A 513      -3.531 -42.000 -35.406  1.00 85.12           O  
ATOM   4184  N   PRO A 514      -2.760 -41.844 -41.312  1.00 81.69           N  
ATOM   4185  CA  PRO A 514      -1.671 -41.250 -42.125  1.00 81.69           C  
ATOM   4186  C   PRO A 514      -0.860 -40.219 -41.312  1.00 81.69           C  
ATOM   4187  CB  PRO A 514      -2.398 -40.594 -43.281  1.00 81.69           C  
ATOM   4188  O   PRO A 514      -1.258 -39.844 -40.219  1.00 81.69           O  
ATOM   4189  CG  PRO A 514      -3.727 -40.188 -42.719  1.00 81.69           C  
ATOM   4190  CD  PRO A 514      -4.125 -41.188 -41.688  1.00 81.69           C  
ATOM   4191  N   GLY A 515       0.258 -39.812 -41.812  1.00 78.81           N  
ATOM   4192  CA  GLY A 515       1.118 -38.812 -41.219  1.00 78.81           C  
ATOM   4193  C   GLY A 515       2.588 -39.000 -41.531  1.00 78.81           C  
ATOM   4194  O   GLY A 515       2.963 -40.031 -42.125  1.00 78.81           O  
ATOM   4195  N   GLU A 516       3.379 -38.031 -41.031  1.00 81.75           N  
ATOM   4196  CA  GLU A 516       4.820 -38.125 -41.250  1.00 81.75           C  
ATOM   4197  C   GLU A 516       5.434 -39.219 -40.406  1.00 81.75           C  
ATOM   4198  CB  GLU A 516       5.504 -36.781 -41.000  1.00 81.75           C  
ATOM   4199  O   GLU A 516       5.137 -39.312 -39.188  1.00 81.75           O  
ATOM   4200  CG  GLU A 516       5.152 -35.688 -42.000  1.00 81.75           C  
ATOM   4201  CD  GLU A 516       5.926 -34.406 -41.781  1.00 81.75           C  
ATOM   4202  OE1 GLU A 516       5.750 -33.469 -42.562  1.00 81.75           O  
ATOM   4203  OE2 GLU A 516       6.715 -34.344 -40.812  1.00 81.75           O  
ATOM   4204  N   SER A 517       6.129 -40.156 -41.094  1.00 86.88           N  
ATOM   4205  CA  SER A 517       6.797 -41.250 -40.406  1.00 86.88           C  
ATOM   4206  C   SER A 517       8.250 -41.375 -40.844  1.00 86.88           C  
ATOM   4207  CB  SER A 517       6.055 -42.562 -40.656  1.00 86.88           C  
ATOM   4208  O   SER A 517       8.586 -41.031 -42.000  1.00 86.88           O  
ATOM   4209  OG  SER A 517       4.742 -42.500 -40.125  1.00 86.88           O  
ATOM   4210  N   PRO A 518       9.117 -41.812 -40.000  1.00 91.25           N  
ATOM   4211  CA  PRO A 518      10.523 -41.969 -40.375  1.00 91.25           C  
ATOM   4212  C   PRO A 518      10.766 -43.156 -41.312  1.00 91.25           C  
ATOM   4213  CB  PRO A 518      11.234 -42.156 -39.031  1.00 91.25           C  
ATOM   4214  O   PRO A 518      11.227 -44.219 -40.844  1.00 91.25           O  
ATOM   4215  CG  PRO A 518      10.219 -42.812 -38.156  1.00 91.25           C  
ATOM   4216  CD  PRO A 518       8.859 -42.312 -38.562  1.00 91.25           C  
ATOM   4217  N   ILE A 519      10.688 -42.938 -42.562  1.00 93.00           N  
ATOM   4218  CA  ILE A 519      10.625 -43.969 -43.562  1.00 93.00           C  
ATOM   4219  C   ILE A 519      11.984 -44.656 -43.688  1.00 93.00           C  
ATOM   4220  CB  ILE A 519      10.180 -43.438 -44.938  1.00 93.00           C  
ATOM   4221  O   ILE A 519      12.070 -45.844 -44.031  1.00 93.00           O  
ATOM   4222  CG1 ILE A 519      11.055 -42.250 -45.344  1.00 93.00           C  
ATOM   4223  CG2 ILE A 519       8.695 -43.031 -44.906  1.00 93.00           C  
ATOM   4224  CD1 ILE A 519      10.789 -41.719 -46.750  1.00 93.00           C  
ATOM   4225  N   PHE A 520      13.102 -44.031 -43.312  1.00 93.81           N  
ATOM   4226  CA  PHE A 520      14.445 -44.562 -43.469  1.00 93.81           C  
ATOM   4227  C   PHE A 520      14.750 -45.594 -42.375  1.00 93.81           C  
ATOM   4228  CB  PHE A 520      15.492 -43.438 -43.438  1.00 93.81           C  
ATOM   4229  O   PHE A 520      15.734 -46.312 -42.469  1.00 93.81           O  
ATOM   4230  CG  PHE A 520      15.375 -42.500 -44.594  1.00 93.81           C  
ATOM   4231  CD1 PHE A 520      15.820 -42.844 -45.844  1.00 93.81           C  
ATOM   4232  CD2 PHE A 520      14.828 -41.219 -44.406  1.00 93.81           C  
ATOM   4233  CE1 PHE A 520      15.711 -41.969 -46.938  1.00 93.81           C  
ATOM   4234  CE2 PHE A 520      14.719 -40.344 -45.469  1.00 93.81           C  
ATOM   4235  CZ  PHE A 520      15.164 -40.688 -46.719  1.00 93.81           C  
ATOM   4236  N   TRP A 521      13.883 -45.781 -41.406  1.00 95.56           N  
ATOM   4237  CA  TRP A 521      14.117 -46.719 -40.281  1.00 95.56           C  
ATOM   4238  C   TRP A 521      13.062 -47.812 -40.250  1.00 95.56           C  
ATOM   4239  CB  TRP A 521      14.109 -45.938 -38.938  1.00 95.56           C  
ATOM   4240  O   TRP A 521      13.055 -48.656 -39.344  1.00 95.56           O  
ATOM   4241  CG  TRP A 521      15.320 -45.094 -38.750  1.00 95.56           C  
ATOM   4242  CD1 TRP A 521      16.469 -45.438 -38.094  1.00 95.56           C  
ATOM   4243  CD2 TRP A 521      15.508 -43.750 -39.188  1.00 95.56           C  
ATOM   4244  CE2 TRP A 521      16.781 -43.344 -38.750  1.00 95.56           C  
ATOM   4245  CE3 TRP A 521      14.703 -42.844 -39.875  1.00 95.56           C  
ATOM   4246  NE1 TRP A 521      17.359 -44.375 -38.094  1.00 95.56           N  
ATOM   4247  CH2 TRP A 521      16.484 -41.188 -39.719  1.00 95.56           C  
ATOM   4248  CZ2 TRP A 521      17.297 -42.062 -39.000  1.00 95.56           C  
ATOM   4249  CZ3 TRP A 521      15.203 -41.562 -40.156  1.00 95.56           C  
ATOM   4250  N   TYR A 522      12.227 -47.906 -41.250  1.00 95.75           N  
ATOM   4251  CA  TYR A 522      11.148 -48.875 -41.219  1.00 95.75           C  
ATOM   4252  C   TYR A 522      11.531 -50.125 -42.000  1.00 95.75           C  
ATOM   4253  CB  TYR A 522       9.859 -48.281 -41.781  1.00 95.75           C  
ATOM   4254  O   TYR A 522      12.305 -50.062 -42.938  1.00 95.75           O  
ATOM   4255  CG  TYR A 522       9.109 -47.406 -40.812  1.00 95.75           C  
ATOM   4256  CD1 TYR A 522       9.422 -47.438 -39.438  1.00 95.75           C  
ATOM   4257  CD2 TYR A 522       8.086 -46.594 -41.250  1.00 95.75           C  
ATOM   4258  CE1 TYR A 522       8.734 -46.625 -38.562  1.00 95.75           C  
ATOM   4259  CE2 TYR A 522       7.387 -45.781 -40.344  1.00 95.75           C  
ATOM   4260  OH  TYR A 522       7.031 -45.000 -38.125  1.00 95.75           O  
ATOM   4261  CZ  TYR A 522       7.719 -45.812 -39.000  1.00 95.75           C  
ATOM   4262  N   ALA A 523      10.914 -51.250 -41.625  1.00 96.94           N  
ATOM   4263  CA  ALA A 523      11.094 -52.531 -42.281  1.00 96.94           C  
ATOM   4264  C   ALA A 523      10.281 -52.594 -43.562  1.00 96.94           C  
ATOM   4265  CB  ALA A 523      10.688 -53.656 -41.344  1.00 96.94           C  
ATOM   4266  O   ALA A 523       9.273 -51.906 -43.719  1.00 96.94           O  
ATOM   4267  N   PRO A 524      10.727 -53.438 -44.531  1.00 95.81           N  
ATOM   4268  CA  PRO A 524      10.008 -53.531 -45.812  1.00 95.81           C  
ATOM   4269  C   PRO A 524       8.547 -53.938 -45.656  1.00 95.81           C  
ATOM   4270  CB  PRO A 524      10.781 -54.594 -46.594  1.00 95.81           C  
ATOM   4271  O   PRO A 524       7.660 -53.344 -46.281  1.00 95.81           O  
ATOM   4272  CG  PRO A 524      12.156 -54.562 -46.000  1.00 95.81           C  
ATOM   4273  CD  PRO A 524      12.047 -54.219 -44.531  1.00 95.81           C  
ATOM   4274  N   GLU A 525       8.242 -54.906 -44.781  1.00 96.19           N  
ATOM   4275  CA  GLU A 525       6.863 -55.312 -44.594  1.00 96.19           C  
ATOM   4276  C   GLU A 525       6.047 -54.219 -43.906  1.00 96.19           C  
ATOM   4277  CB  GLU A 525       6.812 -56.625 -43.781  1.00 96.19           C  
ATOM   4278  O   GLU A 525       4.824 -54.188 -44.062  1.00 96.19           O  
ATOM   4279  CG  GLU A 525       7.246 -56.438 -42.312  1.00 96.19           C  
ATOM   4280  CD  GLU A 525       8.750 -56.562 -42.125  1.00 96.19           C  
ATOM   4281  OE1 GLU A 525       9.211 -56.719 -40.969  1.00 96.19           O  
ATOM   4282  OE2 GLU A 525       9.484 -56.500 -43.156  1.00 96.19           O  
ATOM   4283  N   SER A 526       6.750 -53.312 -43.062  1.00 95.31           N  
ATOM   4284  CA  SER A 526       6.078 -52.219 -42.375  1.00 95.31           C  
ATOM   4285  C   SER A 526       5.785 -51.062 -43.344  1.00 95.31           C  
ATOM   4286  CB  SER A 526       6.930 -51.719 -41.219  1.00 95.31           C  
ATOM   4287  O   SER A 526       4.910 -50.219 -43.062  1.00 95.31           O  
ATOM   4288  OG  SER A 526       7.172 -52.750 -40.281  1.00 95.31           O  
ATOM   4289  N   LEU A 527       6.473 -51.000 -44.469  1.00 93.56           N  
ATOM   4290  CA  LEU A 527       6.234 -49.969 -45.500  1.00 93.56           C  
ATOM   4291  C   LEU A 527       5.156 -50.438 -46.469  1.00 93.56           C  
ATOM   4292  CB  LEU A 527       7.527 -49.656 -46.250  1.00 93.56           C  
ATOM   4293  O   LEU A 527       4.266 -49.656 -46.812  1.00 93.56           O  
ATOM   4294  CG  LEU A 527       8.609 -48.938 -45.438  1.00 93.56           C  
ATOM   4295  CD1 LEU A 527       9.906 -48.875 -46.250  1.00 93.56           C  
ATOM   4296  CD2 LEU A 527       8.141 -47.531 -45.062  1.00 93.56           C  
ATOM   4297  N   THR A 528       5.203 -51.719 -46.938  1.00 93.75           N  
ATOM   4298  CA  THR A 528       4.289 -52.188 -48.000  1.00 93.75           C  
ATOM   4299  C   THR A 528       2.930 -52.531 -47.406  1.00 93.75           C  
ATOM   4300  CB  THR A 528       4.863 -53.406 -48.719  1.00 93.75           C  
ATOM   4301  O   THR A 528       1.893 -52.125 -47.906  1.00 93.75           O  
ATOM   4302  CG2 THR A 528       6.113 -53.062 -49.500  1.00 93.75           C  
ATOM   4303  OG1 THR A 528       5.195 -54.438 -47.750  1.00 93.75           O  
ATOM   4304  N   GLU A 529       2.992 -53.312 -46.250  1.00 93.94           N  
ATOM   4305  CA  GLU A 529       1.742 -53.781 -45.656  1.00 93.94           C  
ATOM   4306  C   GLU A 529       1.363 -52.938 -44.438  1.00 93.94           C  
ATOM   4307  CB  GLU A 529       1.849 -55.250 -45.250  1.00 93.94           C  
ATOM   4308  O   GLU A 529       0.273 -53.094 -43.875  1.00 93.94           O  
ATOM   4309  CG  GLU A 529       2.164 -56.188 -46.406  1.00 93.94           C  
ATOM   4310  CD  GLU A 529       2.324 -57.625 -46.000  1.00 93.94           C  
ATOM   4311  OE1 GLU A 529       2.740 -58.469 -46.844  1.00 93.94           O  
ATOM   4312  OE2 GLU A 529       2.027 -57.938 -44.844  1.00 93.94           O  
ATOM   4313  N   SER A 530       2.191 -52.062 -44.000  1.00 94.19           N  
ATOM   4314  CA  SER A 530       2.002 -51.188 -42.844  1.00 94.19           C  
ATOM   4315  C   SER A 530       1.749 -52.000 -41.562  1.00 94.19           C  
ATOM   4316  CB  SER A 530       0.838 -50.219 -43.062  1.00 94.19           C  
ATOM   4317  O   SER A 530       0.997 -51.594 -40.688  1.00 94.19           O  
ATOM   4318  OG  SER A 530       1.094 -49.375 -44.188  1.00 94.19           O  
ATOM   4319  N   LYS A 531       2.271 -53.281 -41.562  1.00 95.00           N  
ATOM   4320  CA  LYS A 531       2.184 -54.125 -40.406  1.00 95.00           C  
ATOM   4321  C   LYS A 531       3.465 -54.062 -39.562  1.00 95.00           C  
ATOM   4322  CB  LYS A 531       1.896 -55.562 -40.812  1.00 95.00           C  
ATOM   4323  O   LYS A 531       4.547 -54.375 -40.062  1.00 95.00           O  
ATOM   4324  CG  LYS A 531       0.506 -55.781 -41.406  1.00 95.00           C  
ATOM   4325  CD  LYS A 531       0.295 -57.219 -41.844  1.00 95.00           C  
ATOM   4326  CE  LYS A 531      -1.083 -57.438 -42.438  1.00 95.00           C  
ATOM   4327  NZ  LYS A 531      -1.274 -58.844 -42.938  1.00 95.00           N  
ATOM   4328  N   PHE A 532       3.271 -53.562 -38.281  1.00 96.00           N  
ATOM   4329  CA  PHE A 532       4.398 -53.500 -37.375  1.00 96.00           C  
ATOM   4330  C   PHE A 532       4.320 -54.594 -36.312  1.00 96.00           C  
ATOM   4331  CB  PHE A 532       4.434 -52.125 -36.688  1.00 96.00           C  
ATOM   4332  O   PHE A 532       3.240 -54.906 -35.812  1.00 96.00           O  
ATOM   4333  CG  PHE A 532       4.781 -51.000 -37.594  1.00 96.00           C  
ATOM   4334  CD1 PHE A 532       6.082 -50.500 -37.656  1.00 96.00           C  
ATOM   4335  CD2 PHE A 532       3.811 -50.406 -38.406  1.00 96.00           C  
ATOM   4336  CE1 PHE A 532       6.406 -49.469 -38.500  1.00 96.00           C  
ATOM   4337  CE2 PHE A 532       4.129 -49.375 -39.250  1.00 96.00           C  
ATOM   4338  CZ  PHE A 532       5.426 -48.875 -39.312  1.00 96.00           C  
ATOM   4339  N   SER A 533       5.434 -55.281 -36.094  1.00 94.75           N  
ATOM   4340  CA  SER A 533       5.594 -56.312 -35.094  1.00 94.75           C  
ATOM   4341  C   SER A 533       6.934 -56.188 -34.375  1.00 94.75           C  
ATOM   4342  CB  SER A 533       5.477 -57.719 -35.750  1.00 94.75           C  
ATOM   4343  O   SER A 533       7.684 -55.250 -34.625  1.00 94.75           O  
ATOM   4344  OG  SER A 533       6.520 -57.906 -36.688  1.00 94.75           O  
ATOM   4345  N   VAL A 534       7.199 -57.125 -33.469  1.00 91.88           N  
ATOM   4346  CA  VAL A 534       8.453 -57.094 -32.719  1.00 91.88           C  
ATOM   4347  C   VAL A 534       9.633 -57.156 -33.719  1.00 91.88           C  
ATOM   4348  CB  VAL A 534       8.539 -58.281 -31.719  1.00 91.88           C  
ATOM   4349  O   VAL A 534      10.641 -56.469 -33.531  1.00 91.88           O  
ATOM   4350  CG1 VAL A 534       9.891 -58.281 -31.016  1.00 91.88           C  
ATOM   4351  CG2 VAL A 534       7.402 -58.188 -30.703  1.00 91.88           C  
ATOM   4352  N   ALA A 535       9.445 -57.875 -34.781  1.00 95.88           N  
ATOM   4353  CA  ALA A 535      10.508 -58.062 -35.750  1.00 95.88           C  
ATOM   4354  C   ALA A 535      10.742 -56.781 -36.562  1.00 95.88           C  
ATOM   4355  CB  ALA A 535      10.172 -59.219 -36.688  1.00 95.88           C  
ATOM   4356  O   ALA A 535      11.812 -56.594 -37.125  1.00 95.88           O  
ATOM   4357  N   SER A 536       9.734 -55.906 -36.656  1.00 95.31           N  
ATOM   4358  CA  SER A 536       9.891 -54.656 -37.375  1.00 95.31           C  
ATOM   4359  C   SER A 536      10.938 -53.750 -36.688  1.00 95.31           C  
ATOM   4360  CB  SER A 536       8.562 -53.906 -37.469  1.00 95.31           C  
ATOM   4361  O   SER A 536      11.711 -53.094 -37.375  1.00 95.31           O  
ATOM   4362  OG  SER A 536       8.039 -53.656 -36.156  1.00 95.31           O  
ATOM   4363  N   ASP A 537      11.047 -53.812 -35.375  1.00 96.19           N  
ATOM   4364  CA  ASP A 537      12.023 -53.031 -34.625  1.00 96.19           C  
ATOM   4365  C   ASP A 537      13.430 -53.594 -34.781  1.00 96.19           C  
ATOM   4366  CB  ASP A 537      11.656 -52.969 -33.156  1.00 96.19           C  
ATOM   4367  O   ASP A 537      14.422 -52.875 -34.625  1.00 96.19           O  
ATOM   4368  CG  ASP A 537      10.430 -52.125 -32.875  1.00 96.19           C  
ATOM   4369  OD1 ASP A 537       9.891 -51.500 -33.812  1.00 96.19           O  
ATOM   4370  OD2 ASP A 537      10.000 -52.031 -31.703  1.00 96.19           O  
ATOM   4371  N   VAL A 538      13.516 -54.844 -35.156  1.00 97.56           N  
ATOM   4372  CA  VAL A 538      14.820 -55.469 -35.375  1.00 97.56           C  
ATOM   4373  C   VAL A 538      15.477 -54.875 -36.625  1.00 97.56           C  
ATOM   4374  CB  VAL A 538      14.695 -57.000 -35.500  1.00 97.56           C  
ATOM   4375  O   VAL A 538      16.688 -54.656 -36.656  1.00 97.56           O  
ATOM   4376  CG1 VAL A 538      16.062 -57.625 -35.781  1.00 97.56           C  
ATOM   4377  CG2 VAL A 538      14.078 -57.594 -34.250  1.00 97.56           C  
ATOM   4378  N   TRP A 539      14.688 -54.594 -37.656  1.00 97.50           N  
ATOM   4379  CA  TRP A 539      15.211 -53.938 -38.844  1.00 97.50           C  
ATOM   4380  C   TRP A 539      15.797 -52.594 -38.500  1.00 97.50           C  
ATOM   4381  CB  TRP A 539      14.117 -53.781 -39.906  1.00 97.50           C  
ATOM   4382  O   TRP A 539      16.922 -52.281 -38.906  1.00 97.50           O  
ATOM   4383  CG  TRP A 539      14.594 -53.188 -41.188  1.00 97.50           C  
ATOM   4384  CD1 TRP A 539      14.836 -51.875 -41.469  1.00 97.50           C  
ATOM   4385  CD2 TRP A 539      14.875 -53.906 -42.406  1.00 97.50           C  
ATOM   4386  CE2 TRP A 539      15.289 -52.938 -43.375  1.00 97.50           C  
ATOM   4387  CE3 TRP A 539      14.820 -55.250 -42.781  1.00 97.50           C  
ATOM   4388  NE1 TRP A 539      15.258 -51.719 -42.750  1.00 97.50           N  
ATOM   4389  CH2 TRP A 539      15.586 -54.625 -45.000  1.00 97.50           C  
ATOM   4390  CZ2 TRP A 539      15.648 -53.281 -44.656  1.00 97.50           C  
ATOM   4391  CZ3 TRP A 539      15.180 -55.594 -44.094  1.00 97.50           C  
ATOM   4392  N   SER A 540      15.102 -51.781 -37.719  1.00 98.00           N  
ATOM   4393  CA  SER A 540      15.547 -50.438 -37.312  1.00 98.00           C  
ATOM   4394  C   SER A 540      16.828 -50.531 -36.469  1.00 98.00           C  
ATOM   4395  CB  SER A 540      14.453 -49.719 -36.531  1.00 98.00           C  
ATOM   4396  O   SER A 540      17.672 -49.625 -36.562  1.00 98.00           O  
ATOM   4397  OG  SER A 540      13.242 -49.688 -37.250  1.00 98.00           O  
ATOM   4398  N   PHE A 541      16.984 -51.562 -35.719  1.00 98.00           N  
ATOM   4399  CA  PHE A 541      18.156 -51.750 -34.875  1.00 98.00           C  
ATOM   4400  C   PHE A 541      19.438 -51.781 -35.688  1.00 98.00           C  
ATOM   4401  CB  PHE A 541      18.047 -53.062 -34.062  1.00 98.00           C  
ATOM   4402  O   PHE A 541      20.438 -51.188 -35.344  1.00 98.00           O  
ATOM   4403  CG  PHE A 541      19.266 -53.375 -33.250  1.00 98.00           C  
ATOM   4404  CD1 PHE A 541      20.156 -54.375 -33.656  1.00 98.00           C  
ATOM   4405  CD2 PHE A 541      19.547 -52.719 -32.062  1.00 98.00           C  
ATOM   4406  CE1 PHE A 541      21.281 -54.688 -32.938  1.00 98.00           C  
ATOM   4407  CE2 PHE A 541      20.672 -53.000 -31.312  1.00 98.00           C  
ATOM   4408  CZ  PHE A 541      21.547 -54.000 -31.750  1.00 98.00           C  
ATOM   4409  N   GLY A 542      19.375 -52.438 -36.812  1.00 98.00           N  
ATOM   4410  CA  GLY A 542      20.516 -52.438 -37.719  1.00 98.00           C  
ATOM   4411  C   GLY A 542      20.938 -51.062 -38.188  1.00 98.00           C  
ATOM   4412  O   GLY A 542      22.125 -50.781 -38.281  1.00 98.00           O  
ATOM   4413  N   VAL A 543      19.938 -50.219 -38.469  1.00 97.75           N  
ATOM   4414  CA  VAL A 543      20.219 -48.844 -38.938  1.00 97.75           C  
ATOM   4415  C   VAL A 543      20.875 -48.062 -37.812  1.00 97.75           C  
ATOM   4416  CB  VAL A 543      18.953 -48.125 -39.438  1.00 97.75           C  
ATOM   4417  O   VAL A 543      21.828 -47.312 -38.031  1.00 97.75           O  
ATOM   4418  CG1 VAL A 543      19.281 -46.750 -40.000  1.00 97.75           C  
ATOM   4419  CG2 VAL A 543      18.234 -48.969 -40.469  1.00 97.75           C  
ATOM   4420  N   VAL A 544      20.422 -48.219 -36.531  1.00 98.06           N  
ATOM   4421  CA  VAL A 544      20.969 -47.531 -35.375  1.00 98.06           C  
ATOM   4422  C   VAL A 544      22.422 -47.969 -35.156  1.00 98.06           C  
ATOM   4423  CB  VAL A 544      20.141 -47.781 -34.125  1.00 98.06           C  
ATOM   4424  O   VAL A 544      23.297 -47.125 -34.938  1.00 98.06           O  
ATOM   4425  CG1 VAL A 544      20.875 -47.281 -32.875  1.00 98.06           C  
ATOM   4426  CG2 VAL A 544      18.766 -47.125 -34.219  1.00 98.06           C  
ATOM   4427  N   LEU A 545      22.641 -49.250 -35.281  1.00 98.06           N  
ATOM   4428  CA  LEU A 545      23.984 -49.781 -35.094  1.00 98.06           C  
ATOM   4429  C   LEU A 545      24.922 -49.250 -36.188  1.00 98.06           C  
ATOM   4430  CB  LEU A 545      23.953 -51.312 -35.156  1.00 98.06           C  
ATOM   4431  O   LEU A 545      26.062 -48.906 -35.875  1.00 98.06           O  
ATOM   4432  CG  LEU A 545      25.281 -52.031 -34.875  1.00 98.06           C  
ATOM   4433  CD1 LEU A 545      25.828 -51.625 -33.531  1.00 98.06           C  
ATOM   4434  CD2 LEU A 545      25.109 -53.531 -34.969  1.00 98.06           C  
ATOM   4435  N   TYR A 546      24.500 -49.125 -37.438  1.00 98.06           N  
ATOM   4436  CA  TYR A 546      25.281 -48.562 -38.531  1.00 98.06           C  
ATOM   4437  C   TYR A 546      25.719 -47.156 -38.188  1.00 98.06           C  
ATOM   4438  CB  TYR A 546      24.453 -48.562 -39.812  1.00 98.06           C  
ATOM   4439  O   TYR A 546      26.906 -46.812 -38.344  1.00 98.06           O  
ATOM   4440  CG  TYR A 546      25.188 -47.969 -41.000  1.00 98.06           C  
ATOM   4441  CD1 TYR A 546      25.078 -46.625 -41.312  1.00 98.06           C  
ATOM   4442  CD2 TYR A 546      26.000 -48.750 -41.812  1.00 98.06           C  
ATOM   4443  CE1 TYR A 546      25.750 -46.062 -42.375  1.00 98.06           C  
ATOM   4444  CE2 TYR A 546      26.672 -48.219 -42.906  1.00 98.06           C  
ATOM   4445  OH  TYR A 546      27.203 -46.344 -44.250  1.00 98.06           O  
ATOM   4446  CZ  TYR A 546      26.547 -46.875 -43.188  1.00 98.06           C  
ATOM   4447  N   GLU A 547      24.859 -46.344 -37.594  1.00 97.81           N  
ATOM   4448  CA  GLU A 547      25.141 -44.938 -37.281  1.00 97.81           C  
ATOM   4449  C   GLU A 547      26.172 -44.844 -36.156  1.00 97.81           C  
ATOM   4450  CB  GLU A 547      23.859 -44.188 -36.906  1.00 97.81           C  
ATOM   4451  O   GLU A 547      26.953 -43.875 -36.125  1.00 97.81           O  
ATOM   4452  CG  GLU A 547      22.891 -44.031 -38.062  1.00 97.81           C  
ATOM   4453  CD  GLU A 547      21.672 -43.188 -37.688  1.00 97.81           C  
ATOM   4454  OE1 GLU A 547      20.797 -42.969 -38.562  1.00 97.81           O  
ATOM   4455  OE2 GLU A 547      21.578 -42.750 -36.531  1.00 97.81           O  
ATOM   4456  N   LEU A 548      26.172 -45.844 -35.250  1.00 97.50           N  
ATOM   4457  CA  LEU A 548      27.141 -45.812 -34.156  1.00 97.50           C  
ATOM   4458  C   LEU A 548      28.562 -45.906 -34.688  1.00 97.50           C  
ATOM   4459  CB  LEU A 548      26.875 -46.969 -33.156  1.00 97.50           C  
ATOM   4460  O   LEU A 548      29.422 -45.094 -34.312  1.00 97.50           O  
ATOM   4461  CG  LEU A 548      25.562 -46.906 -32.406  1.00 97.50           C  
ATOM   4462  CD1 LEU A 548      25.469 -48.094 -31.438  1.00 97.50           C  
ATOM   4463  CD2 LEU A 548      25.438 -45.594 -31.641  1.00 97.50           C  
ATOM   4464  N   PHE A 549      28.859 -46.750 -35.656  1.00 96.69           N  
ATOM   4465  CA  PHE A 549      30.203 -46.969 -36.125  1.00 96.69           C  
ATOM   4466  C   PHE A 549      30.609 -45.906 -37.156  1.00 96.69           C  
ATOM   4467  CB  PHE A 549      30.328 -48.344 -36.781  1.00 96.69           C  
ATOM   4468  O   PHE A 549      31.797 -45.750 -37.469  1.00 96.69           O  
ATOM   4469  CG  PHE A 549      30.500 -49.469 -35.781  1.00 96.69           C  
ATOM   4470  CD1 PHE A 549      31.750 -49.875 -35.344  1.00 96.69           C  
ATOM   4471  CD2 PHE A 549      29.375 -50.094 -35.250  1.00 96.69           C  
ATOM   4472  CE1 PHE A 549      31.906 -50.906 -34.438  1.00 96.69           C  
ATOM   4473  CE2 PHE A 549      29.516 -51.125 -34.312  1.00 96.69           C  
ATOM   4474  CZ  PHE A 549      30.781 -51.531 -33.906  1.00 96.69           C  
ATOM   4475  N   THR A 550      29.594 -45.062 -37.625  1.00 97.31           N  
ATOM   4476  CA  THR A 550      29.938 -43.969 -38.531  1.00 97.31           C  
ATOM   4477  C   THR A 550      29.906 -42.625 -37.750  1.00 97.31           C  
ATOM   4478  CB  THR A 550      28.969 -43.875 -39.719  1.00 97.31           C  
ATOM   4479  O   THR A 550      30.125 -41.562 -38.344  1.00 97.31           O  
ATOM   4480  CG2 THR A 550      29.000 -45.156 -40.531  1.00 97.31           C  
ATOM   4481  OG1 THR A 550      27.641 -43.656 -39.219  1.00 97.31           O  
ATOM   4482  N   TYR A 551      29.625 -42.719 -36.438  1.00 96.38           N  
ATOM   4483  CA  TYR A 551      29.562 -41.531 -35.562  1.00 96.38           C  
ATOM   4484  C   TYR A 551      28.625 -40.469 -36.156  1.00 96.38           C  
ATOM   4485  CB  TYR A 551      30.953 -40.938 -35.344  1.00 96.38           C  
ATOM   4486  O   TYR A 551      28.891 -39.281 -36.000  1.00 96.38           O  
ATOM   4487  CG  TYR A 551      31.906 -41.906 -34.656  1.00 96.38           C  
ATOM   4488  CD1 TYR A 551      32.062 -41.906 -33.281  1.00 96.38           C  
ATOM   4489  CD2 TYR A 551      32.688 -42.781 -35.406  1.00 96.38           C  
ATOM   4490  CE1 TYR A 551      32.938 -42.781 -32.625  1.00 96.38           C  
ATOM   4491  CE2 TYR A 551      33.562 -43.656 -34.781  1.00 96.38           C  
ATOM   4492  OH  TYR A 551      34.562 -44.500 -32.781  1.00 96.38           O  
ATOM   4493  CZ  TYR A 551      33.688 -43.656 -33.406  1.00 96.38           C  
ATOM   4494  N   ILE A 552      27.641 -40.906 -36.938  1.00 95.94           N  
ATOM   4495  CA  ILE A 552      26.547 -40.125 -37.500  1.00 95.94           C  
ATOM   4496  C   ILE A 552      27.094 -39.000 -38.406  1.00 95.94           C  
ATOM   4497  CB  ILE A 552      25.672 -39.500 -36.375  1.00 95.94           C  
ATOM   4498  O   ILE A 552      26.734 -37.844 -38.250  1.00 95.94           O  
ATOM   4499  CG1 ILE A 552      25.266 -40.594 -35.375  1.00 95.94           C  
ATOM   4500  CG2 ILE A 552      24.422 -38.812 -36.969  1.00 95.94           C  
ATOM   4501  CD1 ILE A 552      24.438 -40.062 -34.188  1.00 95.94           C  
ATOM   4502  N   GLU A 553      27.875 -39.438 -39.312  1.00 94.12           N  
ATOM   4503  CA  GLU A 553      28.438 -38.500 -40.281  1.00 94.12           C  
ATOM   4504  C   GLU A 553      27.406 -38.125 -41.344  1.00 94.12           C  
ATOM   4505  CB  GLU A 553      29.672 -39.125 -40.969  1.00 94.12           C  
ATOM   4506  O   GLU A 553      26.734 -39.000 -41.906  1.00 94.12           O  
ATOM   4507  CG  GLU A 553      30.406 -38.156 -41.875  1.00 94.12           C  
ATOM   4508  CD  GLU A 553      31.672 -38.750 -42.469  1.00 94.12           C  
ATOM   4509  OE1 GLU A 553      32.344 -38.062 -43.281  1.00 94.12           O  
ATOM   4510  OE2 GLU A 553      32.031 -39.875 -42.094  1.00 94.12           O  
ATOM   4511  N   LYS A 554      27.297 -36.844 -41.656  1.00 92.12           N  
ATOM   4512  CA  LYS A 554      26.281 -36.312 -42.594  1.00 92.12           C  
ATOM   4513  C   LYS A 554      26.422 -36.969 -43.969  1.00 92.12           C  
ATOM   4514  CB  LYS A 554      26.391 -34.812 -42.688  1.00 92.12           C  
ATOM   4515  O   LYS A 554      25.422 -37.344 -44.594  1.00 92.12           O  
ATOM   4516  CG  LYS A 554      25.938 -34.062 -41.438  1.00 92.12           C  
ATOM   4517  CD  LYS A 554      26.000 -32.562 -41.656  1.00 92.12           C  
ATOM   4518  CE  LYS A 554      25.594 -31.812 -40.375  1.00 92.12           C  
ATOM   4519  NZ  LYS A 554      25.672 -30.328 -40.562  1.00 92.12           N  
ATOM   4520  N   SER A 555      27.625 -37.125 -44.406  1.00 94.31           N  
ATOM   4521  CA  SER A 555      27.875 -37.625 -45.750  1.00 94.31           C  
ATOM   4522  C   SER A 555      27.672 -39.156 -45.812  1.00 94.31           C  
ATOM   4523  CB  SER A 555      29.297 -37.281 -46.219  1.00 94.31           C  
ATOM   4524  O   SER A 555      27.516 -39.719 -46.875  1.00 94.31           O  
ATOM   4525  OG  SER A 555      30.266 -37.844 -45.344  1.00 94.31           O  
ATOM   4526  N   LYS A 556      27.641 -39.844 -44.688  1.00 95.62           N  
ATOM   4527  CA  LYS A 556      27.500 -41.312 -44.625  1.00 95.62           C  
ATOM   4528  C   LYS A 556      26.281 -41.719 -43.812  1.00 95.62           C  
ATOM   4529  CB  LYS A 556      28.766 -41.938 -44.062  1.00 95.62           C  
ATOM   4530  O   LYS A 556      26.250 -42.781 -43.219  1.00 95.62           O  
ATOM   4531  CG  LYS A 556      30.016 -41.688 -44.875  1.00 95.62           C  
ATOM   4532  CD  LYS A 556      31.234 -42.375 -44.250  1.00 95.62           C  
ATOM   4533  CE  LYS A 556      32.500 -42.094 -45.062  1.00 95.62           C  
ATOM   4534  NZ  LYS A 556      33.688 -42.750 -44.438  1.00 95.62           N  
ATOM   4535  N   SER A 557      25.281 -40.719 -43.719  1.00 96.19           N  
ATOM   4536  CA  SER A 557      24.062 -41.031 -43.000  1.00 96.19           C  
ATOM   4537  C   SER A 557      23.172 -42.000 -43.781  1.00 96.19           C  
ATOM   4538  CB  SER A 557      23.281 -39.750 -42.656  1.00 96.19           C  
ATOM   4539  O   SER A 557      23.203 -42.031 -45.000  1.00 96.19           O  
ATOM   4540  OG  SER A 557      22.797 -39.156 -43.844  1.00 96.19           O  
ATOM   4541  N   PRO A 558      22.328 -42.719 -43.062  1.00 95.50           N  
ATOM   4542  CA  PRO A 558      21.438 -43.625 -43.781  1.00 95.50           C  
ATOM   4543  C   PRO A 558      20.547 -42.938 -44.812  1.00 95.50           C  
ATOM   4544  CB  PRO A 558      20.594 -44.250 -42.656  1.00 95.50           C  
ATOM   4545  O   PRO A 558      20.453 -43.375 -45.969  1.00 95.50           O  
ATOM   4546  CG  PRO A 558      21.516 -44.281 -41.469  1.00 95.50           C  
ATOM   4547  CD  PRO A 558      22.344 -43.031 -41.469  1.00 95.50           C  
ATOM   4548  N   PRO A 559      20.016 -41.781 -44.500  1.00 93.62           N  
ATOM   4549  CA  PRO A 559      19.266 -41.062 -45.531  1.00 93.62           C  
ATOM   4550  C   PRO A 559      20.125 -40.719 -46.750  1.00 93.62           C  
ATOM   4551  CB  PRO A 559      18.797 -39.781 -44.812  1.00 93.62           C  
ATOM   4552  O   PRO A 559      19.688 -40.906 -47.906  1.00 93.62           O  
ATOM   4553  CG  PRO A 559      18.656 -40.188 -43.375  1.00 93.62           C  
ATOM   4554  CD  PRO A 559      19.750 -41.156 -43.062  1.00 93.62           C  
ATOM   4555  N   ALA A 560      21.344 -40.344 -46.562  1.00 95.00           N  
ATOM   4556  CA  ALA A 560      22.234 -40.000 -47.656  1.00 95.00           C  
ATOM   4557  C   ALA A 560      22.656 -41.219 -48.438  1.00 95.00           C  
ATOM   4558  CB  ALA A 560      23.469 -39.250 -47.125  1.00 95.00           C  
ATOM   4559  O   ALA A 560      22.734 -41.188 -49.656  1.00 95.00           O  
ATOM   4560  N   GLU A 561      22.969 -42.406 -47.750  1.00 96.25           N  
ATOM   4561  CA  GLU A 561      23.406 -43.625 -48.406  1.00 96.25           C  
ATOM   4562  C   GLU A 561      22.297 -44.219 -49.281  1.00 96.25           C  
ATOM   4563  CB  GLU A 561      23.859 -44.656 -47.375  1.00 96.25           C  
ATOM   4564  O   GLU A 561      22.547 -44.688 -50.375  1.00 96.25           O  
ATOM   4565  CG  GLU A 561      25.188 -44.281 -46.688  1.00 96.25           C  
ATOM   4566  CD  GLU A 561      26.375 -44.344 -47.656  1.00 96.25           C  
ATOM   4567  OE1 GLU A 561      27.359 -43.594 -47.438  1.00 96.25           O  
ATOM   4568  OE2 GLU A 561      26.312 -45.125 -48.625  1.00 96.25           O  
ATOM   4569  N   PHE A 562      21.031 -44.156 -48.812  1.00 94.44           N  
ATOM   4570  CA  PHE A 562      19.906 -44.688 -49.594  1.00 94.44           C  
ATOM   4571  C   PHE A 562      19.672 -43.812 -50.812  1.00 94.44           C  
ATOM   4572  CB  PHE A 562      18.641 -44.719 -48.719  1.00 94.44           C  
ATOM   4573  O   PHE A 562      19.469 -44.344 -51.938  1.00 94.44           O  
ATOM   4574  CG  PHE A 562      18.625 -45.875 -47.750  1.00 94.44           C  
ATOM   4575  CD1 PHE A 562      19.219 -47.094 -48.062  1.00 94.44           C  
ATOM   4576  CD2 PHE A 562      18.031 -45.719 -46.500  1.00 94.44           C  
ATOM   4577  CE1 PHE A 562      19.203 -48.125 -47.125  1.00 94.44           C  
ATOM   4578  CE2 PHE A 562      18.031 -46.750 -45.562  1.00 94.44           C  
ATOM   4579  CZ  PHE A 562      18.609 -47.969 -45.906  1.00 94.44           C  
ATOM   4580  N   MET A 563      19.766 -42.531 -50.688  1.00 94.12           N  
ATOM   4581  CA  MET A 563      19.562 -41.625 -51.812  1.00 94.12           C  
ATOM   4582  C   MET A 563      20.703 -41.750 -52.812  1.00 94.12           C  
ATOM   4583  CB  MET A 563      19.438 -40.188 -51.344  1.00 94.12           C  
ATOM   4584  O   MET A 563      20.484 -41.688 -54.031  1.00 94.12           O  
ATOM   4585  CG  MET A 563      18.141 -39.875 -50.625  1.00 94.12           C  
ATOM   4586  SD  MET A 563      16.656 -40.281 -51.594  1.00 94.12           S  
ATOM   4587  CE  MET A 563      16.844 -39.094 -52.969  1.00 94.12           C  
ATOM   4588  N   ARG A 564      21.922 -42.031 -52.250  1.00 94.50           N  
ATOM   4589  CA  ARG A 564      23.078 -42.219 -53.094  1.00 94.50           C  
ATOM   4590  C   ARG A 564      22.891 -43.438 -54.000  1.00 94.50           C  
ATOM   4591  CB  ARG A 564      24.359 -42.375 -52.281  1.00 94.50           C  
ATOM   4592  O   ARG A 564      23.234 -43.406 -55.188  1.00 94.50           O  
ATOM   4593  CG  ARG A 564      25.625 -42.469 -53.125  1.00 94.50           C  
ATOM   4594  CD  ARG A 564      26.859 -42.625 -52.250  1.00 94.50           C  
ATOM   4595  NE  ARG A 564      26.844 -43.906 -51.500  1.00 94.50           N  
ATOM   4596  NH1 ARG A 564      27.938 -45.094 -53.156  1.00 94.50           N  
ATOM   4597  NH2 ARG A 564      27.281 -46.125 -51.188  1.00 94.50           N  
ATOM   4598  CZ  ARG A 564      27.344 -45.031 -51.938  1.00 94.50           C  
ATOM   4599  N   MET A 565      22.250 -44.531 -53.562  1.00 93.38           N  
ATOM   4600  CA  MET A 565      22.094 -45.781 -54.312  1.00 93.38           C  
ATOM   4601  C   MET A 565      20.906 -45.688 -55.281  1.00 93.38           C  
ATOM   4602  CB  MET A 565      21.875 -46.969 -53.344  1.00 93.38           C  
ATOM   4603  O   MET A 565      20.906 -46.344 -56.312  1.00 93.38           O  
ATOM   4604  CG  MET A 565      23.109 -47.312 -52.531  1.00 93.38           C  
ATOM   4605  SD  MET A 565      22.844 -48.781 -51.469  1.00 93.38           S  
ATOM   4606  CE  MET A 565      21.828 -48.062 -50.156  1.00 93.38           C  
ATOM   4607  N   ILE A 566      19.906 -44.781 -55.031  1.00 91.38           N  
ATOM   4608  CA  ILE A 566      18.719 -44.719 -55.875  1.00 91.38           C  
ATOM   4609  C   ILE A 566      18.828 -43.469 -56.781  1.00 91.38           C  
ATOM   4610  CB  ILE A 566      17.422 -44.656 -55.031  1.00 91.38           C  
ATOM   4611  O   ILE A 566      18.125 -43.375 -57.781  1.00 91.38           O  
ATOM   4612  CG1 ILE A 566      17.391 -43.375 -54.188  1.00 91.38           C  
ATOM   4613  CG2 ILE A 566      17.297 -45.875 -54.156  1.00 91.38           C  
ATOM   4614  CD1 ILE A 566      16.141 -43.219 -53.344  1.00 91.38           C  
ATOM   4615  N   GLY A 567      19.609 -42.500 -56.469  1.00 92.06           N  
ATOM   4616  CA  GLY A 567      19.734 -41.219 -57.156  1.00 92.06           C  
ATOM   4617  C   GLY A 567      19.312 -40.031 -56.344  1.00 92.06           C  
ATOM   4618  O   GLY A 567      18.219 -40.031 -55.750  1.00 92.06           O  
ATOM   4619  N   ASN A 568      20.156 -38.969 -56.219  1.00 90.62           N  
ATOM   4620  CA  ASN A 568      19.922 -37.812 -55.375  1.00 90.62           C  
ATOM   4621  C   ASN A 568      18.859 -36.875 -55.969  1.00 90.62           C  
ATOM   4622  CB  ASN A 568      21.234 -37.031 -55.156  1.00 90.62           C  
ATOM   4623  O   ASN A 568      18.438 -35.938 -55.312  1.00 90.62           O  
ATOM   4624  CG  ASN A 568      22.250 -37.812 -54.344  1.00 90.62           C  
ATOM   4625  ND2 ASN A 568      23.531 -37.562 -54.625  1.00 90.62           N  
ATOM   4626  OD1 ASN A 568      21.891 -38.625 -53.500  1.00 90.62           O  
ATOM   4627  N   ASP A 569      18.328 -37.250 -57.125  1.00 89.12           N  
ATOM   4628  CA  ASP A 569      17.344 -36.406 -57.781  1.00 89.12           C  
ATOM   4629  C   ASP A 569      15.922 -36.875 -57.469  1.00 89.12           C  
ATOM   4630  CB  ASP A 569      17.578 -36.375 -59.281  1.00 89.12           C  
ATOM   4631  O   ASP A 569      14.945 -36.219 -57.812  1.00 89.12           O  
ATOM   4632  CG  ASP A 569      17.594 -37.750 -59.906  1.00 89.12           C  
ATOM   4633  OD1 ASP A 569      18.047 -38.719 -59.250  1.00 89.12           O  
ATOM   4634  OD2 ASP A 569      17.172 -37.875 -61.062  1.00 89.12           O  
ATOM   4635  N   LYS A 570      15.742 -38.000 -56.906  1.00 85.56           N  
ATOM   4636  CA  LYS A 570      14.422 -38.562 -56.594  1.00 85.56           C  
ATOM   4637  C   LYS A 570      13.891 -38.031 -55.281  1.00 85.56           C  
ATOM   4638  CB  LYS A 570      14.477 -40.094 -56.562  1.00 85.56           C  
ATOM   4639  O   LYS A 570      14.109 -38.625 -54.219  1.00 85.56           O  
ATOM   4640  CG  LYS A 570      15.039 -40.719 -57.812  1.00 85.56           C  
ATOM   4641  CD  LYS A 570      14.102 -40.531 -59.000  1.00 85.56           C  
ATOM   4642  CE  LYS A 570      14.633 -41.219 -60.250  1.00 85.56           C  
ATOM   4643  NZ  LYS A 570      13.828 -40.875 -61.469  1.00 85.56           N  
ATOM   4644  N   GLN A 571      13.195 -36.844 -55.312  1.00 85.69           N  
ATOM   4645  CA  GLN A 571      12.695 -36.188 -54.125  1.00 85.69           C  
ATOM   4646  C   GLN A 571      11.180 -36.375 -53.969  1.00 85.69           C  
ATOM   4647  CB  GLN A 571      13.039 -34.719 -54.125  1.00 85.69           C  
ATOM   4648  O   GLN A 571      10.531 -36.875 -54.906  1.00 85.69           O  
ATOM   4649  CG  GLN A 571      14.539 -34.438 -54.094  1.00 85.69           C  
ATOM   4650  CD  GLN A 571      14.852 -32.938 -54.062  1.00 85.69           C  
ATOM   4651  NE2 GLN A 571      16.141 -32.625 -54.000  1.00 85.69           N  
ATOM   4652  OE1 GLN A 571      13.953 -32.094 -54.125  1.00 85.69           O  
ATOM   4653  N   GLY A 572      10.648 -36.125 -52.781  1.00 80.69           N  
ATOM   4654  CA  GLY A 572       9.219 -36.188 -52.531  1.00 80.69           C  
ATOM   4655  C   GLY A 572       8.758 -37.594 -52.125  1.00 80.69           C  
ATOM   4656  O   GLY A 572       9.383 -38.219 -51.281  1.00 80.69           O  
ATOM   4657  N   GLN A 573       7.684 -38.125 -52.812  1.00 84.62           N  
ATOM   4658  CA  GLN A 573       7.047 -39.344 -52.344  1.00 84.62           C  
ATOM   4659  C   GLN A 573       7.648 -40.562 -53.062  1.00 84.62           C  
ATOM   4660  CB  GLN A 573       5.539 -39.281 -52.594  1.00 84.62           C  
ATOM   4661  O   GLN A 573       7.332 -41.688 -52.719  1.00 84.62           O  
ATOM   4662  CG  GLN A 573       4.809 -38.281 -51.719  1.00 84.62           C  
ATOM   4663  CD  GLN A 573       3.303 -38.312 -51.906  1.00 84.62           C  
ATOM   4664  NE2 GLN A 573       2.586 -37.531 -51.125  1.00 84.62           N  
ATOM   4665  OE1 GLN A 573       2.791 -39.062 -52.781  1.00 84.62           O  
ATOM   4666  N   MET A 574       8.641 -40.344 -53.906  1.00 89.38           N  
ATOM   4667  CA  MET A 574       9.227 -41.438 -54.656  1.00 89.38           C  
ATOM   4668  C   MET A 574      10.312 -42.156 -53.875  1.00 89.38           C  
ATOM   4669  CB  MET A 574       9.805 -40.938 -56.000  1.00 89.38           C  
ATOM   4670  O   MET A 574      10.758 -43.219 -54.250  1.00 89.38           O  
ATOM   4671  CG  MET A 574       8.742 -40.531 -57.000  1.00 89.38           C  
ATOM   4672  SD  MET A 574       7.629 -41.938 -57.438  1.00 89.38           S  
ATOM   4673  CE  MET A 574       8.797 -43.000 -58.312  1.00 89.38           C  
ATOM   4674  N   ILE A 575      10.695 -41.656 -52.750  1.00 90.25           N  
ATOM   4675  CA  ILE A 575      11.766 -42.219 -51.938  1.00 90.25           C  
ATOM   4676  C   ILE A 575      11.367 -43.594 -51.438  1.00 90.25           C  
ATOM   4677  CB  ILE A 575      12.117 -41.281 -50.750  1.00 90.25           C  
ATOM   4678  O   ILE A 575      12.117 -44.562 -51.594  1.00 90.25           O  
ATOM   4679  CG1 ILE A 575      12.570 -39.906 -51.250  1.00 90.25           C  
ATOM   4680  CG2 ILE A 575      13.195 -41.938 -49.875  1.00 90.25           C  
ATOM   4681  CD1 ILE A 575      12.781 -38.906 -50.125  1.00 90.25           C  
ATOM   4682  N   VAL A 576      10.078 -43.688 -51.000  1.00 92.06           N  
ATOM   4683  CA  VAL A 576       9.617 -44.938 -50.438  1.00 92.06           C  
ATOM   4684  C   VAL A 576       9.523 -46.000 -51.531  1.00 92.06           C  
ATOM   4685  CB  VAL A 576       8.250 -44.781 -49.750  1.00 92.06           C  
ATOM   4686  O   VAL A 576       9.875 -47.188 -51.312  1.00 92.06           O  
ATOM   4687  CG1 VAL A 576       7.762 -46.125 -49.188  1.00 92.06           C  
ATOM   4688  CG2 VAL A 576       8.344 -43.750 -48.625  1.00 92.06           C  
ATOM   4689  N   PHE A 577       9.141 -45.562 -52.750  1.00 92.38           N  
ATOM   4690  CA  PHE A 577       8.984 -46.500 -53.875  1.00 92.38           C  
ATOM   4691  C   PHE A 577      10.328 -47.094 -54.281  1.00 92.38           C  
ATOM   4692  CB  PHE A 577       8.367 -45.781 -55.094  1.00 92.38           C  
ATOM   4693  O   PHE A 577      10.469 -48.344 -54.312  1.00 92.38           O  
ATOM   4694  CG  PHE A 577       8.141 -46.688 -56.281  1.00 92.38           C  
ATOM   4695  CD1 PHE A 577       9.070 -46.719 -57.312  1.00 92.38           C  
ATOM   4696  CD2 PHE A 577       7.004 -47.469 -56.344  1.00 92.38           C  
ATOM   4697  CE1 PHE A 577       8.867 -47.562 -58.406  1.00 92.38           C  
ATOM   4698  CE2 PHE A 577       6.793 -48.312 -57.438  1.00 92.38           C  
ATOM   4699  CZ  PHE A 577       7.723 -48.344 -58.469  1.00 92.38           C  
ATOM   4700  N   HIS A 578      11.359 -46.312 -54.438  1.00 94.12           N  
ATOM   4701  CA  HIS A 578      12.672 -46.781 -54.875  1.00 94.12           C  
ATOM   4702  C   HIS A 578      13.359 -47.562 -53.750  1.00 94.12           C  
ATOM   4703  CB  HIS A 578      13.547 -45.625 -55.312  1.00 94.12           C  
ATOM   4704  O   HIS A 578      14.117 -48.500 -54.000  1.00 94.12           O  
ATOM   4705  CG  HIS A 578      13.117 -45.000 -56.594  1.00 94.12           C  
ATOM   4706  CD2 HIS A 578      12.406 -43.875 -56.844  1.00 94.12           C  
ATOM   4707  ND1 HIS A 578      13.422 -45.562 -57.812  1.00 94.12           N  
ATOM   4708  CE1 HIS A 578      12.914 -44.781 -58.781  1.00 94.12           C  
ATOM   4709  NE2 HIS A 578      12.289 -43.781 -58.219  1.00 94.12           N  
ATOM   4710  N   LEU A 579      13.070 -47.188 -52.500  1.00 95.06           N  
ATOM   4711  CA  LEU A 579      13.664 -47.875 -51.344  1.00 95.06           C  
ATOM   4712  C   LEU A 579      13.156 -49.312 -51.250  1.00 95.06           C  
ATOM   4713  CB  LEU A 579      13.359 -47.156 -50.062  1.00 95.06           C  
ATOM   4714  O   LEU A 579      13.953 -50.250 -51.125  1.00 95.06           O  
ATOM   4715  CG  LEU A 579      13.945 -47.750 -48.781  1.00 95.06           C  
ATOM   4716  CD1 LEU A 579      15.461 -47.844 -48.875  1.00 95.06           C  
ATOM   4717  CD2 LEU A 579      13.523 -46.906 -47.562  1.00 95.06           C  
ATOM   4718  N   ILE A 580      11.844 -49.562 -51.469  1.00 95.50           N  
ATOM   4719  CA  ILE A 580      11.258 -50.875 -51.375  1.00 95.50           C  
ATOM   4720  C   ILE A 580      11.805 -51.781 -52.500  1.00 95.50           C  
ATOM   4721  CB  ILE A 580       9.711 -50.812 -51.438  1.00 95.50           C  
ATOM   4722  O   ILE A 580      12.172 -52.938 -52.250  1.00 95.50           O  
ATOM   4723  CG1 ILE A 580       9.141 -50.156 -50.188  1.00 95.50           C  
ATOM   4724  CG2 ILE A 580       9.125 -52.219 -51.625  1.00 95.50           C  
ATOM   4725  CD1 ILE A 580       7.656 -49.844 -50.281  1.00 95.50           C  
ATOM   4726  N   GLU A 581      11.945 -51.219 -53.656  1.00 95.31           N  
ATOM   4727  CA  GLU A 581      12.453 -51.969 -54.812  1.00 95.31           C  
ATOM   4728  C   GLU A 581      13.922 -52.344 -54.625  1.00 95.31           C  
ATOM   4729  CB  GLU A 581      12.297 -51.156 -56.094  1.00 95.31           C  
ATOM   4730  O   GLU A 581      14.305 -53.469 -54.875  1.00 95.31           O  
ATOM   4731  CG  GLU A 581      12.633 -51.938 -57.375  1.00 95.31           C  
ATOM   4732  CD  GLU A 581      12.414 -51.125 -58.625  1.00 95.31           C  
ATOM   4733  OE1 GLU A 581      12.602 -51.688 -59.750  1.00 95.31           O  
ATOM   4734  OE2 GLU A 581      12.055 -49.938 -58.531  1.00 95.31           O  
ATOM   4735  N   LEU A 582      14.695 -51.438 -54.094  1.00 95.56           N  
ATOM   4736  CA  LEU A 582      16.109 -51.688 -53.812  1.00 95.56           C  
ATOM   4737  C   LEU A 582      16.281 -52.812 -52.812  1.00 95.56           C  
ATOM   4738  CB  LEU A 582      16.797 -50.438 -53.312  1.00 95.56           C  
ATOM   4739  O   LEU A 582      17.125 -53.719 -53.000  1.00 95.56           O  
ATOM   4740  CG  LEU A 582      18.281 -50.562 -52.938  1.00 95.56           C  
ATOM   4741  CD1 LEU A 582      19.109 -50.875 -54.188  1.00 95.56           C  
ATOM   4742  CD2 LEU A 582      18.766 -49.281 -52.281  1.00 95.56           C  
ATOM   4743  N   LEU A 583      15.469 -52.875 -51.781  1.00 96.06           N  
ATOM   4744  CA  LEU A 583      15.594 -53.844 -50.688  1.00 96.06           C  
ATOM   4745  C   LEU A 583      15.156 -55.219 -51.188  1.00 96.06           C  
ATOM   4746  CB  LEU A 583      14.758 -53.438 -49.500  1.00 96.06           C  
ATOM   4747  O   LEU A 583      15.734 -56.250 -50.781  1.00 96.06           O  
ATOM   4748  CG  LEU A 583      15.211 -52.156 -48.750  1.00 96.06           C  
ATOM   4749  CD1 LEU A 583      14.203 -51.781 -47.688  1.00 96.06           C  
ATOM   4750  CD2 LEU A 583      16.594 -52.344 -48.156  1.00 96.06           C  
ATOM   4751  N   LYS A 584      14.203 -55.312 -52.062  1.00 95.00           N  
ATOM   4752  CA  LYS A 584      13.750 -56.594 -52.625  1.00 95.00           C  
ATOM   4753  C   LYS A 584      14.828 -57.219 -53.500  1.00 95.00           C  
ATOM   4754  CB  LYS A 584      12.469 -56.406 -53.438  1.00 95.00           C  
ATOM   4755  O   LYS A 584      14.898 -58.469 -53.594  1.00 95.00           O  
ATOM   4756  CG  LYS A 584      11.227 -56.156 -52.594  1.00 95.00           C  
ATOM   4757  CD  LYS A 584       9.977 -56.031 -53.469  1.00 95.00           C  
ATOM   4758  CE  LYS A 584       8.734 -55.812 -52.625  1.00 95.00           C  
ATOM   4759  NZ  LYS A 584       7.516 -55.625 -53.469  1.00 95.00           N  
ATOM   4760  N   ASN A 585      15.711 -56.375 -54.000  1.00 95.75           N  
ATOM   4761  CA  ASN A 585      16.797 -56.844 -54.844  1.00 95.75           C  
ATOM   4762  C   ASN A 585      18.109 -56.969 -54.062  1.00 95.75           C  
ATOM   4763  CB  ASN A 585      16.984 -55.938 -56.062  1.00 95.75           C  
ATOM   4764  O   ASN A 585      19.188 -56.688 -54.594  1.00 95.75           O  
ATOM   4765  CG  ASN A 585      15.781 -55.906 -56.969  1.00 95.75           C  
ATOM   4766  ND2 ASN A 585      15.508 -54.750 -57.594  1.00 95.75           N  
ATOM   4767  OD1 ASN A 585      15.086 -56.906 -57.125  1.00 95.75           O  
ATOM   4768  N   ASN A 586      18.094 -57.250 -52.750  1.00 94.94           N  
ATOM   4769  CA  ASN A 586      19.188 -57.562 -51.844  1.00 94.94           C  
ATOM   4770  C   ASN A 586      20.125 -56.375 -51.688  1.00 94.94           C  
ATOM   4771  CB  ASN A 586      19.953 -58.781 -52.312  1.00 94.94           C  
ATOM   4772  O   ASN A 586      21.328 -56.531 -51.469  1.00 94.94           O  
ATOM   4773  CG  ASN A 586      19.141 -60.062 -52.219  1.00 94.94           C  
ATOM   4774  ND2 ASN A 586      19.328 -60.938 -53.188  1.00 94.94           N  
ATOM   4775  OD1 ASN A 586      18.344 -60.219 -51.312  1.00 94.94           O  
ATOM   4776  N   GLY A 587      19.547 -55.125 -51.906  1.00 96.12           N  
ATOM   4777  CA  GLY A 587      20.312 -53.938 -51.594  1.00 96.12           C  
ATOM   4778  C   GLY A 587      20.328 -53.594 -50.125  1.00 96.12           C  
ATOM   4779  O   GLY A 587      19.281 -53.500 -49.500  1.00 96.12           O  
ATOM   4780  N   ARG A 588      21.578 -53.469 -49.500  1.00 97.94           N  
ATOM   4781  CA  ARG A 588      21.750 -53.062 -48.094  1.00 97.94           C  
ATOM   4782  C   ARG A 588      22.859 -52.000 -47.969  1.00 97.94           C  
ATOM   4783  CB  ARG A 588      22.062 -54.250 -47.219  1.00 97.94           C  
ATOM   4784  O   ARG A 588      23.562 -51.750 -48.938  1.00 97.94           O  
ATOM   4785  CG  ARG A 588      21.016 -55.375 -47.281  1.00 97.94           C  
ATOM   4786  CD  ARG A 588      19.703 -54.938 -46.656  1.00 97.94           C  
ATOM   4787  NE  ARG A 588      18.719 -56.031 -46.625  1.00 97.94           N  
ATOM   4788  NH1 ARG A 588      17.953 -55.656 -48.781  1.00 97.94           N  
ATOM   4789  NH2 ARG A 588      17.078 -57.344 -47.531  1.00 97.94           N  
ATOM   4790  CZ  ARG A 588      17.922 -56.344 -47.656  1.00 97.94           C  
ATOM   4791  N   LEU A 589      22.938 -51.344 -46.750  1.00 97.44           N  
ATOM   4792  CA  LEU A 589      24.047 -50.438 -46.469  1.00 97.44           C  
ATOM   4793  C   LEU A 589      25.391 -51.156 -46.500  1.00 97.44           C  
ATOM   4794  CB  LEU A 589      23.859 -49.719 -45.125  1.00 97.44           C  
ATOM   4795  O   LEU A 589      25.484 -52.281 -46.031  1.00 97.44           O  
ATOM   4796  CG  LEU A 589      22.641 -48.844 -44.969  1.00 97.44           C  
ATOM   4797  CD1 LEU A 589      22.484 -48.375 -43.531  1.00 97.44           C  
ATOM   4798  CD2 LEU A 589      22.734 -47.625 -45.938  1.00 97.44           C  
ATOM   4799  N   PRO A 590      26.438 -50.562 -47.125  1.00 96.81           N  
ATOM   4800  CA  PRO A 590      27.750 -51.219 -47.125  1.00 96.81           C  
ATOM   4801  C   PRO A 590      28.422 -51.219 -45.750  1.00 96.81           C  
ATOM   4802  CB  PRO A 590      28.547 -50.375 -48.125  1.00 96.81           C  
ATOM   4803  O   PRO A 590      28.016 -50.469 -44.875  1.00 96.81           O  
ATOM   4804  CG  PRO A 590      27.969 -49.031 -48.031  1.00 96.81           C  
ATOM   4805  CD  PRO A 590      26.500 -49.125 -47.781  1.00 96.81           C  
ATOM   4806  N   ARG A 591      29.422 -52.125 -45.594  1.00 96.62           N  
ATOM   4807  CA  ARG A 591      30.156 -52.156 -44.344  1.00 96.62           C  
ATOM   4808  C   ARG A 591      30.875 -50.844 -44.094  1.00 96.62           C  
ATOM   4809  CB  ARG A 591      31.172 -53.312 -44.375  1.00 96.62           C  
ATOM   4810  O   ARG A 591      31.641 -50.344 -44.938  1.00 96.62           O  
ATOM   4811  CG  ARG A 591      31.875 -53.531 -43.031  1.00 96.62           C  
ATOM   4812  CD  ARG A 591      32.812 -54.719 -43.094  1.00 96.62           C  
ATOM   4813  NE  ARG A 591      33.969 -54.469 -43.938  1.00 96.62           N  
ATOM   4814  NH1 ARG A 591      35.031 -56.469 -43.500  1.00 96.62           N  
ATOM   4815  NH2 ARG A 591      36.000 -54.938 -44.938  1.00 96.62           N  
ATOM   4816  CZ  ARG A 591      35.000 -55.281 -44.125  1.00 96.62           C  
ATOM   4817  N   PRO A 592      30.609 -50.156 -42.875  1.00 96.19           N  
ATOM   4818  CA  PRO A 592      31.312 -48.906 -42.562  1.00 96.19           C  
ATOM   4819  C   PRO A 592      32.812 -49.094 -42.438  1.00 96.19           C  
ATOM   4820  CB  PRO A 592      30.703 -48.500 -41.219  1.00 96.19           C  
ATOM   4821  O   PRO A 592      33.281 -50.188 -42.125  1.00 96.19           O  
ATOM   4822  CG  PRO A 592      29.438 -49.281 -41.094  1.00 96.19           C  
ATOM   4823  CD  PRO A 592      29.594 -50.562 -41.875  1.00 96.19           C  
ATOM   4824  N   ASP A 593      33.562 -48.031 -42.625  1.00 96.31           N  
ATOM   4825  CA  ASP A 593      35.031 -48.062 -42.469  1.00 96.31           C  
ATOM   4826  C   ASP A 593      35.406 -48.406 -41.031  1.00 96.31           C  
ATOM   4827  CB  ASP A 593      35.625 -46.719 -42.844  1.00 96.31           C  
ATOM   4828  O   ASP A 593      34.938 -47.750 -40.062  1.00 96.31           O  
ATOM   4829  CG  ASP A 593      35.406 -46.344 -44.312  1.00 96.31           C  
ATOM   4830  OD1 ASP A 593      35.250 -47.281 -45.156  1.00 96.31           O  
ATOM   4831  OD2 ASP A 593      35.344 -45.156 -44.625  1.00 96.31           O  
ATOM   4832  N   GLY A 594      36.156 -49.500 -40.875  1.00 93.94           N  
ATOM   4833  CA  GLY A 594      36.688 -49.844 -39.562  1.00 93.94           C  
ATOM   4834  C   GLY A 594      35.750 -50.781 -38.781  1.00 93.94           C  
ATOM   4835  O   GLY A 594      36.062 -51.188 -37.688  1.00 93.94           O  
ATOM   4836  N   CYS A 595      34.594 -51.125 -39.344  1.00 97.00           N  
ATOM   4837  CA  CYS A 595      33.625 -52.000 -38.688  1.00 97.00           C  
ATOM   4838  C   CYS A 595      34.094 -53.469 -38.750  1.00 97.00           C  
ATOM   4839  CB  CYS A 595      32.250 -51.875 -39.312  1.00 97.00           C  
ATOM   4840  O   CYS A 595      34.375 -53.969 -39.844  1.00 97.00           O  
ATOM   4841  SG  CYS A 595      30.984 -52.906 -38.531  1.00 97.00           S  
ATOM   4842  N   PRO A 596      34.250 -54.188 -37.625  1.00 96.25           N  
ATOM   4843  CA  PRO A 596      34.625 -55.594 -37.656  1.00 96.25           C  
ATOM   4844  C   PRO A 596      33.625 -56.469 -38.406  1.00 96.25           C  
ATOM   4845  CB  PRO A 596      34.625 -56.000 -36.156  1.00 96.25           C  
ATOM   4846  O   PRO A 596      32.438 -56.156 -38.469  1.00 96.25           O  
ATOM   4847  CG  PRO A 596      34.781 -54.688 -35.438  1.00 96.25           C  
ATOM   4848  CD  PRO A 596      34.125 -53.625 -36.219  1.00 96.25           C  
ATOM   4849  N   ASP A 597      34.125 -57.594 -39.000  1.00 96.94           N  
ATOM   4850  CA  ASP A 597      33.281 -58.469 -39.812  1.00 96.94           C  
ATOM   4851  C   ASP A 597      32.156 -59.062 -38.969  1.00 96.94           C  
ATOM   4852  CB  ASP A 597      34.156 -59.594 -40.406  1.00 96.94           C  
ATOM   4853  O   ASP A 597      31.031 -59.188 -39.469  1.00 96.94           O  
ATOM   4854  CG  ASP A 597      35.125 -59.125 -41.438  1.00 96.94           C  
ATOM   4855  OD1 ASP A 597      34.875 -58.062 -42.062  1.00 96.94           O  
ATOM   4856  OD2 ASP A 597      36.156 -59.781 -41.656  1.00 96.94           O  
ATOM   4857  N   GLU A 598      32.438 -59.344 -37.688  1.00 97.06           N  
ATOM   4858  CA  GLU A 598      31.438 -59.938 -36.844  1.00 97.06           C  
ATOM   4859  C   GLU A 598      30.250 -59.031 -36.594  1.00 97.06           C  
ATOM   4860  CB  GLU A 598      32.062 -60.344 -35.500  1.00 97.06           C  
ATOM   4861  O   GLU A 598      29.109 -59.469 -36.469  1.00 97.06           O  
ATOM   4862  CG  GLU A 598      33.094 -61.469 -35.625  1.00 97.06           C  
ATOM   4863  CD  GLU A 598      33.719 -61.844 -34.281  1.00 97.06           C  
ATOM   4864  OE1 GLU A 598      34.625 -62.719 -34.250  1.00 97.06           O  
ATOM   4865  OE2 GLU A 598      33.312 -61.281 -33.250  1.00 97.06           O  
ATOM   4866  N   ILE A 599      30.531 -57.719 -36.531  1.00 97.19           N  
ATOM   4867  CA  ILE A 599      29.484 -56.719 -36.312  1.00 97.19           C  
ATOM   4868  C   ILE A 599      28.625 -56.562 -37.562  1.00 97.19           C  
ATOM   4869  CB  ILE A 599      30.078 -55.375 -35.875  1.00 97.19           C  
ATOM   4870  O   ILE A 599      27.406 -56.531 -37.469  1.00 97.19           O  
ATOM   4871  CG1 ILE A 599      30.828 -55.500 -34.562  1.00 97.19           C  
ATOM   4872  CG2 ILE A 599      28.969 -54.312 -35.781  1.00 97.19           C  
ATOM   4873  CD1 ILE A 599      29.969 -55.938 -33.375  1.00 97.19           C  
ATOM   4874  N   TYR A 600      29.203 -56.594 -38.750  1.00 97.75           N  
ATOM   4875  CA  TYR A 600      28.453 -56.438 -39.969  1.00 97.75           C  
ATOM   4876  C   TYR A 600      27.562 -57.656 -40.219  1.00 97.75           C  
ATOM   4877  CB  TYR A 600      29.406 -56.250 -41.156  1.00 97.75           C  
ATOM   4878  O   TYR A 600      26.469 -57.531 -40.750  1.00 97.75           O  
ATOM   4879  CG  TYR A 600      28.703 -55.906 -42.469  1.00 97.75           C  
ATOM   4880  CD1 TYR A 600      28.609 -56.812 -43.500  1.00 97.75           C  
ATOM   4881  CD2 TYR A 600      28.125 -54.656 -42.625  1.00 97.75           C  
ATOM   4882  CE1 TYR A 600      27.969 -56.500 -44.688  1.00 97.75           C  
ATOM   4883  CE2 TYR A 600      27.469 -54.312 -43.812  1.00 97.75           C  
ATOM   4884  OH  TYR A 600      26.766 -54.938 -46.031  1.00 97.75           O  
ATOM   4885  CZ  TYR A 600      27.406 -55.250 -44.844  1.00 97.75           C  
ATOM   4886  N   MET A 601      28.062 -58.844 -39.781  1.00 97.62           N  
ATOM   4887  CA  MET A 601      27.250 -60.062 -39.906  1.00 97.62           C  
ATOM   4888  C   MET A 601      25.938 -59.906 -39.125  1.00 97.62           C  
ATOM   4889  CB  MET A 601      28.016 -61.281 -39.406  1.00 97.62           C  
ATOM   4890  O   MET A 601      24.875 -60.312 -39.594  1.00 97.62           O  
ATOM   4891  CG  MET A 601      27.297 -62.594 -39.625  1.00 97.62           C  
ATOM   4892  SD  MET A 601      28.297 -64.062 -39.156  1.00 97.62           S  
ATOM   4893  CE  MET A 601      28.406 -63.781 -37.344  1.00 97.62           C  
ATOM   4894  N   ILE A 602      26.016 -59.312 -37.969  1.00 98.00           N  
ATOM   4895  CA  ILE A 602      24.812 -59.062 -37.156  1.00 98.00           C  
ATOM   4896  C   ILE A 602      23.844 -58.156 -37.906  1.00 98.00           C  
ATOM   4897  CB  ILE A 602      25.156 -58.469 -35.781  1.00 98.00           C  
ATOM   4898  O   ILE A 602      22.641 -58.406 -37.969  1.00 98.00           O  
ATOM   4899  CG1 ILE A 602      25.938 -59.500 -34.938  1.00 98.00           C  
ATOM   4900  CG2 ILE A 602      23.891 -58.000 -35.062  1.00 98.00           C  
ATOM   4901  CD1 ILE A 602      26.438 -58.938 -33.625  1.00 98.00           C  
ATOM   4902  N   MET A 603      24.312 -57.125 -38.594  1.00 98.38           N  
ATOM   4903  CA  MET A 603      23.469 -56.188 -39.344  1.00 98.38           C  
ATOM   4904  C   MET A 603      22.719 -56.938 -40.469  1.00 98.38           C  
ATOM   4905  CB  MET A 603      24.297 -55.062 -39.938  1.00 98.38           C  
ATOM   4906  O   MET A 603      21.516 -56.750 -40.656  1.00 98.38           O  
ATOM   4907  CG  MET A 603      24.938 -54.156 -38.906  1.00 98.38           C  
ATOM   4908  SD  MET A 603      25.922 -52.812 -39.656  1.00 98.38           S  
ATOM   4909  CE  MET A 603      26.656 -52.094 -38.156  1.00 98.38           C  
ATOM   4910  N   THR A 604      23.453 -57.844 -41.125  1.00 97.62           N  
ATOM   4911  CA  THR A 604      22.859 -58.562 -42.250  1.00 97.62           C  
ATOM   4912  C   THR A 604      21.750 -59.500 -41.781  1.00 97.62           C  
ATOM   4913  CB  THR A 604      23.906 -59.375 -43.031  1.00 97.62           C  
ATOM   4914  O   THR A 604      20.734 -59.656 -42.469  1.00 97.62           O  
ATOM   4915  CG2 THR A 604      25.000 -58.438 -43.562  1.00 97.62           C  
ATOM   4916  OG1 THR A 604      24.500 -60.344 -42.156  1.00 97.62           O  
ATOM   4917  N   GLU A 605      21.906 -60.125 -40.625  1.00 98.19           N  
ATOM   4918  CA  GLU A 605      20.875 -61.000 -40.094  1.00 98.19           C  
ATOM   4919  C   GLU A 605      19.625 -60.188 -39.688  1.00 98.19           C  
ATOM   4920  CB  GLU A 605      21.406 -61.750 -38.875  1.00 98.19           C  
ATOM   4921  O   GLU A 605      18.500 -60.656 -39.906  1.00 98.19           O  
ATOM   4922  CG  GLU A 605      22.500 -62.750 -39.188  1.00 98.19           C  
ATOM   4923  CD  GLU A 605      23.078 -63.438 -37.969  1.00 98.19           C  
ATOM   4924  OE1 GLU A 605      24.078 -64.188 -38.125  1.00 98.19           O  
ATOM   4925  OE2 GLU A 605      22.516 -63.250 -36.875  1.00 98.19           O  
ATOM   4926  N   CYS A 606      19.828 -58.938 -39.188  1.00 98.38           N  
ATOM   4927  CA  CYS A 606      18.703 -58.094 -38.812  1.00 98.38           C  
ATOM   4928  C   CYS A 606      17.984 -57.562 -40.062  1.00 98.38           C  
ATOM   4929  CB  CYS A 606      19.172 -56.938 -37.938  1.00 98.38           C  
ATOM   4930  O   CYS A 606      16.781 -57.281 -40.000  1.00 98.38           O  
ATOM   4931  SG  CYS A 606      19.875 -57.438 -36.375  1.00 98.38           S  
ATOM   4932  N   TRP A 607      18.656 -57.500 -41.219  1.00 98.19           N  
ATOM   4933  CA  TRP A 607      18.109 -56.938 -42.438  1.00 98.19           C  
ATOM   4934  C   TRP A 607      17.625 -58.031 -43.375  1.00 98.19           C  
ATOM   4935  CB  TRP A 607      19.156 -56.062 -43.156  1.00 98.19           C  
ATOM   4936  O   TRP A 607      17.656 -57.875 -44.594  1.00 98.19           O  
ATOM   4937  CG  TRP A 607      19.469 -54.781 -42.438  1.00 98.19           C
[truncated: 435,538 more chars]
