# Supplementary material for: A germline JAK2 exon12 mutation and a late somatic CALR mutation in a patient with essential thrombocythemia
Source: Front Oncol. 2024 Jan 4;13:1265022. doi: 10.3389/fonc.2023.1265022 (PMC10794477; doi:10.3389/fonc.2023.1265022)
Supplement: Supplementary file 1 [file DataSheet_1.zip › jak_5c98e/template/pdb70_cs219.ffindex]

1000000	0	633
1000001	643	633
