# Supplementary material for: A germline JAK2 exon12 mutation and a late somatic CALR mutation in a patient with essential thrombocythemia
Source: Front Oncol. 2024 Jan 4;13:1265022. doi: 10.3389/fonc.2023.1265022 (PMC10794477; doi:10.3389/fonc.2023.1265022)
Supplement: Supplementary file 1 [file DataSheet_1.zip › jak_5c98e/template/evjj.cif]

data_evjj
#
loop_
_entity_poly_seq.entity_id
_entity_poly_seq.num
_entity_poly_seq.mon_id
_entity_poly_seq.hetero
#
1 1 PRO  n
1 2 PRO  n
1 3 LYS  n
1 4 PRO  n
1 5 LYS  n
1 6 ASP  n
1 7 LYS  n
1 8 SER  n
1 9 ASN  n
1 10 LEU  n
1 11 LEU  n
1 12 VAL  n
1 13 PHE  n
1 14 ARG  n
1 15 THR  n
1 16 ASN  n
1 17 GLY  n
1 18 VAL  n
1 19 SER  n
1 20 ASP  n
1 21 VAL  n
1 22 PRO  n
1 23 THR  n
1 24 SER  n
1 25 PRO  n
1 26 THR  n
1 27 LEU  n
1 28 GLN  n
1 29 ARG  n
1 30 PRO  n
1 31 THR  n
1 32 HIS  n
1 33 MET  n
1 34 ASN  n
1 35 GLN  n
1 36 MET  n
1 37 VAL  n
1 38 PHE  n
1 39 HIS  n
1 40 LYS  n
1 41 ILE  n
1 42 ARG  n
1 43 ASN  n
1 44 GLU  n
1 45 ASP  n
1 46 LEU  n
1 47 ILE  n
1 48 PHE  n
1 49 ASN  n
1 50 GLU  n
1 51 SER  n
1 52 LEU  n
1 53 GLY  n
1 54 GLN  n
1 55 GLY  n
1 56 THR  n
1 57 PHE  n
1 58 THR  n
1 59 LYS  n
1 60 ILE  n
1 61 PHE  n
1 62 LYS  n
1 63 GLY  n
1 64 VAL  n
1 65 ARG  n
1 66 ARG  n
1 67 GLU  n
1 68 VAL  n
1 69 GLY  n
1 70 ASP  n
1 71 TYR  n
1 72 GLY  n
1 73 GLN  n
1 74 LEU  n
1 75 HIS  n
1 76 GLU  n
1 77 THR  n
1 78 GLU  n
1 79 VAL  n
1 80 LEU  n
1 81 LEU  n
1 82 LYS  n
1 83 VAL  n
1 84 LEU  n
1 85 ASP  n
1 86 LYS  n
1 87 ALA  n
1 88 HIS  n
1 89 ARG  n
1 90 ASN  n
1 91 TYR  n
1 92 SER  n
1 93 GLU  n
1 94 SER  n
1 95 PHE  n
1 96 PHE  n
1 97 GLU  n
1 98 ALA  n
1 99 ALA  n
1 100 SER  n
1 101 MET  n
1 102 MET  n
1 103 SER  n
1 104 LYS  n
1 105 LEU  n
1 106 SER  n
1 107 HIS  n
1 108 LYS  n
1 109 HIS  n
1 110 LEU  n
1 111 VAL  n
1 112 LEU  n
1 113 ASN  n
1 114 TYR  n
1 115 GLY  n
1 116 VAL  n
1 117 CYS  n
1 118 VAL  n
1 119 CYS  n
1 120 GLY  n
1 121 ASP  n
1 122 GLU  n
1 123 ASN  n
1 124 ILE  n
1 125 LEU  n
1 126 VAL  n
1 127 GLN  n
1 128 GLU  n
1 129 PHE  n
1 130 VAL  n
1 131 LYS  n
1 132 PHE  n
1 133 GLY  n
1 134 SER  n
1 135 LEU  n
1 136 ASP  n
1 137 THR  n
1 138 TYR  n
1 139 LEU  n
1 140 LYS  n
1 141 LYS  n
1 142 ASN  n
1 143 LYS  n
1 144 ASN  n
1 145 CYS  n
1 146 ILE  n
1 147 ASN  n
1 148 ILE  n
1 149 LEU  n
1 150 TRP  n
1 151 LYS  n
1 152 LEU  n
1 153 GLU  n
1 154 VAL  n
1 155 ALA  n
1 156 LYS  n
1 157 GLN  n
1 158 LEU  n
1 159 ALA  n
1 160 TRP  n
1 161 ALA  n
1 162 MET  n
1 163 HIS  n
1 164 PHE  n
1 165 LEU  n
1 166 GLU  n
1 167 GLU  n
1 168 ASN  n
1 169 THR  n
1 170 LEU  n
1 171 ILE  n
1 172 HIS  n
1 173 GLY  n
1 174 ASN  n
1 175 VAL  n
1 176 CYS  n
1 177 ALA  n
1 178 LYS  n
1 179 ASN  n
1 180 ILE  n
1 181 LEU  n
1 182 LEU  n
1 183 ILE  n
1 184 ARG  n
1 185 GLU  n
1 186 GLU  n
1 187 ASP  n
1 188 ARG  n
1 189 LYS  n
1 190 THR  n
1 191 GLY  n
1 192 ASN  n
1 193 PRO  n
1 194 PRO  n
1 195 PHE  n
1 196 ILE  n
1 197 LYS  n
1 198 LEU  n
1 199 SER  n
1 200 ASP  n
1 201 PRO  n
1 202 GLY  n
1 203 ILE  n
1 204 SER  n
1 205 ILE  n
1 206 THR  n
1 207 VAL  n
1 208 LEU  n
1 209 PRO  n
1 210 LYS  n
1 211 ASP  n
1 212 ILE  n
1 213 LEU  n
1 214 GLN  n
1 215 GLU  n
1 216 ARG  n
1 217 ILE  n
1 218 PRO  n
1 219 TRP  n
1 220 VAL  n
1 221 PRO  n
1 222 PRO  n
1 223 GLU  n
1 224 CYS  n
1 225 ILE  n
1 226 GLU  n
1 227 ASN  n
1 228 PRO  n
1 229 LYS  n
1 230 ASN  n
1 231 LEU  n
1 232 ASN  n
1 233 LEU  n
1 234 ALA  n
1 235 THR  n
1 236 ASP  n
1 237 LYS  n
1 238 TRP  n
1 239 SER  n
1 240 PHE  n
1 241 GLY  n
1 242 THR  n
1 243 THR  n
1 244 LEU  n
1 245 TRP  n
1 246 GLU  n
1 247 ILE  n
1 248 CYS  n
1 249 SER  n
1 250 GLY  n
1 251 GLY  n
1 252 ASP  n
1 253 LYS  n
1 254 PRO  n
1 255 LEU  n
1 256 SER  n
1 257 ALA  n
1 258 LEU  n
1 259 ASP  n
1 260 SER  n
1 261 GLN  n
1 262 ARG  n
1 263 LYS  n
1 264 LEU  n
1 265 GLN  n
1 266 PHE  n
1 267 TYR  n
1 268 GLU  n
1 269 ASP  n
1 270 ARG  n
1 271 HIS  n
1 272 GLN  n
1 273 LEU  n
1 274 PRO  n
1 275 ALA  n
1 276 PRO  n
1 277 LYS  n
1 278 TRP  n
1 279 ALA  n
1 280 GLU  n
1 281 LEU  n
1 282 ALA  n
1 283 ASN  n
1 284 LEU  n
1 285 ILE  n
1 286 ASN  n
1 287 ASN  n
1 288 CYS  n
1 289 MET  n
1 290 ASP  n
1 291 TYR  n
1 292 GLU  n
1 293 PRO  n
1 294 ASP  n
1 295 PHE  n
1 296 ARG  n
1 297 PRO  n
1 298 SER  n
1 299 PHE  n
1 300 ARG  n
1 301 ALA  n
1 302 ILE  n
1 303 ILE  n
1 304 ARG  n
1 305 ASP  n
1 306 LEU  n
1 307 ASN  n
1 308 SER  n
1 309 LEU  n
1 310 PHE  n
1 311 THR  n
1 312 PRO  n
1 313 ASP  n
1 314 TYR  n
1 315 GLU  n
1 316 LEU  n
1 317 LEU  n
1 318 THR  n
1 319 GLU  n
1 320 ASN  n
1 321 ASP  n
1 322 MET  n
1 323 LEU  n
1 324 PRO  n
1 325 ASN  n
1 326 MET  n
1 327 ARG  n
1 328 ILE  n
1 329 GLY  n
1 330 ALA  n
1 331 LEU  n
1 332 GLY  n
1 333 PHE  n
1 334 SER  n
1 335 GLY  n
1 336 ALA  n
1 337 PHE  n
1 338 GLU  n
1 339 ASP  n
1 340 ARG  n
1 341 ASP  n
1 342 PRO  n
1 343 THR  n
1 344 GLN  n
1 345 PHE  n
1 346 GLU  n
1 347 GLU  n
1 348 ARG  n
1 349 HIS  n
1 350 LEU  n
1 351 LYS  n
1 352 PHE  n
1 353 LEU  n
1 354 GLN  n
1 355 GLN  n
1 356 LEU  n
1 357 GLY  n
1 358 LYS  n
1 359 GLY  n
1 360 ASN  n
1 361 PHE  n
1 362 GLY  n
1 363 SER  n
1 364 VAL  n
1 365 GLU  n
1 366 MET  n
1 367 CYS  n
1 368 ARG  n
1 369 TYR  n
1 370 ASP  n
1 371 PRO  n
1 372 LEU  n
1 373 GLN  n
1 374 ASP  n
1 375 ASN  n
1 376 THR  n
1 377 GLY  n
1 378 GLU  n
1 379 VAL  n
1 380 VAL  n
1 381 ALA  n
1 382 VAL  n
1 383 LYS  n
1 384 LYS  n
1 385 LEU  n
1 386 GLN  n
1 387 HIS  n
1 388 SER  n
1 389 THR  n
1 390 GLU  n
1 391 GLU  n
1 392 HIS  n
1 393 LEU  n
1 394 ARG  n
1 395 ASP  n
1 396 PHE  n
1 397 GLU  n
1 398 ARG  n
1 399 GLU  n
1 400 ILE  n
1 401 GLU  n
1 402 ILE  n
1 403 LEU  n
1 404 LYS  n
1 405 SER  n
1 406 LEU  n
1 407 GLN  n
1 408 HIS  n
1 409 ASP  n
1 410 ASN  n
1 411 ILE  n
1 412 VAL  n
1 413 LYS  n
1 414 TYR  n
1 415 LYS  n
1 416 GLY  n
1 417 VAL  n
1 418 CYS  n
1 419 TYR  n
1 420 SER  n
1 421 ALA  n
1 422 GLY  n
1 423 ARG  n
1 424 ARG  n
1 425 ASN  n
1 426 LEU  n
1 427 LYS  n
1 428 LEU  n
1 429 ILE  n
1 430 MET  n
1 431 GLU  n
1 432 TYR  n
1 433 LEU  n
1 434 PRO  n
1 435 TYR  n
1 436 GLY  n
1 437 SER  n
1 438 LEU  n
1 439 ARG  n
1 440 ASP  n
1 441 TYR  n
1 442 LEU  n
1 443 GLN  n
1 444 LYS  n
1 445 HIS  n
1 446 LYS  n
1 447 GLU  n
1 448 ARG  n
1 449 ILE  n
1 450 ASP  n
1 451 HIS  n
1 452 ILE  n
1 453 LYS  n
1 454 LEU  n
1 455 LEU  n
1 456 GLN  n
1 457 TYR  n
1 458 THR  n
1 459 SER  n
1 460 GLN  n
1 461 ILE  n
1 462 CYS  n
1 463 LYS  n
1 464 GLY  n
1 465 MET  n
1 466 GLU  n
1 467 TYR  n
1 468 LEU  n
1 469 GLY  n
1 470 THR  n
1 471 LYS  n
1 472 ARG  n
1 473 TYR  n
1 474 ILE  n
1 475 HIS  n
1 476 ARG  n
1 477 ASP  n
1 478 LEU  n
1 479 ALA  n
1 480 THR  n
1 481 ARG  n
1 482 ASN  n
1 483 ILE  n
1 484 LEU  n
1 485 VAL  n
1 486 GLU  n
1 487 ASN  n
1 488 GLU  n
1 489 ASN  n
1 490 ARG  n
1 491 VAL  n
1 492 LYS  n
1 493 ILE  n
1 494 GLY  n
1 495 ASP  n
1 496 PHE  n
1 497 GLY  n
1 498 LEU  n
1 499 THR  n
1 500 LYS  n
1 501 VAL  n
1 502 LEU  n
1 503 PRO  n
1 504 GLN  n
1 505 ASP  n
1 506 LYS  n
1 507 GLU  n
1 508 TYR  n
1 509 TYR  n
1 510 LYS  n
1 511 VAL  n
1 512 LYS  n
1 513 GLU  n
1 514 PRO  n
1 515 GLY  n
1 516 GLU  n
1 517 SER  n
1 518 PRO  n
1 519 ILE  n
1 520 PHE  n
1 521 TRP  n
1 522 TYR  n
1 523 ALA  n
1 524 PRO  n
1 525 GLU  n
1 526 SER  n
1 527 LEU  n
1 528 THR  n
1 529 GLU  n
1 530 SER  n
1 531 LYS  n
1 532 PHE  n
1 533 SER  n
1 534 VAL  n
1 535 ALA  n
1 536 SER  n
1 537 ASP  n
1 538 VAL  n
1 539 TRP  n
1 540 SER  n
1 541 PHE  n
1 542 GLY  n
1 543 VAL  n
1 544 VAL  n
1 545 LEU  n
1 546 TYR  n
1 547 GLU  n
1 548 LEU  n
1 549 PHE  n
1 550 THR  n
1 551 TYR  n
1 552 ILE  n
1 553 GLU  n
1 554 LYS  n
1 555 SER  n
1 556 LYS  n
1 557 SER  n
1 558 PRO  n
1 559 PRO  n
1 560 ALA  n
1 561 GLU  n
1 562 PHE  n
1 563 MET  n
1 564 ARG  n
1 565 MET  n
1 566 ILE  n
1 567 GLY  n
1 568 ASN  n
1 569 ASP  n
1 570 LYS  n
1 571 GLN  n
1 572 GLY  n
1 573 GLN  n
1 574 MET  n
1 575 ILE  n
1 576 VAL  n
1 577 PHE  n
1 578 HIS  n
1 579 LEU  n
1 580 ILE  n
1 581 GLU  n
1 582 LEU  n
1 583 LEU  n
1 584 LYS  n
1 585 ASN  n
1 586 ASN  n
1 587 GLY  n
1 588 ARG  n
1 589 LEU  n
1 590 PRO  n
1 591 ARG  n
1 592 PRO  n
1 593 ASP  n
1 594 GLY  n
1 595 CYS  n
1 596 PRO  n
1 597 ASP  n
1 598 GLU  n
1 599 ILE  n
1 600 TYR  n
1 601 MET  n
1 602 ILE  n
1 603 MET  n
1 604 THR  n
1 605 GLU  n
1 606 CYS  n
1 607 TRP  n
1 608 ASN  n
1 609 ASN  n
1 610 ASN  n
1 611 VAL  n
1 612 ASN  n
1 613 GLN  n
1 614 ARG  n
1 615 PRO  n
1 616 SER  n
1 617 PHE  n
1 618 ARG  n
1 619 ASP  n
1 620 LEU  n
1 621 ALA  n
1 622 LEU  n
1 623 ARG  n
1 624 VAL  n
1 625 ASP  n
1 626 GLN  n
1 627 ILE  n
1 628 ARG  n
1 629 ASP  n
1 630 ASN  n
1 631 MET  n
1 632 ALA  n
1 633 GLY  n
2 1 PRO  n
2 2 PRO  n
2 3 LYS  n
2 4 PRO  n
2 5 LYS  n
2 6 ASP  n
2 7 LYS  n
2 8 SER  n
2 9 ASN  n
2 10 LEU  n
2 11 LEU  n
2 12 VAL  n
2 13 PHE  n
2 14 ARG  n
2 15 THR  n
2 16 ASN  n
2 17 GLY  n
2 18 VAL  n
2 19 SER  n
2 20 ASP  n
2 21 VAL  n
2 22 PRO  n
2 23 THR  n
2 24 SER  n
2 25 PRO  n
2 26 THR  n
2 27 LEU  n
2 28 GLN  n
2 29 ARG  n
2 30 PRO  n
2 31 THR  n
2 32 HIS  n
2 33 MET  n
2 34 ASN  n
2 35 GLN  n
2 36 MET  n
2 37 VAL  n
2 38 PHE  n
2 39 HIS  n
2 40 LYS  n
2 41 ILE  n
2 42 ARG  n
2 43 ASN  n
2 44 GLU  n
2 45 ASP  n
2 46 LEU  n
2 47 ILE  n
2 48 PHE  n
2 49 ASN  n
2 50 GLU  n
2 51 SER  n
2 52 LEU  n
2 53 GLY  n
2 54 GLN  n
2 55 GLY  n
2 56 THR  n
2 57 PHE  n
2 58 THR  n
2 59 LYS  n
2 60 ILE  n
2 61 PHE  n
2 62 LYS  n
2 63 GLY  n
2 64 VAL  n
2 65 ARG  n
2 66 ARG  n
2 67 GLU  n
2 68 VAL  n
2 69 GLY  n
2 70 ASP  n
2 71 TYR  n
2 72 GLY  n
2 73 GLN  n
2 74 LEU  n
2 75 HIS  n
2 76 GLU  n
2 77 THR  n
2 78 GLU  n
2 79 VAL  n
2 80 LEU  n
2 81 LEU  n
2 82 LYS  n
2 83 VAL  n
2 84 LEU  n
2 85 ASP  n
2 86 LYS  n
2 87 ALA  n
2 88 HIS  n
2 89 ARG  n
2 90 ASN  n
2 91 TYR  n
2 92 SER  n
2 93 GLU  n
2 94 SER  n
2 95 PHE  n
2 96 PHE  n
2 97 GLU  n
2 98 ALA  n
2 99 ALA  n
2 100 SER  n
2 101 MET  n
2 102 MET  n
2 103 SER  n
2 104 LYS  n
2 105 LEU  n
2 106 SER  n
2 107 HIS  n
2 108 LYS  n
2 109 HIS  n
2 110 LEU  n
2 111 VAL  n
2 112 LEU  n
2 113 ASN  n
2 114 TYR  n
2 115 GLY  n
2 116 VAL  n
2 117 CYS  n
2 118 VAL  n
2 119 CYS  n
2 120 GLY  n
2 121 ASP  n
2 122 GLU  n
2 123 ASN  n
2 124 ILE  n
2 125 LEU  n
2 126 VAL  n
2 127 GLN  n
2 128 GLU  n
2 129 PHE  n
2 130 VAL  n
2 131 LYS  n
2 132 PHE  n
2 133 GLY  n
2 134 SER  n
2 135 LEU  n
2 136 ASP  n
2 137 THR  n
2 138 TYR  n
2 139 LEU  n
2 140 LYS  n
2 141 LYS  n
2 142 ASN  n
2 143 LYS  n
2 144 ASN  n
2 145 CYS  n
2 146 ILE  n
2 147 ASN  n
2 148 ILE  n
2 149 LEU  n
2 150 TRP  n
2 151 LYS  n
2 152 LEU  n
2 153 GLU  n
2 154 VAL  n
2 155 ALA  n
2 156 LYS  n
2 157 GLN  n
2 158 LEU  n
2 159 ALA  n
2 160 TRP  n
2 161 ALA  n
2 162 MET  n
2 163 HIS  n
2 164 PHE  n
2 165 LEU  n
2 166 GLU  n
2 167 GLU  n
2 168 ASN  n
2 169 THR  n
2 170 LEU  n
2 171 ILE  n
2 172 HIS  n
2 173 GLY  n
2 174 ASN  n
2 175 VAL  n
2 176 CYS  n
2 177 ALA  n
2 178 LYS  n
2 179 ASN  n
2 180 ILE  n
2 181 LEU  n
2 182 LEU  n
2 183 ILE  n
2 184 ARG  n
2 185 GLU  n
2 186 GLU  n
2 187 ASP  n
2 188 ARG  n
2 189 LYS  n
2 190 THR  n
2 191 GLY  n
2 192 ASN  n
2 193 PRO  n
2 194 PRO  n
2 195 PHE  n
2 196 ILE  n
2 197 LYS  n
2 198 LEU  n
2 199 SER  n
2 200 ASP  n
2 201 PRO  n
2 202 GLY  n
2 203 ILE  n
2 204 SER  n
2 205 ILE  n
2 206 THR  n
2 207 VAL  n
2 208 LEU  n
2 209 PRO  n
2 210 LYS  n
2 211 ASP  n
2 212 ILE  n
2 213 LEU  n
2 214 GLN  n
2 215 GLU  n
2 216 ARG  n
2 217 ILE  n
2 218 PRO  n
2 219 TRP  n
2 220 VAL  n
2 221 PRO  n
2 222 PRO  n
2 223 GLU  n
2 224 CYS  n
2 225 ILE  n
2 226 GLU  n
2 227 ASN  n
2 228 PRO  n
2 229 LYS  n
2 230 ASN  n
2 231 LEU  n
2 232 ASN  n
2 233 LEU  n
2 234 ALA  n
2 235 THR  n
2 236 ASP  n
2 237 LYS  n
2 238 TRP  n
2 239 SER  n
2 240 PHE  n
2 241 GLY  n
2 242 THR  n
2 243 THR  n
2 244 LEU  n
2 245 TRP  n
2 246 GLU  n
2 247 ILE  n
2 248 CYS  n
2 249 SER  n
2 250 GLY  n
2 251 GLY  n
2 252 ASP  n
2 253 LYS  n
2 254 PRO  n
2 255 LEU  n
2 256 SER  n
2 257 ALA  n
2 258 LEU  n
2 259 ASP  n
2 260 SER  n
2 261 GLN  n
2 262 ARG  n
2 263 LYS  n
2 264 LEU  n
2 265 GLN  n
2 266 PHE  n
2 267 TYR  n
2 268 GLU  n
2 269 ASP  n
2 270 ARG  n
2 271 HIS  n
2 272 GLN  n
2 273 LEU  n
2 274 PRO  n
2 275 ALA  n
2 276 PRO  n
2 277 LYS  n
2 278 TRP  n
2 279 ALA  n
2 280 GLU  n
2 281 LEU  n
2 282 ALA  n
2 283 ASN  n
2 284 LEU  n
2 285 ILE  n
2 286 ASN  n
2 287 ASN  n
2 288 CYS  n
2 289 MET  n
2 290 ASP  n
2 291 TYR  n
2 292 GLU  n
2 293 PRO  n
2 294 ASP  n
2 295 PHE  n
2 296 ARG  n
2 297 PRO  n
2 298 SER  n
2 299 PHE  n
2 300 ARG  n
2 301 ALA  n
2 302 ILE  n
2 303 ILE  n
2 304 ARG  n
2 305 ASP  n
2 306 LEU  n
2 307 ASN  n
2 308 SER  n
2 309 LEU  n
2 310 PHE  n
2 311 THR  n
2 312 PRO  n
2 313 ASP  n
2 314 TYR  n
2 315 GLU  n
2 316 LEU  n
2 317 LEU  n
2 318 THR  n
2 319 GLU  n
2 320 ASN  n
2 321 ASP  n
2 322 MET  n
2 323 LEU  n
2 324 PRO  n
2 325 ASN  n
2 326 MET  n
2 327 ARG  n
2 328 ILE  n
2 329 GLY  n
2 330 ALA  n
2 331 LEU  n
2 332 GLY  n
2 333 PHE  n
2 334 SER  n
2 335 GLY  n
2 336 ALA  n
2 337 PHE  n
2 338 GLU  n
2 339 ASP  n
2 340 ARG  n
2 341 ASP  n
2 342 PRO  n
2 343 THR  n
2 344 GLN  n
2 345 PHE  n
2 346 GLU  n
2 347 GLU  n
2 348 ARG  n
2 349 HIS  n
2 350 LEU  n
2 351 LYS  n
2 352 PHE  n
2 353 LEU  n
2 354 GLN  n
2 355 GLN  n
2 356 LEU  n
2 357 GLY  n
2 358 LYS  n
2 359 GLY  n
2 360 ASN  n
2 361 PHE  n
2 362 GLY  n
2 363 SER  n
2 364 VAL  n
2 365 GLU  n
2 366 MET  n
2 367 CYS  n
2 368 ARG  n
2 369 TYR  n
2 370 ASP  n
2 371 PRO  n
2 372 LEU  n
2 373 GLN  n
2 374 ASP  n
2 375 ASN  n
2 376 THR  n
2 377 GLY  n
2 378 GLU  n
2 379 VAL  n
2 380 VAL  n
2 381 ALA  n
2 382 VAL  n
2 383 LYS  n
2 384 LYS  n
2 385 LEU  n
2 386 GLN  n
2 387 HIS  n
2 388 SER  n
2 389 THR  n
2 390 GLU  n
2 391 GLU  n
2 392 HIS  n
2 393 LEU  n
2 394 ARG  n
2 395 ASP  n
2 396 PHE  n
2 397 GLU  n
2 398 ARG  n
2 399 GLU  n
2 400 ILE  n
2 401 GLU  n
2 402 ILE  n
2 403 LEU  n
2 404 LYS  n
2 405 SER  n
2 406 LEU  n
2 407 GLN  n
2 408 HIS  n
2 409 ASP  n
2 410 ASN  n
2 411 ILE  n
2 412 VAL  n
2 413 LYS  n
2 414 TYR  n
2 415 LYS  n
2 416 GLY  n
2 417 VAL  n
2 418 CYS  n
2 419 TYR  n
2 420 SER  n
2 421 ALA  n
2 422 GLY  n
2 423 ARG  n
2 424 ARG  n
2 425 ASN  n
2 426 LEU  n
2 427 LYS  n
2 428 LEU  n
2 429 ILE  n
2 430 MET  n
2 431 GLU  n
2 432 TYR  n
2 433 LEU  n
2 434 PRO  n
2 435 TYR  n
2 436 GLY  n
2 437 SER  n
2 438 LEU  n
2 439 ARG  n
2 440 ASP  n
2 441 TYR  n
2 442 LEU  n
2 443 GLN  n
2 444 LYS  n
2 445 HIS  n
2 446 LYS  n
2 447 GLU  n
2 448 ARG  n
2 449 ILE  n
2 450 ASP  n
2 451 HIS  n
2 452 ILE  n
2 453 LYS  n
2 454 LEU  n
2 455 LEU  n
2 456 GLN  n
2 457 TYR  n
2 458 THR  n
2 459 SER  n
2 460 GLN  n
2 461 ILE  n
2 462 CYS  n
2 463 LYS  n
2 464 GLY  n
2 465 MET  n
2 466 GLU  n
2 467 TYR  n
2 468 LEU  n
2 469 GLY  n
2 470 THR  n
2 471 LYS  n
2 472 ARG  n
2 473 TYR  n
2 474 ILE  n
2 475 HIS  n
2 476 ARG  n
2 477 ASP  n
2 478 LEU  n
2 479 ALA  n
2 480 THR  n
2 481 ARG  n
2 482 ASN  n
2 483 ILE  n
2 484 LEU  n
2 485 VAL  n
2 486 GLU  n
2 487 ASN  n
2 488 GLU  n
2 489 ASN  n
2 490 ARG  n
2 491 VAL  n
2 492 LYS  n
2 493 ILE  n
2 494 GLY  n
2 495 ASP  n
2 496 PHE  n
2 497 GLY  n
2 498 LEU  n
2 499 THR  n
2 500 LYS  n
2 501 VAL  n
2 502 LEU  n
2 503 PRO  n
2 504 GLN  n
2 505 ASP  n
2 506 LYS  n
2 507 GLU  n
2 508 TYR  n
2 509 TYR  n
2 510 LYS  n
2 511 VAL  n
2 512 LYS  n
2 513 GLU  n
2 514 PRO  n
2 515 GLY  n
2 516 GLU  n
2 517 SER  n
2 518 PRO  n
2 519 ILE  n
2 520 PHE  n
2 521 TRP  n
2 522 TYR  n
2 523 ALA  n
2 524 PRO  n
2 525 GLU  n
2 526 SER  n
2 527 LEU  n
2 528 THR  n
2 529 GLU  n
2 530 SER  n
2 531 LYS  n
2 532 PHE  n
2 533 SER  n
2 534 VAL  n
2 535 ALA  n
2 536 SER  n
2 537 ASP  n
2 538 VAL  n
2 539 TRP  n
2 540 SER  n
2 541 PHE  n
2 542 GLY  n
2 543 VAL  n
2 544 VAL  n
2 545 LEU  n
2 546 TYR  n
2 547 GLU  n
2 548 LEU  n
2 549 PHE  n
2 550 THR  n
2 551 TYR  n
2 552 ILE  n
2 553 GLU  n
2 554 LYS  n
2 555 SER  n
2 556 LYS  n
2 557 SER  n
2 558 PRO  n
2 559 PRO  n
2 560 ALA  n
2 561 GLU  n
2 562 PHE  n
2 563 MET  n
2 564 ARG  n
2 565 MET  n
2 566 ILE  n
2 567 GLY  n
2 568 ASN  n
2 569 ASP  n
2 570 LYS  n
2 571 GLN  n
2 572 GLY  n
2 573 GLN  n
2 574 MET  n
2 575 ILE  n
2 576 VAL  n
2 577 PHE  n
2 578 HIS  n
2 579 LEU  n
2 580 ILE  n
2 581 GLU  n
2 582 LEU  n
2 583 LEU  n
2 584 LYS  n
2 585 ASN  n
2 586 ASN  n
2 587 GLY  n
2 588 ARG  n
2 589 LEU  n
2 590 PRO  n
2 591 ARG  n
2 592 PRO  n
2 593 ASP  n
2 594 GLY  n
2 595 CYS  n
2 596 PRO  n
2 597 ASP  n
2 598 GLU  n
2 599 ILE  n
2 600 TYR  n
2 601 MET  n
2 602 ILE  n
2 603 MET  n
2 604 THR  n
2 605 GLU  n
2 606 CYS  n
2 607 TRP  n
2 608 ASN  n
2 609 ASN  n
2 610 ASN  n
2 611 VAL  n
2 612 ASN  n
2 613 GLN  n
2 614 ARG  n
2 615 PRO  n
2 616 SER  n
2 617 PHE  n
2 618 ARG  n
2 619 ASP  n
2 620 LEU  n
2 621 ALA  n
2 622 LEU  n
2 623 ARG  n
2 624 VAL  n
2 625 ASP  n
2 626 GLN  n
2 627 ILE  n
2 628 ARG  n
2 629 ASP  n
2 630 ASN  n
2 631 MET  n
2 632 ALA  n
2 633 GLY  n
#
loop_
_chem_comp.id
_chem_comp.type
#
ALA "peptide linking"
CYS "peptide linking"
ASP "peptide linking"
GLU "peptide linking"
PHE "peptide linking"
GLY "peptide linking"
HIS "peptide linking"
ILE "peptide linking"
LYS "peptide linking"
LEU "peptide linking"
MET "peptide linking"
ASN "peptide linking"
PRO "peptide linking"
GLN "peptide linking"
ARG "peptide linking"
SER "peptide linking"
THR "peptide linking"
VAL "peptide linking"
TRP "peptide linking"
TYR "peptide linking"
#
loop_
_struct_asym.id
_struct_asym.entity_id
#
A 1
B 2
#
loop_
_atom_site.group_PDB
_atom_site.id
_atom_site.type_symbol
_atom_site.label_atom_id
_atom_site.label_alt_id
_atom_site.label_comp_id
_atom_site.label_asym_id
_atom_site.label_entity_id
_atom_site.label_seq_id
_atom_site.pdbx_PDB_ins_code
_atom_site.Cartn_x
_atom_site.Cartn_y
_atom_site.Cartn_z
_atom_site.occupancy
_atom_site.B_iso_or_equiv
_atom_site.auth_seq_id
_atom_site.auth_asym_id
_atom_site.pdbx_PDB_model_num
ATOM 1     N N   . PRO A ? 1   ? -17.363 -25.657 -43.235 1.0 54.24 1   A 1 
ATOM 2     C CA  . PRO A ? 1   ? -18.733 -26.079 -42.923 1.0 54.24 1   A 1 
ATOM 3     C C   . PRO A ? 1   ? -19.539 -24.986 -42.226 1.0 54.24 1   A 1 
ATOM 4     O O   . PRO A ? 1   ? -18.988 -24.249 -41.409 1.0 54.24 1   A 1 
ATOM 5     C CB  . PRO A ? 1   ? -18.524 -27.279 -41.994 1.0 54.24 1   A 1 
ATOM 6     C CG  . PRO A ? 1   ? -17.203 -27.028 -41.356 1.0 54.24 1   A 1 
ATOM 7     C CD  . PRO A ? 1   ? -16.366 -26.362 -42.411 1.0 54.24 1   A 1 
ATOM 8     N N   . PRO A ? 2   ? -20.826 -24.884 -42.549 1.0 46.31 2   A 1 
ATOM 9     C CA  . PRO A ? 2   ? -21.663 -23.859 -41.920 1.0 46.31 2   A 1 
ATOM 10    C C   . PRO A ? 2   ? -21.965 -24.196 -40.468 1.0 46.31 2   A 1 
ATOM 11    O O   . PRO A ? 2   ? -21.811 -25.331 -40.012 1.0 46.31 2   A 1 
ATOM 12    C CB  . PRO A ? 2   ? -22.938 -23.874 -42.769 1.0 46.31 2   A 1 
ATOM 13    C CG  . PRO A ? 2   ? -23.002 -25.264 -43.306 1.0 46.31 2   A 1 
ATOM 14    C CD  . PRO A ? 2   ? -21.574 -25.686 -43.533 1.0 46.31 2   A 1 
ATOM 15    N N   . LYS A ? 3   ? -22.404 -23.174 -39.737 1.0 57.1  3   A 1 
ATOM 16    C CA  . LYS A ? 3   ? -22.741 -23.344 -38.334 1.0 57.1  3   A 1 
ATOM 17    C C   . LYS A ? 3   ? -24.082 -24.061 -38.186 1.0 57.1  3   A 1 
ATOM 18    O O   . LYS A ? 3   ? -24.974 -23.903 -39.025 1.0 57.1  3   A 1 
ATOM 19    C CB  . LYS A ? 3   ? -22.800 -21.991 -37.632 1.0 57.1  3   A 1 
ATOM 20    C CG  . LYS A ? 3   ? -21.491 -21.218 -37.666 1.0 57.1  3   A 1 
ATOM 21    C CD  . LYS A ? 3   ? -21.618 -19.885 -36.946 1.0 57.1  3   A 1 
ATOM 22    C CE  . LYS A ? 3   ? -20.307 -19.116 -36.974 1.0 57.1  3   A 1 
ATOM 23    N NZ  . LYS A ? 3   ? -20.416 -17.808 -36.270 1.0 57.1  3   A 1 
ATOM 24    N N   . PRO A ? 4   ? -24.243 -24.860 -37.134 1.0 52.22 4   A 1 
ATOM 25    C CA  . PRO A ? 4   ? -25.511 -25.569 -36.932 1.0 52.22 4   A 1 
ATOM 26    C C   . PRO A ? 4   ? -26.659 -24.608 -36.664 1.0 52.22 4   A 1 
ATOM 27    O O   . PRO A ? 4   ? -26.468 -23.443 -36.308 1.0 52.22 4   A 1 
ATOM 28    C CB  . PRO A ? 4   ? -25.236 -26.456 -35.712 1.0 52.22 4   A 1 
ATOM 29    C CG  . PRO A ? 4   ? -23.745 -26.569 -35.646 1.0 52.22 4   A 1 
ATOM 30    C CD  . PRO A ? 4   ? -23.225 -25.258 -36.148 1.0 52.22 4   A 1 
ATOM 31    N N   . LYS A ? 5   ? -27.876 -25.128 -36.848 1.0 58.48 5   A 1 
ATOM 32    C CA  . LYS A ? 5   ? -29.114 -24.376 -36.631 1.0 58.48 5   A 1 
ATOM 33    C C   . LYS A ? 5   ? -29.187 -23.130 -37.510 1.0 58.48 5   A 1 
ATOM 34    O O   . LYS A ? 5   ? -29.830 -22.140 -37.150 1.0 58.48 5   A 1 
ATOM 35    C CB  . LYS A ? 5   ? -29.288 -24.001 -35.156 1.0 58.48 5   A 1 
ATOM 36    C CG  . LYS A ? 5   ? -29.361 -25.194 -34.217 1.0 58.48 5   A 1 
ATOM 37    C CD  . LYS A ? 5   ? -29.542 -24.750 -32.774 1.0 58.48 5   A 1 
ATOM 38    C CE  . LYS A ? 5   ? -29.620 -25.942 -31.835 1.0 58.48 5   A 1 
ATOM 39    N NZ  . LYS A ? 5   ? -29.800 -25.522 -30.418 1.0 58.48 5   A 1 
ATOM 40    N N   . ASP A ? 6   ? -28.533 -23.167 -38.668 1.0 56.44 6   A 1 
ATOM 41    C CA  . ASP A ? 6   ? -28.536 -22.063 -39.618 1.0 56.44 6   A 1 
ATOM 42    C C   . ASP A ? 6   ? -29.079 -22.553 -40.952 1.0 56.44 6   A 1 
ATOM 43    O O   . ASP A ? 6   ? -28.648 -23.594 -41.457 1.0 56.44 6   A 1 
ATOM 44    C CB  . ASP A ? 6   ? -27.130 -21.482 -39.800 1.0 56.44 6   A 1 
ATOM 45    C CG  . ASP A ? 6   ? -26.630 -20.761 -38.563 1.0 56.44 6   A 1 
ATOM 46    O OD1 . ASP A ? 6   ? -27.395 -20.653 -37.583 1.0 56.44 6   A 1 
ATOM 47    O OD2 . ASP A ? 6   ? -25.469 -20.299 -38.572 1.0 56.44 6   A 1 
ATOM 48    N N   . LYS A ? 7   ? -30.024 -21.803 -41.515 1.0 53.85 7   A 1 
ATOM 49    C CA  . LYS A ? 7   ? -30.628 -22.156 -42.796 1.0 53.85 7   A 1 
ATOM 50    C C   . LYS A ? 7   ? -29.743 -21.635 -43.922 1.0 53.85 7   A 1 
ATOM 51    O O   . LYS A ? 7   ? -29.739 -20.434 -44.215 1.0 53.85 7   A 1 
ATOM 52    C CB  . LYS A ? 7   ? -32.039 -21.586 -42.896 1.0 53.85 7   A 1 
ATOM 53    C CG  . LYS A ? 7   ? -32.995 -22.104 -41.833 1.0 53.85 7   A 1 
ATOM 54    C CD  . LYS A ? 7   ? -34.380 -21.501 -41.996 1.0 53.85 7   A 1 
ATOM 55    C CE  . LYS A ? 7   ? -35.337 -22.021 -40.936 1.0 53.85 7   A 1 
ATOM 56    N NZ  . LYS A ? 7   ? -36.700 -21.440 -41.085 1.0 53.85 7   A 1 
ATOM 57    N N   . SER A ? 8   ? -28.992 -22.534 -44.554 1.0 52.62 8   A 1 
ATOM 58    C CA  . SER A ? 8   ? -28.096 -22.190 -45.651 1.0 52.62 8   A 1 
ATOM 59    C C   . SER A ? 8   ? -28.577 -22.888 -46.913 1.0 52.62 8   A 1 
ATOM 60    O O   . SER A ? 8   ? -28.627 -24.122 -46.963 1.0 52.62 8   A 1 
ATOM 61    C CB  . SER A ? 8   ? -26.654 -22.588 -45.329 1.0 52.62 8   A 1 
ATOM 62    O OG  . SER A ? 8   ? -25.782 -22.250 -46.393 1.0 52.62 8   A 1 
ATOM 63    N N   . ASN A ? 9   ? -28.929 -22.100 -47.930 1.0 55.76 9   A 1 
ATOM 64    C CA  . ASN A ? 9   ? -29.408 -22.621 -49.204 1.0 55.76 9   A 1 
ATOM 65    C C   . ASN A ? 9   ? -28.305 -22.681 -50.256 1.0 55.76 9   A 1 
ATOM 66    O O   . ASN A ? 9   ? -28.583 -22.569 -51.455 1.0 55.76 9   A 1 
ATOM 67    C CB  . ASN A ? 9   ? -30.580 -21.780 -49.711 1.0 55.76 9   A 1 
ATOM 68    C CG  . ASN A ? 9   ? -31.751 -21.772 -48.747 1.0 55.76 9   A 1 
ATOM 69    O OD1 . ASN A ? 9   ? -31.976 -22.738 -48.018 1.0 55.76 9   A 1 
ATOM 70    N ND2 . ASN A ? 9   ? -32.503 -20.678 -48.739 1.0 55.76 9   A 1 
ATOM 71    N N   . LEU A ? 10  ? -27.054 -22.856 -49.829 1.0 52.29 10  A 1 
ATOM 72    C CA  . LEU A ? 10  ? -25.928 -22.929 -50.759 1.0 52.29 10  A 1 
ATOM 73    C C   . LEU A ? 10  ? -24.880 -23.851 -50.141 1.0 52.29 10  A 1 
ATOM 74    O O   . LEU A ? 10  ? -24.168 -23.453 -49.215 1.0 52.29 10  A 1 
ATOM 75    C CB  . LEU A ? 10  ? -25.358 -21.545 -51.043 1.0 52.29 10  A 1 
ATOM 76    C CG  . LEU A ? 10  ? -24.177 -21.487 -52.014 1.0 52.29 10  A 1 
ATOM 77    C CD1 . LEU A ? 10  ? -24.570 -22.046 -53.373 1.0 52.29 10  A 1 
ATOM 78    C CD2 . LEU A ? 10  ? -23.658 -20.063 -52.145 1.0 52.29 10  A 1 
ATOM 79    N N   . LEU A ? 11  ? -24.796 -25.075 -50.657 1.0 51.43 11  A 1 
ATOM 80    C CA  . LEU A ? 11  ? -23.845 -26.078 -50.182 1.0 51.43 11  A 1 
ATOM 81    C C   . LEU A ? 11  ? -22.967 -26.490 -51.360 1.0 51.43 11  A 1 
ATOM 82    O O   . LEU A ? 11  ? -23.395 -27.261 -52.224 1.0 51.43 11  A 1 
ATOM 83    C CB  . LEU A ? 11  ? -24.570 -27.279 -49.579 1.0 51.43 11  A 1 
ATOM 84    C CG  . LEU A ? 11  ? -25.472 -26.993 -48.377 1.0 51.43 11  A 1 
ATOM 85    C CD1 . LEU A ? 11  ? -26.124 -28.274 -47.878 1.0 51.43 11  A 1 
ATOM 86    C CD2 . LEU A ? 11  ? -24.687 -26.318 -47.263 1.0 51.43 11  A 1 
ATOM 87    N N   . VAL A ? 12  ? -21.741 -25.975 -51.392 1.0 46.7  12  A 1 
ATOM 88    C CA  . VAL A ? 12  ? -20.784 -26.262 -52.454 1.0 46.7  12  A 1 
ATOM 89    C C   . VAL A ? 12  ? -19.661 -27.103 -51.863 1.0 46.7  12  A 1 
ATOM 90    O O   . VAL A ? 12  ? -18.989 -26.678 -50.915 1.0 46.7  12  A 1 
ATOM 91    C CB  . VAL A ? 12  ? -20.235 -24.975 -53.087 1.0 46.7  12  A 1 
ATOM 92    C CG1 . VAL A ? 12  ? -19.241 -25.308 -54.190 1.0 46.7  12  A 1 
ATOM 93    C CG2 . VAL A ? 12  ? -21.373 -24.122 -53.627 1.0 46.7  12  A 1 
ATOM 94    N N   . PHE A ? 13  ? -19.458 -28.296 -52.422 1.0 42.72 13  A 1 
ATOM 95    C CA  . PHE A ? 13  ? -18.408 -29.209 -51.969 1.0 42.72 13  A 1 
ATOM 96    C C   . PHE A ? 13  ? -17.687 -29.738 -53.205 1.0 42.72 13  A 1 
ATOM 97    O O   . PHE A ? 13  ? -18.182 -30.648 -53.877 1.0 42.72 13  A 1 
ATOM 98    C CB  . PHE A ? 13  ? -18.983 -30.345 -51.131 1.0 42.72 13  A 1 
ATOM 99    C CG  . PHE A ? 13  ? -19.647 -29.889 -49.864 1.0 42.72 13  A 1 
ATOM 100   C CD1 . PHE A ? 13  ? -21.005 -29.618 -49.835 1.0 42.72 13  A 1 
ATOM 101   C CD2 . PHE A ? 13  ? -18.912 -29.731 -48.700 1.0 42.72 13  A 1 
ATOM 102   C CE1 . PHE A ? 13  ? -21.618 -29.198 -48.669 1.0 42.72 13  A 1 
ATOM 103   C CE2 . PHE A ? 13  ? -19.519 -29.311 -47.531 1.0 42.72 13  A 1 
ATOM 104   C CZ  . PHE A ? 13  ? -20.874 -29.044 -47.516 1.0 42.72 13  A 1 
ATOM 105   N N   . ARG A ? 14  ? -16.523 -29.166 -53.499 1.0 41.13 14  A 1 
ATOM 106   C CA  . ARG A ? 14  ? -15.727 -29.575 -54.654 1.0 41.13 14  A 1 
ATOM 107   C C   . ARG A ? 14  ? -15.069 -30.915 -54.353 1.0 41.13 14  A 1 
ATOM 108   O O   . ARG A ? 14  ? -14.055 -30.982 -53.655 1.0 41.13 14  A 1 
ATOM 109   C CB  . ARG A ? 14  ? -14.687 -28.512 -54.987 1.0 41.13 14  A 1 
ATOM 110   C CG  . ARG A ? 14  ? -15.276 -27.151 -55.323 1.0 41.13 14  A 1 
ATOM 111   C CD  . ARG A ? 14  ? -14.186 -26.141 -55.642 1.0 41.13 14  A 1 
ATOM 112   N NE  . ARG A ? 14  ? -14.736 -24.832 -55.972 1.0 41.13 14  A 1 
ATOM 113   C CZ  . ARG A ? 14  ? -14.006 -23.772 -56.292 1.0 41.13 14  A 1 
ATOM 114   N NH1 . ARG A ? 14  ? -12.685 -23.830 -56.336 1.0 41.13 14  A 1 
ATOM 115   N NH2 . ARG A ? 14  ? -14.617 -22.625 -56.576 1.0 41.13 14  A 1 
ATOM 116   N N   . THR A ? 15  ? -15.647 -31.992 -54.880 1.0 40.27 15  A 1 
ATOM 117   C CA  . THR A ? 15  ? -15.120 -33.336 -54.665 1.0 40.27 15  A 1 
ATOM 118   C C   . THR A ? 15  ? -13.914 -33.547 -55.571 1.0 40.27 15  A 1 
ATOM 119   O O   . THR A ? 15  ? -14.051 -33.598 -56.798 1.0 40.27 15  A 1 
ATOM 120   C CB  . THR A ? 15  ? -16.197 -34.383 -54.933 1.0 40.27 15  A 1 
ATOM 121   O OG1 . THR A ? 15  ? -16.646 -34.273 -56.290 1.0 40.27 15  A 1 
ATOM 122   C CG2 . THR A ? 15  ? -17.380 -34.182 -53.996 1.0 40.27 15  A 1 
ATOM 123   N N   . ASN A ? 16  ? -12.733 -33.672 -54.971 1.0 44.94 16  A 1 
ATOM 124   C CA  . ASN A ? 16  ? -11.491 -33.882 -55.701 1.0 44.94 16  A 1 
ATOM 125   C C   . ASN A ? 16  ? -10.879 -35.208 -55.275 1.0 44.94 16  A 1 
ATOM 126   O O   . ASN A ? 16  ? -10.825 -35.516 -54.080 1.0 44.94 16  A 1 
ATOM 127   C CB  . ASN A ? 16  ? -10.505 -32.736 -55.454 1.0 44.94 16  A 1 
ATOM 128   C CG  . ASN A ? 16  ? -11.051 -31.393 -55.895 1.0 44.94 16  A 1 
ATOM 129   O OD1 . ASN A ? 16  ? -11.846 -31.310 -56.831 1.0 44.94 16  A 1 
ATOM 130   N ND2 . ASN A ? 16  ? -10.624 -30.330 -55.222 1.0 44.94 16  A 1 
ATOM 131   N N   . GLY A ? 17  ? -10.421 -35.987 -56.252 1.0 42.65 17  A 1 
ATOM 132   C CA  . GLY A ? 17  ? -9.822  -37.276 -55.972 1.0 42.65 17  A 1 
ATOM 133   C C   . GLY A ? 17  ? -8.313  -37.223 -55.856 1.0 42.65 17  A 1 
ATOM 134   O O   . GLY A ? 17  ? -7.608  -38.043 -56.451 1.0 42.65 17  A 1 
ATOM 135   N N   . VAL A ? 18  ? -7.806  -36.260 -55.092 1.0 38.08 18  A 1 
ATOM 136   C CA  . VAL A ? 18  ? -6.374  -36.084 -54.878 1.0 38.08 18  A 1 
ATOM 137   C C   . VAL A ? 18  ? -6.112  -36.343 -53.400 1.0 38.08 18  A 1 
ATOM 138   O O   . VAL A ? 18  ? -6.401  -35.493 -52.548 1.0 38.08 18  A 1 
ATOM 139   C CB  . VAL A ? 18  ? -5.890  -34.691 -55.294 1.0 38.08 18  A 1 
ATOM 140   C CG1 . VAL A ? 18  ? -4.388  -34.566 -55.083 1.0 38.08 18  A 1 
ATOM 141   C CG2 . VAL A ? 18  ? -6.255  -34.414 -56.745 1.0 38.08 18  A 1 
ATOM 142   N N   . SER A ? 19  ? -5.565  -37.515 -53.088 1.0 38.08 19  A 1 
ATOM 143   C CA  . SER A ? 19  ? -5.272  -37.887 -51.715 1.0 38.08 19  A 1 
ATOM 144   C C   . SER A ? 19  ? -3.824  -37.542 -51.371 1.0 38.08 19  A 1 
ATOM 145   O O   . SER A ? 19  ? -3.086  -36.968 -52.176 1.0 38.08 19  A 1 
ATOM 146   C CB  . SER A ? 19  ? -5.553  -39.373 -51.495 1.0 38.08 19  A 1 
ATOM 147   O OG  . SER A ? 19  ? -4.751  -40.175 -52.345 1.0 38.08 19  A 1 
ATOM 148   N N   . ASP A ? 20  ? -3.416  -37.900 -50.151 1.0 36.32 20  A 1 
ATOM 149   C CA  . ASP A ? 20  ? -2.062  -37.643 -49.654 1.0 36.32 20  A 1 
ATOM 150   C C   . ASP A ? 20  ? -1.721  -36.156 -49.712 1.0 36.32 20  A 1 
ATOM 151   O O   . ASP A ? 20  ? -0.632  -35.765 -50.137 1.0 36.32 20  A 1 
ATOM 152   C CB  . ASP A ? 20  ? -1.024  -38.472 -50.415 1.0 36.32 20  A 1 
ATOM 153   C CG  . ASP A ? 20  ? -1.258  -39.964 -50.282 1.0 36.32 20  A 1 
ATOM 154   O OD1 . ASP A ? 20  ? -1.786  -40.393 -49.235 1.0 36.32 20  A 1 
ATOM 155   O OD2 . ASP A ? 20  ? -0.914  -40.707 -51.225 1.0 36.32 20  A 1 
ATOM 156   N N   . VAL A ? 21  ? -2.659  -35.321 -49.281 1.0 32.42 21  A 1 
ATOM 157   C CA  . VAL A ? 21  ? -2.496  -33.872 -49.261 1.0 32.42 21  A 1 
ATOM 158   C C   . VAL A ? 21  ? -2.525  -33.421 -47.802 1.0 32.42 21  A 1 
ATOM 159   O O   . VAL A ? 21  ? -3.576  -33.507 -47.149 1.0 32.42 21  A 1 
ATOM 160   C CB  . VAL A ? 21  ? -3.584  -33.168 -50.082 1.0 32.42 21  A 1 
ATOM 161   C CG1 . VAL A ? 21  ? -3.392  -31.659 -50.031 1.0 32.42 21  A 1 
ATOM 162   C CG2 . VAL A ? 21  ? -3.569  -33.665 -51.519 1.0 32.42 21  A 1 
ATOM 163   N N   . PRO A ? 22  ? -1.409  -32.948 -47.246 1.0 34.34 22  A 1 
ATOM 164   C CA  . PRO A ? 22  ? -1.419  -32.481 -45.852 1.0 34.34 22  A 1 
ATOM 165   C C   . PRO A ? 22  ? -2.286  -31.240 -45.700 1.0 34.34 22  A 1 
ATOM 166   O O   . PRO A ? 22  ? -2.175  -30.287 -46.475 1.0 34.34 22  A 1 
ATOM 167   C CB  . PRO A ? 22  ? 0.058   -32.177 -45.566 1.0 34.34 22  A 1 
ATOM 168   C CG  . PRO A ? 22  ? 0.821   -32.932 -46.614 1.0 34.34 22  A 1 
ATOM 169   C CD  . PRO A ? 22  ? -0.057  -32.929 -47.826 1.0 34.34 22  A 1 
ATOM 170   N N   . THR A ? 23  ? -3.153  -31.259 -44.692 1.0 33.23 23  A 1 
ATOM 171   C CA  . THR A ? 23  ? -4.040  -30.132 -44.446 1.0 33.23 23  A 1 
ATOM 172   C C   . THR A ? 23  ? -3.268  -28.958 -43.852 1.0 33.23 23  A 1 
ATOM 173   O O   . THR A ? 23  ? -2.230  -29.128 -43.207 1.0 33.23 23  A 1 
ATOM 174   C CB  . THR A ? 23  ? -5.176  -30.536 -43.506 1.0 33.23 23  A 1 
ATOM 175   O OG1 . THR A ? 23  ? -4.631  -30.978 -42.256 1.0 33.23 23  A 1 
ATOM 176   C CG2 . THR A ? 23  ? -6.000  -31.659 -44.119 1.0 33.23 23  A 1 
ATOM 177   N N   . SER A ? 24  ? -3.791  -27.756 -44.077 1.0 32.74 24  A 1 
ATOM 178   C CA  . SER A ? 24  ? -3.151  -26.561 -43.557 1.0 32.74 24  A 1 
ATOM 179   C C   . SER A ? 24  ? -3.359  -26.461 -42.046 1.0 32.74 24  A 1 
ATOM 180   O O   . SER A ? 24  ? -4.411  -26.847 -41.528 1.0 32.74 24  A 1 
ATOM 181   C CB  . SER A ? 24  ? -3.708  -25.315 -44.241 1.0 32.74 24  A 1 
ATOM 182   O OG  . SER A ? 24  ? -3.481  -25.357 -45.639 1.0 32.74 24  A 1 
ATOM 183   N N   . PRO A ? 25  ? -2.365  -25.956 -41.316 1.0 34.49 25  A 1 
ATOM 184   C CA  . PRO A ? 25  ? -2.518  -25.814 -39.864 1.0 34.49 25  A 1 
ATOM 185   C C   . PRO A ? 25  ? -3.614  -24.817 -39.515 1.0 34.49 25  A 1 
ATOM 186   O O   . PRO A ? 25  ? -3.837  -23.830 -40.219 1.0 34.49 25  A 1 
ATOM 187   C CB  . PRO A ? 25  ? -1.142  -25.315 -39.406 1.0 34.49 25  A 1 
ATOM 188   C CG  . PRO A ? 25  ? -0.205  -25.701 -40.508 1.0 34.49 25  A 1 
ATOM 189   C CD  . PRO A ? 25  ? -1.010  -25.599 -41.767 1.0 34.49 25  A 1 
ATOM 190   N N   . THR A ? 26  ? -4.302  -25.091 -38.410 1.0 33.66 26  A 1 
ATOM 191   C CA  . THR A ? 26  ? -5.382  -24.221 -37.965 1.0 33.66 26  A 1 
ATOM 192   C C   . THR A ? 26  ? -4.818  -22.913 -37.424 1.0 33.66 26  A 1 
ATOM 193   O O   . THR A ? 26  ? -3.867  -22.912 -36.636 1.0 33.66 26  A 1 
ATOM 194   C CB  . THR A ? 26  ? -6.220  -24.917 -36.894 1.0 33.66 26  A 1 
ATOM 195   O OG1 . THR A ? 26  ? -5.392  -25.242 -35.771 1.0 33.66 26  A 1 
ATOM 196   C CG2 . THR A ? 26  ? -6.837  -26.194 -37.448 1.0 33.66 26  A 1 
ATOM 197   N N   . LEU A ? 27  ? -5.406  -21.799 -37.849 1.0 31.48 27  A 1 
ATOM 198   C CA  . LEU A ? 27  ? -4.973  -20.472 -37.412 1.0 31.48 27  A 1 
ATOM 199   C C   . LEU A ? 27  ? -5.741  -20.011 -36.177 1.0 31.48 27  A 1 
ATOM 200   O O   . LEU A ? 27  ? -6.184  -18.868 -36.082 1.0 31.48 27  A 1 
ATOM 201   C CB  . LEU A ? 27  ? -5.126  -19.475 -38.555 1.0 31.48 27  A 1 
ATOM 202   C CG  . LEU A ? 27  ? -4.331  -19.774 -39.828 1.0 31.48 27  A 1 
ATOM 203   C CD1 . LEU A ? 27  ? -4.576  -18.702 -40.879 1.0 31.48 27  A 1 
ATOM 204   C CD2 . LEU A ? 27  ? -2.847  -19.897 -39.518 1.0 31.48 27  A 1 
ATOM 205   N N   . GLN A ? 28  ? -5.906  -20.915 -35.213 1.0 31.03 28  A 1 
ATOM 206   C CA  . GLN A ? 28  ? -6.625  -20.626 -33.973 1.0 31.03 28  A 1 
ATOM 207   C C   . GLN A ? 28  ? -5.609  -20.120 -32.953 1.0 31.03 28  A 1 
ATOM 208   O O   . GLN A ? 28  ? -5.032  -20.890 -32.185 1.0 31.03 28  A 1 
ATOM 209   C CB  . GLN A ? 28  ? -7.366  -21.860 -33.473 1.0 31.03 28  A 1 
ATOM 210   C CG  . GLN A ? 28  ? -8.217  -21.615 -32.237 1.0 31.03 28  A 1 
ATOM 211   C CD  . GLN A ? 28  ? -8.936  -22.864 -31.767 1.0 31.03 28  A 1 
ATOM 212   O OE1 . GLN A ? 28  ? -8.790  -23.936 -32.354 1.0 31.03 28  A 1 
ATOM 213   N NE2 . GLN A ? 28  ? -9.718  -22.732 -30.702 1.0 31.03 28  A 1 
ATOM 214   N N   . ARG A ? 29  ? -5.390  -18.807 -32.954 1.0 31.16 29  A 1 
ATOM 215   C CA  . ARG A ? 29  ? -4.447  -18.242 -31.997 1.0 31.16 29  A 1 
ATOM 216   C C   . ARG A ? 29  ? -5.181  -17.764 -30.747 1.0 31.16 29  A 1 
ATOM 217   O O   . ARG A ? 29  ? -6.287  -17.222 -30.846 1.0 31.16 29  A 1 
ATOM 218   C CB  . ARG A ? 29  ? -3.680  -17.077 -32.616 1.0 31.16 29  A 1 
ATOM 219   C CG  . ARG A ? 29  ? -2.822  -17.466 -33.809 1.0 31.16 29  A 1 
ATOM 220   C CD  . ARG A ? 29  ? -2.037  -16.277 -34.339 1.0 31.16 29  A 1 
ATOM 221   N NE  . ARG A ? 29  ? -1.189  -16.644 -35.467 1.0 31.16 29  A 1 
ATOM 222   C CZ  . ARG A ? 29  ? -0.385  -15.804 -36.105 1.0 31.16 29  A 1 
ATOM 223   N NH1 . ARG A ? 29  ? -0.293  -14.533 -35.751 1.0 31.16 29  A 1 
ATOM 224   N NH2 . ARG A ? 29  ? 0.345   -16.252 -37.123 1.0 31.16 29  A 1 
ATOM 225   N N   . PRO A ? 30  ? -4.590  -17.968 -29.571 1.0 36.36 30  A 1 
ATOM 226   C CA  . PRO A ? 30  ? -5.243  -17.528 -28.330 1.0 36.36 30  A 1 
ATOM 227   C C   . PRO A ? 30  ? -5.422  -16.017 -28.304 1.0 36.36 30  A 1 
ATOM 228   O O   . PRO A ? 30  ? -4.492  -15.257 -28.584 1.0 36.36 30  A 1 
ATOM 229   C CB  . PRO A ? 30  ? -4.279  -18.005 -27.236 1.0 36.36 30  A 1 
ATOM 230   C CG  . PRO A ? 30  ? -3.512  -19.121 -27.866 1.0 36.36 30  A 1 
ATOM 231   C CD  . PRO A ? 30  ? -3.365  -18.742 -29.309 1.0 36.36 30  A 1 
ATOM 232   N N   . THR A ? 31  ? -6.636  -15.586 -27.963 1.0 39.38 31  A 1 
ATOM 233   C CA  . THR A ? 31  ? -6.966  -14.166 -27.936 1.0 39.38 31  A 1 
ATOM 234   C C   . THR A ? 31  ? -6.276  -13.465 -26.773 1.0 39.38 31  A 1 
ATOM 235   O O   . THR A ? 31  ? -6.780  -13.473 -25.645 1.0 39.38 31  A 1 
ATOM 236   C CB  . THR A ? 31  ? -8.481  -13.968 -27.846 1.0 39.38 31  A 1 
ATOM 237   O OG1 . THR A ? 31  ? -8.977  -14.588 -26.654 1.0 39.38 31  A 1 
ATOM 238   C CG2 . THR A ? 31  ? -9.170  -14.582 -29.056 1.0 39.38 31  A 1 
ATOM 239   N N   . HIS A ? 32  ? -5.122  -12.855 -27.039 1.0 46.57 32  A 1 
ATOM 240   C CA  . HIS A ? 32  ? -4.369  -12.106 -26.039 1.0 46.57 32  A 1 
ATOM 241   C C   . HIS A ? 32  ? -3.803  -10.860 -26.706 1.0 46.57 32  A 1 
ATOM 242   O O   . HIS A ? 32  ? -2.859  -10.951 -27.498 1.0 46.57 32  A 1 
ATOM 243   C CB  . HIS A ? 32  ? -3.254  -12.956 -25.429 1.0 46.57 32  A 1 
ATOM 244   C CG  . HIS A ? 32  ? -3.750  -14.103 -24.605 1.0 46.57 32  A 1 
ATOM 245   N ND1 . HIS A ? 32  ? -3.974  -14.003 -23.249 1.0 46.57 32  A 1 
ATOM 246   C CD2 . HIS A ? 32  ? -4.067  -15.375 -24.946 1.0 46.57 32  A 1 
ATOM 247   C CE1 . HIS A ? 32  ? -4.406  -15.164 -22.789 1.0 46.57 32  A 1 
ATOM 248   N NE2 . HIS A ? 32  ? -4.472  -16.013 -23.799 1.0 46.57 32  A 1 
ATOM 249   N N   . MET A ? 33  ? -4.379  -9.704  -26.390 1.0 52.48 33  A 1 
ATOM 250   C CA  . MET A ? 33  ? -3.948  -8.435  -26.973 1.0 52.48 33  A 1 
ATOM 251   C C   . MET A ? 33  ? -2.566  -8.086  -26.439 1.0 52.48 33  A 1 
ATOM 252   O O   . MET A ? 33  ? -2.423  -7.599  -25.315 1.0 52.48 33  A 1 
ATOM 253   C CB  . MET A ? 33  ? -4.955  -7.336  -26.658 1.0 52.48 33  A 1 
ATOM 254   C CG  . MET A ? 33  ? -6.355  -7.606  -27.186 1.0 52.48 33  A 1 
ATOM 255   S SD  . MET A ? 33  ? -7.511  -6.281  -26.789 1.0 52.48 33  A 1 
ATOM 256   C CE  . MET A ? 33  ? -7.413  -6.273  -25.001 1.0 52.48 33  A 1 
ATOM 257   N N   . ASN A ? 34  ? -1.536  -8.336  -27.248 1.0 63.89 34  A 1 
ATOM 258   C CA  . ASN A ? 34  ? -0.159  -8.040  -26.882 1.0 63.89 34  A 1 
ATOM 259   C C   . ASN A ? 34  ? 0.256   -6.621  -27.252 1.0 63.89 34  A 1 
ATOM 260   O O   . ASN A ? 34  ? 1.451   -6.359  -27.430 1.0 63.89 34  A 1 
ATOM 261   C CB  . ASN A ? 34  ? 0.787   -9.052  -27.533 1.0 63.89 34  A 1 
ATOM 262   C CG  . ASN A ? 34  ? 0.507   -10.477 -27.097 1.0 63.89 34  A 1 
ATOM 263   O OD1 . ASN A ? 34  ? 0.039   -10.717 -25.984 1.0 63.89 34  A 1 
ATOM 264   N ND2 . ASN A ? 34  ? 0.793   -11.431 -27.975 1.0 63.89 34  A 1 
ATOM 265   N N   . GLN A ? 35  ? -0.703  -5.701  -27.373 1.0 71.29 35  A 1 
ATOM 266   C CA  . GLN A ? 35  ? -0.408  -4.312  -27.735 1.0 71.29 35  A 1 
ATOM 267   C C   . GLN A ? 35  ? -1.523  -3.443  -27.148 1.0 71.29 35  A 1 
ATOM 268   O O   . GLN A ? 35  ? -2.574  -3.260  -27.765 1.0 71.29 35  A 1 
ATOM 269   C CB  . GLN A ? 35  ? -0.294  -4.143  -29.243 1.0 71.29 35  A 1 
ATOM 270   C CG  . GLN A ? 35  ? 0.038   -2.728  -29.690 1.0 71.29 35  A 1 
ATOM 271   C CD  . GLN A ? 35  ? 0.136   -2.604  -31.198 1.0 71.29 35  A 1 
ATOM 272   O OE1 . GLN A ? 35  ? -0.002  -3.589  -31.924 1.0 71.29 35  A 1 
ATOM 273   N NE2 . GLN A ? 35  ? 0.376   -1.390  -31.678 1.0 71.29 35  A 1 
ATOM 274   N N   . MET A ? 36  ? -1.277  -2.918  -25.950 1.0 76.12 36  A 1 
ATOM 275   C CA  . MET A ? 36  ? -2.265  -2.083  -25.281 1.0 76.12 36  A 1 
ATOM 276   C C   . MET A ? 36  ? -2.356  -0.722  -25.960 1.0 76.12 36  A 1 
ATOM 277   O O   . MET A ? 36  ? -1.358  -0.003  -26.072 1.0 76.12 36  A 1 
ATOM 278   C CB  . MET A ? 36  ? -1.908  -1.916  -23.805 1.0 76.12 36  A 1 
ATOM 279   C CG  . MET A ? 36  ? -1.930  -3.209  -23.008 1.0 76.12 36  A 1 
ATOM 280   S SD  . MET A ? 36  ? -1.554  -2.950  -21.264 1.0 76.12 36  A 1 
ATOM 281   C CE  . MET A ? 36  ? -1.711  -4.617  -20.630 1.0 76.12 36  A 1 
ATOM 282   N N   . VAL A ? 37  ? -3.557  -0.371  -26.414 1.0 79.19 37  A 1 
ATOM 283   C CA  . VAL A ? 37  ? -3.821  0.905   -27.070 1.0 79.19 37  A 1 
ATOM 284   C C   . VAL A ? 37  ? -4.980  1.564   -26.336 1.0 79.19 37  A 1 
ATOM 285   O O   . VAL A ? 37  ? -6.121  1.093   -26.419 1.0 79.19 37  A 1 
ATOM 286   C CB  . VAL A ? 37  ? -4.144  0.738   -28.562 1.0 79.19 37  A 1 
ATOM 287   C CG1 . VAL A ? 37  ? -4.486  2.084   -29.183 1.0 79.19 37  A 1 
ATOM 288   C CG2 . VAL A ? 37  ? -2.975  0.092   -29.291 1.0 79.19 37  A 1 
ATOM 289   N N   . PHE A ? 38  ? -4.693  2.648   -25.619 1.0 80.23 38  A 1 
ATOM 290   C CA  . PHE A ? 38  ? -5.717  3.364   -24.874 1.0 80.23 38  A 1 
ATOM 291   C C   . PHE A ? 38  ? -5.320  4.828   -24.761 1.0 80.23 38  A 1 
ATOM 292   O O   . PHE A ? 38  ? -4.155  5.193   -24.938 1.0 80.23 38  A 1 
ATOM 293   C CB  . PHE A ? 38  ? -5.938  2.751   -23.484 1.0 80.23 38  A 1 
ATOM 294   C CG  . PHE A ? 38  ? -4.690  2.668   -22.649 1.0 80.23 38  A 1 
ATOM 295   C CD1 . PHE A ? 38  ? -4.352  3.692   -21.779 1.0 80.23 38  A 1 
ATOM 296   C CD2 . PHE A ? 38  ? -3.860  1.562   -22.728 1.0 80.23 38  A 1 
ATOM 297   C CE1 . PHE A ? 38  ? -3.206  3.617   -21.009 1.0 80.23 38  A 1 
ATOM 298   C CE2 . PHE A ? 38  ? -2.713  1.481   -21.961 1.0 80.23 38  A 1 
ATOM 299   C CZ  . PHE A ? 38  ? -2.386  2.509   -21.100 1.0 80.23 38  A 1 
ATOM 300   N N   . HIS A ? 39  ? -6.310  5.665   -24.463 1.0 82.47 39  A 1 
ATOM 301   C CA  . HIS A ? 39  ? -6.085  7.097   -24.343 1.0 82.47 39  A 1 
ATOM 302   C C   . HIS A ? 39  ? -5.609  7.452   -22.939 1.0 82.47 39  A 1 
ATOM 303   O O   . HIS A ? 39  ? -5.985  6.816   -21.951 1.0 82.47 39  A 1 
ATOM 304   C CB  . HIS A ? 39  ? -7.363  7.868   -24.673 1.0 82.47 39  A 1 
ATOM 305   C CG  . HIS A ? 39  ? -7.194  9.356   -24.657 1.0 82.47 39  A 1 
ATOM 306   N ND1 . HIS A ? 39  ? -6.496  10.037  -25.630 1.0 82.47 39  A 1 
ATOM 307   C CD2 . HIS A ? 39  ? -7.633  10.293  -23.783 1.0 82.47 39  A 1 
ATOM 308   C CE1 . HIS A ? 39  ? -6.513  11.330  -25.359 1.0 82.47 39  A 1 
ATOM 309   N NE2 . HIS A ? 39  ? -7.196  11.512  -24.243 1.0 82.47 39  A 1 
ATOM 310   N N   . LYS A ? 40  ? -4.770  8.481   -22.862 1.0 83.4  40  A 1 
ATOM 311   C CA  . LYS A ? 40  ? -4.220  8.955   -21.599 1.0 83.4  40  A 1 
ATOM 312   C C   . LYS A ? 40  ? -4.959  10.210  -21.156 1.0 83.4  40  A 1 
ATOM 313   O O   . LYS A ? 40  ? -5.110  11.156  -21.937 1.0 83.4  40  A 1 
ATOM 314   C CB  . LYS A ? 40  ? -2.723  9.242   -21.730 1.0 83.4  40  A 1 
ATOM 315   C CG  . LYS A ? 40  ? -2.085  9.793   -20.465 1.0 83.4  40  A 1 
ATOM 316   C CD  . LYS A ? 40  ? -0.618  10.125  -20.686 1.0 83.4  40  A 1 
ATOM 317   C CE  . LYS A ? 40  ? 0.020   10.673  -19.419 1.0 83.4  40  A 1 
ATOM 318   N NZ  . LYS A ? 40  ? 1.458   11.003  -19.620 1.0 83.4  40  A 1 
ATOM 319   N N   . ILE A ? 41  ? -5.416  10.215  -19.906 1.0 85.48 41  A 1 
ATOM 320   C CA  . ILE A ? 41  ? -6.123  11.348  -19.322 1.0 85.48 41  A 1 
ATOM 321   C C   . ILE A ? 41  ? -5.402  11.755  -18.046 1.0 85.48 41  A 1 
ATOM 322   O O   . ILE A ? 41  ? -5.149  10.914  -17.176 1.0 85.48 41  A 1 
ATOM 323   C CB  . ILE A ? 41  ? -7.599  11.016  -19.029 1.0 85.48 41  A 1 
ATOM 324   C CG1 . ILE A ? 41  ? -8.337  10.675  -20.326 1.0 85.48 41  A 1 
ATOM 325   C CG2 . ILE A ? 41  ? -8.277  12.176  -18.315 1.0 85.48 41  A 1 
ATOM 326   C CD1 . ILE A ? 41  ? -9.806  10.372  -20.133 1.0 85.48 41  A 1 
ATOM 327   N N   . ARG A ? 42  ? -5.071  13.039  -17.937 1.0 81.07 42  A 1 
ATOM 328   C CA  . ARG A ? 42  ? -4.368  13.536  -16.766 1.0 81.07 42  A 1 
ATOM 329   C C   . ARG A ? 42  ? -5.282  13.531  -15.543 1.0 81.07 42  A 1 
ATOM 330   O O   . ARG A ? 42  ? -6.512  13.541  -15.648 1.0 81.07 42  A 1 
ATOM 331   C CB  . ARG A ? 42  ? -3.837  14.947  -17.019 1.0 81.07 42  A 1 
ATOM 332   C CG  . ARG A ? 42  ? -2.853  15.041  -18.174 1.0 81.07 42  A 1 
ATOM 333   C CD  . ARG A ? 42  ? -2.388  16.471  -18.392 1.0 81.07 42  A 1 
ATOM 334   N NE  . ARG A ? 42  ? -3.496  17.361  -18.718 1.0 81.07 42  A 1 
ATOM 335   C CZ  . ARG A ? 42  ? -3.368  18.658  -18.965 1.0 81.07 42  A 1 
ATOM 336   N NH1 . ARG A ? 42  ? -2.187  19.254  -18.933 1.0 81.07 42  A 1 
ATOM 337   N NH2 . ARG A ? 42  ? -4.451  19.374  -19.253 1.0 81.07 42  A 1 
ATOM 338   N N   . ASN A ? 43  ? -4.657  13.514  -14.364 1.0 82.55 43  A 1 
ATOM 339   C CA  . ASN A ? 43  ? -5.414  13.494  -13.118 1.0 82.55 43  A 1 
ATOM 340   C C   . ASN A ? 43  ? -5.913  14.879  -12.729 1.0 82.55 43  A 1 
ATOM 341   O O   . ASN A ? 43  ? -6.938  14.994  -12.047 1.0 82.55 43  A 1 
ATOM 342   C CB  . ASN A ? 43  ? -4.556  12.909  -11.994 1.0 82.55 43  A 1 
ATOM 343   C CG  . ASN A ? 43  ? -5.341  12.689  -10.715 1.0 82.55 43  A 1 
ATOM 344   O OD1 . ASN A ? 43  ? -6.556  12.492  -10.743 1.0 82.55 43  A 1 
ATOM 345   N ND2 . ASN A ? 43  ? -4.648  12.722  -9.583  1.0 82.55 43  A 1 
ATOM 346   N N   . GLU A ? 44  ? -5.214  15.935  -13.151 1.0 81.3  44  A 1 
ATOM 347   C CA  . GLU A ? 44  ? -5.629  17.290  -12.807 1.0 81.3  44  A 1 
ATOM 348   C C   . GLU A ? 44  ? -6.899  17.712  -13.533 1.0 81.3  44  A 1 
ATOM 349   O O   . GLU A ? 44  ? -7.561  18.660  -13.096 1.0 81.3  44  A 1 
ATOM 350   C CB  . GLU A ? 44  ? -4.502  18.279  -13.113 1.0 81.3  44  A 1 
ATOM 351   C CG  . GLU A ? 44  ? -4.073  18.301  -14.571 1.0 81.3  44  A 1 
ATOM 352   C CD  . GLU A ? 44  ? -2.955  19.289  -14.834 1.0 81.3  44  A 1 
ATOM 353   O OE1 . GLU A ? 44  ? -2.519  19.964  -13.878 1.0 81.3  44  A 1 
ATOM 354   O OE2 . GLU A ? 44  ? -2.510  19.391  -15.997 1.0 81.3  44  A 1 
ATOM 355   N N   . ASP A ? 45  ? -7.253  17.037  -14.624 1.0 87.3  45  A 1 
ATOM 356   C CA  . ASP A ? 45  ? -8.457  17.349  -15.382 1.0 87.3  45  A 1 
ATOM 357   C C   . ASP A ? 45  ? -9.681  16.593  -14.882 1.0 87.3  45  A 1 
ATOM 358   O O   . ASP A ? 45  ? -10.735 16.650  -15.525 1.0 87.3  45  A 1 
ATOM 359   C CB  . ASP A ? 45  ? -8.235  17.053  -16.868 1.0 87.3  45  A 1 
ATOM 360   C CG  . ASP A ? 45  ? -7.096  17.860  -17.459 1.0 87.3  45  A 1 
ATOM 361   O OD1 . ASP A ? 45  ? -6.852  18.987  -16.980 1.0 87.3  45  A 1 
ATOM 362   O OD2 . ASP A ? 45  ? -6.443  17.367  -18.403 1.0 87.3  45  A 1 
ATOM 363   N N   . LEU A ? 46  ? -9.569  15.890  -13.757 1.0 91.23 46  A 1 
ATOM 364   C CA  . LEU A ? 46  ? -10.672 15.124  -13.192 1.0 91.23 46  A 1 
ATOM 365   C C   . LEU A ? 46  ? -10.878 15.541  -11.745 1.0 91.23 46  A 1 
ATOM 366   O O   . LEU A ? 46  ? -9.937  15.508  -10.946 1.0 91.23 46  A 1 
ATOM 367   C CB  . LEU A ? 46  ? -10.402 13.618  -13.278 1.0 91.23 46  A 1 
ATOM 368   C CG  . LEU A ? 46  ? -10.186 13.045  -14.681 1.0 91.23 46  A 1 
ATOM 369   C CD1 . LEU A ? 46  ? -9.895  11.554  -14.612 1.0 91.23 46  A 1 
ATOM 370   C CD2 . LEU A ? 46  ? -11.393 13.319  -15.565 1.0 91.23 46  A 1 
ATOM 371   N N   . ILE A ? 47  ? -12.106 15.930  -11.412 1.0 91.7  47  A 1 
ATOM 372   C CA  . ILE A ? 47  ? -12.470 16.355  -10.065 1.0 91.7  47  A 1 
ATOM 373   C C   . ILE A ? 47  ? -13.563 15.425  -9.559  1.0 91.7  47  A 1 
ATOM 374   O O   . ILE A ? 47  ? -14.613 15.287  -10.199 1.0 91.7  47  A 1 
ATOM 375   C CB  . ILE A ? 47  ? -12.935 17.819  -10.032 1.0 91.7  47  A 1 
ATOM 376   C CG1 . ILE A ? 47  ? -11.817 18.745  -10.514 1.0 91.7  47  A 1 
ATOM 377   C CG2 . ILE A ? 47  ? -13.384 18.203  -8.630  1.0 91.7  47  A 1 
ATOM 378   C CD1 . ILE A ? 47  ? -12.193 20.211  -10.510 1.0 91.7  47  A 1 
ATOM 379   N N   . PHE A ? 48  ? -13.317 14.791  -8.416  1.0 91.75 48  A 1 
ATOM 380   C CA  . PHE A ? 48  ? -14.293 13.874  -7.846  1.0 91.75 48  A 1 
ATOM 381   C C   . PHE A ? 48  ? -15.471 14.642  -7.259  1.0 91.75 48  A 1 
ATOM 382   O O   . PHE A ? 48  ? -15.308 15.722  -6.685  1.0 91.75 48  A 1 
ATOM 383   C CB  . PHE A ? 48  ? -13.642 13.006  -6.768  1.0 91.75 48  A 1 
ATOM 384   C CG  . PHE A ? 48  ? -12.523 12.144  -7.278  1.0 91.75 48  A 1 
ATOM 385   C CD1 . PHE A ? 48  ? -11.213 12.593  -7.244  1.0 91.75 48  A 1 
ATOM 386   C CD2 . PHE A ? 48  ? -12.781 10.883  -7.791  1.0 91.75 48  A 1 
ATOM 387   C CE1 . PHE A ? 48  ? -10.181 11.802  -7.712  1.0 91.75 48  A 1 
ATOM 388   C CE2 . PHE A ? 48  ? -11.753 10.087  -8.260  1.0 91.75 48  A 1 
ATOM 389   C CZ  . PHE A ? 48  ? -10.452 10.547  -8.221  1.0 91.75 48  A 1 
ATOM 390   N N   . ASN A ? 49  ? -16.667 14.074  -7.407  1.0 91.08 49  A 1 
ATOM 391   C CA  . ASN A ? 49  ? -17.878 14.698  -6.886  1.0 91.08 49  A 1 
ATOM 392   C C   . ASN A ? 49  ? -18.567 13.780  -5.885  1.0 91.08 49  A 1 
ATOM 393   O O   . ASN A ? 49  ? -18.355 13.901  -4.674  1.0 91.08 49  A 1 
ATOM 394   C CB  . ASN A ? 49  ? -18.831 15.054  -8.029  1.0 91.08 49  A 1 
ATOM 395   C CG  . ASN A ? 49  ? -18.216 16.022  -9.020  1.0 91.08 49  A 1 
ATOM 396   O OD1 . ASN A ? 49  ? -17.375 16.846  -8.661  1.0 91.08 49  A 1 
ATOM 397   N ND2 . ASN A ? 49  ? -18.636 15.929  -10.277 1.0 91.08 49  A 1 
ATOM 398   N N   . GLU A ? 50  ? -19.390 12.862  -6.379  1.0 86.15 50  A 1 
ATOM 399   C CA  . GLU A ? 50  ? -20.107 11.909  -5.546  1.0 86.15 50  A 1 
ATOM 400   C C   . GLU A ? 50  ? -19.726 10.488  -5.941  1.0 86.15 50  A 1 
ATOM 401   O O   . GLU A ? 50  ? -18.998 10.259  -6.910  1.0 86.15 50  A 1 
ATOM 402   C CB  . GLU A ? 50  ? -21.625 12.107  -5.661  1.0 86.15 50  A 1 
ATOM 403   C CG  . GLU A ? 50  ? -22.171 11.910  -7.066  1.0 86.15 50  A 1 
ATOM 404   C CD  . GLU A ? 50  ? -23.670 12.121  -7.142  1.0 86.15 50  A 1 
ATOM 405   O OE1 . GLU A ? 50  ? -24.285 12.414  -6.095  1.0 86.15 50  A 1 
ATOM 406   O OE2 . GLU A ? 50  ? -24.234 11.994  -8.250  1.0 86.15 50  A 1 
ATOM 407   N N   . SER A ? 51  ? -20.231 9.528   -5.173  1.0 89.22 51  A 1 
ATOM 408   C CA  . SER A ? 51  ? -19.968 8.113   -5.397  1.0 89.22 51  A 1 
ATOM 409   C C   . SER A ? 51  ? -21.251 7.424   -5.840  1.0 89.22 51  A 1 
ATOM 410   O O   . SER A ? 51  ? -22.303 7.601   -5.217  1.0 89.22 51  A 1 
ATOM 411   C CB  . SER A ? 51  ? -19.420 7.450   -4.132  1.0 89.22 51  A 1 
ATOM 412   O OG  . SER A ? 51  ? -19.165 6.073   -4.347  1.0 89.22 51  A 1 
ATOM 413   N N   . LEU A ? 52  ? -21.159 6.642   -6.913  1.0 85.39 52  A 1 
ATOM 414   C CA  . LEU A ? 52  ? -22.297 5.909   -7.448  1.0 85.39 52  A 1 
ATOM 415   C C   . LEU A ? 52  ? -22.338 4.458   -6.988  1.0 85.39 52  A 1 
ATOM 416   O O   . LEU A ? 52  ? -23.248 3.723   -7.382  1.0 85.39 52  A 1 
ATOM 417   C CB  . LEU A ? 52  ? -22.287 5.963   -8.980  1.0 85.39 52  A 1 
ATOM 418   C CG  . LEU A ? 52  ? -22.354 7.354   -9.611  1.0 85.39 52  A 1 
ATOM 419   C CD1 . LEU A ? 52  ? -22.329 7.256   -11.128 1.0 85.39 52  A 1 
ATOM 420   C CD2 . LEU A ? 52  ? -23.593 8.100   -9.138  1.0 85.39 52  A 1 
ATOM 421   N N   . GLY A ? 53  ? -21.380 4.030   -6.170  1.0 80.93 53  A 1 
ATOM 422   C CA  . GLY A ? 53  ? -21.346 2.661   -5.696  1.0 80.93 53  A 1 
ATOM 423   C C   . GLY A ? 53  ? -19.970 2.037   -5.789  1.0 80.93 53  A 1 
ATOM 424   O O   . GLY A ? 53  ? -18.956 2.740   -5.741  1.0 80.93 53  A 1 
ATOM 425   N N   . GLN A ? 54  ? -19.921 0.713   -5.923  1.0 81.18 54  A 1 
ATOM 426   C CA  . GLN A ? 54  ? -18.653 0.000   -6.024  1.0 81.18 54  A 1 
ATOM 427   C C   . GLN A ? 54  ? -18.895 -1.331  -6.717  1.0 81.18 54  A 1 
ATOM 428   O O   . GLN A ? 54  ? -19.822 -2.061  -6.351  1.0 81.18 54  A 1 
ATOM 429   C CB  . GLN A ? 54  ? -18.031 -0.219  -4.640  1.0 81.18 54  A 1 
ATOM 430   C CG  . GLN A ? 54  ? -16.707 -0.964  -4.666  1.0 81.18 54  A 1 
ATOM 431   C CD  . GLN A ? 54  ? -16.111 -1.141  -3.283  1.0 81.18 54  A 1 
ATOM 432   O OE1 . GLN A ? 54  ? -16.686 -0.704  -2.286  1.0 81.18 54  A 1 
ATOM 433   N NE2 . GLN A ? 54  ? -14.952 -1.786  -3.216  1.0 81.18 54  A 1 
ATOM 434   N N   . GLY A ? 55  ? -18.065 -1.642  -7.709  1.0 78.87 55  A 1 
ATOM 435   C CA  . GLY A ? 55  ? -18.176 -2.884  -8.449  1.0 78.87 55  A 1 
ATOM 436   C C   . GLY A ? 55  ? -17.598 -4.063  -7.698  1.0 78.87 55  A 1 
ATOM 437   O O   . GLY A ? 55  ? -17.562 -4.091  -6.462  1.0 78.87 55  A 1 
ATOM 438   N N   . THR A ? 56  ? -17.134 -5.057  -8.456  1.0 79.09 56  A 1 
ATOM 439   C CA  . THR A ? 56  ? -16.549 -6.245  -7.843  1.0 79.09 56  A 1 
ATOM 440   C C   . THR A ? 56  ? -15.145 -5.969  -7.319  1.0 79.09 56  A 1 
ATOM 441   O O   . THR A ? 56  ? -14.819 -6.339  -6.186  1.0 79.09 56  A 1 
ATOM 442   C CB  . THR A ? 56  ? -16.526 -7.399  -8.845  1.0 79.09 56  A 1 
ATOM 443   O OG1 . THR A ? 56  ? -17.841 -7.595  -9.382  1.0 79.09 56  A 1 
ATOM 444   C CG2 . THR A ? 56  ? -16.071 -8.682  -8.167  1.0 79.09 56  A 1 
ATOM 445   N N   . PHE A ? 57  ? -14.303 -5.320  -8.126  1.0 85.72 57  A 1 
ATOM 446   C CA  . PHE A ? 57  ? -12.950 -4.976  -7.713  1.0 85.72 57  A 1 
ATOM 447   C C   . PHE A ? 57  ? -12.636 -3.490  -7.798  1.0 85.72 57  A 1 
ATOM 448   O O   . PHE A ? 57  ? -11.614 -3.067  -7.248  1.0 85.72 57  A 1 
ATOM 449   C CB  . PHE A ? 57  ? -11.916 -5.745  -8.552  1.0 85.72 57  A 1 
ATOM 450   C CG  . PHE A ? 57  ? -11.979 -7.236  -8.377  1.0 85.72 57  A 1 
ATOM 451   C CD1 . PHE A ? 57  ? -11.360 -7.846  -7.299  1.0 85.72 57  A 1 
ATOM 452   C CD2 . PHE A ? 57  ? -12.652 -8.027  -9.294  1.0 85.72 57  A 1 
ATOM 453   C CE1 . PHE A ? 57  ? -11.414 -9.218  -7.136  1.0 85.72 57  A 1 
ATOM 454   C CE2 . PHE A ? 57  ? -12.709 -9.399  -9.137  1.0 85.72 57  A 1 
ATOM 455   C CZ  . PHE A ? 57  ? -12.089 -9.995  -8.056  1.0 85.72 57  A 1 
ATOM 456   N N   . THR A ? 58  ? -13.467 -2.690  -8.461  1.0 87.46 58  A 1 
ATOM 457   C CA  . THR A ? 58  ? -13.235 -1.263  -8.608  1.0 87.46 58  A 1 
ATOM 458   C C   . THR A ? 58  ? -14.370 -0.479  -7.961  1.0 87.46 58  A 1 
ATOM 459   O O   . THR A ? 58  ? -15.486 -0.979  -7.796  1.0 87.46 58  A 1 
ATOM 460   C CB  . THR A ? 58  ? -13.107 -0.865  -10.086 1.0 87.46 58  A 1 
ATOM 461   O OG1 . THR A ? 58  ? -14.321 -1.187  -10.776 1.0 87.46 58  A 1 
ATOM 462   C CG2 . THR A ? 58  ? -11.948 -1.603  -10.738 1.0 87.46 58  A 1 
ATOM 463   N N   . LYS A ? 59  ? -14.068 0.764   -7.596  1.0 88.55 59  A 1 
ATOM 464   C CA  . LYS A ? 59  ? -15.037 1.664   -6.988  1.0 88.55 59  A 1 
ATOM 465   C C   . LYS A ? 59  ? -15.526 2.661   -8.030  1.0 88.55 59  A 1 
ATOM 466   O O   . LYS A ? 59  ? -14.723 3.231   -8.776  1.0 88.55 59  A 1 
ATOM 467   C CB  . LYS A ? 59  ? -14.425 2.400   -5.795  1.0 88.55 59  A 1 
ATOM 468   C CG  . LYS A ? 59  ? -13.917 1.484   -4.693  1.0 88.55 59  A 1 
ATOM 469   C CD  . LYS A ? 59  ? -13.321 2.281   -3.544  1.0 88.55 59  A 1 
ATOM 470   C CE  . LYS A ? 59  ? -12.816 1.365   -2.441  1.0 88.55 59  A 1 
ATOM 471   N NZ  . LYS A ? 59  ? -12.225 2.132   -1.309  1.0 88.55 59  A 1 
ATOM 472   N N   . ILE A ? 60  ? -16.839 2.868   -8.077  1.0 90.53 60  A 1 
ATOM 473   C CA  . ILE A ? 60  ? -17.468 3.748   -9.055  1.0 90.53 60  A 1 
ATOM 474   C C   . ILE A ? 60  ? -17.765 5.086   -8.394  1.0 90.53 60  A 1 
ATOM 475   O O   . ILE A ? 60  ? -18.398 5.137   -7.331  1.0 90.53 60  A 1 
ATOM 476   C CB  . ILE A ? 60  ? -18.751 3.119   -9.626  1.0 90.53 60  A 1 
ATOM 477   C CG1 . ILE A ? 60  ? -18.433 1.788   -10.310 1.0 90.53 60  A 1 
ATOM 478   C CG2 . ILE A ? 60  ? -19.427 4.074   -10.598 1.0 90.53 60  A 1 
ATOM 479   C CD1 . ILE A ? 60  ? -19.645 1.097   -10.895 1.0 90.53 60  A 1 
ATOM 480   N N   . PHE A ? 61  ? -17.310 6.170   -9.021  1.0 92.14 61  A 1 
ATOM 481   C CA  . PHE A ? 61  ? -17.571 7.514   -8.520  1.0 92.14 61  A 1 
ATOM 482   C C   . PHE A ? 61  ? -18.222 8.372   -9.597  1.0 92.14 61  A 1 
ATOM 483   O O   . PHE A ? 61  ? -18.983 7.867   -10.428 1.0 92.14 61  A 1 
ATOM 484   C CB  . PHE A ? 61  ? -16.278 8.169   -8.030  1.0 92.14 61  A 1 
ATOM 485   C CG  . PHE A ? 61  ? -15.677 7.502   -6.826  1.0 92.14 61  A 1 
ATOM 486   C CD1 . PHE A ? 61  ? -14.690 6.541   -6.970  1.0 92.14 61  A 1 
ATOM 487   C CD2 . PHE A ? 61  ? -16.097 7.839   -5.550  1.0 92.14 61  A 1 
ATOM 488   C CE1 . PHE A ? 61  ? -14.134 5.928   -5.863  1.0 92.14 61  A 1 
ATOM 489   C CE2 . PHE A ? 61  ? -15.546 7.228   -4.440  1.0 92.14 61  A 1 
ATOM 490   C CZ  . PHE A ? 61  ? -14.563 6.271   -4.597  1.0 92.14 61  A 1 
ATOM 491   N N   . LYS A ? 62  ? -17.927 9.671   -9.590  1.0 92.74 62  A 1 
ATOM 492   C CA  . LYS A ? 62  ? -18.477 10.587  -10.581 1.0 92.74 62  A 1 
ATOM 493   C C   . LYS A ? 62  ? -17.549 11.784  -10.706 1.0 92.74 62  A 1 
ATOM 494   O O   . LYS A ? 62  ? -17.191 12.400  -9.698  1.0 92.74 62  A 1 
ATOM 495   C CB  . LYS A ? 62  ? -19.889 11.042  -10.192 1.0 92.74 62  A 1 
ATOM 496   C CG  . LYS A ? 62  ? -20.522 12.009  -11.180 1.0 92.74 62  A 1 
ATOM 497   C CD  . LYS A ? 62  ? -21.915 12.423  -10.734 1.0 92.74 62  A 1 
ATOM 498   C CE  . LYS A ? 62  ? -22.543 13.396  -11.718 1.0 92.74 62  A 1 
ATOM 499   N NZ  . LYS A ? 62  ? -23.909 13.810  -11.296 1.0 92.74 62  A 1 
ATOM 500   N N   . GLY A ? 63  ? -17.162 12.110  -11.943 1.0 94.44 63  A 1 
ATOM 501   C CA  . GLY A ? 63  ? -16.275 13.225  -12.188 1.0 94.44 63  A 1 
ATOM 502   C C   . GLY A ? 63  ? -16.655 13.958  -13.459 1.0 94.44 63  A 1 
ATOM 503   O O   . GLY A ? 63  ? -17.460 13.480  -14.262 1.0 94.44 63  A 1 
ATOM 504   N N   . VAL A ? 64  ? -16.059 15.135  -13.625 1.0 93.63 64  A 1 
ATOM 505   C CA  . VAL A ? 64  ? -16.286 15.988  -14.787 1.0 93.63 64  A 1 
ATOM 506   C C   . VAL A ? 64  ? -14.940 16.248  -15.447 1.0 93.63 64  A 1 
ATOM 507   O O   . VAL A ? 64  ? -14.044 16.839  -14.830 1.0 93.63 64  A 1 
ATOM 508   C CB  . VAL A ? 64  ? -16.973 17.308  -14.405 1.0 93.63 64  A 1 
ATOM 509   C CG1 . VAL A ? 64  ? -17.160 18.183  -15.635 1.0 93.63 64  A 1 
ATOM 510   C CG2 . VAL A ? 64  ? -18.309 17.036  -13.730 1.0 93.63 64  A 1 
ATOM 511   N N   . ARG A ? 65  ? -14.798 15.810  -16.695 1.0 90.6  65  A 1 
ATOM 512   C CA  . ARG A ? 65  ? -13.557 16.002  -17.432 1.0 90.6  65  A 1 
ATOM 513   C C   . ARG A ? 65  ? -13.510 17.406  -18.021 1.0 90.6  65  A 1 
ATOM 514   O O   . ARG A ? 65  ? -14.466 17.854  -18.662 1.0 90.6  65  A 1 
ATOM 515   C CB  . ARG A ? 65  ? -13.426 14.958  -18.540 1.0 90.6  65  A 1 
ATOM 516   C CG  . ARG A ? 65  ? -12.156 15.088  -19.366 1.0 90.6  65  A 1 
ATOM 517   C CD  . ARG A ? 65  ? -12.105 14.048  -20.474 1.0 90.6  65  A 1 
ATOM 518   N NE  . ARG A ? 65  ? -10.894 14.167  -21.277 1.0 90.6  65  A 1 
ATOM 519   C CZ  . ARG A ? 65  ? -10.607 13.399  -22.319 1.0 90.6  65  A 1 
ATOM 520   N NH1 . ARG A ? 65  ? -11.427 12.440  -22.717 1.0 90.6  65  A 1 
ATOM 521   N NH2 . ARG A ? 65  ? -9.469  13.599  -22.978 1.0 90.6  65  A 1 
ATOM 522   N N   . ARG A ? 66  ? -12.396 18.099  -17.803 1.0 88.1  66  A 1 
ATOM 523   C CA  . ARG A ? 66  ? -12.186 19.454  -18.306 1.0 88.1  66  A 1 
ATOM 524   C C   . ARG A ? 66  ? -11.076 19.403  -19.351 1.0 88.1  66  A 1 
ATOM 525   O O   . ARG A ? 66  ? -9.889  19.424  -19.011 1.0 88.1  66  A 1 
ATOM 526   C CB  . ARG A ? 66  ? -11.842 20.411  -17.169 1.0 88.1  66  A 1 
ATOM 527   C CG  . ARG A ? 66  ? -12.929 20.538  -16.114 1.0 88.1  66  A 1 
ATOM 528   C CD  . ARG A ? 66  ? -12.533 21.526  -15.029 1.0 88.1  66  A 1 
ATOM 529   N NE  . ARG A ? 66  ? -13.574 21.675  -14.019 1.0 88.1  66  A 1 
ATOM 530   C CZ  . ARG A ? 66  ? -13.490 22.482  -12.971 1.0 88.1  66  A 1 
ATOM 531   N NH1 . ARG A ? 66  ? -12.421 23.233  -12.760 1.0 88.1  66  A 1 
ATOM 532   N NH2 . ARG A ? 66  ? -14.503 22.538  -12.112 1.0 88.1  66  A 1 
ATOM 533   N N   . GLU A ? 67  ? -11.465 19.337  -20.620 1.0 80.8  67  A 1 
ATOM 534   C CA  . GLU A ? 67  ? -10.530 19.281  -21.732 1.0 80.8  67  A 1 
ATOM 535   C C   . GLU A ? 67  ? -10.459 20.634  -22.429 1.0 80.8  67  A 1 
ATOM 536   O O   . GLU A ? 67  ? -11.341 21.484  -22.282 1.0 80.8  67  A 1 
ATOM 537   C CB  . GLU A ? 67  ? -10.933 18.194  -22.735 1.0 80.8  67  A 1 
ATOM 538   C CG  . GLU A ? 67  ? -12.311 18.393  -23.345 1.0 80.8  67  A 1 
ATOM 539   C CD  . GLU A ? 67  ? -12.676 17.299  -24.329 1.0 80.8  67  A 1 
ATOM 540   O OE1 . GLU A ? 67  ? -11.851 16.385  -24.536 1.0 80.8  67  A 1 
ATOM 541   O OE2 . GLU A ? 67  ? -13.788 17.354  -24.895 1.0 80.8  67  A 1 
ATOM 542   N N   . VAL A ? 68  ? -9.389  20.821  -23.196 1.0 71.78 68  A 1 
ATOM 543   C CA  . VAL A ? 68  ? -9.153  22.054  -23.938 1.0 71.78 68  A 1 
ATOM 544   C C   . VAL A ? 68  ? -9.464  21.793  -25.405 1.0 71.78 68  A 1 
ATOM 545   O O   . VAL A ? 68  ? -8.918  20.862  -26.009 1.0 71.78 68  A 1 
ATOM 546   C CB  . VAL A ? 68  ? -7.710  22.551  -23.758 1.0 71.78 68  A 1 
ATOM 547   C CG1 . VAL A ? 68  ? -7.493  23.842  -24.533 1.0 71.78 68  A 1 
ATOM 548   C CG2 . VAL A ? 68  ? -7.398  22.749  -22.283 1.0 71.78 68  A 1 
ATOM 549   N N   . GLY A ? 69  ? -10.340 22.613  -25.979 1.0 65.43 69  A 1 
ATOM 550   C CA  . GLY A ? 69  ? -10.723 22.474  -27.366 1.0 65.43 69  A 1 
ATOM 551   C C   . GLY A ? 69  ? -9.694  23.067  -28.310 1.0 65.43 69  A 1 
ATOM 552   O O   . GLY A ? 69  ? -8.612  23.506  -27.918 1.0 65.43 69  A 1 
ATOM 553   N N   . ASP A ? 70  ? -10.056 23.075  -29.595 1.0 66.89 70  A 1 
ATOM 554   C CA  . ASP A ? 70  ? -9.172  23.610  -30.623 1.0 66.89 70  A 1 
ATOM 555   C C   . ASP A ? 70  ? -9.123  25.132  -30.624 1.0 66.89 70  A 1 
ATOM 556   O O   . ASP A ? 70  ? -8.146  25.705  -31.117 1.0 66.89 70  A 1 
ATOM 557   C CB  . ASP A ? 70  ? -9.607  23.110  -32.002 1.0 66.89 70  A 1 
ATOM 558   C CG  . ASP A ? 70  ? -9.571  21.598  -32.112 1.0 66.89 70  A 1 
ATOM 559   O OD1 . ASP A ? 70  ? -8.736  20.971  -31.427 1.0 66.89 70  A 1 
ATOM 560   O OD2 . ASP A ? 70  ? -10.379 21.038  -32.882 1.0 66.89 70  A 1 
ATOM 561   N N   . TYR A ? 71  ? -10.146 25.795  -30.088 1.0 73.25 71  A 1 
ATOM 562   C CA  . TYR A ? 71  ? -10.200 27.249  -30.038 1.0 73.25 71  A 1 
ATOM 563   C C   . TYR A ? 71  ? -9.855  27.802  -28.662 1.0 73.25 71  A 1 
ATOM 564   O O   . TYR A ? 71  ? -10.085 28.988  -28.406 1.0 73.25 71  A 1 
ATOM 565   C CB  . TYR A ? 71  ? -11.585 27.740  -30.467 1.0 73.25 71  A 1 
ATOM 566   C CG  . TYR A ? 71  ? -11.962 27.356  -31.880 1.0 73.25 71  A 1 
ATOM 567   C CD1 . TYR A ? 71  ? -11.613 28.161  -32.956 1.0 73.25 71  A 1 
ATOM 568   C CD2 . TYR A ? 71  ? -12.670 26.189  -32.137 1.0 73.25 71  A 1 
ATOM 569   C CE1 . TYR A ? 71  ? -11.957 27.814  -34.249 1.0 73.25 71  A 1 
ATOM 570   C CE2 . TYR A ? 71  ? -13.018 25.834  -33.427 1.0 73.25 71  A 1 
ATOM 571   C CZ  . TYR A ? 71  ? -12.659 26.650  -34.479 1.0 73.25 71  A 1 
ATOM 572   O OH  . TYR A ? 71  ? -13.003 26.301  -35.765 1.0 73.25 71  A 1 
ATOM 573   N N   . GLY A ? 72  ? -9.311  26.975  -27.772 1.0 70.17 72  A 1 
ATOM 574   C CA  . GLY A ? 72  ? -8.954  27.421  -26.442 1.0 70.17 72  A 1 
ATOM 575   C C   . GLY A ? 72  ? -10.086 27.441  -25.443 1.0 70.17 72  A 1 
ATOM 576   O O   . GLY A ? 72  ? -9.897  27.943  -24.329 1.0 70.17 72  A 1 
ATOM 577   N N   . GLN A ? 73  ? -11.254 26.916  -25.798 1.0 75.68 73  A 1 
ATOM 578   C CA  . GLN A ? 73  ? -12.397 26.893  -24.899 1.0 75.68 73  A 1 
ATOM 579   C C   . GLN A ? 73  ? -12.325 25.685  -23.974 1.0 75.68 73  A 1 
ATOM 580   O O   . GLN A ? 73  ? -11.846 24.612  -24.353 1.0 75.68 73  A 1 
ATOM 581   C CB  . GLN A ? 73  ? -13.706 26.867  -25.689 1.0 75.68 73  A 1 
ATOM 582   C CG  . GLN A ? 73  ? -13.903 28.066  -26.603 1.0 75.68 73  A 1 
ATOM 583   C CD  . GLN A ? 73  ? -15.211 28.007  -27.368 1.0 75.68 73  A 1 
ATOM 584   O OE1 . GLN A ? 73  ? -15.987 27.063  -27.221 1.0 75.68 73  A 1 
ATOM 585   N NE2 . GLN A ? 73  ? -15.461 29.019  -28.191 1.0 75.68 73  A 1 
ATOM 586   N N   . LEU A ? 74  ? -12.809 25.871  -22.749 1.0 78.98 74  A 1 
ATOM 587   C CA  . LEU A ? 74  ? -12.815 24.815  -21.745 1.0 78.98 74  A 1 
ATOM 588   C C   . LEU A ? 74  ? -14.159 24.098  -21.777 1.0 78.98 74  A 1 
ATOM 589   O O   . LEU A ? 74  ? -15.196 24.697  -21.471 1.0 78.98 74  A 1 
ATOM 590   C CB  . LEU A ? 74  ? -12.542 25.389  -20.355 1.0 78.98 74  A 1 
ATOM 591   C CG  . LEU A ? 74  ? -12.490 24.383  -19.204 1.0 78.98 74  A 1 
ATOM 592   C CD1 . LEU A ? 74  ? -11.387 23.362  -19.434 1.0 78.98 74  A 1 
ATOM 593   C CD2 . LEU A ? 74  ? -12.298 25.096  -17.875 1.0 78.98 74  A 1 
ATOM 594   N N   . HIS A ? 75  ? -14.139 22.821  -22.145 1.0 83.08 75  A 1 
ATOM 595   C CA  . HIS A ? 75  ? -15.344 22.007  -22.230 1.0 83.08 75  A 1 
ATOM 596   C C   . HIS A ? 75  ? -15.441 21.108  -21.004 1.0 83.08 75  A 1 
ATOM 597   O O   . HIS A ? 75  ? -14.470 20.435  -20.643 1.0 83.08 75  A 1 
ATOM 598   C CB  . HIS A ? 75  ? -15.346 21.163  -23.506 1.0 83.08 75  A 1 
ATOM 599   C CG  . HIS A ? 75  ? -15.343 21.972  -24.766 1.0 83.08 75  A 1 
ATOM 600   N ND1 . HIS A ? 75  ? -14.264 22.735  -25.158 1.0 83.08 75  A 1 
ATOM 601   C CD2 . HIS A ? 75  ? -16.287 22.137  -25.722 1.0 83.08 75  A 1 
ATOM 602   C CE1 . HIS A ? 75  ? -14.544 23.334  -26.302 1.0 83.08 75  A 1 
ATOM 603   N NE2 . HIS A ? 75  ? -15.766 22.988  -26.665 1.0 83.08 75  A 1 
ATOM 604   N N   . GLU A ? 76  ? -16.610 21.101  -20.370 1.0 89.77 76  A 1 
ATOM 605   C CA  . GLU A ? 76  ? -16.868 20.292  -19.185 1.0 89.77 76  A 1 
ATOM 606   C C   . GLU A ? 76  ? -17.926 19.251  -19.521 1.0 89.77 76  A 1 
ATOM 607   O O   . GLU A ? 76  ? -19.065 19.602  -19.850 1.0 89.77 76  A 1 
ATOM 608   C CB  . GLU A ? 76  ? -17.320 21.164  -18.014 1.0 89.77 76  A 1 
ATOM 609   C CG  . GLU A ? 76  ? -16.304 22.212  -17.592 1.0 89.77 76  A 1 
ATOM 610   C CD  . GLU A ? 76  ? -16.783 23.052  -16.424 1.0 89.77 76  A 1 
ATOM 611   O OE1 . GLU A ? 76  ? -17.911 22.815  -15.942 1.0 89.77 76  A 1 
ATOM 612   O OE2 . GLU A ? 76  ? -16.031 23.948  -15.987 1.0 89.77 76  A 1 
ATOM 613   N N   . THR A ? 77  ? -17.550 17.977  -19.438 1.0 90.82 77  A 1 
ATOM 614   C CA  . THR A ? 77  ? -18.448 16.869  -19.737 1.0 90.82 77  A 1 
ATOM 615   C C   . THR A ? 77  ? -18.437 15.892  -18.572 1.0 90.82 77  A 1 
ATOM 616   O O   . THR A ? 77  ? -17.366 15.477  -18.117 1.0 90.82 77  A 1 
ATOM 617   C CB  . THR A ? 77  ? -18.041 16.156  -21.031 1.0 90.82 77  A 1 
ATOM 618   O OG1 . THR A ? 77  ? -18.044 17.091  -22.117 1.0 90.82 77  A 1 
ATOM 619   C CG2 . THR A ? 77  ? -19.007 15.022  -21.344 1.0 90.82 77  A 1 
ATOM 620   N N   . GLU A ? 78  ? -19.625 15.531  -18.093 1.0 93.2  78  A 1 
ATOM 621   C CA  . GLU A ? 78  ? -19.740 14.591  -16.985 1.0 93.2  78  A 1 
ATOM 622   C C   . GLU A ? 78  ? -19.320 13.199  -17.441 1.0 93.2  78  A 1 
ATOM 623   O O   . GLU A ? 78  ? -19.912 12.636  -18.368 1.0 93.2  78  A 1 
ATOM 624   C CB  . GLU A ? 78  ? -21.170 14.575  -16.452 1.0 93.2  78  A 1 
ATOM 625   C CG  . GLU A ? 78  ? -21.658 15.922  -15.945 1.0 93.2  78  A 1 
ATOM 626   C CD  . GLU A ? 78  ? -23.085 15.870  -15.434 1.0 93.2  78  A 1 
ATOM 627   O OE1 . GLU A ? 78  ? -23.691 14.779  -15.474 1.0 93.2  78  A 1 
ATOM 628   O OE2 . GLU A ? 78  ? -23.599 16.919  -14.994 1.0 93.2  78  A 1 
ATOM 629   N N   . VAL A ? 79  ? -18.298 12.645  -16.791 1.0 94.48 79  A 1 
ATOM 630   C CA  . VAL A ? 79  ? -17.773 11.330  -17.125 1.0 94.48 79  A 1 
ATOM 631   C C   . VAL A ? 79  ? -17.978 10.402  -15.931 1.0 94.48 79  A 1 
ATOM 632   O O   . VAL A ? 79  ? -18.439 10.811  -14.866 1.0 94.48 79  A 1 
ATOM 633   C CB  . VAL A ? 79  ? -16.287 11.379  -17.531 1.0 94.48 79  A 1 
ATOM 634   C CG1 . VAL A ? 79  ? -16.099 12.272  -18.748 1.0 94.48 79  A 1 
ATOM 635   C CG2 . VAL A ? 79  ? -15.436 11.864  -16.368 1.0 94.48 79  A 1 
ATOM 636   N N   . LEU A ? 80  ? -17.625 9.135   -16.129 1.0 93.64 80  A 1 
ATOM 637   C CA  . LEU A ? 80  ? -17.739 8.110   -15.101 1.0 93.64 80  A 1 
ATOM 638   C C   . LEU A ? 80  ? -16.347 7.603   -14.752 1.0 93.64 80  A 1 
ATOM 639   O O   . LEU A ? 80  ? -15.597 7.176   -15.636 1.0 93.64 80  A 1 
ATOM 640   C CB  . LEU A ? 80  ? -18.631 6.958   -15.576 1.0 93.64 80  A 1 
ATOM 641   C CG  . LEU A ? 80  ? -19.250 6.022   -14.533 1.0 93.64 80  A 1 
ATOM 642   C CD1 . LEU A ? 80  ? -20.498 5.363   -15.099 1.0 93.64 80  A 1 
ATOM 643   C CD2 . LEU A ? 80  ? -18.262 4.960   -14.069 1.0 93.64 80  A 1 
ATOM 644   N N   . LEU A ? 81  ? -16.007 7.652   -13.467 1.0 93.83 81  A 1 
ATOM 645   C CA  . LEU A ? 81  ? -14.701 7.233   -12.979 1.0 93.83 81  A 1 
ATOM 646   C C   . LEU A ? 81  ? -14.813 5.884   -12.281 1.0 93.83 81  A 1 
ATOM 647   O O   . LEU A ? 81  ? -15.777 5.629   -11.551 1.0 93.83 81  A 1 
ATOM 648   C CB  . LEU A ? 81  ? -14.116 8.271   -12.018 1.0 93.83 81  A 1 
ATOM 649   C CG  . LEU A ? 81  ? -13.930 9.683   -12.578 1.0 93.83 81  A 1 
ATOM 650   C CD1 . LEU A ? 81  ? -13.337 10.607  -11.525 1.0 93.83 81  A 1 
ATOM 651   C CD2 . LEU A ? 81  ? -13.059 9.656   -13.824 1.0 93.83 81  A 1 
ATOM 652   N N   . LYS A ? 82  ? -13.821 5.023   -12.509 1.0 92.7  82  A 1 
ATOM 653   C CA  . LYS A ? 82  ? -13.755 3.693   -11.901 1.0 92.7  82  A 1 
ATOM 654   C C   . LYS A ? 82  ? -12.396 3.565   -11.218 1.0 92.7  82  A 1 
ATOM 655   O O   . LYS A ? 82  ? -11.421 3.122   -11.831 1.0 92.7  82  A 1 
ATOM 656   C CB  . LYS A ? 82  ? -13.974 2.598   -12.941 1.0 92.7  82  A 1 
ATOM 657   C CG  . LYS A ? 82  ? -15.346 2.625   -13.593 1.0 92.7  82  A 1 
ATOM 658   C CD  . LYS A ? 82  ? -15.509 1.484   -14.583 1.0 92.7  82  A 1 
ATOM 659   C CE  . LYS A ? 82  ? -16.895 1.488   -15.207 1.0 92.7  82  A 1 
ATOM 660   N NZ  . LYS A ? 82  ? -17.072 0.371   -16.174 1.0 92.7  82  A 1 
ATOM 661   N N   . VAL A ? 83  ? -12.337 3.951   -9.947  1.0 91.94 83  A 1 
ATOM 662   C CA  . VAL A ? 83  ? -11.093 3.897   -9.187  1.0 91.94 83  A 1 
ATOM 663   C C   . VAL A ? 83  ? -10.868 2.474   -8.697  1.0 91.94 83  A 1 
ATOM 664   O O   . VAL A ? 83  ? -11.768 1.852   -8.119  1.0 91.94 83  A 1 
ATOM 665   C CB  . VAL A ? 83  ? -11.129 4.890   -8.015  1.0 91.94 83  A 1 
ATOM 666   C CG1 . VAL A ? 83  ? -9.817  4.853   -7.245  1.0 91.94 83  A 1 
ATOM 667   C CG2 . VAL A ? 83  ? -11.418 6.296   -8.520  1.0 91.94 83  A 1 
ATOM 668   N N   . LEU A ? 84  ? -9.666  1.953   -8.929  1.0 88.0  84  A 1 
ATOM 669   C CA  . LEU A ? 84  ? -9.335  0.606   -8.487  1.0 88.0  84  A 1 
ATOM 670   C C   . LEU A ? 84  ? -9.143  0.573   -6.976  1.0 88.0  84  A 1 
ATOM 671   O O   . LEU A ? 84  ? -8.519  1.463   -6.391  1.0 88.0  84  A 1 
ATOM 672   C CB  . LEU A ? 84  ? -8.070  0.113   -9.191  1.0 88.0  84  A 1 
ATOM 673   C CG  . LEU A ? 84  ? -7.577  -1.289  -8.824  1.0 88.0  84  A 1 
ATOM 674   C CD1 . LEU A ? 84  ? -8.636  -2.333  -9.143  1.0 88.0  84  A 1 
ATOM 675   C CD2 . LEU A ? 84  ? -6.274  -1.605  -9.541  1.0 88.0  84  A 1 
ATOM 676   N N   . ASP A ? 85  ? -9.686  -0.464  -6.344  1.0 81.93 85  A 1 
ATOM 677   C CA  . ASP A ? 85  ? -9.573  -0.605  -4.900  1.0 81.93 85  A 1 
ATOM 678   C C   . ASP A ? 85  ? -8.142  -0.958  -4.508  1.0 81.93 85  A 1 
ATOM 679   O O   . ASP A ? 85  ? -7.427  -1.655  -5.233  1.0 81.93 85  A 1 
ATOM 680   C CB  . ASP A ? 85  ? -10.539 -1.676  -4.392  1.0 81.93 85  A 1 
ATOM 681   C CG  . ASP A ? 85  ? -10.809 -1.565  -2.901  1.0 81.93 85  A 1 
ATOM 682   O OD1 . ASP A ? 85  ? -9.947  -1.036  -2.168  1.0 81.93 85  A 1 
ATOM 683   O OD2 . ASP A ? 85  ? -11.890 -2.010  -2.460  1.0 81.93 85  A 1 
ATOM 684   N N   . LYS A ? 86  ? -7.728  -0.466  -3.340  1.0 76.17 86  A 1 
ATOM 685   C CA  . LYS A ? 86  ? -6.385  -0.718  -2.837  1.0 76.17 86  A 1 
ATOM 686   C C   . LYS A ? 86  ? -6.218  -2.116  -2.256  1.0 76.17 86  A 1 
ATOM 687   O O   . LYS A ? 86  ? -5.080  -2.550  -2.050  1.0 76.17 86  A 1 
ATOM 688   C CB  . LYS A ? 86  ? -6.017  0.322   -1.775  1.0 76.17 86  A 1 
ATOM 689   C CG  . LYS A ? 86  ? -6.038  1.756   -2.279  1.0 76.17 86  A 1 
ATOM 690   C CD  . LYS A ? 86  ? -5.667  2.734   -1.175  1.0 76.17 86  A 1 
ATOM 691   C CE  . LYS A ? 86  ? -5.685  4.168   -1.679  1.0 76.17 86  A 1 
ATOM 692   N NZ  . LYS A ? 86  ? -5.324  5.137   -0.608  1.0 76.17 86  A 1 
ATOM 693   N N   . ALA A ? 87  ? -7.315  -2.828  -1.989  1.0 71.69 87  A 1 
ATOM 694   C CA  . ALA A ? 87  ? -7.223  -4.173  -1.437  1.0 71.69 87  A 1 
ATOM 695   C C   . ALA A ? 87  ? -6.992  -5.234  -2.504  1.0 71.69 87  A 1 
ATOM 696   O O   . ALA A ? 87  ? -6.578  -6.349  -2.169  1.0 71.69 87  A 1 
ATOM 697   C CB  . ALA A ? 87  ? -8.491  -4.507  -0.648  1.0 71.69 87  A 1 
ATOM 698   N N   . HIS A ? 88  ? -7.247  -4.916  -3.773  1.0 76.83 88  A 1 
ATOM 699   C CA  . HIS A ? 88  ? -7.050  -5.874  -4.853  1.0 76.83 88  A 1 
ATOM 700   C C   . HIS A ? 88  ? -6.130  -5.300  -5.923  1.0 76.83 88  A 1 
ATOM 701   O O   . HIS A ? 88  ? -6.539  -5.131  -7.077  1.0 76.83 88  A 1 
ATOM 702   C CB  . HIS A ? 88  ? -8.393  -6.276  -5.465  1.0 76.83 88  A 1 
ATOM 703   C CG  . HIS A ? 88  ? -9.336  -6.909  -4.489  1.0 76.83 88  A 1 
ATOM 704   N ND1 . HIS A ? 88  ? -9.371  -8.268  -4.261  1.0 76.83 88  A 1 
ATOM 705   C CD2 . HIS A ? 88  ? -10.278 -6.368  -3.680  1.0 76.83 88  A 1 
ATOM 706   C CE1 . HIS A ? 88  ? -10.294 -8.537  -3.356  1.0 76.83 88  A 1 
ATOM 707   N NE2 . HIS A ? 88  ? -10.859 -7.402  -2.987  1.0 76.83 88  A 1 
ATOM 708   N N   . ARG A ? 89  ? -4.887  -4.997  -5.550  1.0 74.39 89  A 1 
ATOM 709   C CA  . ARG A ? 89  ? -3.922  -4.441  -6.489  1.0 74.39 89  A 1 
ATOM 710   C C   . ARG A ? 89  ? -3.250  -5.502  -7.350  1.0 74.39 89  A 1 
ATOM 711   O O   . ARG A ? 89  ? -2.511  -5.147  -8.275  1.0 74.39 89  A 1 
ATOM 712   C CB  . ARG A ? 89  ? -2.855  -3.643  -5.735  1.0 74.39 89  A 1 
ATOM 713   C CG  . ARG A ? 89  ? -3.405  -2.473  -4.937  1.0 74.39 89  A 1 
ATOM 714   C CD  . ARG A ? 89  ? -2.297  -1.732  -4.206  1.0 74.39 89  A 1 
ATOM 715   N NE  . ARG A ? 89  ? -2.810  -0.607  -3.433  1.0 74.39 89  A 1 
ATOM 716   C CZ  . ARG A ? 89  ? -2.059  0.203   -2.700  1.0 74.39 89  A 1 
ATOM 717   N NH1 . ARG A ? 89  ? -0.748  0.042   -2.616  1.0 74.39 89  A 1 
ATOM 718   N NH2 . ARG A ? 89  ? -2.636  1.199   -2.035  1.0 74.39 89  A 1 
ATOM 719   N N   . ASN A ? 90  ? -3.483  -6.786  -7.074  1.0 75.18 90  A 1 
ATOM 720   C CA  . ASN A ? 90  ? -2.879  -7.855  -7.857  1.0 75.18 90  A 1 
ATOM 721   C C   . ASN A ? 90  ? -3.594  -8.104  -9.178  1.0 75.18 90  A 1 
ATOM 722   O O   . ASN A ? 90  ? -3.092  -8.882  -9.997  1.0 75.18 90  A 1 
ATOM 723   C CB  . ASN A ? 90  ? -2.846  -9.150  -7.040  1.0 75.18 90  A 1 
ATOM 724   C CG  . ASN A ? 90  ? -4.212  -9.544  -6.516  1.0 75.18 90  A 1 
ATOM 725   O OD1 . ASN A ? 90  ? -5.029  -8.689  -6.175  1.0 75.18 90  A 1 
ATOM 726   N ND2 . ASN A ? 90  ? -4.468  -10.845 -6.448  1.0 75.18 90  A 1 
ATOM 727   N N   . TYR A ? 91  ? -4.745  -7.469  -9.408  1.0 83.86 91  A 1 
ATOM 728   C CA  . TYR A ? 91  ? -5.495  -7.619  -10.648 1.0 83.86 91  A 1 
ATOM 729   C C   . TYR A ? 91  ? -5.204  -6.495  -11.638 1.0 83.86 91  A 1 
ATOM 730   O O   . TYR A ? 91  ? -6.060  -6.157  -12.463 1.0 83.86 91  A 1 
ATOM 731   C CB  . TYR A ? 91  ? -6.994  -7.694  -10.356 1.0 83.86 91  A 1 
ATOM 732   C CG  . TYR A ? 91  ? -7.394  -8.871  -9.496  1.0 83.86 91  A 1 
ATOM 733   C CD1 . TYR A ? 91  ? -7.634  -10.118 -10.059 1.0 83.86 91  A 1 
ATOM 734   C CD2 . TYR A ? 91  ? -7.535  -8.735  -8.121  1.0 83.86 91  A 1 
ATOM 735   C CE1 . TYR A ? 91  ? -8.000  -11.197 -9.276  1.0 83.86 91  A 1 
ATOM 736   C CE2 . TYR A ? 91  ? -7.901  -9.808  -7.331  1.0 83.86 91  A 1 
ATOM 737   C CZ  . TYR A ? 91  ? -8.133  -11.036 -7.913  1.0 83.86 91  A 1 
ATOM 738   O OH  . TYR A ? 91  ? -8.498  -12.107 -7.130  1.0 83.86 91  A 1 
ATOM 739   N N   . SER A ? 92  ? -4.008  -5.907  -11.571 1.0 84.05 92  A 1 
ATOM 740   C CA  . SER A ? 92  ? -3.658  -4.824  -12.482 1.0 84.05 92  A 1 
ATOM 741   C C   . SER A ? 92  ? -3.344  -5.323  -13.886 1.0 84.05 92  A 1 
ATOM 742   O O   . SER A ? 92  ? -3.373  -4.529  -14.832 1.0 84.05 92  A 1 
ATOM 743   C CB  . SER A ? 92  ? -2.467  -4.038  -11.932 1.0 84.05 92  A 1 
ATOM 744   O OG  . SER A ? 92  ? -1.331  -4.871  -11.785 1.0 84.05 92  A 1 
ATOM 745   N N   . GLU A ? 93  ? -3.045  -6.614  -14.042 1.0 82.41 93  A 1 
ATOM 746   C CA  . GLU A ? 93  ? -2.747  -7.145  -15.368 1.0 82.41 93  A 1 
ATOM 747   C C   . GLU A ? 93  ? -4.008  -7.258  -16.215 1.0 82.41 93  A 1 
ATOM 748   O O   . GLU A ? 93  ? -3.990  -6.945  -17.411 1.0 82.41 93  A 1 
ATOM 749   C CB  . GLU A ? 93  ? -2.056  -8.503  -15.246 1.0 82.41 93  A 1 
ATOM 750   C CG  . GLU A ? 93  ? -1.676  -9.130  -16.578 1.0 82.41 93  A 1 
ATOM 751   C CD  . GLU A ? 93  ? -0.994  -10.474 -16.415 1.0 82.41 93  A 1 
ATOM 752   O OE1 . GLU A ? 93  ? -0.816  -10.916 -15.261 1.0 82.41 93  A 1 
ATOM 753   O OE2 . GLU A ? 93  ? -0.636  -11.089 -17.442 1.0 82.41 93  A 1 
ATOM 754   N N   . SER A ? 94  ? -5.110  -7.701  -15.616 1.0 85.76 94  A 1 
ATOM 755   C CA  . SER A ? 94  ? -6.377  -7.845  -16.319 1.0 85.76 94  A 1 
ATOM 756   C C   . SER A ? 94  ? -7.207  -6.567  -16.316 1.0 85.76 94  A 1 
ATOM 757   O O   . SER A ? 94  ? -8.295  -6.552  -16.901 1.0 85.76 94  A 1 
ATOM 758   C CB  . SER A ? 94  ? -7.194  -8.987  -15.706 1.0 85.76 94  A 1 
ATOM 759   O OG  . SER A ? 94  ? -8.435  -9.142  -16.371 1.0 85.76 94  A 1 
ATOM 760   N N   . PHE A ? 95  ? -6.724  -5.500  -15.676 1.0 88.13 95  A 1 
ATOM 761   C CA  . PHE A ? 95  ? -7.481  -4.253  -15.650 1.0 88.13 95  A 1 
ATOM 762   C C   . PHE A ? 95  ? -7.393  -3.525  -16.986 1.0 88.13 95  A 1 
ATOM 763   O O   . PHE A ? 95  ? -8.389  -2.968  -17.463 1.0 88.13 95  A 1 
ATOM 764   C CB  . PHE A ? 95  ? -6.981  -3.359  -14.515 1.0 88.13 95  A 1 
ATOM 765   C CG  . PHE A ? 95  ? -7.749  -2.075  -14.370 1.0 88.13 95  A 1 
ATOM 766   C CD1 . PHE A ? 95  ? -8.947  -2.044  -13.676 1.0 88.13 95  A 1 
ATOM 767   C CD2 . PHE A ? 95  ? -7.270  -0.898  -14.922 1.0 88.13 95  A 1 
ATOM 768   C CE1 . PHE A ? 95  ? -9.656  -0.864  -13.539 1.0 88.13 95  A 1 
ATOM 769   C CE2 . PHE A ? 95  ? -7.974  0.284   -14.789 1.0 88.13 95  A 1 
ATOM 770   C CZ  . PHE A ? 95  ? -9.168  0.301   -14.096 1.0 88.13 95  A 1 
ATOM 771   N N   . PHE A ? 96  ? -6.212  -3.519  -17.605 1.0 86.11 96  A 1 
ATOM 772   C CA  . PHE A ? 96  ? -6.027  -2.857  -18.889 1.0 86.11 96  A 1 
ATOM 773   C C   . PHE A ? 96  ? -6.582  -3.660  -20.058 1.0 86.11 96  A 1 
ATOM 774   O O   . PHE A ? 96  ? -6.643  -3.132  -21.174 1.0 86.11 96  A 1 
ATOM 775   C CB  . PHE A ? 96  ? -4.542  -2.570  -19.125 1.0 86.11 96  A 1 
ATOM 776   C CG  . PHE A ? 96  ? -3.937  -1.635  -18.116 1.0 86.11 96  A 1 
ATOM 777   C CD1 . PHE A ? 96  ? -3.990  -0.264  -18.304 1.0 86.11 96  A 1 
ATOM 778   C CD2 . PHE A ? 96  ? -3.312  -2.127  -16.982 1.0 86.11 96  A 1 
ATOM 779   C CE1 . PHE A ? 96  ? -3.434  0.599   -17.378 1.0 86.11 96  A 1 
ATOM 780   C CE2 . PHE A ? 96  ? -2.754  -1.269  -16.053 1.0 86.11 96  A 1 
ATOM 781   C CZ  . PHE A ? 96  ? -2.815  0.096   -16.251 1.0 86.11 96  A 1 
ATOM 782   N N   . GLU A ? 97  ? -6.983  -4.913  -19.836 1.0 85.46 97  A 1 
ATOM 783   C CA  . GLU A ? 97  ? -7.535  -5.714  -20.923 1.0 85.46 97  A 1 
ATOM 784   C C   . GLU A ? 97  ? -8.941  -5.254  -21.289 1.0 85.46 97  A 1 
ATOM 785   O O   . GLU A ? 97  ? -9.333  -5.307  -22.460 1.0 85.46 97  A 1 
ATOM 786   C CB  . GLU A ? 97  ? -7.535  -7.193  -20.538 1.0 85.46 97  A 1 
ATOM 787   C CG  . GLU A ? 97  ? -6.155  -7.757  -20.242 1.0 85.46 97  A 1 
ATOM 788   C CD  . GLU A ? 97  ? -6.194  -9.224  -19.862 1.0 85.46 97  A 1 
ATOM 789   O OE1 . GLU A ? 97  ? -7.300  -9.803  -19.833 1.0 85.46 97  A 1 
ATOM 790   O OE2 . GLU A ? 97  ? -5.118  -9.798  -19.592 1.0 85.46 97  A 1 
ATOM 791   N N   . ALA A ? 98  ? -9.714  -4.800  -20.302 1.0 86.91 98  A 1 
ATOM 792   C CA  . ALA A ? 98  ? -11.065 -4.318  -20.554 1.0 86.91 98  A 1 
ATOM 793   C C   . ALA A ? 98  ? -11.098 -2.889  -21.079 1.0 86.91 98  A 1 
ATOM 794   O O   . ALA A ? 98  ? -12.139 -2.459  -21.588 1.0 86.91 98  A 1 
ATOM 795   C CB  . ALA A ? 98  ? -11.905 -4.414  -19.278 1.0 86.91 98  A 1 
ATOM 796   N N   . ALA A ? 99  ? -9.996  -2.149  -20.971 1.0 86.87 99  A 1 
ATOM 797   C CA  . ALA A ? 99  ? -9.922  -0.775  -21.451 1.0 86.87 99  A 1 
ATOM 798   C C   . ALA A ? 99  ? -9.298  -0.661  -22.834 1.0 86.87 99  A 1 
ATOM 799   O O   . ALA A ? 99  ? -9.735  0.169   -23.637 1.0 86.87 99  A 1 
ATOM 800   C CB  . ALA A ? 99  ? -9.129  0.088   -20.463 1.0 86.87 99  A 1 
ATOM 801   N N   . SER A ? 100 ? -8.284  -1.476  -23.133 1.0 85.15 100 A 1 
ATOM 802   C CA  . SER A ? 100 ? -7.649  -1.427  -24.444 1.0 85.15 100 A 1 
ATOM 803   C C   . SER A ? 100 ? -8.521  -2.038  -25.533 1.0 85.15 100 A 1 
ATOM 804   O O   . SER A ? 100 ? -8.395  -1.650  -26.700 1.0 85.15 100 A 1 
ATOM 805   C CB  . SER A ? 100 ? -6.296  -2.138  -24.401 1.0 85.15 100 A 1 
ATOM 806   O OG  . SER A ? 100 ? -5.664  -2.109  -25.669 1.0 85.15 100 A 1 
ATOM 807   N N   . MET A ? 101 ? -9.397  -2.981  -25.183 1.0 85.7  101 A 1 
ATOM 808   C CA  . MET A ? 101 ? -10.270 -3.591  -26.179 1.0 85.7  101 A 1 
ATOM 809   C C   . MET A ? 101 ? -11.390 -2.645  -26.594 1.0 85.7  101 A 1 
ATOM 810   O O   . MET A ? 101 ? -11.732 -2.567  -27.780 1.0 85.7  101 A 1 
ATOM 811   C CB  . MET A ? 101 ? -10.849 -4.900  -25.638 1.0 85.7  101 A 1 
ATOM 812   C CG  . MET A ? 101 ? -11.761 -5.627  -26.613 1.0 85.7  101 A 1 
ATOM 813   S SD  . MET A ? 101 ? -12.420 -7.163  -25.936 1.0 85.7  101 A 1 
ATOM 814   C CE  . MET A ? 101 ? -13.306 -6.549  -24.506 1.0 85.7  101 A 1 
ATOM 815   N N   . MET A ? 102 ? -11.970 -1.920  -25.637 1.0 84.16 102 A 1 
ATOM 816   C CA  . MET A ? 102 ? -13.045 -0.986  -25.944 1.0 84.16 102 A 1 
ATOM 817   C C   . MET A ? 102 ? -12.547 0.283   -26.622 1.0 84.16 102 A 1 
ATOM 818   O O   . MET A ? 102 ? -13.349 1.001   -27.229 1.0 84.16 102 A 1 
ATOM 819   C CB  . MET A ? 102 ? -13.805 -0.620  -24.667 1.0 84.16 102 A 1 
ATOM 820   C CG  . MET A ? 102 ? -14.407 -1.812  -23.941 1.0 84.16 102 A 1 
ATOM 821   S SD  . MET A ? 102 ? -15.592 -2.719  -24.953 1.0 84.16 102 A 1 
ATOM 822   C CE  . MET A ? 102 ? -16.808 -1.443  -25.274 1.0 84.16 102 A 1 
ATOM 823   N N   . SER A ? 103 ? -11.247 0.577   -26.533 1.0 79.95 103 A 1 
ATOM 824   C CA  . SER A ? 103 ? -10.718 1.777   -27.171 1.0 79.95 103 A 1 
ATOM 825   C C   . SER A ? 103 ? -10.621 1.616   -28.683 1.0 79.95 103 A 1 
ATOM 826   O O   . SER A ? 103 ? -10.732 2.604   -29.418 1.0 79.95 103 A 1 
ATOM 827   C CB  . SER A ? 103 ? -9.349  2.123   -26.585 1.0 79.95 103 A 1 
ATOM 828   O OG  . SER A ? 103 ? -8.427  1.066   -26.785 1.0 79.95 103 A 1 
ATOM 829   N N   . LYS A ? 104 ? -10.415 0.391   -29.163 1.0 77.33 104 A 1 
ATOM 830   C CA  . LYS A ? 104 ? -10.321 0.129   -30.594 1.0 77.33 104 A 1 
ATOM 831   C C   . LYS A ? 104 ? -11.682 -0.028  -31.260 1.0 77.33 104 A 1 
ATOM 832   O O   . LYS A ? 104 ? -11.734 -0.259  -32.473 1.0 77.33 104 A 1 
ATOM 833   C CB  . LYS A ? 104 ? -9.480  -1.126  -30.843 1.0 77.33 104 A 1 
ATOM 834   C CG  . LYS A ? 104 ? -8.059  -1.039  -30.313 1.0 77.33 104 A 1 
ATOM 835   C CD  . LYS A ? 104 ? -7.289  -2.321  -30.591 1.0 77.33 104 A 1 
ATOM 836   C CE  . LYS A ? 104 ? -5.868  -2.239  -30.059 1.0 77.33 104 A 1 
ATOM 837   N NZ  . LYS A ? 104 ? -5.103  -3.488  -30.326 1.0 77.33 104 A 1 
ATOM 838   N N   . LEU A ? 105 ? -12.772 0.088   -30.509 1.0 82.66 105 A 1 
ATOM 839   C CA  . LEU A ? 105 ? -14.117 -0.060  -31.040 1.0 82.66 105 A 1 
ATOM 840   C C   . LEU A ? 105 ? -14.821 1.290   -31.079 1.0 82.66 105 A 1 
ATOM 841   O O   . LEU A ? 105 ? -14.416 2.249   -30.417 1.0 82.66 105 A 1 
ATOM 842   C CB  . LEU A ? 105 ? -14.930 -1.052  -30.200 1.0 82.66 105 A 1 
ATOM 843   C CG  . LEU A ? 105 ? -14.335 -2.454  -30.054 1.0 82.66 105 A 1 
ATOM 844   C CD1 . LEU A ? 105 ? -15.229 -3.330  -29.190 1.0 82.66 105 A 1 
ATOM 845   C CD2 . LEU A ? 105 ? -14.112 -3.089  -31.418 1.0 82.66 105 A 1 
ATOM 846   N N   . SER A ? 106 ? -15.888 1.351   -31.868 1.0 83.75 106 A 1 
ATOM 847   C CA  . SER A ? 106 ? -16.670 2.574   -32.012 1.0 83.75 106 A 1 
ATOM 848   C C   . SER A ? 106 ? -18.114 2.218   -32.362 1.0 83.75 106 A 1 
ATOM 849   O O   . SER A ? 106 ? -18.700 2.747   -33.307 1.0 83.75 106 A 1 
ATOM 850   C CB  . SER A ? 106 ? -16.049 3.495   -33.062 1.0 83.75 106 A 1 
ATOM 851   O OG  . SER A ? 106 ? -16.807 4.684   -33.209 1.0 83.75 106 A 1 
ATOM 852   N N   . HIS A ? 107 ? -18.703 1.308   -31.593 1.0 90.98 107 A 1 
ATOM 853   C CA  . HIS A ? 107 ? -20.074 0.878   -31.819 1.0 90.98 107 A 1 
ATOM 854   C C   . HIS A ? 107 ? -21.035 1.708   -30.977 1.0 90.98 107 A 1 
ATOM 855   O O   . HIS A ? 107 ? -20.684 2.200   -29.901 1.0 90.98 107 A 1 
ATOM 856   C CB  . HIS A ? 107 ? -20.233 -0.608  -31.492 1.0 90.98 107 A 1 
ATOM 857   C CG  . HIS A ? 107 ? -21.499 -1.211  -32.016 1.0 90.98 107 A 1 
ATOM 858   N ND1 . HIS A ? 107 ? -22.576 -1.502  -31.207 1.0 90.98 107 A 1 
ATOM 859   C CD2 . HIS A ? 107 ? -21.860 -1.578  -33.268 1.0 90.98 107 A 1 
ATOM 860   C CE1 . HIS A ? 107 ? -23.546 -2.023  -31.938 1.0 90.98 107 A 1 
ATOM 861   N NE2 . HIS A ? 107 ? -23.136 -2.080  -33.193 1.0 90.98 107 A 1 
ATOM 862   N N   . LYS A ? 108 ? -22.261 1.860   -31.483 1.0 92.13 108 A 1 
ATOM 863   C CA  . LYS A ? 108 ? -23.244 2.689   -30.793 1.0 92.13 108 A 1 
ATOM 864   C C   . LYS A ? 108 ? -23.784 2.010   -29.541 1.0 92.13 108 A 1 
ATOM 865   O O   . LYS A ? 108 ? -24.125 2.692   -28.568 1.0 92.13 108 A 1 
ATOM 866   C CB  . LYS A ? 108 ? -24.389 3.045   -31.743 1.0 92.13 108 A 1 
ATOM 867   C CG  . LYS A ? 108 ? -25.057 1.845   -32.394 1.0 92.13 108 A 1 
ATOM 868   C CD  . LYS A ? 108 ? -26.182 2.275   -33.321 1.0 92.13 108 A 1 
ATOM 869   C CE  . LYS A ? 108 ? -26.849 1.074   -33.973 1.0 92.13 108 A 1 
ATOM 870   N NZ  . LYS A ? 108 ? -27.957 1.480   -34.882 1.0 92.13 108 A 1 
ATOM 871   N N   . HIS A ? 109 ? -23.867 0.677   -29.540 1.0 94.61 109 A 1 
ATOM 872   C CA  . HIS A ? 109 ? -24.369 -0.075  -28.396 1.0 94.61 109 A 1 
ATOM 873   C C   . HIS A ? 109 ? -23.268 -0.455  -27.412 1.0 94.61 109 A 1 
ATOM 874   O O   . HIS A ? 109 ? -23.414 -1.438  -26.673 1.0 94.61 109 A 1 
ATOM 875   C CB  . HIS A ? 109 ? -25.110 -1.326  -28.873 1.0 94.61 109 A 1 
ATOM 876   C CG  . HIS A ? 109 ? -26.348 -1.031  -29.660 1.0 94.61 109 A 1 
ATOM 877   N ND1 . HIS A ? 109 ? -27.558 -0.747  -29.065 1.0 94.61 109 A 1 
ATOM 878   C CD2 . HIS A ? 109 ? -26.565 -0.981  -30.996 1.0 94.61 109 A 1 
ATOM 879   C CE1 . HIS A ? 109 ? -28.467 -0.532  -30.000 1.0 94.61 109 A 1 
ATOM 880   N NE2 . HIS A ? 109 ? -27.890 -0.668  -31.180 1.0 94.61 109 A 1 
ATOM 881   N N   . LEU A ? 110 ? -22.169 0.296   -27.382 1.0 93.5  110 A 1 
ATOM 882   C CA  . LEU A ? 110 ? -21.062 0.030   -26.476 1.0 93.5  110 A 1 
ATOM 883   C C   . LEU A ? 110 ? -20.637 1.322   -25.795 1.0 93.5  110 A 1 
ATOM 884   O O   . LEU A ? 110 ? -20.751 2.411   -26.364 1.0 93.5  110 A 1 
ATOM 885   C CB  . LEU A ? 110 ? -19.866 -0.590  -27.213 1.0 93.5  110 A 1 
ATOM 886   C CG  . LEU A ? 110 ? -20.081 -1.975  -27.826 1.0 93.5  110 A 1 
ATOM 887   C CD1 . LEU A ? 110 ? -18.829 -2.439  -28.555 1.0 93.5  110 A 1 
ATOM 888   C CD2 . LEU A ? 110 ? -20.483 -2.980  -26.757 1.0 93.5  110 A 1 
ATOM 889   N N   . VAL A ? 111 ? -20.144 1.189   -24.565 1.0 91.79 111 A 1 
ATOM 890   C CA  . VAL A ? 111 ? -19.690 2.347   -23.803 1.0 91.79 111 A 1 
ATOM 891   C C   . VAL A ? 111 ? -18.342 2.800   -24.347 1.0 91.79 111 A 1 
ATOM 892   O O   . VAL A ? 111 ? -17.361 2.047   -24.323 1.0 91.79 111 A 1 
ATOM 893   C CB  . VAL A ? 111 ? -19.607 2.021   -22.307 1.0 91.79 111 A 1 
ATOM 894   C CG1 . VAL A ? 111 ? -19.013 3.194   -21.542 1.0 91.79 111 A 1 
ATOM 895   C CG2 . VAL A ? 111 ? -20.983 1.668   -21.764 1.0 91.79 111 A 1 
ATOM 896   N N   . LEU A ? 112 ? -18.288 4.034   -24.841 1.0 89.99 112 A 1 
ATOM 897   C CA  . LEU A ? 112 ? -17.059 4.593   -25.394 1.0 89.99 112 A 1 
ATOM 898   C C   . LEU A ? 112 ? -16.211 5.147   -24.256 1.0 89.99 112 A 1 
ATOM 899   O O   . LEU A ? 112 ? -16.541 6.185   -23.674 1.0 89.99 112 A 1 
ATOM 900   C CB  . LEU A ? 112 ? -17.379 5.675   -26.421 1.0 89.99 112 A 1 
ATOM 901   C CG  . LEU A ? 112 ? -16.179 6.356   -27.083 1.0 89.99 112 A 1 
ATOM 902   C CD1 . LEU A ? 112 ? -15.329 5.340   -27.830 1.0 89.99 112 A 1 
ATOM 903   C CD2 . LEU A ? 112 ? -16.638 7.467   -28.016 1.0 89.99 112 A 1 
ATOM 904   N N   . ASN A ? 113 ? -15.118 4.457   -23.938 1.0 88.34 113 A 1 
ATOM 905   C CA  . ASN A ? 113 ? -14.227 4.892   -22.873 1.0 88.34 113 A 1 
ATOM 906   C C   . ASN A ? 113 ? -13.388 6.073   -23.342 1.0 88.34 113 A 1 
ATOM 907   O O   . ASN A ? 113 ? -12.774 6.024   -24.413 1.0 88.34 113 A 1 
ATOM 908   C CB  . ASN A ? 113 ? -13.324 3.742   -22.430 1.0 88.34 113 A 1 
ATOM 909   C CG  . ASN A ? 113 ? -14.107 2.550   -21.915 1.0 88.34 113 A 1 
ATOM 910   O OD1 . ASN A ? 113 ? -15.295 2.402   -22.205 1.0 88.34 113 A 1 
ATOM 911   N ND2 . ASN A ? 113 ? -13.445 1.694   -21.146 1.0 88.34 113 A 1 
ATOM 912   N N   . TYR A ? 114 ? -13.363 7.138   -22.537 1.0 88.55 114 A 1 
ATOM 913   C CA  . TYR A ? 114 ? -12.590 8.319   -22.902 1.0 88.55 114 A 1 
ATOM 914   C C   . TYR A ? 114 ? -11.094 8.092   -22.727 1.0 88.55 114 A 1 
ATOM 915   O O   . TYR A ? 114 ? -10.289 8.708   -23.436 1.0 88.55 114 A 1 
ATOM 916   C CB  . TYR A ? 114 ? -13.044 9.523   -22.076 1.0 88.55 114 A 1 
ATOM 917   C CG  . TYR A ? 114 ? -14.453 9.978   -22.379 1.0 88.55 114 A 1 
ATOM 918   C CD1 . TYR A ? 114 ? -14.703 10.906  -23.381 1.0 88.55 114 A 1 
ATOM 919   C CD2 . TYR A ? 114 ? -15.534 9.481   -21.662 1.0 88.55 114 A 1 
ATOM 920   C CE1 . TYR A ? 114 ? -15.990 11.326  -23.662 1.0 88.55 114 A 1 
ATOM 921   C CE2 . TYR A ? 114 ? -16.824 9.895   -21.935 1.0 88.55 114 A 1 
ATOM 922   C CZ  . TYR A ? 114 ? -17.046 10.817  -22.936 1.0 88.55 114 A 1 
ATOM 923   O OH  . TYR A ? 114 ? -18.329 11.232  -23.212 1.0 88.55 114 A 1 
ATOM 924   N N   . GLY A ? 115 ? -10.704 7.227   -21.803 1.0 88.59 115 A 1 
ATOM 925   C CA  . GLY A ? 115 ? -9.302  6.953   -21.577 1.0 88.59 115 A 1 
ATOM 926   C C   . GLY A ? 115 ? -9.088  6.348   -20.203 1.0 88.59 115 A 1 
ATOM 927   O O   . GLY A ? 115 ? -10.036 6.070   -19.469 1.0 88.59 115 A 1 
ATOM 928   N N   . VAL A ? 116 ? -7.813  6.152   -19.878 1.0 90.09 116 A 1 
ATOM 929   C CA  . VAL A ? 116 ? -7.394  5.577   -18.606 1.0 90.09 116 A 1 
ATOM 930   C C   . VAL A ? 116 ? -6.574  6.618   -17.858 1.0 90.09 116 A 1 
ATOM 931   O O   . VAL A ? 116 ? -5.613  7.170   -18.406 1.0 90.09 116 A 1 
ATOM 932   C CB  . VAL A ? 116 ? -6.583  4.283   -18.806 1.0 90.09 116 A 1 
ATOM 933   C CG1 . VAL A ? 116 ? -6.196  3.685   -17.462 1.0 90.09 116 A 1 
ATOM 934   C CG2 . VAL A ? 116 ? -7.376  3.283   -19.633 1.0 90.09 116 A 1 
ATOM 935   N N   . CYS A ? 117 ? -6.954  6.883   -16.610 1.0 89.24 117 A 1 
ATOM 936   C CA  . CYS A ? 117 ? -6.267  7.851   -15.762 1.0 89.24 117 A 1 
ATOM 937   C C   . CYS A ? 117 ? -5.393  7.092   -14.769 1.0 89.24 117 A 1 
ATOM 938   O O   . CYS A ? 117 ? -5.900  6.498   -13.812 1.0 89.24 117 A 1 
ATOM 939   C CB  . CYS A ? 117 ? -7.268  8.749   -15.039 1.0 89.24 117 A 1 
ATOM 940   S SG  . CYS A ? 117 ? -6.517  9.986   -13.956 1.0 89.24 117 A 1 
ATOM 941   N N   . VAL A ? 118 ? -4.084  7.112   -14.999 1.0 81.71 118 A 1 
ATOM 942   C CA  . VAL A ? 118 ? -3.115  6.437   -14.143 1.0 81.71 118 A 1 
ATOM 943   C C   . VAL A ? 118 ? -2.367  7.508   -13.362 1.0 81.71 118 A 1 
ATOM 944   O O   . VAL A ? 118 ? -1.617  8.304   -13.941 1.0 81.71 118 A 1 
ATOM 945   C CB  . VAL A ? 118 ? -2.149  5.562   -14.952 1.0 81.71 118 A 1 
ATOM 946   C CG1 . VAL A ? 118 ? -1.152  4.878   -14.028 1.0 81.71 118 A 1 
ATOM 947   C CG2 . VAL A ? 118 ? -2.920  4.535   -15.768 1.0 81.71 118 A 1 
ATOM 948   N N   . CYS A ? 119 ? -2.569  7.531   -12.046 1.0 70.54 119 A 1 
ATOM 949   C CA  . CYS A ? 119 ? -1.910  8.509   -11.184 1.0 70.54 119 A 1 
ATOM 950   C C   . CYS A ? 119 ? -1.680  7.861   -9.826  1.0 70.54 119 A 1 
ATOM 951   O O   . CYS A ? 119 ? -2.642  7.534   -9.124  1.0 70.54 119 A 1 
ATOM 952   C CB  . CYS A ? 119 ? -2.745  9.780   -11.053 1.0 70.54 119 A 1 
ATOM 953   S SG  . CYS A ? 119 ? -2.009  11.051  -9.997  1.0 70.54 119 A 1 
ATOM 954   N N   . GLY A ? 120 ? -0.414  7.678   -9.460  1.0 66.64 120 A 1 
ATOM 955   C CA  . GLY A ? 120 ? -0.076  7.070   -8.189  1.0 66.64 120 A 1 
ATOM 956   C C   . GLY A ? 120 ? -0.291  5.571   -8.170  1.0 66.64 120 A 1 
ATOM 957   O O   . GLY A ? 120 ? 0.279   4.844   -8.989  1.0 66.64 120 A 1 
ATOM 958   N N   . ASP A ? 121 ? -1.115  5.096   -7.236  1.0 66.96 121 A 1 
ATOM 959   C CA  . ASP A ? 121 ? -1.414  3.676   -7.095  1.0 66.96 121 A 1 
ATOM 960   C C   . ASP A ? 121 ? -2.907  3.403   -7.247  1.0 66.96 121 A 1 
ATOM 961   O O   . ASP A ? 121 ? -3.426  2.426   -6.703  1.0 66.96 121 A 1 
ATOM 962   C CB  . ASP A ? 121 ? -0.905  3.148   -5.755  1.0 66.96 121 A 1 
ATOM 963   C CG  . ASP A ? 121 ? -1.516  3.875   -4.573  1.0 66.96 121 A 1 
ATOM 964   O OD1 . ASP A ? 121 ? -1.851  5.070   -4.716  1.0 66.96 121 A 1 
ATOM 965   O OD2 . ASP A ? 121 ? -1.661  3.252   -3.500  1.0 66.96 121 A 1 
ATOM 966   N N   . GLU A ? 122 ? -3.609  4.261   -7.986  1.0 78.55 122 A 1 
ATOM 967   C CA  . GLU A ? 122 ? -5.045  4.123   -8.208  1.0 78.55 122 A 1 
ATOM 968   C C   . GLU A ? 122 ? -5.308  4.167   -9.707  1.0 78.55 122 A 1 
ATOM 969   O O   . GLU A ? 122 ? -5.208  5.231   -10.327 1.0 78.55 122 A 1 
ATOM 970   C CB  . GLU A ? 122 ? -5.824  5.223   -7.485  1.0 78.55 122 A 1 
ATOM 971   C CG  . GLU A ? 122 ? -5.642  5.227   -5.976  1.0 78.55 122 A 1 
ATOM 972   C CD  . GLU A ? 122 ? -6.424  6.334   -5.298  1.0 78.55 122 A 1 
ATOM 973   O OE1 . GLU A ? 122 ? -7.115  7.096   -6.006  1.0 78.55 122 A 1 
ATOM 974   O OE2 . GLU A ? 122 ? -6.349  6.442   -4.056  1.0 78.55 122 A 1 
ATOM 975   N N   . ASN A ? 123 ? -5.642  3.016   -10.285 1.0 87.99 123 A 1 
ATOM 976   C CA  . ASN A ? 123 ? -5.950  2.924   -11.711 1.0 87.99 123 A 1 
ATOM 977   C C   . ASN A ? 123 ? -7.391  3.370   -11.921 1.0 87.99 123 A 1 
ATOM 978   O O   . ASN A ? 123 ? -8.334  2.644   -11.597 1.0 87.99 123 A 1 
ATOM 979   C CB  . ASN A ? 123 ? -5.726  1.504   -12.218 1.0 87.99 123 A 1 
ATOM 980   C CG  . ASN A ? 123 ? -4.292  1.043   -12.046 1.0 87.99 123 A 1 
ATOM 981   O OD1 . ASN A ? 123 ? -3.361  1.848   -12.075 1.0 87.99 123 A 1 
ATOM 982   N ND2 . ASN A ? 123 ? -4.107  -0.259  -11.866 1.0 87.99 123 A 1 
ATOM 983   N N   . ILE A ? 124 ? -7.565  4.571   -12.465 1.0 92.16 124 A 1 
ATOM 984   C CA  . ILE A ? 124 ? -8.881  5.159   -12.684 1.0 92.16 124 A 1 
ATOM 985   C C   . ILE A ? 124 ? -9.248  5.005   -14.153 1.0 92.16 124 A 1 
ATOM 986   O O   . ILE A ? 124 ? -8.479  5.400   -15.039 1.0 92.16 124 A 1 
ATOM 987   C CB  . ILE A ? 124 ? -8.908  6.637   -12.262 1.0 92.16 124 A 1 
ATOM 988   C CG1 . ILE A ? 124 ? -8.507  6.779   -10.792 1.0 92.16 124 A 1 
ATOM 989   C CG2 . ILE A ? 124 ? -10.286 7.236   -12.503 1.0 92.16 124 A 1 
ATOM 990   C CD1 . ILE A ? 124 ? -8.500  8.208   -10.296 1.0 92.16 124 A 1 
ATOM 991   N N   . LEU A ? 125 ? -10.421 4.434   -14.412 1.0 92.89 125 A 1 
ATOM 992   C CA  . LEU A ? 125 ? -10.931 4.261   -15.765 1.0 92.89 125 A 1 
ATOM 993   C C   . LEU A ? 125 ? -12.028 5.284   -16.025 1.0 92.89 125 A 1 
ATOM 994   O O   . LEU A ? 125 ? -12.976 5.398   -15.240 1.0 92.89 125 A 1 
ATOM 995   C CB  . LEU A ? 125 ? -11.467 2.843   -15.970 1.0 92.89 125 A 1 
ATOM 996   C CG  . LEU A ? 125 ? -12.010 2.519   -17.363 1.0 92.89 125 A 1 
ATOM 997   C CD1 . LEU A ? 125 ? -10.943 2.746   -18.422 1.0 92.89 125 A 1 
ATOM 998   C CD2 . LEU A ? 125 ? -12.526 1.089   -17.416 1.0 92.89 125 A 1 
ATOM 999   N N   . VAL A ? 126 ? -11.897 6.023   -17.122 1.0 93.02 126 A 1 
ATOM 1000  C CA  . VAL A ? 126 ? -12.825 7.092   -17.471 1.0 93.02 126 A 1 
ATOM 1001  C C   . VAL A ? 126 ? -13.785 6.574   -18.532 1.0 93.02 126 A 1 
ATOM 1002  O O   . VAL A ? 126 ? -13.358 6.119   -19.600 1.0 93.02 126 A 1 
ATOM 1003  C CB  . VAL A ? 126 ? -12.080 8.342   -17.964 1.0 93.02 126 A 1 
ATOM 1004  C CG1 . VAL A ? 126 ? -13.066 9.454   -18.289 1.0 93.02 126 A 1 
ATOM 1005  C CG2 . VAL A ? 126 ? -11.071 8.803   -16.923 1.0 93.02 126 A 1 
ATOM 1006  N N   . GLN A ? 127 ? -15.082 6.643   -18.239 1.0 92.7  127 A 1 
ATOM 1007  C CA  . GLN A ? 127 ? -16.133 6.256   -19.169 1.0 92.7  127 A 1 
ATOM 1008  C C   . GLN A ? 127 ? -17.215 7.330   -19.167 1.0 92.7  127 A 1 
ATOM 1009  O O   . GLN A ? 127 ? -17.134 8.324   -18.440 1.0 92.7  127 A 1 
ATOM 1010  C CB  . GLN A ? 127 ? -16.721 4.885   -18.808 1.0 92.7  127 A 1 
ATOM 1011  C CG  . GLN A ? 127 ? -15.745 3.729   -18.948 1.0 92.7  127 A 1 
ATOM 1012  C CD  . GLN A ? 127 ? -16.391 2.386   -18.674 1.0 92.7  127 A 1 
ATOM 1013  O OE1 . GLN A ? 127 ? -17.577 2.309   -18.354 1.0 92.7  127 A 1 
ATOM 1014  N NE2 . GLN A ? 127 ? -15.613 1.318   -18.801 1.0 92.7  127 A 1 
ATOM 1015  N N   . GLU A ? 128 ? -18.239 7.124   -19.990 1.0 91.83 128 A 1 
ATOM 1016  C CA  . GLU A ? 128 ? -19.334 8.076   -20.084 1.0 91.83 128 A 1 
ATOM 1017  C C   . GLU A ? 128 ? -20.284 7.925   -18.902 1.0 91.83 128 A 1 
ATOM 1018  O O   . GLU A ? 128 ? -20.452 6.836   -18.345 1.0 91.83 128 A 1 
ATOM 1019  C CB  . GLU A ? 128 ? -20.096 7.891   -21.397 1.0 91.83 128 A 1 
ATOM 1020  C CG  . GLU A ? 128 ? -20.677 6.501   -21.589 1.0 91.83 128 A 1 
ATOM 1021  C CD  . GLU A ? 128 ? -21.393 6.348   -22.915 1.0 91.83 128 A 1 
ATOM 1022  O OE1 . GLU A ? 128 ? -21.489 7.346   -23.660 1.0 91.83 128 A 1 
ATOM 1023  O OE2 . GLU A ? 128 ? -21.859 5.229   -23.214 1.0 91.83 128 A 1 
ATOM 1024  N N   . PHE A ? 129 ? -20.906 9.037   -18.522 1.0 90.37 129 A 1 
ATOM 1025  C CA  . PHE A ? 129 ? -21.830 9.062   -17.398 1.0 90.37 129 A 1 
ATOM 1026  C C   . PHE A ? 129 ? -23.247 8.764   -17.870 1.0 90.37 129 A 1 
ATOM 1027  O O   . PHE A ? 129 ? -23.671 9.223   -18.935 1.0 90.37 129 A 1 
ATOM 1028  C CB  . PHE A ? 129 ? -21.785 10.419  -16.694 1.0 90.37 129 A 1 
ATOM 1029  C CG  . PHE A ? 129 ? -22.720 10.528  -15.522 1.0 90.37 129 A 1 
ATOM 1030  C CD1 . PHE A ? 129 ? -22.373 9.999   -14.291 1.0 90.37 129 A 1 
ATOM 1031  C CD2 . PHE A ? 129 ? -23.944 11.166  -15.651 1.0 90.37 129 A 1 
ATOM 1032  C CE1 . PHE A ? 129 ? -23.231 10.098  -13.211 1.0 90.37 129 A 1 
ATOM 1033  C CE2 . PHE A ? 129 ? -24.805 11.269  -14.575 1.0 90.37 129 A 1 
ATOM 1034  C CZ  . PHE A ? 129 ? -24.448 10.735  -13.354 1.0 90.37 129 A 1 
ATOM 1035  N N   . VAL A ? 130 ? -23.976 7.992   -17.068 1.0 86.45 130 A 1 
ATOM 1036  C CA  . VAL A ? 130 ? -25.356 7.620   -17.356 1.0 86.45 130 A 1 
ATOM 1037  C C   . VAL A ? 130 ? -26.229 8.107   -16.209 1.0 86.45 130 A 1 
ATOM 1038  O O   . VAL A ? 130 ? -25.952 7.809   -15.041 1.0 86.45 130 A 1 
ATOM 1039  C CB  . VAL A ? 130 ? -25.507 6.100   -17.553 1.0 86.45 130 A 1 
ATOM 1040  C CG1 . VAL A ? 130 ? -26.956 5.746   -17.850 1.0 86.45 130 A 1 
ATOM 1041  C CG2 . VAL A ? 130 ? -24.596 5.618   -18.671 1.0 86.45 130 A 1 
ATOM 1042  N N   . LYS A ? 131 ? -27.282 8.855   -16.544 1.0 81.73 131 A 1 
ATOM 1043  C CA  . LYS A ? 131 ? -28.166 9.398   -15.518 1.0 81.73 131 A 1 
ATOM 1044  C C   . LYS A ? 131 ? -29.077 8.326   -14.932 1.0 81.73 131 A 1 
ATOM 1045  O O   . LYS A ? 131 ? -29.311 8.303   -13.719 1.0 81.73 131 A 1 
ATOM 1046  C CB  . LYS A ? 131 ? -28.997 10.545  -16.097 1.0 81.73 131 A 1 
ATOM 1047  C CG  . LYS A ? 131 ? -29.949 11.188  -15.102 1.0 81.73 131 A 1 
ATOM 1048  C CD  . LYS A ? 131 ? -30.749 12.307  -15.749 1.0 81.73 131 A 1 
ATOM 1049  C CE  . LYS A ? 131 ? -31.711 12.943  -14.758 1.0 81.73 131 A 1 
ATOM 1050  N NZ  . LYS A ? 131 ? -32.503 14.039  -15.380 1.0 81.73 131 A 1 
ATOM 1051  N N   . PHE A ? 132 ? -29.597 7.430   -15.775 1.0 86.01 132 A 1 
ATOM 1052  C CA  . PHE A ? 132 ? -30.498 6.393   -15.283 1.0 86.01 132 A 1 
ATOM 1053  C C   . PHE A ? 132 ? -29.744 5.331   -14.493 1.0 86.01 132 A 1 
ATOM 1054  O O   . PHE A ? 132 ? -30.210 4.888   -13.437 1.0 86.01 132 A 1 
ATOM 1055  C CB  . PHE A ? 132 ? -31.256 5.760   -16.450 1.0 86.01 132 A 1 
ATOM 1056  C CG  . PHE A ? 132 ? -32.099 6.733   -17.224 1.0 86.01 132 A 1 
ATOM 1057  C CD1 . PHE A ? 132 ? -33.394 7.019   -16.823 1.0 86.01 132 A 1 
ATOM 1058  C CD2 . PHE A ? 132 ? -31.598 7.361   -18.352 1.0 86.01 132 A 1 
ATOM 1059  C CE1 . PHE A ? 132 ? -34.173 7.914   -17.533 1.0 86.01 132 A 1 
ATOM 1060  C CE2 . PHE A ? 132 ? -32.372 8.257   -19.066 1.0 86.01 132 A 1 
ATOM 1061  C CZ  . PHE A ? 132 ? -33.661 8.533   -18.656 1.0 86.01 132 A 1 
ATOM 1062  N N   . GLY A ? 133 ? -28.582 4.910   -14.986 1.0 86.69 133 A 1 
ATOM 1063  C CA  . GLY A ? 133 ? -27.791 3.908   -14.300 1.0 86.69 133 A 1 
ATOM 1064  C C   . GLY A ? 133 ? -27.682 2.605   -15.063 1.0 86.69 133 A 1 
ATOM 1065  O O   . GLY A ? 133 ? -27.500 2.605   -16.284 1.0 86.69 133 A 1 
ATOM 1066  N N   . SER A ? 134 ? -27.792 1.486   -14.353 1.0 91.82 134 A 1 
ATOM 1067  C CA  . SER A ? 134 ? -27.699 0.170   -14.965 1.0 91.82 134 A 1 
ATOM 1068  C C   . SER A ? 134 ? -29.092 -0.304  -15.379 1.0 91.82 134 A 1 
ATOM 1069  O O   . SER A ? 134 ? -30.070 0.446   -15.329 1.0 91.82 134 A 1 
ATOM 1070  C CB  . SER A ? 134 ? -27.024 -0.809  -14.006 1.0 91.82 134 A 1 
ATOM 1071  O OG  . SER A ? 134 ? -27.757 -0.930  -12.800 1.0 91.82 134 A 1 
ATOM 1072  N N   . LEU A ? 135 ? -29.194 -1.566  -15.794 1.0 93.11 135 A 1 
ATOM 1073  C CA  . LEU A ? 135 ? -30.459 -2.151  -16.222 1.0 93.11 135 A 1 
ATOM 1074  C C   . LEU A ? 135 ? -31.157 -2.932  -15.117 1.0 93.11 135 A 1 
ATOM 1075  O O   . LEU A ? 135 ? -32.379 -2.836  -14.977 1.0 93.11 135 A 1 
ATOM 1076  C CB  . LEU A ? 135 ? -30.236 -3.069  -17.428 1.0 93.11 135 A 1 
ATOM 1077  C CG  . LEU A ? 135 ? -31.480 -3.750  -18.003 1.0 93.11 135 A 1 
ATOM 1078  C CD1 . LEU A ? 135 ? -32.474 -2.715  -18.508 1.0 93.11 135 A 1 
ATOM 1079  C CD2 . LEU A ? 135 ? -31.102 -4.722  -19.110 1.0 93.11 135 A 1 
ATOM 1080  N N   . ASP A ? 136 ? -30.406 -3.703  -14.326 1.0 91.15 136 A 1 
ATOM 1081  C CA  . ASP A ? 136 ? -31.021 -4.487  -13.259 1.0 91.15 136 A 1 
ATOM 1082  C C   . ASP A ? 136 ? -31.577 -3.600  -12.153 1.0 91.15 136 A 1 
ATOM 1083  O O   . ASP A ? 136 ? -32.498 -4.010  -11.437 1.0 91.15 136 A 1 
ATOM 1084  C CB  . ASP A ? 136 ? -30.008 -5.478  -12.685 1.0 91.15 136 A 1 
ATOM 1085  C CG  . ASP A ? 136 ? -28.785 -4.793  -12.109 1.0 91.15 136 A 1 
ATOM 1086  O OD1 . ASP A ? 136 ? -28.416 -3.710  -12.610 1.0 91.15 136 A 1 
ATOM 1087  O OD2 . ASP A ? 136 ? -28.192 -5.337  -11.153 1.0 91.15 136 A 1 
ATOM 1088  N N   . THR A ? 137 ? -31.037 -2.390  -11.997 1.0 88.93 137 A 1 
ATOM 1089  C CA  . THR A ? 137 ? -31.544 -1.483  -10.972 1.0 88.93 137 A 1 
ATOM 1090  C C   . THR A ? 137 ? -32.891 -0.895  -11.375 1.0 88.93 137 A 1 
ATOM 1091  O O   . THR A ? 137 ? -33.781 -0.730  -10.532 1.0 88.93 137 A 1 
ATOM 1092  C CB  . THR A ? 137 ? -30.529 -0.371  -10.707 1.0 88.93 137 A 1 
ATOM 1093  O OG1 . THR A ? 137 ? -29.259 -0.949  -10.378 1.0 88.93 137 A 1 
ATOM 1094  C CG2 . THR A ? 137 ? -30.988 0.510   -9.553  1.0 88.93 137 A 1 
ATOM 1095  N N   . TYR A ? 138 ? -33.062 -0.578  -12.661 1.0 89.39 138 A 1 
ATOM 1096  C CA  . TYR A ? 138 ? -34.323 -0.004  -13.119 1.0 89.39 138 A 1 
ATOM 1097  C C   . TYR A ? 138 ? -35.444 -1.036  -13.127 1.0 89.39 138 A 1 
ATOM 1098  O O   . TYR A ? 138 ? -36.614 -0.677  -12.947 1.0 89.39 138 A 1 
ATOM 1099  C CB  . TYR A ? 138 ? -34.147 0.601   -14.513 1.0 89.39 138 A 1 
ATOM 1100  C CG  . TYR A ? 138 ? -35.398 1.244   -15.069 1.0 89.39 138 A 1 
ATOM 1101  C CD1 . TYR A ? 138 ? -35.774 2.524   -14.683 1.0 89.39 138 A 1 
ATOM 1102  C CD2 . TYR A ? 138 ? -36.199 0.574   -15.984 1.0 89.39 138 A 1 
ATOM 1103  C CE1 . TYR A ? 138 ? -36.915 3.117   -15.189 1.0 89.39 138 A 1 
ATOM 1104  C CE2 . TYR A ? 138 ? -37.343 1.159   -16.495 1.0 89.39 138 A 1 
ATOM 1105  C CZ  . TYR A ? 138 ? -37.696 2.430   -16.095 1.0 89.39 138 A 1 
ATOM 1106  O OH  . TYR A ? 138 ? -38.833 3.017   -16.601 1.0 89.39 138 A 1 
ATOM 1107  N N   . LEU A ? 139 ? -35.114 -2.313  -13.331 1.0 90.17 139 A 1 
ATOM 1108  C CA  . LEU A ? 139 ? -36.144 -3.346  -13.348 1.0 90.17 139 A 1 
ATOM 1109  C C   . LEU A ? 139 ? -36.723 -3.589  -11.960 1.0 90.17 139 A 1 
ATOM 1110  O O   . LEU A ? 139 ? -37.906 -3.923  -11.835 1.0 90.17 139 A 1 
ATOM 1111  C CB  . LEU A ? 139 ? -35.578 -4.645  -13.923 1.0 90.17 139 A 1 
ATOM 1112  C CG  . LEU A ? 139 ? -35.127 -4.601  -15.384 1.0 90.17 139 A 1 
ATOM 1113  C CD1 . LEU A ? 139 ? -34.590 -5.955  -15.822 1.0 90.17 139 A 1 
ATOM 1114  C CD2 . LEU A ? 139 ? -36.268 -4.156  -16.286 1.0 90.17 139 A 1 
ATOM 1115  N N   . LYS A ? 140 ? -35.913 -3.430  -10.912 1.0 85.78 140 A 1 
ATOM 1116  C CA  . LYS A ? 140 ? -36.397 -3.622  -9.552  1.0 85.78 140 A 1 
ATOM 1117  C C   . LYS A ? 140 ? -37.220 -2.444  -9.049  1.0 85.78 140 A 1 
ATOM 1118  O O   . LYS A ? 140 ? -37.982 -2.603  -8.089  1.0 85.78 140 A 1 
ATOM 1119  C CB  . LYS A ? 140 ? -35.221 -3.870  -8.603  1.0 85.78 140 A 1 
ATOM 1120  C CG  . LYS A ? 140 ? -34.410 -5.113  -8.932  1.0 85.78 140 A 1 
ATOM 1121  C CD  . LYS A ? 140 ? -33.269 -5.305  -7.946  1.0 85.78 140 A 1 
ATOM 1122  C CE  . LYS A ? 140 ? -32.461 -6.551  -8.272  1.0 85.78 140 A 1 
ATOM 1123  N NZ  . LYS A ? 140 ? -31.339 -6.753  -7.314  1.0 85.78 140 A 1 
ATOM 1124  N N   . LYS A ? 141 ? -37.085 -1.271  -9.670  1.0 84.41 141 A 1 
ATOM 1125  C CA  . LYS A ? 141 ? -37.853 -0.107  -9.242  1.0 84.41 141 A 1 
ATOM 1126  C C   . LYS A ? 141 ? -39.233 -0.086  -9.888  1.0 84.41 141 A 1 
ATOM 1127  O O   . LYS A ? 141 ? -40.241 0.145   -9.210  1.0 84.41 141 A 1 
ATOM 1128  C CB  . LYS A ? 141 ? -37.086 1.176   -9.569  1.0 84.41 141 A 1 
ATOM 1129  C CG  . LYS A ? 141 ? -37.805 2.451   -9.161  1.0 84.41 141 A 1 
ATOM 1130  C CD  . LYS A ? 141 ? -36.988 3.683   -9.516  1.0 84.41 141 A 1 
ATOM 1131  C CE  . LYS A ? 141 ? -37.707 4.959   -9.110  1.0 84.41 141 A 1 
ATOM 1132  N NZ  . LYS A ? 141 ? -36.917 6.173   -9.453  1.0 84.41 141 A 1 
ATOM 1133  N N   . ASN A ? 142 ? -39.298 -0.324  -11.195 1.0 84.9  142 A 1 
ATOM 1134  C CA  . ASN A ? 142 ? -40.551 -0.339  -11.943 1.0 84.9  142 A 1 
ATOM 1135  C C   . ASN A ? 142 ? -40.804 -1.762  -12.426 1.0 84.9  142 A 1 
ATOM 1136  O O   . ASN A ? 142 ? -40.136 -2.238  -13.351 1.0 84.9  142 A 1 
ATOM 1137  C CB  . ASN A ? 142 ? -40.500 0.640   -13.114 1.0 84.9  142 A 1 
ATOM 1138  C CG  . ASN A ? 142 ? -40.256 2.068   -12.670 1.0 84.9  142 A 1 
ATOM 1139  O OD1 . ASN A ? 142 ? -41.195 2.815   -12.394 1.0 84.9  142 A 1 
ATOM 1140  N ND2 . ASN A ? 142 ? -38.988 2.457   -12.599 1.0 84.9  142 A 1 
ATOM 1141  N N   . LYS A ? 143 ? -41.767 -2.438  -11.800 1.0 76.83 143 A 1 
ATOM 1142  C CA  . LYS A ? 143 ? -42.116 -3.807  -12.156 1.0 76.83 143 A 1 
ATOM 1143  C C   . LYS A ? 143 ? -43.466 -3.934  -12.843 1.0 76.83 143 A 1 
ATOM 1144  O O   . LYS A ? 143 ? -43.639 -4.831  -13.670 1.0 76.83 143 A 1 
ATOM 1145  C CB  . LYS A ? 143 ? -42.111 -4.699  -10.908 1.0 76.83 143 A 1 
ATOM 1146  C CG  . LYS A ? 143 ? -40.768 -4.767  -10.198 1.0 76.83 143 A 1 
ATOM 1147  C CD  . LYS A ? 143 ? -40.836 -5.664  -8.972  1.0 76.83 143 A 1 
ATOM 1148  C CE  . LYS A ? 143 ? -39.495 -5.730  -8.260  1.0 76.83 143 A 1 
ATOM 1149  N NZ  . LYS A ? 143 ? -39.547 -6.603  -7.055  1.0 76.83 143 A 1 
ATOM 1150  N N   . ASN A ? 144 ? -44.422 -3.062  -12.523 1.0 74.69 144 A 1 
ATOM 1151  C CA  . ASN A ? 144 ? -45.746 -3.103  -13.128 1.0 74.69 144 A 1 
ATOM 1152  C C   . ASN A ? 144 ? -45.900 -2.146  -14.302 1.0 74.69 144 A 1 
ATOM 1153  O O   . ASN A ? 144 ? -46.845 -2.299  -15.084 1.0 74.69 144 A 1 
ATOM 1154  C CB  . ASN A ? 144 ? -46.819 -2.791  -12.076 1.0 74.69 144 A 1 
ATOM 1155  C CG  . ASN A ? 144 ? -46.810 -3.776  -10.924 1.0 74.69 144 A 1 
ATOM 1156  O OD1 . ASN A ? 144 ? -46.447 -4.941  -11.090 1.0 74.69 144 A 1 
ATOM 1157  N ND2 . ASN A ? 144 ? -47.210 -3.313  -9.745  1.0 74.69 144 A 1 
ATOM 1158  N N   . CYS A ? 145 ? -45.005 -1.171  -14.446 1.0 79.49 145 A 1 
ATOM 1159  C CA  . CYS A ? 145 ? -45.064 -0.209  -15.537 1.0 79.49 145 A 1 
ATOM 1160  C C   . CYS A ? 145 ? -44.297 -0.668  -16.771 1.0 79.49 145 A 1 
ATOM 1161  O O   . CYS A ? 145 ? -44.139 0.115   -17.714 1.0 79.49 145 A 1 
ATOM 1162  C CB  . CYS A ? 145 ? -44.530 1.148   -15.070 1.0 79.49 145 A 1 
ATOM 1163  S SG  . CYS A ? 145 ? -45.453 1.882   -13.699 1.0 79.49 145 A 1 
ATOM 1164  N N   . ILE A ? 146 ? -43.820 -1.909  -16.788 1.0 84.35 146 A 1 
ATOM 1165  C CA  . ILE A ? 146 ? -43.071 -2.460  -17.912 1.0 84.35 146 A 1 
ATOM 1166  C C   . ILE A ? 146 ? -43.860 -3.635  -18.470 1.0 84.35 146 A 1 
ATOM 1167  O O   . ILE A ? 146 ? -44.172 -4.583  -17.739 1.0 84.35 146 A 1 
ATOM 1168  C CB  . ILE A ? 146 ? -41.656 -2.894  -17.499 1.0 84.35 146 A 1 
ATOM 1169  C CG1 . ILE A ? 146 ? -40.849 -1.688  -17.015 1.0 84.35 146 A 1 
ATOM 1170  C CG2 . ILE A ? 146 ? -40.953 -3.586  -18.657 1.0 84.35 146 A 1 
ATOM 1171  C CD1 . ILE A ? 146 ? -39.431 -2.024  -16.611 1.0 84.35 146 A 1 
ATOM 1172  N N   . ASN A ? 147 ? -44.180 -3.573  -19.762 1.0 84.21 147 A 1 
ATOM 1173  C CA  . ASN A ? 147 ? -44.942 -4.633  -20.409 1.0 84.21 147 A 1 
ATOM 1174  C C   . ASN A ? 147 ? -44.017 -5.658  -21.052 1.0 84.21 147 A 1 
ATOM 1175  O O   . ASN A ? 147 ? -42.931 -5.938  -20.534 1.0 84.21 147 A 1 
ATOM 1176  C CB  . ASN A ? 147 ? -45.897 -4.046  -21.452 1.0 84.21 147 A 1 
ATOM 1177  C CG  . ASN A ? 147 ? -45.212 -3.068  -22.389 1.0 84.21 147 A 1 
ATOM 1178  O OD1 . ASN A ? 147 ? -43.984 -3.019  -22.470 1.0 84.21 147 A 1 
ATOM 1179  N ND2 . ASN A ? 147 ? -46.007 -2.280  -23.104 1.0 84.21 147 A 1 
ATOM 1180  N N   . ILE A ? 148 ? -44.440 -6.221  -22.181 1.0 82.79 148 A 1 
ATOM 1181  C CA  . ILE A ? 148 ? -43.648 -7.215  -22.890 1.0 82.79 148 A 1 
ATOM 1182  C C   . ILE A ? 148 ? -42.895 -6.626  -24.080 1.0 82.79 148 A 1 
ATOM 1183  O O   . ILE A ? 148 ? -41.800 -7.115  -24.400 1.0 82.79 148 A 1 
ATOM 1184  C CB  . ILE A ? 148 ? -44.524 -8.404  -23.342 1.0 82.79 148 A 1 
ATOM 1185  C CG1 . ILE A ? 148 ? -43.666 -9.519  -23.946 1.0 82.79 148 A 1 
ATOM 1186  C CG2 . ILE A ? 148 ? -45.598 -7.948  -24.321 1.0 82.79 148 A 1 
ATOM 1187  C CD1 . ILE A ? 148 ? -42.632 -10.076 -22.993 1.0 82.79 148 A 1 
ATOM 1188  N N   . LEU A ? 149 ? -43.426 -5.586  -24.729 1.0 84.96 149 A 1 
ATOM 1189  C CA  . LEU A ? 149 ? -42.745 -5.007  -25.882 1.0 84.96 149 A 1 
ATOM 1190  C C   . LEU A ? 149 ? -41.454 -4.302  -25.483 1.0 84.96 149 A 1 
ATOM 1191  O O   . LEU A ? 149 ? -40.519 -4.225  -26.288 1.0 84.96 149 A 1 
ATOM 1192  C CB  . LEU A ? 149 ? -43.675 -4.036  -26.609 1.0 84.96 149 A 1 
ATOM 1193  C CG  . LEU A ? 149 ? -44.973 -4.628  -27.163 1.0 84.96 149 A 1 
ATOM 1194  C CD1 . LEU A ? 149 ? -45.801 -3.556  -27.857 1.0 84.96 149 A 1 
ATOM 1195  C CD2 . LEU A ? 149 ? -44.673 -5.778  -28.111 1.0 84.96 149 A 1 
ATOM 1196  N N   . TRP A ? 150 ? -41.382 -3.783  -24.256 1.0 88.8  150 A 1 
ATOM 1197  C CA  . TRP A ? 150 ? -40.173 -3.099  -23.810 1.0 88.8  150 A 1 
ATOM 1198  C C   . TRP A ? 150 ? -39.059 -4.077  -23.460 1.0 88.8  150 A 1 
ATOM 1199  O O   . TRP A ? 150 ? -37.880 -3.760  -23.656 1.0 88.8  150 A 1 
ATOM 1200  C CB  . TRP A ? 150 ? -40.484 -2.209  -22.606 1.0 88.8  150 A 1 
ATOM 1201  C CG  . TRP A ? 150 ? -39.342 -1.326  -22.199 1.0 88.8  150 A 1 
ATOM 1202  C CD1 . TRP A ? 150 ? -39.096 -0.055  -22.630 1.0 88.8  150 A 1 
ATOM 1203  C CD2 . TRP A ? 150 ? -38.289 -1.649  -21.281 1.0 88.8  150 A 1 
ATOM 1204  N NE1 . TRP A ? 150 ? -37.957 0.434   -22.038 1.0 88.8  150 A 1 
ATOM 1205  C CE2 . TRP A ? 150 ? -37.443 -0.524  -21.205 1.0 88.8  150 A 1 
ATOM 1206  C CE3 . TRP A ? 150 ? -37.981 -2.778  -20.516 1.0 88.8  150 A 1 
ATOM 1207  C CZ2 . TRP A ? 150 ? -36.310 -0.497  -20.395 1.0 88.8  150 A 1 
ATOM 1208  C CZ3 . TRP A ? 150 ? -36.855 -2.748  -19.713 1.0 88.8  150 A 1 
ATOM 1209  C CH2 . TRP A ? 150 ? -36.033 -1.615  -19.659 1.0 88.8  150 A 1 
ATOM 1210  N N   . LYS A ? 151 ? -39.405 -5.259  -22.946 1.0 89.87 151 A 1 
ATOM 1211  C CA  . LYS A ? 151 ? -38.380 -6.235  -22.590 1.0 89.87 151 A 1 
ATOM 1212  C C   . LYS A ? 151 ? -37.761 -6.866  -23.831 1.0 89.87 151 A 1 
ATOM 1213  O O   . LYS A ? 151 ? -36.573 -7.210  -23.832 1.0 89.87 151 A 1 
ATOM 1214  C CB  . LYS A ? 151 ? -38.974 -7.309  -21.679 1.0 89.87 151 A 1 
ATOM 1215  C CG  . LYS A ? 151 ? -39.557 -6.771  -20.383 1.0 89.87 151 A 1 
ATOM 1216  C CD  . LYS A ? 151 ? -40.143 -7.888  -19.536 1.0 89.87 151 A 1 
ATOM 1217  C CE  . LYS A ? 151 ? -40.727 -7.351  -18.239 1.0 89.87 151 A 1 
ATOM 1218  N NZ  . LYS A ? 151 ? -41.303 -8.436  -17.397 1.0 89.87 151 A 1 
ATOM 1219  N N   . LEU A ? 152 ? -38.548 -7.026  -24.897 1.0 89.76 152 A 1 
ATOM 1220  C CA  . LEU A ? 152 ? -38.017 -7.615  -26.121 1.0 89.76 152 A 1 
ATOM 1221  C C   . LEU A ? 152 ? -37.157 -6.626  -26.896 1.0 89.76 152 A 1 
ATOM 1222  O O   . LEU A ? 152 ? -36.304 -7.038  -27.690 1.0 89.76 152 A 1 
ATOM 1223  C CB  . LEU A ? 152 ? -39.160 -8.125  -26.999 1.0 89.76 152 A 1 
ATOM 1224  C CG  . LEU A ? 152 ? -40.048 -9.213  -26.391 1.0 89.76 152 A 1 
ATOM 1225  C CD1 . LEU A ? 152 ? -41.144 -9.617  -27.365 1.0 89.76 152 A 1 
ATOM 1226  C CD2 . LEU A ? 152 ? -39.218 -10.420 -25.981 1.0 89.76 152 A 1 
ATOM 1227  N N   . GLU A ? 153 ? -37.363 -5.324  -26.684 1.0 91.61 153 A 1 
ATOM 1228  C CA  . GLU A ? 153 ? -36.561 -4.328  -27.387 1.0 91.61 153 A 1 
ATOM 1229  C C   . GLU A ? 153 ? -35.160 -4.230  -26.794 1.0 91.61 153 A 1 
ATOM 1230  O O   . GLU A ? 153 ? -34.183 -4.027  -27.525 1.0 91.61 153 A 1 
ATOM 1231  C CB  . GLU A ? 153 ? -37.260 -2.969  -27.348 1.0 91.61 153 A 1 
ATOM 1232  C CG  . GLU A ? 153 ? -36.544 -1.873  -28.122 1.0 91.61 153 A 1 
ATOM 1233  C CD  . GLU A ? 153 ? -36.561 -2.102  -29.621 1.0 91.61 153 A 1 
ATOM 1234  O OE1 . GLU A ? 153 ? -37.445 -2.840  -30.105 1.0 91.61 153 A 1 
ATOM 1235  O OE2 . GLU A ? 153 ? -35.687 -1.544  -30.318 1.0 91.61 153 A 1 
ATOM 1236  N N   . VAL A ? 154 ? -35.042 -4.372  -25.472 1.0 94.18 154 A 1 
ATOM 1237  C CA  . VAL A ? 154 ? -33.730 -4.322  -24.836 1.0 94.18 154 A 1 
ATOM 1238  C C   . VAL A ? 154 ? -32.906 -5.546  -25.215 1.0 94.18 154 A 1 
ATOM 1239  O O   . VAL A ? 154 ? -31.705 -5.443  -25.491 1.0 94.18 154 A 1 
ATOM 1240  C CB  . VAL A ? 154 ? -33.883 -4.189  -23.310 1.0 94.18 154 A 1 
ATOM 1241  C CG1 . VAL A ? 154 ? -32.518 -4.117  -22.640 1.0 94.18 154 A 1 
ATOM 1242  C CG2 . VAL A ? 154 ? -34.717 -2.965  -22.965 1.0 94.18 154 A 1 
ATOM 1243  N N   . ALA A ? 155 ? -33.536 -6.723  -25.241 1.0 95.08 155 A 1 
ATOM 1244  C CA  . ALA A ? 155 ? -32.830 -7.939  -25.624 1.0 95.08 155 A 1 
ATOM 1245  C C   . ALA A ? 155 ? -32.482 -7.965  -27.105 1.0 95.08 155 A 1 
ATOM 1246  O O   . ALA A ? 155 ? -31.534 -8.656  -27.493 1.0 95.08 155 A 1 
ATOM 1247  C CB  . ALA A ? 155 ? -33.665 -9.168  -25.264 1.0 95.08 155 A 1 
ATOM 1248  N N   . LYS A ? 156 ? -33.223 -7.231  -27.939 1.0 93.96 156 A 1 
ATOM 1249  C CA  . LYS A ? 156 ? -32.915 -7.200  -29.365 1.0 93.96 156 A 1 
ATOM 1250  C C   . LYS A ? 156 ? -31.653 -6.393  -29.640 1.0 93.96 156 A 1 
ATOM 1251  O O   . LYS A ? 156 ? -30.806 -6.808  -30.440 1.0 93.96 156 A 1 
ATOM 1252  C CB  . LYS A ? 156 ? -34.099 -6.630  -30.145 1.0 93.96 156 A 1 
ATOM 1253  C CG  . LYS A ? 156 ? -33.875 -6.554  -31.647 1.0 93.96 156 A 1 
ATOM 1254  C CD  . LYS A ? 156 ? -35.087 -5.972  -32.357 1.0 93.96 156 A 1 
ATOM 1255  C CE  . LYS A ? 156 ? -34.859 -5.886  -33.857 1.0 93.96 156 A 1 
ATOM 1256  N NZ  . LYS A ? 156 ? -36.037 -5.315  -34.566 1.0 93.96 156 A 1 
ATOM 1257  N N   . GLN A ? 157 ? -31.507 -5.239  -28.984 1.0 95.83 157 A 1 
ATOM 1258  C CA  . GLN A ? 157 ? -30.318 -4.417  -29.175 1.0 95.83 157 A 1 
ATOM 1259  C C   . GLN A ? 157 ? -29.079 -5.036  -28.543 1.0 95.83 157 A 1 
ATOM 1260  O O   . GLN A ? 157 ? -27.960 -4.680  -28.928 1.0 95.83 157 A 1 
ATOM 1261  C CB  . GLN A ? 157 ? -30.550 -3.017  -28.605 1.0 95.83 157 A 1 
ATOM 1262  C CG  . GLN A ? 157 ? -31.707 -2.269  -29.246 1.0 95.83 157 A 1 
ATOM 1263  C CD  . GLN A ? 157 ? -31.907 -0.888  -28.655 1.0 95.83 157 A 1 
ATOM 1264  O OE1 . GLN A ? 157 ? -31.177 -0.474  -27.755 1.0 95.83 157 A 1 
ATOM 1265  N NE2 . GLN A ? 157 ? -32.900 -0.166  -29.160 1.0 95.83 157 A 1 
ATOM 1266  N N   . LEU A ? 158 ? -29.251 -5.948  -27.583 1.0 97.38 158 A 1 
ATOM 1267  C CA  . LEU A ? 158 ? -28.099 -6.594  -26.964 1.0 97.38 158 A 1 
ATOM 1268  C C   . LEU A ? 158 ? -27.424 -7.571  -27.917 1.0 97.38 158 A 1 
ATOM 1269  O O   . LEU A ? 158 ? -26.207 -7.775  -27.834 1.0 97.38 158 A 1 
ATOM 1270  C CB  . LEU A ? 158 ? -28.528 -7.309  -25.681 1.0 97.38 158 A 1 
ATOM 1271  C CG  . LEU A ? 158 ? -27.427 -7.972  -24.851 1.0 97.38 158 A 1 
ATOM 1272  C CD1 . LEU A ? 158 ? -26.407 -6.943  -24.388 1.0 97.38 158 A 1 
ATOM 1273  C CD2 . LEU A ? 158 ? -28.022 -8.713  -23.663 1.0 97.38 158 A 1 
ATOM 1274  N N   . ALA A ? 159 ? -28.189 -8.178  -28.828 1.0 96.86 159 A 1 
ATOM 1275  C CA  . ALA A ? 159 ? -27.603 -9.116  -29.779 1.0 96.86 159 A 1 
ATOM 1276  C C   . ALA A ? 159 ? -26.708 -8.411  -30.790 1.0 96.86 159 A 1 
ATOM 1277  O O   . ALA A ? 159 ? -25.713 -8.988  -31.243 1.0 96.86 159 A 1 
ATOM 1278  C CB  . ALA A ? 159 ? -28.704 -9.896  -30.496 1.0 96.86 159 A 1 
ATOM 1279  N N   . TRP A ? 160 ? -27.042 -7.171  -31.157 1.0 96.38 160 A 1 
ATOM 1280  C CA  . TRP A ? 160 ? -26.205 -6.432  -32.095 1.0 96.38 160 A 1 
ATOM 1281  C C   . TRP A ? 160 ? -24.895 -5.992  -31.453 1.0 96.38 160 A 1 
ATOM 1282  O O   . TRP A ? 160 ? -23.885 -5.841  -32.150 1.0 96.38 160 A 1 
ATOM 1283  C CB  . TRP A ? 160 ? -26.963 -5.220  -32.638 1.0 96.38 160 A 1 
ATOM 1284  C CG  . TRP A ? 160 ? -28.162 -5.580  -33.459 1.0 96.38 160 A 1 
ATOM 1285  C CD1 . TRP A ? 160 ? -29.443 -5.736  -33.015 1.0 96.38 160 A 1 
ATOM 1286  C CD2 . TRP A ? 160 ? -28.193 -5.830  -34.869 1.0 96.38 160 A 1 
ATOM 1287  N NE1 . TRP A ? 160 ? -30.269 -6.068  -34.061 1.0 96.38 160 A 1 
ATOM 1288  C CE2 . TRP A ? 160 ? -29.527 -6.132  -35.211 1.0 96.38 160 A 1 
ATOM 1289  C CE3 . TRP A ? 160 ? -27.223 -5.828  -35.877 1.0 96.38 160 A 1 
ATOM 1290  C CZ2 . TRP A ? 160 ? -29.915 -6.428  -36.515 1.0 96.38 160 A 1 
ATOM 1291  C CZ3 . TRP A ? 160 ? -27.611 -6.123  -37.172 1.0 96.38 160 A 1 
ATOM 1292  C CH2 . TRP A ? 160 ? -28.944 -6.419  -37.479 1.0 96.38 160 A 1 
ATOM 1293  N N   . ALA A ? 161 ? -24.890 -5.783  -30.134 1.0 95.79 161 A 1 
ATOM 1294  C CA  . ALA A ? 161 ? -23.659 -5.396  -29.455 1.0 95.79 161 A 1 
ATOM 1295  C C   . ALA A ? 161 ? -22.693 -6.566  -29.332 1.0 95.79 161 A 1 
ATOM 1296  O O   . ALA A ? 161 ? -21.477 -6.359  -29.251 1.0 95.79 161 A 1 
ATOM 1297  C CB  . ALA A ? 161 ? -23.977 -4.821  -28.075 1.0 95.79 161 A 1 
ATOM 1298  N N   . MET A ? 162 ? -23.209 -7.796  -29.316 1.0 96.45 162 A 1 
ATOM 1299  C CA  . MET A ? 162 ? -22.370 -8.983  -29.224 1.0 96.45 162 A 1 
ATOM 1300  C C   . MET A ? 162 ? -22.038 -9.591  -30.579 1.0 96.45 162 A 1 
ATOM 1301  O O   . MET A ? 162 ? -21.066 -10.348 -30.676 1.0 96.45 162 A 1 
ATOM 1302  C CB  . MET A ? 162 ? -23.048 -10.046 -28.350 1.0 96.45 162 A 1 
ATOM 1303  C CG  . MET A ? 162 ? -23.346 -9.586  -26.933 1.0 96.45 162 A 1 
ATOM 1304  S SD  . MET A ? 162 ? -21.868 -9.048  -26.052 1.0 96.45 162 A 1 
ATOM 1305  C CE  . MET A ? 162 ? -20.877 -10.539 -26.111 1.0 96.45 162 A 1 
ATOM 1306  N N   . HIS A ? 163 ? -22.816 -9.283  -31.619 1.0 94.99 163 A 1 
ATOM 1307  C CA  . HIS A ? 163 ? -22.524 -9.821  -32.944 1.0 94.99 163 A 1 
ATOM 1308  C C   . HIS A ? 163 ? -21.282 -9.180  -33.549 1.0 94.99 163 A 1 
ATOM 1309  O O   . HIS A ? 163 ? -20.568 -9.827  -34.325 1.0 94.99 163 A 1 
ATOM 1310  C CB  . HIS A ? 163 ? -23.727 -9.626  -33.867 1.0 94.99 163 A 1 
ATOM 1311  C CG  . HIS A ? 163 ? -23.521 -10.162 -35.249 1.0 94.99 163 A 1 
ATOM 1312  N ND1 . HIS A ? 163 ? -23.256 -11.491 -35.501 1.0 94.99 163 A 1 
ATOM 1313  C CD2 . HIS A ? 163 ? -23.541 -9.547  -36.456 1.0 94.99 163 A 1 
ATOM 1314  C CE1 . HIS A ? 163 ? -23.122 -11.672 -36.803 1.0 94.99 163 A 1 
ATOM 1315  N NE2 . HIS A ? 163 ? -23.290 -10.509 -37.405 1.0 94.99 163 A 1 
ATOM 1316  N N   . PHE A ? 164 ? -21.007 -7.919  -33.209 1.0 94.14 164 A 1 
ATOM 1317  C CA  . PHE A ? 164 ? -19.817 -7.257  -33.732 1.0 94.14 164 A 1 
ATOM 1318  C C   . PHE A ? 164 ? -18.546 -7.795  -33.087 1.0 94.14 164 A 1 
ATOM 1319  O O   . PHE A ? 164 ? -17.474 -7.749  -33.701 1.0 94.14 164 A 1 
ATOM 1320  C CB  . PHE A ? 164 ? -19.925 -5.745  -33.522 1.0 94.14 164 A 1 
ATOM 1321  C CG  . PHE A ? 164 ? -18.790 -4.966  -34.124 1.0 94.14 164 A 1 
ATOM 1322  C CD1 . PHE A ? 164 ? -18.782 -4.659  -35.475 1.0 94.14 164 A 1 
ATOM 1323  C CD2 . PHE A ? 164 ? -17.734 -4.532  -33.338 1.0 94.14 164 A 1 
ATOM 1324  C CE1 . PHE A ? 164 ? -17.741 -3.941  -36.032 1.0 94.14 164 A 1 
ATOM 1325  C CE2 . PHE A ? 164 ? -16.691 -3.813  -33.889 1.0 94.14 164 A 1 
ATOM 1326  C CZ  . PHE A ? 164 ? -16.694 -3.517  -35.238 1.0 94.14 164 A 1 
ATOM 1327  N N   . LEU A ? 165 ? -18.644 -8.310  -31.859 1.0 93.3  165 A 1 
ATOM 1328  C CA  . LEU A ? 165 ? -17.468 -8.860  -31.194 1.0 93.3  165 A 1 
ATOM 1329  C C   . LEU A ? 165 ? -17.082 -10.218 -31.766 1.0 93.3  165 A 1 
ATOM 1330  O O   . LEU A ? 165 ? -15.911 -10.608 -31.695 1.0 93.3  165 A 1 
ATOM 1331  C CB  . LEU A ? 165 ? -17.719 -8.972  -29.690 1.0 93.3  165 A 1 
ATOM 1332  C CG  . LEU A ? 165 ? -18.085 -7.677  -28.963 1.0 93.3  165 A 1 
ATOM 1333  C CD1 . LEU A ? 165 ? -18.309 -7.937  -27.481 1.0 93.3  165 A 1 
ATOM 1334  C CD2 . LEU A ? 165 ? -17.009 -6.622  -29.170 1.0 93.3  165 A 1 
ATOM 1335  N N   . GLU A ? 166 ? -18.044 -10.948 -32.335 1.0 93.05 166 A 1 
ATOM 1336  C CA  . GLU A ? 166 ? -17.739 -12.259 -32.899 1.0 93.05 166 A 1 
ATOM 1337  C C   . GLU A ? 166 ? -17.015 -12.131 -34.234 1.0 93.05 166 A 1 
ATOM 1338  O O   . GLU A ? 166 ? -16.128 -12.935 -34.545 1.0 93.05 166 A 1 
ATOM 1339  C CB  . GLU A ? 166 ? -19.024 -13.071 -33.059 1.0 93.05 166 A 1 
ATOM 1340  C CG  . GLU A ? 166 ? -18.811 -14.479 -33.592 1.0 93.05 166 A 1 
ATOM 1341  C CD  . GLU A ? 166 ? -20.109 -15.248 -33.744 1.0 93.05 166 A 1 
ATOM 1342  O OE1 . GLU A ? 166 ? -21.179 -14.673 -33.452 1.0 93.05 166 A 1 
ATOM 1343  O OE2 . GLU A ? 166 ? -20.059 -16.426 -34.155 1.0 93.05 166 A 1 
ATOM 1344  N N   . GLU A ? 167 ? -17.376 -11.125 -35.035 1.0 90.02 167 A 1 
ATOM 1345  C CA  . GLU A ? 167 ? -16.729 -10.945 -36.330 1.0 90.02 167 A 1 
ATOM 1346  C C   . GLU A ? 167 ? -15.298 -10.444 -36.182 1.0 90.02 167 A 1 
ATOM 1347  O O   . GLU A ? 167 ? -14.466 -10.681 -37.065 1.0 90.02 167 A 1 
ATOM 1348  C CB  . GLU A ? 167 ? -17.542 -9.980  -37.194 1.0 90.02 167 A 1 
ATOM 1349  C CG  . GLU A ? 167 ? -18.970 -10.433 -37.463 1.0 90.02 167 A 1 
ATOM 1350  C CD  . GLU A ? 167 ? -19.040 -11.658 -38.357 1.0 90.02 167 A 1 
ATOM 1351  O OE1 . GLU A ? 167 ? -18.069 -11.915 -39.099 1.0 90.02 167 A 1 
ATOM 1352  O OE2 . GLU A ? 167 ? -20.069 -12.365 -38.317 1.0 90.02 167 A 1 
ATOM 1353  N N   . ASN A ? 168 ? -14.993 -9.755  -35.084 1.0 87.71 168 A 1 
ATOM 1354  C CA  . ASN A ? 168 ? -13.659 -9.232  -34.831 1.0 87.71 168 A 1 
ATOM 1355  C C   . ASN A ? 168 ? -12.844 -10.124 -33.903 1.0 87.71 168 A 1 
ATOM 1356  O O   . ASN A ? 168 ? -11.783 -9.701  -33.430 1.0 87.71 168 A 1 
ATOM 1357  C CB  . ASN A ? 168 ? -13.749 -7.819  -34.250 1.0 87.71 168 A 1 
ATOM 1358  C CG  . ASN A ? 168 ? -14.428 -6.844  -35.192 1.0 87.71 168 A 1 
ATOM 1359  O OD1 . ASN A ? 168 ? -13.774 -6.189  -36.004 1.0 87.71 168 A 1 
ATOM 1360  N ND2 . ASN A ? 168 ? -15.748 -6.744  -35.090 1.0 87.71 168 A 1 
ATOM 1361  N N   . THR A ? 169 ? -13.314 -11.344 -33.639 1.0 88.25 169 A 1 
ATOM 1362  C CA  . THR A ? 169 ? -12.636 -12.297 -32.758 1.0 88.25 169 A 1 
ATOM 1363  C C   . THR A ? 169 ? -12.360 -11.681 -31.387 1.0 88.25 169 A 1 
ATOM 1364  O O   . THR A ? 169 ? -11.235 -11.693 -30.883 1.0 88.25 169 A 1 
ATOM 1365  C CB  . THR A ? 169 ? -11.346 -12.822 -33.394 1.0 88.25 169 A 1 
ATOM 1366  O OG1 . THR A ? 169 ? -10.382 -11.764 -33.478 1.0 88.25 169 A 1 
ATOM 1367  C CG2 . THR A ? 169 ? -11.621 -13.362 -34.790 1.0 88.25 169 A 1 
ATOM 1368  N N   . LEU A ? 170 ? -13.410 -11.133 -30.782 1.0 89.71 170 A 1 
ATOM 1369  C CA  . LEU A ? 170 ? -13.330 -10.505 -29.472 1.0 89.71 170 A 1 
ATOM 1370  C C   . LEU A ? 170 ? -14.209 -11.261 -28.486 1.0 89.71 170 A 1 
ATOM 1371  O O   . LEU A ? 170 ? -15.337 -11.644 -28.812 1.0 89.71 170 A 1 
ATOM 1372  C CB  . LEU A ? 170 ? -13.758 -9.034  -29.535 1.0 89.71 170 A 1 
ATOM 1373  C CG  . LEU A ? 170 ? -12.930 -8.128  -30.449 1.0 89.71 170 A 1 
ATOM 1374  C CD1 . LEU A ? 170 ? -13.457 -6.702  -30.413 1.0 89.71 170 A 1 
ATOM 1375  C CD2 . LEU A ? 170 ? -11.461 -8.170  -30.059 1.0 89.71 170 A 1 
ATOM 1376  N N   . ILE A ? 171 ? -13.686 -11.473 -27.282 1.0 91.48 171 A 1 
ATOM 1377  C CA  . ILE A ? 171 ? -14.386 -12.194 -26.225 1.0 91.48 171 A 1 
ATOM 1378  C C   . ILE A ? 171 ? -14.642 -11.223 -25.082 1.0 91.48 171 A 1 
ATOM 1379  O O   . ILE A ? 171 ? -13.704 -10.609 -24.557 1.0 91.48 171 A 1 
ATOM 1380  C CB  . ILE A ? 171 ? -13.586 -13.415 -25.744 1.0 91.48 171 A 1 
ATOM 1381  C CG1 . ILE A ? 171 ? -13.307 -14.362 -26.913 1.0 91.48 171 A 1 
ATOM 1382  C CG2 . ILE A ? 171 ? -14.334 -14.138 -24.634 1.0 91.48 171 A 1 
ATOM 1383  C CD1 . ILE A ? 171 ? -12.479 -15.570 -26.534 1.0 91.48 171 A 1 
ATOM 1384  N N   . HIS A ? 172 ? -15.910 -11.083 -24.696 1.0 92.99 172 A 1 
ATOM 1385  C CA  . HIS A ? 172 ? -16.265 -10.181 -23.600 1.0 92.99 172 A 1 
ATOM 1386  C C   . HIS A ? 172 ? -16.020 -10.851 -22.250 1.0 92.99 172 A 1 
ATOM 1387  O O   . HIS A ? 172 ? -15.116 -10.462 -21.504 1.0 92.99 172 A 1 
ATOM 1388  C CB  . HIS A ? 172 ? -17.725 -9.735  -23.740 1.0 92.99 172 A 1 
ATOM 1389  C CG  . HIS A ? 172 ? -18.073 -8.536  -22.914 1.0 92.99 172 A 1 
ATOM 1390  N ND1 . HIS A ? 172 ? -18.523 -8.631  -21.615 1.0 92.99 172 A 1 
ATOM 1391  C CD2 . HIS A ? 172 ? -18.036 -7.214  -23.204 1.0 92.99 172 A 1 
ATOM 1392  C CE1 . HIS A ? 172 ? -18.749 -7.419  -21.140 1.0 92.99 172 A 1 
ATOM 1393  N NE2 . HIS A ? 172 ? -18.461 -6.541  -22.084 1.0 92.99 172 A 1 
ATOM 1394  N N   . GLY A ? 173 ? -16.819 -11.864 -21.925 1.0 91.7  173 A 1 
ATOM 1395  C CA  . GLY A ? 173 ? -16.633 -12.622 -20.707 1.0 91.7  173 A 1 
ATOM 1396  C C   . GLY A ? 173 ? -17.485 -12.199 -19.532 1.0 91.7  173 A 1 
ATOM 1397  O O   . GLY A ? 173 ? -17.384 -12.816 -18.465 1.0 91.7  173 A 1 
ATOM 1398  N N   . ASN A ? 174 ? -18.321 -11.173 -19.688 1.0 92.87 174 A 1 
ATOM 1399  C CA  . ASN A ? 174 ? -19.162 -10.712 -18.589 1.0 92.87 174 A 1 
ATOM 1400  C C   . ASN A ? 174 ? -20.419 -10.032 -19.116 1.0 92.87 174 A 1 
ATOM 1401  O O   . ASN A ? 174 ? -20.529 -8.802  -19.082 1.0 92.87 174 A 1 
ATOM 1402  C CB  . ASN A ? 174 ? -18.379 -9.761  -17.681 1.0 92.87 174 A 1 
ATOM 1403  C CG  . ASN A ? 174 ? -19.138 -9.402  -16.418 1.0 92.87 174 A 1 
ATOM 1404  O OD1 . ASN A ? 174 ? -20.057 -10.111 -16.009 1.0 92.87 174 A 1 
ATOM 1405  N ND2 . ASN A ? 174 ? -18.756 -8.294  -15.793 1.0 92.87 174 A 1 
ATOM 1406  N N   . VAL A ? 175 ? -21.370 -10.822 -19.603 1.0 95.21 175 A 1 
ATOM 1407  C CA  . VAL A ? 175 ? -22.627 -10.310 -20.136 1.0 95.21 175 A 1 
ATOM 1408  C C   . VAL A ? 175 ? -23.698 -10.512 -19.072 1.0 95.21 175 A 1 
ATOM 1409  O O   . VAL A ? 175 ? -24.148 -11.638 -18.834 1.0 95.21 175 A 1 
ATOM 1410  C CB  . VAL A ? 175 ? -23.008 -11.003 -21.451 1.0 95.21 175 A 1 
ATOM 1411  C CG1 . VAL A ? 175 ? -24.317 -10.443 -21.986 1.0 95.21 175 A 1 
ATOM 1412  C CG2 . VAL A ? 175 ? -21.895 -10.844 -22.475 1.0 95.21 175 A 1 
ATOM 1413  N N   . CYS A ? 176 ? -24.108 -9.421  -18.430 1.0 94.84 176 A 1 
ATOM 1414  C CA  . CYS A ? 176 ? -25.126 -9.478  -17.391 1.0 94.84 176 A 1 
ATOM 1415  C C   . CYS A ? 176 ? -25.957 -8.204  -17.445 1.0 94.84 176 A 1 
ATOM 1416  O O   . CYS A ? 176 ? -25.674 -7.283  -18.215 1.0 94.84 176 A 1 
ATOM 1417  C CB  . CYS A ? 176 ? -24.502 -9.666  -16.004 1.0 94.84 176 A 1 
ATOM 1418  S SG  . CYS A ? 176 ? -23.369 -8.346  -15.509 1.0 94.84 176 A 1 
ATOM 1419  N N   . ALA A ? 177 ? -26.996 -8.162  -16.608 1.0 93.05 177 A 1 
ATOM 1420  C CA  . ALA A ? 177 ? -27.865 -6.993  -16.558 1.0 93.05 177 A 1 
ATOM 1421  C C   . ALA A ? 177 ? -27.210 -5.812  -15.856 1.0 93.05 177 A 1 
ATOM 1422  O O   . ALA A ? 177 ? -27.673 -4.678  -16.017 1.0 93.05 177 A 1 
ATOM 1423  C CB  . ALA A ? 177 ? -29.182 -7.345  -15.865 1.0 93.05 177 A 1 
ATOM 1424  N N   . LYS A ? 178 ? -26.148 -6.049  -15.083 1.0 90.3  178 A 1 
ATOM 1425  C CA  . LYS A ? 178 ? -25.476 -4.951  -14.396 1.0 90.3  178 A 1 
ATOM 1426  C C   . LYS A ? 178 ? -24.633 -4.128  -15.363 1.0 90.3  178 A 1 
ATOM 1427  O O   . LYS A ? 178 ? -24.541 -2.902  -15.227 1.0 90.3  178 A 1 
ATOM 1428  C CB  . LYS A ? 178 ? -24.613 -5.497  -13.258 1.0 90.3  178 A 1 
ATOM 1429  C CG  . LYS A ? 178 ? -23.901 -4.427  -12.445 1.0 90.3  178 A 1 
ATOM 1430  C CD  . LYS A ? 178 ? -23.065 -5.044  -11.336 1.0 90.3  178 A 1 
ATOM 1431  C CE  . LYS A ? 178 ? -22.357 -3.975  -10.519 1.0 90.3  178 A 1 
ATOM 1432  N NZ  . LYS A ? 178 ? -21.536 -4.565  -9.426  1.0 90.3  178 A 1 
ATOM 1433  N N   . ASN A ? 179 ? -24.014 -4.783  -16.348 1.0 92.95 179 A 1 
ATOM 1434  C CA  . ASN A ? 179 ? -23.182 -4.061  -17.305 1.0 92.95 179 A 1 
ATOM 1435  C C   . ASN A ? 179 ? -24.021 -3.261  -18.293 1.0 92.95 179 A 1 
ATOM 1436  O O   . ASN A ? 179 ? -23.545 -2.258  -18.837 1.0 92.95 179 A 1 
ATOM 1437  C CB  . ASN A ? 179 ? -22.272 -5.036  -18.051 1.0 92.95 179 A 1 
ATOM 1438  C CG  . ASN A ? 179 ? -21.355 -5.805  -17.121 1.0 92.95 179 A 1 
ATOM 1439  O OD1 . ASN A ? 179 ? -20.957 -5.305  -16.069 1.0 92.95 179 A 1 
ATOM 1440  N ND2 . ASN A ? 179 ? -21.016 -7.030  -17.504 1.0 92.95 179 A 1 
ATOM 1441  N N   . ILE A ? 180 ? -25.260 -3.682  -18.538 1.0 94.98 180 A 1 
ATOM 1442  C CA  . ILE A ? 180 ? -26.130 -2.967  -19.465 1.0 94.98 180 A 1 
ATOM 1443  C C   . ILE A ? 180 ? -26.585 -1.668  -18.813 1.0 94.98 180 A 1 
ATOM 1444  O O   . ILE A ? 180 ? -27.188 -1.675  -17.734 1.0 94.98 180 A 1 
ATOM 1445  C CB  . ILE A ? 180 ? -27.327 -3.833  -19.875 1.0 94.98 180 A 1 
ATOM 1446  C CG1 . ILE A ? 180 ? -26.847 -5.135  -20.521 1.0 94.98 180 A 1 
ATOM 1447  C CG2 . ILE A ? 180 ? -28.235 -3.069  -20.826 1.0 94.98 180 A 1 
ATOM 1448  C CD1 . ILE A ? 180 ? -27.969 -6.056  -20.946 1.0 94.98 180 A 1 
ATOM 1449  N N   . LEU A ? 181 ? -26.296 -0.546  -19.467 1.0 93.78 181 A 1 
ATOM 1450  C CA  . LEU A ? 181 ? -26.635 0.778   -18.962 1.0 93.78 181 A 1 
ATOM 1451  C C   . LEU A ? 181 ? -27.799 1.334   -19.771 1.0 93.78 181 A 1 
ATOM 1452  O O   . LEU A ? 181 ? -27.730 1.395   -21.003 1.0 93.78 181 A 1 
ATOM 1453  C CB  . LEU A ? 181 ? -25.429 1.715   -19.036 1.0 93.78 181 A 1 
ATOM 1454  C CG  . LEU A ? 181 ? -24.180 1.260   -18.278 1.0 93.78 181 A 1 
ATOM 1455  C CD1 . LEU A ? 181 ? -23.041 2.249   -18.469 1.0 93.78 181 A 1 
ATOM 1456  C CD2 . LEU A ? 181 ? -24.487 1.068   -16.800 1.0 93.78 181 A 1 
ATOM 1457  N N   . LEU A ? 182 ? -28.862 1.736   -19.078 1.0 92.83 182 A 1 
ATOM 1458  C CA  . LEU A ? 182 ? -30.045 2.291   -19.727 1.0 92.83 182 A 1 
ATOM 1459  C C   . LEU A ? 182 ? -29.758 3.733   -20.130 1.0 92.83 182 A 1 
ATOM 1460  O O   . LEU A ? 182 ? -29.739 4.631   -19.283 1.0 92.83 182 A 1 
ATOM 1461  C CB  . LEU A ? 182 ? -31.252 2.209   -18.797 1.0 92.83 182 A 1 
ATOM 1462  C CG  . LEU A ? 182 ? -32.567 2.778   -19.334 1.0 92.83 182 A 1 
ATOM 1463  C CD1 . LEU A ? 182 ? -32.991 2.051   -20.601 1.0 92.83 182 A 1 
ATOM 1464  C CD2 . LEU A ? 182 ? -33.657 2.699   -18.276 1.0 92.83 182 A 1 
ATOM 1465  N N   . ILE A ? 183 ? -29.537 3.956   -21.425 1.0 89.31 183 A 1 
ATOM 1466  C CA  . ILE A ? 183 ? -29.235 5.299   -21.910 1.0 89.31 183 A 1 
ATOM 1467  C C   . ILE A ? 183 ? -30.509 6.125   -22.038 1.0 89.31 183 A 1 
ATOM 1468  O O   . ILE A ? 183 ? -30.583 7.259   -21.551 1.0 89.31 183 A 1 
ATOM 1469  C CB  . ILE A ? 183 ? -28.474 5.225   -23.246 1.0 89.31 183 A 1 
ATOM 1470  C CG1 . ILE A ? 183 ? -27.167 4.449   -23.073 1.0 89.31 183 A 1 
ATOM 1471  C CG2 . ILE A ? 183 ? -28.201 6.622   -23.783 1.0 89.31 183 A 1 
ATOM 1472  C CD1 . ILE A ? 183 ? -26.217 5.067   -22.070 1.0 89.31 183 A 1 
ATOM 1473  N N   . ARG A ? 184 ? -31.528 5.572   -22.692 1.0 88.65 184 A 1 
ATOM 1474  C CA  . ARG A ? 184 ? -32.790 6.266   -22.896 1.0 88.65 184 A 1 
ATOM 1475  C C   . ARG A ? 184 ? -33.937 5.279   -22.750 1.0 88.65 184 A 1 
ATOM 1476  O O   . ARG A ? 184 ? -33.844 4.136   -23.206 1.0 88.65 184 A 1 
ATOM 1477  C CB  . ARG A ? 184 ? -32.841 6.936   -24.277 1.0 88.65 184 A 1 
ATOM 1478  C CG  . ARG A ? 184 ? -34.100 7.749   -24.532 1.0 88.65 184 A 1 
ATOM 1479  C CD  . ARG A ? 184 ? -34.086 8.369   -25.920 1.0 88.65 184 A 1 
ATOM 1480  N NE  . ARG A ? 184 ? -34.009 7.359   -26.968 1.0 88.65 184 A 1 
ATOM 1481  C CZ  . ARG A ? 184 ? -33.982 7.627   -28.266 1.0 88.65 184 A 1 
ATOM 1482  N NH1 . ARG A ? 184 ? -34.023 8.871   -28.717 1.0 88.65 184 A 1 
ATOM 1483  N NH2 . ARG A ? 184 ? -33.911 6.623   -29.135 1.0 88.65 184 A 1 
ATOM 1484  N N   . GLU A ? 185 ? -35.017 5.726   -22.109 1.0 84.8  185 A 1 
ATOM 1485  C CA  . GLU A ? 185 ? -36.189 4.883   -21.910 1.0 84.8  185 A 1 
ATOM 1486  C C   . GLU A ? 185 ? -37.089 4.906   -23.139 1.0 84.8  185 A 1 
ATOM 1487  O O   . GLU A ? 185 ? -36.642 5.252   -24.238 1.0 84.8  185 A 1 
ATOM 1488  C CB  . GLU A ? 185 ? -36.970 5.334   -20.673 1.0 84.8  185 A 1 
ATOM 1489  C CG  . GLU A ? 185 ? -36.175 5.272   -19.379 1.0 84.8  185 A 1 
ATOM 1490  C CD  . GLU A ? 185 ? -36.986 5.716   -18.177 1.0 84.8  185 A 1 
ATOM 1491  O OE1 . GLU A ? 185 ? -38.166 6.084   -18.357 1.0 84.8  185 A 1 
ATOM 1492  O OE2 . GLU A ? 185 ? -36.443 5.696   -17.053 1.0 84.8  185 A 1 
ATOM 1493  N N   . GLU A ? 186 ? -38.355 4.538   -22.964 1.0 78.13 186 A 1 
ATOM 1494  C CA  . GLU A ? 186 ? -39.331 4.511   -24.046 1.0 78.13 186 A 1 
ATOM 1495  C C   . GLU A ? 186 ? -40.278 5.693   -23.886 1.0 78.13 186 A 1 
ATOM 1496  O O   . GLU A ? 186 ? -40.967 5.806   -22.866 1.0 78.13 186 A 1 
ATOM 1497  C CB  . GLU A ? 186 ? -40.108 3.194   -24.050 1.0 78.13 186 A 1 
ATOM 1498  C CG  . GLU A ? 186 ? -41.146 3.090   -25.155 1.0 78.13 186 A 1 
ATOM 1499  C CD  . GLU A ? 186 ? -41.901 1.776   -25.124 1.0 78.13 186 A 1 
ATOM 1500  O OE1 . GLU A ? 186 ? -41.623 0.950   -24.229 1.0 78.13 186 A 1 
ATOM 1501  O OE2 . GLU A ? 186 ? -42.773 1.569   -25.994 1.0 78.13 186 A 1 
ATOM 1502  N N   . ASP A ? 187 ? -40.309 6.565   -24.889 1.0 70.09 187 A 1 
ATOM 1503  C CA  . ASP A ? 187 ? -41.166 7.744   -24.882 1.0 70.09 187 A 1 
ATOM 1504  C C   . ASP A ? 187 ? -42.430 7.440   -25.677 1.0 70.09 187 A 1 
ATOM 1505  O O   . ASP A ? 187 ? -42.362 7.175   -26.882 1.0 70.09 187 A 1 
ATOM 1506  C CB  . ASP A ? 187 ? -40.435 8.951   -25.470 1.0 70.09 187 A 1 
ATOM 1507  C CG  . ASP A ? 187 ? -41.203 10.247  -25.285 1.0 70.09 187 A 1 
ATOM 1508  O OD1 . ASP A ? 187 ? -42.224 10.242  -24.566 1.0 70.09 187 A 1 
ATOM 1509  O OD2 . ASP A ? 187 ? -40.784 11.273  -25.861 1.0 70.09 187 A 1 
ATOM 1510  N N   . ARG A ? 188 ? -43.579 7.479   -25.001 1.0 63.98 188 A 1 
ATOM 1511  C CA  . ARG A ? 188 ? -44.850 7.200   -25.658 1.0 63.98 188 A 1 
ATOM 1512  C C   . ARG A ? 188 ? -45.378 8.389   -26.449 1.0 63.98 188 A 1 
ATOM 1513  O O   . ARG A ? 188 ? -46.230 8.203   -27.325 1.0 63.98 188 A 1 
ATOM 1514  C CB  . ARG A ? 188 ? -45.893 6.768   -24.625 1.0 63.98 188 A 1 
ATOM 1515  C CG  . ARG A ? 188 ? -45.517 5.516   -23.849 1.0 63.98 188 A 1 
ATOM 1516  C CD  . ARG A ? 188 ? -46.596 5.145   -22.845 1.0 63.98 188 A 1 
ATOM 1517  N NE  . ARG A ? 188 ? -46.251 3.945   -22.091 1.0 63.98 188 A 1 
ATOM 1518  C CZ  . ARG A ? 188 ? -47.015 3.404   -21.152 1.0 63.98 188 A 1 
ATOM 1519  N NH1 . ARG A ? 188 ? -48.183 3.932   -20.823 1.0 63.98 188 A 1 
ATOM 1520  N NH2 . ARG A ? 188 ? -46.598 2.307   -20.528 1.0 63.98 188 A 1 
ATOM 1521  N N   . LYS A ? 189 ? -44.895 9.600   -26.165 1.0 64.87 189 A 1 
ATOM 1522  C CA  . LYS A ? 189 ? -45.364 10.776  -26.888 1.0 64.87 189 A 1 
ATOM 1523  C C   . LYS A ? 189 ? -44.730 10.893  -28.268 1.0 64.87 189 A 1 
ATOM 1524  O O   . LYS A ? 189 ? -45.355 11.432  -29.188 1.0 64.87 189 A 1 
ATOM 1525  C CB  . LYS A ? 189 ? -45.083 12.041  -26.075 1.0 64.87 189 A 1 
ATOM 1526  C CG  . LYS A ? 189 ? -45.761 12.068  -24.714 1.0 64.87 189 A 1 
ATOM 1527  C CD  . LYS A ? 189 ? -45.442 13.351  -23.964 1.0 64.87 189 A 1 
ATOM 1528  C CE  . LYS A ? 189 ? -46.121 13.379  -22.604 1.0 64.87 189 A 1 
ATOM 1529  N NZ  . LYS A ? 189 ? -45.818 14.632  -21.859 1.0 64.87 189 A 1 
ATOM 1530  N N   . THR A ? 190 ? -43.501 10.398  -28.433 1.0 68.5  190 A 1 
ATOM 1531  C CA  . THR A ? 190 ? -42.808 10.461  -29.711 1.0 68.5  190 A 1 
ATOM 1532  C C   . THR A ? 190 ? -42.591 9.103   -30.359 1.0 68.5  190 A 1 
ATOM 1533  O O   . THR A ? 190 ? -42.255 9.053   -31.547 1.0 68.5  190 A 1 
ATOM 1534  C CB  . THR A ? 190 ? -41.444 11.151  -29.548 1.0 68.5  190 A 1 
ATOM 1535  O OG1 . THR A ? 190 ? -40.644 10.417  -28.612 1.0 68.5  190 A 1 
ATOM 1536  C CG2 . THR A ? 190 ? -41.625 12.575  -29.046 1.0 68.5  190 A 1 
ATOM 1537  N N   . GLY A ? 191 ? -42.771 8.012   -29.622 1.0 72.04 191 A 1 
ATOM 1538  C CA  . GLY A ? 191 ? -42.578 6.690   -30.185 1.0 72.04 191 A 1 
ATOM 1539  C C   . GLY A ? 191 ? -41.131 6.304   -30.393 1.0 72.04 191 A 1 
ATOM 1540  O O   . GLY A ? 191 ? -40.806 5.641   -31.386 1.0 72.04 191 A 1 
ATOM 1541  N N   . ASN A ? 192 ? -40.246 6.702   -29.481 1.0 78.28 192 A 1 
ATOM 1542  C CA  . ASN A ? 192 ? -38.829 6.376   -29.607 1.0 78.28 192 A 1 
ATOM 1543  C C   . ASN A ? 192 ? -38.519 5.094   -28.843 1.0 78.28 192 A 1 
ATOM 1544  O O   . ASN A ? 192 ? -38.879 4.981   -27.665 1.0 78.28 192 A 1 
ATOM 1545  C CB  . ASN A ? 192 ? -37.962 7.511   -29.079 1.0 78.28 192 A 1 
ATOM 1546  C CG  . ASN A ? 192 ? -38.182 8.809   -29.830 1.0 78.28 192 A 1 
ATOM 1547  O OD1 . ASN A ? 192 ? -38.511 8.806   -31.016 1.0 78.28 192 A 1 
ATOM 1548  N ND2 . ASN A ? 192 ? -38.001 9.929   -29.140 1.0 78.28 192 A 1 
ATOM 1549  N N   . PRO A ? 193 ? -37.862 4.116   -29.471 1.0 85.99 193 A 1 
ATOM 1550  C CA  . PRO A ? 193 ? -37.545 2.883   -28.759 1.0 85.99 193 A 1 
ATOM 1551  C C   . PRO A ? 193 ? -36.428 3.111   -27.759 1.0 85.99 193 A 1 
ATOM 1552  O O   . PRO A ? 193 ? -35.593 4.015   -27.934 1.0 85.99 193 A 1 
ATOM 1553  C CB  . PRO A ? 193 ? -37.106 1.929   -29.884 1.0 85.99 193 A 1 
ATOM 1554  C CG  . PRO A ? 193 ? -36.572 2.835   -30.938 1.0 85.99 193 A 1 
ATOM 1555  C CD  . PRO A ? 193 ? -37.413 4.083   -30.874 1.0 85.99 193 A 1 
ATOM 1556  N N   . PRO A ? 194 ? -36.372 2.320   -26.689 1.0 90.68 194 A 1 
ATOM 1557  C CA  . PRO A ? 194 ? -35.299 2.491   -25.705 1.0 90.68 194 A 1 
ATOM 1558  C C   . PRO A ? 194 ? -33.951 2.070   -26.267 1.0 90.68 194 A 1 
ATOM 1559  O O   . PRO A ? 194 ? -33.848 1.151   -27.084 1.0 90.68 194 A 1 
ATOM 1560  C CB  . PRO A ? 194 ? -35.730 1.581   -24.549 1.0 90.68 194 A 1 
ATOM 1561  C CG  . PRO A ? 194 ? -36.587 0.544   -25.195 1.0 90.68 194 A 1 
ATOM 1562  C CD  . PRO A ? 194 ? -37.309 1.249   -26.309 1.0 90.68 194 A 1 
ATOM 1563  N N   . PHE A ? 195 ? -32.908 2.760   -25.815 1.0 93.19 195 A 1 
ATOM 1564  C CA  . PHE A ? 195 ? -31.543 2.516   -26.259 1.0 93.19 195 A 1 
ATOM 1565  C C   . PHE A ? 195 ? -30.695 2.105   -25.065 1.0 93.19 195 A 1 
ATOM 1566  O O   . PHE A ? 195 ? -30.713 2.773   -24.026 1.0 93.19 195 A 1 
ATOM 1567  C CB  . PHE A ? 195 ? -30.954 3.761   -26.930 1.0 93.19 195 A 1 
ATOM 1568  C CG  . PHE A ? 195 ? -29.659 3.509   -27.650 1.0 93.19 195 A 1 
ATOM 1569  C CD1 . PHE A ? 195 ? -29.657 3.094   -28.972 1.0 93.19 195 A 1 
ATOM 1570  C CD2 . PHE A ? 195 ? -28.445 3.691   -27.009 1.0 93.19 195 A 1 
ATOM 1571  C CE1 . PHE A ? 195 ? -28.470 2.862   -29.639 1.0 93.19 195 A 1 
ATOM 1572  C CE2 . PHE A ? 195 ? -27.254 3.461   -27.671 1.0 93.19 195 A 1 
ATOM 1573  C CZ  . PHE A ? 195 ? -27.267 3.046   -28.987 1.0 93.19 195 A 1 
ATOM 1574  N N   . ILE A ? 196 ? -29.955 1.005   -25.216 1.0 95.53 196 A 1 
ATOM 1575  C CA  . ILE A ? 196 ? -29.098 0.484   -24.160 1.0 95.53 196 A 1 
ATOM 1576  C C   . ILE A ? 196 ? -27.732 0.154   -24.745 1.0 95.53 196 A 1 
ATOM 1577  O O   . ILE A ? 196 ? -27.575 -0.042  -25.952 1.0 95.53 196 A 1 
ATOM 1578  C CB  . ILE A ? 196 ? -29.710 -0.757  -23.470 1.0 95.53 196 A 1 
ATOM 1579  C CG1 . ILE A ? 196 ? -30.331 -1.706  -24.501 1.0 95.53 196 A 1 
ATOM 1580  C CG2 . ILE A ? 196 ? -30.743 -0.337  -22.436 1.0 95.53 196 A 1 
ATOM 1581  C CD1 . ILE A ? 196 ? -29.375 -2.745  -25.055 1.0 95.53 196 A 1 
ATOM 1582  N N   . LYS A ? 197 ? -26.734 0.097   -23.864 1.0 95.35 197 A 1 
ATOM 1583  C CA  . LYS A ? 197 ? -25.370 -0.210  -24.274 1.0 95.35 197 A 1 
ATOM 1584  C C   . LYS A ? 197 ? -24.795 -1.350  -23.443 1.0 95.35 197 A 1 
ATOM 1585  O O   . LYS A ? 197 ? -25.538 -2.076  -22.775 1.0 95.35 197 A 1 
ATOM 1586  C CB  . LYS A ? 197 ? -24.482 1.031   -24.158 1.0 95.35 197 A 1 
ATOM 1587  C CG  . LYS A ? 197 ? -24.909 2.189   -25.045 1.0 95.35 197 A 1 
ATOM 1588  C CD  . LYS A ? 197 ? -23.981 3.380   -24.879 1.0 95.35 197 A 1 
ATOM 1589  C CE  . LYS A ? 197 ? -24.408 4.542   -25.762 1.0 95.35 197 A 1 
ATOM 1590  N NZ  . LYS A ? 197 ? -23.508 5.717   -25.605 1.0 95.35 197 A 1 
ATOM 1591  N N   . LEU A ? 198 ? -23.474 -1.515  -23.480 1.0 95.11 198 A 1 
ATOM 1592  C CA  . LEU A ? 198 ? -22.788 -2.558  -22.731 1.0 95.11 198 A 1 
ATOM 1593  C C   . LEU A ? 198 ? -21.485 -2.000  -22.180 1.0 95.11 198 A 1 
ATOM 1594  O O   . LEU A ? 198 ? -20.688 -1.425  -22.928 1.0 95.11 198 A 1 
ATOM 1595  C CB  . LEU A ? 198 ? -22.512 -3.784  -23.609 1.0 95.11 198 A 1 
ATOM 1596  C CG  . LEU A ? 198 ? -21.781 -4.946  -22.933 1.0 95.11 198 A 1 
ATOM 1597  C CD1 . LEU A ? 198 ? -22.596 -5.491  -21.769 1.0 95.11 198 A 1 
ATOM 1598  C CD2 . LEU A ? 198 ? -21.471 -6.045  -23.937 1.0 95.11 198 A 1 
ATOM 1599  N N   . SER A ? 199 ? -21.271 -2.175  -20.879 1.0 92.27 199 A 1 
ATOM 1600  C CA  . SER A ? 199 ? -20.073 -1.671  -20.228 1.0 92.27 199 A 1 
ATOM 1601  C C   . SER A ? 199 ? -18.909 -2.640  -20.434 1.0 92.27 199 A 1 
ATOM 1602  O O   . SER A ? 199 ? -19.010 -3.638  -21.152 1.0 92.27 199 A 1 
ATOM 1603  C CB  . SER A ? 199 ? -20.337 -1.435  -18.742 1.0 92.27 199 A 1 
ATOM 1604  O OG  . SER A ? 199 ? -19.176 -0.953  -18.088 1.0 92.27 199 A 1 
ATOM 1605  N N   . ASP A ? 200 ? -17.783 -2.337  -19.791 1.0 91.36 200 A 1 
ATOM 1606  C CA  . ASP A ? 200 ? -16.598 -3.170  -19.907 1.0 91.36 200 A 1 
ATOM 1607  C C   . ASP A ? 200 ? -16.711 -4.395  -19.000 1.0 91.36 200 A 1 
ATOM 1608  O O   . ASP A ? 200 ? -17.318 -4.330  -17.928 1.0 91.36 200 A 1 
ATOM 1609  C CB  . ASP A ? 200 ? -15.350 -2.373  -19.542 1.0 91.36 200 A 1 
ATOM 1610  C CG  . ASP A ? 200 ? -15.392 -1.842  -18.123 1.0 91.36 200 A 1 
ATOM 1611  O OD1 . ASP A ? 200 ? -16.499 -1.524  -17.638 1.0 91.36 200 A 1 
ATOM 1612  O OD2 . ASP A ? 200 ? -14.319 -1.744  -17.491 1.0 91.36 200 A 1 
ATOM 1613  N N   . PRO A ? 201 ? -16.134 -5.529  -19.412 1.0 90.17 201 A 1 
ATOM 1614  C CA  . PRO A ? 201 ? -16.198 -6.729  -18.564 1.0 90.17 201 A 1 
ATOM 1615  C C   . PRO A ? 201 ? -15.358 -6.630  -17.304 1.0 90.17 201 A 1 
ATOM 1616  O O   . PRO A ? 201 ? -15.605 -7.387  -16.356 1.0 90.17 201 A 1 
ATOM 1617  C CB  . PRO A ? 201 ? -15.684 -7.840  -19.490 1.0 90.17 201 A 1 
ATOM 1618  C CG  . PRO A ? 201 ? -14.801 -7.131  -20.460 1.0 90.17 201 A 1 
ATOM 1619  C CD  . PRO A ? 201 ? -15.435 -5.784  -20.683 1.0 90.17 201 A 1 
ATOM 1620  N N   . GLY A ? 202 ? -14.379 -5.730  -17.258 1.0 89.38 202 A 1 
ATOM 1621  C CA  . GLY A ? 202 ? -13.544 -5.580  -16.083 1.0 89.38 202 A 1 
ATOM 1622  C C   . GLY A ? 202 ? -12.439 -6.612  -16.002 1.0 89.38 202 A 1 
ATOM 1623  O O   . GLY A ? 202 ? -11.724 -6.845  -16.981 1.0 89.38 202 A 1 
ATOM 1624  N N   . ILE A ? 203 ? -12.290 -7.237  -14.838 1.0 89.82 203 A 1 
ATOM 1625  C CA  . ILE A ? 203 ? -11.263 -8.253  -14.642 1.0 89.82 203 A 1 
ATOM 1626  C C   . ILE A ? 203 ? -11.715 -9.549  -15.302 1.0 89.82 203 A 1 
ATOM 1627  O O   . ILE A ? 203 ? -12.841 -10.012 -15.084 1.0 89.82 203 A 1 
ATOM 1628  C CB  . ILE A ? 203 ? -10.981 -8.459  -13.145 1.0 89.82 203 A 1 
ATOM 1629  C CG1 . ILE A ? 203 ? -10.579 -7.136  -12.492 1.0 89.82 203 A 1 
ATOM 1630  C CG2 . ILE A ? 203 ? -9.894  -9.505  -12.946 1.0 89.82 203 A 1 
ATOM 1631  C CD1 . ILE A ? 203 ? -9.334  -6.515  -13.087 1.0 89.82 203 A 1 
ATOM 1632  N N   . SER A ? 204 ? -10.838 -10.135 -16.112 1.0 89.49 204 A 1 
ATOM 1633  C CA  . SER A ? 204 ? -11.163 -11.376 -16.796 1.0 89.49 204 A 1 
ATOM 1634  C C   . SER A ? 204 ? -11.232 -12.535 -15.804 1.0 89.49 204 A 1 
ATOM 1635  O O   . SER A ? 204 ? -10.657 -12.494 -14.713 1.0 89.49 204 A 1 
ATOM 1636  C CB  . SER A ? 204 ? -10.130 -11.676 -17.883 1.0 89.49 204 A 1 
ATOM 1637  O OG  . SER A ? 204 ? -10.442 -12.878 -18.565 1.0 89.49 204 A 1 
ATOM 1638  N N   . ILE A ? 205 ? -11.956 -13.587 -16.204 1.0 89.57 205 A 1 
ATOM 1639  C CA  . ILE A ? 205 ? -12.124 -14.763 -15.352 1.0 89.57 205 A 1 
ATOM 1640  C C   . ILE A ? 205 ? -10.929 -15.697 -15.390 1.0 89.57 205 A 1 
ATOM 1641  O O   . ILE A ? 205 ? -10.921 -16.704 -14.668 1.0 89.57 205 A 1 
ATOM 1642  C CB  . ILE A ? 205 ? -13.389 -15.552 -15.744 1.0 89.57 205 A 1 
ATOM 1643  C CG1 . ILE A ? 205 ? -13.294 -16.024 -17.197 1.0 89.57 205 A 1 
ATOM 1644  C CG2 . ILE A ? 205 ? -14.634 -14.702 -15.535 1.0 89.57 205 A 1 
ATOM 1645  C CD1 . ILE A ? 205 ? -14.496 -16.816 -17.662 1.0 89.57 205 A 1 
ATOM 1646  N N   . THR A ? 206 ? -9.917  -15.401 -16.206 1.0 87.63 206 A 1 
ATOM 1647  C CA  . THR A ? 206 ? -8.740  -16.257 -16.289 1.0 87.63 206 A 1 
ATOM 1648  C C   . THR A ? 206 ? -7.813  -16.101 -15.091 1.0 87.63 206 A 1 
ATOM 1649  O O   . THR A ? 206 ? -6.982  -16.983 -14.850 1.0 87.63 206 A 1 
ATOM 1650  C CB  . THR A ? 206 ? -7.962  -15.966 -17.575 1.0 87.63 206 A 1 
ATOM 1651  O OG1 . THR A ? 206 ? -7.546  -14.595 -17.585 1.0 87.63 206 A 1 
ATOM 1652  C CG2 . THR A ? 206 ? -8.831  -16.235 -18.794 1.0 87.63 206 A 1 
ATOM 1653  N N   . VAL A ? 207 ? -7.933  -15.007 -14.339 1.0 85.73 207 A 1 
ATOM 1654  C CA  . VAL A ? 207 ? -7.100  -14.753 -13.174 1.0 85.73 207 A 1 
ATOM 1655  C C   . VAL A ? 207 ? -7.913  -14.712 -11.886 1.0 85.73 207 A 1 
ATOM 1656  O O   . VAL A ? 207 ? -7.386  -14.341 -10.837 1.0 85.73 207 A 1 
ATOM 1657  C CB  . VAL A ? 207 ? -6.285  -13.455 -13.343 1.0 85.73 207 A 1 
ATOM 1658  C CG1 . VAL A ? 207 ? -5.362  -13.561 -14.547 1.0 85.73 207 A 1 
ATOM 1659  C CG2 . VAL A ? 207 ? -7.214  -12.259 -13.479 1.0 85.73 207 A 1 
ATOM 1660  N N   . LEU A ? 208 ? -9.189  -15.087 -11.943 1.0 86.4  208 A 1 
ATOM 1661  C CA  . LEU A ? 208 ? -10.007 -15.062 -10.737 1.0 86.4  208 A 1 
ATOM 1662  C C   . LEU A ? 208 ? -9.883  -16.382 -9.981  1.0 86.4  208 A 1 
ATOM 1663  O O   . LEU A ? 208 ? -9.791  -17.446 -10.601 1.0 86.4  208 A 1 
ATOM 1664  C CB  . LEU A ? 208 ? -11.471 -14.808 -11.082 1.0 86.4  208 A 1 
ATOM 1665  C CG  . LEU A ? 208 ? -11.790 -13.464 -11.739 1.0 86.4  208 A 1 
ATOM 1666  C CD1 . LEU A ? 208 ? -13.280 -13.344 -12.024 1.0 86.4  208 A 1 
ATOM 1667  C CD2 . LEU A ? 208 ? -11.313 -12.314 -10.866 1.0 86.4  208 A 1 
ATOM 1668  N N   . PRO A ? 209 ? -9.874  -16.334 -8.646  1.0 82.88 209 A 1 
ATOM 1669  C CA  . PRO A ? 209 ? -9.783  -17.574 -7.861  1.0 82.88 209 A 1 
ATOM 1670  C C   . PRO A ? 209 ? -11.013 -18.456 -8.013  1.0 82.88 209 A 1 
ATOM 1671  O O   . PRO A ? 209 ? -11.986 -18.076 -8.672  1.0 82.88 209 A 1 
ATOM 1672  C CB  . PRO A ? 209 ? -9.633  -17.068 -6.419  1.0 82.88 209 A 1 
ATOM 1673  C CG  . PRO A ? 209 ? -9.156  -15.654 -6.550  1.0 82.88 209 A 1 
ATOM 1674  C CD  . PRO A ? 209 ? -9.799  -15.135 -7.797  1.0 82.88 209 A 1 
ATOM 1675  N N   . LYS A ? 210 ? -10.980 -19.639 -7.397  1.0 82.52 210 A 1 
ATOM 1676  C CA  . LYS A ? 210 ? -12.087 -20.580 -7.529  1.0 82.52 210 A 1 
ATOM 1677  C C   . LYS A ? 210 ? -13.273 -20.207 -6.648  1.0 82.52 210 A 1 
ATOM 1678  O O   . LYS A ? 210 ? -14.420 -20.482 -7.017  1.0 82.52 210 A 1 
ATOM 1679  C CB  . LYS A ? 210 ? -11.614 -21.996 -7.196  1.0 82.52 210 A 1 
ATOM 1680  C CG  . LYS A ? 210 ? -10.493 -22.502 -8.089  1.0 82.52 210 A 1 
ATOM 1681  C CD  . LYS A ? 210 ? -10.069 -23.909 -7.698  1.0 82.52 210 A 1 
ATOM 1682  C CE  . LYS A ? 210 ? -8.946  -24.414 -8.590  1.0 82.52 210 A 1 
ATOM 1683  N NZ  . LYS A ? 210 ? -8.518  -25.790 -8.217  1.0 82.52 210 A 1 
ATOM 1684  N N   . ASP A ? 211 ? -13.025 -19.588 -5.492  1.0 81.08 211 A 1 
ATOM 1685  C CA  . ASP A ? 211 ? -14.114 -19.247 -4.584  1.0 81.08 211 A 1 
ATOM 1686  C C   . ASP A ? 211 ? -14.961 -18.089 -5.098  1.0 81.08 211 A 1 
ATOM 1687  O O   . ASP A ? 211 ? -16.105 -17.933 -4.657  1.0 81.08 211 A 1 
ATOM 1688  C CB  . ASP A ? 211 ? -13.561 -18.911 -3.198  1.0 81.08 211 A 1 
ATOM 1689  C CG  . ASP A ? 211 ? -12.659 -17.693 -3.210  1.0 81.08 211 A 1 
ATOM 1690  O OD1 . ASP A ? 211 ? -12.015 -17.438 -4.248  1.0 81.08 211 A 1 
ATOM 1691  O OD2 . ASP A ? 211 ? -12.594 -16.990 -2.179  1.0 81.08 211 A 1 
ATOM 1692  N N   . ILE A ? 212 ? -14.430 -17.278 -6.013  1.0 84.4  212 A 1 
ATOM 1693  C CA  . ILE A ? 212 ? -15.197 -16.155 -6.543  1.0 84.4  212 A 1 
ATOM 1694  C C   . ILE A ? 212 ? -16.057 -16.595 -7.721  1.0 84.4  212 A 1 
ATOM 1695  O O   . ILE A ? 212 ? -17.181 -16.112 -7.899  1.0 84.4  212 A 1 
ATOM 1696  C CB  . ILE A ? 212 ? -14.249 -15.003 -6.924  1.0 84.4  212 A 1 
ATOM 1697  C CG1 . ILE A ? 212 ? -13.421 -14.572 -5.712  1.0 84.4  212 A 1 
ATOM 1698  C CG2 . ILE A ? 212 ? -15.032 -13.821 -7.477  1.0 84.4  212 A 1 
ATOM 1699  C CD1 . ILE A ? 212 ? -12.505 -13.398 -5.982  1.0 84.4  212 A 1 
ATOM 1700  N N   . LEU A ? 213 ? -15.552 -17.524 -8.538  1.0 87.69 213 A 1 
ATOM 1701  C CA  . LEU A ? 213 ? -16.305 -17.990 -9.696  1.0 87.69 213 A 1 
ATOM 1702  C C   . LEU A ? 213 ? -17.537 -18.798 -9.306  1.0 87.69 213 A 1 
ATOM 1703  O O   . LEU A ? 213 ? -18.450 -18.943 -10.126 1.0 87.69 213 A 1 
ATOM 1704  C CB  . LEU A ? 213 ? -15.405 -18.826 -10.607 1.0 87.69 213 A 1 
ATOM 1705  C CG  . LEU A ? 213 ? -14.190 -18.111 -11.202 1.0 87.69 213 A 1 
ATOM 1706  C CD1 . LEU A ? 213 ? -13.379 -19.060 -12.071 1.0 87.69 213 A 1 
ATOM 1707  C CD2 . LEU A ? 213 ? -14.623 -16.888 -11.997 1.0 87.69 213 A 1 
ATOM 1708  N N   . GLN A ? 214 ? -17.584 -19.325 -8.080  1.0 87.23 214 A 1 
ATOM 1709  C CA  . GLN A ? 214 ? -18.749 -20.094 -7.655  1.0 87.23 214 A 1 
ATOM 1710  C C   . GLN A ? 214 ? -19.953 -19.197 -7.396  1.0 87.23 214 A 1 
ATOM 1711  O O   . GLN A ? 214 ? -21.096 -19.661 -7.472  1.0 87.23 214 A 1 
ATOM 1712  C CB  . GLN A ? 214 ? -18.415 -20.907 -6.404  1.0 87.23 214 A 1 
ATOM 1713  C CG  . GLN A ? 214 ? -17.321 -21.941 -6.611  1.0 87.23 214 A 1 
ATOM 1714  C CD  . GLN A ? 214 ? -17.013 -22.723 -5.349  1.0 87.23 214 A 1 
ATOM 1715  O OE1 . GLN A ? 214 ? -17.619 -22.498 -4.301  1.0 87.23 214 A 1 
ATOM 1716  N NE2 . GLN A ? 214 ? -16.065 -23.648 -5.442  1.0 87.23 214 A 1 
ATOM 1717  N N   . GLU A ? 215 ? -19.721 -17.919 -7.090  1.0 84.8  215 A 1 
ATOM 1718  C CA  . GLU A ? 215 ? -20.818 -16.994 -6.836  1.0 84.8  215 A 1 
ATOM 1719  C C   . GLU A ? 215 ? -21.448 -16.463 -8.116  1.0 84.8  215 A 1 
ATOM 1720  O O   . GLU A ? 215 ? -22.551 -15.908 -8.063  1.0 84.8  215 A 1 
ATOM 1721  C CB  . GLU A ? 215 ? -20.332 -15.823 -5.979  1.0 84.8  215 A 1 
ATOM 1722  C CG  . GLU A ? 215 ? -19.773 -16.235 -4.627  1.0 84.8  215 A 1 
ATOM 1723  C CD  . GLU A ? 215 ? -19.302 -15.051 -3.807  1.0 84.8  215 A 1 
ATOM 1724  O OE1 . GLU A ? 215 ? -19.410 -13.907 -4.295  1.0 84.8  215 A 1 
ATOM 1725  O OE2 . GLU A ? 215 ? -18.823 -15.264 -2.673  1.0 84.8  215 A 1 
ATOM 1726  N N   . ARG A ? 216 ? -20.781 -16.618 -9.255  1.0 89.18 216 A 1 
ATOM 1727  C CA  . ARG A ? 216 ? -21.305 -16.147 -10.537 1.0 89.18 216 A 1 
ATOM 1728  C C   . ARG A ? 216 ? -21.871 -17.315 -11.345 1.0 89.18 216 A 1 
ATOM 1729  O O   . ARG A ? 216 ? -21.386 -17.668 -12.420 1.0 89.18 216 A 1 
ATOM 1730  C CB  . ARG A ? 216 ? -20.217 -15.410 -11.313 1.0 89.18 216 A 1 
ATOM 1731  C CG  . ARG A ? 216 ? -19.676 -14.178 -10.606 1.0 89.18 216 A 1 
ATOM 1732  C CD  . ARG A ? 216 ? -18.578 -13.513 -11.420 1.0 89.18 216 A 1 
ATOM 1733  N NE  . ARG A ? 216 ? -19.044 -13.118 -12.744 1.0 89.18 216 A 1 
ATOM 1734  C CZ  . ARG A ? 216 ? -18.290 -12.522 -13.657 1.0 89.18 216 A 1 
ATOM 1735  N NH1 . ARG A ? 216 ? -17.020 -12.235 -13.424 1.0 89.18 216 A 1 
ATOM 1736  N NH2 . ARG A ? 216 ? -18.823 -12.207 -14.834 1.0 89.18 216 A 1 
ATOM 1737  N N   . ILE A ? 217 ? -22.922 -17.918 -10.799 1.0 90.73 217 A 1 
ATOM 1738  C CA  . ILE A ? 217 ? -23.603 -19.052 -11.410 1.0 90.73 217 A 1 
ATOM 1739  C C   . ILE A ? 217 ? -25.077 -18.695 -11.533 1.0 90.73 217 A 1 
ATOM 1740  O O   . ILE A ? 217 ? -25.687 -18.286 -10.544 1.0 90.73 217 A 1 
ATOM 1741  C CB  . ILE A ? 217 ? -23.431 -20.348 -10.597 1.0 90.73 217 A 1 
ATOM 1742  C CG1 . ILE A ? 217 ? -21.960 -20.769 -10.573 1.0 90.73 217 A 1 
ATOM 1743  C CG2 . ILE A ? 217 ? -24.302 -21.461 -11.162 1.0 90.73 217 A 1 
ATOM 1744  C CD1 . ILE A ? 217 ? -21.702 -22.057 -9.822  1.0 90.73 217 A 1 
ATOM 1745  N N   . PRO A ? 218 ? -25.692 -18.832 -12.716 1.0 92.85 218 A 1 
ATOM 1746  C CA  . PRO A ? 218 ? -25.120 -19.320 -13.979 1.0 92.85 218 A 1 
ATOM 1747  C C   . PRO A ? 218 ? -24.477 -18.220 -14.819 1.0 92.85 218 A 1 
ATOM 1748  O O   . PRO A ? 218 ? -24.612 -18.215 -16.039 1.0 92.85 218 A 1 
ATOM 1749  C CB  . PRO A ? 218 ? -26.341 -19.922 -14.680 1.0 92.85 218 A 1 
ATOM 1750  C CG  . PRO A ? 218 ? -27.463 -19.013 -14.261 1.0 92.85 218 A 1 
ATOM 1751  C CD  . PRO A ? 218 ? -27.146 -18.611 -12.833 1.0 92.85 218 A 1 
ATOM 1752  N N   . TRP A ? 219 ? -23.772 -17.272 -14.200 1.0 93.69 219 A 1 
ATOM 1753  C CA  . TRP A ? 219 ? -23.086 -16.229 -14.951 1.0 93.69 219 A 1 
ATOM 1754  C C   . TRP A ? 219 ? -21.775 -16.704 -15.565 1.0 93.69 219 A 1 
ATOM 1755  O O   . TRP A ? 219 ? -21.218 -16.000 -16.413 1.0 93.69 219 A 1 
ATOM 1756  C CB  . TRP A ? 219 ? -22.822 -15.017 -14.053 1.0 93.69 219 A 1 
ATOM 1757  C CG  . TRP A ? 219 ? -24.062 -14.262 -13.683 1.0 93.69 219 A 1 
ATOM 1758  C CD1 . TRP A ? 219 ? -24.682 -13.294 -14.418 1.0 93.69 219 A 1 
ATOM 1759  C CD2 . TRP A ? 219 ? -24.833 -14.409 -12.483 1.0 93.69 219 A 1 
ATOM 1760  N NE1 . TRP A ? 219 ? -25.791 -12.830 -13.753 1.0 93.69 219 A 1 
ATOM 1761  C CE2 . TRP A ? 219 ? -25.906 -13.498 -12.563 1.0 93.69 219 A 1 
ATOM 1762  C CE3 . TRP A ? 219 ? -24.721 -15.222 -11.352 1.0 93.69 219 A 1 
ATOM 1763  C CZ2 . TRP A ? 219 ? -26.859 -13.379 -11.554 1.0 93.69 219 A 1 
ATOM 1764  C CZ3 . TRP A ? 219 ? -25.669 -15.101 -10.351 1.0 93.69 219 A 1 
ATOM 1765  C CH2 . TRP A ? 219 ? -26.724 -14.187 -10.459 1.0 93.69 219 A 1 
ATOM 1766  N N   . VAL A ? 220 ? -21.274 -17.868 -15.162 1.0 94.14 220 A 1 
ATOM 1767  C CA  . VAL A ? 220 ? -20.038 -18.420 -15.710 1.0 94.14 220 A 1 
ATOM 1768  C C   . VAL A ? 220 ? -20.341 -19.784 -16.319 1.0 94.14 220 A 1 
ATOM 1769  O O   . VAL A ? 220 ? -20.980 -20.623 -15.668 1.0 94.14 220 A 1 
ATOM 1770  C CB  . VAL A ? 220 ? -18.945 -18.518 -14.633 1.0 94.14 220 A 1 
ATOM 1771  C CG1 . VAL A ? 220 ? -17.709 -19.212 -15.185 1.0 94.14 220 A 1 
ATOM 1772  C CG2 . VAL A ? 220 ? -18.590 -17.134 -14.112 1.0 94.14 220 A 1 
ATOM 1773  N N   . PRO A ? 221 ? -19.917 -20.046 -17.553 1.0 94.61 221 A 1 
ATOM 1774  C CA  . PRO A ? 221 ? -20.188 -21.347 -18.175 1.0 94.61 221 A 1 
ATOM 1775  C C   . PRO A ? 221 ? -19.461 -22.464 -17.449 1.0 94.61 221 A 1 
ATOM 1776  O O   . PRO A ? 221 ? -18.448 -22.223 -16.775 1.0 94.61 221 A 1 
ATOM 1777  C CB  . PRO A ? 221 ? -19.658 -21.171 -19.607 1.0 94.61 221 A 1 
ATOM 1778  C CG  . PRO A ? 221 ? -18.665 -20.063 -19.511 1.0 94.61 221 A 1 
ATOM 1779  C CD  . PRO A ? 221 ? -19.197 -19.137 -18.460 1.0 94.61 221 A 1 
ATOM 1780  N N   . PRO A ? 222 ? -19.952 -23.702 -17.554 1.0 94.12 222 A 1 
ATOM 1781  C CA  . PRO A ? 222 ? -19.314 -24.806 -16.818 1.0 94.12 222 A 1 
ATOM 1782  C C   . PRO A ? 222 ? -17.897 -25.108 -17.272 1.0 94.12 222 A 1 
ATOM 1783  O O   . PRO A ? 222 ? -17.104 -25.631 -16.479 1.0 94.12 222 A 1 
ATOM 1784  C CB  . PRO A ? 222 ? -20.253 -25.992 -17.083 1.0 94.12 222 A 1 
ATOM 1785  C CG  . PRO A ? 222 ? -21.556 -25.374 -17.483 1.0 94.12 222 A 1 
ATOM 1786  C CD  . PRO A ? 222 ? -21.191 -24.128 -18.225 1.0 94.12 222 A 1 
ATOM 1787  N N   . GLU A ? 223 ? -17.549 -24.798 -18.523 1.0 93.79 223 A 1 
ATOM 1788  C CA  . GLU A ? 223 ? -16.206 -25.090 -19.012 1.0 93.79 223 A 1 
ATOM 1789  C C   . GLU A ? 223 ? -15.160 -24.110 -18.496 1.0 93.79 223 A 1 
ATOM 1790  O O   . GLU A ? 223 ? -13.978 -24.272 -18.816 1.0 93.79 223 A 1 
ATOM 1791  C CB  . GLU A ? 223 ? -16.188 -25.104 -20.544 1.0 93.79 223 A 1 
ATOM 1792  C CG  . GLU A ? 223 ? -16.644 -23.810 -21.201 1.0 93.79 223 A 1 
ATOM 1793  C CD  . GLU A ? 223 ? -18.144 -23.758 -21.419 1.0 93.79 223 A 1 
ATOM 1794  O OE1 . GLU A ? 223 ? -18.862 -24.608 -20.851 1.0 93.79 223 A 1 
ATOM 1795  O OE2 . GLU A ? 223 ? -18.605 -22.869 -22.165 1.0 93.79 223 A 1 
ATOM 1796  N N   . CYS A ? 224 ? -15.558 -23.107 -17.714 1.0 93.26 224 A 1 
ATOM 1797  C CA  . CYS A ? 224 ? -14.621 -22.158 -17.131 1.0 93.26 224 A 1 
ATOM 1798  C C   . CYS A ? 224 ? -14.442 -22.339 -15.630 1.0 93.26 224 A 1 
ATOM 1799  O O   . CYS A ? 224 ? -13.542 -21.721 -15.051 1.0 93.26 224 A 1 
ATOM 1800  C CB  . CYS A ? 224 ? -15.071 -20.720 -17.419 1.0 93.26 224 A 1 
ATOM 1801  S SG  . CYS A ? 224 ? -15.062 -20.272 -19.170 1.0 93.26 224 A 1 
ATOM 1802  N N   . ILE A ? 225 ? -15.268 -23.166 -14.989 1.0 91.92 225 A 1 
ATOM 1803  C CA  . ILE A ? 225 ? -15.131 -23.396 -13.554 1.0 91.92 225 A 1 
ATOM 1804  C C   . ILE A ? 225 ? -13.982 -24.355 -13.272 1.0 91.92 225 A 1 
ATOM 1805  O O   . ILE A ? 225 ? -13.138 -24.099 -12.405 1.0 91.92 225 A 1 
ATOM 1806  C CB  . ILE A ? 225 ? -16.457 -23.916 -12.968 1.0 91.92 225 A 1 
ATOM 1807  C CG1 . ILE A ? 225 ? -17.558 -22.865 -13.124 1.0 91.92 225 A 1 
ATOM 1808  C CG2 . ILE A ? 225 ? -16.283 -24.295 -11.505 1.0 91.92 225 A 1 
ATOM 1809  C CD1 . ILE A ? 225 ? -17.288 -21.583 -12.368 1.0 91.92 225 A 1 
ATOM 1810  N N   . GLU A ? 226 ? -13.930 -25.473 -13.999 1.0 89.46 226 A 1 
ATOM 1811  C CA  . GLU A ? 226 ? -12.862 -26.444 -13.787 1.0 89.46 226 A 1 
ATOM 1812  C C   . GLU A ? 226 ? -11.528 -25.940 -14.323 1.0 89.46 226 A 1 
ATOM 1813  O O   . GLU A ? 226 ? -10.470 -26.349 -13.831 1.0 89.46 226 A 1 
ATOM 1814  C CB  . GLU A ? 226 ? -13.226 -27.777 -14.439 1.0 89.46 226 A 1 
ATOM 1815  C CG  . GLU A ? 226 ? -14.511 -28.395 -13.912 1.0 89.46 226 A 1 
ATOM 1816  C CD  . GLU A ? 226 ? -14.851 -29.705 -14.595 1.0 89.46 226 A 1 
ATOM 1817  O OE1 . GLU A ? 226 ? -14.082 -30.132 -15.482 1.0 89.46 226 A 1 
ATOM 1818  O OE2 . GLU A ? 226 ? -15.886 -30.309 -14.245 1.0 89.46 226 A 1 
ATOM 1819  N N   . ASN A ? 227 ? -11.554 -25.061 -15.322 1.0 89.71 227 A 1 
ATOM 1820  C CA  . ASN A ? 227 ? -10.330 -24.520 -15.897 1.0 89.71 227 A 1 
ATOM 1821  C C   . ASN A ? 227 ? -10.590 -23.119 -16.437 1.0 89.71 227 A 1 
ATOM 1822  O O   . ASN A ? 227 ? -11.283 -22.961 -17.451 1.0 89.71 227 A 1 
ATOM 1823  C CB  . ASN A ? 227 ? -9.803  -25.436 -17.004 1.0 89.71 227 A 1 
ATOM 1824  C CG  . ASN A ? 227 ? -8.349  -25.165 -17.348 1.0 89.71 227 A 1 
ATOM 1825  O OD1 . ASN A ? 227 ? -7.846  -24.059 -17.154 1.0 89.71 227 A 1 
ATOM 1826  N ND2 . ASN A ? 227 ? -7.666  -26.182 -17.861 1.0 89.71 227 A 1 
ATOM 1827  N N   . PRO A ? 228 ? -10.061 -22.078 -15.788 1.0 89.21 228 A 1 
ATOM 1828  C CA  . PRO A ? 228 ? -10.285 -20.711 -16.287 1.0 89.21 228 A 1 
ATOM 1829  C C   . PRO A ? 228 ? -9.624  -20.434 -17.626 1.0 89.21 228 A 1 
ATOM 1830  O O   . PRO A ? 228 ? -9.993  -19.454 -18.285 1.0 89.21 228 A 1 
ATOM 1831  C CB  . PRO A ? 228 ? -9.687  -19.827 -15.181 1.0 89.21 228 A 1 
ATOM 1832  C CG  . PRO A ? 228 ? -9.610  -20.713 -13.971 1.0 89.21 228 A 1 
ATOM 1833  C CD  . PRO A ? 228 ? -9.347  -22.087 -14.501 1.0 89.21 228 A 1 
ATOM 1834  N N   . LYS A ? 229 ? -8.665  -21.258 -18.050 1.0 87.13 229 A 1 
ATOM 1835  C CA  . LYS A ? 229 ? -7.977  -21.043 -19.316 1.0 87.13 229 A 1 
ATOM 1836  C C   . LYS A ? 229 ? -8.837  -21.375 -20.529 1.0 87.13 229 A 1 
ATOM 1837  O O   . LYS A ? 229 ? -8.440  -21.050 -21.653 1.0 87.13 229 A 1 
ATOM 1838  C CB  . LYS A ? 229 ? -6.690  -21.871 -19.363 1.0 87.13 229 A 1 
ATOM 1839  C CG  . LYS A ? 229 ? -5.696  -21.539 -18.263 1.0 87.13 229 A 1 
ATOM 1840  C CD  . LYS A ? 229 ? -4.440  -22.388 -18.380 1.0 87.13 229 A 1 
ATOM 1841  C CE  . LYS A ? 229 ? -3.448  -22.066 -17.273 1.0 87.13 229 A 1 
ATOM 1842  N NZ  . LYS A ? 229 ? -2.218  -22.899 -17.373 1.0 87.13 229 A 1 
ATOM 1843  N N   . ASN A ? 230 ? -9.992  -22.007 -20.334 1.0 90.17 230 A 1 
ATOM 1844  C CA  . ASN A ? 230 ? -10.879 -22.362 -21.442 1.0 90.17 230 A 1 
ATOM 1845  C C   . ASN A ? 230 ? -11.834 -21.207 -21.755 1.0 90.17 230 A 1 
ATOM 1846  O O   . ASN A ? 230 ? -13.052 -21.299 -21.604 1.0 90.17 230 A 1 
ATOM 1847  C CB  . ASN A ? 230 ? -11.639 -23.643 -21.120 1.0 90.17 230 A 1 
ATOM 1848  C CG  . ASN A ? 230 ? -10.719 -24.829 -20.914 1.0 90.17 230 A 1 
ATOM 1849  O OD1 . ASN A ? 230 ? -9.623  -24.884 -21.472 1.0 90.17 230 A 1 
ATOM 1850  N ND2 . ASN A ? 230 ? -11.162 -25.790 -20.111 1.0 90.17 230 A 1 
ATOM 1851  N N   . LEU A ? 231 ? -11.246 -20.101 -22.204 1.0 90.92 231 A 1 
ATOM 1852  C CA  . LEU A ? 231 ? -11.989 -18.892 -22.551 1.0 90.92 231 A 1 
ATOM 1853  C C   . LEU A ? 231 ? -12.073 -18.809 -24.071 1.0 90.92 231 A 1 
ATOM 1854  O O   . LEU A ? 231 ? -11.146 -18.332 -24.730 1.0 90.92 231 A 1 
ATOM 1855  C CB  . LEU A ? 231 ? -11.322 -17.656 -21.955 1.0 90.92 231 A 1 
ATOM 1856  C CG  . LEU A ? 231 ? -12.003 -16.311 -22.212 1.0 90.92 231 A 1 
ATOM 1857  C CD1 . LEU A ? 231 ? -13.410 -16.303 -21.635 1.0 90.92 231 A 1 
ATOM 1858  C CD2 . LEU A ? 231 ? -11.177 -15.173 -21.633 1.0 90.92 231 A 1 
ATOM 1859  N N   . ASN A ? 232 ? -13.188 -19.279 -24.626 1.0 91.93 232 A 1 
ATOM 1860  C CA  . ASN A ? 232 ? -13.389 -19.258 -26.070 1.0 91.93 232 A 1 
ATOM 1861  C C   . ASN A ? 232 ? -14.612 -18.426 -26.437 1.0 91.93 232 A 1 
ATOM 1862  O O   . ASN A ? 232 ? -15.062 -17.590 -25.648 1.0 91.93 232 A 1 
ATOM 1863  C CB  . ASN A ? 232 ? -13.526 -20.683 -26.612 1.0 91.93 232 A 1 
ATOM 1864  C CG  . ASN A ? 232 ? -14.505 -21.523 -25.813 1.0 91.93 232 A 1 
ATOM 1865  O OD1 . ASN A ? 232 ? -15.311 -20.999 -25.044 1.0 91.93 232 A 1 
ATOM 1866  N ND2 . ASN A ? 232 ? -14.439 -22.837 -25.993 1.0 91.93 232 A 1 
ATOM 1867  N N   . LEU A ? 233 ? -15.155 -18.649 -27.635 1.0 92.19 233 A 1 
ATOM 1868  C CA  . LEU A ? 233 ? -16.326 -17.906 -28.083 1.0 92.19 233 A 1 
ATOM 1869  C C   . LEU A ? 233 ? -17.614 -18.378 -27.422 1.0 92.19 233 A 1 
ATOM 1870  O O   . LEU A ? 233 ? -18.625 -17.673 -27.506 1.0 92.19 233 A 1 
ATOM 1871  C CB  . LEU A ? 233 ? -16.459 -18.005 -29.604 1.0 92.19 233 A 1 
ATOM 1872  C CG  . LEU A ? 233 ? -15.283 -17.463 -30.418 1.0 92.19 233 A 1 
ATOM 1873  C CD1 . LEU A ? 233 ? -15.536 -17.633 -31.908 1.0 92.19 233 A 1 
ATOM 1874  C CD2 . LEU A ? 233 ? -15.022 -16.003 -30.078 1.0 92.19 233 A 1 
ATOM 1875  N N   . ALA A ? 234 ? -17.604 -19.542 -26.772 1.0 94.4  234 A 1 
ATOM 1876  C CA  . ALA A ? 234 ? -18.796 -20.058 -26.112 1.0 94.4  234 A 1 
ATOM 1877  C C   . ALA A ? 234 ? -19.031 -19.443 -24.739 1.0 94.4  234 A 1 
ATOM 1878  O O   . ALA A ? 234 ? -20.062 -19.728 -24.121 1.0 94.4  234 A 1 
ATOM 1879  C CB  . ALA A ? 234 ? -18.709 -21.581 -25.983 1.0 94.4  234 A 1 
ATOM 1880  N N   . THR A ? 235 ? -18.107 -18.614 -24.247 1.0 95.28 235 A 1 
ATOM 1881  C CA  . THR A ? 235 ? -18.296 -17.992 -22.941 1.0 95.28 235 A 1 
ATOM 1882  C C   . THR A ? 235 ? -19.390 -16.933 -22.987 1.0 95.28 235 A 1 
ATOM 1883  O O   . THR A ? 235 ? -20.238 -16.868 -22.089 1.0 95.28 235 A 1 
ATOM 1884  C CB  . THR A ? 235 ? -16.981 -17.383 -22.453 1.0 95.28 235 A 1 
ATOM 1885  O OG1 . THR A ? 235 ? -15.971 -18.399 -22.403 1.0 95.28 235 A 1 
ATOM 1886  C CG2 . THR A ? 235 ? -17.153 -16.779 -21.067 1.0 95.28 235 A 1 
ATOM 1887  N N   . ASP A ? 236 ? -19.392 -16.097 -24.028 1.0 96.28 236 A 1 
ATOM 1888  C CA  . ASP A ? 236 ? -20.412 -15.062 -24.154 1.0 96.28 236 A 1 
ATOM 1889  C C   . ASP A ? 236 ? -21.785 -15.636 -24.478 1.0 96.28 236 A 1 
ATOM 1890  O O   . ASP A ? 236 ? -22.795 -14.979 -24.208 1.0 96.28 236 A 1 
ATOM 1891  C CB  . ASP A ? 236 ? -20.005 -14.051 -25.227 1.0 96.28 236 A 1 
ATOM 1892  C CG  . ASP A ? 236 ? -18.691 -13.362 -24.910 1.0 96.28 236 A 1 
ATOM 1893  O OD1 . ASP A ? 236 ? -18.375 -13.204 -23.712 1.0 96.28 236 A 1 
ATOM 1894  O OD2 . ASP A ? 236 ? -17.975 -12.979 -25.859 1.0 96.28 236 A 1 
ATOM 1895  N N   . LYS A ? 237 ? -21.845 -16.842 -25.048 1.0 96.28 237 A 1 
ATOM 1896  C CA  . LYS A ? 237 ? -23.136 -17.443 -25.364 1.0 96.28 237 A 1 
ATOM 1897  C C   . LYS A ? 237 ? -23.846 -17.941 -24.112 1.0 96.28 237 A 1 
ATOM 1898  O O   . LYS A ? 237 ? -25.081 -17.935 -24.057 1.0 96.28 237 A 1 
ATOM 1899  C CB  . LYS A ? 237 ? -22.953 -18.586 -26.361 1.0 96.28 237 A 1 
ATOM 1900  C CG  . LYS A ? 237 ? -22.314 -18.167 -27.675 1.0 96.28 237 A 1 
ATOM 1901  C CD  . LYS A ? 237 ? -22.135 -19.354 -28.606 1.0 96.28 237 A 1 
ATOM 1902  C CE  . LYS A ? 237 ? -21.497 -18.933 -29.920 1.0 96.28 237 A 1 
ATOM 1903  N NZ  . LYS A ? 237 ? -21.318 -20.086 -30.844 1.0 96.28 237 A 1 
ATOM 1904  N N   . TRP A ? 238 ? -23.089 -18.376 -23.101 1.0 96.97 238 A 1 
ATOM 1905  C CA  . TRP A ? 238 ? -23.707 -18.848 -21.867 1.0 96.97 238 A 1 
ATOM 1906  C C   . TRP A ? 238 ? -24.250 -17.688 -21.042 1.0 96.97 238 A 1 
ATOM 1907  O O   . TRP A ? 238 ? -25.318 -17.801 -20.429 1.0 96.97 238 A 1 
ATOM 1908  C CB  . TRP A ? 238 ? -22.698 -19.661 -21.055 1.0 96.97 238 A 1 
ATOM 1909  C CG  . TRP A ? 238 ? -23.241 -20.176 -19.756 1.0 96.97 238 A 1 
ATOM 1910  C CD1 . TRP A ? 238 ? -23.228 -19.537 -18.550 1.0 96.97 238 A 1 
ATOM 1911  C CD2 . TRP A ? 238 ? -23.873 -21.443 -19.531 1.0 96.97 238 A 1 
ATOM 1912  N NE1 . TRP A ? 238 ? -23.815 -20.324 -17.590 1.0 96.97 238 A 1 
ATOM 1913  C CE2 . TRP A ? 238 ? -24.219 -21.500 -18.166 1.0 96.97 238 A 1 
ATOM 1914  C CE3 . TRP A ? 238 ? -24.180 -22.532 -20.351 1.0 96.97 238 A 1 
ATOM 1915  C CZ2 . TRP A ? 238 ? -24.856 -22.604 -17.603 1.0 96.97 238 A 1 
ATOM 1916  C CZ3 . TRP A ? 238 ? -24.813 -23.627 -19.790 1.0 96.97 238 A 1 
ATOM 1917  C CH2 . TRP A ? 238 ? -25.144 -23.655 -18.430 1.0 96.97 238 A 1 
ATOM 1918  N N   . SER A ? 239 ? -23.529 -16.565 -21.013 1.0 96.84 239 A 1 
ATOM 1919  C CA  . SER A ? 239 ? -23.976 -15.411 -20.244 1.0 96.84 239 A 1 
ATOM 1920  C C   . SER A ? 239 ? -25.117 -14.665 -20.924 1.0 96.84 239 A 1 
ATOM 1921  O O   . SER A ? 239 ? -25.798 -13.871 -20.267 1.0 96.84 239 A 1 
ATOM 1922  C CB  . SER A ? 239 ? -22.806 -14.457 -19.998 1.0 96.84 239 A 1 
ATOM 1923  O OG  . SER A ? 239 ? -21.768 -15.098 -19.278 1.0 96.84 239 A 1 
ATOM 1924  N N   . PHE A ? 240 ? -25.340 -14.901 -22.218 1.0 97.13 240 A 1 
ATOM 1925  C CA  . PHE A ? 240 ? -26.429 -14.221 -22.913 1.0 97.13 240 A 1 
ATOM 1926  C C   . PHE A ? 240 ? -27.781 -14.813 -22.531 1.0 97.13 240 A 1 
ATOM 1927  O O   . PHE A ? 240 ? -28.781 -14.090 -22.454 1.0 97.13 240 A 1 
ATOM 1928  C CB  . PHE A ? 240 ? -26.215 -14.295 -24.425 1.0 97.13 240 A 1 
ATOM 1929  C CG  . PHE A ? 240 ? -27.228 -13.521 -25.220 1.0 97.13 240 A 1 
ATOM 1930  C CD1 . PHE A ? 240 ? -27.071 -12.161 -25.427 1.0 97.13 240 A 1 
ATOM 1931  C CD2 . PHE A ? 240 ? -28.333 -14.154 -25.765 1.0 97.13 240 A 1 
ATOM 1932  C CE1 . PHE A ? 240 ? -28.000 -11.445 -26.160 1.0 97.13 240 A 1 
ATOM 1933  C CE2 . PHE A ? 240 ? -29.265 -13.444 -26.498 1.0 97.13 240 A 1 
ATOM 1934  C CZ  . PHE A ? 240 ? -29.098 -12.088 -26.696 1.0 97.13 240 A 1 
ATOM 1935  N N   . GLY A ? 241 ? -27.831 -16.124 -22.288 1.0 95.7  241 A 1 
ATOM 1936  C CA  . GLY A ? 241 ? -29.082 -16.748 -21.897 1.0 95.7  241 A 1 
ATOM 1937  C C   . GLY A ? 241 ? -29.510 -16.398 -20.487 1.0 95.7  241 A 1 
ATOM 1938  O O   . GLY A ? 241 ? -30.708 -16.355 -20.192 1.0 95.7  241 A 1 
ATOM 1939  N N   . THR A ? 242 ? -28.547 -16.145 -19.599 1.0 95.24 242 A 1 
ATOM 1940  C CA  . THR A ? 242 ? -28.886 -15.770 -18.230 1.0 95.24 242 A 1 
ATOM 1941  C C   . THR A ? 242 ? -29.429 -14.347 -18.167 1.0 95.24 242 A 1 
ATOM 1942  O O   . THR A ? 242 ? -30.359 -14.064 -17.403 1.0 95.24 242 A 1 
ATOM 1943  C CB  . THR A ? 242 ? -27.661 -15.919 -17.326 1.0 95.24 242 A 1 
ATOM 1944  O OG1 . THR A ? 242 ? -27.151 -17.255 -17.427 1.0 95.24 242 A 1 
ATOM 1945  C CG2 . THR A ? 242 ? -28.026 -15.634 -15.876 1.0 95.24 242 A 1 
ATOM 1946  N N   . THR A ? 243 ? -28.864 -13.441 -18.969 1.0 95.98 243 A 1 
ATOM 1947  C CA  . THR A ? 243 ? -29.336 -12.060 -18.977 1.0 95.98 243 A 1 
ATOM 1948  C C   . THR A ? 243 ? -30.747 -11.952 -19.541 1.0 95.98 243 A 1 
ATOM 1949  O O   . THR A ? 243 ? -31.527 -11.100 -19.098 1.0 95.98 243 A 1 
ATOM 1950  C CB  . THR A ? 243 ? -28.374 -11.182 -19.780 1.0 95.98 243 A 1 
ATOM 1951  O OG1 . THR A ? 243 ? -27.033 -11.402 -19.325 1.0 95.98 243 A 1 
ATOM 1952  C CG2 . THR A ? 243 ? -28.720 -9.709  -19.609 1.0 95.98 243 A 1 
ATOM 1953  N N   . LEU A ? 244 ? -31.095 -12.804 -20.508 1.0 95.0  244 A 1 
ATOM 1954  C CA  . LEU A ? 244 ? -32.435 -12.761 -21.087 1.0 95.0  244 A 1 
ATOM 1955  C C   . LEU A ? 244 ? -33.494 -13.153 -20.064 1.0 95.0  244 A 1 
ATOM 1956  O O   . LEU A ? 244 ? -34.607 -12.615 -20.078 1.0 95.0  244 A 1 
ATOM 1957  C CB  . LEU A ? 244 ? -32.504 -13.674 -22.312 1.0 95.0  244 A 1 
ATOM 1958  C CG  . LEU A ? 244 ? -33.852 -13.772 -23.029 1.0 95.0  244 A 1 
ATOM 1959  C CD1 . LEU A ? 244 ? -34.302 -12.404 -23.518 1.0 95.0  244 A 1 
ATOM 1960  C CD2 . LEU A ? 244 ? -33.777 -14.760 -24.183 1.0 95.0  244 A 1 
ATOM 1961  N N   . TRP A ? 245 ? -33.166 -14.085 -19.167 1.0 93.37 245 A 1 
ATOM 1962  C CA  . TRP A ? 245 ? -34.131 -14.506 -18.156 1.0 93.37 245 A 1 
ATOM 1963  C C   . TRP A ? 245 ? -34.317 -13.446 -17.078 1.0 93.37 245 A 1 
ATOM 1964  O O   . TRP A ? 245 ? -35.393 -13.361 -16.475 1.0 93.37 245 A 1 
ATOM 1965  C CB  . TRP A ? 245 ? -33.691 -15.830 -17.530 1.0 93.37 245 A 1 
ATOM 1966  C CG  . TRP A ? 245 ? -34.674 -16.388 -16.546 1.0 93.37 245 A 1 
ATOM 1967  C CD1 . TRP A ? 245 ? -35.726 -17.214 -16.818 1.0 93.37 245 A 1 
ATOM 1968  C CD2 . TRP A ? 245 ? -34.697 -16.161 -15.132 1.0 93.37 245 A 1 
ATOM 1969  N NE1 . TRP A ? 245 ? -36.402 -17.515 -15.661 1.0 93.37 245 A 1 
ATOM 1970  C CE2 . TRP A ? 245 ? -35.791 -16.881 -14.611 1.0 93.37 245 A 1 
ATOM 1971  C CE3 . TRP A ? 245 ? -33.899 -15.420 -14.255 1.0 93.37 245 A 1 
ATOM 1972  C CZ2 . TRP A ? 245 ? -36.107 -16.881 -13.254 1.0 93.37 245 A 1 
ATOM 1973  C CZ3 . TRP A ? 245 ? -34.215 -15.421 -12.908 1.0 93.37 245 A 1 
ATOM 1974  C CH2 . TRP A ? 245 ? -35.309 -16.147 -12.421 1.0 93.37 245 A 1 
ATOM 1975  N N   . GLU A ? 246 ? -33.290 -12.632 -16.823 1.0 93.53 246 A 1 
ATOM 1976  C CA  . GLU A ? 246 ? -33.404 -11.601 -15.797 1.0 93.53 246 A 1 
ATOM 1977  C C   . GLU A ? 246 ? -34.253 -10.427 -16.269 1.0 93.53 246 A 1 
ATOM 1978  O O   . GLU A ? 246 ? -34.909 -9.771  -15.452 1.0 93.53 246 A 1 
ATOM 1979  C CB  . GLU A ? 246 ? -32.016 -11.116 -15.381 1.0 93.53 246 A 1 
ATOM 1980  C CG  . GLU A ? 246 ? -31.131 -12.200 -14.786 1.0 93.53 246 A 1 
ATOM 1981  C CD  . GLU A ? 246 ? -29.759 -11.684 -14.399 1.0 93.53 246 A 1 
ATOM 1982  O OE1 . GLU A ? 246 ? -29.505 -10.475 -14.578 1.0 93.53 246 A 1 
ATOM 1983  O OE2 . GLU A ? 246 ? -28.935 -12.488 -13.915 1.0 93.53 246 A 1 
ATOM 1984  N N   . ILE A ? 247 ? -34.253 -10.145 -17.573 1.0 92.41 247 A 1 
ATOM 1985  C CA  . ILE A ? 247 ? -35.042 -9.031  -18.089 1.0 92.41 247 A 1 
ATOM 1986  C C   . ILE A ? 247 ? -36.525 -9.380  -18.091 1.0 92.41 247 A 1 
ATOM 1987  O O   . ILE A ? 247 ? -37.370 -8.562  -17.708 1.0 92.41 247 A 1 
ATOM 1988  C CB  . ILE A ? 247 ? -34.550 -8.634  -19.493 1.0 92.41 247 A 1 
ATOM 1989  C CG1 . ILE A ? 247 ? -33.079 -8.218  -19.444 1.0 92.41 247 A 1 
ATOM 1990  C CG2 . ILE A ? 247 ? -35.405 -7.511  -20.062 1.0 92.41 247 A 1 
ATOM 1991  C CD1 . ILE A ? 247 ? -32.510 -7.828  -20.791 1.0 92.41 247 A 1 
ATOM 1992  N N   . CYS A ? 248 ? -36.866 -10.599 -18.515 1.0 89.12 248 A 1 
ATOM 1993  C CA  . CYS A ? 248 ? -38.264 -11.009 -18.562 1.0 89.12 248 A 1 
ATOM 1994  C C   . CYS A ? 248 ? -38.850 -11.239 -17.175 1.0 89.12 248 A 1 
ATOM 1995  O O   . CYS A ? 248 ? -40.073 -11.170 -17.014 1.0 89.12 248 A 1 
ATOM 1996  C CB  . CYS A ? 248 ? -38.412 -12.276 -19.405 1.0 89.12 248 A 1 
ATOM 1997  S SG  . CYS A ? 248 ? -37.852 -12.101 -21.115 1.0 89.12 248 A 1 
ATOM 1998  N N   . SER A ? 249 ? -38.012 -11.510 -16.174 1.0 87.38 249 A 1 
ATOM 1999  C CA  . SER A ? 249 ? -38.495 -11.735 -14.818 1.0 87.38 249 A 1 
ATOM 2000  C C   . SER A ? 249 ? -38.624 -10.448 -14.016 1.0 87.38 249 A 1 
ATOM 2001  O O   . SER A ? 249 ? -39.462 -10.374 -13.110 1.0 87.38 249 A 1 
ATOM 2002  C CB  . SER A ? 249 ? -37.565 -12.703 -14.081 1.0 87.38 249 A 1 
ATOM 2003  O OG  . SER A ? 249 ? -37.500 -13.953 -14.745 1.0 87.38 249 A 1 
ATOM 2004  N N   . GLY A ? 250 ? -37.818 -9.436  -14.326 1.0 85.45 250 A 1 
ATOM 2005  C CA  . GLY A ? 250 ? -37.880 -8.176  -13.613 1.0 85.45 250 A 1 
ATOM 2006  C C   . GLY A ? 250 ? -36.635 -7.889  -12.800 1.0 85.45 250 A 1 
ATOM 2007  O O   . GLY A ? 250 ? -36.720 -7.364  -11.686 1.0 85.45 250 A 1 
ATOM 2008  N N   . GLY A ? 251 ? -35.471 -8.231  -13.347 1.0 84.06 251 A 1 
ATOM 2009  C CA  . GLY A ? 251 ? -34.216 -8.003  -12.661 1.0 84.06 251 A 1 
ATOM 2010  C C   . GLY A ? 251 ? -33.892 -8.990  -11.564 1.0 84.06 251 A 1 
ATOM 2011  O O   . GLY A ? 251 ? -32.949 -8.752  -10.800 1.0 84.06 251 A 1 
ATOM 2012  N N   . ASP A ? 252 ? -34.638 -10.087 -11.458 1.0 84.83 252 A 1 
ATOM 2013  C CA  . ASP A ? 252 ? -34.383 -11.083 -10.427 1.0 84.83 252 A 1 
ATOM 2014  C C   . ASP A ? 252 ? -33.202 -11.959 -10.825 1.0 84.83 252 A 1 
ATOM 2015  O O   . ASP A ? 252 ? -33.155 -12.483 -11.942 1.0 84.83 252 A 1 
ATOM 2016  C CB  . ASP A ? 252 ? -35.627 -11.941 -10.195 1.0 84.83 252 A 1 
ATOM 2017  C CG  . ASP A ? 252 ? -36.825 -11.123 -9.755  1.0 84.83 252 A 1 
ATOM 2018  O OD1 . ASP A ? 252 ? -36.625 -10.080 -9.097  1.0 84.83 252 A 1 
ATOM 2019  O OD2 . ASP A ? 252 ? -37.966 -11.523 -10.066 1.0 84.83 252 A 1 
ATOM 2020  N N   . LYS A ? 253 ? -32.253 -12.114 -9.912  1.0 83.92 253 A 1 
ATOM 2021  C CA  . LYS A ? 253 ? -31.078 -12.934 -10.184 1.0 83.92 253 A 1 
ATOM 2022  C C   . LYS A ? 253 ? -31.420 -14.409 -10.003 1.0 83.92 253 A 1 
ATOM 2023  O O   . LYS A ? 253 ? -31.998 -14.783 -8.978  1.0 83.92 253 A 1 
ATOM 2024  C CB  . LYS A ? 253 ? -29.926 -12.546 -9.262  1.0 83.92 253 A 1 
ATOM 2025  C CG  . LYS A ? 253 ? -29.483 -11.099 -9.396  1.0 83.92 253 A 1 
ATOM 2026  C CD  . LYS A ? 253 ? -28.337 -10.782 -8.449  1.0 83.92 253 A 1 
ATOM 2027  C CE  . LYS A ? 253 ? -27.898 -9.333  -8.579  1.0 83.92 253 A 1 
ATOM 2028  N NZ  . LYS A ? 253 ? -26.777 -9.008  -7.654  1.0 83.92 253 A 1 
ATOM 2029  N N   . PRO A ? 254 ? -31.086 -15.267 -10.965 1.0 83.6  254 A 1 
ATOM 2030  C CA  . PRO A ? 254 ? -31.394 -16.693 -10.814 1.0 83.6  254 A 1 
ATOM 2031  C C   . PRO A ? 254 ? -30.494 -17.347 -9.778  1.0 83.6  254 A 1 
ATOM 2032  O O   . PRO A ? 254 ? -29.311 -17.018 -9.659  1.0 83.6  254 A 1 
ATOM 2033  C CB  . PRO A ? 254 ? -31.141 -17.260 -12.215 1.0 83.6  254 A 1 
ATOM 2034  C CG  . PRO A ? 254 ? -30.128 -16.337 -12.806 1.0 83.6  254 A 1 
ATOM 2035  C CD  . PRO A ? 254 ? -30.441 -14.971 -12.257 1.0 83.6  254 A 1 
ATOM 2036  N N   . LEU A ? 255 ? -31.074 -18.285 -9.025  1.0 85.06 255 A 1 
ATOM 2037  C CA  . LEU A ? 255 ? -30.363 -19.016 -7.974  1.0 85.06 255 A 1 
ATOM 2038  C C   . LEU A ? 255 ? -29.760 -18.063 -6.945  1.0 85.06 255 A 1 
ATOM 2039  O O   . LEU A ? 255 ? -28.618 -18.229 -6.509  1.0 85.06 255 A 1 
ATOM 2040  C CB  . LEU A ? 255 ? -29.288 -19.931 -8.566  1.0 85.06 255 A 1 
ATOM 2041  C CG  . LEU A ? 255 ? -29.774 -21.004 -9.543  1.0 85.06 255 A 1 
ATOM 2042  C CD1 . LEU A ? 255 ? -28.606 -21.836 -10.049 1.0 85.06 255 A 1 
ATOM 2043  C CD2 . LEU A ? 255 ? -30.825 -21.888 -8.890  1.0 85.06 255 A 1 
ATOM 2044  N N   . SER A ? 256 ? -30.535 -17.053 -6.552  1.0 77.7  256 A 1 
ATOM 2045  C CA  . SER A ? 256 ? -30.080 -16.074 -5.574  1.0 77.7  256 A 1 
ATOM 2046  C C   . SER A ? 256 ? -30.298 -16.520 -4.136  1.0 77.7  256 A 1 
ATOM 2047  O O   . SER A ? 256 ? -29.678 -15.955 -3.227  1.0 77.7  256 A 1 
ATOM 2048  C CB  . SER A ? 256 ? -30.786 -14.733 -5.800  1.0 77.7  256 A 1 
ATOM 2049  O OG  . SER A ? 256 ? -32.190 -14.867 -5.669  1.0 77.7  256 A 1 
ATOM 2050  N N   . ALA A ? 257 ? -31.158 -17.512 -3.907  1.0 75.8  257 A 1 
ATOM 2051  C CA  . ALA A ? 257 ? -31.438 -18.016 -2.571  1.0 75.8  257 A 1 
ATOM 2052  C C   . ALA A ? 257 ? -30.565 -19.209 -2.196  1.0 75.8  257 A 1 
ATOM 2053  O O   . ALA A ? 257 ? -30.955 -20.005 -1.334  1.0 75.8  257 A 1 
ATOM 2054  C CB  . ALA A ? 257 ? -32.917 -18.387 -2.447  1.0 75.8  257 A 1 
ATOM 2055  N N   . LEU A ? 258 ? -29.399 -19.351 -2.821  1.0 81.3  258 A 1 
ATOM 2056  C CA  . LEU A ? 258 ? -28.487 -20.449 -2.548  1.0 81.3  258 A 1 
ATOM 2057  C C   . LEU A ? 258 ? -27.121 -19.903 -2.156  1.0 81.3  258 A 1 
ATOM 2058  O O   . LEU A ? 258 ? -26.774 -18.762 -2.476  1.0 81.3  258 A 1 
ATOM 2059  C CB  . LEU A ? 258 ? -28.349 -21.375 -3.763  1.0 81.3  258 A 1 
ATOM 2060  C CG  . LEU A ? 258 ? -29.639 -22.017 -4.278  1.0 81.3  258 A 1 
ATOM 2061  C CD1 . LEU A ? 258 ? -29.354 -22.913 -5.474  1.0 81.3  258 A 1 
ATOM 2062  C CD2 . LEU A ? 258 ? -30.332 -22.797 -3.171  1.0 81.3  258 A 1 
ATOM 2063  N N   . ASP A ? 259 ? -26.348 -20.731 -1.460  1.0 81.0  259 A 1 
ATOM 2064  C CA  . ASP A ? 259 ? -25.014 -20.356 -1.015  1.0 81.0  259 A 1 
ATOM 2065  C C   . ASP A ? 259 ? -23.998 -20.738 -2.095  1.0 81.0  259 A 1 
ATOM 2066  O O   . ASP A ? 259 ? -24.365 -21.009 -3.241  1.0 81.0  259 A 1 
ATOM 2067  C CB  . ASP A ? 259 ? -24.716 -21.006 0.340   1.0 81.0  259 A 1 
ATOM 2068  C CG  . ASP A ? 259 ? -24.922 -22.509 0.326   1.0 81.0  259 A 1 
ATOM 2069  O OD1 . ASP A ? 259 ? -25.411 -23.037 -0.695  1.0 81.0  259 A 1 
ATOM 2070  O OD2 . ASP A ? 259 ? -24.596 -23.163 1.338   1.0 81.0  259 A 1 
ATOM 2071  N N   . SER A ? 260 ? -22.714 -20.766 -1.744  1.0 79.31 260 A 1 
ATOM 2072  C CA  . SER A ? 260 ? -21.664 -21.118 -2.692  1.0 79.31 260 A 1 
ATOM 2073  C C   . SER A ? 260 ? -21.427 -22.620 -2.787  1.0 79.31 260 A 1 
ATOM 2074  O O   . SER A ? 260 ? -20.475 -23.037 -3.456  1.0 79.31 260 A 1 
ATOM 2075  C CB  . SER A ? 260 ? -20.357 -20.416 -2.313  1.0 79.31 260 A 1 
ATOM 2076  O OG  . SER A ? 260 ? -20.511 -19.007 -2.330  1.0 79.31 260 A 1 
ATOM 2077  N N   . GLN A ? 261 ? -22.260 -23.436 -2.143  1.0 80.58 261 A 1 
ATOM 2078  C CA  . GLN A ? 261 ? -22.114 -24.886 -2.171  1.0 80.58 261 A 1 
ATOM 2079  C C   . GLN A ? 261 ? -23.172 -25.574 -3.022  1.0 80.58 261 A 1 
ATOM 2080  O O   . GLN A ? 261 ? -22.852 -26.507 -3.764  1.0 80.58 261 A 1 
ATOM 2081  C CB  . GLN A ? 261 ? -22.163 -25.448 -0.746  1.0 80.58 261 A 1 
ATOM 2082  C CG  . GLN A ? 261 ? -21.971 -26.953 -0.662  1.0 80.58 261 A 1 
ATOM 2083  C CD  . GLN A ? 261 ? -22.026 -27.469 0.762   1.0 80.58 261 A 1 
ATOM 2084  O OE1 . GLN A ? 261 ? -22.207 -26.700 1.707   1.0 80.58 261 A 1 
ATOM 2085  N NE2 . GLN A ? 261 ? -21.870 -28.778 0.925   1.0 80.58 261 A 1 
ATOM 2086  N N   . ARG A ? 262 ? -24.429 -25.131 -2.935  1.0 84.91 262 A 1 
ATOM 2087  C CA  . ARG A ? 262 ? -25.492 -25.749 -3.718  1.0 84.91 262 A 1 
ATOM 2088  C C   . ARG A ? 262 ? -25.422 -25.375 -5.193  1.0 84.91 262 A 1 
ATOM 2089  O O   . ARG A ? 262 ? -26.018 -26.069 -6.023  1.0 84.91 262 A 1 
ATOM 2090  C CB  . ARG A ? 262 ? -26.858 -25.362 -3.149  1.0 84.91 262 A 1 
ATOM 2091  C CG  . ARG A ? 262 ? -27.077 -25.799 -1.709  1.0 84.91 262 A 1 
ATOM 2092  C CD  . ARG A ? 262 ? -28.453 -25.391 -1.210  1.0 84.91 262 A 1 
ATOM 2093  N NE  . ARG A ? 262 ? -28.683 -25.814 0.166   1.0 84.91 262 A 1 
ATOM 2094  C CZ  . ARG A ? 262 ? -29.803 -25.592 0.841   1.0 84.91 262 A 1 
ATOM 2095  N NH1 . ARG A ? 262 ? -30.823 -24.948 0.296   1.0 84.91 262 A 1 
ATOM 2096  N NH2 . ARG A ? 262 ? -29.902 -26.025 2.095   1.0 84.91 262 A 1 
ATOM 2097  N N   . LYS A ? 263 ? -24.711 -24.298 -5.537  1.0 87.58 263 A 1 
ATOM 2098  C CA  . LYS A ? 263 ? -24.600 -23.896 -6.934  1.0 87.58 263 A 1 
ATOM 2099  C C   . LYS A ? 263 ? -23.709 -24.832 -7.739  1.0 87.58 263 A 1 
ATOM 2100  O O   . LYS A ? 263 ? -23.863 -24.912 -8.963  1.0 87.58 263 A 1 
ATOM 2101  C CB  . LYS A ? 263 ? -24.071 -22.464 -7.030  1.0 87.58 263 A 1 
ATOM 2102  C CG  . LYS A ? 263 ? -24.995 -21.419 -6.426  1.0 87.58 263 A 1 
ATOM 2103  C CD  . LYS A ? 263 ? -24.410 -20.023 -6.561  1.0 87.58 263 A 1 
ATOM 2104  C CE  . LYS A ? 263 ? -25.336 -18.976 -5.962  1.0 87.58 263 A 1 
ATOM 2105  N NZ  . LYS A ? 263 ? -24.776 -17.603 -6.090  1.0 87.58 263 A 1 
ATOM 2106  N N   . LEU A ? 264 ? -22.783 -25.539 -7.086  1.0 88.69 264 A 1 
ATOM 2107  C CA  . LEU A ? 264 ? -21.928 -26.475 -7.807  1.0 88.69 264 A 1 
ATOM 2108  C C   . LEU A ? 264 ? -22.693 -27.720 -8.235  1.0 88.69 264 A 1 
ATOM 2109  O O   . LEU A ? 264 ? -22.308 -28.378 -9.208  1.0 88.69 264 A 1 
ATOM 2110  C CB  . LEU A ? 264 ? -20.726 -26.860 -6.944  1.0 88.69 264 A 1 
ATOM 2111  C CG  . LEU A ? 264 ? -19.801 -25.716 -6.523  1.0 88.69 264 A 1 
ATOM 2112  C CD1 . LEU A ? 264 ? -18.655 -26.237 -5.669  1.0 88.69 264 A 1 
ATOM 2113  C CD2 . LEU A ? 264 ? -19.273 -24.976 -7.742  1.0 88.69 264 A 1 
ATOM 2114  N N   . GLN A ? 265 ? -23.773 -28.057 -7.527  1.0 87.64 265 A 1 
ATOM 2115  C CA  . GLN A ? 265 ? -24.577 -29.217 -7.893  1.0 87.64 265 A 1 
ATOM 2116  C C   . GLN A ? 265 ? -25.413 -28.966 -9.142  1.0 87.64 265 A 1 
ATOM 2117  O O   . GLN A ? 265 ? -25.836 -29.926 -9.794  1.0 87.64 265 A 1 
ATOM 2118  C CB  . GLN A ? 265 ? -25.480 -29.614 -6.722  1.0 87.64 265 A 1 
ATOM 2119  C CG  . GLN A ? 265 ? -26.144 -30.975 -6.866  1.0 87.64 265 A 1 
ATOM 2120  C CD  . GLN A ? 265 ? -27.015 -31.327 -5.676  1.0 87.64 265 A 1 
ATOM 2121  O OE1 . GLN A ? 265 ? -27.135 -30.549 -4.729  1.0 87.64 265 A 1 
ATOM 2122  N NE2 . GLN A ? 265 ? -27.627 -32.504 -5.718  1.0 87.64 265 A 1 
ATOM 2123  N N   . PHE A ? 266 ? -25.651 -27.699 -9.493  1.0 90.53 266 A 1 
ATOM 2124  C CA  . PHE A ? 266 ? -26.449 -27.394 -10.676 1.0 90.53 266 A 1 
ATOM 2125  C C   . PHE A ? 266 ? -25.747 -27.829 -11.956 1.0 90.53 266 A 1 
ATOM 2126  O O   . PHE A ? 266 ? -26.410 -28.174 -12.940 1.0 90.53 266 A 1 
ATOM 2127  C CB  . PHE A ? 266 ? -26.763 -25.897 -10.720 1.0 90.53 266 A 1 
ATOM 2128  C CG  . PHE A ? 266 ? -27.667 -25.498 -11.852 1.0 90.53 266 A 1 
ATOM 2129  C CD1 . PHE A ? 266 ? -29.041 -25.636 -11.740 1.0 90.53 266 A 1 
ATOM 2130  C CD2 . PHE A ? 266 ? -27.145 -24.975 -13.024 1.0 90.53 266 A 1 
ATOM 2131  C CE1 . PHE A ? 266 ? -29.876 -25.268 -12.778 1.0 90.53 266 A 1 
ATOM 2132  C CE2 . PHE A ? 266 ? -27.975 -24.604 -14.065 1.0 90.53 266 A 1 
ATOM 2133  C CZ  . PHE A ? 266 ? -29.342 -24.751 -13.941 1.0 90.53 266 A 1 
ATOM 2134  N N   . TYR A ? 267 ? -24.414 -27.821 -11.964 1.0 92.99 267 A 1 
ATOM 2135  C CA  . TYR A ? 267 ? -23.655 -28.241 -13.134 1.0 92.99 267 A 1 
ATOM 2136  C C   . TYR A ? 267 ? -23.358 -29.734 -13.149 1.0 92.99 267 A 1 
ATOM 2137  O O   . TYR A ? 267 ? -23.062 -30.281 -14.217 1.0 92.99 267 A 1 
ATOM 2138  C CB  . TYR A ? 267 ? -22.336 -27.464 -13.218 1.0 92.99 267 A 1 
ATOM 2139  C CG  . TYR A ? 267 ? -22.508 -25.984 -13.482 1.0 92.99 267 A 1 
ATOM 2140  C CD1 . TYR A ? 267 ? -23.650 -25.496 -14.102 1.0 92.99 267 A 1 
ATOM 2141  C CD2 . TYR A ? 267 ? -21.525 -25.075 -13.112 1.0 92.99 267 A 1 
ATOM 2142  C CE1 . TYR A ? 267 ? -23.810 -24.144 -14.346 1.0 92.99 267 A 1 
ATOM 2143  C CE2 . TYR A ? 267 ? -21.676 -23.722 -13.351 1.0 92.99 267 A 1 
ATOM 2144  C CZ  . TYR A ? 267 ? -22.820 -23.262 -13.968 1.0 92.99 267 A 1 
ATOM 2145  O OH  . TYR A ? 267 ? -22.974 -21.916 -14.209 1.0 92.99 267 A 1 
ATOM 2146  N N   . GLU A ? 268 ? -23.431 -30.403 -11.997 1.0 89.04 268 A 1 
ATOM 2147  C CA  . GLU A ? 268 ? -23.152 -31.834 -11.948 1.0 89.04 268 A 1 
ATOM 2148  C C   . GLU A ? 268 ? -24.346 -32.650 -12.432 1.0 89.04 268 A 1 
ATOM 2149  O O   . GLU A ? 268 ? -24.189 -33.580 -13.231 1.0 89.04 268 A 1 
ATOM 2150  C CB  . GLU A ? 268 ? -22.762 -32.244 -10.527 1.0 89.04 268 A 1 
ATOM 2151  C CG  . GLU A ? 268 ? -21.524 -31.540 -9.996  1.0 89.04 268 A 1 
ATOM 2152  C CD  . GLU A ? 268 ? -21.170 -31.969 -8.586  1.0 89.04 268 A 1 
ATOM 2153  O OE1 . GLU A ? 268 ? -21.895 -32.812 -8.019  1.0 89.04 268 A 1 
ATOM 2154  O OE2 . GLU A ? 268 ? -20.165 -31.462 -8.044  1.0 89.04 268 A 1 
ATOM 2155  N N   . ASP A ? 269 ? -25.547 -32.315 -11.959 1.0 91.66 269 A 1 
ATOM 2156  C CA  . ASP A ? 269 ? -26.752 -33.027 -12.363 1.0 91.66 269 A 1 
ATOM 2157  C C   . ASP A ? 269 ? -27.307 -32.549 -13.698 1.0 91.66 269 A 1 
ATOM 2158  O O   . ASP A ? 269 ? -28.277 -33.139 -14.188 1.0 91.66 269 A 1 
ATOM 2159  C CB  . ASP A ? 269 ? -27.829 -32.891 -11.283 1.0 91.66 269 A 1 
ATOM 2160  C CG  . ASP A ? 269 ? -27.391 -33.459 -9.948  1.0 91.66 269 A 1 
ATOM 2161  O OD1 . ASP A ? 269 ? -26.562 -34.393 -9.940  1.0 91.66 269 A 1 
ATOM 2162  O OD2 . ASP A ? 269 ? -27.877 -32.972 -8.905  1.0 91.66 269 A 1 
ATOM 2163  N N   . ARG A ? 270 ? -26.720 -31.505 -14.288 1.0 91.24 270 A 1 
ATOM 2164  C CA  . ARG A ? 270 ? -27.146 -30.971 -15.578 1.0 91.24 270 A 1 
ATOM 2165  C C   . ARG A ? 270 ? -28.618 -30.577 -15.566 1.0 91.24 270 A 1 
ATOM 2166  O O   . ARG A ? 270 ? -29.457 -31.267 -16.154 1.0 91.24 270 A 1 
ATOM 2167  C CB  . ARG A ? 270 ? -26.878 -31.984 -16.695 1.0 91.24 270 A 1 
ATOM 2168  C CG  . ARG A ? 270 ? -25.414 -32.356 -16.859 1.0 91.24 270 A 1 
ATOM 2169  C CD  . ARG A ? 270 ? -25.222 -33.358 -17.987 1.0 91.24 270 A 1 
ATOM 2170  N NE  . ARG A ? 270 ? -23.819 -33.707 -18.174 1.0 91.24 270 A 1 
ATOM 2171  C CZ  . ARG A ? 270 ? -23.373 -34.547 -19.098 1.0 91.24 270 A 1 
ATOM 2172  N NH1 . ARG A ? 270 ? -24.196 -35.146 -19.943 1.0 91.24 270 A 1 
ATOM 2173  N NH2 . ARG A ? 270 ? -22.068 -34.790 -19.178 1.0 91.24 270 A 1 
ATOM 2174  N N   . HIS A ? 271 ? -28.939 -29.472 -14.900 1.0 92.0  271 A 1 
ATOM 2175  C CA  . HIS A ? 271 ? -30.296 -28.952 -14.835 1.0 92.0  271 A 1 
ATOM 2176  C C   . HIS A ? 271 ? -30.386 -27.647 -15.616 1.0 92.0  271 A 1 
ATOM 2177  O O   . HIS A ? 271 ? -29.390 -27.126 -16.124 1.0 92.0  271 A 1 
ATOM 2178  C CB  . HIS A ? 271 ? -30.739 -28.737 -13.382 1.0 92.0  271 A 1 
ATOM 2179  C CG  . HIS A ? 271 ? -30.905 -30.007 -12.607 1.0 92.0  271 A 1 
ATOM 2180  N ND1 . HIS A ? 271 ? -31.232 -30.024 -11.268 1.0 92.0  271 A 1 
ATOM 2181  C CD2 . HIS A ? 271 ? -30.794 -31.303 -12.982 1.0 92.0  271 A 1 
ATOM 2182  C CE1 . HIS A ? 271 ? -31.313 -31.275 -10.852 1.0 92.0  271 A 1 
ATOM 2183  N NE2 . HIS A ? 271 ? -31.051 -32.071 -11.873 1.0 92.0  271 A 1 
ATOM 2184  N N   . GLN A ? 272 ? -31.604 -27.120 -15.708 1.0 89.22 272 A 1 
ATOM 2185  C CA  . GLN A ? 272 ? -31.876 -25.885 -16.427 1.0 89.22 272 A 1 
ATOM 2186  C C   . GLN A ? 272 ? -32.689 -24.949 -15.543 1.0 89.22 272 A 1 
ATOM 2187  O O   . GLN A ? 272 ? -33.224 -25.343 -14.503 1.0 89.22 272 A 1 
ATOM 2188  C CB  . GLN A ? 272 ? -32.619 -26.154 -17.744 1.0 89.22 272 A 1 
ATOM 2189  C CG  . GLN A ? 272 ? -31.844 -27.007 -18.737 1.0 89.22 272 A 1 
ATOM 2190  C CD  . GLN A ? 272 ? -30.623 -26.298 -19.291 1.0 89.22 272 A 1 
ATOM 2191  O OE1 . GLN A ? 272 ? -30.525 -25.072 -19.243 1.0 89.22 272 A 1 
ATOM 2192  N NE2 . GLN A ? 272 ? -29.683 -27.070 -19.824 1.0 89.22 272 A 1 
ATOM 2193  N N   . LEU A ? 273 ? -32.774 -23.693 -15.972 1.0 89.07 273 A 1 
ATOM 2194  C CA  . LEU A ? 273 ? -33.542 -22.705 -15.236 1.0 89.07 273 A 1 
ATOM 2195  C C   . LEU A ? 273 ? -35.040 -22.951 -15.425 1.0 89.07 273 A 1 
ATOM 2196  O O   . LEU A ? 273 ? -35.457 -23.552 -16.418 1.0 89.07 273 A 1 
ATOM 2197  C CB  . LEU A ? 273 ? -33.182 -21.296 -15.700 1.0 89.07 273 A 1 
ATOM 2198  C CG  . LEU A ? 273 ? -31.720 -20.880 -15.529 1.0 89.07 273 A 1 
ATOM 2199  C CD1 . LEU A ? 273 ? -31.504 -19.460 -16.030 1.0 89.07 273 A 1 
ATOM 2200  C CD2 . LEU A ? 273 ? -31.289 -21.011 -14.076 1.0 89.07 273 A 1 
ATOM 2201  N N   . PRO A ? 274 ? -35.871 -22.507 -14.471 1.0 83.95 274 A 1 
ATOM 2202  C CA  . PRO A ? 274 ? -37.325 -22.664 -14.628 1.0 83.95 274 A 1 
ATOM 2203  C C   . PRO A ? 274 ? -37.854 -21.969 -15.872 1.0 83.95 274 A 1 
ATOM 2204  O O   . PRO A ? 274 ? -37.804 -20.739 -15.978 1.0 83.95 274 A 1 
ATOM 2205  C CB  . PRO A ? 274 ? -37.886 -22.030 -13.349 1.0 83.95 274 A 1 
ATOM 2206  C CG  . PRO A ? 274 ? -36.777 -22.140 -12.358 1.0 83.95 274 A 1 
ATOM 2207  C CD  . PRO A ? 274 ? -35.514 -21.964 -13.149 1.0 83.95 274 A 1 
ATOM 2208  N N   . ALA A ? 275 ? -38.362 -22.751 -16.819 1.0 79.74 275 A 1 
ATOM 2209  C CA  . ALA A ? 275 ? -38.843 -22.185 -18.069 1.0 79.74 275 A 1 
ATOM 2210  C C   . ALA A ? 275 ? -40.192 -21.502 -17.856 1.0 79.74 275 A 1 
ATOM 2211  O O   . ALA A ? 275 ? -41.063 -22.043 -17.168 1.0 79.74 275 A 1 
ATOM 2212  C CB  . ALA A ? 275 ? -38.969 -23.271 -19.136 1.0 79.74 275 A 1 
ATOM 2213  N N   . PRO A ? 276 ? -40.395 -20.313 -18.430 1.0 79.67 276 A 1 
ATOM 2214  C CA  . PRO A ? 276 ? -41.690 -19.632 -18.285 1.0 79.67 276 A 1 
ATOM 2215  C C   . PRO A ? 276 ? -42.800 -20.316 -19.068 1.0 79.67 276 A 1 
ATOM 2216  O O   . PRO A ? 276 ? -42.603 -21.398 -19.630 1.0 79.67 276 A 1 
ATOM 2217  C CB  . PRO A ? 276 ? -41.411 -18.222 -18.828 1.0 79.67 276 A 1 
ATOM 2218  C CG  . PRO A ? 276 ? -39.914 -18.088 -18.836 1.0 79.67 276 A 1 
ATOM 2219  C CD  . PRO A ? 276 ? -39.398 -19.464 -19.101 1.0 79.67 276 A 1 
ATOM 2220  N N   . LYS A ? 277 ? -43.975 -19.686 -19.113 1.0 78.34 277 A 1 
ATOM 2221  C CA  . LYS A ? 277 ? -45.107 -20.252 -19.835 1.0 78.34 277 A 1 
ATOM 2222  C C   . LYS A ? 277 ? -44.998 -20.067 -21.342 1.0 78.34 277 A 1 
ATOM 2223  O O   . LYS A ? 277 ? -45.669 -20.788 -22.090 1.0 78.34 277 A 1 
ATOM 2224  C CB  . LYS A ? 277 ? -46.413 -19.630 -19.335 1.0 78.34 277 A 1 
ATOM 2225  C CG  . LYS A ? 277 ? -46.677 -19.844 -17.854 1.0 78.34 277 A 1 
ATOM 2226  C CD  . LYS A ? 277 ? -47.986 -19.199 -17.428 1.0 78.34 277 A 1 
ATOM 2227  C CE  . LYS A ? 277 ? -48.249 -19.410 -15.946 1.0 78.34 277 A 1 
ATOM 2228  N NZ  . LYS A ? 277 ? -49.528 -18.783 -15.512 1.0 78.34 277 A 1 
ATOM 2229  N N   . TRP A ? 278 ? -44.177 -19.127 -21.804 1.0 81.76 278 A 1 
ATOM 2230  C CA  . TRP A ? 278 ? -44.023 -18.878 -23.231 1.0 81.76 278 A 1 
ATOM 2231  C C   . TRP A ? 278 ? -43.126 -19.950 -23.839 1.0 81.76 278 A 1 
ATOM 2232  O O   . TRP A ? 278 ? -41.988 -20.140 -23.397 1.0 81.76 278 A 1 
ATOM 2233  C CB  . TRP A ? 278 ? -43.445 -17.484 -23.467 1.0 81.76 278 A 1 
ATOM 2234  C CG  . TRP A ? 278 ? -43.580 -16.998 -24.880 1.0 81.76 278 A 1 
ATOM 2235  C CD1 . TRP A ? 278 ? -44.122 -17.676 -25.933 1.0 81.76 278 A 1 
ATOM 2236  C CD2 . TRP A ? 278 ? -43.172 -15.723 -25.392 1.0 81.76 278 A 1 
ATOM 2237  N NE1 . TRP A ? 278 ? -44.073 -16.905 -27.069 1.0 81.76 278 A 1 
ATOM 2238  C CE2 . TRP A ? 278 ? -43.495 -15.701 -26.763 1.0 81.76 278 A 1 
ATOM 2239  C CE3 . TRP A ? 278 ? -42.564 -14.599 -24.824 1.0 81.76 278 A 1 
ATOM 2240  C CZ2 . TRP A ? 278 ? -43.230 -14.600 -27.575 1.0 81.76 278 A 1 
ATOM 2241  C CZ3 . TRP A ? 278 ? -42.302 -13.507 -25.632 1.0 81.76 278 A 1 
ATOM 2242  C CH2 . TRP A ? 278 ? -42.634 -13.515 -26.992 1.0 81.76 278 A 1 
ATOM 2243  N N   . ALA A ? 279 ? -43.639 -20.650 -24.853 1.0 83.59 279 A 1 
ATOM 2244  C CA  . ALA A ? 279 ? -42.877 -21.726 -25.476 1.0 83.59 279 A 1 
ATOM 2245  C C   . ALA A ? 279 ? -41.801 -21.189 -26.413 1.0 83.59 279 A 1 
ATOM 2246  O O   . ALA A ? 279 ? -40.695 -21.738 -26.469 1.0 83.59 279 A 1 
ATOM 2247  C CB  . ALA A ? 279 ? -43.816 -22.669 -26.228 1.0 83.59 279 A 1 
ATOM 2248  N N   . GLU A ? 280 ? -42.105 -20.122 -27.155 1.0 84.9  280 A 1 
ATOM 2249  C CA  . GLU A ? 280 ? -41.131 -19.557 -28.081 1.0 84.9  280 A 1 
ATOM 2250  C C   . GLU A ? 280 ? -39.991 -18.847 -27.365 1.0 84.9  280 A 1 
ATOM 2251  O O   . GLU A ? 280 ? -38.939 -18.621 -27.973 1.0 84.9  280 A 1 
ATOM 2252  C CB  . GLU A ? 280 ? -41.818 -18.591 -29.050 1.0 84.9  280 A 1 
ATOM 2253  C CG  . GLU A ? 280 ? -42.662 -19.263 -30.127 1.0 84.9  280 A 1 
ATOM 2254  C CD  . GLU A ? 280 ? -43.962 -19.838 -29.593 1.0 84.9  280 A 1 
ATOM 2255  O OE1 . GLU A ? 280 ? -44.351 -19.486 -28.460 1.0 84.9  280 A 1 
ATOM 2256  O OE2 . GLU A ? 280 ? -44.594 -20.644 -30.308 1.0 84.9  280 A 1 
ATOM 2257  N N   . LEU A ? 281 ? -40.171 -18.491 -26.093 1.0 88.04 281 A 1 
ATOM 2258  C CA  . LEU A ? 281 ? -39.126 -17.823 -25.327 1.0 88.04 281 A 1 
ATOM 2259  C C   . LEU A ? 281 ? -38.288 -18.805 -24.518 1.0 88.04 281 A 1 
ATOM 2260  O O   . LEU A ? 281 ? -37.086 -18.586 -24.332 1.0 88.04 281 A 1 
ATOM 2261  C CB  . LEU A ? 281 ? -39.746 -16.775 -24.398 1.0 88.04 281 A 1 
ATOM 2262  C CG  . LEU A ? 281 ? -38.784 -15.929 -23.562 1.0 88.04 281 A 1 
ATOM 2263  C CD1 . LEU A ? 281 ? -37.848 -15.134 -24.459 1.0 88.04 281 A 1 
ATOM 2264  C CD2 . LEU A ? 281 ? -39.553 -15.006 -22.630 1.0 88.04 281 A 1 
ATOM 2265  N N   . ALA A ? 282 ? -38.899 -19.889 -24.036 1.0 88.3  282 A 1 
ATOM 2266  C CA  . ALA A ? 282 ? -38.162 -20.860 -23.235 1.0 88.3  282 A 1 
ATOM 2267  C C   . ALA A ? 282 ? -37.201 -21.682 -24.084 1.0 88.3  282 A 1 
ATOM 2268  O O   . ALA A ? 282 ? -36.172 -22.145 -23.579 1.0 88.3  282 A 1 
ATOM 2269  C CB  . ALA A ? 282 ? -39.134 -21.779 -22.497 1.0 88.3  282 A 1 
ATOM 2270  N N   . ASN A ? 283 ? -37.513 -21.875 -25.368 1.0 90.79 283 A 1 
ATOM 2271  C CA  . ASN A ? 283 ? -36.636 -22.660 -26.229 1.0 90.79 283 A 1 
ATOM 2272  C C   . ASN A ? 283 ? -35.364 -21.902 -26.582 1.0 90.79 283 A 1 
ATOM 2273  O O   . ASN A ? 283 ? -34.319 -22.521 -26.811 1.0 90.79 283 A 1 
ATOM 2274  C CB  . ASN A ? 283 ? -37.379 -23.072 -27.501 1.0 90.79 283 A 1 
ATOM 2275  C CG  . ASN A ? 283 ? -38.583 -23.947 -27.215 1.0 90.79 283 A 1 
ATOM 2276  O OD1 . ASN A ? 283 ? -38.605 -24.692 -26.235 1.0 90.79 283 A 1 
ATOM 2277  N ND2 . ASN A ? 283 ? -39.594 -23.860 -28.071 1.0 90.79 283 A 1 
ATOM 2278  N N   . LEU A ? 284 ? -35.428 -20.569 -26.630 1.0 92.64 284 A 1 
ATOM 2279  C CA  . LEU A ? 284 ? -34.241 -19.786 -26.958 1.0 92.64 284 A 1 
ATOM 2280  C C   . LEU A ? 284 ? -33.248 -19.757 -25.803 1.0 92.64 284 A 1 
ATOM 2281  O O   . LEU A ? 284 ? -32.034 -19.728 -26.032 1.0 92.64 284 A 1 
ATOM 2282  C CB  . LEU A ? 284 ? -34.644 -18.364 -27.351 1.0 92.64 284 A 1 
ATOM 2283  C CG  . LEU A ? 284 ? -33.519 -17.424 -27.788 1.0 92.64 284 A 1 
ATOM 2284  C CD1 . LEU A ? 284 ? -32.798 -17.978 -29.008 1.0 92.64 284 A 1 
ATOM 2285  C CD2 . LEU A ? 284 ? -34.061 -16.031 -28.068 1.0 92.64 284 A 1 
ATOM 2286  N N   . ILE A ? 285 ? -33.740 -19.769 -24.563 1.0 93.77 285 A 1 
ATOM 2287  C CA  . ILE A ? 285 ? -32.846 -19.737 -23.410 1.0 93.77 285 A 1 
ATOM 2288  C C   . ILE A ? 285 ? -32.123 -21.070 -23.256 1.0 93.77 285 A 1 
ATOM 2289  O O   . ILE A ? 285 ? -30.942 -21.113 -22.887 1.0 93.77 285 A 1 
ATOM 2290  C CB  . ILE A ? 285 ? -33.631 -19.365 -22.139 1.0 93.77 285 A 1 
ATOM 2291  C CG1 . ILE A ? 285 ? -34.370 -18.041 -22.338 1.0 93.77 285 A 1 
ATOM 2292  C CG2 . ILE A ? 285 ? -32.701 -19.279 -20.938 1.0 93.77 285 A 1 
ATOM 2293  C CD1 . ILE A ? 285 ? -35.176 -17.603 -21.135 1.0 93.77 285 A 1 
ATOM 2294  N N   . ASN A ? 286 ? -32.812 -22.177 -23.542 1.0 93.16 286 A 1 
ATOM 2295  C CA  . ASN A ? 286 ? -32.191 -23.490 -23.404 1.0 93.16 286 A 1 
ATOM 2296  C C   . ASN A ? 286 ? -31.118 -23.722 -24.460 1.0 93.16 286 A 1 
ATOM 2297  O O   . ASN A ? 286 ? -30.154 -24.454 -24.209 1.0 93.16 286 A 1 
ATOM 2298  C CB  . ASN A ? 286 ? -33.255 -24.585 -23.481 1.0 93.16 286 A 1 
ATOM 2299  C CG  . ASN A ? 286 ? -34.293 -24.467 -22.382 1.0 93.16 286 A 1 
ATOM 2300  O OD1 . ASN A ? 286 ? -34.003 -23.985 -21.287 1.0 93.16 286 A 1 
ATOM 2301  N ND2 . ASN A ? 286 ? -35.513 -24.907 -22.670 1.0 93.16 286 A 1 
ATOM 2302  N N   . ASN A ? 287 ? -31.263 -23.115 -25.640 1.0 93.82 287 A 1 
ATOM 2303  C CA  . ASN A ? 287 ? -30.261 -23.291 -26.686 1.0 93.82 287 A 1 
ATOM 2304  C C   . ASN A ? 287 ? -29.002 -22.487 -26.387 1.0 93.82 287 A 1 
ATOM 2305  O O   . ASN A ? 287 ? -27.886 -22.949 -26.654 1.0 93.82 287 A 1 
ATOM 2306  C CB  . ASN A ? 287 ? -30.842 -22.896 -28.043 1.0 93.82 287 A 1 
ATOM 2307  C CG  . ASN A ? 287 ? -32.003 -23.778 -28.459 1.0 93.82 287 A 1 
ATOM 2308  O OD1 . ASN A ? 287 ? -32.065 -24.953 -28.097 1.0 93.82 287 A 1 
ATOM 2309  N ND2 . ASN A ? 287 ? -32.931 -23.214 -29.222 1.0 93.82 287 A 1 
ATOM 2310  N N   . CYS A ? 288 ? -29.158 -21.284 -25.833 1.0 95.81 288 A 1 
ATOM 2311  C CA  . CYS A ? 288 ? -28.000 -20.460 -25.505 1.0 95.81 288 A 1 
ATOM 2312  C C   . CYS A ? 288 ? -27.285 -20.951 -24.254 1.0 95.81 288 A 1 
ATOM 2313  O O   . CYS A ? 288 ? -26.081 -20.714 -24.101 1.0 95.81 288 A 1 
ATOM 2314  C CB  . CYS A ? 288 ? -28.425 -19.001 -25.328 1.0 95.81 288 A 1 
ATOM 2315  S SG  . CYS A ? 288 ? -29.176 -18.259 -26.796 1.0 95.81 288 A 1 
ATOM 2316  N N   . MET A ? 289 ? -27.995 -21.628 -23.358 1.0 95.22 289 A 1 
ATOM 2317  C CA  . MET A ? 289 ? -27.405 -22.150 -22.126 1.0 95.22 289 A 1 
ATOM 2318  C C   . MET A ? 289 ? -27.255 -23.668 -22.206 1.0 95.22 289 A 1 
ATOM 2319  O O   . MET A ? 289 ? -27.844 -24.429 -21.437 1.0 95.22 289 A 1 
ATOM 2320  C CB  . MET A ? 289 ? -28.246 -21.737 -20.922 1.0 95.22 289 A 1 
ATOM 2321  C CG  . MET A ? 289 ? -28.352 -20.233 -20.727 1.0 95.22 289 A 1 
ATOM 2322  S SD  . MET A ? 289 ? -29.358 -19.784 -19.299 1.0 95.22 289 A 1 
ATOM 2323  C CE  . MET A ? 289 ? -28.437 -20.565 -17.976 1.0 95.22 289 A 1 
ATOM 2324  N N   . ASP A ? 290 ? -26.444 -24.103 -23.164 1.0 94.78 290 A 1 
ATOM 2325  C CA  . ASP A ? 290 ? -26.168 -25.515 -23.379 1.0 94.78 290 A 1 
ATOM 2326  C C   . ASP A ? 290 ? -24.816 -25.879 -22.778 1.0 94.78 290 A 1 
ATOM 2327  O O   . ASP A ? 290 ? -23.892 -25.063 -22.737 1.0 94.78 290 A 1 
ATOM 2328  C CB  . ASP A ? 290 ? -26.187 -25.852 -24.873 1.0 94.78 290 A 1 
ATOM 2329  C CG  . ASP A ? 290 ? -26.386 -27.334 -25.138 1.0 94.78 290 A 1 
ATOM 2330  O OD1 . ASP A ? 290 ? -26.016 -28.157 -24.274 1.0 94.78 290 A 1 
ATOM 2331  O OD2 . ASP A ? 290 ? -26.915 -27.676 -26.216 1.0 94.78 290 A 1 
ATOM 2332  N N   . TYR A ? 291 ? -24.711 -27.122 -22.306 1.0 93.35 291 A 1 
ATOM 2333  C CA  . TYR A ? 291 ? -23.468 -27.598 -21.712 1.0 93.35 291 A 1 
ATOM 2334  C C   . TYR A ? 291 ? -22.416 -27.954 -22.753 1.0 93.35 291 A 1 
ATOM 2335  O O   . TYR A ? 291 ? -21.233 -28.050 -22.410 1.0 93.35 291 A 1 
ATOM 2336  C CB  . TYR A ? 291 ? -23.740 -28.812 -20.820 1.0 93.35 291 A 1 
ATOM 2337  C CG  . TYR A ? 291 ? -24.649 -28.519 -19.647 1.0 93.35 291 A 1 
ATOM 2338  C CD1 . TYR A ? 291 ? -26.023 -28.696 -19.746 1.0 93.35 291 A 1 
ATOM 2339  C CD2 . TYR A ? 291 ? -24.132 -28.065 -18.440 1.0 93.35 291 A 1 
ATOM 2340  C CE1 . TYR A ? 291 ? -26.857 -28.430 -18.677 1.0 93.35 291 A 1 
ATOM 2341  C CE2 . TYR A ? 291 ? -24.958 -27.797 -17.365 1.0 93.35 291 A 1 
ATOM 2342  C CZ  . TYR A ? 291 ? -26.319 -27.980 -17.489 1.0 93.35 291 A 1 
ATOM 2343  O OH  . TYR A ? 291 ? -27.145 -27.714 -16.421 1.0 93.35 291 A 1 
ATOM 2344  N N   . GLU A ? 292 ? -22.816 -28.151 -24.010 1.0 93.12 292 A 1 
ATOM 2345  C CA  . GLU A ? 292 ? -21.878 -28.486 -25.070 1.0 93.12 292 A 1 
ATOM 2346  C C   . GLU A ? 292 ? -21.560 -27.241 -25.878 1.0 93.12 292 A 1 
ATOM 2347  O O   . GLU A ? 292 ? -22.477 -26.654 -26.476 1.0 93.12 292 A 1 
ATOM 2348  C CB  . GLU A ? 292 ? -22.455 -29.569 -25.975 1.0 93.12 292 A 1 
ATOM 2349  C CG  . GLU A ? 292 ? -21.538 -29.984 -27.116 1.0 93.12 292 A 1 
ATOM 2350  C CD  . GLU A ? 292 ? -20.296 -30.714 -26.638 1.0 93.12 292 A 1 
ATOM 2351  O OE1 . GLU A ? 292 ? -20.323 -31.274 -25.522 1.0 93.12 292 A 1 
ATOM 2352  O OE2 . GLU A ? 292 ? -19.292 -30.726 -27.380 1.0 93.12 292 A 1 
ATOM 2353  N N   . PRO A ? 293 ? -20.301 -26.796 -25.926 1.0 92.55 293 A 1 
ATOM 2354  C CA  . PRO A ? 293 ? -19.985 -25.592 -26.710 1.0 92.55 293 A 1 
ATOM 2355  C C   . PRO A ? 293 ? -20.203 -25.770 -28.202 1.0 92.55 293 A 1 
ATOM 2356  O O   . PRO A ? 293 ? -20.432 -24.777 -28.903 1.0 92.55 293 A 1 
ATOM 2357  C CB  . PRO A ? 293 ? -18.506 -25.336 -26.384 1.0 92.55 293 A 1 
ATOM 2358  C CG  . PRO A ? 293 ? -18.253 -26.084 -25.109 1.0 92.55 293 A 1 
ATOM 2359  C CD  . PRO A ? 293 ? -19.137 -27.290 -25.173 1.0 92.55 293 A 1 
ATOM 2360  N N   . ASP A ? 294 ? -20.139 -27.002 -28.711 1.0 89.27 294 A 1 
ATOM 2361  C CA  . ASP A ? 294 ? -20.334 -27.230 -30.137 1.0 89.27 294 A 1 
ATOM 2362  C C   . ASP A ? 294 ? -21.794 -27.110 -30.551 1.0 89.27 294 A 1 
ATOM 2363  O O   . ASP A ? 294 ? -22.074 -26.910 -31.738 1.0 89.27 294 A 1 
ATOM 2364  C CB  . ASP A ? 294 ? -19.794 -28.607 -30.529 1.0 89.27 294 A 1 
ATOM 2365  C CG  . ASP A ? 294 ? -18.313 -28.754 -30.242 1.0 89.27 294 A 1 
ATOM 2366  O OD1 . ASP A ? 294 ? -17.591 -27.736 -30.295 1.0 89.27 294 A 1 
ATOM 2367  O OD2 . ASP A ? 294 ? -17.870 -29.889 -29.965 1.0 89.27 294 A 1 
ATOM 2368  N N   . PHE A ? 295 ? -22.727 -27.227 -29.608 1.0 92.97 295 A 1 
ATOM 2369  C CA  . PHE A ? 295 ? -24.150 -27.131 -29.900 1.0 92.97 295 A 1 
ATOM 2370  C C   . PHE A ? 295 ? -24.723 -25.748 -29.617 1.0 92.97 295 A 1 
ATOM 2371  O O   . PHE A ? 295 ? -25.920 -25.534 -29.829 1.0 92.97 295 A 1 
ATOM 2372  C CB  . PHE A ? 295 ? -24.926 -28.183 -29.099 1.0 92.97 295 A 1 
ATOM 2373  C CG  . PHE A ? 295 ? -24.610 -29.599 -29.490 1.0 92.97 295 A 1 
ATOM 2374  C CD1 . PHE A ? 295 ? -24.126 -29.892 -30.755 1.0 92.97 295 A 1 
ATOM 2375  C CD2 . PHE A ? 295 ? -24.797 -30.637 -28.593 1.0 92.97 295 A 1 
ATOM 2376  C CE1 . PHE A ? 295 ? -23.835 -31.194 -31.117 1.0 92.97 295 A 1 
ATOM 2377  C CE2 . PHE A ? 295 ? -24.507 -31.941 -28.949 1.0 92.97 295 A 1 
ATOM 2378  C CZ  . PHE A ? 295 ? -24.026 -32.220 -30.213 1.0 92.97 295 A 1 
ATOM 2379  N N   . ARG A ? 296 ? -23.906 -24.813 -29.147 1.0 94.77 296 A 1 
ATOM 2380  C CA  . ARG A ? 296 ? -24.386 -23.467 -28.861 1.0 94.77 296 A 1 
ATOM 2381  C C   . ARG A ? 296 ? -24.457 -22.660 -30.151 1.0 94.77 296 A 1 
ATOM 2382  O O   . ARG A ? 296 ? -23.442 -22.529 -30.844 1.0 94.77 296 A 1 
ATOM 2383  C CB  . ARG A ? 296 ? -23.472 -22.775 -27.858 1.0 94.77 296 A 1 
ATOM 2384  C CG  . ARG A ? 296 ? -23.379 -23.478 -26.514 1.0 94.77 296 A 1 
ATOM 2385  C CD  . ARG A ? 296 ? -22.458 -22.732 -25.563 1.0 94.77 296 A 1 
ATOM 2386  N NE  . ARG A ? 296 ? -22.343 -23.404 -24.274 1.0 94.77 296 A 1 
ATOM 2387  C CZ  . ARG A ? 296 ? -21.608 -22.963 -23.262 1.0 94.77 296 A 1 
ATOM 2388  N NH1 . ARG A ? 296 ? -20.907 -21.845 -23.352 1.0 94.77 296 A 1 
ATOM 2389  N NH2 . ARG A ? 296 ? -21.577 -23.662 -22.130 1.0 94.77 296 A 1 
ATOM 2390  N N   . PRO A ? 297 ? -25.615 -22.111 -30.511 1.0 93.94 297 A 1 
ATOM 2391  C CA  . PRO A ? 297 ? -25.706 -21.324 -31.743 1.0 93.94 297 A 1 
ATOM 2392  C C   . PRO A ? 297 ? -25.008 -19.981 -31.603 1.0 93.94 297 A 1 
ATOM 2393  O O   . PRO A ? 297 ? -24.844 -19.439 -30.507 1.0 93.94 297 A 1 
ATOM 2394  C CB  . PRO A ? 297 ? -27.215 -21.148 -31.940 1.0 93.94 297 A 1 
ATOM 2395  C CG  . PRO A ? 297 ? -27.774 -21.224 -30.558 1.0 93.94 297 A 1 
ATOM 2396  C CD  . PRO A ? 297 ? -26.911 -22.211 -29.817 1.0 93.94 297 A 1 
ATOM 2397  N N   . SER A ? 298 ? -24.593 -19.443 -32.747 1.0 93.55 298 A 1 
ATOM 2398  C CA  . SER A ? 298 ? -23.904 -18.164 -32.784 1.0 93.55 298 A 1 
ATOM 2399  C C   . SER A ? 298 ? -24.897 -17.021 -32.584 1.0 93.55 298 A 1 
ATOM 2400  O O   . SER A ? 298 ? -26.113 -17.219 -32.512 1.0 93.55 298 A 1 
ATOM 2401  C CB  . SER A ? 298 ? -23.144 -18.009 -34.099 1.0 93.55 298 A 1 
ATOM 2402  O OG  . SER A ? 298 ? -24.025 -18.071 -35.208 1.0 93.55 298 A 1 
ATOM 2403  N N   . PHE A ? 299 ? -24.368 -15.799 -32.494 1.0 94.45 299 A 1 
ATOM 2404  C CA  . PHE A ? 299 ? -25.208 -14.625 -32.297 1.0 94.45 299 A 1 
ATOM 2405  C C   . PHE A ? 299 ? -25.972 -14.226 -33.552 1.0 94.45 299 A 1 
ATOM 2406  O O   . PHE A ? 299 ? -26.876 -13.388 -33.463 1.0 94.45 299 A 1 
ATOM 2407  C CB  . PHE A ? 299 ? -24.358 -13.447 -31.816 1.0 94.45 299 A 1 
ATOM 2408  C CG  . PHE A ? 299 ? -23.677 -13.688 -30.498 1.0 94.45 299 A 1 
ATOM 2409  C CD1 . PHE A ? 299 ? -24.327 -13.412 -29.307 1.0 94.45 299 A 1 
ATOM 2410  C CD2 . PHE A ? 299 ? -22.387 -14.190 -30.452 1.0 94.45 299 A 1 
ATOM 2411  C CE1 . PHE A ? 299 ? -23.702 -13.632 -28.093 1.0 94.45 299 A 1 
ATOM 2412  C CE2 . PHE A ? 299 ? -21.758 -14.413 -29.242 1.0 94.45 299 A 1 
ATOM 2413  C CZ  . PHE A ? 299 ? -22.416 -14.134 -28.061 1.0 94.45 299 A 1 
ATOM 2414  N N   . ARG A ? 300 ? -25.637 -14.799 -34.710 1.0 91.7  300 A 1 
ATOM 2415  C CA  . ARG A ? 300 ? -26.353 -14.456 -35.935 1.0 91.7  300 A 1 
ATOM 2416  C C   . ARG A ? 300 ? -27.746 -15.073 -35.952 1.0 91.7  300 A 1 
ATOM 2417  O O   . ARG A ? 300 ? -28.711 -14.430 -36.381 1.0 91.7  300 A 1 
ATOM 2418  C CB  . ARG A ? 300 ? -25.549 -14.906 -37.155 1.0 91.7  300 A 1 
ATOM 2419  C CG  . ARG A ? 300 ? -26.195 -14.559 -38.487 1.0 91.7  300 A 1 
ATOM 2420  C CD  . ARG A ? 300 ? -25.336 -15.017 -39.654 1.0 91.7  300 A 1 
ATOM 2421  N NE  . ARG A ? 300 ? -25.941 -14.686 -40.939 1.0 91.7  300 A 1 
ATOM 2422  C CZ  . ARG A ? 300 ? -25.739 -13.549 -41.591 1.0 91.7  300 A 1 
ATOM 2423  N NH1 . ARG A ? 300 ? -24.949 -12.605 -41.106 1.0 91.7  300 A 1 
ATOM 2424  N NH2 . ARG A ? 300 ? -26.345 -13.355 -42.759 1.0 91.7  300 A 1 
ATOM 2425  N N   . ALA A ? 301 ? -27.872 -16.318 -35.487 1.0 90.85 301 A 1 
ATOM 2426  C CA  . ALA A ? 301 ? -29.174 -16.972 -35.451 1.0 90.85 301 A 1 
ATOM 2427  C C   . ALA A ? 301 ? -30.057 -16.445 -34.328 1.0 90.85 301 A 1 
ATOM 2428  O O   . ALA A ? 301 ? -31.274 -16.654 -34.363 1.0 90.85 301 A 1 
ATOM 2429  C CB  . ALA A ? 301 ? -29.001 -18.485 -35.309 1.0 90.85 301 A 1 
ATOM 2430  N N   . ILE A ? 302 ? -29.474 -15.770 -33.334 1.0 93.69 302 A 1 
ATOM 2431  C CA  . ILE A ? 302 ? -30.274 -15.229 -32.240 1.0 93.69 302 A 1 
ATOM 2432  C C   . ILE A ? 302 ? -31.072 -14.017 -32.703 1.0 93.69 302 A 1 
ATOM 2433  O O   . ILE A ? 302 ? -32.209 -13.808 -32.263 1.0 93.69 302 A 1 
ATOM 2434  C CB  . ILE A ? 302 ? -29.370 -14.887 -31.040 1.0 93.69 302 A 1 
ATOM 2435  C CG1 . ILE A ? 302 ? -28.571 -16.118 -30.609 1.0 93.69 302 A 1 
ATOM 2436  C CG2 . ILE A ? 302 ? -30.196 -14.359 -29.877 1.0 93.69 302 A 1 
ATOM 2437  C CD1 . ILE A ? 302 ? -27.647 -15.868 -29.437 1.0 93.69 302 A 1 
ATOM 2438  N N   . ILE A ? 303 ? -30.502 -13.206 -33.598 1.0 92.86 303 A 1 
ATOM 2439  C CA  . ILE A ? 303 ? -31.207 -12.026 -34.089 1.0 92.86 303 A 1 
ATOM 2440  C C   . ILE A ? 303 ? -32.439 -12.431 -34.888 1.0 92.86 303 A 1 
ATOM 2441  O O   . ILE A ? 303 ? -33.480 -11.764 -34.833 1.0 92.86 303 A 1 
ATOM 2442  C CB  . ILE A ? 303 ? -30.255 -11.146 -34.919 1.0 92.86 303 A 1 
ATOM 2443  C CG1 . ILE A ? 303 ? -29.003 -10.805 -34.109 1.0 92.86 303 A 1 
ATOM 2444  C CG2 . ILE A ? 303 ? -30.957 -9.873  -35.371 1.0 92.86 303 A 1 
ATOM 2445  C CD1 . ILE A ? 303 ? -28.007 -9.944  -34.856 1.0 92.86 303 A 1 
ATOM 2446  N N   . ARG A ? 304 ? -32.347 -13.532 -35.638 1.0 88.12 304 A 1 
ATOM 2447  C CA  . ARG A ? 304 ? -33.492 -13.995 -36.416 1.0 88.12 304 A 1 
ATOM 2448  C C   . ARG A ? 304 ? -34.612 -14.492 -35.510 1.0 88.12 304 A 1 
ATOM 2449  O O   . ARG A ? 304 ? -35.796 -14.323 -35.827 1.0 88.12 304 A 1 
ATOM 2450  C CB  . ARG A ? 304 ? -33.055 -15.093 -37.386 1.0 88.12 304 A 1 
ATOM 2451  C CG  . ARG A ? 304 ? -34.163 -15.607 -38.291 1.0 88.12 304 A 1 
ATOM 2452  C CD  . ARG A ? 304 ? -33.655 -16.700 -39.217 1.0 88.12 304 A 1 
ATOM 2453  N NE  . ARG A ? 304 ? -33.132 -17.843 -38.477 1.0 88.12 304 A 1 
ATOM 2454  C CZ  . ARG A ? 304 ? -32.617 -18.928 -39.040 1.0 88.12 304 A 1 
ATOM 2455  N NH1 . ARG A ? 304 ? -32.540 -19.054 -40.355 1.0 88.12 304 A 1 
ATOM 2456  N NH2 . ARG A ? 304 ? -32.169 -19.911 -38.265 1.0 88.12 304 A 1 
ATOM 2457  N N   . ASP A ? 305 ? -34.260 -15.102 -34.376 1.0 89.92 305 A 1 
ATOM 2458  C CA  . ASP A ? 305 ? -35.280 -15.599 -33.460 1.0 89.92 305 A 1 
ATOM 2459  C C   . ASP A ? 305 ? -35.966 -14.466 -32.708 1.0 89.92 305 A 1 
ATOM 2460  O O   . ASP A ? 305 ? -37.138 -14.592 -32.336 1.0 89.92 305 A 1 
ATOM 2461  C CB  . ASP A ? 305 ? -34.663 -16.591 -32.474 1.0 89.92 305 A 1 
ATOM 2462  C CG  . ASP A ? 305 ? -34.046 -17.792 -33.164 1.0 89.92 305 A 1 
ATOM 2463  O OD1 . ASP A ? 305 ? -34.099 -17.854 -34.410 1.0 89.92 305 A 1 
ATOM 2464  O OD2 . ASP A ? 305 ? -33.509 -18.673 -32.461 1.0 89.92 305 A 1 
ATOM 2465  N N   . LEU A ? 306 ? -35.260 -13.357 -32.476 1.0 89.32 306 A 1 
ATOM 2466  C CA  . LEU A ? 306 ? -35.863 -12.236 -31.762 1.0 89.32 306 A 1 
ATOM 2467  C C   . LEU A ? 306 ? -36.803 -11.438 -32.656 1.0 89.32 306 A 1 
ATOM 2468  O O   . LEU A ? 306 ? -37.747 -10.815 -32.158 1.0 89.32 306 A 1 
ATOM 2469  C CB  . LEU A ? 306 ? -34.773 -11.327 -31.192 1.0 89.32 306 A 1 
ATOM 2470  C CG  . LEU A ? 306 ? -33.870 -11.942 -30.122 1.0 89.32 306 A 1 
ATOM 2471  C CD1 . LEU A ? 306 ? -32.811 -10.947 -29.675 1.0 89.32 306 A 1 
ATOM 2472  C CD2 . LEU A ? 306 ? -34.692 -12.424 -28.937 1.0 89.32 306 A 1 
ATOM 2473  N N   . ASN A ? 307 ? -36.566 -11.443 -33.970 1.0 85.95 307 A 1 
ATOM 2474  C CA  . ASN A ? 307 ? -37.434 -10.712 -34.885 1.0 85.95 307 A 1 
ATOM 2475  C C   . ASN A ? 307 ? -38.795 -11.375 -35.048 1.0 85.95 307 A 1 
ATOM 2476  O O   . ASN A ? 307 ? -39.755 -10.702 -35.435 1.0 85.95 307 A 1 
ATOM 2477  C CB  . ASN A ? 307 ? -36.759 -10.569 -36.251 1.0 85.95 307 A 1 
ATOM 2478  C CG  . ASN A ? 307 ? -35.469 -9.776  -36.183 1.0 85.95 307 A 1 
ATOM 2479  O OD1 . ASN A ? 307 ? -35.313 -8.894  -35.339 1.0 85.95 307 A 1 
ATOM 2480  N ND2 . ASN A ? 307 ? -34.536 -10.086 -37.075 1.0 85.95 307 A 1 
ATOM 2481  N N   . SER A ? 308 ? -38.900 -12.672 -34.764 1.0 85.2  308 A 1 
ATOM 2482  C CA  . SER A ? 308 ? -40.165 -13.386 -34.873 1.0 85.2  308 A 1 
ATOM 2483  C C   . SER A ? 308 ? -41.025 -13.269 -33.621 1.0 85.2  308 A 1 
ATOM 2484  O O   . SER A ? 308 ? -42.118 -13.843 -33.586 1.0 85.2  308 A 1 
ATOM 2485  C CB  . SER A ? 308 ? -39.909 -14.864 -35.184 1.0 85.2  308 A 1 
ATOM 2486  O OG  . SER A ? 308 ? -39.209 -15.014 -36.407 1.0 85.2  308 A 1 
ATOM 2487  N N   . LEU A ? 309 ? -40.564 -12.546 -32.601 1.0 82.95 309 A 1 
ATOM 2488  C CA  . LEU A ? 309 ? -41.320 -12.377 -31.369 1.0 82.95 309 A 1 
ATOM 2489  C C   . LEU A ? 309 ? -42.193 -11.130 -31.369 1.0 82.95 309 A 1 
ATOM 2490  O O   . LEU A ? 309 ? -43.057 -10.998 -30.495 1.0 82.95 309 A 1 
ATOM 2491  C CB  . LEU A ? 309 ? -40.368 -12.331 -30.168 1.0 82.95 309 A 1 
ATOM 2492  C CG  . LEU A ? 309 ? -39.484 -13.561 -29.956 1.0 82.95 309 A 1 
ATOM 2493  C CD1 . LEU A ? 309 ? -38.600 -13.385 -28.731 1.0 82.95 309 A 1 
ATOM 2494  C CD2 . LEU A ? 309 ? -40.332 -14.818 -29.834 1.0 82.95 309 A 1 
ATOM 2495  N N   . PHE A ? 310 ? -41.993 -10.217 -32.319 1.0 77.78 310 A 1 
ATOM 2496  C CA  . PHE A ? 310 ? -42.780 -8.996  -32.414 1.0 77.78 310 A 1 
ATOM 2497  C C   . PHE A ? 310 ? -44.023 -9.163  -33.282 1.0 77.78 310 A 1 
ATOM 2498  O O   . PHE A ? 310 ? -44.551 -8.168  -33.792 1.0 77.78 310 A 1 
ATOM 2499  C CB  . PHE A ? 310 ? -41.916 -7.851  -32.950 1.0 77.78 310 A 1 
ATOM 2500  C CG  . PHE A ? 310 ? -40.758 -7.498  -32.060 1.0 77.78 310 A 1 
ATOM 2501  C CD1 . PHE A ? 310 ? -40.914 -6.589  -31.026 1.0 77.78 310 A 1 
ATOM 2502  C CD2 . PHE A ? 310 ? -39.513 -8.072  -32.259 1.0 77.78 310 A 1 
ATOM 2503  C CE1 . PHE A ? 310 ? -39.850 -6.261  -30.206 1.0 77.78 310 A 1 
ATOM 2504  C CE2 . PHE A ? 310 ? -38.446 -7.748  -31.443 1.0 77.78 310 A 1 
ATOM 2505  C CZ  . PHE A ? 310 ? -38.615 -6.841  -30.415 1.0 77.78 310 A 1 
ATOM 2506  N N   . THR A ? 311 ? -44.498 -10.392 -33.461 1.0 60.92 311 A 1 
ATOM 2507  C CA  . THR A ? 311 ? -45.682 -10.621 -34.270 1.0 60.92 311 A 1 
ATOM 2508  C C   . THR A ? 311 ? -46.936 -10.197 -33.507 1.0 60.92 311 A 1 
ATOM 2509  O O   . THR A ? 311 ? -46.990 -10.296 -32.278 1.0 60.92 311 A 1 
ATOM 2510  C CB  . THR A ? 311 ? -45.788 -12.093 -34.662 1.0 60.92 311 A 1 
ATOM 2511  O OG1 . THR A ? 311 ? -45.855 -12.901 -33.481 1.0 60.92 311 A 1 
ATOM 2512  C CG2 . THR A ? 311 ? -44.580 -12.511 -35.489 1.0 60.92 311 A 1 
ATOM 2513  N N   . PRO A ? 312 ? -47.962 -9.714  -34.215 1.0 52.06 312 A 1 
ATOM 2514  C CA  . PRO A ? 312 ? -49.201 -9.303  -33.533 1.0 52.06 312 A 1 
ATOM 2515  C C   . PRO A ? 312 ? -49.941 -10.446 -32.857 1.0 52.06 312 A 1 
ATOM 2516  O O   . PRO A ? 312 ? -50.838 -10.180 -32.047 1.0 52.06 312 A 1 
ATOM 2517  C CB  . PRO A ? 312 ? -50.042 -8.693  -34.664 1.0 52.06 312 A 1 
ATOM 2518  C CG  . PRO A ? 312 ? -49.054 -8.340  -35.732 1.0 52.06 312 A 1 
ATOM 2519  C CD  . PRO A ? 312 ? -47.987 -9.387  -35.650 1.0 52.06 312 A 1 
ATOM 2520  N N   . ASP A ? 313 ? -49.600 -11.701 -33.159 1.0 49.46 313 A 1 
ATOM 2521  C CA  . ASP A ? 313 ? -50.282 -12.830 -32.537 1.0 49.46 313 A 1 
ATOM 2522  C C   . ASP A ? 313 ? -49.917 -12.992 -31.067 1.0 49.46 313 A 1 
ATOM 2523  O O   . ASP A ? 313 ? -50.667 -13.634 -30.324 1.0 49.46 313 A 1 
ATOM 2524  C CB  . ASP A ? 313 ? -49.965 -14.119 -33.296 1.0 49.46 313 A 1 
ATOM 2525  C CG  . ASP A ? 313 ? -50.399 -14.062 -34.748 1.0 49.46 313 A 1 
ATOM 2526  O OD1 . ASP A ? 313 ? -51.387 -13.359 -35.048 1.0 49.46 313 A 1 
ATOM 2527  O OD2 . ASP A ? 313 ? -49.751 -14.720 -35.589 1.0 49.46 313 A 1 
ATOM 2528  N N   . TYR A ? 314 ? -48.791 -12.431 -30.633 1.0 52.24 314 A 1 
ATOM 2529  C CA  . TYR A ? 314 ? -48.336 -12.522 -29.250 1.0 52.24 314 A 1 
ATOM 2530  C C   . TYR A ? 314 ? -48.401 -11.166 -28.551 1.0 52.24 314 A 1 
ATOM 2531  O O   . TYR A ? 314 ? -47.436 -10.723 -27.926 1.0 52.24 314 A 1 
ATOM 2532  C CB  . TYR A ? 314 ? -46.921 -13.090 -29.182 1.0 52.24 314 A 1 
ATOM 2533  C CG  . TYR A ? 314 ? -46.809 -14.518 -29.665 1.0 52.24 314 A 1 
ATOM 2534  C CD1 . TYR A ? 314 ? -46.989 -15.583 -28.792 1.0 52.24 314 A 1 
ATOM 2535  C CD2 . TYR A ? 314 ? -46.523 -14.802 -30.994 1.0 52.24 314 A 1 
ATOM 2536  C CE1 . TYR A ? 314 ? -46.887 -16.890 -29.229 1.0 52.24 314 A 1 
ATOM 2537  C CE2 . TYR A ? 314 ? -46.420 -16.106 -31.441 1.0 52.24 314 A 1 
ATOM 2538  C CZ  . TYR A ? 314 ? -46.603 -17.146 -30.554 1.0 52.24 314 A 1 
ATOM 2539  O OH  . TYR A ? 314 ? -46.500 -18.446 -30.993 1.0 52.24 314 A 1 
ATOM 2540  N N   . GLU A ? 315 ? -49.548 -10.493 -28.650 1.0 48.47 315 A 1 
ATOM 2541  C CA  . GLU A ? 315 ? -49.749 -9.204  -28.006 1.0 48.47 315 A 1 
ATOM 2542  C C   . GLU A ? 315 ? -50.861 -9.213  -26.967 1.0 48.47 315 A 1 
ATOM 2543  O O   . GLU A ? 315 ? -51.004 -8.230  -26.232 1.0 48.47 315 A 1 
ATOM 2544  C CB  . GLU A ? 315 ? -50.051 -8.124  -29.056 1.0 48.47 315 A 1 
ATOM 2545  C CG  . GLU A ? 315 ? -48.918 -7.879  -30.039 1.0 48.47 315 A 1 
ATOM 2546  C CD  . GLU A ? 315 ? -49.234 -6.773  -31.027 1.0 48.47 315 A 1 
ATOM 2547  O OE1 . GLU A ? 315 ? -50.346 -6.209  -30.955 1.0 48.47 315 A 1 
ATOM 2548  O OE2 . GLU A ? 315 ? -48.369 -6.467  -31.875 1.0 48.47 315 A 1 
ATOM 2549  N N   . LEU A ? 316 ? -51.645 -10.285 -26.884 1.0 47.24 316 A 1 
ATOM 2550  C CA  . LEU A ? 316 ? -52.730 -10.390 -25.919 1.0 47.24 316 A 1 
ATOM 2551  C C   . LEU A ? 316 ? -52.293 -11.032 -24.608 1.0 47.24 316 A 1 
ATOM 2552  O O   . LEU A ? 316 ? -53.134 -11.249 -23.729 1.0 47.24 316 A 1 
ATOM 2553  C CB  . LEU A ? 316 ? -53.895 -11.180 -26.521 1.0 47.24 316 A 1 
ATOM 2554  C CG  . LEU A ? 316 ? -54.529 -10.597 -27.785 1.0 47.24 316 A 1 
ATOM 2555  C CD1 . LEU A ? 316 ? -55.666 -11.481 -28.273 1.0 47.24 316 A 1 
ATOM 2556  C CD2 . LEU A ? 316 ? -55.016 -9.178  -27.538 1.0 47.24 316 A 1 
ATOM 2557  N N   . LEU A ? 317 ? -51.008 -11.338 -24.457 1.0 46.17 317 A 1 
ATOM 2558  C CA  . LEU A ? 317 ? -50.512 -11.949 -23.234 1.0 46.17 317 A 1 
ATOM 2559  C C   . LEU A ? 317 ? -50.426 -10.916 -22.118 1.0 46.17 317 A 1 
ATOM 2560  O O   . LEU A ? 317 ? -49.984 -9.784  -22.331 1.0 46.17 317 A 1 
ATOM 2561  C CB  . LEU A ? 317 ? -49.139 -12.580 -23.470 1.0 46.17 317 A 1 
ATOM 2562  C CG  . LEU A ? 317 ? -49.070 -13.671 -24.540 1.0 46.17 317 A 1 
ATOM 2563  C CD1 . LEU A ? 317 ? -47.654 -14.210 -24.669 1.0 46.17 317 A 1 
ATOM 2564  C CD2 . LEU A ? 317 ? -50.049 -14.793 -24.228 1.0 46.17 317 A 1 
ATOM 2565  N N   . THR A ? 318 ? -50.854 -11.315 -20.923 1.0 49.99 318 A 1 
ATOM 2566  C CA  . THR A ? 318 ? -50.838 -10.435 -19.767 1.0 49.99 318 A 1 
ATOM 2567  C C   . THR A ? 318 ? -49.526 -10.593 -19.000 1.0 49.99 318 A 1 
ATOM 2568  O O   . THR A ? 318 ? -48.631 -11.347 -19.389 1.0 49.99 318 A 1 
ATOM 2569  C CB  . THR A ? 318 ? -52.037 -10.719 -18.862 1.0 49.99 318 A 1 
ATOM 2570  O OG1 . THR A ? 318 ? -51.982 -12.075 -18.402 1.0 49.99 318 A 1 
ATOM 2571  C CG2 . THR A ? 318 ? -53.339 -10.499 -19.620 1.0 49.99 318 A 1 
ATOM 2572  N N   . GLU A ? 319 ? -49.410 -9.865  -17.888 1.0 49.33 319 A 1 
ATOM 2573  C CA  . GLU A ? 319 ? -48.200 -9.931  -17.076 1.0 49.33 319 A 1 
ATOM 2574  C C   . GLU A ? 319 ? -48.155 -11.189 -16.218 1.0 49.33 319 A 1 
ATOM 2575  O O   . GLU A ? 319 ? -47.071 -11.735 -15.984 1.0 49.33 319 A 1 
ATOM 2576  C CB  . GLU A ? 319 ? -48.094 -8.686  -16.192 1.0 49.33 319 A 1 
ATOM 2577  C CG  . GLU A ? 319 ? -46.816 -8.606  -15.373 1.0 49.33 319 A 1 
ATOM 2578  C CD  . GLU A ? 319 ? -46.753 -7.359  -14.514 1.0 49.33 319 A 1 
ATOM 2579  O OE1 . GLU A ? 319 ? -47.706 -6.552  -14.563 1.0 49.33 319 A 1 
ATOM 2580  O OE2 . GLU A ? 319 ? -45.751 -7.185  -13.788 1.0 49.33 319 A 1 
ATOM 2581  N N   . ASN A ? 320 ? -49.310 -11.665 -15.749 1.0 48.52 320 A 1 
ATOM 2582  C CA  . ASN A ? 320 ? -49.355 -12.856 -14.910 1.0 48.52 320 A 1 
ATOM 2583  C C   . ASN A ? 320 ? -49.068 -14.137 -15.682 1.0 48.52 320 A 1 
ATOM 2584  O O   . ASN A ? 320 ? -48.860 -15.181 -15.055 1.0 48.52 320 A 1 
ATOM 2585  C CB  . ASN A ? 320 ? -50.718 -12.963 -14.225 1.0 48.52 320 A 1 
ATOM 2586  C CG  . ASN A ? 320 ? -51.025 -11.765 -13.347 1.0 48.52 320 A 1 
ATOM 2587  O OD1 . ASN A ? 320 ? -50.122 -11.138 -12.794 1.0 48.52 320 A 1 
ATOM 2588  N ND2 . ASN A ? 320 ? -52.306 -11.440 -13.216 1.0 48.52 320 A 1 
ATOM 2589  N N   . ASP A ? 321 ? -49.051 -14.087 -17.012 1.0 47.32 321 A 1 
ATOM 2590  C CA  . ASP A ? 321 ? -48.781 -15.257 -17.836 1.0 47.32 321 A 1 
ATOM 2591  C C   . ASP A ? 321 ? -47.292 -15.490 -18.063 1.0 47.32 321 A 1 
ATOM 2592  O O   . ASP A ? 321 ? -46.929 -16.307 -18.915 1.0 47.32 321 A 1 
ATOM 2593  C CB  . ASP A ? 321 ? -49.496 -15.128 -19.184 1.0 47.32 321 A 1 
ATOM 2594  C CG  . ASP A ? 321 ? -51.002 -15.031 -19.038 1.0 47.32 321 A 1 
ATOM 2595  O OD1 . ASP A ? 321 ? -51.493 -15.060 -17.889 1.0 47.32 321 A 1 
ATOM 2596  O OD2 . ASP A ? 321 ? -51.696 -14.926 -20.071 1.0 47.32 321 A 1 
ATOM 2597  N N   . MET A ? 322 ? -46.427 -14.796 -17.324 1.0 50.57 322 A 1 
ATOM 2598  C CA  . MET A ? 322 ? -44.985 -14.947 -17.464 1.0 50.57 322 A 1 
ATOM 2599  C C   . MET A ? 322 ? -44.322 -15.614 -16.270 1.0 50.57 322 A 1 
ATOM 2600  O O   . MET A ? 322 ? -43.254 -16.209 -16.429 1.0 50.57 322 A 1 
ATOM 2601  C CB  . MET A ? 322 ? -44.326 -13.581 -17.695 1.0 50.57 322 A 1 
ATOM 2602  C CG  . MET A ? 322 ? -44.812 -12.859 -18.941 1.0 50.57 322 A 1 
ATOM 2603  S SD  . MET A ? 322 ? -44.498 -13.791 -20.453 1.0 50.57 322 A 1 
ATOM 2604  C CE  . MET A ? 322 ? -45.169 -12.676 -21.683 1.0 50.57 322 A 1 
ATOM 2605  N N   . LEU A ? 323 ? -44.922 -15.533 -15.089 1.0 43.41 323 A 1 
ATOM 2606  C CA  . LEU A ? 323 ? -44.337 -16.152 -13.906 1.0 43.41 323 A 1 
ATOM 2607  C C   . LEU A ? 323 ? -44.730 -17.624 -13.841 1.0 43.41 323 A 1 
ATOM 2608  O O   . LEU A ? 323 ? -45.914 -17.948 -13.977 1.0 43.41 323 A 1 
ATOM 2609  C CB  . LEU A ? 323 ? -44.792 -15.431 -12.641 1.0 43.41 323 A 1 
ATOM 2610  C CG  . LEU A ? 323 ? -44.432 -13.948 -12.537 1.0 43.41 323 A 1 
ATOM 2611  C CD1 . LEU A ? 323 ? -44.948 -13.359 -11.233 1.0 43.41 323 A 1 
ATOM 2612  C CD2 . LEU A ? 323 ? -42.929 -13.749 -12.662 1.0 43.41 323 A 1 
ATOM 2613  N N   . PRO A ? 324 ? -43.777 -18.534 -13.646 1.0 38.71 324 A 1 
ATOM 2614  C CA  . PRO A ? 324 ? -44.127 -19.957 -13.558 1.0 38.71 324 A 1 
ATOM 2615  C C   . PRO A ? 324 ? -44.962 -20.248 -12.320 1.0 38.71 324 A 1 
ATOM 2616  O O   . PRO A ? 324 ? -44.727 -19.693 -11.244 1.0 38.71 324 A 1 
ATOM 2617  C CB  . PRO A ? 324 ? -42.764 -20.657 -13.490 1.0 38.71 324 A 1 
ATOM 2618  C CG  . PRO A ? 324 ? -41.784 -19.655 -14.022 1.0 38.71 324 A 1 
ATOM 2619  C CD  . PRO A ? 324 ? -42.322 -18.319 -13.615 1.0 38.71 324 A 1 
ATOM 2620  N N   . ASN A ? 325 ? -45.944 -21.130 -12.485 1.0 35.78 325 A 1 
ATOM 2621  C CA  . ASN A ? 325 ? -46.824 -21.510 -11.387 1.0 35.78 325 A 1 
ATOM 2622  C C   . ASN A ? 325 ? -46.102 -22.490 -10.470 1.0 35.78 325 A 1 
ATOM 2623  O O   . ASN A ? 325 ? -45.692 -23.571 -10.906 1.0 35.78 325 A 1 
ATOM 2624  C CB  . ASN A ? 325 ? -48.114 -22.125 -11.926 1.0 35.78 325 A 1 
ATOM 2625  C CG  . ASN A ? 325 ? -48.883 -21.174 -12.822 1.0 35.78 325 A 1 
ATOM 2626  O OD1 . ASN A ? 325 ? -48.822 -19.956 -12.651 1.0 35.78 325 A 1 
ATOM 2627  N ND2 . ASN A ? 325 ? -49.614 -21.726 -13.783 1.0 35.78 325 A 1 
ATOM 2628  N N   . MET A ? 326 ? -45.945 -22.111 -9.201  1.0 34.21 326 A 1 
ATOM 2629  C CA  . MET A ? 326 ? -45.271 -22.956 -8.215  1.0 34.21 326 A 1 
ATOM 2630  C C   . MET A ? 326 ? -46.330 -23.760 -7.465  1.0 34.21 326 A 1 
ATOM 2631  O O   . MET A ? 326 ? -46.733 -23.439 -6.344  1.0 34.21 326 A 1 
ATOM 2632  C CB  . MET A ? 326 ? -44.423 -22.111 -7.273  1.0 34.21 326 A 1 
ATOM 2633  C CG  . MET A ? 326 ? -43.565 -22.918 -6.310  1.0 34.21 326 A 1 
ATOM 2634  S SD  . MET A ? 326 ? -42.582 -21.877 -5.215  1.0 34.21 326 A 1 
ATOM 2635  C CE  . MET A ? 326 ? -41.726 -23.118 -4.247  1.0 34.21 326 A 1 
ATOM 2636  N N   . ARG A ? 327 ? -46.792 -24.833 -8.113  1.0 33.27 327 A 1 
ATOM 2637  C CA  . ARG A ? 327 ? -47.801 -25.715 -7.538  1.0 33.27 327 A 1 
ATOM 2638  C C   . ARG A ? 327 ? -47.399 -27.182 -7.641  1.0 33.27 327 A 1 
ATOM 2639  O O   . ARG A ? 327 ? -48.250 -28.064 -7.485  1.0 33.27 327 A 1 
ATOM 2640  C CB  . ARG A ? 327 ? -49.161 -25.494 -8.207  1.0 33.27 327 A 1 
ATOM 2641  C CG  . ARG A ? 327 ? -49.732 -24.098 -8.015  1.0 33.27 327 A 1 
ATOM 2642  C CD  . ARG A ? 327 ? -51.083 -23.955 -8.698  1.0 33.27 327 A 1 
ATOM 2643  N NE  . ARG A ? 327 ? -51.647 -22.623 -8.518  1.0 33.27 327 A 1 
ATOM 2644  C CZ  . ARG A ? 327 ? -52.815 -22.232 -9.007  1.0 33.27 327 A 1 
ATOM 2645  N NH1 . ARG A ? 327 ? -53.577 -23.050 -9.715  1.0 33.27 327 A 1 
ATOM 2646  N NH2 . ARG A ? 327 ? -53.231 -20.989 -8.780  1.0 33.27 327 A 1 
ATOM 2647  N N   . ILE A ? 328 ? -46.125 -27.462 -7.899  1.0 36.19 328 A 1 
ATOM 2648  C CA  . ILE A ? 328 ? -45.643 -28.834 -8.021  1.0 36.19 328 A 1 
ATOM 2649  C C   . ILE A ? 328 ? -45.545 -29.429 -6.620  1.0 36.19 328 A 1 
ATOM 2650  O O   . ILE A ? 328 ? -44.696 -29.026 -5.821  1.0 36.19 328 A 1 
ATOM 2651  C CB  . ILE A ? 328 ? -44.294 -28.896 -8.746  1.0 36.19 328 A 1 
ATOM 2652  C CG1 . ILE A ? 328 ? -44.416 -28.294 -10.148 1.0 36.19 328 A 1 
ATOM 2653  C CG2 . ILE A ? 328 ? -43.795 -30.331 -8.820  1.0 36.19 328 A 1 
ATOM 2654  C CD1 . ILE A ? 328 ? -43.122 -28.309 -10.933 1.0 36.19 328 A 1 
ATOM 2655  N N   . GLY A ? 329 ? -46.414 -30.389 -6.320  1.0 29.94 329 A 1 
ATOM 2656  C CA  . GLY A ? 329 ? -46.440 -31.040 -5.029  1.0 29.94 329 A 1 
ATOM 2657  C C   . GLY A ? 329 ? -45.622 -32.314 -5.004  1.0 29.94 329 A 1 
ATOM 2658  O O   . GLY A ? 329 ? -44.807 -32.582 -5.890  1.0 29.94 329 A 1 
ATOM 2659  N N   . ALA A ? 330 ? -45.853 -33.112 -3.958  1.0 32.85 330 A 1 
ATOM 2660  C CA  . ALA A ? 330 ? -45.160 -34.387 -3.757  1.0 32.85 330 A 1 
ATOM 2661  C C   . ALA A ? 330 ? -43.645 -34.199 -3.727  1.0 32.85 330 A 1 
ATOM 2662  O O   . ALA A ? 330 ? -42.889 -35.003 -4.276  1.0 32.85 330 A 1 
ATOM 2663  C CB  . ALA A ? 330 ? -45.562 -35.412 -4.820  1.0 32.85 330 A 1 
ATOM 2664  N N   . LEU A ? 331 ? -43.198 -33.128 -3.079  1.0 32.97 331 A 1 
ATOM 2665  C CA  . LEU A ? 331 ? -41.776 -32.828 -2.962  1.0 32.97 331 A 1 
ATOM 2666  C C   . LEU A ? 331 ? -41.444 -32.656 -1.482  1.0 32.97 331 A 1 
ATOM 2667  O O   . LEU A ? 331 ? -42.097 -33.216 -0.592  1.0 32.97 331 A 1 
ATOM 2668  C CB  . LEU A ? 331 ? -41.416 -31.593 -3.798  1.0 32.97 331 A 1 
ATOM 2669  C CG  . LEU A ? 331 ? -41.631 -31.703 -5.308  1.0 32.97 331 A 1 
ATOM 2670  C CD1 . LEU A ? 331 ? -41.245 -30.406 -6.002  1.0 32.97 331 A 1 
ATOM 2671  C CD2 . LEU A ? 331 ? -40.845 -32.874 -5.878  1.0 32.97 331 A 1 
ATOM 2672  N N   . GLY A ? 332 ? -40.410 -31.867 -1.200  1.0 27.43 332 A 1 
ATOM 2673  C CA  . GLY A ? 332 ? -39.996 -31.622 0.167   1.0 27.43 332 A 1 
ATOM 2674  C C   . GLY A ? 332 ? -39.482 -30.215 0.390   1.0 27.43 332 A 1 
ATOM 2675  O O   . GLY A ? 332 ? -38.671 -29.977 1.289   1.0 27.43 332 A 1 
ATOM 2676  N N   . PHE A ? 333 ? -39.949 -29.272 -0.426  1.0 32.33 333 A 1 
ATOM 2677  C CA  . PHE A ? 333 ? -39.545 -27.872 -0.338  1.0 32.33 333 A 1 
ATOM 2678  C C   . PHE A ? 333 ? -40.781 -27.034 -0.039  1.0 32.33 333 A 1 
ATOM 2679  O O   . PHE A ? 333 ? -41.664 -26.894 -0.893  1.0 32.33 333 A 1 
ATOM 2680  C CB  . PHE A ? 333 ? -38.869 -27.413 -1.630  1.0 32.33 333 A 1 
ATOM 2681  C CG  . PHE A ? 333 ? -37.629 -28.187 -1.974  1.0 32.33 333 A 1 
ATOM 2682  C CD1 . PHE A ? 333 ? -36.396 -27.805 -1.473  1.0 32.33 333 A 1 
ATOM 2683  C CD2 . PHE A ? 333 ? -37.696 -29.297 -2.800  1.0 32.33 333 A 1 
ATOM 2684  C CE1 . PHE A ? 333 ? -35.253 -28.515 -1.788  1.0 32.33 333 A 1 
ATOM 2685  C CE2 . PHE A ? 333 ? -36.557 -30.012 -3.119  1.0 32.33 333 A 1 
ATOM 2686  C CZ  . PHE A ? 333 ? -35.334 -29.620 -2.612  1.0 32.33 333 A 1 
ATOM 2687  N N   . SER A ? 334 ? -40.844 -26.480 1.169   1.0 28.18 334 A 1 
ATOM 2688  C CA  . SER A ? 334 ? -41.961 -25.653 1.599   1.0 28.18 334 A 1 
ATOM 2689  C C   . SER A ? 334 ? -41.435 -24.350 2.179   1.0 28.18 334 A 1 
ATOM 2690  O O   . SER A ? 334 ? -40.436 -24.341 2.904   1.0 28.18 334 A 1 
ATOM 2691  C CB  . SER A ? 334 ? -42.827 -26.379 2.637   1.0 28.18 334 A 1 
ATOM 2692  O OG  . SER A ? 334 ? -43.357 -27.581 2.108   1.0 28.18 334 A 1 
ATOM 2693  N N   . GLY A ? 335 ? -42.113 -23.251 1.857   1.0 26.26 335 A 1 
ATOM 2694  C CA  . GLY A ? 335 ? -41.714 -21.947 2.346   1.0 26.26 335 A 1 
ATOM 2695  C C   . GLY A ? 335 ? -40.625 -21.305 1.512   1.0 26.26 335 A 1 
ATOM 2696  O O   . GLY A ? 335 ? -39.457 -21.285 1.912   1.0 26.26 335 A 1 
ATOM 2697  N N   . ALA A ? 336 ? -40.995 -20.777 0.350   1.0 32.13 336 A 1 
ATOM 2698  C CA  . ALA A ? 336 ? -40.054 -20.127 -0.552  1.0 32.13 336 A 1 
ATOM 2699  C C   . ALA A ? 336 ? -40.775 -19.008 -1.302  1.0 32.13 336 A 1 
ATOM 2700  O O   . ALA A ? 336 ? -40.847 -18.979 -2.529  1.0 32.13 336 A 1 
ATOM 2701  C CB  . ALA A ? 336 ? -39.432 -21.146 -1.505  1.0 32.13 336 A 1 
ATOM 2702  N N   . PHE A ? 337 ? -41.326 -18.056 -0.552  1.0 29.82 337 A 1 
ATOM 2703  C CA  . PHE A ? 337 ? -42.047 -16.915 -1.116  1.0 29.82 337 A 1 
ATOM 2704  C C   . PHE A ? 337 ? -41.484 -15.644 -0.488  1.0 29.82 337 A 1 
ATOM 2705  O O   . PHE A ? 337 ? -41.901 -15.251 0.606   1.0 29.82 337 A 1 
ATOM 2706  C CB  . PHE A ? 337 ? -43.549 -17.036 -0.875  1.0 29.82 337 A 1 
ATOM 2707  C CG  . PHE A ? 337 ? -44.165 -18.262 -1.486  1.0 29.82 337 A 1 
ATOM 2708  C CD1 . PHE A ? 337 ? -44.628 -18.244 -2.791  1.0 29.82 337 A 1 
ATOM 2709  C CD2 . PHE A ? 337 ? -44.284 -19.432 -0.754  1.0 29.82 337 A 1 
ATOM 2710  C CE1 . PHE A ? 337 ? -45.197 -19.371 -3.356  1.0 29.82 337 A 1 
ATOM 2711  C CE2 . PHE A ? 337 ? -44.851 -20.562 -1.313  1.0 29.82 337 A 1 
ATOM 2712  C CZ  . PHE A ? 337 ? -45.308 -20.531 -2.615  1.0 29.82 337 A 1 
ATOM 2713  N N   . GLU A ? 338 ? -40.539 -15.009 -1.185  1.0 35.22 338 A 1 
ATOM 2714  C CA  . GLU A ? 338 ? -39.896 -13.778 -0.720  1.0 35.22 338 A 1 
ATOM 2715  C C   . GLU A ? 338 ? -39.256 -13.976 0.654   1.0 35.22 338 A 1 
ATOM 2716  O O   . GLU A ? 338 ? -39.418 -13.162 1.566   1.0 35.22 338 A 1 
ATOM 2717  C CB  . GLU A ? 338 ? -40.886 -12.611 -0.705  1.0 35.22 338 A 1 
ATOM 2718  C CG  . GLU A ? 338 ? -41.492 -12.292 -2.062  1.0 35.22 338 A 1 
ATOM 2719  C CD  . GLU A ? 338 ? -42.480 -11.144 -2.003  1.0 35.22 338 A 1 
ATOM 2720  O OE1 . GLU A ? 338 ? -42.684 -10.589 -0.903  1.0 35.22 338 A 1 
ATOM 2721  O OE2 . GLU A ? 338 ? -43.053 -10.796 -3.057  1.0 35.22 338 A 1 
ATOM 2722  N N   . ASP A ? 339 ? -38.519 -15.077 0.796   1.0 39.26 339 A 1 
ATOM 2723  C CA  . ASP A ? 339 ? -37.846 -15.414 2.049   1.0 39.26 339 A 1 
ATOM 2724  C C   . ASP A ? 339 ? -36.377 -15.018 1.924   1.0 39.26 339 A 1 
ATOM 2725  O O   . ASP A ? 339 ? -35.491 -15.846 1.715   1.0 39.26 339 A 1 
ATOM 2726  C CB  . ASP A ? 339 ? -38.014 -16.898 2.368   1.0 39.26 339 A 1 
ATOM 2727  C CG  . ASP A ? 339 ? -37.505 -17.261 3.751   1.0 39.26 339 A 1 
ATOM 2728  O OD1 . ASP A ? 339 ? -37.164 -16.341 4.524   1.0 39.26 339 A 1 
ATOM 2729  O OD2 . ASP A ? 339 ? -37.447 -18.468 4.064   1.0 39.26 339 A 1 
ATOM 2730  N N   . ARG A ? 340 ? -36.126 -13.719 2.058   1.0 50.61 340 A 1 
ATOM 2731  C CA  . ARG A ? 340 ? -34.785 -13.163 1.976   1.0 50.61 340 A 1 
ATOM 2732  C C   . ARG A ? 340 ? -34.305 -12.746 3.360   1.0 50.61 340 A 1 
ATOM 2733  O O   . ARG A ? 340 ? -35.105 -12.427 4.245   1.0 50.61 340 A 1 
ATOM 2734  C CB  . ARG A ? 340 ? -34.743 -11.961 1.027   1.0 50.61 340 A 1 
ATOM 2735  C CG  . ARG A ? 340 ? -35.135 -12.287 -0.405  1.0 50.61 340 A 1 
ATOM 2736  C CD  . ARG A ? 340 ? -35.052 -11.056 -1.293  1.0 50.61 340 A 1 
ATOM 2737  N NE  . ARG A ? 340 ? -35.412 -11.354 -2.674  1.0 50.61 340 A 1 
ATOM 2738  C CZ  . ARG A ? 340 ? -35.420 -10.461 -3.655  1.0 50.61 340 A 1 
ATOM 2739  N NH1 . ARG A ? 340 ? -35.090 -9.198  -3.442  1.0 50.61 340 A 1 
ATOM 2740  N NH2 . ARG A ? 340 ? -35.767 -10.846 -4.879  1.0 50.61 340 A 1 
ATOM 2741  N N   . ASP A ? 341 ? -32.984 -12.752 3.539   1.0 61.44 341 A 1 
ATOM 2742  C CA  . ASP A ? 341 ? -32.380 -12.374 4.808   1.0 61.44 341 A 1 
ATOM 2743  C C   . ASP A ? 341 ? -32.101 -10.877 4.796   1.0 61.44 341 A 1 
ATOM 2744  O O   . ASP A ? 341 ? -31.254 -10.423 4.011   1.0 61.44 341 A 1 
ATOM 2745  C CB  . ASP A ? 341 ? -31.094 -13.154 5.044   1.0 61.44 341 A 1 
ATOM 2746  C CG  . ASP A ? 341 ? -30.554 -12.982 6.452   1.0 61.44 341 A 1 
ATOM 2747  O OD1 . ASP A ? 341 ? -31.250 -12.375 7.292   1.0 61.44 341 A 1 
ATOM 2748  O OD2 . ASP A ? 341 ? -29.430 -13.458 6.719   1.0 61.44 341 A 1 
ATOM 2749  N N   . PRO A ? 342 ? -32.773 -10.076 5.629   1.0 69.89 342 A 1 
ATOM 2750  C CA  . PRO A ? 342 ? -32.516 -8.628  5.628   1.0 69.89 342 A 1 
ATOM 2751  C C   . PRO A ? 342 ? -31.173 -8.241  6.222   1.0 69.89 342 A 1 
ATOM 2752  O O   . PRO A ? 342 ? -30.758 -7.085  6.060   1.0 69.89 342 A 1 
ATOM 2753  C CB  . PRO A ? 342 ? -33.672 -8.068  6.465   1.0 69.89 342 A 1 
ATOM 2754  C CG  . PRO A ? 342 ? -34.037 -9.189  7.380   1.0 69.89 342 A 1 
ATOM 2755  C CD  . PRO A ? 342 ? -33.824 -10.453 6.591   1.0 69.89 342 A 1 
ATOM 2756  N N   . THR A ? 343 ? -30.482 -9.158  6.899   1.0 83.89 343 A 1 
ATOM 2757  C CA  . THR A ? 343 ? -29.187 -8.877  7.503   1.0 83.89 343 A 1 
ATOM 2758  C C   . THR A ? 343 ? -28.022 -9.192  6.569   1.0 83.89 343 A 1 
ATOM 2759  O O   . THR A ? 343 ? -26.914 -9.463  7.046   1.0 83.89 343 A 1 
ATOM 2760  C CB  . THR A ? 343 ? -29.033 -9.658  8.810   1.0 83.89 343 A 1 
ATOM 2761  O OG1 . THR A ? 343 ? -29.125 -11.063 8.545   1.0 83.89 343 A 1 
ATOM 2762  C CG2 . THR A ? 343 ? -30.119 -9.261  9.799   1.0 83.89 343 A 1 
ATOM 2763  N N   . GLN A ? 344 ? -28.247 -9.162  5.256   1.0 83.22 344 A 1 
ATOM 2764  C CA  . GLN A ? 344 ? -27.212 -9.438  4.258   1.0 83.22 344 A 1 
ATOM 2765  C C   . GLN A ? 344 ? -27.238 -8.306  3.234   1.0 83.22 344 A 1 
ATOM 2766  O O   . GLN A ? 344 ? -27.904 -8.407  2.200   1.0 83.22 344 A 1 
ATOM 2767  C CB  . GLN A ? 344 ? -27.428 -10.800 3.602   1.0 83.22 344 A 1 
ATOM 2768  C CG  . GLN A ? 344 ? -27.348 -11.974 4.563   1.0 83.22 344 A 1 
ATOM 2769  C CD  . GLN A ? 344 ? -27.571 -13.306 3.876   1.0 83.22 344 A 1 
ATOM 2770  O OE1 . GLN A ? 344 ? -27.780 -13.366 2.664   1.0 83.22 344 A 1 
ATOM 2771  N NE2 . GLN A ? 344 ? -27.529 -14.386 4.649   1.0 83.22 344 A 1 
ATOM 2772  N N   . PHE A ? 345 ? -26.512 -7.231  3.525   1.0 87.47 345 A 1 
ATOM 2773  C CA  . PHE A ? 345 ? -26.452 -6.093  2.623   1.0 87.47 345 A 1 
ATOM 2774  C C   . PHE A ? 345 ? -25.405 -6.319  1.539   1.0 87.47 345 A 1 
ATOM 2775  O O   . PHE A ? 345 ? -24.393 -6.993  1.751   1.0 87.47 345 A 1 
ATOM 2776  C CB  . PHE A ? 345 ? -26.137 -4.810  3.394   1.0 87.47 345 A 1 
ATOM 2777  C CG  . PHE A ? 345 ? -27.195 -4.425  4.388   1.0 87.47 345 A 1 
ATOM 2778  C CD1 . PHE A ? 345 ? -27.122 -4.859  5.702   1.0 87.47 345 A 1 
ATOM 2779  C CD2 . PHE A ? 345 ? -28.263 -3.628  4.010   1.0 87.47 345 A 1 
ATOM 2780  C CE1 . PHE A ? 345 ? -28.094 -4.506  6.618   1.0 87.47 345 A 1 
ATOM 2781  C CE2 . PHE A ? 345 ? -29.239 -3.272  4.922   1.0 87.47 345 A 1 
ATOM 2782  C CZ  . PHE A ? 345 ? -29.153 -3.711  6.228   1.0 87.47 345 A 1 
ATOM 2783  N N   . GLU A ? 346 ? -25.659 -5.744  0.368   1.0 83.66 346 A 1 
ATOM 2784  C CA  . GLU A ? 346 ? -24.760 -5.874  -0.767  1.0 83.66 346 A 1 
ATOM 2785  C C   . GLU A ? 346 ? -23.722 -4.759  -0.759  1.0 83.66 346 A 1 
ATOM 2786  O O   . GLU A ? 346 ? -23.897 -3.723  -0.112  1.0 83.66 346 A 1 
ATOM 2787  C CB  . GLU A ? 346 ? -25.541 -5.850  -2.082  1.0 83.66 346 A 1 
ATOM 2788  C CG  . GLU A ? 346 ? -26.569 -6.961  -2.213  1.0 83.66 346 A 1 
ATOM 2789  C CD  . GLU A ? 346 ? -27.314 -6.914  -3.532  1.0 83.66 346 A 1 
ATOM 2790  O OE1 . GLU A ? 346 ? -27.034 -6.006  -4.342  1.0 83.66 346 A 1 
ATOM 2791  O OE2 . GLU A ? 346 ? -28.179 -7.786  -3.760  1.0 83.66 346 A 1 
ATOM 2792  N N   . GLU A ? 347 ? -22.630 -4.985  -1.491  1.0 84.31 347 A 1 
ATOM 2793  C CA  . GLU A ? 347 ? -21.564 -3.992  -1.567  1.0 84.31 347 A 1 
ATOM 2794  C C   . GLU A ? 347 ? -21.801 -2.986  -2.686  1.0 84.31 347 A 1 
ATOM 2795  O O   . GLU A ? 347 ? -21.364 -1.834  -2.580  1.0 84.31 347 A 1 
ATOM 2796  C CB  . GLU A ? 347 ? -20.214 -4.688  -1.756  1.0 84.31 347 A 1 
ATOM 2797  C CG  . GLU A ? 347 ? -19.011 -3.762  -1.668  1.0 84.31 347 A 1 
ATOM 2798  C CD  . GLU A ? 347 ? -17.696 -4.500  -1.829  1.0 84.31 347 A 1 
ATOM 2799  O OE1 . GLU A ? 347 ? -17.724 -5.732  -2.031  1.0 84.31 347 A 1 
ATOM 2800  O OE2 . GLU A ? 347 ? -16.634 -3.847  -1.754  1.0 84.31 347 A 1 
ATOM 2801  N N   . ARG A ? 348 ? -22.490 -3.394  -3.754  1.0 84.4  348 A 1 
ATOM 2802  C CA  . ARG A ? 348 ? -22.747 -2.491  -4.869  1.0 84.4  348 A 1 
ATOM 2803  C C   . ARG A ? 348 ? -23.725 -1.381  -4.509  1.0 84.4  348 A 1 
ATOM 2804  O O   . ARG A ? 348 ? -23.729 -0.338  -5.171  1.0 84.4  348 A 1 
ATOM 2805  C CB  . ARG A ? 348 ? -23.274 -3.278  -6.071  1.0 84.4  348 A 1 
ATOM 2806  C CG  . ARG A ? 348 ? -24.523 -4.093  -5.778  1.0 84.4  348 A 1 
ATOM 2807  C CD  . ARG A ? 348 ? -25.020 -4.809  -7.023  1.0 84.4  348 A 1 
ATOM 2808  N NE  . ARG A ? 348 ? -25.392 -3.874  -8.078  1.0 84.4  348 A 1 
ATOM 2809  C CZ  . ARG A ? 348 ? -25.872 -4.232  -9.261  1.0 84.4  348 A 1 
ATOM 2810  N NH1 . ARG A ? 348 ? -26.053 -5.504  -9.578  1.0 84.4  348 A 1 
ATOM 2811  N NH2 . ARG A ? 348 ? -26.179 -3.290  -10.149 1.0 84.4  348 A 1 
ATOM 2812  N N   . HIS A ? 349 ? -24.550 -1.577  -3.483  1.0 87.94 349 A 1 
ATOM 2813  C CA  . HIS A ? 349 ? -25.520 -0.576  -3.061  1.0 87.94 349 A 1 
ATOM 2814  C C   . HIS A ? 349 ? -24.957 0.404   -2.041  1.0 87.94 349 A 1 
ATOM 2815  O O   . HIS A ? 349 ? -25.703 1.256   -1.546  1.0 87.94 349 A 1 
ATOM 2816  C CB  . HIS A ? 349 ? -26.766 -1.258  -2.486  1.0 87.94 349 A 1 
ATOM 2817  C CG  . HIS A ? 349 ? -27.516 -2.087  -3.481  1.0 87.94 349 A 1 
ATOM 2818  N ND1 . HIS A ? 349 ? -28.570 -2.901  -3.127  1.0 87.94 349 A 1 
ATOM 2819  C CD2 . HIS A ? 349 ? -27.366 -2.226  -4.820  1.0 87.94 349 A 1 
ATOM 2820  C CE1 . HIS A ? 349 ? -29.037 -3.507  -4.204  1.0 87.94 349 A 1 
ATOM 2821  N NE2 . HIS A ? 349 ? -28.324 -3.115  -5.245  1.0 87.94 349 A 1 
ATOM 2822  N N   . LEU A ? 350 ? -23.672 0.309   -1.715  1.0 89.28 350 A 1 
ATOM 2823  C CA  . LEU A ? 350 ? -23.036 1.198   -0.752  1.0 89.28 350 A 1 
ATOM 2824  C C   . LEU A ? 350 ? -22.311 2.315   -1.489  1.0 89.28 350 A 1 
ATOM 2825  O O   . LEU A ? 350 ? -21.529 2.054   -2.410  1.0 89.28 350 A 1 
ATOM 2826  C CB  . LEU A ? 350 ? -22.058 0.428   0.138   1.0 89.28 350 A 1 
ATOM 2827  C CG  . LEU A ? 350 ? -22.654 -0.700  0.983   1.0 89.28 350 A 1 
ATOM 2828  C CD1 . LEU A ? 350 ? -21.575 -1.371  1.819   1.0 89.28 350 A 1 
ATOM 2829  C CD2 . LEU A ? 350 ? -23.774 -0.175  1.867   1.0 89.28 350 A 1 
ATOM 2830  N N   . LYS A ? 351 ? -22.571 3.555   -1.081  1.0 88.78 351 A 1 
ATOM 2831  C CA  . LYS A ? 351 ? -21.961 4.734   -1.684  1.0 88.78 351 A 1 
ATOM 2832  C C   . LYS A ? 351 ? -21.179 5.481   -0.613  1.0 88.78 351 A 1 
ATOM 2833  O O   . LYS A ? 351 ? -21.757 5.931   0.382   1.0 88.78 351 A 1 
ATOM 2834  C CB  . LYS A ? 351 ? -23.021 5.642   -2.311  1.0 88.78 351 A 1 
ATOM 2835  C CG  . LYS A ? 351 ? -23.851 4.971   -3.394  1.0 88.78 351 A 1 
ATOM 2836  C CD  . LYS A ? 351 ? -24.897 5.919   -3.956  1.0 88.78 351 A 1 
ATOM 2837  C CE  . LYS A ? 351 ? -25.730 5.245   -5.035  1.0 88.78 351 A 1 
ATOM 2838  N NZ  . LYS A ? 351 ? -26.761 6.163   -5.594  1.0 88.78 351 A 1 
ATOM 2839  N N   . PHE A ? 352 ? -19.871 5.611   -0.819  1.0 88.82 352 A 1 
ATOM 2840  C CA  . PHE A ? 352 ? -19.028 6.300   0.147   1.0 88.82 352 A 1 
ATOM 2841  C C   . PHE A ? 352 ? -19.292 7.800   0.115   1.0 88.82 352 A 1 
ATOM 2842  O O   . PHE A ? 352 ? -19.402 8.406   -0.954  1.0 88.82 352 A 1 
ATOM 2843  C CB  . PHE A ? 352 ? -17.553 6.017   -0.139  1.0 88.82 352 A 1 
ATOM 2844  C CG  . PHE A ? 352 ? -16.610 6.657   0.841   1.0 88.82 352 A 1 
ATOM 2845  C CD1 . PHE A ? 352 ? -16.360 6.066   2.068   1.0 88.82 352 A 1 
ATOM 2846  C CD2 . PHE A ? 352 ? -15.969 7.846   0.532   1.0 88.82 352 A 1 
ATOM 2847  C CE1 . PHE A ? 352 ? -15.492 6.651   2.972   1.0 88.82 352 A 1 
ATOM 2848  C CE2 . PHE A ? 352 ? -15.100 8.435   1.431   1.0 88.82 352 A 1 
ATOM 2849  C CZ  . PHE A ? 352 ? -14.861 7.837   2.652   1.0 88.82 352 A 1 
ATOM 2850  N N   . LEU A ? 353 ? -19.394 8.400   1.303   1.0 89.54 353 A 1 
ATOM 2851  C CA  . LEU A ? 353 ? -19.650 9.833   1.424   1.0 89.54 353 A 1 
ATOM 2852  C C   . LEU A ? 353 ? -18.548 10.516  2.225   1.0 89.54 353 A 1 
ATOM 2853  O O   . LEU A ? 353 ? -17.820 11.342  1.671   1.0 89.54 353 A 1 
ATOM 2854  C CB  . LEU A ? 353 ? -21.026 10.073  2.047   1.0 89.54 353 A 1 
ATOM 2855  C CG  . LEU A ? 353 ? -22.226 9.507   1.284   1.0 89.54 353 A 1 
ATOM 2856  C CD1 . LEU A ? 353 ? -23.522 9.812   2.019   1.0 89.54 353 A 1 
ATOM 2857  C CD2 . LEU A ? 353 ? -22.268 10.055  -0.134  1.0 89.54 353 A 1 
ATOM 2858  N N   . GLN A ? 354 ? -18.400 10.200  3.510   1.0 88.55 354 A 1 
ATOM 2859  C CA  . GLN A ? 354 ? -17.374 10.816  4.341   1.0 88.55 354 A 1 
ATOM 2860  C C   . GLN A ? 354 ? -16.961 9.834   5.425   1.0 88.55 354 A 1 
ATOM 2861  O O   . GLN A ? 354 ? -17.818 9.233   6.079   1.0 88.55 354 A 1 
ATOM 2862  C CB  . GLN A ? 354 ? -17.879 12.122  4.965   1.0 88.55 354 A 1 
ATOM 2863  C CG  . GLN A ? 354 ? -16.857 12.827  5.843   1.0 88.55 354 A 1 
ATOM 2864  C CD  . GLN A ? 354 ? -17.392 14.113  6.442   1.0 88.55 354 A 1 
ATOM 2865  O OE1 . GLN A ? 354 ? -18.541 14.489  6.209   1.0 88.55 354 A 1 
ATOM 2866  N NE2 . GLN A ? 354 ? -16.559 14.795  7.219   1.0 88.55 354 A 1 
ATOM 2867  N N   . GLN A ? 355 ? -15.653 9.677   5.611   1.0 87.55 355 A 1 
ATOM 2868  C CA  . GLN A ? 355 ? -15.144 8.764   6.625   1.0 87.55 355 A 1 
ATOM 2869  C C   . GLN A ? 355 ? -15.313 9.371   8.013   1.0 87.55 355 A 1 
ATOM 2870  O O   . GLN A ? 355 ? -14.936 10.523  8.249   1.0 87.55 355 A 1 
ATOM 2871  C CB  . GLN A ? 355 ? -13.674 8.443   6.361   1.0 87.55 355 A 1 
ATOM 2872  C CG  . GLN A ? 355 ? -13.053 7.498   7.376   1.0 87.55 355 A 1 
ATOM 2873  C CD  . GLN A ? 355 ? -11.595 7.204   7.083   1.0 87.55 355 A 1 
ATOM 2874  O OE1 . GLN A ? 355 ? -11.028 7.716   6.118   1.0 87.55 355 A 1 
ATOM 2875  N NE2 . GLN A ? 355 ? -10.979 6.374   7.917   1.0 87.55 355 A 1 
ATOM 2876  N N   . LEU A ? 356 ? -15.881 8.591   8.932   1.0 87.47 356 A 1 
ATOM 2877  C CA  . LEU A ? 356 ? -16.098 9.055   10.296  1.0 87.47 356 A 1 
ATOM 2878  C C   . LEU A ? 356 ? -14.805 8.995   11.100  1.0 87.47 356 A 1 
ATOM 2879  O O   . LEU A ? 356 ? -14.047 9.969   11.142  1.0 87.47 356 A 1 
ATOM 2880  C CB  . LEU A ? 356 ? -17.187 8.224   10.978  1.0 87.47 356 A 1 
ATOM 2881  C CG  . LEU A ? 356 ? -18.567 8.242   10.318  1.0 87.47 356 A 1 
ATOM 2882  C CD1 . LEU A ? 356 ? -19.546 7.377   11.097  1.0 87.47 356 A 1 
ATOM 2883  C CD2 . LEU A ? 356 ? -19.085 9.667   10.194  1.0 87.47 356 A 1 
ATOM 2884  N N   . GLY A ? 357 ? -14.546 7.855   11.740  1.0 77.39 357 A 1 
ATOM 2885  C CA  . GLY A ? 357 ? -13.360 7.662   12.541  1.0 77.39 357 A 1 
ATOM 2886  C C   . GLY A ? 357 ? -12.496 6.527   12.018  1.0 77.39 357 A 1 
ATOM 2887  O O   . GLY A ? 357 ? -12.861 5.805   11.087  1.0 77.39 357 A 1 
ATOM 2888  N N   . LYS A ? 358 ? -11.331 6.386   12.647  1.0 75.54 358 A 1 
ATOM 2889  C CA  . LYS A ? 358 ? -10.375 5.347   12.275  1.0 75.54 358 A 1 
ATOM 2890  C C   . LYS A ? 358 ? -9.667  4.869   13.531  1.0 75.54 358 A 1 
ATOM 2891  O O   . LYS A ? 358 ? -8.968  5.651   14.184  1.0 75.54 358 A 1 
ATOM 2892  C CB  . LYS A ? 358 ? -9.366  5.868   11.249  1.0 75.54 358 A 1 
ATOM 2893  C CG  . LYS A ? 358 ? -8.333  4.840   10.818  1.0 75.54 358 A 1 
ATOM 2894  C CD  . LYS A ? 358 ? -7.362  5.425   9.804   1.0 75.54 358 A 1 
ATOM 2895  C CE  . LYS A ? 358 ? -6.327  4.399   9.375   1.0 75.54 358 A 1 
ATOM 2896  N NZ  . LYS A ? 358 ? -5.369  4.959   8.381   1.0 75.54 358 A 1 
ATOM 2897  N N   . GLY A ? 359 ? -9.846  3.592   13.867  1.0 63.5  359 A 1 
ATOM 2898  C CA  . GLY A ? 359 ? -9.234  3.004   15.036  1.0 63.5  359 A 1 
ATOM 2899  C C   . GLY A ? 359 ? -8.032  2.140   14.693  1.0 63.5  359 A 1 
ATOM 2900  O O   . GLY A ? 359 ? -7.526  2.131   13.569  1.0 63.5  359 A 1 
ATOM 2901  N N   . ASN A ? 360 ? -7.571  1.397   15.701  1.0 58.76 360 A 1 
ATOM 2902  C CA  . ASN A ? 360 ? -6.422  0.519   15.510  1.0 58.76 360 A 1 
ATOM 2903  C C   . ASN A ? 360 ? -6.822  -0.790  14.839  1.0 58.76 360 A 1 
ATOM 2904  O O   . ASN A ? 360 ? -6.044  -1.355  14.063  1.0 58.76 360 A 1 
ATOM 2905  C CB  . ASN A ? 360 ? -5.742  0.244   16.851  1.0 58.76 360 A 1 
ATOM 2906  C CG  . ASN A ? 360 ? -5.243  1.509   17.521  1.0 58.76 360 A 1 
ATOM 2907  O OD1 . ASN A ? 360 ? -4.878  2.477   16.853  1.0 58.76 360 A 1 
ATOM 2908  N ND2 . ASN A ? 360 ? -5.225  1.508   18.849  1.0 58.76 360 A 1 
ATOM 2909  N N   . PHE A ? 361 ? -8.027  -1.286  15.125  1.0 64.09 361 A 1 
ATOM 2910  C CA  . PHE A ? 361 ? -8.476  -2.537  14.524  1.0 64.09 361 A 1 
ATOM 2911  C C   . PHE A ? 361 ? -9.058  -2.315  13.133  1.0 64.09 361 A 1 
ATOM 2912  O O   . PHE A ? 361 ? -8.857  -3.140  12.235  1.0 64.09 361 A 1 
ATOM 2913  C CB  . PHE A ? 361 ? -9.505  -3.215  15.430  1.0 64.09 361 A 1 
ATOM 2914  C CG  . PHE A ? 361 ? -8.974  -3.574  16.789  1.0 64.09 361 A 1 
ATOM 2915  C CD1 . PHE A ? 361 ? -8.333  -4.783  16.999  1.0 64.09 361 A 1 
ATOM 2916  C CD2 . PHE A ? 361 ? -9.119  -2.703  17.856  1.0 64.09 361 A 1 
ATOM 2917  C CE1 . PHE A ? 361 ? -7.844  -5.117  18.249  1.0 64.09 361 A 1 
ATOM 2918  C CE2 . PHE A ? 361 ? -8.633  -3.031  19.108  1.0 64.09 361 A 1 
ATOM 2919  C CZ  . PHE A ? 361 ? -7.994  -4.240  19.304  1.0 64.09 361 A 1 
ATOM 2920  N N   . GLY A ? 362 ? -9.771  -1.222  12.938  1.0 76.07 362 A 1 
ATOM 2921  C CA  . GLY A ? 362 ? -10.369 -0.919  11.652  1.0 76.07 362 A 1 
ATOM 2922  C C   . GLY A ? 362 ? -10.716 0.547   11.546  1.0 76.07 362 A 1 
ATOM 2923  O O   . GLY A ? 362 ? -10.056 1.404   12.138  1.0 76.07 362 A 1 
ATOM 2924  N N   . SER A ? 363 ? -11.766 0.838   10.781  1.0 87.38 363 A 1 
ATOM 2925  C CA  . SER A ? 363 ? -12.219 2.206   10.583  1.0 87.38 363 A 1 
ATOM 2926  C C   . SER A ? 363 ? -13.720 2.201   10.338  1.0 87.38 363 A 1 
ATOM 2927  O O   . SER A ? 363 ? -14.255 1.261   9.744   1.0 87.38 363 A 1 
ATOM 2928  C CB  . SER A ? 363 ? -11.491 2.872   9.409   1.0 87.38 363 A 1 
ATOM 2929  O OG  . SER A ? 363 ? -11.718 2.167   8.201   1.0 87.38 363 A 1 
ATOM 2930  N N   . VAL A ? 364 ? -14.389 3.253   10.798  1.0 90.9  364 A 1 
ATOM 2931  C CA  . VAL A ? 364 ? -15.832 3.403   10.645  1.0 90.9  364 A 1 
ATOM 2932  C C   . VAL A ? 364 ? -16.090 4.453   9.574   1.0 90.9  364 A 1 
ATOM 2933  O O   . VAL A ? 364 ? -15.596 5.583   9.668   1.0 90.9  364 A 1 
ATOM 2934  C CB  . VAL A ? 364 ? -16.501 3.790   11.973  1.0 90.9  364 A 1 
ATOM 2935  C CG1 . VAL A ? 364 ? -18.004 3.932   11.788  1.0 90.9  364 A 1 
ATOM 2936  C CG2 . VAL A ? 364 ? -16.184 2.760   13.047  1.0 90.9  364 A 1 
ATOM 2937  N N   . GLU A ? 365 ? -16.863 4.083   8.557   1.0 91.6  365 A 1 
ATOM 2938  C CA  . GLU A ? 365 ? -17.198 4.973   7.458   1.0 91.6  365 A 1 
ATOM 2939  C C   . GLU A ? 365 ? -18.709 5.143   7.367   1.0 91.6  365 A 1 
ATOM 2940  O O   . GLU A ? 365 ? -19.479 4.404   7.988   1.0 91.6  365 A 1 
ATOM 2941  C CB  . GLU A ? 365 ? -16.647 4.446   6.126   1.0 91.6  365 A 1 
ATOM 2942  C CG  . GLU A ? 365 ? -15.134 4.303   6.093   1.0 91.6  365 A 1 
ATOM 2943  C CD  . GLU A ? 365 ? -14.627 3.776   4.765   1.0 91.6  365 A 1 
ATOM 2944  O OE1 . GLU A ? 365 ? -15.460 3.486   3.881   1.0 91.6  365 A 1 
ATOM 2945  O OE2 . GLU A ? 365 ? -13.394 3.651   4.605   1.0 91.6  365 A 1 
ATOM 2946  N N   . MET A ? 366 ? -19.125 6.130   6.580   1.0 93.36 366 A 1 
ATOM 2947  C CA  . MET A ? 366 ? -20.533 6.442   6.375   1.0 93.36 366 A 1 
ATOM 2948  C C   . MET A ? 366 ? -20.920 6.121   4.938   1.0 93.36 366 A 1 
ATOM 2949  O O   . MET A ? 366 ? -20.298 6.624   3.996   1.0 93.36 366 A 1 
ATOM 2950  C CB  . MET A ? 366 ? -20.819 7.913   6.684   1.0 93.36 366 A 1 
ATOM 2951  C CG  . MET A ? 366 ? -22.259 8.331   6.435   1.0 93.36 366 A 1 
ATOM 2952  S SD  . MET A ? 366 ? -22.553 10.072  6.799   1.0 93.36 366 A 1 
ATOM 2953  C CE  . MET A ? 366 ? -21.392 10.853  5.682   1.0 93.36 366 A 1 
ATOM 2954  N N   . CYS A ? 367 ? -21.944 5.286   4.776   1.0 93.09 367 A 1 
ATOM 2955  C CA  . CYS A ? 367 ? -22.430 4.901   3.460   1.0 93.09 367 A 1 
ATOM 2956  C C   . CYS A ? 367 ? -23.952 4.911   3.464   1.0 93.09 367 A 1 
ATOM 2957  O O   . CYS A ? 367 ? -24.592 4.838   4.516   1.0 93.09 367 A 1 
ATOM 2958  C CB  . CYS A ? 367 ? -21.908 3.518   3.045   1.0 93.09 367 A 1 
ATOM 2959  S SG  . CYS A ? 367 ? -20.110 3.415   2.884   1.0 93.09 367 A 1 
ATOM 2960  N N   . ARG A ? 368 ? -24.525 5.004   2.267   1.0 93.06 368 A 1 
ATOM 2961  C CA  . ARG A ? 368 ? -25.972 5.035   2.077   1.0 93.06 368 A 1 
ATOM 2962  C C   . ARG A ? 368 ? -26.378 3.808   1.272   1.0 93.06 368 A 1 
ATOM 2963  O O   . ARG A ? 368 ? -26.054 3.705   0.083   1.0 93.06 368 A 1 
ATOM 2964  C CB  . ARG A ? 368 ? -26.406 6.322   1.376   1.0 93.06 368 A 1 
ATOM 2965  C CG  . ARG A ? 368 ? -27.905 6.427   1.143   1.0 93.06 368 A 1 
ATOM 2966  C CD  . ARG A ? 368 ? -28.264 7.725   0.438   1.0 93.06 368 A 1 
ATOM 2967  N NE  . ARG A ? 368 ? -27.859 8.895   1.208   1.0 93.06 368 A 1 
ATOM 2968  C CZ  . ARG A ? 368 ? -28.053 10.149  0.824   1.0 93.06 368 A 1 
ATOM 2969  N NH1 . ARG A ? 368 ? -28.647 10.436  -0.323  1.0 93.06 368 A 1 
ATOM 2970  N NH2 . ARG A ? 368 ? -27.641 11.140  1.609   1.0 93.06 368 A 1 
ATOM 2971  N N   . TYR A ? 369 ? -27.085 2.884   1.916   1.0 91.99 369 A 1 
ATOM 2972  C CA  . TYR A ? 369 ? -27.545 1.660   1.263   1.0 91.99 369 A 1 
ATOM 2973  C C   . TYR A ? 369 ? -28.828 1.972   0.503   1.0 91.99 369 A 1 
ATOM 2974  O O   . TYR A ? 369 ? -29.921 1.963   1.073   1.0 91.99 369 A 1 
ATOM 2975  C CB  . TYR A ? 369 ? -27.758 0.552   2.288   1.0 91.99 369 A 1 
ATOM 2976  C CG  . TYR A ? 369 ? -28.149 -0.779  1.686   1.0 91.99 369 A 1 
ATOM 2977  C CD1 . TYR A ? 369 ? -27.186 -1.651  1.195   1.0 91.99 369 A 1 
ATOM 2978  C CD2 . TYR A ? 369 ? -29.481 -1.167  1.613   1.0 91.99 369 A 1 
ATOM 2979  C CE1 . TYR A ? 369 ? -27.538 -2.869  0.645   1.0 91.99 369 A 1 
ATOM 2980  C CE2 . TYR A ? 369 ? -29.843 -2.383  1.065   1.0 91.99 369 A 1 
ATOM 2981  C CZ  . TYR A ? 369 ? -28.868 -3.230  0.583   1.0 91.99 369 A 1 
ATOM 2982  O OH  . TYR A ? 369 ? -29.222 -4.442  0.036   1.0 91.99 369 A 1 
ATOM 2983  N N   . ASP A ? 370 ? -28.696 2.251   -0.791  1.0 87.85 370 A 1 
ATOM 2984  C CA  . ASP A ? 370 ? -29.835 2.582   -1.648  1.0 87.85 370 A 1 
ATOM 2985  C C   . ASP A ? 370 ? -29.935 1.557   -2.768  1.0 87.85 370 A 1 
ATOM 2986  O O   . ASP A ? 370 ? -29.185 1.640   -3.758  1.0 87.85 370 A 1 
ATOM 2987  C CB  . ASP A ? 370 ? -29.694 3.992   -2.219  1.0 87.85 370 A 1 
ATOM 2988  C CG  . ASP A ? 370 ? -30.947 4.463   -2.933  1.0 87.85 370 A 1 
ATOM 2989  O OD1 . ASP A ? 370 ? -31.985 3.772   -2.842  1.0 87.85 370 A 1 
ATOM 2990  O OD2 . ASP A ? 370 ? -30.895 5.526   -3.585  1.0 87.85 370 A 1 
ATOM 2991  N N   . PRO A ? 371 ? -30.830 0.571   -2.661  1.0 85.1  371 A 1 
ATOM 2992  C CA  . PRO A ? 371 ? -30.958 -0.413  -3.747  1.0 85.1  371 A 1 
ATOM 2993  C C   . PRO A ? 371 ? -31.467 0.187   -5.045  1.0 85.1  371 A 1 
ATOM 2994  O O   . PRO A ? 371 ? -31.091 -0.290  -6.123  1.0 85.1  371 A 1 
ATOM 2995  C CB  . PRO A ? 371 ? -31.947 -1.442  -3.177  1.0 85.1  371 A 1 
ATOM 2996  C CG  . PRO A ? 371 ? -31.919 -1.231  -1.692  1.0 85.1  371 A 1 
ATOM 2997  C CD  . PRO A ? 371 ? -31.674 0.233   -1.504  1.0 85.1  371 A 1 
ATOM 2998  N N   . LEU A ? 372 ? -32.310 1.218   -4.978  1.0 80.3  372 A 1 
ATOM 2999  C CA  . LEU A ? 372 ? -32.849 1.842   -6.179  1.0 80.3  372 A 1 
ATOM 3000  C C   . LEU A ? 372 ? -31.884 2.830   -6.821  1.0 80.3  372 A 1 
ATOM 3001  O O   . LEU A ? 372 ? -32.113 3.230   -7.968  1.0 80.3  372 A 1 
ATOM 3002  C CB  . LEU A ? 372 ? -34.167 2.552   -5.856  1.0 80.3  372 A 1 
ATOM 3003  C CG  . LEU A ? 372 ? -35.281 1.678   -5.276  1.0 80.3  372 A 1 
ATOM 3004  C CD1 . LEU A ? 372 ? -36.533 2.503   -5.018  1.0 80.3  372 A 1 
ATOM 3005  C CD2 . LEU A ? 372 ? -35.584 0.508   -6.199  1.0 80.3  372 A 1 
ATOM 3006  N N   . GLN A ? 373 ? -30.823 3.227   -6.115  1.0 78.18 373 A 1 
ATOM 3007  C CA  . GLN A ? 373 ? -29.824 4.166   -6.630  1.0 78.18 373 A 1 
ATOM 3008  C C   . GLN A ? 373 ? -30.472 5.481   -7.061  1.0 78.18 373 A 1 
ATOM 3009  O O   . GLN A ? 373 ? -30.283 5.960   -8.181  1.0 78.18 373 A 1 
ATOM 3010  C CB  . GLN A ? 373 ? -29.023 3.543   -7.778  1.0 78.18 373 A 1 
ATOM 3011  C CG  . GLN A ? 373 ? -28.262 2.285   -7.392  1.0 78.18 373 A 1 
ATOM 3012  C CD  . GLN A ? 373 ? -27.481 1.699   -8.552  1.0 78.18 373 A 1 
ATOM 3013  O OE1 . GLN A ? 373 ? -27.502 2.231   -9.662  1.0 78.18 373 A 1 
ATOM 3014  N NE2 . GLN A ? 373 ? -26.785 0.596   -8.299  1.0 78.18 373 A 1 
ATOM 3015  N N   . ASP A ? 374 ? -31.250 6.070   -6.149  1.0 79.64 374 A 1 
ATOM 3016  C CA  . ASP A ? 374 ? -31.930 7.331   -6.417  1.0 79.64 374 A 1 
ATOM 3017  C C   . ASP A ? 374 ? -31.893 8.253   -5.204  1.0 79.64 374 A 1 
ATOM 3018  O O   . ASP A ? 374 ? -32.786 9.091   -5.031  1.0 79.64 374 A 1 
ATOM 3019  C CB  . ASP A ? 374 ? -33.378 7.093   -6.853  1.0 79.64 374 A 1 
ATOM 3020  C CG  . ASP A ? 374 ? -34.142 6.207   -5.887  1.0 79.64 374 A 1 
ATOM 3021  O OD1 . ASP A ? 374 ? -33.523 5.690   -4.933  1.0 79.64 374 A 1 
ATOM 3022  O OD2 . ASP A ? 374 ? -35.362 6.029   -6.081  1.0 79.64 374 A 1 
ATOM 3023  N N   . ASN A ? 375 ? -30.870 8.109   -4.358  1.0 78.23 375 A 1 
ATOM 3024  C CA  . ASN A ? 375 ? -30.698 8.937   -3.161  1.0 78.23 375 A 1 
ATOM 3025  C C   . ASN A ? 375 ? -31.909 8.840   -2.236  1.0 78.23 375 A 1 
ATOM 3026  O O   . ASN A ? 375 ? -32.360 9.836   -1.665  1.0 78.23 375 A 1 
ATOM 3027  C CB  . ASN A ? 375 ? -30.409 10.394  -3.531  1.0 78.23 375 A 1 
ATOM 3028  C CG  . ASN A ? 375 ? -29.149 10.546  -4.360  1.0 78.23 375 A 1 
ATOM 3029  O OD1 . ASN A ? 375 ? -28.211 9.759   -4.235  1.0 78.23 375 A 1 
ATOM 3030  N ND2 . ASN A ? 375 ? -29.121 11.563  -5.213  1.0 78.23 375 A 1 
ATOM 3031  N N   . THR A ? 376 ? -32.442 7.627   -2.085  1.0 84.33 376 A 1 
ATOM 3032  C CA  . THR A ? 376 ? -33.585 7.384   -1.219  1.0 84.33 376 A 1 
ATOM 3033  C C   . THR A ? 376 ? -33.318 6.363   -0.123  1.0 84.33 376 A 1 
ATOM 3034  O O   . THR A ? 376 ? -34.174 6.186   0.751   1.0 84.33 376 A 1 
ATOM 3035  C CB  . THR A ? 376 ? -34.798 6.918   -2.042  1.0 84.33 376 A 1 
ATOM 3036  O OG1 . THR A ? 376 ? -34.456 5.735   -2.775  1.0 84.33 376 A 1 
ATOM 3037  C CG2 . THR A ? 376 ? -35.235 8.005   -3.012  1.0 84.33 376 A 1 
ATOM 3038  N N   . GLY A ? 377 ? -32.168 5.689   -0.140  1.0 87.32 377 A 1 
ATOM 3039  C CA  . GLY A ? 377 ? -31.865 4.705   0.875   1.0 87.32 377 A 1 
ATOM 3040  C C   . GLY A ? 377 ? -31.475 5.328   2.202   1.0 87.32 377 A 1 
ATOM 3041  O O   . GLY A ? 377 ? -31.200 6.522   2.311   1.0 87.32 377 A 1 
ATOM 3042  N N   . GLU A ? 378 ? -31.456 4.486   3.231   1.0 92.05 378 A 1 
ATOM 3043  C CA  . GLU A ? 378 ? -31.100 4.934   4.567   1.0 92.05 378 A 1 
ATOM 3044  C C   . GLU A ? 378 ? -29.585 5.045   4.712   1.0 92.05 378 A 1 
ATOM 3045  O O   . GLU A ? 378 ? -28.814 4.391   4.005   1.0 92.05 378 A 1 
ATOM 3046  C CB  . GLU A ? 378 ? -31.661 3.979   5.621   1.0 92.05 378 A 1 
ATOM 3047  C CG  . GLU A ? 378 ? -31.159 2.550   5.494   1.0 92.05 378 A 1 
ATOM 3048  C CD  . GLU A ? 378 ? -31.739 1.633   6.553   1.0 92.05 378 A 1 
ATOM 3049  O OE1 . GLU A ? 378 ? -32.533 2.113   7.389   1.0 92.05 378 A 1 
ATOM 3050  O OE2 . GLU A ? 378 ? -31.400 0.430   6.550   1.0 92.05 378 A 1 
ATOM 3051  N N   . VAL A ? 379 ? -29.165 5.891   5.647   1.0 93.62 379 A 1 
ATOM 3052  C CA  . VAL A ? 379 ? -27.750 6.111   5.921   1.0 93.62 379 A 1 
ATOM 3053  C C   . VAL A ? 379 ? -27.307 5.123   6.993   1.0 93.62 379 A 1 
ATOM 3054  O O   . VAL A ? 379 ? -27.829 5.133   8.113   1.0 93.62 379 A 1 
ATOM 3055  C CB  . VAL A ? 379 ? -27.486 7.558   6.362   1.0 93.62 379 A 1 
ATOM 3056  C CG1 . VAL A ? 379 ? -26.004 7.768   6.632   1.0 93.62 379 A 1 
ATOM 3057  C CG2 . VAL A ? 379 ? -27.985 8.533   5.307   1.0 93.62 379 A 1 
ATOM 3058  N N   . VAL A ? 380 ? -26.345 4.269   6.649   1.0 95.13 380 A 1 
ATOM 3059  C CA  . VAL A ? 380 ? -25.828 3.258   7.559   1.0 95.13 380 A 1 
ATOM 3060  C C   . VAL A ? 380 ? -24.366 3.571   7.862   1.0 95.13 380 A 1 
ATOM 3061  O O   . VAL A ? 380 ? -23.772 4.491   7.299   1.0 95.13 380 A 1 
ATOM 3062  C CB  . VAL A ? 380 ? -25.977 1.832   6.995   1.0 95.13 380 A 1 
ATOM 3063  C CG1 . VAL A ? 380 ? -27.443 1.510   6.749   1.0 95.13 380 A 1 
ATOM 3064  C CG2 . VAL A ? 380 ? -25.168 1.680   5.717   1.0 95.13 380 A 1 
ATOM 3065  N N   . ALA A ? 381 ? -23.791 2.785   8.768   1.0 95.14 381 A 1 
ATOM 3066  C CA  . ALA A ? 381 ? -22.399 2.928   9.176   1.0 95.14 381 A 1 
ATOM 3067  C C   . ALA A ? 381 ? -21.659 1.640   8.849   1.0 95.14 381 A 1 
ATOM 3068  O O   . ALA A ? 381 ? -22.063 0.559   9.292   1.0 95.14 381 A 1 
ATOM 3069  C CB  . ALA A ? 381 ? -22.292 3.249   10.668  1.0 95.14 381 A 1 
ATOM 3070  N N   . VAL A ? 382 ? -20.582 1.756   8.077   1.0 93.19 382 A 1 
ATOM 3071  C CA  . VAL A ? 382 ? -19.776 0.613   7.664   1.0 93.19 382 A 1 
ATOM 3072  C C   . VAL A ? 382 ? -18.505 0.586   8.499   1.0 93.19 382 A 1 
ATOM 3073  O O   . VAL A ? 382 ? -17.762 1.575   8.547   1.0 93.19 382 A 1 
ATOM 3074  C CB  . VAL A ? 382 ? -19.448 0.676   6.162   1.0 93.19 382 A 1 
ATOM 3075  C CG1 . VAL A ? 382 ? -18.596 -0.516  5.756   1.0 93.19 382 A 1 
ATOM 3076  C CG2 . VAL A ? 382 ? -20.727 0.730   5.342   1.0 93.19 382 A 1 
ATOM 3077  N N   . LYS A ? 383 ? -18.255 -0.543  9.157   1.0 91.4  383 A 1 
ATOM 3078  C CA  . LYS A ? 383 ? -17.073 -0.734  9.995   1.0 91.4  383 A 1 
ATOM 3079  C C   . LYS A ? 383 ? -16.313 -1.947  9.467   1.0 91.4  383 A 1 
ATOM 3080  O O   . LYS A ? 383 ? -16.683 -3.092  9.746   1.0 91.4  383 A 1 
ATOM 3081  C CB  . LYS A ? 383 ? -17.462 -0.913  11.460  1.0 91.4  383 A 1 
ATOM 3082  C CG  . LYS A ? 383 ? -16.281 -1.115  12.396  1.0 91.4  383 A 1 
ATOM 3083  C CD  . LYS A ? 383 ? -16.742 -1.295  13.834  1.0 91.4  383 A 1 
ATOM 3084  C CE  . LYS A ? 383 ? -15.562 -1.502  14.770  1.0 91.4  383 A 1 
ATOM 3085  N NZ  . LYS A ? 383 ? -15.999 -1.682  16.182  1.0 91.4  383 A 1 
ATOM 3086  N N   . LYS A ? 384 ? -15.253 -1.696  8.705   1.0 87.64 384 A 1 
ATOM 3087  C CA  . LYS A ? 384 ? -14.426 -2.739  8.122   1.0 87.64 384 A 1 
ATOM 3088  C C   . LYS A ? 384 ? -13.099 -2.827  8.873   1.0 87.64 384 A 1 
ATOM 3089  O O   . LYS A ? 384 ? -12.923 -2.239  9.946   1.0 87.64 384 A 1 
ATOM 3090  C CB  . LYS A ? 384 ? -14.220 -2.472  6.629   1.0 87.64 384 A 1 
ATOM 3091  C CG  . LYS A ? 384 ? -13.539 -1.147  6.323   1.0 87.64 384 A 1 
ATOM 3092  C CD  . LYS A ? 384 ? -13.362 -0.950  4.826   1.0 87.64 384 A 1 
ATOM 3093  C CE  . LYS A ? 384 ? -12.674 0.370   4.520   1.0 87.64 384 A 1 
ATOM 3094  N NZ  . LYS A ? 384 ? -12.496 0.577   3.057   1.0 87.64 384 A 1 
ATOM 3095  N N   . LEU A ? 385 ? -12.157 -3.571  8.301   1.0 80.05 385 A 1 
ATOM 3096  C CA  . LEU A ? 385 ? -10.837 -3.761  8.880   1.0 80.05 385 A 1 
ATOM 3097  C C   . LEU A ? 385 ? -9.771  -3.260  7.913   1.0 80.05 385 A 1 
ATOM 3098  O O   . LEU A ? 385 ? -10.040 -2.977  6.743   1.0 80.05 385 A 1 
ATOM 3099  C CB  . LEU A ? 385 ? -10.592 -5.235  9.227   1.0 80.05 385 A 1 
ATOM 3100  C CG  . LEU A ? 385 ? -11.558 -5.865  10.234  1.0 80.05 385 A 1 
ATOM 3101  C CD1 . LEU A ? 385 ? -11.198 -7.321  10.484  1.0 80.05 385 A 1 
ATOM 3102  C CD2 . LEU A ? 385 ? -11.565 -5.078  11.536  1.0 80.05 385 A 1 
ATOM 3103  N N   . GLN A ? 386 ? -8.544  -3.153  8.422   1.0 67.16 386 A 1 
ATOM 3104  C CA  . GLN A ? 386 ? -7.406  -2.691  7.636   1.0 67.16 386 A 1 
ATOM 3105  C C   . GLN A ? 386 ? -6.479  -3.829  7.226   1.0 67.16 386 A 1 
ATOM 3106  O O   . GLN A ? 386 ? -6.194  -3.999  6.037   1.0 67.16 386 A 1 
ATOM 3107  C CB  . GLN A ? 386 ? -6.620  -1.634  8.422   1.0 67.16 386 A 1 
ATOM 3108  C CG  . GLN A ? 386 ? -5.411  -1.083  7.684   1.0 67.16 386 A 1 
ATOM 3109  C CD  . GLN A ? 386 ? -4.663  -0.038  8.488   1.0 67.16 386 A 1 
ATOM 3110  O OE1 . GLN A ? 386 ? -5.045  0.288   9.612   1.0 67.16 386 A 1 
ATOM 3111  N NE2 . GLN A ? 386 ? -3.590  0.494   7.914   1.0 67.16 386 A 1 
ATOM 3112  N N   . HIS A ? 387 ? -6.001  -4.612  8.189   1.0 59.65 387 A 1 
ATOM 3113  C CA  . HIS A ? 387 ? -5.109  -5.727  7.908   1.0 59.65 387 A 1 
ATOM 3114  C C   . HIS A ? 387 ? -5.913  -6.965  7.532   1.0 59.65 387 A 1 
ATOM 3115  O O   . HIS A ? 387 ? -6.995  -7.208  8.075   1.0 59.65 387 A 1 
ATOM 3116  C CB  . HIS A ? 387 ? -4.221  -6.027  9.117   1.0 59.65 387 A 1 
ATOM 3117  C CG  . HIS A ? 387 ? -3.309  -4.900  9.492   1.0 59.65 387 A 1 
ATOM 3118  N ND1 . HIS A ? 387 ? -3.771  -3.706  10.002  1.0 59.65 387 A 1 
ATOM 3119  C CD2 . HIS A ? 387 ? -1.961  -4.787  9.432   1.0 59.65 387 A 1 
ATOM 3120  C CE1 . HIS A ? 387 ? -2.748  -2.905  10.240  1.0 59.65 387 A 1 
ATOM 3121  N NE2 . HIS A ? 387 ? -1.638  -3.537  9.902   1.0 59.65 387 A 1 
ATOM 3122  N N   . SER A ? 388 ? -5.376  -7.745  6.600   1.0 55.9  388 A 1 
ATOM 3123  C CA  . SER A ? 388 ? -6.020  -8.963  6.121   1.0 55.9  388 A 1 
ATOM 3124  C C   . SER A ? 388 ? -5.247  -10.175 6.634   1.0 55.9  388 A 1 
ATOM 3125  O O   . SER A ? 388 ? -4.611  -10.910 5.875   1.0 55.9  388 A 1 
ATOM 3126  C CB  . SER A ? 388 ? -6.107  -8.952  4.590   1.0 55.9  388 A 1 
ATOM 3127  O OG  . SER A ? 388 ? -4.817  -8.879  4.007   1.0 55.9  388 A 1 
ATOM 3128  N N   . THR A ? 389 ? -5.310  -10.378 7.945   1.0 65.99 389 A 1 
ATOM 3129  C CA  . THR A ? 389 ? -4.641  -11.488 8.605   1.0 65.99 389 A 1 
ATOM 3130  C C   . THR A ? 389 ? -5.663  -12.523 9.060   1.0 65.99 389 A 1 
ATOM 3131  O O   . THR A ? 389 ? -6.847  -12.227 9.237   1.0 65.99 389 A 1 
ATOM 3132  C CB  . THR A ? 389 ? -3.821  -11.004 9.806   1.0 65.99 389 A 1 
ATOM 3133  O OG1 . THR A ? 389 ? -4.687  -10.366 10.754  1.0 65.99 389 A 1 
ATOM 3134  C CG2 . THR A ? 389 ? -2.754  -10.016 9.359   1.0 65.99 389 A 1 
ATOM 3135  N N   . GLU A ? 390 ? -5.182  -13.755 9.248   1.0 69.45 390 A 1 
ATOM 3136  C CA  . GLU A ? 390 ? -6.057  -14.839 9.676   1.0 69.45 390 A 1 
ATOM 3137  C C   . GLU A ? 390 ? -6.493  -14.697 11.128  1.0 69.45 390 A 1 
ATOM 3138  O O   . GLU A ? 390 ? -7.523  -15.263 11.510  1.0 69.45 390 A 1 
ATOM 3139  C CB  . GLU A ? 390 ? -5.362  -16.187 9.472   1.0 69.45 390 A 1 
ATOM 3140  C CG  . GLU A ? 390 ? -4.978  -16.476 8.030   1.0 69.45 390 A 1 
ATOM 3141  C CD  . GLU A ? 390 ? -4.294  -17.819 7.868   1.0 69.45 390 A 1 
ATOM 3142  O OE1 . GLU A ? 390 ? -4.118  -18.525 8.884   1.0 69.45 390 A 1 
ATOM 3143  O OE2 . GLU A ? 390 ? -3.932  -18.169 6.725   1.0 69.45 390 A 1 
ATOM 3144  N N   . GLU A ? 391 ? -5.739  -13.956 11.942  1.0 71.23 391 A 1 
ATOM 3145  C CA  . GLU A ? 391 ? -6.107  -13.783 13.343  1.0 71.23 391 A 1 
ATOM 3146  C C   . GLU A ? 391 ? -7.246  -12.783 13.503  1.0 71.23 391 A 1 
ATOM 3147  O O   . GLU A ? 391 ? -8.117  -12.963 14.363  1.0 71.23 391 A 1 
ATOM 3148  C CB  . GLU A ? 391 ? -4.888  -13.340 14.154  1.0 71.23 391 A 1 
ATOM 3149  C CG  . GLU A ? 391 ? -5.152  -13.183 15.643  1.0 71.23 391 A 1 
ATOM 3150  C CD  . GLU A ? 391 ? -3.921  -12.744 16.409  1.0 71.23 391 A 1 
ATOM 3151  O OE1 . GLU A ? 391 ? -2.859  -12.561 15.777  1.0 71.23 391 A 1 
ATOM 3152  O OE2 . GLU A ? 391 ? -4.014  -12.580 17.644  1.0 71.23 391 A 1 
ATOM 3153  N N   . HIS A ? 392 ? -7.261  -11.729 12.684  1.0 75.55 392 A 1 
ATOM 3154  C CA  . HIS A ? 392 ? -8.308  -10.720 12.785  1.0 75.55 392 A 1 
ATOM 3155  C C   . HIS A ? 392 ? -9.643  -11.210 12.239  1.0 75.55 392 A 1 
ATOM 3156  O O   . HIS A ? 392 ? -10.682 -10.626 12.566  1.0 75.55 392 A 1 
ATOM 3157  C CB  . HIS A ? 392 ? -7.884  -9.446  12.053  1.0 75.55 392 A 1 
ATOM 3158  C CG  . HIS A ? 392 ? -6.681  -8.780  12.646  1.0 75.55 392 A 1 
ATOM 3159  N ND1 . HIS A ? 392 ? -6.074  -7.687  12.066  1.0 75.55 392 A 1 
ATOM 3160  C CD2 . HIS A ? 392 ? -5.974  -9.050  13.768  1.0 75.55 392 A 1 
ATOM 3161  C CE1 . HIS A ? 392 ? -5.045  -7.314  12.804  1.0 75.55 392 A 1 
ATOM 3162  N NE2 . HIS A ? 392 ? -4.962  -8.125  13.843  1.0 75.55 392 A 1 
ATOM 3163  N N   . LEU A ? 393 ? -9.642  -12.263 11.419  1.0 79.18 393 A 1 
ATOM 3164  C CA  . LEU A ? 393 ? -10.896 -12.774 10.876  1.0 79.18 393 A 1 
ATOM 3165  C C   . LEU A ? 393 ? -11.703 -13.506 11.942  1.0 79.18 393 A 1 
ATOM 3166  O O   . LEU A ? 393 ? -12.934 -13.400 11.978  1.0 79.18 393 A 1 
ATOM 3167  C CB  . LEU A ? 393 ? -10.620 -13.692 9.686   1.0 79.18 393 A 1 
ATOM 3168  C CG  . LEU A ? 393 ? -9.956  -13.047 8.468   1.0 79.18 393 A 1 
ATOM 3169  C CD1 . LEU A ? 393 ? -9.740  -14.073 7.366   1.0 79.18 393 A 1 
ATOM 3170  C CD2 . LEU A ? 393 ? -10.785 -11.877 7.961   1.0 79.18 393 A 1 
ATOM 3171  N N   . ARG A ? 394 ? -11.027 -14.253 12.818  1.0 81.58 394 A 1 
ATOM 3172  C CA  . ARG A ? 394 ? -11.735 -14.975 13.870  1.0 81.58 394 A 1 
ATOM 3173  C C   . ARG A ? 394 ? -12.219 -14.039 14.969  1.0 81.58 394 A 1 
ATOM 3174  O O   . ARG A ? 394 ? -13.159 -14.375 15.698  1.0 81.58 394 A 1 
ATOM 3175  C CB  . ARG A ? 394 ? -10.838 -16.064 14.457  1.0 81.58 394 A 1 
ATOM 3176  C CG  . ARG A ? 394 ? -10.373 -17.099 13.444  1.0 81.58 394 A 1 
ATOM 3177  C CD  . ARG A ? 394 ? -9.517  -18.169 14.102  1.0 81.58 394 A 1 
ATOM 3178  N NE  . ARG A ? 394 ? -8.328  -17.608 14.732  1.0 81.58 394 A 1 
ATOM 3179  C CZ  . ARG A ? 394 ? -7.159  -17.455 14.125  1.0 81.58 394 A 1 
ATOM 3180  N NH1 . ARG A ? 394 ? -6.984  -17.812 12.864  1.0 81.58 394 A 1 
ATOM 3181  N NH2 . ARG A ? 394 ? -6.141  -16.931 14.801  1.0 81.58 394 A 1 
ATOM 3182  N N   . ASP A ? 395 ? -11.594 -12.867 15.106  1.0 79.81 395 A 1 
ATOM 3183  C CA  . ASP A ? 395 ? -12.009 -11.917 16.131  1.0 79.81 395 A 1 
ATOM 3184  C C   . ASP A ? 395 ? -13.098 -10.976 15.632  1.0 79.81 395 A 1 
ATOM 3185  O O   . ASP A ? 395 ? -13.866 -10.442 16.440  1.0 79.81 395 A 1 
ATOM 3186  C CB  . ASP A ? 395 ? -10.805 -11.111 16.620  1.0 79.81 395 A 1 
ATOM 3187  C CG  . ASP A ? 395 ? -9.721  -11.987 17.217  1.0 79.81 395 A 1 
ATOM 3188  O OD1 . ASP A ? 395 ? -10.057 -13.051 17.779  1.0 79.81 395 A 1 
ATOM 3189  O OD2 . ASP A ? 395 ? -8.534  -11.613 17.123  1.0 79.81 395 A 1 
ATOM 3190  N N   . PHE A ? 396 ? -13.181 -10.760 14.318  1.0 86.51 396 A 1 
ATOM 3191  C CA  . PHE A ? 396 ? -14.205 -9.877  13.773  1.0 86.51 396 A 1 
ATOM 3192  C C   . PHE A ? 396 ? -15.561 -10.565 13.681  1.0 86.51 396 A 1 
ATOM 3193  O O   . PHE A ? 396 ? -16.596 -9.908  13.845  1.0 86.51 396 A 1 
ATOM 3194  C CB  . PHE A ? 396 ? -13.780 -9.365  12.395  1.0 86.51 396 A 1 
ATOM 3195  C CG  . PHE A ? 396 ? -14.722 -8.354  11.805  1.0 86.51 396 A 1 
ATOM 3196  C CD1 . PHE A ? 396 ? -14.651 -7.022  12.178  1.0 86.51 396 A 1 
ATOM 3197  C CD2 . PHE A ? 396 ? -15.675 -8.733  10.873  1.0 86.51 396 A 1 
ATOM 3198  C CE1 . PHE A ? 396 ? -15.515 -6.088  11.637  1.0 86.51 396 A 1 
ATOM 3199  C CE2 . PHE A ? 396 ? -16.541 -7.804  10.329  1.0 86.51 396 A 1 
ATOM 3200  C CZ  . PHE A ? 396 ? -16.461 -6.480  10.711  1.0 86.51 396 A 1 
ATOM 3201  N N   . GLU A ? 397 ? -15.580 -11.874 13.424  1.0 87.35 397 A 1 
ATOM 3202  C CA  . GLU A ? 397 ? -16.842 -12.599 13.338  1.0 87.35 397 A 1 
ATOM 3203  C C   . GLU A ? 397 ? -17.480 -12.815 14.704  1.0 87.35 397 A 1 
ATOM 3204  O O   . GLU A ? 397 ? -18.688 -13.066 14.776  1.0 87.35 397 A 1 
ATOM 3205  C CB  . GLU A ? 397 ? -16.630 -13.945 12.644  1.0 87.35 397 A 1 
ATOM 3206  C CG  . GLU A ? 397 ? -16.130 -13.833 11.213  1.0 87.35 397 A 1 
ATOM 3207  C CD  . GLU A ? 397 ? -15.935 -15.185 10.556  1.0 87.35 397 A 1 
ATOM 3208  O OE1 . GLU A ? 397 ? -16.188 -16.213 11.219  1.0 87.35 397 A 1 
ATOM 3209  O OE2 . GLU A ? 397 ? -15.529 -15.221 9.375   1.0 87.35 397 A 1 
ATOM 3210  N N   . ARG A ? 398 ? -16.700 -12.726 15.784  1.0 86.18 398 A 1 
ATOM 3211  C CA  . ARG A ? 398 ? -17.266 -12.894 17.118  1.0 86.18 398 A 1 
ATOM 3212  C C   . ARG A ? 398 ? -18.142 -11.710 17.509  1.0 86.18 398 A 1 
ATOM 3213  O O   . ARG A ? 398 ? -19.148 -11.888 18.204  1.0 86.18 398 A 1 
ATOM 3214  C CB  . ARG A ? 398 ? -16.147 -13.094 18.141  1.0 86.18 398 A 1 
ATOM 3215  C CG  . ARG A ? 398 ? -16.633 -13.370 19.555  1.0 86.18 398 A 1 
ATOM 3216  C CD  . ARG A ? 398 ? -15.468 -13.628 20.497  1.0 86.18 398 A 1 
ATOM 3217  N NE  . ARG A ? 398 ? -14.677 -14.781 20.084  1.0 86.18 398 A 1 
ATOM 3218  C CZ  . ARG A ? 398 ? -13.610 -15.229 20.730  1.0 86.18 398 A 1 
ATOM 3219  N NH1 . ARG A ? 398 ? -13.173 -14.642 21.832  1.0 86.18 398 A 1 
ATOM 3220  N NH2 . ARG A ? 398 ? -12.965 -16.292 20.259  1.0 86.18 398 A 1 
ATOM 3221  N N   . GLU A ? 399 ? -17.780 -10.502 17.071  1.0 90.18 399 A 1 
ATOM 3222  C CA  . GLU A ? 399 ? -18.594 -9.329  17.373  1.0 90.18 399 A 1 
ATOM 3223  C C   . GLU A ? 399 ? -19.946 -9.389  16.674  1.0 90.18 399 A 1 
ATOM 3224  O O   . GLU A ? 399 ? -20.945 -8.900  17.216  1.0 90.18 399 A 1 
ATOM 3225  C CB  . GLU A ? 399 ? -17.843 -8.057  16.976  1.0 90.18 399 A 1 
ATOM 3226  C CG  . GLU A ? 399 ? -18.599 -6.767  17.254  1.0 90.18 399 A 1 
ATOM 3227  C CD  . GLU A ? 399 ? -17.825 -5.534  16.830  1.0 90.18 399 A 1 
ATOM 3228  O OE1 . GLU A ? 399 ? -16.694 -5.687  16.321  1.0 90.18 399 A 1 
ATOM 3229  O OE2 . GLU A ? 399 ? -18.346 -4.413  17.006  1.0 90.18 399 A 1 
ATOM 3230  N N   . ILE A ? 400 ? -20.001 -9.985  15.482  1.0 90.78 400 A 1 
ATOM 3231  C CA  . ILE A ? 400 ? -21.262 -10.075 14.752  1.0 90.78 400 A 1 
ATOM 3232  C C   . ILE A ? 400 ? -22.232 -11.006 15.469  1.0 90.78 400 A 1 
ATOM 3233  O O   . ILE A ? 400 ? -23.435 -10.730 15.547  1.0 90.78 400 A 1 
ATOM 3234  C CB  . ILE A ? 400 ? -21.004 -10.528 13.303  1.0 90.78 400 A 1 
ATOM 3235  C CG1 . ILE A ? 400 ? -20.020 -9.579  12.616  1.0 90.78 400 A 1 
ATOM 3236  C CG2 . ILE A ? 400 ? -22.309 -10.601 12.525  1.0 90.78 400 A 1 
ATOM 3237  C CD1 . ILE A ? 400 ? -19.668 -9.984  11.203  1.0 90.78 400 A 1 
ATOM 3238  N N   . GLU A ? 401 ? -21.728 -12.119 16.007  1.0 90.96 401 A 1 
ATOM 3239  C CA  . GLU A ? 401 ? -22.587 -13.063 16.711  1.0 90.96 401 A 1 
ATOM 3240  C C   . GLU A ? 401 ? -23.094 -12.511 18.037  1.0 90.96 401 A 1 
ATOM 3241  O O   . GLU A ? 401 ? -24.124 -12.978 18.535  1.0 90.96 401 A 1 
ATOM 3242  C CB  . GLU A ? 401 ? -21.842 -14.378 16.946  1.0 90.96 401 A 1 
ATOM 3243  C CG  . GLU A ? 401 ? -21.369 -15.064 15.673  1.0 90.96 401 A 1 
ATOM 3244  C CD  . GLU A ? 401 ? -22.513 -15.593 14.829  1.0 90.96 401 A 1 
ATOM 3245  O OE1 . GLU A ? 401 ? -23.613 -15.813 15.381  1.0 90.96 401 A 1 
ATOM 3246  O OE2 . GLU A ? 401 ? -22.313 -15.789 13.612  1.0 90.96 401 A 1 
ATOM 3247  N N   . ILE A ? 402 ? -22.400 -11.536 18.617  1.0 91.75 402 A 1 
ATOM 3248  C CA  . ILE A ? 402 ? -22.826 -10.948 19.883  1.0 91.75 402 A 1 
ATOM 3249  C C   . ILE A ? 402 ? -23.737 -9.747  19.660  1.0 91.75 402 A 1 
ATOM 3250  O O   . ILE A ? 402 ? -24.750 -9.594  20.346  1.0 91.75 402 A 1 
ATOM 3251  C CB  . ILE A ? 402 ? -21.593 -10.572 20.728  1.0 91.75 402 A 1 
ATOM 3252  C CG1 . ILE A ? 402 ? -20.761 -11.817 21.041  1.0 91.75 402 A 1 
ATOM 3253  C CG2 . ILE A ? 402 ? -22.015 -9.874  22.013  1.0 91.75 402 A 1 
ATOM 3254  C CD1 . ILE A ? 402 ? -19.518 -11.533 21.855  1.0 91.75 402 A 1 
ATOM 3255  N N   . LEU A ? 403 ? -23.396 -8.885  18.698  1.0 93.38 403 A 1 
ATOM 3256  C CA  . LEU A ? 403 ? -24.210 -7.702  18.439  1.0 93.38 403 A 1 
ATOM 3257  C C   . LEU A ? 403 ? -25.580 -8.070  17.882  1.0 93.38 403 A 1 
ATOM 3258  O O   . LEU A ? 403 ? -26.557 -7.349  18.117  1.0 93.38 403 A 1 
ATOM 3259  C CB  . LEU A ? 403 ? -23.478 -6.764  17.479  1.0 93.38 403 A 1 
ATOM 3260  C CG  . LEU A ? 403 ? -24.150 -5.425  17.163  1.0 93.38 403 A 1 
ATOM 3261  C CD1 . LEU A ? 403 ? -24.356 -4.614  18.434  1.0 93.38 403 A 1 
ATOM 3262  C CD2 . LEU A ? 403 ? -23.334 -4.640  16.148  1.0 93.38 403 A 1 
ATOM 3263  N N   . LYS A ? 404 ? -25.675 -9.183  17.151  1.0 92.74 404 A 1 
ATOM 3264  C CA  . LYS A ? 404 ? -26.960 -9.595  16.596  1.0 92.74 404 A 1 
ATOM 3265  C C   . LYS A ? 404 ? -27.930 -10.033 17.686  1.0 92.74 404 A 1 
ATOM 3266  O O   . LYS A ? 404 ? -29.134 -9.767  17.585  1.0 92.74 404 A 1 
ATOM 3267  C CB  . LYS A ? 404 ? -26.757 -10.720 15.581  1.0 92.74 404 A 1 
ATOM 3268  C CG  . LYS A ? 404 ? -28.034 -11.186 14.900  1.0 92.74 404 A 1 
ATOM 3269  C CD  . LYS A ? 404 ? -27.755 -12.302 13.907  1.0 92.74 404 A 1 
ATOM 3270  C CE  . LYS A ? 404 ? -29.031 -12.763 13.221  1.0 92.74 404 A 1 
ATOM 3271  N NZ  . LYS A ? 404 ? -28.772 -13.856 12.243  1.0 92.74 404 A 1 
ATOM 3272  N N   . SER A ? 405 ? -27.432 -10.695 18.731  1.0 92.5  405 A 1 
ATOM 3273  C CA  . SER A ? 405 ? -28.293 -11.154 19.814  1.0 92.5  405 A 1 
ATOM 3274  C C   . SER A ? 405 ? -28.768 -10.019 20.712  1.0 92.5  405 A 1 
ATOM 3275  O O   . SER A ? 405 ? -29.779 -10.179 21.404  1.0 92.5  405 A 1 
ATOM 3276  C CB  . SER A ? 405 ? -27.565 -12.204 20.656  1.0 92.5  405 A 1 
ATOM 3277  O OG  . SER A ? 405 ? -26.383 -11.670 21.226  1.0 92.5  405 A 1 
ATOM 3278  N N   . LEU A ? 406 ? -28.071 -8.887  20.717  1.0 94.29 406 A 1 
ATOM 3279  C CA  . LEU A ? 406 ? -28.461 -7.760  21.552  1.0 94.29 406 A 1 
ATOM 3280  C C   . LEU A ? 406 ? -29.629 -7.010  20.927  1.0 94.29 406 A 1 
ATOM 3281  O O   . LEU A ? 406 ? -29.682 -6.814  19.709  1.0 94.29 406 A 1 
ATOM 3282  C CB  . LEU A ? 406 ? -27.279 -6.812  21.758  1.0 94.29 406 A 1 
ATOM 3283  C CG  . LEU A ? 406 ? -26.042 -7.403  22.436  1.0 94.29 406 A 1 
ATOM 3284  C CD1 . LEU A ? 406 ? -24.960 -6.345  22.598  1.0 94.29 406 A 1 
ATOM 3285  C CD2 . LEU A ? 406 ? -26.404 -8.017  23.779  1.0 94.29 406 A 1 
ATOM 3286  N N   . GLN A ? 407 ? -30.570 -6.589  21.773  1.0 93.55 407 A 1 
ATOM 3287  C CA  . GLN A ? 407 ? -31.745 -5.850  21.312  1.0 93.55 407 A 1 
ATOM 3288  C C   . GLN A ? 407 ? -32.251 -5.015  22.485  1.0 93.55 407 A 1 
ATOM 3289  O O   . GLN A ? 407 ? -32.979 -5.523  23.344  1.0 93.55 407 A 1 
ATOM 3290  C CB  . GLN A ? 407 ? -32.820 -6.794  20.790  1.0 93.55 407 A 1 
ATOM 3291  C CG  . GLN A ? 407 ? -34.062 -6.092  20.264  1.0 93.55 407 A 1 
ATOM 3292  C CD  . GLN A ? 407 ? -35.106 -7.063  19.749  1.0 93.55 407 A 1 
ATOM 3293  O OE1 . GLN A ? 407 ? -34.910 -8.278  19.782  1.0 93.55 407 A 1 
ATOM 3294  N NE2 . GLN A ? 407 ? -36.224 -6.531  19.270  1.0 93.55 407 A 1 
ATOM 3295  N N   . HIS A ? 408 ? -31.863 -3.743  22.514  1.0 96.58 408 A 1 
ATOM 3296  C CA  . HIS A ? 408 ? -32.270 -2.843  23.583  1.0 96.58 408 A 1 
ATOM 3297  C C   . HIS A ? 408 ? -32.209 -1.414  23.063  1.0 96.58 408 A 1 
ATOM 3298  O O   . HIS A ? 408 ? -31.559 -1.129  22.054  1.0 96.58 408 A 1 
ATOM 3299  C CB  . HIS A ? 408 ? -31.387 -3.013  24.825  1.0 96.58 408 A 1 
ATOM 3300  C CG  . HIS A ? 408 ? -31.932 -2.348  26.051  1.0 96.58 408 A 1 
ATOM 3301  N ND1 . HIS A ? 408 ? -31.514 -1.103  26.471  1.0 96.58 408 A 1 
ATOM 3302  C CD2 . HIS A ? 408 ? -32.860 -2.755  26.949  1.0 96.58 408 A 1 
ATOM 3303  C CE1 . HIS A ? 408 ? -32.162 -0.772  27.574  1.0 96.58 408 A 1 
ATOM 3304  N NE2 . HIS A ? 408 ? -32.985 -1.757  27.885  1.0 96.58 408 A 1 
ATOM 3305  N N   . ASP A ? 409 ? -32.903 -0.518  23.768  1.0 96.28 409 A 1 
ATOM 3306  C CA  . ASP A ? 409 ? -32.939 0.881   23.354  1.0 96.28 409 A 1 
ATOM 3307  C C   . ASP A ? 409 ? -31.580 1.548   23.530  1.0 96.28 409 A 1 
ATOM 3308  O O   . ASP A ? 409 ? -31.182 2.384   22.710  1.0 96.28 409 A 1 
ATOM 3309  C CB  . ASP A ? 409 ? -34.013 1.633   24.139  1.0 96.28 409 A 1 
ATOM 3310  C CG  . ASP A ? 409 ? -35.399 1.058   23.929  1.0 96.28 409 A 1 
ATOM 3311  O OD1 . ASP A ? 409 ? -35.658 0.511   22.836  1.0 96.28 409 A 1 
ATOM 3312  O OD2 . ASP A ? 409 ? -36.231 1.153   24.856  1.0 96.28 409 A 1 
ATOM 3313  N N   . ASN A ? 410 ? -30.855 1.193   24.588  1.0 97.48 410 A 1 
ATOM 3314  C CA  . ASN A ? 410 ? -29.542 1.760   24.863  1.0 97.48 410 A 1 
ATOM 3315  C C   . ASN A ? 410 ? -28.416 1.010   24.161  1.0 97.48 410 A 1 
ATOM 3316  O O   . ASN A ? 410 ? -27.243 1.315   24.398  1.0 97.48 410 A 1 
ATOM 3317  C CB  . ASN A ? 410 ? -29.286 1.786   26.373  1.0 97.48 410 A 1 
ATOM 3318  C CG  . ASN A ? 410 ? -30.304 2.622   27.122  1.0 97.48 410 A 1 
ATOM 3319  O OD1 . ASN A ? 410 ? -30.991 2.130   28.017  1.0 97.48 410 A 1 
ATOM 3320  N ND2 . ASN A ? 410 ? -30.408 3.895   26.758  1.0 97.48 410 A 1 
ATOM 3321  N N   . ILE A ? 411 ? -28.744 0.043   23.308  1.0 97.37 411 A 1 
ATOM 3322  C CA  . ILE A ? 411 ? -27.758 -0.736  22.570  1.0 97.37 411 A 1 
ATOM 3323  C C   . ILE A ? 411 ? -27.974 -0.498  21.082  1.0 97.37 411 A 1 
ATOM 3324  O O   . ILE A ? 411 ? -29.117 -0.436  20.614  1.0 97.37 411 A 1 
ATOM 3325  C CB  . ILE A ? 411 ? -27.854 -2.239  22.907  1.0 97.37 411 A 1 
ATOM 3326  C CG1 . ILE A ? 411 ? -27.714 -2.456  24.416  1.0 97.37 411 A 1 
ATOM 3327  C CG2 . ILE A ? 411 ? -26.790 -3.030  22.160  1.0 97.37 411 A 1 
ATOM 3328  C CD1 . ILE A ? 411 ? -27.769 -3.910  24.832  1.0 97.37 411 A 1 
ATOM 3329  N N   . VAL A ? 412 ? -26.871 -0.354  20.343  1.0 96.15 412 A 1 
ATOM 3330  C CA  . VAL A ? 412 ? -26.960 -0.128  18.906  1.0 96.15 412 A 1 
ATOM 3331  C C   . VAL A ? 412 ? -27.589 -1.341  18.238  1.0 96.15 412 A 1 
ATOM 3332  O O   . VAL A ? 412 ? -27.158 -2.482  18.447  1.0 96.15 412 A 1 
ATOM 3333  C CB  . VAL A ? 412 ? -25.571 0.177   18.326  1.0 96.15 412 A 1 
ATOM 3334  C CG1 . VAL A ? 412 ? -25.659 0.399   16.824  1.0 96.15 412 A 1 
ATOM 3335  C CG2 . VAL A ? 412 ? -24.965 1.389   19.016  1.0 96.15 412 A 1 
ATOM 3336  N N   . LYS A ? 413 ? -28.618 -1.098  17.430  1.0 95.39 413 A 1 
ATOM 3337  C CA  . LYS A ? 413 ? -29.321 -2.181  16.760  1.0 95.39 413 A 1 
ATOM 3338  C C   . LYS A ? 413 ? -28.441 -2.818  15.689  1.0 95.39 413 A 1 
ATOM 3339  O O   . LYS A ? 413 ? -27.588 -2.166  15.082  1.0 95.39 413 A 1 
ATOM 3340  C CB  . LYS A ? 413 ? -30.618 -1.669  16.134  1.0 95.39 413 A 1 
ATOM 3341  C CG  . LYS A ? 413 ? -31.587 -1.053  17.130  1.0 95.39 413 A 1 
ATOM 3342  C CD  . LYS A ? 413 ? -32.846 -0.555  16.439  1.0 95.39 413 A 1 
ATOM 3343  C CE  . LYS A ? 413 ? -33.812 0.068   17.434  1.0 95.39 413 A 1 
ATOM 3344  N NZ  . LYS A ? 413 ? -35.049 0.565   16.770  1.0 95.39 413 A 1 
ATOM 3345  N N   . TYR A ? 414 ? -28.660 -4.110  15.463  1.0 95.52 414 A 1 
ATOM 3346  C CA  . TYR A ? 414 ? -27.910 -4.867  14.470  1.0 95.52 414 A 1 
ATOM 3347  C C   . TYR A ? 414 ? -28.631 -4.791  13.129  1.0 95.52 414 A 1 
ATOM 3348  O O   . TYR A ? 414 ? -29.792 -5.200  13.019  1.0 95.52 414 A 1 
ATOM 3349  C CB  . TYR A ? 414 ? -27.741 -6.319  14.914  1.0 95.52 414 A 1 
ATOM 3350  C CG  . TYR A ? 414 ? -27.057 -7.202  13.894  1.0 95.52 414 A 1 
ATOM 3351  C CD1 . TYR A ? 414 ? -25.674 -7.213  13.773  1.0 95.52 414 A 1 
ATOM 3352  C CD2 . TYR A ? 414 ? -27.795 -8.029  13.057  1.0 95.52 414 A 1 
ATOM 3353  C CE1 . TYR A ? 414 ? -25.045 -8.020  12.843  1.0 95.52 414 A 1 
ATOM 3354  C CE2 . TYR A ? 414 ? -27.175 -8.839  12.124  1.0 95.52 414 A 1 
ATOM 3355  C CZ  . TYR A ? 414 ? -25.800 -8.830  12.022  1.0 95.52 414 A 1 
ATOM 3356  O OH  . TYR A ? 414 ? -25.180 -9.636  11.095  1.0 95.52 414 A 1 
ATOM 3357  N N   . LYS A ? 415 ? -27.943 -4.270  12.114  1.0 93.94 415 A 1 
ATOM 3358  C CA  . LYS A ? 415 ? -28.515 -4.154  10.777  1.0 93.94 415 A 1 
ATOM 3359  C C   . LYS A ? 415 ? -28.171 -5.368  9.917   1.0 93.94 415 A 1 
ATOM 3360  O O   . LYS A ? 415 ? -29.065 -6.055  9.414   1.0 93.94 415 A 1 
ATOM 3361  C CB  . LYS A ? 415 ? -28.032 -2.862  10.108  1.0 93.94 415 A 1 
ATOM 3362  C CG  . LYS A ? 415 ? -28.467 -1.594  10.825  1.0 93.94 415 A 1 
ATOM 3363  C CD  . LYS A ? 415 ? -29.982 -1.486  10.883  1.0 93.94 415 A 1 
ATOM 3364  C CE  . LYS A ? 415 ? -30.419 -0.217  11.596  1.0 93.94 415 A 1 
ATOM 3365  N NZ  . LYS A ? 415 ? -31.902 -0.099  11.659  1.0 93.94 415 A 1 
ATOM 3366  N N   . GLY A ? 416 ? -26.882 -5.639  9.741   1.0 93.71 416 A 1 
ATOM 3367  C CA  . GLY A ? 416 ? -26.469 -6.778  8.943   1.0 93.71 416 A 1 
ATOM 3368  C C   . GLY A ? 416 ? -24.979 -6.732  8.669   1.0 93.71 416 A 1 
ATOM 3369  O O   . GLY A ? 416 ? -24.231 -6.021  9.343   1.0 93.71 416 A 1 
ATOM 3370  N N   . VAL A ? 417 ? -24.564 -7.506  7.668   1.0 90.78 417 A 1 
ATOM 3371  C CA  . VAL A ? 417 ? -23.161 -7.580  7.276   1.0 90.78 417 A 1 
ATOM 3372  C C   . VAL A ? 417 ? -23.028 -7.206  5.806   1.0 90.78 417 A 1 
ATOM 3373  O O   . VAL A ? 417 ? -24.002 -6.790  5.169   1.0 90.78 417 A 1 
ATOM 3374  C CB  . VAL A ? 417 ? -22.578 -8.980  7.543   1.0 90.78 417 A 1 
ATOM 3375  C CG1 . VAL A ? 417 ? -22.603 -9.290  9.031   1.0 90.78 417 A 1 
ATOM 3376  C CG2 . VAL A ? 417 ? -23.349 -10.032 6.761   1.0 90.78 417 A 1 
ATOM 3377  N N   . CYS A ? 418 ? -21.820 -7.355  5.258   1.0 87.62 418 A 1 
ATOM 3378  C CA  . CYS A ? 418 ? -21.575 -7.030  3.854   1.0 87.62 418 A 1 
ATOM 3379  C C   . CYS A ? 418 ? -20.355 -7.833  3.401   1.0 87.62 418 A 1 
ATOM 3380  O O   . CYS A ? 418 ? -19.228 -7.524  3.799   1.0 87.62 418 A 1 
ATOM 3381  C CB  . CYS A ? 418 ? -21.365 -5.537  3.662   1.0 87.62 418 A 1 
ATOM 3382  S SG  . CYS A ? 418 ? -21.033 -5.044  1.955   1.0 87.62 418 A 1 
ATOM 3383  N N   . TYR A ? 419 ? -20.592 -8.849  2.578   1.0 79.22 419 A 1 
ATOM 3384  C CA  . TYR A ? 419 ? -19.511 -9.675  2.067   1.0 79.22 419 A 1 
ATOM 3385  C C   . TYR A ? 419 ? -18.876 -9.028  0.840   1.0 79.22 419 A 1 
ATOM 3386  O O   . TYR A ? 419 ? -19.474 -8.186  0.164   1.0 79.22 419 A 1 
ATOM 3387  C CB  . TYR A ? 419 ? -20.018 -11.075 1.719   1.0 79.22 419 A 1 
ATOM 3388  C CG  . TYR A ? 419 ? -20.567 -11.843 2.900   1.0 79.22 419 A 1 
ATOM 3389  C CD1 . TYR A ? 419 ? -19.731 -12.602 3.708   1.0 79.22 419 A 1 
ATOM 3390  C CD2 . TYR A ? 419 ? -21.922 -11.811 3.205   1.0 79.22 419 A 1 
ATOM 3391  C CE1 . TYR A ? 419 ? -20.228 -13.307 4.789   1.0 79.22 419 A 1 
ATOM 3392  C CE2 . TYR A ? 419 ? -22.428 -12.513 4.284   1.0 79.22 419 A 1 
ATOM 3393  C CZ  . TYR A ? 419 ? -21.577 -13.259 5.072   1.0 79.22 419 A 1 
ATOM 3394  O OH  . TYR A ? 419 ? -22.076 -13.958 6.146   1.0 79.22 419 A 1 
ATOM 3395  N N   . SER A ? 420 ? -17.640 -9.436  0.556   1.0 67.57 420 A 1 
ATOM 3396  C CA  . SER A ? 420 ? -16.861 -8.938  -0.562  1.0 67.57 420 A 1 
ATOM 3397  C C   . SER A ? 420 ? -16.680 -10.062 -1.586  1.0 67.57 420 A 1 
ATOM 3398  O O   . SER A ? 420 ? -17.489 -11.007 -1.620  1.0 67.57 420 A 1 
ATOM 3399  C CB  . SER A ? 420 ? -15.547 -8.367  -0.035  1.0 67.57 420 A 1 
ATOM 3400  O OG  . SER A ? 420 ? -14.791 -9.360  0.635   1.0 67.57 420 A 1 
ATOM 3401  N N   . ALA A ? 421 ? -15.641 -9.966  -2.409  1.0 56.66 421 A 1 
ATOM 3402  C CA  . ALA A ? 421 ? -15.336 -10.962 -3.434  1.0 56.66 421 A 1 
ATOM 3403  C C   . ALA A ? 421 ? -14.142 -11.781 -2.947  1.0 56.66 421 A 1 
ATOM 3404  O O   . ALA A ? 421 ? -12.987 -11.431 -3.193  1.0 56.66 421 A 1 
ATOM 3405  C CB  . ALA A ? 421 ? -15.054 -10.298 -4.779  1.0 56.66 421 A 1 
ATOM 3406  N N   . GLY A ? 422 ? -14.432 -12.877 -2.250  1.0 51.3  422 A 1 
ATOM 3407  C CA  . GLY A ? 422 ? -13.390 -13.744 -1.738  1.0 51.3  422 A 1 
ATOM 3408  C C   . GLY A ? 422 ? -13.534 -14.043 -0.260  1.0 51.3  422 A 1 
ATOM 3409  O O   . GLY A ? 422 ? -12.736 -14.798 0.305   1.0 51.3  422 A 1 
ATOM 3410  N N   . ARG A ? 423 ? -14.551 -13.453 0.372   1.0 48.63 423 A 1 
ATOM 3411  C CA  . ARG A ? 423 ? -14.819 -13.641 1.799   1.0 48.63 423 A 1 
ATOM 3412  C C   . ARG A ? 423 ? -13.609 -13.257 2.649   1.0 48.63 423 A 1 
ATOM 3413  O O   . ARG A ? 423 ? -13.251 -13.949 3.603   1.0 48.63 423 A 1 
ATOM 3414  C CB  . ARG A ? 423 ? -15.260 -15.077 2.097   1.0 48.63 423 A 1 
ATOM 3415  C CG  . ARG A ? 423 ? -16.549 -15.487 1.404   1.0 48.63 423 A 1 
ATOM 3416  C CD  . ARG A ? 423 ? -16.936 -16.914 1.758   1.0 48.63 423 A 1 
ATOM 3417  N NE  . ARG A ? 423 ? -18.186 -17.315 1.123   1.0 48.63 423 A 1 
ATOM 3418  C CZ  . ARG A ? 423 ? -18.753 -18.504 1.270   1.0 48.63 423 A 1 
ATOM 3419  N NH1 . ARG A ? 423 ? -18.206 -19.442 2.027   1.0 48.63 423 A 1 
ATOM 3420  N NH2 . ARG A ? 423 ? -19.897 -18.760 0.642   1.0 48.63 423 A 1 
ATOM 3421  N N   . ARG A ? 424 ? -12.974 -12.141 2.298   1.0 53.96 424 A 1 
ATOM 3422  C CA  . ARG A ? 424 ? -11.811 -11.645 3.019   1.0 53.96 424 A 1 
ATOM 3423  C C   . ARG A ? 424 ? -11.996 -10.249 3.593   1.0 53.96 424 A 1 
ATOM 3424  O O   . ARG A ? 424 ? -11.368 -9.929  4.605   1.0 53.96 424 A 1 
ATOM 3425  C CB  . ARG A ? 424 ? -10.574 -11.645 2.107   1.0 53.96 424 A 1 
ATOM 3426  C CG  . ARG A ? 424 ? -10.186 -13.020 1.588   1.0 53.96 424 A 1 
ATOM 3427  C CD  . ARG A ? 424 ? -8.952  -12.948 0.705   1.0 53.96 424 A 1 
ATOM 3428  N NE  . ARG A ? 424 ? -8.558  -14.261 0.208   1.0 53.96 424 A 1 
ATOM 3429  C CZ  . ARG A ? 424 ? -7.510  -14.482 -0.574  1.0 53.96 424 A 1 
ATOM 3430  N NH1 . ARG A ? 424 ? -6.724  -13.496 -0.973  1.0 53.96 424 A 1 
ATOM 3431  N NH2 . ARG A ? 424 ? -7.245  -15.725 -0.967  1.0 53.96 424 A 1 
ATOM 3432  N N   . ASN A ? 425 ? -12.831 -9.416  2.982   1.0 69.75 425 A 1 
ATOM 3433  C CA  . ASN A ? 425 ? -13.086 -8.061  3.460   1.0 69.75 425 A 1 
ATOM 3434  C C   . ASN A ? 425 ? -14.497 -7.992  4.036   1.0 69.75 425 A 1 
ATOM 3435  O O   . ASN A ? 425 ? -15.387 -7.327  3.501   1.0 69.75 425 A 1 
ATOM 3436  C CB  . ASN A ? 425 ? -12.887 -7.050  2.324   1.0 69.75 425 A 1 
ATOM 3437  C CG  . ASN A ? 425 ? -11.479 -7.073  1.764   1.0 69.75 425 A 1 
ATOM 3438  O OD1 . ASN A ? 425 ? -10.521 -7.383  2.473   1.0 69.75 425 A 1 
ATOM 3439  N ND2 . ASN A ? 425 ? -11.345 -6.743  0.485   1.0 69.75 425 A 1 
ATOM 3440  N N   . LEU A ? 426 ? -14.696 -8.695  5.148   1.0 84.19 426 A 1 
ATOM 3441  C CA  . LEU A ? 426 ? -15.998 -8.717  5.799   1.0 84.19 426 A 1 
ATOM 3442  C C   . LEU A ? 426 ? -16.261 -7.389  6.497   1.0 84.19 426 A 1 
ATOM 3443  O O   . LEU A ? 426 ? -15.476 -6.953  7.345   1.0 84.19 426 A 1 
ATOM 3444  C CB  . LEU A ? 426 ? -16.072 -9.869  6.800   1.0 84.19 426 A 1 
ATOM 3445  C CG  . LEU A ? 426 ? -17.397 -10.039 7.545   1.0 84.19 426 A 1 
ATOM 3446  C CD1 . LEU A ? 426 ? -18.538 -10.269 6.566   1.0 84.19 426 A 1 
ATOM 3447  C CD2 . LEU A ? 426 ? -17.306 -11.180 8.546   1.0 84.19 426 A 1 
ATOM 3448  N N   . LYS A ? 427 ? -17.368 -6.746  6.140   1.0 89.68 427 A 1 
ATOM 3449  C CA  . LYS A ? 427 ? -17.750 -5.460  6.700   1.0 89.68 427 A 1 
ATOM 3450  C C   . LYS A ? 427 ? -18.966 -5.618  7.603   1.0 89.68 427 A 1 
ATOM 3451  O O   . LYS A ? 427 ? -19.766 -6.544  7.440   1.0 89.68 427 A 1 
ATOM 3452  C CB  . LYS A ? 427 ? -18.052 -4.446  5.592   1.0 89.68 427 A 1 
ATOM 3453  C CG  . LYS A ? 427 ? -16.893 -4.204  4.638   1.0 89.68 427 A 1 
ATOM 3454  C CD  . LYS A ? 427 ? -17.270 -3.215  3.548   1.0 89.68 427 A 1 
ATOM 3455  C CE  . LYS A ? 427 ? -16.112 -2.976  2.592   1.0 89.68 427 A 1 
ATOM 3456  N NZ  . LYS A ? 427 ? -16.470 -2.009  1.518   1.0 89.68 427 A 1 
ATOM 3457  N N   . LEU A ? 428 ? -19.096 -4.702  8.558   1.0 92.68 428 A 1 
ATOM 3458  C CA  . LEU A ? 428 ? -20.202 -4.693  9.507   1.0 92.68 428 A 1 
ATOM 3459  C C   . LEU A ? 428 ? -21.091 -3.492  9.213   1.0 92.68 428 A 1 
ATOM 3460  O O   . LEU A ? 428 ? -20.608 -2.356  9.165   1.0 92.68 428 A 1 
ATOM 3461  C CB  . LEU A ? 428 ? -19.690 -4.648  10.946  1.0 92.68 428 A 1 
ATOM 3462  C CG  . LEU A ? 428 ? -20.754 -4.633  12.046  1.0 92.68 428 A 1 
ATOM 3463  C CD1 . LEU A ? 428 ? -21.621 -5.880  11.973  1.0 92.68 428 A 1 
ATOM 3464  C CD2 . LEU A ? 428 ? -20.108 -4.503  13.417  1.0 92.68 428 A 1 
ATOM 3465  N N   . ILE A ? 429 ? -22.381 -3.745  9.017   1.0 94.79 429 A 1 
ATOM 3466  C CA  . ILE A ? 429 ? -23.354 -2.703  8.710   1.0 94.79 429 A 1 
ATOM 3467  C C   . ILE A ? 429 ? -24.078 -2.331  9.995   1.0 94.79 429 A 1 
ATOM 3468  O O   . ILE A ? 429 ? -24.752 -3.170  10.604  1.0 94.79 429 A 1 
ATOM 3469  C CB  . ILE A ? 429 ? -24.345 -3.162  7.629   1.0 94.79 429 A 1 
ATOM 3470  C CG1 . ILE A ? 429 ? -23.601 -3.533  6.345   1.0 94.79 429 A 1 
ATOM 3471  C CG2 . ILE A ? 429 ? -25.376 -2.076  7.357   1.0 94.79 429 A 1 
ATOM 3472  C CD1 . ILE A ? 429 ? -22.808 -2.392  5.746   1.0 94.79 429 A 1 
ATOM 3473  N N   . MET A ? 430 ? -23.939 -1.074  10.409  1.0 95.19 430 A 1 
ATOM 3474  C CA  . MET A ? 430 ? -24.587 -0.560  11.606  1.0 95.19 430 A 1 
ATOM 3475  C C   . MET A ? 430 ? -25.334 0.722   11.263  1.0 95.19 430 A 1 
ATOM 3476  O O   . MET A ? 430 ? -25.152 1.309   10.193  1.0 95.19 430 A 1 
ATOM 3477  C CB  . MET A ? 430 ? -23.572 -0.305  12.729  1.0 95.19 430 A 1 
ATOM 3478  C CG  . MET A ? 430 ? -22.824 -1.547  13.186  1.0 95.19 430 A 1 
ATOM 3479  S SD  . MET A ? 430 ? -21.652 -1.206  14.513  1.0 95.19 430 A 1 
ATOM 3480  C CE  . MET A ? 430 ? -20.571 -0.022  13.715  1.0 95.19 430 A 1 
ATOM 3481  N N   . GLU A ? 431 ? -26.183 1.156   12.189  1.0 95.31 431 A 1 
ATOM 3482  C CA  . GLU A ? 431 ? -26.962 2.369   11.991  1.0 95.31 431 A 1 
ATOM 3483  C C   . GLU A ? 431 ? -26.091 3.605   12.185  1.0 95.31 431 A 1 
ATOM 3484  O O   . GLU A ? 431 ? -25.095 3.584   12.913  1.0 95.31 431 A 1 
ATOM 3485  C CB  . GLU A ? 431 ? -28.149 2.409   12.955  1.0 95.31 431 A 1 
ATOM 3486  C CG  . GLU A ? 431 ? -27.762 2.350   14.423  1.0 95.31 431 A 1 
ATOM 3487  C CD  . GLU A ? 431 ? -28.966 2.377   15.343  1.0 95.31 431 A 1 
ATOM 3488  O OE1 . GLU A ? 431 ? -30.103 2.466   14.833  1.0 95.31 431 A 1 
ATOM 3489  O OE2 . GLU A ? 431 ? -28.777 2.309   16.576  1.0 95.31 431 A 1 
ATOM 3490  N N   . TYR A ? 432 ? -26.479 4.688   11.520  1.0 95.19 432 A 1 
ATOM 3491  C CA  . TYR A ? 432 ? -25.759 5.949   11.587  1.0 95.19 432 A 1 
ATOM 3492  C C   . TYR A ? 432 ? -26.536 6.960   12.421  1.0 95.19 432 A 1 
ATOM 3493  O O   . TYR A ? 432 ? -27.769 6.996   12.401  1.0 95.19 432 A 1 
ATOM 3494  C CB  . TYR A ? 432 ? -25.509 6.511   10.185  1.0 95.19 432 A 1 
ATOM 3495  C CG  . TYR A ? 432 ? -24.769 7.830   10.173  1.0 95.19 432 A 1 
ATOM 3496  C CD1 . TYR A ? 432 ? -23.387 7.874   10.302  1.0 95.19 432 A 1 
ATOM 3497  C CD2 . TYR A ? 432 ? -25.452 9.032   10.031  1.0 95.19 432 A 1 
ATOM 3498  C CE1 . TYR A ? 432 ? -22.706 9.077   10.292  1.0 95.19 432 A 1 
ATOM 3499  C CE2 . TYR A ? 432 ? -24.780 10.239  10.020  1.0 95.19 432 A 1 
ATOM 3500  C CZ  . TYR A ? 432 ? -23.407 10.256  10.151  1.0 95.19 432 A 1 
ATOM 3501  O OH  . TYR A ? 432 ? -22.733 11.455  10.139  1.0 95.19 432 A 1 
ATOM 3502  N N   . LEU A ? 433 ? -25.796 7.787   13.158  1.0 94.22 433 A 1 
ATOM 3503  C CA  . LEU A ? 433 ? -26.378 8.817   14.000  1.0 94.22 433 A 1 
ATOM 3504  C C   . LEU A ? 433 ? -25.766 10.169  13.661  1.0 94.22 433 A 1 
ATOM 3505  O O   . LEU A ? 433 ? -24.547 10.271  13.471  1.0 94.22 433 A 1 
ATOM 3506  C CB  . LEU A ? 433 ? -26.158 8.502   15.486  1.0 94.22 433 A 1 
ATOM 3507  C CG  . LEU A ? 433 ? -26.745 7.178   15.981  1.0 94.22 433 A 1 
ATOM 3508  C CD1 . LEU A ? 433 ? -26.421 6.960   17.449  1.0 94.22 433 A 1 
ATOM 3509  C CD2 . LEU A ? 433 ? -28.248 7.137   15.748  1.0 94.22 433 A 1 
ATOM 3510  N N   . PRO A ? 434 ? -26.582 11.223  13.574  1.0 90.48 434 A 1 
ATOM 3511  C CA  . PRO A ? 434 ? -26.027 12.539  13.224  1.0 90.48 434 A 1 
ATOM 3512  C C   . PRO A ? 434 ? -25.194 13.157  14.333  1.0 90.48 434 A 1 
ATOM 3513  O O   . PRO A ? 434 ? -24.264 13.918  14.039  1.0 90.48 434 A 1 
ATOM 3514  C CB  . PRO A ? 434 ? -27.278 13.375  12.925  1.0 90.48 434 A 1 
ATOM 3515  C CG  . PRO A ? 434 ? -28.350 12.738  13.746  1.0 90.48 434 A 1 
ATOM 3516  C CD  . PRO A ? 434 ? -28.043 11.264  13.756  1.0 90.48 434 A 1 
ATOM 3517  N N   . TYR A ? 435 ? -25.495 12.854  15.597  1.0 93.0  435 A 1 
ATOM 3518  C CA  . TYR A ? 435 ? -24.743 13.427  16.706  1.0 93.0  435 A 1 
ATOM 3519  C C   . TYR A ? 435 ? -23.390 12.759  16.909  1.0 93.0  435 A 1 
ATOM 3520  O O   . TYR A ? 435 ? -22.531 13.326  17.594  1.0 93.0  435 A 1 
ATOM 3521  C CB  . TYR A ? 435 ? -25.560 13.338  17.998  1.0 93.0  435 A 1 
ATOM 3522  C CG  . TYR A ? 435 ? -26.845 14.135  17.965  1.0 93.0  435 A 1 
ATOM 3523  C CD1 . TYR A ? 435 ? -26.868 15.466  18.360  1.0 93.0  435 A 1 
ATOM 3524  C CD2 . TYR A ? 435 ? -28.034 13.556  17.541  1.0 93.0  435 A 1 
ATOM 3525  C CE1 . TYR A ? 435 ? -28.040 16.199  18.332  1.0 93.0  435 A 1 
ATOM 3526  C CE2 . TYR A ? 435 ? -29.210 14.281  17.510  1.0 93.0  435 A 1 
ATOM 3527  C CZ  . TYR A ? 435 ? -29.208 15.602  17.906  1.0 93.0  435 A 1 
ATOM 3528  O OH  . TYR A ? 435 ? -30.377 16.328  17.877  1.0 93.0  435 A 1 
ATOM 3529  N N   . GLY A ? 436 ? -23.180 11.580  16.338  1.0 93.3  436 A 1 
ATOM 3530  C CA  . GLY A ? 436 ? -21.899 10.906  16.488  1.0 93.3  436 A 1 
ATOM 3531  C C   . GLY A ? 436 ? -21.805 10.211  17.827  1.0 93.3  436 A 1 
ATOM 3532  O O   . GLY A ? 436 ? -22.717 9.486   18.231  1.0 93.3  436 A 1 
ATOM 3533  N N   . SER A ? 437 ? -20.696 10.432  18.525  1.0 94.63 437 A 1 
ATOM 3534  C CA  . SER A ? 437 ? -20.450 9.827   19.822  1.0 94.63 437 A 1 
ATOM 3535  C C   . SER A ? 437 ? -20.685 10.855  20.927  1.0 94.63 437 A 1 
ATOM 3536  O O   . SER A ? 437 ? -21.172 11.964  20.685  1.0 94.63 437 A 1 
ATOM 3537  C CB  . SER A ? 437 ? -19.033 9.251   19.870  1.0 94.63 437 A 1 
ATOM 3538  O OG  . SER A ? 437 ? -18.065 10.264  19.659  1.0 94.63 437 A 1 
ATOM 3539  N N   . LEU A ? 438 ? -20.337 10.487  22.159  1.0 94.89 438 A 1 
ATOM 3540  C CA  . LEU A ? 438 ? -20.511 11.376  23.300  1.0 94.89 438 A 1 
ATOM 3541  C C   . LEU A ? 438 ? -19.315 12.291  23.521  1.0 94.89 438 A 1 
ATOM 3542  O O   . LEU A ? 438 ? -19.483 13.405  24.031  1.0 94.89 438 A 1 
ATOM 3543  C CB  . LEU A ? 438 ? -20.773 10.558  24.569  1.0 94.89 438 A 1 
ATOM 3544  C CG  . LEU A ? 438 ? -21.146 11.328  25.837  1.0 94.89 438 A 1 
ATOM 3545  C CD1 . LEU A ? 438 ? -22.437 12.107  25.633  1.0 94.89 438 A 1 
ATOM 3546  C CD2 . LEU A ? 438 ? -21.267 10.384  27.024  1.0 94.89 438 A 1 
ATOM 3547  N N   . ARG A ? 439 ? -18.112 11.849  23.144  1.0 92.05 439 A 1 
ATOM 3548  C CA  . ARG A ? 439 ? -16.928 12.680  23.332  1.0 92.05 439 A 1 
ATOM 3549  C C   . ARG A ? 439 ? -16.963 13.906  22.428  1.0 92.05 439 A 1 
ATOM 3550  O O   . ARG A ? 439 ? -16.546 14.997  22.834  1.0 92.05 439 A 1 
ATOM 3551  C CB  . ARG A ? 439 ? -15.665 11.858  23.076  1.0 92.05 439 A 1 
ATOM 3552  C CG  . ARG A ? 439 ? -14.369 12.618  23.307  1.0 92.05 439 A 1 
ATOM 3553  C CD  . ARG A ? 439 ? -13.158 11.734  23.056  1.0 92.05 439 A 1 
ATOM 3554  N NE  . ARG A ? 439 ? -11.906 12.448  23.281  1.0 92.05 439 A 1 
ATOM 3555  C CZ  . ARG A ? 439 ? -10.702 11.912  23.136  1.0 92.05 439 A 1 
ATOM 3556  N NH1 . ARG A ? 439 ? -10.546 10.651  22.767  1.0 92.05 439 A 1 
ATOM 3557  N NH2 . ARG A ? 439 ? -9.627  12.659  23.369  1.0 92.05 439 A 1 
ATOM 3558  N N   . ASP A ? 440 ? -17.459 13.750  21.203  1.0 91.48 440 A 1 
ATOM 3559  C CA  . ASP A ? 440 ? -17.564 14.853  20.259  1.0 91.48 440 A 1 
ATOM 3560  C C   . ASP A ? 440 ? -18.841 15.666  20.435  1.0 91.48 440 A 1 
ATOM 3561  O O   . ASP A ? 440 ? -19.094 16.575  19.638  1.0 91.48 440 A 1 
ATOM 3562  C CB  . ASP A ? 440 ? -17.485 14.326  18.822  1.0 91.48 440 A 1 
ATOM 3563  C CG  . ASP A ? 440 ? -16.183 13.602  18.539  1.0 91.48 440 A 1 
ATOM 3564  O OD1 . ASP A ? 440 ? -15.158 13.954  19.159  1.0 91.48 440 A 1 
ATOM 3565  O OD2 . ASP A ? 440 ? -16.186 12.680  17.696  1.0 91.48 440 A 1 
ATOM 3566  N N   . TYR A ? 441 ? -19.645 15.364  21.451  1.0 92.29 441 A 1 
ATOM 3567  C CA  . TYR A ? 441 ? -20.890 16.076  21.716  1.0 92.29 441 A 1 
ATOM 3568  C C   . TYR A ? 441 ? -20.838 16.936  22.967  1.0 92.29 441 A 1 
ATOM 3569  O O   . TYR A ? 441 ? -21.406 18.030  22.980  1.0 92.29 441 A 1 
ATOM 3570  C CB  . TYR A ? 441 ? -22.051 15.081  21.834  1.0 92.29 441 A 1 
ATOM 3571  C CG  . TYR A ? 441 ? -23.397 15.728  22.076  1.0 92.29 441 A 1 
ATOM 3572  C CD1 . TYR A ? 441 ? -24.115 16.292  21.030  1.0 92.29 441 A 1 
ATOM 3573  C CD2 . TYR A ? 441 ? -23.953 15.769  23.348  1.0 92.29 441 A 1 
ATOM 3574  C CE1 . TYR A ? 441 ? -25.346 16.884  21.244  1.0 92.29 441 A 1 
ATOM 3575  C CE2 . TYR A ? 441 ? -25.183 16.358  23.573  1.0 92.29 441 A 1 
ATOM 3576  C CZ  . TYR A ? 441 ? -25.875 16.913  22.517  1.0 92.29 441 A 1 
ATOM 3577  O OH  . TYR A ? 441 ? -27.100 17.500  22.736  1.0 92.29 441 A 1 
ATOM 3578  N N   . LEU A ? 442 ? -20.170 16.470  24.024  1.0 90.9  442 A 1 
ATOM 3579  C CA  . LEU A ? 442 ? -20.082 17.249  25.253  1.0 90.9  442 A 1 
ATOM 3580  C C   . LEU A ? 442 ? -19.132 18.432  25.116  1.0 90.9  442 A 1 
ATOM 3581  O O   . LEU A ? 442 ? -19.291 19.433  25.823  1.0 90.9  442 A 1 
ATOM 3582  C CB  . LEU A ? 442 ? -19.642 16.356  26.414  1.0 90.9  442 A 1 
ATOM 3583  C CG  . LEU A ? 442 ? -20.560 15.179  26.749  1.0 90.9  442 A 1 
ATOM 3584  C CD1 . LEU A ? 442 ? -20.011 14.385  27.924  1.0 90.9  442 A 1 
ATOM 3585  C CD2 . LEU A ? 442 ? -21.972 15.664  27.037  1.0 90.9  442 A 1 
ATOM 3586  N N   . GLN A ? 443 ? -18.145 18.338  24.222  1.0 87.04 443 A 1 
ATOM 3587  C CA  . GLN A ? 443 ? -17.208 19.442  24.043  1.0 87.04 443 A 1 
ATOM 3588  C C   . GLN A ? 443 ? -17.845 20.587  23.264  1.0 87.04 443 A 1 
ATOM 3589  O O   . GLN A ? 443 ? -17.662 21.759  23.612  1.0 87.04 443 A 1 
ATOM 3590  C CB  . GLN A ? 443 ? -15.944 18.949  23.339  1.0 87.04 443 A 1 
ATOM 3591  C CG  . GLN A ? 443 ? -14.892 20.025  23.126  1.0 87.04 443 A 1 
ATOM 3592  C CD  . GLN A ? 443 ? -13.651 19.498  22.433  1.0 87.04 443 A 1 
ATOM 3593  O OE1 . GLN A ? 443 ? -13.566 18.315  22.100  1.0 87.04 443 A 1 
ATOM 3594  N NE2 . GLN A ? 443 ? -12.678 20.375  22.212  1.0 87.04 443 A 1 
ATOM 3595  N N   . LYS A ? 444 ? -18.595 20.268  22.208  1.0 87.95 444 A 1 
ATOM 3596  C CA  . LYS A ? 444 ? -19.245 21.307  21.417  1.0 87.95 444 A 1 
ATOM 3597  C C   . LYS A ? 444 ? -20.464 21.877  22.134  1.0 87.95 444 A 1 
ATOM 3598  O O   . LYS A ? 444 ? -20.737 23.079  22.039  1.0 87.95 444 A 1 
ATOM 3599  C CB  . LYS A ? 444 ? -19.642 20.754  20.048  1.0 87.95 444 A 1 
ATOM 3600  C CG  . LYS A ? 444 ? -18.473 20.236  19.226  1.0 87.95 444 A 1 
ATOM 3601  C CD  . LYS A ? 444 ? -18.939 19.698  17.883  1.0 87.95 444 A 1 
ATOM 3602  C CE  . LYS A ? 444 ? -17.770 19.176  17.063  1.0 87.95 444 A 1 
ATOM 3603  N NZ  . LYS A ? 444 ? -18.210 18.646  15.743  1.0 87.95 444 A 1 
ATOM 3604  N N   . HIS A ? 445 ? -21.203 21.036  22.851  1.0 89.19 445 A 1 
ATOM 3605  C CA  . HIS A ? 445 ? -22.392 21.448  23.593  1.0 89.19 445 A 1 
ATOM 3606  C C   . HIS A ? 445 ? -22.065 21.360  25.082  1.0 89.19 445 A 1 
ATOM 3607  O O   . HIS A ? 445 ? -22.177 20.298  25.697  1.0 89.19 445 A 1 
ATOM 3608  C CB  . HIS A ? 445 ? -23.595 20.581  23.228  1.0 89.19 445 A 1 
ATOM 3609  C CG  . HIS A ? 445 ? -23.959 20.632  21.777  1.0 89.19 445 A 1 
ATOM 3610  N ND1 . HIS A ? 445 ? -24.850 21.550  21.264  1.0 89.19 445 A 1 
ATOM 3611  C CD2 . HIS A ? 445 ? -23.551 19.879  20.728  1.0 89.19 445 A 1 
ATOM 3612  C CE1 . HIS A ? 445 ? -24.976 21.360  19.963  1.0 89.19 445 A 1 
ATOM 3613  N NE2 . HIS A ? 445 ? -24.198 20.352  19.612  1.0 89.19 445 A 1 
ATOM 3614  N N   . LYS A ? 446 ? -21.656 22.489  25.657  1.0 84.31 446 A 1 
ATOM 3615  C CA  . LYS A ? 446 ? -21.298 22.571  27.067  1.0 84.31 446 A 1 
ATOM 3616  C C   . LYS A ? 446 ? -22.218 23.489  27.856  1.0 84.31 446 A 1 
ATOM 3617  O O   . LYS A ? 446 ? -22.668 23.126  28.948  1.0 84.31 446 A 1 
ATOM 3618  C CB  . LYS A ? 446 ? -19.843 23.043  27.213  1.0 84.31 446 A 1 
ATOM 3619  C CG  . LYS A ? 446 ? -19.365 23.150  28.652  1.0 84.31 446 A 1 
ATOM 3620  C CD  . LYS A ? 446 ? -17.919 23.612  28.721  1.0 84.31 446 A 1 
ATOM 3621  C CE  . LYS A ? 446 ? -17.440 23.716  30.160  1.0 84.31 446 A 1 
ATOM 3622  N NZ  . LYS A ? 446 ? -16.024 24.166  30.243  1.0 84.31 446 A 1 
ATOM 3623  N N   . GLU A ? 447 ? -22.514 24.679  27.329  1.0 84.65 447 A 1 
ATOM 3624  C CA  . GLU A ? 447 ? -23.384 25.617  28.026  1.0 84.65 447 A 1 
ATOM 3625  C C   . GLU A ? 447 ? -24.851 25.215  27.968  1.0 84.65 447 A 1 
ATOM 3626  O O   . GLU A ? 447 ? -25.637 25.669  28.807  1.0 84.65 447 A 1 
ATOM 3627  C CB  . GLU A ? 447 ? -23.215 27.023  27.445  1.0 84.65 447 A 1 
ATOM 3628  C CG  . GLU A ? 447 ? -21.802 27.573  27.553  1.0 84.65 447 A 1 
ATOM 3629  C CD  . GLU A ? 447 ? -21.671 28.963  26.964  1.0 84.65 447 A 1 
ATOM 3630  O OE1 . GLU A ? 447 ? -22.686 29.501  26.473  1.0 84.65 447 A 1 
ATOM 3631  O OE2 . GLU A ? 447 ? -20.553 29.519  26.992  1.0 84.65 447 A 1 
ATOM 3632  N N   . ARG A ? 448 ? -25.237 24.380  27.007  1.0 86.37 448 A 1 
ATOM 3633  C CA  . ARG A ? 448 ? -26.617 23.935  26.867  1.0 86.37 448 A 1 
ATOM 3634  C C   . ARG A ? 448 ? -26.916 22.668  27.656  1.0 86.37 448 A 1 
ATOM 3635  O O   . ARG A ? 448 ? -28.044 22.169  27.594  1.0 86.37 448 A 1 
ATOM 3636  C CB  . ARG A ? 448 ? -26.950 23.710  25.388  1.0 86.37 448 A 1 
ATOM 3637  C CG  . ARG A ? 448 ? -26.802 24.950  24.523  1.0 86.37 448 A 1 
ATOM 3638  C CD  . ARG A ? 448 ? -27.150 24.657  23.073  1.0 86.37 448 A 1 
ATOM 3639  N NE  . ARG A ? 448 ? -27.011 25.837  22.228  1.0 86.37 448 A 1 
ATOM 3640  C CZ  . ARG A ? 448 ? -27.251 25.857  20.924  1.0 86.37 448 A 1 
ATOM 3641  N NH1 . ARG A ? 448 ? -27.646 24.773  20.277  1.0 86.37 448 A 1 
ATOM 3642  N NH2 . ARG A ? 448 ? -27.090 26.993  20.252  1.0 86.37 448 A 1 
ATOM 3643  N N   . ILE A ? 449 ? -25.942 22.137  28.392  1.0 89.3  449 A 1 
ATOM 3644  C CA  . ILE A ? 449 ? -26.113 20.926  29.185  1.0 89.3  449 A 1 
ATOM 3645  C C   . ILE A ? 449 ? -25.831 21.272  30.639  1.0 89.3  449 A 1 
ATOM 3646  O O   . ILE A ? 449 ? -24.705 21.649  30.986  1.0 89.3  449 A 1 
ATOM 3647  C CB  . ILE A ? 449 ? -25.196 19.791  28.703  1.0 89.3  449 A 1 
ATOM 3648  C CG1 . ILE A ? 449 ? -25.535 19.408  27.261  1.0 89.3  449 A 1 
ATOM 3649  C CG2 . ILE A ? 449 ? -25.313 18.585  29.622  1.0 89.3  449 A 1 
ATOM 3650  C CD1 . ILE A ? 449 ? -24.680 18.288  26.709  1.0 89.3  449 A 1 
ATOM 3651  N N   . ASP A ? 450 ? -26.848 21.145  31.484  1.0 89.58 450 A 1 
ATOM 3652  C CA  . ASP A ? 450 ? -26.734 21.433  32.902  1.0 89.58 450 A 1 
ATOM 3653  C C   . ASP A ? 450 ? -26.621 20.121  33.684  1.0 89.58 450 A 1 
ATOM 3654  O O   . ASP A ? 450 ? -26.350 19.061  33.110  1.0 89.58 450 A 1 
ATOM 3655  C CB  . ASP A ? 450 ? -27.928 22.288  33.343  1.0 89.58 450 A 1 
ATOM 3656  C CG  . ASP A ? 450 ? -29.261 21.665  32.974  1.0 89.58 450 A 1 
ATOM 3657  O OD1 . ASP A ? 450 ? -29.265 20.632  32.272  1.0 89.58 450 A 1 
ATOM 3658  O OD2 . ASP A ? 450 ? -30.306 22.209  33.388  1.0 89.58 450 A 1 
ATOM 3659  N N   . HIS A ? 451 ? -26.830 20.185  35.001  1.0 89.77 451 A 1 
ATOM 3660  C CA  . HIS A ? 451 ? -26.746 18.986  35.827  1.0 89.77 451 A 1 
ATOM 3661  C C   . HIS A ? 451 ? -27.951 18.073  35.651  1.0 89.77 451 A 1 
ATOM 3662  O O   . HIS A ? 451 ? -27.871 16.890  35.996  1.0 89.77 451 A 1 
ATOM 3663  C CB  . HIS A ? 451 ? -26.596 19.370  37.300  1.0 89.77 451 A 1 
ATOM 3664  C CG  . HIS A ? 451 ? -25.328 20.103  37.609  1.0 89.77 451 A 1 
ATOM 3665  N ND1 . HIS A ? 451 ? -25.052 20.621  38.856  1.0 89.77 451 A 1 
ATOM 3666  C CD2 . HIS A ? 451 ? -24.259 20.403  36.833  1.0 89.77 451 A 1 
ATOM 3667  C CE1 . HIS A ? 451 ? -23.870 21.209  38.835  1.0 89.77 451 A 1 
ATOM 3668  N NE2 . HIS A ? 451 ? -23.367 21.091  37.619  1.0 89.77 451 A 1 
ATOM 3669  N N   . ILE A ? 452 ? -29.062 18.592  35.124  1.0 91.03 452 A 1 
ATOM 3670  C CA  . ILE A ? 452 ? -30.244 17.760  34.922  1.0 91.03 452 A 1 
ATOM 3671  C C   . ILE A ? 452 ? -30.039 16.818  33.742  1.0 91.03 452 A 1 
ATOM 3672  O O   . ILE A ? 452 ? -30.431 15.645  33.790  1.0 91.03 452 A 1 
ATOM 3673  C CB  . ILE A ? 452 ? -31.491 18.643  34.735  1.0 91.03 452 A 1 
ATOM 3674  C CG1 . ILE A ? 452 ? -31.670 19.572  35.937  1.0 91.03 452 A 1 
ATOM 3675  C CG2 . ILE A ? 452 ? -32.731 17.785  34.534  1.0 91.03 452 A 1 
ATOM 3676  C CD1 . ILE A ? 452 ? -32.874 20.483  35.832  1.0 91.03 452 A 1 
ATOM 3677  N N   . LYS A ? 453 ? -29.419 17.311  32.667  1.0 92.81 453 A 1 
ATOM 3678  C CA  . LYS A ? 453 ? -29.181 16.468  31.500  1.0 92.81 453 A 1 
ATOM 3679  C C   . LYS A ? 453 ? -28.132 15.400  31.781  1.0 92.81 453 A 1 
ATOM 3680  O O   . LYS A ? 453 ? -28.196 14.305  31.211  1.0 92.81 453 A 1 
ATOM 3681  C CB  . LYS A ? 453 ? -28.760 17.332  30.310  1.0 92.81 453 A 1 
ATOM 3682  C CG  . LYS A ? 453 ? -28.591 16.568  29.005  1.0 92.81 453 A 1 
ATOM 3683  C CD  . LYS A ? 453 ? -29.898 15.930  28.563  1.0 92.81 453 A 1 
ATOM 3684  C CE  . LYS A ? 453 ? -30.962 16.981  28.291  1.0 92.81 453 A 1 
ATOM 3685  N NZ  . LYS A ? 453 ? -32.250 16.369  27.860  1.0 92.81 453 A 1 
ATOM 3686  N N   . LEU A ? 454 ? -27.165 15.694  32.655  1.0 93.94 454 A 1 
ATOM 3687  C CA  . LEU A ? 454 ? -26.137 14.710  32.979  1.0 93.94 454 A 1 
ATOM 3688  C C   . LEU A ? 454 ? -26.714 13.519  33.734  1.0 93.94 454 A 1 
ATOM 3689  O O   . LEU A ? 454 ? -26.249 12.388  33.551  1.0 93.94 454 A 1 
ATOM 3690  C CB  . LEU A ? 454 ? -25.021 15.363  33.793  1.0 93.94 454 A 1 
ATOM 3691  C CG  . LEU A ? 454 ? -24.250 16.491  33.105  1.0 93.94 454 A 1 
ATOM 3692  C CD1 . LEU A ? 454 ? -23.200 17.071  34.039  1.0 93.94 454 A 1 
ATOM 3693  C CD2 . LEU A ? 454 ? -23.612 15.997  31.816  1.0 93.94 454 A 1 
ATOM 3694  N N   . LEU A ? 455 ? -27.719 13.748  34.581  1.0 94.11 455 A 1 
ATOM 3695  C CA  . LEU A ? 455 ? -28.338 12.651  35.314  1.0 94.11 455 A 1 
ATOM 3696  C C   . LEU A ? 455 ? -29.235 11.797  34.428  1.0 94.11 455 A 1 
ATOM 3697  O O   . LEU A ? 455 ? -29.481 10.632  34.758  1.0 94.11 455 A 1 
ATOM 3698  C CB  . LEU A ? 455 ? -29.140 13.194  36.498  1.0 94.11 455 A 1 
ATOM 3699  C CG  . LEU A ? 455 ? -28.345 13.962  37.556  1.0 94.11 455 A 1 
ATOM 3700  C CD1 . LEU A ? 455 ? -29.260 14.448  38.670  1.0 94.11 455 A 1 
ATOM 3701  C CD2 . LEU A ? 455 ? -27.224 13.100  38.116  1.0 94.11 455 A 1 
ATOM 3702  N N   . GLN A ? 456 ? -29.728 12.347  33.316  1.0 95.2  456 A 1 
ATOM 3703  C CA  . GLN A ? 456 ? -30.567 11.563  32.416  1.0 95.2  456 A 1 
ATOM 3704  C C   . GLN A ? 456 ? -29.740 10.548  31.635  1.0 95.2  456 A 1 
ATOM 3705  O O   . GLN A ? 456 ? -30.162 9.399   31.460  1.0 95.2  456 A 1 
ATOM 3706  C CB  . GLN A ? 456 ? -31.322 12.489  31.463  1.0 95.2  456 A 1 
ATOM 3707  C CG  . GLN A ? 456 ? -32.238 11.766  30.488  1.0 95.2  456 A 1 
ATOM 3708  C CD  . GLN A ? 456 ? -32.969 12.717  29.562  1.0 95.2  456 A 1 
ATOM 3709  O OE1 . GLN A ? 456 ? -32.797 13.934  29.640  1.0 95.2  456 A 1 
ATOM 3710  N NE2 . GLN A ? 456 ? -33.791 12.166  28.677  1.0 95.2  456 A 1 
ATOM 3711  N N   . TYR A ? 457 ? -28.560 10.953  31.161  1.0 96.89 457 A 1 
ATOM 3712  C CA  . TYR A ? 457 ? -27.696 10.036  30.429  1.0 96.89 457 A 1 
ATOM 3713  C C   . TYR A ? 457 ? -27.049 9.000   31.338  1.0 96.89 457 A 1 
ATOM 3714  O O   . TYR A ? 457 ? -26.632 7.943   30.852  1.0 96.89 457 A 1 
ATOM 3715  C CB  . TYR A ? 457 ? -26.614 10.814  29.679  1.0 96.89 457 A 1 
ATOM 3716  C CG  . TYR A ? 457 ? -27.147 11.738  28.607  1.0 96.89 457 A 1 
ATOM 3717  C CD1 . TYR A ? 457 ? -28.366 11.488  27.989  1.0 96.89 457 A 1 
ATOM 3718  C CD2 . TYR A ? 457 ? -26.431 12.861  28.212  1.0 96.89 457 A 1 
ATOM 3719  C CE1 . TYR A ? 457 ? -28.857 12.331  27.009  1.0 96.89 457 A 1 
ATOM 3720  C CE2 . TYR A ? 457 ? -26.913 13.709  27.233  1.0 96.89 457 A 1 
ATOM 3721  C CZ  . TYR A ? 457 ? -28.126 13.439  26.635  1.0 96.89 457 A 1 
ATOM 3722  O OH  . TYR A ? 457 ? -28.609 14.280  25.660  1.0 96.89 457 A 1 
ATOM 3723  N N   . THR A ? 458 ? -26.956 9.277   32.640  1.0 96.67 458 A 1 
ATOM 3724  C CA  . THR A ? 458 ? -26.350 8.318   33.558  1.0 96.67 458 A 1 
ATOM 3725  C C   . THR A ? 458 ? -27.246 7.102   33.759  1.0 96.67 458 A 1 
ATOM 3726  O O   . THR A ? 458 ? -26.759 5.967   33.813  1.0 96.67 458 A 1 
ATOM 3727  C CB  . THR A ? 458 ? -26.051 8.991   34.899  1.0 96.67 458 A 1 
ATOM 3728  O OG1 . THR A ? 458 ? -25.230 10.146  34.682  1.0 96.67 458 A 1 
ATOM 3729  C CG2 . THR A ? 458 ? -25.325 8.031   35.830  1.0 96.67 458 A 1 
ATOM 3730  N N   . SER A ? 459 ? -28.559 7.319   33.866  1.0 96.93 459 A 1 
ATOM 3731  C CA  . SER A ? 459 ? -29.479 6.202   34.050  1.0 96.93 459 A 1 
ATOM 3732  C C   . SER A ? 459 ? -29.584 5.345   32.795  1.0 96.93 459 A 1 
ATOM 3733  O O   . SER A ? 459 ? -29.905 4.154   32.885  1.0 96.93 459 A 1 
ATOM 3734  C CB  . SER A ? 459 ? -30.859 6.718   34.457  1.0 96.93 459 A 1 
ATOM 3735  O OG  . SER A ? 459 ? -31.771 5.649   34.640  1.0 96.93 459 A 1 
ATOM 3736  N N   . GLN A ? 460 ? -29.321 5.926   31.622  1.0 98.04 460 A 1 
ATOM 3737  C CA  . GLN A ? 460 ? -29.383 5.152   30.387  1.0 98.04 460 A 1 
ATOM 3738  C C   . GLN A ? 460 ? -28.200 4.202   30.259  1.0 98.04 460 A 1 
ATOM 3739  O O   . GLN A ? 460 ? -28.304 3.174   29.580  1.0 98.04 460 A 1 
ATOM 3740  C CB  . GLN A ? 460 ? -29.445 6.091   29.182  1.0 98.04 460 A 1 
ATOM 3741  C CG  . GLN A ? 460 ? -30.658 7.008   29.175  1.0 98.04 460 A 1 
ATOM 3742  C CD  . GLN A ? 460 ? -30.696 7.915   27.961  1.0 98.04 460 A 1 
ATOM 3743  O OE1 . GLN A ? 460 ? -29.823 7.850   27.096  1.0 98.04 460 A 1 
ATOM 3744  N NE2 . GLN A ? 460 ? -31.711 8.768   27.891  1.0 98.04 460 A 1 
ATOM 3745  N N   . ILE A ? 461 ? -27.073 4.524   30.897  1.0 98.27 461 A 1 
ATOM 3746  C CA  . ILE A ? 461 ? -25.917 3.635   30.851  1.0 98.27 461 A 1 
ATOM 3747  C C   . ILE A ? 461 ? -26.154 2.408   31.723  1.0 98.27 461 A 1 
ATOM 3748  O O   . ILE A ? 461 ? -25.754 1.292   31.370  1.0 98.27 461 A 1 
ATOM 3749  C CB  . ILE A ? 461 ? -24.644 4.394   31.269  1.0 98.27 461 A 1 
ATOM 3750  C CG1 . ILE A ? 461 ? -24.415 5.596   30.351  1.0 98.27 461 A 1 
ATOM 3751  C CG2 . ILE A ? 461 ? -23.434 3.472   31.246  1.0 98.27 461 A 1 
ATOM 3752  C CD1 . ILE A ? 461 ? -23.184 6.405   30.697  1.0 98.27 461 A 1 
ATOM 3753  N N   . CYS A ? 462 ? -26.813 2.591   32.870  1.0 98.01 462 A 1 
ATOM 3754  C CA  . CYS A ? 462 ? -27.093 1.461   33.750  1.0 98.01 462 A 1 
ATOM 3755  C C   . CYS A ? 462 ? -28.080 0.492   33.110  1.0 98.01 462 A 1 
ATOM 3756  O O   . CYS A ? 462 ? -27.989 -0.723  33.319  1.0 98.01 462 A 1 
ATOM 3757  C CB  . CYS A ? 462 ? -27.625 1.961   35.093  1.0 98.01 462 A 1 
ATOM 3758  S SG  . CYS A ? 462 ? -26.489 3.041   35.992  1.0 98.01 462 A 1 
ATOM 3759  N N   . LYS A ? 463 ? -29.031 1.010   32.329  1.0 97.68 463 A 1 
ATOM 3760  C CA  . LYS A ? 463 ? -29.989 0.137   31.660  1.0 97.68 463 A 1 
ATOM 3761  C C   . LYS A ? 463 ? -29.354 -0.604  30.491  1.0 97.68 463 A 1 
ATOM 3762  O O   . LYS A ? 463 ? -29.767 -1.725  30.172  1.0 97.68 463 A 1 
ATOM 3763  C CB  . LYS A ? 463 ? -31.195 0.947   31.183  1.0 97.68 463 A 1 
ATOM 3764  C CG  . LYS A ? 463 ? -31.974 1.619   32.302  1.0 97.68 463 A 1 
ATOM 3765  C CD  . LYS A ? 463 ? -33.162 2.396   31.759  1.0 97.68 463 A 1 
ATOM 3766  C CE  . LYS A ? 463 ? -33.943 3.063   32.879  1.0 97.68 463 A 1 
ATOM 3767  N NZ  . LYS A ? 463 ? -35.113 3.826   32.362  1.0 97.68 463 A 1 
ATOM 3768  N N   . GLY A ? 464 ? -28.358 -0.002  29.845  1.0 97.46 464 A 1 
ATOM 3769  C CA  . GLY A ? 464 ? -27.678 -0.644  28.738  1.0 97.46 464 A 1 
ATOM 3770  C C   . GLY A ? 464 ? -26.738 -1.744  29.185  1.0 97.46 464 A 1 
ATOM 3771  O O   . GLY A ? 464 ? -26.637 -2.788  28.534  1.0 97.46 464 A 1 
ATOM 3772  N N   . MET A ? 465 ? -26.041 -1.519  30.301  1.0 98.06 465 A 1 
ATOM 3773  C CA  . MET A ? 465 ? -25.128 -2.521  30.834  1.0 98.06 465 A 1 
ATOM 3774  C C   . MET A ? 465 ? -25.847 -3.621  31.602  1.0 98.06 465 A 1 
ATOM 3775  O O   . MET A ? 465 ? -25.259 -4.684  31.829  1.0 98.06 465 A 1 
ATOM 3776  C CB  . MET A ? 465 ? -24.087 -1.858  31.739  1.0 98.06 465 A 1 
ATOM 3777  C CG  . MET A ? 465 ? -23.227 -0.818  31.038  1.0 98.06 465 A 1 
ATOM 3778  S SD  . MET A ? 465 ? -22.281 -1.507  29.667  1.0 98.06 465 A 1 
ATOM 3779  C CE  . MET A ? 465 ? -21.291 -2.732  30.520  1.0 98.06 465 A 1 
ATOM 3780  N N   . GLU A ? 466 ? -27.098 -3.392  32.007  1.0 97.4  466 A 1 
ATOM 3781  C CA  . GLU A ? 466 ? -27.842 -4.424  32.723  1.0 97.4  466 A 1 
ATOM 3782  C C   . GLU A ? 466 ? -28.232 -5.566  31.793  1.0 97.4  466 A 1 
ATOM 3783  O O   . GLU A ? 466 ? -28.268 -6.730  32.211  1.0 97.4  466 A 1 
ATOM 3784  C CB  . GLU A ? 466 ? -29.081 -3.815  33.380  1.0 97.4  466 A 1 
ATOM 3785  C CG  . GLU A ? 466 ? -29.890 -4.794  34.216  1.0 97.4  466 A 1 
ATOM 3786  C CD  . GLU A ? 466 ? -31.106 -4.150  34.853  1.0 97.4  466 A 1 
ATOM 3787  O OE1 . GLU A ? 466 ? -31.317 -2.937  34.641  1.0 97.4  466 A 1 
ATOM 3788  O OE2 . GLU A ? 466 ? -31.850 -4.855  35.566  1.0 97.4  466 A 1 
ATOM 3789  N N   . TYR A ? 467 ? -28.526 -5.255  30.528  1.0 97.47 467 A 1 
ATOM 3790  C CA  . TYR A ? 467 ? -28.878 -6.301  29.574  1.0 97.47 467 A 1 
ATOM 3791  C C   . TYR A ? 467 ? -27.679 -7.179  29.238  1.0 97.47 467 A 1 
ATOM 3792  O O   . TYR A ? 467 ? -27.851 -8.354  28.895  1.0 97.47 467 A 1 
ATOM 3793  C CB  . TYR A ? 467 ? -29.457 -5.678  28.303  1.0 97.47 467 A 1 
ATOM 3794  C CG  . TYR A ? 467 ? -29.987 -6.686  27.308  1.0 97.47 467 A 1 
ATOM 3795  C CD1 . TYR A ? 467 ? -31.265 -7.215  27.440  1.0 97.47 467 A 1 
ATOM 3796  C CD2 . TYR A ? 467 ? -29.213 -7.105  26.233  1.0 97.47 467 A 1 
ATOM 3797  C CE1 . TYR A ? 467 ? -31.755 -8.135  26.534  1.0 97.47 467 A 1 
ATOM 3798  C CE2 . TYR A ? 467 ? -29.695 -8.026  25.321  1.0 97.47 467 A 1 
ATOM 3799  C CZ  . TYR A ? 467 ? -30.966 -8.537  25.476  1.0 97.47 467 A 1 
ATOM 3800  O OH  . TYR A ? 467 ? -31.450 -9.453  24.571  1.0 97.47 467 A 1 
ATOM 3801  N N   . LEU A ? 468 ? -26.465 -6.632  29.330  1.0 96.33 468 A 1 
ATOM 3802  C CA  . LEU A ? 468 ? -25.274 -7.434  29.069  1.0 96.33 468 A 1 
ATOM 3803  C C   . LEU A ? 468 ? -25.012 -8.430  30.191  1.0 96.33 468 A 1 
ATOM 3804  O O   . LEU A ? 468 ? -24.444 -9.501  29.947  1.0 96.33 468 A 1 
ATOM 3805  C CB  . LEU A ? 468 ? -24.060 -6.525  28.873  1.0 96.33 468 A 1 
ATOM 3806  C CG  . LEU A ? 468 ? -24.140 -5.524  27.719  1.0 96.33 468 A 1 
ATOM 3807  C CD1 . LEU A ? 468 ? -22.873 -4.684  27.648  1.0 96.33 468 A 1 
ATOM 3808  C CD2 . LEU A ? 468 ? -24.385 -6.241  26.401  1.0 96.33 468 A 1 
ATOM 3809  N N   . GLY A ? 469 ? -25.414 -8.100  31.420  1.0 93.01 469 A 1 
ATOM 3810  C CA  . GLY A ? 469 ? -25.218 -9.021  32.526  1.0 93.01 469 A 1 
ATOM 3811  C C   . GLY A ? 469 ? -26.166 -10.201 32.496  1.0 93.01 469 A 1 
ATOM 3812  O O   . GLY A ? 469 ? -25.809 -11.299 32.935  1.0 93.01 469 A 1 
ATOM 3813  N N   . THR A ? 470 ? -27.382 -10.000 31.983  1.0 93.86 470 A 1 
ATOM 3814  C CA  . THR A ? 470 ? -28.336 -11.101 31.891  1.0 93.86 470 A 1 
ATOM 3815  C C   . THR A ? 470 ? -27.927 -12.094 30.810  1.0 93.86 470 A 1 
ATOM 3816  O O   . THR A ? 470 ? -28.074 -13.309 30.988  1.0 93.86 470 A 1 
ATOM 3817  C CB  . THR A ? 470 ? -29.740 -10.562 31.618  1.0 93.86 470 A 1 
ATOM 3818  O OG1 . THR A ? 470 ? -29.743 -9.832  30.385  1.0 93.86 470 A 1 
ATOM 3819  C CG2 . THR A ? 470 ? -30.186 -9.644  32.747  1.0 93.86 470 A 1 
ATOM 3820  N N   . LYS A ? 471 ? -27.415 -11.599 29.686  1.0 94.51 471 A 1 
ATOM 3821  C CA  . LYS A ? 471 ? -26.949 -12.448 28.600  1.0 94.51 471 A 1 
ATOM 3822  C C   . LYS A ? 471 ? -25.492 -12.864 28.758  1.0 94.51 471 A 1 
ATOM 3823  O O   . LYS A ? 471 ? -24.965 -13.559 27.883  1.0 94.51 471 A 1 
ATOM 3824  C CB  . LYS A ? 471 ? -27.138 -11.737 27.256  1.0 94.51 471 A 1 
ATOM 3825  C CG  . LYS A ? 471 ? -28.578 -11.355 26.954  1.0 94.51 471 A 1 
ATOM 3826  C CD  . LYS A ? 471 ? -29.479 -12.579 26.922  1.0 94.51 471 A 1 
ATOM 3827  C CE  . LYS A ? 471 ? -30.919 -12.197 26.619  1.0 94.51 471 A 1 
ATOM 3828  N NZ  . LYS A ? 471 ? -31.814 -13.387 26.586  1.0 94.51 471 A 1 
ATOM 3829  N N   . ARG A ? 472 ? -24.837 -12.452 29.847  1.0 93.86 472 A 1 
ATOM 3830  C CA  . ARG A ? 472 ? -23.450 -12.803 30.134  1.0 93.86 472 A 1 
ATOM 3831  C C   . ARG A ? 472 ? -22.510 -12.332 29.030  1.0 93.86 472 A 1 
ATOM 3832  O O   . ARG A ? 472 ? -22.030 -13.139 28.227  1.0 93.86 472 A 1 
ATOM 3833  C CB  . ARG A ? 472 ? -23.309 -14.313 30.348  1.0 93.86 472 A 1 
ATOM 3834  C CG  . ARG A ? 472 ? -24.212 -14.870 31.437  1.0 93.86 472 A 1 
ATOM 3835  C CD  . ARG A ? 472 ? -23.986 -16.360 31.639  1.0 93.86 472 A 1 
ATOM 3836  N NE  . ARG A ? 472 ? -22.642 -16.649 32.126  1.0 93.86 472 A 1 
ATOM 3837  C CZ  . ARG A ? 472 ? -22.307 -16.705 33.408  1.0 93.86 472 A 1 
ATOM 3838  N NH1 . ARG A ? 472 ? -23.196 -16.493 34.365  1.0 93.86 472 A 1 
ATOM 3839  N NH2 . ARG A ? 472 ? -21.049 -16.980 33.739  1.0 93.86 472 A 1 
ATOM 3840  N N   . TYR A ? 473 ? -22.243 -11.028 28.985  1.0 94.92 473 A 1 
ATOM 3841  C CA  . TYR A ? 473 ? -21.307 -10.463 28.025  1.0 94.92 473 A 1 
ATOM 3842  C C   . TYR A ? 473 ? -20.553 -9.317  28.683  1.0 94.92 473 A 1 
ATOM 3843  O O   . TYR A ? 473 ? -21.096 -8.603  29.531  1.0 94.92 473 A 1 
ATOM 3844  C CB  . TYR A ? 473 ? -22.013 -9.972  26.755  1.0 94.92 473 A 1 
ATOM 3845  C CG  . TYR A ? 473 ? -22.530 -11.081 25.868  1.0 94.92 473 A 1 
ATOM 3846  C CD1 . TYR A ? 473 ? -21.663 -11.824 25.077  1.0 94.92 473 A 1 
ATOM 3847  C CD2 . TYR A ? 473 ? -23.884 -11.381 25.814  1.0 94.92 473 A 1 
ATOM 3848  C CE1 . TYR A ? 473 ? -22.129 -12.838 24.262  1.0 94.92 473 A 1 
ATOM 3849  C CE2 . TYR A ? 473 ? -24.361 -12.392 25.001  1.0 94.92 473 A 1 
ATOM 3850  C CZ  . TYR A ? 473 ? -23.479 -13.118 24.228  1.0 94.92 473 A 1 
ATOM 3851  O OH  . TYR A ? 473 ? -23.948 -14.125 23.417  1.0 94.92 473 A 1 
ATOM 3852  N N   . ILE A ? 474 ? -19.296 -9.149  28.282  1.0 93.92 474 A 1 
ATOM 3853  C CA  . ILE A ? 474 ? -18.423 -8.107  28.809  1.0 93.92 474 A 1 
ATOM 3854  C C   . ILE A ? 474 ? -18.011 -7.203  27.656  1.0 93.92 474 A 1 
ATOM 3855  O O   . ILE A ? 474 ? -17.625 -7.690  26.586  1.0 93.92 474 A 1 
ATOM 3856  C CB  . ILE A ? 474 ? -17.188 -8.701  29.510  1.0 93.92 474 A 1 
ATOM 3857  C CG1 . ILE A ? 474 ? -17.612 -9.761  30.527  1.0 93.92 474 A 1 
ATOM 3858  C CG2 . ILE A ? 474 ? -16.384 -7.606  30.193  1.0 93.92 474 A 1 
ATOM 3859  C CD1 . ILE A ? 474 ? -16.453 -10.452 31.208  1.0 93.92 474 A 1 
ATOM 3860  N N   . HIS A ? 475 ? -18.092 -5.890  27.873  1.0 93.84 475 A 1 
ATOM 3861  C CA  . HIS A ? 475 ? -17.769 -4.922  26.832  1.0 93.84 475 A 1 
ATOM 3862  C C   . HIS A ? 475 ? -16.278 -4.609  26.771  1.0 93.84 475 A 1 
ATOM 3863  O O   . HIS A ? 475 ? -15.729 -4.436  25.677  1.0 93.84 475 A 1 
ATOM 3864  C CB  . HIS A ? 475 ? -18.564 -3.632  27.050  1.0 93.84 475 A 1 
ATOM 3865  C CG  . HIS A ? 475 ? -18.533 -2.698  25.880  1.0 93.84 475 A 1 
ATOM 3866  N ND1 . HIS A ? 475 ? -17.512 -1.795  25.676  1.0 93.84 475 A 1 
ATOM 3867  C CD2 . HIS A ? 475 ? -19.398 -2.527  24.853  1.0 93.84 475 A 1 
ATOM 3868  C CE1 . HIS A ? 475 ? -17.749 -1.108  24.572  1.0 93.84 475 A 1 
ATOM 3869  N NE2 . HIS A ? 475 ? -18.888 -1.533  24.054  1.0 93.84 475 A 1 
ATOM 3870  N N   . ARG A ? 476 ? -15.619 -4.523  27.928  1.0 92.65 476 A 1 
ATOM 3871  C CA  . ARG A ? 476 ? -14.181 -4.271  28.035  1.0 92.65 476 A 1 
ATOM 3872  C C   . ARG A ? 476 ? -13.766 -2.940  27.414  1.0 92.65 476 A 1 
ATOM 3873  O O   . ARG A ? 476 ? -12.589 -2.748  27.089  1.0 92.65 476 A 1 
ATOM 3874  C CB  . ARG A ? 476 ? -13.367 -5.411  27.412  1.0 92.65 476 A 1 
ATOM 3875  C CG  . ARG A ? 476 ? -13.477 -6.738  28.141  1.0 92.65 476 A 1 
ATOM 3876  C CD  . ARG A ? 476 ? -12.733 -7.830  27.392  1.0 92.65 476 A 1 
ATOM 3877  N NE  . ARG A ? 476 ? -11.352 -7.454  27.114  1.0 92.65 476 A 1 
ATOM 3878  C CZ  . ARG A ? 476 ? -10.505 -8.184  26.402  1.0 92.65 476 A 1 
ATOM 3879  N NH1 . ARG A ? 476 ? -10.864 -9.344  25.877  1.0 92.65 476 A 1 
ATOM 3880  N NH2 . ARG A ? 476 ? -9.266  -7.740  26.211  1.0 92.65 476 A 1 
ATOM 3881  N N   . ASP A ? 477 ? -14.705 -2.009  27.246  1.0 93.51 477 A 1 
ATOM 3882  C CA  . ASP A ? 477 ? -14.387 -0.714  26.656  1.0 93.51 477 A 1 
ATOM 3883  C C   . ASP A ? 477 ? -15.461 0.312   26.997  1.0 93.51 477 A 1 
ATOM 3884  O O   . ASP A ? 477 ? -16.039 0.937   26.101  1.0 93.51 477 A 1 
ATOM 3885  C CB  . ASP A ? 477 ? -14.230 -0.841  25.138  1.0 93.51 477 A 1 
ATOM 3886  C CG  . ASP A ? 477 ? -13.515 0.347   24.523  1.0 93.51 477 A 1 
ATOM 3887  O OD1 . ASP A ? 477 ? -13.079 1.240   25.279  1.0 93.51 477 A 1 
ATOM 3888  O OD2 . ASP A ? 477 ? -13.387 0.386   23.281  1.0 93.51 477 A 1 
ATOM 3889  N N   . LEU A ? 478 ? -15.735 0.492   28.286  1.0 96.23 478 A 1 
ATOM 3890  C CA  . LEU A ? 478 ? -16.744 1.445   28.744  1.0 96.23 478 A 1 
ATOM 3891  C C   . LEU A ? 478 ? -16.087 2.814   28.872  1.0 96.23 478 A 1 
ATOM 3892  O O   . LEU A ? 478 ? -15.484 3.135   29.899  1.0 96.23 478 A 1 
ATOM 3893  C CB  . LEU A ? 478 ? -17.356 0.990   30.064  1.0 96.23 478 A 1 
ATOM 3894  C CG  . LEU A ? 478 ? -18.480 1.862   30.628  1.0 96.23 478 A 1 
ATOM 3895  C CD1 . LEU A ? 478 ? -19.634 1.957   29.642  1.0 96.23 478 A 1 
ATOM 3896  C CD2 . LEU A ? 478 ? -18.957 1.322   31.967  1.0 96.23 478 A 1 
ATOM 3897  N N   . ALA A ? 479 ? -16.201 3.624   27.822  1.0 94.96 479 A 1 
ATOM 3898  C CA  . ALA A ? 479 ? -15.624 4.959   27.800  1.0 94.96 479 A 1 
ATOM 3899  C C   . ALA A ? 479 ? -16.607 5.916   27.140  1.0 94.96 479 A 1 
ATOM 3900  O O   . ALA A ? 479 ? -17.607 5.505   26.546  1.0 94.96 479 A 1 
ATOM 3901  C CB  . ALA A ? 479 ? -14.275 4.978   27.070  1.0 94.96 479 A 1 
ATOM 3902  N N   . THR A ? 480 ? -16.308 7.212   27.249  1.0 94.06 480 A 1 
ATOM 3903  C CA  . THR A ? 480 ? -17.173 8.235   26.675  1.0 94.06 480 A 1 
ATOM 3904  C C   . THR A ? 480 ? -16.969 8.408   25.176  1.0 94.06 480 A 1 
ATOM 3905  O O   . THR A ? 480 ? -17.819 9.015   24.516  1.0 94.06 480 A 1 
ATOM 3906  C CB  . THR A ? 480 ? -16.945 9.576   27.376  1.0 94.06 480 A 1 
ATOM 3907  O OG1 . THR A ? 480 ? -15.571 9.960   27.244  1.0 94.06 480 A 1 
ATOM 3908  C CG2 . THR A ? 480 ? -17.299 9.472   28.852  1.0 94.06 480 A 1 
ATOM 3909  N N   . ARG A ? 481 ? -15.869 7.893   24.625  1.0 92.8  481 A 1 
ATOM 3910  C CA  . ARG A ? 481 ? -15.603 8.022   23.199  1.0 92.8  481 A 1 
ATOM 3911  C C   . ARG A ? 481 ? -16.381 7.022   22.354  1.0 92.8  481 A 1 
ATOM 3912  O O   . ARG A ? 481 ? -16.321 7.100   21.122  1.0 92.8  481 A 1 
ATOM 3913  C CB  . ARG A ? 481 ? -14.105 7.860   22.926  1.0 92.8  481 A 1 
ATOM 3914  C CG  . ARG A ? 481 ? -13.558 6.484   23.265  1.0 92.8  481 A 1 
ATOM 3915  C CD  . ARG A ? 481 ? -12.080 6.380   22.929  1.0 92.8  481 A 1 
ATOM 3916  N NE  . ARG A ? 481 ? -11.549 5.051   23.210  1.0 92.8  481 A 1 
ATOM 3917  C CZ  . ARG A ? 481 ? -11.039 4.680   24.377  1.0 92.8  481 A 1 
ATOM 3918  N NH1 . ARG A ? 481 ? -10.974 5.516   25.400  1.0 92.8  481 A 1 
ATOM 3919  N NH2 . ARG A ? 481 ? -10.583 3.439   24.520  1.0 92.8  481 A 1 
ATOM 3920  N N   . ASN A ? 482 ? -17.105 6.092   22.978  1.0 93.92 482 A 1 
ATOM 3921  C CA  . ASN A ? 482 ? -17.872 5.090   22.254  1.0 93.92 482 A 1 
ATOM 3922  C C   . ASN A ? 482 ? -19.374 5.200   22.473  1.0 93.92 482 A 1 
ATOM 3923  O O   . ASN A ? 482 ? -20.133 4.506   21.787  1.0 93.92 482 A 1 
ATOM 3924  C CB  . ASN A ? 482 ? -17.407 3.679   22.647  1.0 93.92 482 A 1 
ATOM 3925  C CG  . ASN A ? 482 ? -15.933 3.456   22.376  1.0 93.92 482 A 1 
ATOM 3926  O OD1 . ASN A ? 482 ? -15.363 4.043   21.456  1.0 93.92 482 A 1 
ATOM 3927  N ND2 . ASN A ? 482 ? -15.307 2.604   23.178  1.0 93.92 482 A 1 
ATOM 3928  N N   . ILE A ? 483 ? -19.822 6.043   23.402  1.0 96.67 483 A 1 
ATOM 3929  C CA  . ILE A ? 483 ? -21.246 6.216   23.664  1.0 96.67 483 A 1 
ATOM 3930  C C   . ILE A ? 483 ? -21.874 6.987   22.511  1.0 96.67 483 A 1 
ATOM 3931  O O   . ILE A ? 483 ? -21.770 8.217   22.441  1.0 96.67 483 A 1 
ATOM 3932  C CB  . ILE A ? 483 ? -21.486 6.932   25.006  1.0 96.67 483 A 1 
ATOM 3933  C CG1 . ILE A ? 483 ? -20.804 6.173   26.145  1.0 96.67 483 A 1 
ATOM 3934  C CG2 . ILE A ? 483 ? -22.976 7.075   25.276  1.0 96.67 483 A 1 
ATOM 3935  C CD1 . ILE A ? 483 ? -21.294 4.753   26.313  1.0 96.67 483 A 1 
ATOM 3936  N N   . LEU A ? 484 ? -22.525 6.270   21.599  1.0 96.74 484 A 1 
ATOM 3937  C CA  . LEU A ? 484 ? -23.154 6.910   20.452  1.0 96.74 484 A 1 
ATOM 3938  C C   . LEU A ? 484 ? -24.414 7.650   20.886  1.0 96.74 484 A 1 
ATOM 3939  O O   . LEU A ? 484 ? -25.296 7.075   21.531  1.0 96.74 484 A 1 
ATOM 3940  C CB  . LEU A ? 484 ? -23.488 5.872   19.383  1.0 96.74 484 A 1 
ATOM 3941  C CG  . LEU A ? 484 ? -22.303 5.104   18.793  1.0 96.74 484 A 1 
ATOM 3942  C CD1 . LEU A ? 484 ? -22.771 4.132   17.721  1.0 96.74 484 A 1 
ATOM 3943  C CD2 . LEU A ? 484 ? -21.264 6.065   18.235  1.0 96.74 484 A 1 
ATOM 3944  N N   . VAL A ? 485 ? -24.495 8.928   20.529  1.0 95.68 485 A 1 
ATOM 3945  C CA  . VAL A ? 485 ? -25.625 9.772   20.899  1.0 95.68 485 A 1 
ATOM 3946  C C   . VAL A ? 485 ? -26.673 9.694   19.795  1.0 95.68 485 A 1 
ATOM 3947  O O   . VAL A ? 485 ? -26.417 10.095  18.654  1.0 95.68 485 A 1 
ATOM 3948  C CB  . VAL A ? 485 ? -25.181 11.223  21.135  1.0 95.68 485 A 1 
ATOM 3949  C CG1 . VAL A ? 485 ? -26.376 12.093  21.491  1.0 95.68 485 A 1 
ATOM 3950  C CG2 . VAL A ? 485 ? -24.126 11.282  22.229  1.0 95.68 485 A 1 
ATOM 3951  N N   . GLU A ? 486 ? -27.855 9.178   20.135  1.0 94.31 486 A 1 
ATOM 3952  C CA  . GLU A ? 486 ? -28.937 9.092   19.160  1.0 94.31 486 A 1 
ATOM 3953  C C   . GLU A ? 486 ? -29.671 10.421  19.030  1.0 94.31 486 A 1 
ATOM 3954  O O   . GLU A ? 486 ? -29.852 10.934  17.919  1.0 94.31 486 A 1 
ATOM 3955  C CB  . GLU A ? 486 ? -29.911 7.978   19.551  1.0 94.31 486 A 1 
ATOM 3956  C CG  . GLU A ? 486 ? -31.068 7.800   18.580  1.0 94.31 486 A 1 
ATOM 3957  C CD  . GLU A ? 486 ? -32.053 6.742   19.034  1.0 94.31 486 A 1 
ATOM 3958  O OE1 . GLU A ? 486 ? -31.893 6.221   20.158  1.0 94.31 486 A 1 
ATOM 3959  O OE2 . GLU A ? 486 ? -32.989 6.431   18.267  1.0 94.31 486 A 1 
ATOM 3960  N N   . ASN A ? 487 ? -30.099 10.991  20.152  1.0 93.42 487 A 1 
ATOM 3961  C CA  . ASN A ? 487 ? -30.793 12.271  20.159  1.0 93.42 487 A 1 
ATOM 3962  C C   . ASN A ? 487 ? -30.429 13.005  21.445  1.0 93.42 487 A 1 
ATOM 3963  O O   . ASN A ? 487 ? -29.546 12.579  22.196  1.0 93.42 487 A 1 
ATOM 3964  C CB  . ASN A ? 487 ? -32.307 12.068  20.010  1.0 93.42 487 A 1 
ATOM 3965  C CG  . ASN A ? 487 ? -32.881 11.156  21.076  1.0 93.42 487 A 1 
ATOM 3966  O OD1 . ASN A ? 487 ? -33.282 11.610  22.148  1.0 93.42 487 A 1 
ATOM 3967  N ND2 . ASN A ? 487 ? -32.925 9.861   20.786  1.0 93.42 487 A 1 
ATOM 3968  N N   . GLU A ? 488 ? -31.117 14.117  21.702  1.0 89.79 488 A 1 
ATOM 3969  C CA  . GLU A ? 488 ? -30.839 14.931  22.878  1.0 89.79 488 A 1 
ATOM 3970  C C   . GLU A ? 488 ? -31.390 14.333  24.166  1.0 89.79 488 A 1 
ATOM 3971  O O   . GLU A ? 488 ? -31.105 14.864  25.244  1.0 89.79 488 A 1 
ATOM 3972  C CB  . GLU A ? 488 ? -31.406 16.341  22.686  1.0 89.79 488 A 1 
ATOM 3973  C CG  . GLU A ? 488 ? -30.826 17.086  21.495  1.0 89.79 488 A 1 
ATOM 3974  C CD  . GLU A ? 488 ? -31.406 18.479  21.342  1.0 89.79 488 A 1 
ATOM 3975  O OE1 . GLU A ? 488 ? -32.260 18.863  22.168  1.0 89.79 488 A 1 
ATOM 3976  O OE2 . GLU A ? 488 ? -31.007 19.189  20.395  1.0 89.79 488 A 1 
ATOM 3977  N N   . ASN A ? 489 ? -32.165 13.249  24.085  1.0 91.52 489 A 1 
ATOM 3978  C CA  . ASN A ? 489 ? -32.756 12.634  25.267  1.0 91.52 489 A 1 
ATOM 3979  C C   . ASN A ? 489 ? -32.494 11.135  25.349  1.0 91.52 489 A 1 
ATOM 3980  O O   . ASN A ? 489 ? -33.015 10.478  26.259  1.0 91.52 489 A 1 
ATOM 3981  C CB  . ASN A ? 489 ? -34.266 12.898  25.311  1.0 91.52 489 A 1 
ATOM 3982  C CG  . ASN A ? 489 ? -34.599 14.374  25.396  1.0 91.52 489 A 1 
ATOM 3983  O OD1 . ASN A ? 489 ? -33.864 15.154  26.002  1.0 91.52 489 A 1 
ATOM 3984  N ND2 . ASN A ? 489 ? -35.712 14.766  24.788  1.0 91.52 489 A 1 
ATOM 3985  N N   . ARG A ? 490 ? -31.707 10.574  24.432  1.0 96.02 490 A 1 
ATOM 3986  C CA  . ARG A ? 490 ? -31.434 9.143   24.441  1.0 96.02 490 A 1 
ATOM 3987  C C   . ARG A ? 490 ? -30.128 8.883   23.707  1.0 96.02 490 A 1 
ATOM 3988  O O   . ARG A ? 490 ? -29.916 9.409   22.610  1.0 96.02 490 A 1 
ATOM 3989  C CB  . ARG A ? 490 ? -32.579 8.358   23.790  1.0 96.02 490 A 1 
ATOM 3990  C CG  . ARG A ? 490 ? -32.391 6.850   23.811  1.0 96.02 490 A 1 
ATOM 3991  C CD  . ARG A ? 490 ? -33.555 6.140   23.138  1.0 96.02 490 A 1 
ATOM 3992  N NE  . ARG A ? 490 ? -34.829 6.465   23.766  1.0 96.02 490 A 1 
ATOM 3993  C CZ  . ARG A ? 490 ? -35.356 5.796   24.783  1.0 96.02 490 A 1 
ATOM 3994  N NH1 . ARG A ? 490 ? -34.741 4.754   25.317  1.0 96.02 490 A 1 
ATOM 3995  N NH2 . ARG A ? 490 ? -36.529 6.183   25.276  1.0 96.02 490 A 1 
ATOM 3996  N N   . VAL A ? 491 ? -29.259 8.074   24.314  1.0 97.72 491 A 1 
ATOM 3997  C CA  . VAL A ? 491 ? -27.981 7.696   23.726  1.0 97.72 491 A 1 
ATOM 3998  C C   . VAL A ? 491 ? -27.890 6.175   23.701  1.0 97.72 491 A 1 
ATOM 3999  O O   . VAL A ? 491 ? -28.685 5.469   24.322  1.0 97.72 491 A 1 
ATOM 4000  C CB  . VAL A ? 491 ? -26.782 8.298   24.488  1.0 97.72 491 A 1 
ATOM 4001  C CG1 . VAL A ? 491 ? -26.861 9.817   24.493  1.0 97.72 491 A 1 
ATOM 4002  C CG2 . VAL A ? 491 ? -26.726 7.754   25.907  1.0 97.72 491 A 1 
ATOM 4003  N N   . LYS A ? 492 ? -26.899 5.676   22.965  1.0 98.1  492 A 1 
ATOM 4004  C CA  . LYS A ? 492 ? -26.663 4.247   22.830  1.0 98.1  492 A 1 
ATOM 4005  C C   . LYS A ? 492 ? -25.196 3.944   23.109  1.0 98.1  492 A 1 
ATOM 4006  O O   . LYS A ? 492 ? -24.360 4.845   23.219  1.0 98.1  492 A 1 
ATOM 4007  C CB  . LYS A ? 492 ? -27.056 3.742   21.435  1.0 98.1  492 A 1 
ATOM 4008  C CG  . LYS A ? 492 ? -28.538 3.868   21.121  1.0 98.1  492 A 1 
ATOM 4009  C CD  . LYS A ? 492 ? -28.859 3.306   19.746  1.0 98.1  492 A 1 
ATOM 4010  C CE  . LYS A ? 492 ? -30.346 3.397   19.445  1.0 98.1  492 A 1 
ATOM 4011  N NZ  . LYS A ? 492 ? -30.676 2.845   18.102  1.0 98.1  492 A 1 
ATOM 4012  N N   . ILE A ? 493 ? -24.891 2.655   23.221  1.0 97.58 493 A 1 
ATOM 4013  C CA  . ILE A ? 493 ? -23.540 2.174   23.488  1.0 97.58 493 A 1 
ATOM 4014  C C   . ILE A ? 493 ? -23.092 1.345   22.294  1.0 97.58 493 A 1 
ATOM 4015  O O   . ILE A ? 493 ? -23.745 0.357   21.933  1.0 97.58 493 A 1 
ATOM 4016  C CB  . ILE A ? 493 ? -23.475 1.354   24.786  1.0 97.58 493 A 1 
ATOM 4017  C CG1 . ILE A ? 493 ? -23.964 2.190   25.970  1.0 97.58 493 A 1 
ATOM 4018  C CG2 . ILE A ? 493 ? -22.058 0.855   25.029  1.0 97.58 493 A 1 
ATOM 4019  C CD1 . ILE A ? 493 ? -23.942 1.450   27.290  1.0 97.58 493 A 1 
ATOM 4020  N N   . GLY A ? 494 ? -21.979 1.742   21.681  1.0 92.6  494 A 1 
ATOM 4021  C CA  . GLY A ? 494 ? -21.463 1.039   20.524  1.0 92.6  494 A 1 
ATOM 4022  C C   . GLY A ? 494 ? -20.023 0.594   20.681  1.0 92.6  494 A 1 
ATOM 4023  O O   . GLY A ? 494 ? -19.519 0.491   21.803  1.0 92.6  494 A 1 
ATOM 4024  N N   . ASP A ? 495 ? -19.358 0.328   19.554  1.0 89.66 495 A 1 
ATOM 4025  C CA  . ASP A ? 495 ? -17.968 -0.115  19.528  1.0 89.66 495 A 1 
ATOM 4026  C C   . ASP A ? 495 ? -17.778 -1.378  20.360  1.0 89.66 495 A 1 
ATOM 4027  O O   . ASP A ? 495 ? -17.285 -1.317  21.491  1.0 89.66 495 A 1 
ATOM 4028  C CB  . ASP A ? 495 ? -17.037 0.997   20.022  1.0 89.66 495 A 1 
ATOM 4029  C CG  . ASP A ? 495 ? -15.572 0.689   19.769  1.0 89.66 495 A 1 
ATOM 4030  O OD1 . ASP A ? 495 ? -15.280 -0.296  19.059  1.0 89.66 495 A 1 
ATOM 4031  O OD2 . ASP A ? 495 ? -14.711 1.435   20.281  1.0 89.66 495 A 1 
ATOM 4032  N N   . PHE A ? 496 ? -18.164 -2.526  19.807  1.0 90.97 496 A 1 
ATOM 4033  C CA  . PHE A ? 496 ? -18.042 -3.816  20.483  1.0 90.97 496 A 1 
ATOM 4034  C C   . PHE A ? 496 ? -16.843 -4.610  19.980  1.0 90.97 496 A 1 
ATOM 4035  O O   . PHE A ? 496 ? -16.902 -5.838  19.869  1.0 90.97 496 A 1 
ATOM 4036  C CB  . PHE A ? 496 ? -19.326 -4.623  20.317  1.0 90.97 496 A 1 
ATOM 4037  C CG  . PHE A ? 496 ? -20.535 -3.974  20.930  1.0 90.97 496 A 1 
ATOM 4038  C CD1 . PHE A ? 496 ? -21.333 -3.120  20.187  1.0 90.97 496 A 1 
ATOM 4039  C CD2 . PHE A ? 496 ? -20.874 -4.220  22.251  1.0 90.97 496 A 1 
ATOM 4040  C CE1 . PHE A ? 496 ? -22.445 -2.522  20.749  1.0 90.97 496 A 1 
ATOM 4041  C CE2 . PHE A ? 496 ? -21.985 -3.625  22.818  1.0 90.97 496 A 1 
ATOM 4042  C CZ  . PHE A ? 496 ? -22.771 -2.775  22.066  1.0 90.97 496 A 1 
ATOM 4043  N N   . GLY A ? 497 ? -15.738 -3.928  19.669  1.0 86.78 497 A 1 
ATOM 4044  C CA  . GLY A ? 497 ? -14.568 -4.622  19.160  1.0 86.78 497 A 1 
ATOM 4045  C C   . GLY A ? 497 ? -13.885 -5.493  20.194  1.0 86.78 497 A 1 
ATOM 4046  O O   . GLY A ? 497 ? -13.267 -6.504  19.848  1.0 86.78 497 A 1 
ATOM 4047  N N   . LEU A ? 498 ? -13.982 -5.121  21.471  1.0 87.88 498 A 1 
ATOM 4048  C CA  . LEU A ? 498 ? -13.376 -5.875  22.561  1.0 87.88 498 A 1 
ATOM 4049  C C   . LEU A ? 498 ? -14.410 -6.636  23.384  1.0 87.88 498 A 1 
ATOM 4050  O O   . LEU A ? 498 ? -14.209 -6.860  24.582  1.0 87.88 498 A 1 
ATOM 4051  C CB  . LEU A ? 498 ? -12.563 -4.943  23.460  1.0 87.88 498 A 1 
ATOM 4052  C CG  . LEU A ? 498 ? -11.403 -4.199  22.796  1.0 87.88 498 A 1 
ATOM 4053  C CD1 . LEU A ? 498 ? -10.685 -3.314  23.803  1.0 87.88 498 A 1 
ATOM 4054  C CD2 . LEU A ? 498 ? -10.435 -5.179  22.150  1.0 87.88 498 A 1 
ATOM 4055  N N   . THR A ? 499 ? -15.515 -7.039  22.763  1.0 90.95 499 A 1 
ATOM 4056  C CA  . THR A ? 499 ? -16.580 -7.766  23.442  1.0 90.95 499 A 1 
ATOM 4057  C C   . THR A ? 499 ? -16.355 -9.262  23.265  1.0 90.95 499 A 1 
ATOM 4058  O O   . THR A ? 499 ? -16.263 -9.751  22.134  1.0 90.95 499 A 1 
ATOM 4059  C CB  . THR A ? 499 ? -17.951 -7.362  22.900  1.0 90.95 499 A 1 
ATOM 4060  O OG1 . THR A ? 499 ? -18.161 -5.962  23.121  1.0 90.95 499 A 1 
ATOM 4061  C CG2 . THR A ? 499 ? -19.052 -8.150  23.595  1.0 90.95 499 A 1 
ATOM 4062  N N   . LYS A ? 500 ? -16.267 -9.982  24.379  1.0 89.41 500 A 1 
ATOM 4063  C CA  . LYS A ? 500 ? -16.056 -11.420 24.384  1.0 89.41 500 A 1 
ATOM 4064  C C   . LYS A ? 500 ? -17.316 -12.126 24.881  1.0 89.41 500 A 1 
ATOM 4065  O O   . LYS A ? 500 ? -18.381 -11.516 25.035  1.0 89.41 500 A 1 
ATOM 4066  C CB  . LYS A ? 500 ? -14.834 -11.768 25.238  1.0 89.41 500 A 1 
ATOM 4067  C CG  . LYS A ? 500 ? -13.539 -11.137 24.755  1.0 89.41 500 A 1 
ATOM 4068  C CD  . LYS A ? 500 ? -13.206 -11.577 23.338  1.0 89.41 500 A 1 
ATOM 4069  C CE  . LYS A ? 500 ? -11.906 -10.954 22.858  1.0 89.41 500 A 1 
ATOM 4070  N NZ  . LYS A ? 500 ? -11.569 -11.374 21.470  1.0 89.41 500 A 1 
ATOM 4071  N N   . VAL A ? 501 ? -17.193 -13.427 25.134  1.0 90.05 501 A 1 
ATOM 4072  C CA  . VAL A ? 501 ? -18.294 -14.254 25.611  1.0 90.05 501 A 1 
ATOM 4073  C C   . VAL A ? 501 ? -17.948 -14.753 27.008  1.0 90.05 501 A 1 
ATOM 4074  O O   . VAL A ? 501 ? -16.820 -15.197 27.254  1.0 90.05 501 A 1 
ATOM 4075  C CB  . VAL A ? 501 ? -18.579 -15.428 24.653  1.0 90.05 501 A 1 
ATOM 4076  C CG1 . VAL A ? 501 ? -17.294 -16.174 24.313  1.0 90.05 501 A 1 
ATOM 4077  C CG2 . VAL A ? 501 ? -19.612 -16.374 25.251  1.0 90.05 501 A 1 
ATOM 4078  N N   . LEU A ? 502 ? -18.912 -14.664 27.922  1.0 88.5  502 A 1 
ATOM 4079  C CA  . LEU A ? 502 ? -18.709 -15.110 29.293  1.0 88.5  502 A 1 
ATOM 4080  C C   . LEU A ? 502 ? -19.110 -16.574 29.418  1.0 88.5  502 A 1 
ATOM 4081  O O   . LEU A ? 502 ? -20.242 -16.925 29.057  1.0 88.5  502 A 1 
ATOM 4082  C CB  . LEU A ? 502 ? -19.522 -14.264 30.259  1.0 88.5  502 A 1 
ATOM 4083  C CG  . LEU A ? 502 ? -19.359 -14.573 31.749  1.0 88.5  502 A 1 
ATOM 4084  C CD1 . LEU A ? 502 ? -17.930 -14.310 32.201  1.0 88.5  502 A 1 
ATOM 4085  C CD2 . LEU A ? 502 ? -20.344 -13.763 32.577  1.0 88.5  502 A 1 
ATOM 4086  N N   . PRO A ? 503 ? -18.233 -17.451 29.903  1.0 84.79 503 A 1 
ATOM 4087  C CA  . PRO A ? 503 ? -18.604 -18.863 30.049  1.0 84.79 503 A 1 
ATOM 4088  C C   . PRO A ? 503 ? -19.714 -19.049 31.073  1.0 84.79 503 A 1 
ATOM 4089  O O   . PRO A ? 503 ? -19.965 -18.195 31.927  1.0 84.79 503 A 1 
ATOM 4090  C CB  . PRO A ? 503 ? -17.301 -19.529 30.513  1.0 84.79 503 A 1 
ATOM 4091  C CG  . PRO A ? 503 ? -16.217 -18.583 30.100  1.0 84.79 503 A 1 
ATOM 4092  C CD  . PRO A ? 503 ? -16.815 -17.215 30.221  1.0 84.79 503 A 1 
ATOM 4093  N N   . GLN A ? 504 ? -20.387 -20.197 30.975  1.0 83.09 504 A 1 
ATOM 4094  C CA  . GLN A ? 504 ? -21.487 -20.496 31.885  1.0 83.09 504 A 1 
ATOM 4095  C C   . GLN A ? 504 ? -20.980 -21.091 33.194  1.0 83.09 504 A 1 
ATOM 4096  O O   . GLN A ? 504 ? -21.432 -20.704 34.277  1.0 83.09 504 A 1 
ATOM 4097  C CB  . GLN A ? 504 ? -22.480 -21.447 31.212  1.0 83.09 504 A 1 
ATOM 4098  C CG  . GLN A ? 504 ? -23.673 -21.823 32.079  1.0 83.09 504 A 1 
ATOM 4099  C CD  . GLN A ? 504 ? -24.601 -20.652 32.343  1.0 83.09 504 A 1 
ATOM 4100  O OE1 . GLN A ? 504 ? -24.603 -19.666 31.606  1.0 83.09 504 A 1 
ATOM 4101  N NE2 . GLN A ? 504 ? -25.398 -20.757 33.400  1.0 83.09 504 A 1 
ATOM 4102  N N   . ASP A ? 505 ? -20.039 -22.034 33.112  1.0 83.93 505 A 1 
ATOM 4103  C CA  . ASP A ? 505 ? -19.508 -22.664 34.315  1.0 83.93 505 A 1 
ATOM 4104  C C   . ASP A ? 505 ? -18.549 -21.755 35.073  1.0 83.93 505 A 1 
ATOM 4105  O O   . ASP A ? 505 ? -18.332 -21.966 36.271  1.0 83.93 505 A 1 
ATOM 4106  C CB  . ASP A ? 505 ? -18.807 -23.975 33.957  1.0 83.93 505 A 1 
ATOM 4107  C CG  . ASP A ? 505 ? -17.657 -23.775 32.989  1.0 83.93 505 A 1 
ATOM 4108  O OD1 . ASP A ? 505 ? -17.722 -22.834 32.171  1.0 83.93 505 A 1 
ATOM 4109  O OD2 . ASP A ? 505 ? -16.687 -24.560 33.047  1.0 83.93 505 A 1 
ATOM 4110  N N   . LYS A ? 506 ? -17.976 -20.756 34.410  1.0 86.57 506 A 1 
ATOM 4111  C CA  . LYS A ? 506 ? -17.042 -19.831 35.031  1.0 86.57 506 A 1 
ATOM 4112  C C   . LYS A ? 506 ? -17.707 -18.478 35.246  1.0 86.57 506 A 1 
ATOM 4113  O O   . LYS A ? 506 ? -18.496 -18.014 34.417  1.0 86.57 506 A 1 
ATOM 4114  C CB  . LYS A ? 506 ? -15.783 -19.661 34.174  1.0 86.57 506 A 1 
ATOM 4115  C CG  . LYS A ? 506 ? -15.017 -20.951 33.935  1.0 86.57 506 A 1 
ATOM 4116  C CD  . LYS A ? 506 ? -13.787 -20.712 33.075  1.0 86.57 506 A 1 
ATOM 4117  C CE  . LYS A ? 506 ? -13.025 -22.005 32.831  1.0 86.57 506 A 1 
ATOM 4118  N NZ  . LYS A ? 506 ? -11.819 -21.787 31.985  1.0 86.57 506 A 1 
ATOM 4119  N N   . GLU A ? 507 ? -17.381 -17.848 36.371  1.0 86.55 507 A 1 
ATOM 4120  C CA  . GLU A ? 507 ? -17.923 -16.542 36.719  1.0 86.55 507 A 1 
ATOM 4121  C C   . GLU A ? 507 ? -17.088 -15.389 36.179  1.0 86.55 507 A 1 
ATOM 4122  O O   . GLU A ? 507 ? -17.391 -14.230 36.483  1.0 86.55 507 A 1 
ATOM 4123  C CB  . GLU A ? 507 ? -18.053 -16.414 38.241  1.0 86.55 507 A 1 
ATOM 4124  C CG  . GLU A ? 507 ? -18.968 -17.449 38.875  1.0 86.55 507 A 1 
ATOM 4125  C CD  . GLU A ? 507 ? -19.067 -17.294 40.380  1.0 86.55 507 A 1 
ATOM 4126  O OE1 . GLU A ? 507 ? -18.421 -16.376 40.928  1.0 86.55 507 A 1 
ATOM 4127  O OE2 . GLU A ? 507 ? -19.791 -18.089 41.015  1.0 86.55 507 A 1 
ATOM 4128  N N   . TYR A ? 508 ? -16.053 -15.673 35.392  1.0 90.35 508 A 1 
ATOM 4129  C CA  . TYR A ? 508 ? -15.199 -14.633 34.840  1.0 90.35 508 A 1 
ATOM 4130  C C   . TYR A ? 508 ? -14.575 -15.140 33.548  1.0 90.35 508 A 1 
ATOM 4131  O O   . TYR A ? 508 ? -14.726 -16.306 33.174  1.0 90.35 508 A 1 
ATOM 4132  C CB  . TYR A ? 508 ? -14.119 -14.203 35.840  1.0 90.35 508 A 1 
ATOM 4133  C CG  . TYR A ? 508 ? -13.236 -15.334 36.322  1.0 90.35 508 A 1 
ATOM 4134  C CD1 . TYR A ? 508 ? -12.048 -15.641 35.669  1.0 90.35 508 A 1 
ATOM 4135  C CD2 . TYR A ? 508 ? -13.587 -16.090 37.433  1.0 90.35 508 A 1 
ATOM 4136  C CE1 . TYR A ? 508 ? -11.239 -16.672 36.106  1.0 90.35 508 A 1 
ATOM 4137  C CE2 . TYR A ? 508 ? -12.783 -17.123 37.877  1.0 90.35 508 A 1 
ATOM 4138  C CZ  . TYR A ? 508 ? -11.610 -17.410 37.211  1.0 90.35 508 A 1 
ATOM 4139  O OH  . TYR A ? 508 ? -10.807 -18.437 37.650  1.0 90.35 508 A 1 
ATOM 4140  N N   . TYR A ? 509 ? -13.866 -14.243 32.865  1.0 87.53 509 A 1 
ATOM 4141  C CA  . TYR A ? 509 ? -13.192 -14.567 31.615  1.0 87.53 509 A 1 
ATOM 4142  C C   . TYR A ? 509 ? -11.788 -13.986 31.648  1.0 87.53 509 A 1 
ATOM 4143  O O   . TYR A ? 509 ? -11.599 -12.838 32.062  1.0 87.53 509 A 1 
ATOM 4144  C CB  . TYR A ? 509 ? -13.968 -14.024 30.408  1.0 87.53 509 A 1 
ATOM 4145  C CG  . TYR A ? 509 ? -13.350 -14.371 29.072  1.0 87.53 509 A 1 
ATOM 4146  C CD1 . TYR A ? 509 ? -13.588 -15.602 28.475  1.0 87.53 509 A 1 
ATOM 4147  C CD2 . TYR A ? 509 ? -12.534 -13.467 28.405  1.0 87.53 509 A 1 
ATOM 4148  C CE1 . TYR A ? 509 ? -13.028 -15.924 27.253  1.0 87.53 509 A 1 
ATOM 4149  C CE2 . TYR A ? 509 ? -11.969 -13.780 27.183  1.0 87.53 509 A 1 
ATOM 4150  C CZ  . TYR A ? 509 ? -12.219 -15.010 26.612  1.0 87.53 509 A 1 
ATOM 4151  O OH  . TYR A ? 509 ? -11.659 -15.326 25.395  1.0 87.53 509 A 1 
ATOM 4152  N N   . LYS A ? 510 ? -10.812 -14.775 31.212  1.0 85.04 510 A 1 
ATOM 4153  C CA  . LYS A ? 510 ? -9.416  -14.362 31.205  1.0 85.04 510 A 1 
ATOM 4154  C C   . LYS A ? 510 ? -8.956  -14.098 29.777  1.0 85.04 510 A 1 
ATOM 4155  O O   . LYS A ? 510 ? -9.264  -14.866 28.861  1.0 85.04 510 A 1 
ATOM 4156  C CB  . LYS A ? 510 ? -8.528  -15.426 31.854  1.0 85.04 510 A 1 
ATOM 4157  C CG  . LYS A ? 510 ? -7.080  -15.001 32.034  1.0 85.04 510 A 1 
ATOM 4158  C CD  . LYS A ? 510 ? -6.290  -16.044 32.806  1.0 85.04 510 A 1 
ATOM 4159  C CE  . LYS A ? 510 ? -4.862  -15.585 33.048  1.0 85.04 510 A 1 
ATOM 4160  N NZ  . LYS A ? 510 ? -4.093  -16.572 33.853  1.0 85.04 510 A 1 
ATOM 4161  N N   . VAL A ? 511 ? -8.218  -13.008 29.597  1.0 79.35 511 A 1 
ATOM 4162  C CA  . VAL A ? 511 ? -7.726  -12.605 28.285  1.0 79.35 511 A 1 
ATOM 4163  C C   . VAL A ? 511 ? -6.372  -13.257 28.043  1.0 79.35 511 A 1 
ATOM 4164  O O   . VAL A ? 511 ? -5.487  -13.213 28.907  1.0 79.35 511 A 1 
ATOM 4165  C CB  . VAL A ? 511 ? -7.628  -11.074 28.181  1.0 79.35 511 A 1 
ATOM 4166  C CG1 . VAL A ? 511 ? -7.229  -10.659 26.773  1.0 79.35 511 A 1 
ATOM 4167  C CG2 . VAL A ? 511 ? -8.947  -10.432 28.582  1.0 79.35 511 A 1 
ATOM 4168  N N   . LYS A ? 512 ? -6.209  -13.864 26.867  1.0 69.39 512 A 1 
ATOM 4169  C CA  . LYS A ? 512 ? -4.962  -14.520 26.488  1.0 69.39 512 A 1 
ATOM 4170  C C   . LYS A ? 512 ? -4.412  -13.987 25.170  1.0 69.39 512 A 1 
ATOM 4171  O O   . LYS A ? 512 ? -3.584  -14.648 24.536  1.0 69.39 512 A 1 
ATOM 4172  C CB  . LYS A ? 512 ? -5.158  -16.035 26.407  1.0 69.39 512 A 1 
ATOM 4173  C CG  . LYS A ? 512 ? -5.590  -16.678 27.715  1.0 69.39 512 A 1 
ATOM 4174  C CD  . LYS A ? 512 ? -5.766  -18.180 27.561  1.0 69.39 512 A 1 
ATOM 4175  C CE  . LYS A ? 512 ? -6.202  -18.823 28.868  1.0 69.39 512 A 1 
ATOM 4176  N NZ  . LYS A ? 512 ? -6.383  -20.294 28.730  1.0 69.39 512 A 1 
ATOM 4177  N N   . GLU A ? 513 ? -4.856  -12.807 24.743  1.0 61.8  513 A 1 
ATOM 4178  C CA  . GLU A ? 513 ? -4.404  -12.203 23.493  1.0 61.8  513 A 1 
ATOM 4179  C C   . GLU A ? 513 ? -3.839  -10.823 23.800  1.0 61.8  513 A 1 
ATOM 4180  O O   . GLU A ? 513 ? -4.545  -9.987  24.402  1.0 61.8  513 A 1 
ATOM 4181  C CB  . GLU A ? 513 ? -5.547  -12.113 22.479  1.0 61.8  513 A 1 
ATOM 4182  C CG  . GLU A ? 513 ? -6.145  -13.456 22.096  1.0 61.8  513 A 1 
ATOM 4183  C CD  . GLU A ? 513 ? -7.268  -13.328 21.087  1.0 61.8  513 A 1 
ATOM 4184  O OE1 . GLU A ? 513 ? -7.582  -12.187 20.686  1.0 61.8  513 A 1 
ATOM 4185  O OE2 . GLU A ? 513 ? -7.838  -14.367 20.695  1.0 61.8  513 A 1 
ATOM 4186  N N   . PRO A ? 514 ? -2.602  -10.533 23.419  1.0 50.89 514 A 1 
ATOM 4187  C CA  . PRO A ? 514 ? -2.018  -9.215  23.680  1.0 50.89 514 A 1 
ATOM 4188  C C   . PRO A ? 514 ? -2.547  -8.181  22.689  1.0 50.89 514 A 1 
ATOM 4189  O O   . PRO A ? 514 ? -3.415  -8.455  21.863  1.0 50.89 514 A 1 
ATOM 4190  C CB  . PRO A ? 514 ? -0.520  -9.459  23.494  1.0 50.89 514 A 1 
ATOM 4191  C CG  . PRO A ? 514 ? -0.456  -10.560 22.492  1.0 50.89 514 A 1 
ATOM 4192  C CD  . PRO A ? 514 ? -1.644  -11.445 22.770  1.0 50.89 514 A 1 
ATOM 4193  N N   . GLY A ? 515 ? -2.001  -6.975  22.788  1.0 55.37 515 A 1 
ATOM 4194  C CA  . GLY A ? 515 ? -2.375  -5.869  21.935  1.0 55.37 515 A 1 
ATOM 4195  C C   . GLY A ? 515 ? -2.704  -4.632  22.739  1.0 55.37 515 A 1 
ATOM 4196  O O   . GLY A ? 515 ? -2.634  -4.611  23.967  1.0 55.37 515 A 1 
ATOM 4197  N N   . GLU A ? 516 ? -3.071  -3.578  22.015  1.0 59.09 516 A 1 
ATOM 4198  C CA  . GLU A ? 516 ? -3.418  -2.317  22.654  1.0 59.09 516 A 1 
ATOM 4199  C C   . GLU A ? 516 ? -4.800  -2.404  23.290  1.0 59.09 516 A 1 
ATOM 4200  O O   . GLU A ? 516 ? -5.741  -2.947  22.703  1.0 59.09 516 A 1 
ATOM 4201  C CB  . GLU A ? 516 ? -3.376  -1.176  21.638  1.0 59.09 516 A 1 
ATOM 4202  C CG  . GLU A ? 516 ? -2.013  -0.968  20.996  1.0 59.09 516 A 1 
ATOM 4203  C CD  . GLU A ? 516 ? -2.004  0.182   20.008  1.0 59.09 516 A 1 
ATOM 4204  O OE1 . GLU A ? 516 ? -3.065  0.813   19.819  1.0 59.09 516 A 1 
ATOM 4205  O OE2 . GLU A ? 516 ? -0.937  0.455   19.420  1.0 59.09 516 A 1 
ATOM 4206  N N   . SER A ? 517 ? -4.919  -1.862  24.499  1.0 76.34 517 A 1 
ATOM 4207  C CA  . SER A ? 517 ? -6.169  -1.879  25.243  1.0 76.34 517 A 1 
ATOM 4208  C C   . SER A ? 517 ? -6.242  -0.627  26.100  1.0 76.34 517 A 1 
ATOM 4209  O O   . SER A ? 517 ? -5.209  -0.153  26.588  1.0 76.34 517 A 1 
ATOM 4210  C CB  . SER A ? 517 ? -6.285  -3.131  26.125  1.0 76.34 517 A 1 
ATOM 4211  O OG  . SER A ? 517 ? -6.246  -4.312  25.343  1.0 76.34 517 A 1 
ATOM 4212  N N   . PRO A ? 518 ? -7.438  -0.066  26.298  1.0 87.93 518 A 1 
ATOM 4213  C CA  . PRO A ? 518 ? -7.561  1.129   27.144  1.0 87.93 518 A 1 
ATOM 4214  C C   . PRO A ? 518 ? -7.252  0.839   28.605  1.0 87.93 518 A 1 
ATOM 4215  O O   . PRO A ? 518 ? -8.091  0.300   29.333  1.0 87.93 518 A 1 
ATOM 4216  C CB  . PRO A ? 518 ? -9.023  1.548   26.948  1.0 87.93 518 A 1 
ATOM 4217  C CG  . PRO A ? 518 ? -9.724  0.295   26.538  1.0 87.93 518 A 1 
ATOM 4218  C CD  . PRO A ? 518 ? -8.730  -0.477  25.723  1.0 87.93 518 A 1 
ATOM 4219  N N   . ILE A ? 519 ? -6.041  1.197   29.042  1.0 88.62 519 A 1 
ATOM 4220  C CA  . ILE A ? 519 ? -5.621  0.932   30.417  1.0 88.62 519 A 1 
ATOM 4221  C C   . ILE A ? 519 ? -6.215  1.905   31.421  1.0 88.62 519 A 1 
ATOM 4222  O O   . ILE A ? 519 ? -6.124  1.661   32.631  1.0 88.62 519 A 1 
ATOM 4223  C CB  . ILE A ? 519 ? -4.086  0.967   30.536  1.0 88.62 519 A 1 
ATOM 4224  C CG1 . ILE A ? 519 ? -3.550  2.329   30.091  1.0 88.62 519 A 1 
ATOM 4225  C CG2 . ILE A ? 519 ? -3.463  -0.152  29.714  1.0 88.62 519 A 1 
ATOM 4226  C CD1 . ILE A ? 519 ? -2.043  2.444   30.152  1.0 88.62 519 A 1 
ATOM 4227  N N   . PHE A ? 520 ? -6.819  2.998   30.960  1.0 92.85 520 A 1 
ATOM 4228  C CA  . PHE A ? 520 ? -7.407  3.996   31.843  1.0 92.85 520 A 1 
ATOM 4229  C C   . PHE A ? 520 ? -8.871  3.716   32.161  1.0 92.85 520 A 1 
ATOM 4230  O O   . PHE A ? 520 ? -9.530  4.559   32.778  1.0 92.85 520 A 1 
ATOM 4231  C CB  . PHE A ? 520 ? -7.268  5.391   31.227  1.0 92.85 520 A 1 
ATOM 4232  C CG  . PHE A ? 520 ? -5.848  5.787   30.936  1.0 92.85 520 A 1 
ATOM 4233  C CD1 . PHE A ? 520 ? -5.063  6.372   31.916  1.0 92.85 520 A 1 
ATOM 4234  C CD2 . PHE A ? 520 ? -5.299  5.576   29.682  1.0 92.85 520 A 1 
ATOM 4235  C CE1 . PHE A ? 520 ? -3.757  6.738   31.651  1.0 92.85 520 A 1 
ATOM 4236  C CE2 . PHE A ? 520 ? -3.993  5.940   29.411  1.0 92.85 520 A 1 
ATOM 4237  C CZ  . PHE A ? 520 ? -3.222  6.522   30.397  1.0 92.85 520 A 1 
ATOM 4238  N N   . TRP A ? 521 ? -9.394  2.556   31.756  1.0 95.02 521 A 1 
ATOM 4239  C CA  . TRP A ? 521 ? -10.785 2.205   32.018  1.0 95.02 521 A 1 
ATOM 4240  C C   . TRP A ? 521 ? -10.926 0.739   32.411  1.0 95.02 521 A 1 
ATOM 4241  O O   . TRP A ? 521 ? -11.926 0.096   32.072  1.0 95.02 521 A 1 
ATOM 4242  C CB  . TRP A ? 521 ? -11.668 2.506   30.805  1.0 95.02 521 A 1 
ATOM 4243  C CG  . TRP A ? 521 ? -11.788 3.966   30.490  1.0 95.02 521 A 1 
ATOM 4244  C CD1 . TRP A ? 521 ? -12.741 4.828   30.951  1.0 95.02 521 A 1 
ATOM 4245  C CD2 . TRP A ? 521 ? -10.927 4.736   29.643  1.0 95.02 521 A 1 
ATOM 4246  N NE1 . TRP A ? 521 ? -12.525 6.087   30.445  1.0 95.02 521 A 1 
ATOM 4247  C CE2 . TRP A ? 521 ? -11.417 6.057   29.639  1.0 95.02 521 A 1 
ATOM 4248  C CE3 . TRP A ? 521 ? -9.788  4.437   28.889  1.0 95.02 521 A 1 
ATOM 4249  C CZ2 . TRP A ? 521 ? -10.809 7.077   28.910  1.0 95.02 521 A 1 
ATOM 4250  C CZ3 . TRP A ? 521 ? -9.186  5.451   28.166  1.0 95.02 521 A 1 
ATOM 4251  C CH2 . TRP A ? 521 ? -9.697  6.755   28.182  1.0 95.02 521 A 1 
ATOM 4252  N N   . TYR A ? 522 ? -9.943  0.195   33.123  1.0 93.02 522 A 1 
ATOM 4253  C CA  . TYR A ? 522 ? -9.958  -1.194  33.552  1.0 93.02 522 A 1 
ATOM 4254  C C   . TYR A ? 522 ? -9.927  -1.276  35.073  1.0 93.02 522 A 1 
ATOM 4255  O O   . TYR A ? 522 ? -9.518  -0.338  35.762  1.0 93.02 522 A 1 
ATOM 4256  C CB  . TYR A ? 522 ? -8.776  -1.974  32.962  1.0 93.02 522 A 1 
ATOM 4257  C CG  . TYR A ? 522 ? -8.927  -2.304  31.494  1.0 93.02 522 A 1 
ATOM 4258  C CD1 . TYR A ? 522 ? -10.177 -2.308  30.889  1.0 93.02 522 A 1 
ATOM 4259  C CD2 . TYR A ? 522 ? -7.821  -2.617  30.715  1.0 93.02 522 A 1 
ATOM 4260  C CE1 . TYR A ? 522 ? -10.321 -2.610  29.548  1.0 93.02 522 A 1 
ATOM 4261  C CE2 . TYR A ? 522 ? -7.955  -2.922  29.374  1.0 93.02 522 A 1 
ATOM 4262  C CZ  . TYR A ? 522 ? -9.207  -2.917  28.795  1.0 93.02 522 A 1 
ATOM 4263  O OH  . TYR A ? 522 ? -9.346  -3.219  27.460  1.0 93.02 522 A 1 
ATOM 4264  N N   . ALA A ? 523 ? -10.367 -2.421  35.586  1.0 93.47 523 A 1 
ATOM 4265  C CA  . ALA A ? 523 ? -10.410 -2.661  37.017  1.0 93.47 523 A 1 
ATOM 4266  C C   . ALA A ? 523 ? -9.058  -3.155  37.522  1.0 93.47 523 A 1 
ATOM 4267  O O   . ALA A ? 523 ? -8.255  -3.689  36.753  1.0 93.47 523 A 1 
ATOM 4268  C CB  . ALA A ? 523 ? -11.499 -3.680  37.341  1.0 93.47 523 A 1 
ATOM 4269  N N   . PRO A ? 524 ? -8.774  -2.972  38.817  1.0 91.0  524 A 1 
ATOM 4270  C CA  . PRO A ? 524 ? -7.506  -3.493  39.359  1.0 91.0  524 A 1 
ATOM 4271  C C   . PRO A ? 524 ? -7.360  -4.996  39.207  1.0 91.0  524 A 1 
ATOM 4272  O O   . PRO A ? 524 ? -6.276  -5.477  38.855  1.0 91.0  524 A 1 
ATOM 4273  C CB  . PRO A ? 524 ? -7.560  -3.071  40.834  1.0 91.0  524 A 1 
ATOM 4274  C CG  . PRO A ? 524 ? -8.472  -1.893  40.857  1.0 91.0  524 A 1 
ATOM 4275  C CD  . PRO A ? 524 ? -9.509  -2.167  39.808  1.0 91.0  524 A 1 
ATOM 4276  N N   . GLU A ? 525 ? -8.427  -5.757  39.463  1.0 90.7  525 A 1 
ATOM 4277  C CA  . GLU A ? 525 ? -8.369  -7.201  39.267  1.0 90.7  525 A 1 
ATOM 4278  C C   . GLU A ? 525 ? -8.382  -7.581  37.793  1.0 90.7  525 A 1 
ATOM 4279  O O   . GLU A ? 525 ? -8.014  -8.710  37.453  1.0 90.7  525 A 1 
ATOM 4280  C CB  . GLU A ? 525 ? -9.530  -7.885  39.993  1.0 90.7  525 A 1 
ATOM 4281  C CG  . GLU A ? 525 ? -10.912 -7.547  39.447  1.0 90.7  525 A 1 
ATOM 4282  C CD  . GLU A ? 525 ? -11.445 -6.222  39.962  1.0 90.7  525 A 1 
ATOM 4283  O OE1 . GLU A ? 525 ? -10.742 -5.560  40.754  1.0 90.7  525 A 1 
ATOM 4284  O OE2 . GLU A ? 525 ? -12.571 -5.845  39.575  1.0 90.7  525 A 1 
ATOM 4285  N N   . SER A ? 526 ? -8.796  -6.667  36.914  1.0 90.82 526 A 1 
ATOM 4286  C CA  . SER A ? 526 ? -8.789  -6.923  35.480  1.0 90.82 526 A 1 
ATOM 4287  C C   . SER A ? 526 ? -7.437  -6.647  34.836  1.0 90.82 526 A 1 
ATOM 4288  O O   . SER A ? 526 ? -7.272  -6.917  33.642  1.0 90.82 526 A 1 
ATOM 4289  C CB  . SER A ? 526 ? -9.866  -6.082  34.791  1.0 90.82 526 A 1 
ATOM 4290  O OG  . SER A ? 526 ? -11.154 -6.390  35.294  1.0 90.82 526 A 1 
ATOM 4291  N N   . LEU A ? 527 ? -6.475  -6.117  35.590  1.0 87.19 527 A 1 
ATOM 4292  C CA  . LEU A ? 527 ? -5.134  -5.848  35.086  1.0 87.19 527 A 1 
ATOM 4293  C C   . LEU A ? 527 ? -4.110  -6.857  35.591  1.0 87.19 527 A 1 
ATOM 4294  O O   . LEU A ? 527 ? -3.376  -7.447  34.794  1.0 87.19 527 A 1 
ATOM 4295  C CB  . LEU A ? 527 ? -4.700  -4.428  35.470  1.0 87.19 527 A 1 
ATOM 4296  C CG  . LEU A ? 527 ? -5.479  -3.281  34.824  1.0 87.19 527 A 1 
ATOM 4297  C CD1 . LEU A ? 527 ? -4.986  -1.939  35.343  1.0 87.19 527 A 1 
ATOM 4298  C CD2 . LEU A ? 527 ? -5.364  -3.347  33.310  1.0 87.19 527 A 1 
ATOM 4299  N N   . THR A ? 528 ? -4.049  -7.069  36.906  1.0 83.5  528 A 1 
ATOM 4300  C CA  . THR A ? 528 ? -3.109  -8.019  37.488  1.0 83.5  528 A 1 
ATOM 4301  C C   . THR A ? 528 ? -3.460  -9.444  37.081  1.0 83.5  528 A 1 
ATOM 4302  O O   . THR A ? 528 ? -2.706  -10.090 36.346  1.0 83.5  528 A 1 
ATOM 4303  C CB  . THR A ? 528 ? -3.091  -7.895  39.013  1.0 83.5  528 A 1 
ATOM 4304  O OG1 . THR A ? 528 ? -4.400  -8.162  39.533  1.0 83.5  528 A 1 
ATOM 4305  C CG2 . THR A ? 528 ? -2.663  -6.495  39.428  1.0 83.5  528 A 1 
ATOM 4306  N N   . GLU A ? 529 ? -4.604  -9.941  37.553  1.0 82.85 529 A 1 
ATOM 4307  C CA  . GLU A ? 529 ? -5.042  -11.285 37.199  1.0 82.85 529 A 1 
ATOM 4308  C C   . GLU A ? 529 ? -5.660  -11.354 35.810  1.0 82.85 529 A 1 
ATOM 4309  O O   . GLU A ? 529 ? -5.742  -12.448 35.240  1.0 82.85 529 A 1 
ATOM 4310  C CB  . GLU A ? 529 ? -6.044  -11.802 38.234  1.0 82.85 529 A 1 
ATOM 4311  C CG  . GLU A ? 529 ? -5.493  -11.879 39.648  1.0 82.85 529 A 1 
ATOM 4312  C CD  . GLU A ? 529 ? -6.513  -12.392 40.644  1.0 82.85 529 A 1 
ATOM 4313  O OE1 . GLU A ? 529 ? -7.654  -12.687 40.230  1.0 82.85 529 A 1 
ATOM 4314  O OE2 . GLU A ? 529 ? -6.175  -12.501 41.842  1.0 82.85 529 A 1 
ATOM 4315  N N   . SER A ? 530 ? -6.092  -10.217 35.259  1.0 86.97 530 A 1 
ATOM 4316  C CA  . SER A ? 530 ? -6.708  -10.153 33.932  1.0 86.97 530 A 1 
ATOM 4317  C C   . SER A ? 530 ? -7.919  -11.082 33.844  1.0 86.97 530 A 1 
ATOM 4318  O O   . SER A ? 530 ? -8.036  -11.909 32.937  1.0 86.97 530 A 1 
ATOM 4319  C CB  . SER A ? 530 ? -5.689  -10.470 32.834  1.0 86.97 530 A 1 
ATOM 4320  O OG  . SER A ? 530 ? -4.615  -9.546  32.854  1.0 86.97 530 A 1 
ATOM 4321  N N   . LYS A ? 531 ? -8.830  -10.936 34.803  1.0 89.78 531 A 1 
ATOM 4322  C CA  . LYS A ? 531 ? -10.034 -11.758 34.897  1.0 89.78 531 A 1 
ATOM 4323  C C   . LYS A ? 531 ? -11.246 -10.829 34.875  1.0 89.78 531 A 1 
ATOM 4324  O O   . LYS A ? 531 ? -11.723 -10.386 35.923  1.0 89.78 531 A 1 
ATOM 4325  C CB  . LYS A ? 531 ? -10.010 -12.622 36.158  1.0 89.78 531 A 1 
ATOM 4326  C CG  . LYS A ? 531 ? -8.819  -13.563 36.242  1.0 89.78 531 A 1 
ATOM 4327  C CD  . LYS A ? 531 ? -8.841  -14.368 37.531  1.0 89.78 531 A 1 
ATOM 4328  C CE  . LYS A ? 531 ? -7.649  -15.307 37.617  1.0 89.78 531 A 1 
ATOM 4329  N NZ  . LYS A ? 531 ? -7.658  -16.104 38.874  1.0 89.78 531 A 1 
ATOM 4330  N N   . PHE A ? 532 ? -11.741 -10.538 33.675  1.0 92.81 532 A 1 
ATOM 4331  C CA  . PHE A ? 532 ? -12.923 -9.702  33.526  1.0 92.81 532 A 1 
ATOM 4332  C C   . PHE A ? 532 ? -14.176 -10.484 33.901  1.0 92.81 532 A 1 
ATOM 4333  O O   . PHE A ? 532 ? -14.303 -11.671 33.586  1.0 92.81 532 A 1 
ATOM 4334  C CB  . PHE A ? 532 ? -13.038 -9.186  32.091  1.0 92.81 532 A 1 
ATOM 4335  C CG  . PHE A ? 532 ? -11.968 -8.203  31.712  1.0 92.81 532 A 1 
ATOM 4336  C CD1 . PHE A ? 532 ? -10.745 -8.639  31.230  1.0 92.81 532 A 1 
ATOM 4337  C CD2 . PHE A ? 532 ? -12.187 -6.840  31.832  1.0 92.81 532 A 1 
ATOM 4338  C CE1 . PHE A ? 532 ? -9.759  -7.736  30.879  1.0 92.81 532 A 1 
ATOM 4339  C CE2 . PHE A ? 532 ? -11.206 -5.932  31.482  1.0 92.81 532 A 1 
ATOM 4340  C CZ  . PHE A ? 532 ? -9.990  -6.381  31.005  1.0 92.81 532 A 1 
ATOM 4341  N N   . SER A ? 533 ? -15.100 -9.811  34.574  1.0 94.63 533 A 1 
ATOM 4342  C CA  . SER A ? 533 ? -16.346 -10.434 35.005  1.0 94.63 533 A 1 
ATOM 4343  C C   . SER A ? 533 ? -17.436 -9.366  34.999  1.0 94.63 533 A 1 
ATOM 4344  O O   . SER A ? 533 ? -17.315 -8.341  34.320  1.0 94.63 533 A 1 
ATOM 4345  C CB  . SER A ? 533 ? -16.164 -11.100 36.380  1.0 94.63 533 A 1 
ATOM 4346  O OG  . SER A ? 533 ? -15.780 -10.152 37.360  1.0 94.63 533 A 1 
ATOM 4347  N N   . VAL A ? 534 ? -18.507 -9.605  35.759  1.0 95.03 534 A 1 
ATOM 4348  C CA  . VAL A ? 534 ? -19.598 -8.638  35.827  1.0 95.03 534 A 1 
ATOM 4349  C C   . VAL A ? 534 ? -19.175 -7.411  36.625  1.0 95.03 534 A 1 
ATOM 4350  O O   . VAL A ? 534 ? -19.490 -6.273  36.255  1.0 95.03 534 A 1 
ATOM 4351  C CB  . VAL A ? 534 ? -20.857 -9.296  36.420  1.0 95.03 534 A 1 
ATOM 4352  C CG1 . VAL A ? 534 ? -22.015 -8.310  36.439  1.0 95.03 534 A 1 
ATOM 4353  C CG2 . VAL A ? 534 ? -21.224 -10.544 35.633  1.0 95.03 534 A 1 
ATOM 4354  N N   . ALA A ? 535 ? -18.452 -7.618  37.728  1.0 95.88 535 A 1 
ATOM 4355  C CA  . ALA A ? 535 ? -17.990 -6.507  38.548  1.0 95.88 535 A 1 
ATOM 4356  C C   . ALA A ? 535 ? -16.852 -5.728  37.903  1.0 95.88 535 A 1 
ATOM 4357  O O   . ALA A ? 535 ? -16.509 -4.647  38.395  1.0 95.88 535 A 1 
ATOM 4358  C CB  . ALA A ? 535 ? -17.552 -7.016  39.923  1.0 95.88 535 A 1 
ATOM 4359  N N   . SER A ? 536 ? -16.259 -6.245  36.823  1.0 96.24 536 A 1 
ATOM 4360  C CA  . SER A ? 536 ? -15.180 -5.524  36.158  1.0 96.24 536 A 1 
ATOM 4361  C C   . SER A ? 536 ? -15.692 -4.283  35.438  1.0 96.24 536 A 1 
ATOM 4362  O O   . SER A ? 536 ? -14.972 -3.283  35.342  1.0 96.24 536 A 1 
ATOM 4363  C CB  . SER A ? 536 ? -14.458 -6.447  35.177  1.0 96.24 536 A 1 
ATOM 4364  O OG  . SER A ? 536 ? -15.346 -6.933  34.186  1.0 96.24 536 A 1 
ATOM 4365  N N   . ASP A ? 537 ? -16.924 -4.327  34.927  1.0 96.8  537 A 1 
ATOM 4366  C CA  . ASP A ? 537 ? -17.498 -3.174  34.246  1.0 96.8  537 A 1 
ATOM 4367  C C   . ASP A ? 537 ? -17.983 -2.103  35.212  1.0 96.8  537 A 1 
ATOM 4368  O O   . ASP A ? 537 ? -18.247 -0.974  34.783  1.0 96.8  537 A 1 
ATOM 4369  C CB  . ASP A ? 537 ? -18.655 -3.617  33.346  1.0 96.8  537 A 1 
ATOM 4370  C CG  . ASP A ? 537 ? -18.222 -4.615  32.291  1.0 96.8  537 A 1 
ATOM 4371  O OD1 . ASP A ? 537 ? -17.020 -4.953  32.247  1.0 96.8  537 A 1 
ATOM 4372  O OD2 . ASP A ? 537 ? -19.083 -5.063  31.505  1.0 96.8  537 A 1 
ATOM 4373  N N   . VAL A ? 538 ? -18.108 -2.428  36.501  1.0 97.9  538 A 1 
ATOM 4374  C CA  . VAL A ? 538 ? -18.541 -1.433  37.477  1.0 97.9  538 A 1 
ATOM 4375  C C   . VAL A ? 538 ? -17.437 -0.417  37.737  1.0 97.9  538 A 1 
ATOM 4376  O O   . VAL A ? 538 ? -17.714 0.760   37.998  1.0 97.9  538 A 1 
ATOM 4377  C CB  . VAL A ? 538 ? -18.991 -2.127  38.776  1.0 97.9  538 A 1 
ATOM 4378  C CG1 . VAL A ? 538 ? -19.597 -1.117  39.742  1.0 97.9  538 A 1 
ATOM 4379  C CG2 . VAL A ? 538 ? -19.982 -3.239  38.468  1.0 97.9  538 A 1 
ATOM 4380  N N   . TRP A ? 539 ? -16.174 -0.845  37.666  1.0 97.84 539 A 1 
ATOM 4381  C CA  . TRP A ? 539 ? -15.065 0.079   37.882  1.0 97.84 539 A 1 
ATOM 4382  C C   . TRP A ? 539 ? -14.993 1.124   36.775  1.0 97.84 539 A 1 
ATOM 4383  O O   . TRP A ? 539 ? -14.651 2.285   37.029  1.0 97.84 539 A 1 
ATOM 4384  C CB  . TRP A ? 539 ? -13.750 -0.695  37.977  1.0 97.84 539 A 1 
ATOM 4385  C CG  . TRP A ? 539 ? -12.562 0.161   38.304  1.0 97.84 539 A 1 
ATOM 4386  C CD1 . TRP A ? 539 ? -11.829 0.915   37.434  1.0 97.84 539 A 1 
ATOM 4387  C CD2 . TRP A ? 539 ? -11.963 0.341   39.593  1.0 97.84 539 A 1 
ATOM 4388  N NE1 . TRP A ? 539 ? -10.815 1.558   38.102  1.0 97.84 539 A 1 
ATOM 4389  C CE2 . TRP A ? 539 ? -10.875 1.221   39.428  1.0 97.84 539 A 1 
ATOM 4390  C CE3 . TRP A ? 539 ? -12.242 -0.155  40.870  1.0 97.84 539 A 1 
ATOM 4391  C CZ2 . TRP A ? 539 ? -10.067 1.616   40.492  1.0 97.84 539 A 1 
ATOM 4392  C CZ3 . TRP A ? 539 ? -11.437 0.238   41.925  1.0 97.84 539 A 1 
ATOM 4393  C CH2 . TRP A ? 539 ? -10.364 1.115   41.730  1.0 97.84 539 A 1 
ATOM 4394  N N   . SER A ? 540 ? -15.312 0.732   35.540  1.0 97.81 540 A 1 
ATOM 4395  C CA  . SER A ? 540 ? -15.276 1.663   34.420  1.0 97.81 540 A 1 
ATOM 4396  C C   . SER A ? 540 ? -16.464 2.615   34.408  1.0 97.81 540 A 1 
ATOM 4397  O O   . SER A ? 540 ? -16.430 3.617   33.684  1.0 97.81 540 A 1 
ATOM 4398  C CB  . SER A ? 540 ? -15.220 0.895   33.098  1.0 97.81 540 A 1 
ATOM 4399  O OG  . SER A ? 540 ? -14.069 0.072   33.035  1.0 97.81 540 A 1 
ATOM 4400  N N   . PHE A ? 541 ? -17.510 2.329   35.187  1.0 97.83 541 A 1 
ATOM 4401  C CA  . PHE A ? 541 ? -18.671 3.213   35.217  1.0 97.83 541 A 1 
ATOM 4402  C C   . PHE A ? 541 ? -18.366 4.518   35.940  1.0 97.83 541 A 1 
ATOM 4403  O O   . PHE A ? 541 ? -18.922 5.564   35.585  1.0 97.83 541 A 1 
ATOM 4404  C CB  . PHE A ? 541 ? -19.855 2.503   35.874  1.0 97.83 541 A 1 
ATOM 4405  C CG  . PHE A ? 541 ? -21.107 3.332   35.925  1.0 97.83 541 A 1 
ATOM 4406  C CD1 . PHE A ? 541 ? -21.928 3.438   34.814  1.0 97.83 541 A 1 
ATOM 4407  C CD2 . PHE A ? 541 ? -21.467 4.000   37.084  1.0 97.83 541 A 1 
ATOM 4408  C CE1 . PHE A ? 541 ? -23.082 4.199   34.858  1.0 97.83 541 A 1 
ATOM 4409  C CE2 . PHE A ? 541 ? -22.618 4.762   37.134  1.0 97.83 541 A 1 
ATOM 4410  C CZ  . PHE A ? 541 ? -23.427 4.861   36.019  1.0 97.83 541 A 1 
ATOM 4411  N N   . GLY A ? 542 ? -17.494 4.481   36.949  1.0 97.41 542 A 1 
ATOM 4412  C CA  . GLY A ? 542 ? -17.150 5.697   37.664  1.0 97.41 542 A 1 
ATOM 4413  C C   . GLY A ? 542 ? -16.309 6.655   36.847  1.0 97.41 542 A 1 
ATOM 4414  O O   . GLY A ? 542 ? -16.348 7.868   37.073  1.0 97.41 542 A 1 
ATOM 4415  N N   . VAL A ? 543 ? -15.539 6.133   35.890  1.0 97.39 543 A 1 
ATOM 4416  C CA  . VAL A ? 543 ? -14.718 6.996   35.048  1.0 97.39 543 A 1 
ATOM 4417  C C   . VAL A ? 543 ? -15.579 7.700   34.006  1.0 97.39 543 A 1 
ATOM 4418  O O   . VAL A ? 543 ? -15.320 8.854   33.643  1.0 97.39 543 A 1 
ATOM 4419  C CB  . VAL A ? 543 ? -13.585 6.182   34.395  1.0 97.39 543 A 1 
ATOM 4420  C CG1 . VAL A ? 543 ? -12.613 7.104   33.675  1.0 97.39 543 A 1 
ATOM 4421  C CG2 . VAL A ? 543 ? -12.863 5.346   35.441  1.0 97.39 543 A 1 
ATOM 4422  N N   . VAL A ? 544 ? -16.616 7.021   33.511  1.0 96.87 544 A 1 
ATOM 4423  C CA  . VAL A ? 544 ? -17.513 7.638   32.539  1.0 96.87 544 A 1 
ATOM 4424  C C   . VAL A ? 544 ? -18.320 8.754   33.192  1.0 96.87 544 A 1 
ATOM 4425  O O   . VAL A ? 544 ? -18.513 9.825   32.604  1.0 96.87 544 A 1 
ATOM 4426  C CB  . VAL A ? 544 ? -18.426 6.572   31.906  1.0 96.87 544 A 1 
ATOM 4427  C CG1 . VAL A ? 544 ? -19.396 7.213   30.925  1.0 96.87 544 A 1 
ATOM 4428  C CG2 . VAL A ? 544 ? -17.592 5.503   31.216  1.0 96.87 544 A 1 
ATOM 4429  N N   . LEU A ? 545 ? -18.799 8.526   34.417  1.0 96.31 545 A 1 
ATOM 4430  C CA  . LEU A ? 545 ? -19.550 9.559   35.123  1.0 96.31 545 A 1 
ATOM 4431  C C   . LEU A ? 545 ? -18.656 10.726  35.525  1.0 96.31 545 A 1 
ATOM 4432  O O   . LEU A ? 545 ? -19.139 11.855  35.665  1.0 96.31 545 A 1 
ATOM 4433  C CB  . LEU A ? 545 ? -20.234 8.959   36.352  1.0 96.31 545 A 1 
ATOM 4434  C CG  . LEU A ? 545 ? -21.164 9.868   37.158  1.0 96.31 545 A 1 
ATOM 4435  C CD1 . LEU A ? 545 ? -22.312 10.366  36.294  1.0 96.31 545 A 1 
ATOM 4436  C CD2 . LEU A ? 545 ? -21.688 9.145   38.390  1.0 96.31 545 A 1 
ATOM 4437  N N   . TYR A ? 546 ? -17.357 10.477  35.706  1.0 96.31 546 A 1 
ATOM 4438  C CA  . TYR A ? 546 ? -16.443 11.550  36.084  1.0 96.31 546 A 1 
ATOM 4439  C C   . TYR A ? 546 ? -16.248 12.550  34.952  1.0 96.31 546 A 1 
ATOM 4440  O O   . TYR A ? 546 ? -16.011 13.736  35.209  1.0 96.31 546 A 1 
ATOM 4441  C CB  . TYR A ? 546 ? -15.098 10.962  36.514  1.0 96.31 546 A 1 
ATOM 4442  C CG  . TYR A ? 546 ? -14.082 11.994  36.955  1.0 96.31 546 A 1 
ATOM 4443  C CD1 . TYR A ? 546 ? -14.099 12.504  38.247  1.0 96.31 546 A 1 
ATOM 4444  C CD2 . TYR A ? 546 ? -13.103 12.451  36.083  1.0 96.31 546 A 1 
ATOM 4445  C CE1 . TYR A ? 546 ? -13.172 13.445  38.655  1.0 96.31 546 A 1 
ATOM 4446  C CE2 . TYR A ? 546 ? -12.173 13.392  36.482  1.0 96.31 546 A 1 
ATOM 4447  C CZ  . TYR A ? 546 ? -12.211 13.885  37.769  1.0 96.31 546 A 1 
ATOM 4448  O OH  . TYR A ? 546 ? -11.287 14.821  38.172  1.0 96.31 546 A 1 
ATOM 4449  N N   . GLU A ? 547 ? -16.343 12.099  33.701  1.0 95.78 547 A 1 
ATOM 4450  C CA  . GLU A ? 547 ? -16.166 12.985  32.557  1.0 95.78 547 A 1 
ATOM 4451  C C   . GLU A ? 547 ? -17.435 13.742  32.187  1.0 95.78 547 A 1 
ATOM 4452  O O   . GLU A ? 547 ? -17.367 14.661  31.364  1.0 95.78 547 A 1 
ATOM 4453  C CB  . GLU A ? 547 ? -15.676 12.188  31.345  1.0 95.78 547 A 1 
ATOM 4454  C CG  . GLU A ? 547 ? -14.365 11.454  31.572  1.0 95.78 547 A 1 
ATOM 4455  C CD  . GLU A ? 547 ? -13.863 10.759  30.321  1.0 95.78 547 A 1 
ATOM 4456  O OE1 . GLU A ? 547 ? -14.411 11.027  29.231  1.0 95.78 547 A 1 
ATOM 4457  O OE2 . GLU A ? 547 ? -12.921 9.946   30.427  1.0 95.78 547 A 1 
ATOM 4458  N N   . LEU A ? 548 ? -18.581 13.383  32.767  1.0 94.64 548 A 1 
ATOM 4459  C CA  . LEU A ? 548 ? -19.824 14.075  32.442  1.0 94.64 548 A 1 
ATOM 4460  C C   . LEU A ? 548 ? -19.903 15.437  33.121  1.0 94.64 548 A 1 
ATOM 4461  O O   . LEU A ? 548 ? -20.305 16.423  32.493  1.0 94.64 548 A 1 
ATOM 4462  C CB  . LEU A ? 548 ? -21.024 13.213  32.837  1.0 94.64 548 A 1 
ATOM 4463  C CG  . LEU A ? 548 ? -21.140 11.853  32.145  1.0 94.64 548 A 1 
ATOM 4464  C CD1 . LEU A ? 548 ? -22.384 11.115  32.613  1.0 94.64 548 A 1 
ATOM 4465  C CD2 . LEU A ? 548 ? -21.146 12.017  30.633  1.0 94.64 548 A 1 
ATOM 4466  N N   . PHE A ? 549 ? -19.524 15.513  34.399  1.0 93.68 549 A 1 
ATOM 4467  C CA  . PHE A ? 549 ? -19.577 16.787  35.108  1.0 93.68 549 A 1 
ATOM 4468  C C   . PHE A ? 549 ? -18.463 17.726  34.665  1.0 93.68 549 A 1 
ATOM 4469  O O   . PHE A ? 549 ? -18.635 18.950  34.705  1.0 93.68 549 A 1 
ATOM 4470  C CB  . PHE A ? 549 ? -19.507 16.552  36.617  1.0 93.68 549 A 1 
ATOM 4471  C CG  . PHE A ? 549 ? -20.673 15.779  37.165  1.0 93.68 549 A 1 
ATOM 4472  C CD1 . PHE A ? 549 ? -20.622 14.398  37.265  1.0 93.68 549 A 1 
ATOM 4473  C CD2 . PHE A ? 549 ? -21.821 16.434  37.579  1.0 93.68 549 A 1 
ATOM 4474  C CE1 . PHE A ? 549 ? -21.694 13.685  37.768  1.0 93.68 549 A 1 
ATOM 4475  C CE2 . PHE A ? 549 ? -22.897 15.726  38.083  1.0 93.68 549 A 1 
ATOM 4476  C CZ  . PHE A ? 549 ? -22.833 14.350  38.177  1.0 93.68 549 A 1 
ATOM 4477  N N   . THR A ? 550 ? -17.323 17.181  34.244  1.0 92.02 550 A 1 
ATOM 4478  C CA  . THR A ? 550 ? -16.210 17.994  33.771  1.0 92.02 550 A 1 
ATOM 4479  C C   . THR A ? 550 ? -16.322 18.350  32.294  1.0 92.02 550 A 1 
ATOM 4480  O O   . THR A ? 550 ? -15.458 19.074  31.785  1.0 92.02 550 A 1 
ATOM 4481  C CB  . THR A ? 550 ? -14.884 17.271  34.023  1.0 92.02 550 A 1 
ATOM 4482  O OG1 . THR A ? 550 ? -14.877 16.021  33.323  1.0 92.02 550 A 1 
ATOM 4483  C CG2 . THR A ? 550 ? -14.693 17.014  35.511  1.0 92.02 550 A 1 
ATOM 4484  N N   . TYR A ? 551 ? -17.352 17.857  31.603  1.0 88.41 551 A 1 
ATOM 4485  C CA  . TYR A ? 551 ? -17.581 18.140  30.184  1.0 88.41 551 A 1 
ATOM 4486  C C   . TYR A ? 551 ? -16.400 17.707  29.318  1.0 88.41 551 A 1 
ATOM 4487  O O   . TYR A ? 551 ? -16.184 18.255  28.234  1.0 88.41 551 A 1 
ATOM 4488  C CB  . TYR A ? 551 ? -17.897 19.622  29.956  1.0 88.41 551 A 1 
ATOM 4489  C CG  . TYR A ? 551 ? -19.107 20.114  30.716  1.0 88.41 551 A 1 
ATOM 4490  C CD1 . TYR A ? 551 ? -18.974 20.695  31.971  1.0 88.41 551 A 1 
ATOM 4491  C CD2 . TYR A ? 551 ? -20.383 19.996  30.181  1.0 88.41 551 A 1 
ATOM 4492  C CE1 . TYR A ? 551 ? -20.078 21.146  32.670  1.0 88.41 551 A 1 
ATOM 4493  C CE2 . TYR A ? 551 ? -21.493 20.443  30.873  1.0 88.41 551 A 1 
ATOM 4494  C CZ  . TYR A ? 551 ? -21.334 21.017  32.116  1.0 88.41 551 A 1 
ATOM 4495  O OH  . TYR A ? 551 ? -22.436 21.464  32.809  1.0 88.41 551 A 1 
ATOM 4496  N N   . ILE A ? 552 ? -15.641 16.718  29.793  1.0 85.77 552 A 1 
ATOM 4497  C CA  . ILE A ? 552 ? -14.475 16.180  29.095  1.0 85.77 552 A 1 
ATOM 4498  C C   . ILE A ? 552 ? -13.489 17.302  28.793  1.0 85.77 552 A 1 
ATOM 4499  O O   . ILE A ? 552 ? -13.482 17.860  27.689  1.0 85.77 552 A 1 
ATOM 4500  C CB  . ILE A ? 552 ? -14.884 15.435  27.811  1.0 85.77 552 A 1 
ATOM 4501  C CG1 . ILE A ? 552 ? -15.997 14.430  28.112  1.0 85.77 552 A 1 
ATOM 4502  C CG2 . ILE A ? 552 ? -13.686 14.720  27.203  1.0 85.77 552 A 1 
ATOM 4503  C CD1 . ILE A ? 552 ? -16.451 13.640  26.906  1.0 85.77 552 A 1 
ATOM 4504  N N   . GLU A ? 553 ? -12.653 17.638  29.770  1.0 84.99 553 A 1 
ATOM 4505  C CA  . GLU A ? 553 ? -11.654 18.687  29.630  1.0 84.99 553 A 1 
ATOM 4506  C C   . GLU A ? 553 ? -10.274 18.064  29.474  1.0 84.99 553 A 1 
ATOM 4507  O O   . GLU A ? 553 ? -9.959  17.059  30.120  1.0 84.99 553 A 1 
ATOM 4508  C CB  . GLU A ? 553 ? -11.677 19.629  30.839  1.0 84.99 553 A 1 
ATOM 4509  C CG  . GLU A ? 553 ? -10.761 20.836  30.710  1.0 84.99 553 A 1 
ATOM 4510  C CD  . GLU A ? 553 ? -10.896 21.794  31.877  1.0 84.99 553 A 1 
ATOM 4511  O OE1 . GLU A ? 553 ? -11.744 21.543  32.760  1.0 84.99 553 A 1 
ATOM 4512  O OE2 . GLU A ? 553 ? -10.155 22.799  31.912  1.0 84.99 553 A 1 
ATOM 4513  N N   . LYS A ? 554 ? -9.453  18.665  28.609  1.0 83.8  554 A 1 
ATOM 4514  C CA  . LYS A ? 554 ? -8.120  18.127  28.358  1.0 83.8  554 A 1 
ATOM 4515  C C   . LYS A ? 554 ? -7.221  18.242  29.582  1.0 83.8  554 A 1 
ATOM 4516  O O   . LYS A ? 554 ? -6.331  17.407  29.775  1.0 83.8  554 A 1 
ATOM 4517  C CB  . LYS A ? 554 ? -7.482  18.839  27.164  1.0 83.8  554 A 1 
ATOM 4518  C CG  . LYS A ? 554 ? -8.261  18.694  25.867  1.0 83.8  554 A 1 
ATOM 4519  C CD  . LYS A ? 554 ? -7.571  19.422  24.725  1.0 83.8  554 A 1 
ATOM 4520  C CE  . LYS A ? 554 ? -8.350  19.279  23.428  1.0 83.8  554 A 1 
ATOM 4521  N NZ  . LYS A ? 554 ? -7.686  19.990  22.300  1.0 83.8  554 A 1 
ATOM 4522  N N   . SER A ? 555 ? -7.434  19.259  30.416  1.0 84.84 555 A 1 
ATOM 4523  C CA  . SER A ? 555 ? -6.631  19.452  31.615  1.0 84.84 555 A 1 
ATOM 4524  C C   . SER A ? 555 ? -7.170  18.696  32.823  1.0 84.84 555 A 1 
ATOM 4525  O O   . SER A ? 555 ? -6.455  18.571  33.823  1.0 84.84 555 A 1 
ATOM 4526  C CB  . SER A ? 555 ? -6.532  20.944  31.952  1.0 84.84 555 A 1 
ATOM 4527  O OG  . SER A ? 555 ? -7.812  21.498  32.196  1.0 84.84 555 A 1 
ATOM 4528  N N   . LYS A ? 556 ? -8.403  18.193  32.757  1.0 87.69 556 A 1 
ATOM 4529  C CA  . LYS A ? 556 ? -9.006  17.451  33.859  1.0 87.69 556 A 1 
ATOM 4530  C C   . LYS A ? 556 ? -9.495  16.083  33.398  1.0 87.69 556 A 1 
ATOM 4531  O O   . LYS A ? 556 ? -10.454 15.539  33.954  1.0 87.69 556 A 1 
ATOM 4532  C CB  . LYS A ? 556 ? -10.151 18.243  34.491  1.0 87.69 556 A 1 
ATOM 4533  C CG  . LYS A ? 556 ? -9.728  19.573  35.094  1.0 87.69 556 A 1 
ATOM 4534  C CD  . LYS A ? 556 ? -10.909 20.293  35.724  1.0 87.69 556 A 1 
ATOM 4535  C CE  . LYS A ? 556 ? -10.488 21.624  36.325  1.0 87.69 556 A 1 
ATOM 4536  N NZ  . LYS A ? 556 ? -11.635 22.341  36.946  1.0 87.69 556 A 1 
ATOM 4537  N N   . SER A ? 557 ? -8.848  15.514  32.383  1.0 91.31 557 A 1 
ATOM 4538  C CA  . SER A ? 557 ? -9.243  14.208  31.884  1.0 91.31 557 A 1 
ATOM 4539  C C   . SER A ? 557 ? -8.662  13.099  32.761  1.0 91.31 557 A 1 
ATOM 4540  O O   . SER A ? 557 ? -7.608  13.275  33.378  1.0 91.31 557 A 1 
ATOM 4541  C CB  . SER A ? 557 ? -8.777  14.024  30.444  1.0 91.31 557 A 1 
ATOM 4542  O OG  . SER A ? 557 ? -7.367  14.115  30.347  1.0 91.31 557 A 1 
ATOM 4543  N N   . PRO A ? 558 ? -9.343  11.959  32.845  1.0 92.71 558 A 1 
ATOM 4544  C CA  . PRO A ? 558 ? -8.823  10.827  33.628  1.0 92.71 558 A 1 
ATOM 4545  C C   . PRO A ? 558 ? -7.436  10.394  33.176  1.0 92.71 558 A 1 
ATOM 4546  O O   . PRO A ? 558 ? -6.605  10.034  34.023  1.0 92.71 558 A 1 
ATOM 4547  C CB  . PRO A ? 558 ? -9.869  9.726   33.394  1.0 92.71 558 A 1 
ATOM 4548  C CG  . PRO A ? 558 ? -11.131 10.479  33.144  1.0 92.71 558 A 1 
ATOM 4549  C CD  . PRO A ? 558 ? -10.732 11.733  32.405  1.0 92.71 558 A 1 
ATOM 4550  N N   . PRO A ? 559 ? -7.129  10.395  31.868  1.0 91.22 559 A 1 
ATOM 4551  C CA  . PRO A ? 559 ? -5.729  10.143  31.481  1.0 91.22 559 A 1 
ATOM 4552  C C   . PRO A ? 559 ? -4.759  11.186  32.008  1.0 91.22 559 A 1 
ATOM 4553  O O   . PRO A ? 559 ? -3.585  10.868  32.231  1.0 91.22 559 A 1 
ATOM 4554  C CB  . PRO A ? 559 ? -5.782  10.145  29.947  1.0 91.22 559 A 1 
ATOM 4555  C CG  . PRO A ? 559 ? -7.155  9.726   29.631  1.0 91.22 559 A 1 
ATOM 4556  C CD  . PRO A ? 559 ? -8.006  10.374  30.679  1.0 91.22 559 A 1 
ATOM 4557  N N   . ALA A ? 560 ? -5.212  12.422  32.215  1.0 89.51 560 A 1 
ATOM 4558  C CA  . ALA A ? 560 ? -4.350  13.466  32.753  1.0 89.51 560 A 1 
ATOM 4559  C C   . ALA A ? 560 ? -4.312  13.471  34.274  1.0 89.51 560 A 1 
ATOM 4560  O O   . ALA A ? 560 ? -3.292  13.854  34.859  1.0 89.51 560 A 1 
ATOM 4561  C CB  . ALA A ? 560 ? -4.803  14.839  32.250  1.0 89.51 560 A 1 
ATOM 4562  N N   . GLU A ? 561 ? -5.398  13.055  34.930  1.0 91.4  561 A 1 
ATOM 4563  C CA  . GLU A ? 561 ? -5.411  13.020  36.388  1.0 91.4  561 A 1 
ATOM 4564  C C   . GLU A ? 561 ? -4.572  11.870  36.931  1.0 91.4  561 A 1 
ATOM 4565  O O   . GLU A ? 561 ? -3.977  11.994  38.008  1.0 91.4  561 A 1 
ATOM 4566  C CB  . GLU A ? 561 ? -6.847  12.917  36.901  1.0 91.4  561 A 1 
ATOM 4567  C CG  . GLU A ? 561 ? -7.723  14.112  36.553  1.0 91.4  561 A 1 
ATOM 4568  C CD  . GLU A ? 561 ? -7.311  15.376  37.286  1.0 91.4  561 A 1 
ATOM 4569  O OE1 . GLU A ? 561 ? -6.650  15.268  38.341  1.0 91.4  561 A 1 
ATOM 4570  O OE2 . GLU A ? 561 ? -7.649  16.478  36.806  1.0 91.4  561 A 1 
ATOM 4571  N N   . PHE A ? 562 ? -4.512  10.749  36.208  1.0 92.64 562 A 1 
ATOM 4572  C CA  . PHE A ? 562 ? -3.690  9.629   36.653  1.0 92.64 562 A 1 
ATOM 4573  C C   . PHE A ? 562 ? -2.206  9.956   36.546  1.0 92.64 562 A 1 
ATOM 4574  O O   . PHE A ? 562 ? -1.418  9.588   37.426  1.0 92.64 562 A 1 
ATOM 4575  C CB  . PHE A ? 562 ? -4.023  8.376   35.842  1.0 92.64 562 A 1 
ATOM 4576  C CG  . PHE A ? 562 ? -5.375  7.797   36.146  1.0 92.64 562 A 1 
ATOM 4577  C CD1 . PHE A ? 562 ? -5.969  7.998   37.381  1.0 92.64 562 A 1 
ATOM 4578  C CD2 . PHE A ? 562 ? -6.051  7.049   35.197  1.0 92.64 562 A 1 
ATOM 4579  C CE1 . PHE A ? 562 ? -7.212  7.464   37.663  1.0 92.64 562 A 1 
ATOM 4580  C CE2 . PHE A ? 562 ? -7.295  6.513   35.473  1.0 92.64 562 A 1 
ATOM 4581  C CZ  . PHE A ? 562 ? -7.876  6.721   36.708  1.0 92.64 562 A 1 
ATOM 4582  N N   . MET A ? 563 ? -1.805  10.648  35.478  1.0 90.23 563 A 1 
ATOM 4583  C CA  . MET A ? 563 ? -0.404  11.009  35.305  1.0 90.23 563 A 1 
ATOM 4584  C C   . MET A ? 563 ? 0.002   12.192  36.174  1.0 90.23 563 A 1 
ATOM 4585  O O   . MET A ? 563 ? 1.201   12.410  36.379  1.0 90.23 563 A 1 
ATOM 4586  C CB  . MET A ? 563 ? -0.118  11.322  33.835  1.0 90.23 563 A 1 
ATOM 4587  C CG  . MET A ? 563 ? -0.387  10.162  32.890  1.0 90.23 563 A 1 
ATOM 4588  S SD  . MET A ? 563 ? 0.619   8.713   33.261  1.0 90.23 563 A 1 
ATOM 4589  C CE  . MET A ? 563 ? 2.267   9.385   33.062  1.0 90.23 563 A 1 
ATOM 4590  N N   . ARG A ? 564 ? -0.963  12.957  36.687  1.0 89.11 564 A 1 
ATOM 4591  C CA  . ARG A ? 564 ? -0.627  14.103  37.526  1.0 89.11 564 A 1 
ATOM 4592  C C   . ARG A ? 564 ? -0.203  13.661  38.922  1.0 89.11 564 A 1 
ATOM 4593  O O   . ARG A ? 564 ? 0.718   14.241  39.509  1.0 89.11 564 A 1 
ATOM 4594  C CB  . ARG A ? 564 ? -1.815  15.062  37.603  1.0 89.11 564 A 1 
ATOM 4595  C CG  . ARG A ? 564 ? -1.559  16.306  38.440  1.0 89.11 564 A 1 
ATOM 4596  C CD  . ARG A ? 564 ? -2.781  17.208  38.478  1.0 89.11 564 A 1 
ATOM 4597  N NE  . ARG A ? 564 ? -3.939  16.536  39.057  1.0 89.11 564 A 1 
ATOM 4598  C CZ  . ARG A ? 564 ? -4.243  16.548  40.348  1.0 89.11 564 A 1 
ATOM 4599  N NH1 . ARG A ? 564 ? -3.495  17.191  41.229  1.0 89.11 564 A 1 
ATOM 4600  N NH2 . ARG A ? 564 ? -5.326  15.898  40.765  1.0 89.11 564 A 1 
ATOM 4601  N N   . MET A ? 565 ? -0.858  12.636  39.467  1.0 89.29 565 A 1 
ATOM 4602  C CA  . MET A ? 565 ? -0.545  12.153  40.805  1.0 89.29 565 A 1 
ATOM 4603  C C   . MET A ? 565 ? 0.699   11.275  40.848  1.0 89.29 565 A 1 
ATOM 4604  O O   . MET A ? 565 ? 1.169   10.953  41.945  1.0 89.29 565 A 1 
ATOM 4605  C CB  . MET A ? 565 ? -1.737  11.380  41.375  1.0 89.29 565 A 1 
ATOM 4606  C CG  . MET A ? 565 ? -2.992  12.220  41.550  1.0 89.29 565 A 1 
ATOM 4607  S SD  . MET A ? 565 ? -4.394  11.268  42.166  1.0 89.29 565 A 1 
ATOM 4608  C CE  . MET A ? 565 ? -4.628  10.105  40.824  1.0 89.29 565 A 1 
ATOM 4609  N N   . ILE A ? 566 ? 1.240   10.882  39.697  1.0 88.14 566 A 1 
ATOM 4610  C CA  . ILE A ? 566 ? 2.436   10.049  39.646  1.0 88.14 566 A 1 
ATOM 4611  C C   . ILE A ? 566 ? 3.611   10.739  38.972  1.0 88.14 566 A 1 
ATOM 4612  O O   . ILE A ? 566 ? 4.745   10.252  39.095  1.0 88.14 566 A 1 
ATOM 4613  C CB  . ILE A ? 566 ? 2.155   8.698   38.953  1.0 88.14 566 A 1 
ATOM 4614  C CG1 . ILE A ? 566 ? 1.771   8.920   37.489  1.0 88.14 566 A 1 
ATOM 4615  C CG2 . ILE A ? 566 ? 1.061   7.939   39.689  1.0 88.14 566 A 1 
ATOM 4616  C CD1 . ILE A ? 566 ? 1.455   7.644   36.739  1.0 88.14 566 A 1 
ATOM 4617  N N   . GLY A ? 567 ? 3.391   11.840  38.274  1.0 81.07 567 A 1 
ATOM 4618  C CA  . GLY A ? 567 ? 4.463   12.545  37.592  1.0 81.07 567 A 1 
ATOM 4619  C C   . GLY A ? 567 ? 4.265   12.506  36.087  1.0 81.07 567 A 1 
ATOM 4620  O O   . GLY A ? 567 ? 3.924   11.466  35.509  1.0 81.07 567 A 1 
ATOM 4621  N N   . ASN A ? 568 ? 4.481   13.654  35.442  1.0 73.29 568 A 1 
ATOM 4622  C CA  . ASN A ? 568 ? 4.333   13.785  33.997  1.0 73.29 568 A 1 
ATOM 4623  C C   . ASN A ? 568 ? 5.596   13.394  33.240  1.0 73.29 568 A 1 
ATOM 4624  O O   . ASN A ? 568 ? 5.964   14.064  32.265  1.0 73.29 568 A 1 
ATOM 4625  C CB  . ASN A ? 568 ? 3.917   15.212  33.640  1.0 73.29 568 A 1 
ATOM 4626  C CG  . ASN A ? 568 ? 2.601   15.612  34.278  1.0 73.29 568 A 1 
ATOM 4627  O OD1 . ASN A ? 568 ? 1.733   14.773  34.515  1.0 73.29 568 A 1 
ATOM 4628  N ND2 . ASN A ? 568 ? 2.448   16.901  34.560  1.0 73.29 568 A 1 
ATOM 4629  N N   . ASP A ? 569 ? 6.273   12.323  33.662  1.0 69.6  569 A 1 
ATOM 4630  C CA  . ASP A ? 569 ? 7.494   11.870  33.009  1.0 69.6  569 A 1 
ATOM 4631  C C   . ASP A ? 569 ? 7.636   10.353  33.023  1.0 69.6  569 A 1 
ATOM 4632  O O   . ASP A ? 569 ? 8.710   9.841   32.685  1.0 69.6  569 A 1 
ATOM 4633  C CB  . ASP A ? 569 ? 8.723   12.513  33.665  1.0 69.6  569 A 1 
ATOM 4634  C CG  . ASP A ? 569 ? 8.823   12.200  35.145  1.0 69.6  569 A 1 
ATOM 4635  O OD1 . ASP A ? 569 ? 7.769   12.012  35.788  1.0 69.6  569 A 1 
ATOM 4636  O OD2 . ASP A ? 569 ? 9.957   12.142  35.666  1.0 69.6  569 A 1 
ATOM 4637  N N   . LYS A ? 570 ? 6.589   9.623   33.402  1.0 69.23 570 A 1 
ATOM 4638  C CA  . LYS A ? 570 ? 6.635   8.162   33.440  1.0 69.23 570 A 1 
ATOM 4639  C C   . LYS A ? 570 ? 5.928   7.595   32.210  1.0 69.23 570 A 1 
ATOM 4640  O O   . LYS A ? 570 ? 4.929   6.879   32.291  1.0 69.23 570 A 1 
ATOM 4641  C CB  . LYS A ? 570 ? 6.014   7.647   34.736  1.0 69.23 570 A 1 
ATOM 4642  C CG  . LYS A ? 570 ? 6.722   8.121   35.995  1.0 69.23 570 A 1 
ATOM 4643  C CD  . LYS A ? 570 ? 8.170   7.658   36.021  1.0 69.23 570 A 1 
ATOM 4644  C CE  . LYS A ? 570 ? 8.874   8.122   37.286  1.0 69.23 570 A 1 
ATOM 4645  N NZ  . LYS A ? 570 ? 10.294  7.674   37.326  1.0 69.23 570 A 1 
ATOM 4646  N N   . GLN A ? 571 ? 6.477   7.937   31.049  1.0 66.24 571 A 1 
ATOM 4647  C CA  . GLN A ? 571 ? 5.932   7.492   29.778  1.0 66.24 571 A 1 
ATOM 4648  C C   . GLN A ? 571 ? 6.397   6.073   29.461  1.0 66.24 571 A 1 
ATOM 4649  O O   . GLN A ? 571 ? 7.252   5.500   30.139  1.0 66.24 571 A 1 
ATOM 4650  C CB  . GLN A ? 571 ? 6.336   8.451   28.658  1.0 66.24 571 A 1 
ATOM 4651  C CG  . GLN A ? 571 ? 5.854   9.879   28.858  1.0 66.24 571 A 1 
ATOM 4652  C CD  . GLN A ? 571 ? 6.275   10.799  27.730  1.0 66.24 571 A 1 
ATOM 4653  O OE1 . GLN A ? 571 ? 6.929   10.374  26.778  1.0 66.24 571 A 1 
ATOM 4654  N NE2 . GLN A ? 571 ? 5.899   12.069  27.831  1.0 66.24 571 A 1 
ATOM 4655  N N   . GLY A ? 572 ? 5.819   5.506   28.410  1.0 66.03 572 A 1 
ATOM 4656  C CA  . GLY A ? 572 ? 6.167   4.158   27.991  1.0 66.03 572 A 1 
ATOM 4657  C C   . GLY A ? 572 ? 5.201   3.139   28.562  1.0 66.03 572 A 1 
ATOM 4658  O O   . GLY A ? 572 ? 3.987   3.335   28.518  1.0 66.03 572 A 1 
ATOM 4659  N N   . GLN A ? 573 ? 5.746   2.047   29.098  1.0 65.71 573 A 1 
ATOM 4660  C CA  . GLN A ? 573 ? 4.951   0.980   29.689  1.0 65.71 573 A 1 
ATOM 4661  C C   . GLN A ? 573 ? 4.870   1.086   31.208  1.0 65.71 573 A 1 
ATOM 4662  O O   . GLN A ? 573 ? 4.564   0.094   31.878  1.0 65.71 573 A 1 
ATOM 4663  C CB  . GLN A ? 573 ? 5.515   -0.383  29.284  1.0 65.71 573 A 1 
ATOM 4664  C CG  . GLN A ? 573 ? 5.533   -0.627  27.784  1.0 65.71 573 A 1 
ATOM 4665  C CD  . GLN A ? 573 ? 6.093   -1.988  27.422  1.0 65.71 573 A 1 
ATOM 4666  O OE1 . GLN A ? 573 ? 6.492   -2.760  28.294  1.0 65.71 573 A 1 
ATOM 4667  N NE2 . GLN A ? 573 ? 6.124   -2.290  26.129  1.0 65.71 573 A 1 
ATOM 4668  N N   . MET A ? 574 ? 5.137   2.266   31.763  1.0 72.98 574 A 1 
ATOM 4669  C CA  . MET A ? 574 ? 5.094   2.482   33.202  1.0 72.98 574 A 1 
ATOM 4670  C C   . MET A ? 574 ? 3.782   3.093   33.674  1.0 72.98 574 A 1 
ATOM 4671  O O   . MET A ? 574 ? 3.638   3.369   34.868  1.0 72.98 574 A 1 
ATOM 4672  C CB  . MET A ? 574 ? 6.263   3.370   33.638  1.0 72.98 574 A 1 
ATOM 4673  C CG  . MET A ? 574 ? 7.623   2.709   33.495  1.0 72.98 574 A 1 
ATOM 4674  S SD  . MET A ? 574 ? 7.728   1.172   34.431  1.0 72.98 574 A 1 
ATOM 4675  C CE  . MET A ? 574 ? 7.390   1.764   36.087  1.0 72.98 574 A 1 
ATOM 4676  N N   . ILE A ? 575 ? 2.825   3.313   32.769  1.0 80.28 575 A 1 
ATOM 4677  C CA  . ILE A ? 575 ? 1.539   3.864   33.180  1.0 80.28 575 A 1 
ATOM 4678  C C   . ILE A ? 575 ? 0.736   2.831   33.960  1.0 80.28 575 A 1 
ATOM 4679  O O   . ILE A ? 575 ? 0.008   3.177   34.898  1.0 80.28 575 A 1 
ATOM 4680  C CB  . ILE A ? 575 ? 0.764   4.376   31.952  1.0 80.28 575 A 1 
ATOM 4681  C CG1 . ILE A ? 575 ? 1.632   5.338   31.139  1.0 80.28 575 A 1 
ATOM 4682  C CG2 . ILE A ? 575 ? -0.526  5.061   32.379  1.0 80.28 575 A 1 
ATOM 4683  C CD1 . ILE A ? 575 ? 0.947   5.885   29.905  1.0 80.28 575 A 1 
ATOM 4684  N N   . VAL A ? 576 ? 0.859   1.552   33.600  1.0 80.11 576 A 1 
ATOM 4685  C CA  . VAL A ? 576 ? 0.113   0.511   34.297  1.0 80.11 576 A 1 
ATOM 4686  C C   . VAL A ? 576 ? 0.749   0.186   35.645  1.0 80.11 576 A 1 
ATOM 4687  O O   . VAL A ? 576 ? 0.041   -0.137  36.606  1.0 80.11 576 A 1 
ATOM 4688  C CB  . VAL A ? 576 ? 0.003   -0.744  33.414  1.0 80.11 576 A 1 
ATOM 4689  C CG1 . VAL A ? 576 ? -0.933  -1.765  34.045  1.0 80.11 576 A 1 
ATOM 4690  C CG2 . VAL A ? 576 ? -0.470  -0.369  32.018  1.0 80.11 576 A 1 
ATOM 4691  N N   . PHE A ? 577 ? 2.077   0.270   35.746  1.0 80.55 577 A 1 
ATOM 4692  C CA  . PHE A ? 577 ? 2.751   -0.079  36.993  1.0 80.55 577 A 1 
ATOM 4693  C C   . PHE A ? 577 ? 2.413   0.913   38.100  1.0 80.55 577 A 1 
ATOM 4694  O O   . PHE A ? 577 ? 2.046   0.517   39.212  1.0 80.55 577 A 1 
ATOM 4695  C CB  . PHE A ? 577 ? 4.263   -0.147  36.769  1.0 80.55 577 A 1 
ATOM 4696  C CG  . PHE A ? 577 ? 5.034   -0.628  37.967  1.0 80.55 577 A 1 
ATOM 4697  C CD1 . PHE A ? 577 ? 5.193   -1.983  38.206  1.0 80.55 577 A 1 
ATOM 4698  C CD2 . PHE A ? 577 ? 5.603   0.274   38.851  1.0 80.55 577 A 1 
ATOM 4699  C CE1 . PHE A ? 577 ? 5.902   -2.430  39.305  1.0 80.55 577 A 1 
ATOM 4700  C CE2 . PHE A ? 577 ? 6.314   -0.166  39.952  1.0 80.55 577 A 1 
ATOM 4701  C CZ  . PHE A ? 577 ? 6.463   -1.520  40.179  1.0 80.55 577 A 1 
ATOM 4702  N N   . HIS A ? 578 ? 2.532   2.211   37.814  1.0 84.05 578 A 1 
ATOM 4703  C CA  . HIS A ? 578 ? 2.231   3.230   38.811  1.0 84.05 578 A 1 
ATOM 4704  C C   . HIS A ? 578 ? 0.740   3.369   39.087  1.0 84.05 578 A 1 
ATOM 4705  O O   . HIS A ? 578 ? 0.370   3.989   40.090  1.0 84.05 578 A 1 
ATOM 4706  C CB  . HIS A ? 578 ? 2.801   4.580   38.372  1.0 84.05 578 A 1 
ATOM 4707  C CG  . HIS A ? 578 ? 4.297   4.626   38.347  1.0 84.05 578 A 1 
ATOM 4708  N ND1 . HIS A ? 578 ? 5.049   4.986   39.445  1.0 84.05 578 A 1 
ATOM 4709  C CD2 . HIS A ? 578 ? 5.182   4.357   37.358  1.0 84.05 578 A 1 
ATOM 4710  C CE1 . HIS A ? 578 ? 6.332   4.936   39.133  1.0 84.05 578 A 1 
ATOM 4711  N NE2 . HIS A ? 578 ? 6.440   4.557   37.873  1.0 84.05 578 A 1 
ATOM 4712  N N   . LEU A ? 579 ? -0.120  2.812   38.232  1.0 87.76 579 A 1 
ATOM 4713  C CA  . LEU A ? 579 ? -1.557  2.902   38.463  1.0 87.76 579 A 1 
ATOM 4714  C C   . LEU A ? 579 ? -2.036  1.833   39.438  1.0 87.76 579 A 1 
ATOM 4715  O O   . LEU A ? 579 ? -2.869  2.112   40.308  1.0 87.76 579 A 1 
ATOM 4716  C CB  . LEU A ? 579 ? -2.311  2.790   37.138  1.0 87.76 579 A 1 
ATOM 4717  C CG  . LEU A ? 579 ? -3.837  2.884   37.212  1.0 87.76 579 A 1 
ATOM 4718  C CD1 . LEU A ? 579 ? -4.266  4.219   37.800  1.0 87.76 579 A 1 
ATOM 4719  C CD2 . LEU A ? 579 ? -4.455  2.674   35.838  1.0 87.76 579 A 1 
ATOM 4720  N N   . ILE A ? 580 ? -1.523  0.608   39.310  1.0 86.79 580 A 1 
ATOM 4721  C CA  . ILE A ? 580 ? -1.940  -0.469  40.202  1.0 86.79 580 A 1 
ATOM 4722  C C   . ILE A ? 580 ? -1.446  -0.213  41.620  1.0 86.79 580 A 1 
ATOM 4723  O O   . ILE A ? 580 ? -2.163  -0.461  42.597  1.0 86.79 580 A 1 
ATOM 4724  C CB  . ILE A ? 580 ? -1.448  -1.825  39.663  1.0 86.79 580 A 1 
ATOM 4725  C CG1 . ILE A ? 580 ? -2.004  -2.074  38.260  1.0 86.79 580 A 1 
ATOM 4726  C CG2 . ILE A ? 580 ? -1.850  -2.954  40.602  1.0 86.79 580 A 1 
ATOM 4727  C CD1 . ILE A ? 580 ? -1.544  -3.377  37.642  1.0 86.79 580 A 1 
ATOM 4728  N N   . GLU A ? 581 ? -0.217  0.292   41.758  1.0 85.31 581 A 1 
ATOM 4729  C CA  . GLU A ? 581 ? 0.322   0.575   43.084  1.0 85.31 581 A 1 
ATOM 4730  C C   . GLU A ? 581 ? -0.419  1.722   43.760  1.0 85.31 581 A 1 
ATOM 4731  O O   . GLU A ? 581 ? -0.578  1.719   44.986  1.0 85.31 581 A 1 
ATOM 4732  C CB  . GLU A ? 581 ? 1.815   0.889   42.986  1.0 85.31 581 A 1 
ATOM 4733  C CG  . GLU A ? 581 ? 2.497   1.121   44.325  1.0 85.31 581 A 1 
ATOM 4734  C CD  . GLU A ? 581 ? 3.973   1.437   44.181  1.0 85.31 581 A 1 
ATOM 4735  O OE1 . GLU A ? 581 ? 4.465   1.475   43.033  1.0 85.31 581 A 1 
ATOM 4736  O OE2 . GLU A ? 581 ? 4.641   1.648   45.215  1.0 85.31 581 A 1 
ATOM 4737  N N   . LEU A ? 582 ? -0.883  2.705   42.984  1.0 90.36 582 A 1 
ATOM 4738  C CA  . LEU A ? 582 ? -1.597  3.834   43.570  1.0 90.36 582 A 1 
ATOM 4739  C C   . LEU A ? 582 ? -2.988  3.436   44.048  1.0 90.36 582 A 1 
ATOM 4740  O O   . LEU A ? 582 ? -3.468  3.964   45.058  1.0 90.36 582 A 1 
ATOM 4741  C CB  . LEU A ? 582 ? -1.688  4.977   42.558  1.0 90.36 582 A 1 
ATOM 4742  C CG  . LEU A ? 582 ? -2.362  6.267   43.031  1.0 90.36 582 A 1 
ATOM 4743  C CD1 . LEU A ? 582 ? -1.627  6.850   44.227  1.0 90.36 582 A 1 
ATOM 4744  C CD2 . LEU A ? 582 ? -2.436  7.278   41.898  1.0 90.36 582 A 1 
ATOM 4745  N N   . LEU A ? 583 ? -3.646  2.512   43.345  1.0 91.38 583 A 1 
ATOM 4746  C CA  . LEU A ? 583 ? -4.984  2.092   43.749  1.0 91.38 583 A 1 
ATOM 4747  C C   . LEU A ? 583 ? -4.955  1.261   45.026  1.0 91.38 583 A 1 
ATOM 4748  O O   . LEU A ? 583 ? -5.937  1.248   45.776  1.0 91.38 583 A 1 
ATOM 4749  C CB  . LEU A ? 583 ? -5.652  1.308   42.620  1.0 91.38 583 A 1 
ATOM 4750  C CG  . LEU A ? 583 ? -5.939  2.087   41.335  1.0 91.38 583 A 1 
ATOM 4751  C CD1 . LEU A ? 583 ? -6.495  1.168   40.259  1.0 91.38 583 A 1 
ATOM 4752  C CD2 . LEU A ? 583 ? -6.895  3.239   41.606  1.0 91.38 583 A 1 
ATOM 4753  N N   . LYS A ? 584 ? -3.848  0.565   45.290  1.0 85.1  584 A 1 
ATOM 4754  C CA  . LYS A ? 584 ? -3.733  -0.232  46.504  1.0 85.1  584 A 1 
ATOM 4755  C C   . LYS A ? 584 ? -3.502  0.617   47.746  1.0 85.1  584 A 1 
ATOM 4756  O O   . LYS A ? 584 ? -3.715  0.129   48.861  1.0 85.1  584 A 1 
ATOM 4757  C CB  . LYS A ? 584 ? -2.601  -1.252  46.362  1.0 85.1  584 A 1 
ATOM 4758  C CG  . LYS A ? 584 ? -2.822  -2.280  45.265  1.0 85.1  584 A 1 
ATOM 4759  C CD  . LYS A ? 584 ? -1.665  -3.263  45.191  1.0 85.1  584 A 1 
ATOM 4760  C CE  . LYS A ? 584 ? -1.894  -4.305  44.108  1.0 85.1  584 A 1 
ATOM 4761  N NZ  . LYS A ? 584 ? -0.767  -5.276  44.026  1.0 85.1  584 A 1 
ATOM 4762  N N   . ASN A ? 585 ? -3.074  1.869   47.582  1.0 86.94 585 A 1 
ATOM 4763  C CA  . ASN A ? 585 ? -2.828  2.774   48.698  1.0 86.94 585 A 1 
ATOM 4764  C C   . ASN A ? 585 ? -3.945  3.798   48.868  1.0 86.94 585 A 1 
ATOM 4765  O O   . ASN A ? 585 ? -3.700  4.907   49.356  1.0 86.94 585 A 1 
ATOM 4766  C CB  . ASN A ? 585 ? -1.483  3.478   48.522  1.0 86.94 585 A 1 
ATOM 4767  C CG  . ASN A ? 585 ? -0.321  2.507   48.453  1.0 86.94 585 A 1 
ATOM 4768  O OD1 . ASN A ? 585 ? -0.361  1.430   49.048  1.0 86.94 585 A 1 
ATOM 4769  N ND2 . ASN A ? 585 ? 0.723   2.884   47.725  1.0 86.94 585 A 1 
ATOM 4770  N N   . ASN A ? 586 ? -5.170  3.443   48.472  1.0 87.1  586 A 1 
ATOM 4771  C CA  . ASN A ? 586 ? -6.342  4.315   48.570  1.0 87.1  586 A 1 
ATOM 4772  C C   . ASN A ? 586 ? -6.104  5.631   47.822  1.0 87.1  586 A 1 
ATOM 4773  O O   . ASN A ? 586 ? -5.973  6.709   48.405  1.0 87.1  586 A 1 
ATOM 4774  C CB  . ASN A ? 586 ? -6.717  4.566   50.036  1.0 87.1  586 A 1 
ATOM 4775  C CG  . ASN A ? 586 ? -7.054  3.289   50.779  1.0 87.1  586 A 1 
ATOM 4776  O OD1 . ASN A ? 586 ? -7.547  2.326   50.191  1.0 87.1  586 A 1 
ATOM 4777  N ND2 . ASN A ? 586 ? -6.788  3.273   52.080  1.0 87.1  586 A 1 
ATOM 4778  N N   . GLY A ? 587 ? -6.053  5.505   46.498  1.0 90.92 587 A 1 
ATOM 4779  C CA  . GLY A ? 587 ? -5.840  6.652   45.638  1.0 90.92 587 A 1 
ATOM 4780  C C   . GLY A ? 587 ? -6.808  6.710   44.474  1.0 90.92 587 A 1 
ATOM 4781  O O   . GLY A ? 587 ? -6.604  6.043   43.455  1.0 90.92 587 A 1 
ATOM 4782  N N   . ARG A ? 588 ? -7.864  7.505   44.614  1.0 94.17 588 A 1 
ATOM 4783  C CA  . ARG A ? 588 ? -8.885  7.657   43.591  1.0 94.17 588 A 1 
ATOM 4784  C C   . ARG A ? 588 ? -8.850  9.078   43.031  1.0 94.17 588 A 1 
ATOM 4785  O O   . ARG A ? 588 ? -7.915  9.848   43.280  1.0 94.17 588 A 1 
ATOM 4786  C CB  . ARG A ? 588 ? -10.259 7.306   44.167  1.0 94.17 588 A 1 
ATOM 4787  C CG  . ARG A ? 588 ? -10.363 5.890   44.710  1.0 94.17 588 A 1 
ATOM 4788  C CD  . ARG A ? 588 ? -10.068 4.861   43.631  1.0 94.17 588 A 1 
ATOM 4789  N NE  . ARG A ? 588 ? -10.198 3.497   44.129  1.0 94.17 588 A 1 
ATOM 4790  C CZ  . ARG A ? 588 ? -9.216  2.810   44.698  1.0 94.17 588 A 1 
ATOM 4791  N NH1 . ARG A ? 588 ? -8.011  3.332   44.859  1.0 94.17 588 A 1 
ATOM 4792  N NH2 . ARG A ? 588 ? -9.449  1.569   45.115  1.0 94.17 588 A 1 
ATOM 4793  N N   . LEU A ? 589 ? -9.882  9.426   42.265  1.0 94.75 589 A 1 
ATOM 4794  C CA  . LEU A ? 589 ? -9.976  10.755  41.674  1.0 94.75 589 A 1 
ATOM 4795  C C   . LEU A ? 589 ? -10.633 11.727  42.650  1.0 94.75 589 A 1 
ATOM 4796  O O   . LEU A ? 589 ? -11.546 11.344  43.387  1.0 94.75 589 A 1 
ATOM 4797  C CB  . LEU A ? 589 ? -10.779 10.714  40.377  1.0 94.75 589 A 1 
ATOM 4798  C CG  . LEU A ? 589 ? -10.169 9.909   39.228  1.0 94.75 589 A 1 
ATOM 4799  C CD1 . LEU A ? 589 ? -11.071 9.948   38.005  1.0 94.75 589 A 1 
ATOM 4800  C CD2 . LEU A ? 589 ? -8.782  10.433  38.892  1.0 94.75 589 A 1 
ATOM 4801  N N   . PRO A ? 590 ? -10.187 12.981  42.674  1.0 93.47 590 A 1 
ATOM 4802  C CA  . PRO A ? 590 ? -10.791 13.964  43.579  1.0 93.47 590 A 1 
ATOM 4803  C C   . PRO A ? 590 ? -12.188 14.356  43.119  1.0 93.47 590 A 1 
ATOM 4804  O O   . PRO A ? 590 ? -12.645 14.008  42.029  1.0 93.47 590 A 1 
ATOM 4805  C CB  . PRO A ? 590 ? -9.824  15.149  43.509  1.0 93.47 590 A 1 
ATOM 4806  C CG  . PRO A ? 590 ? -9.192  15.029  42.163  1.0 93.47 590 A 1 
ATOM 4807  C CD  . PRO A ? 590 ? -9.075  13.553  41.895  1.0 93.47 590 A 1 
ATOM 4808  N N   . ARG A ? 591 ? -12.869 15.097  43.982  1.0 94.42 591 A 1 
ATOM 4809  C CA  . ARG A ? 591 ? -14.225 15.537  43.678  1.0 94.42 591 A 1 
ATOM 4810  C C   . ARG A ? 591 ? -14.188 16.650  42.636  1.0 94.42 591 A 1 
ATOM 4811  O O   . ARG A ? 591 ? -13.432 17.616  42.795  1.0 94.42 591 A 1 
ATOM 4812  C CB  . ARG A ? 591 ? -14.926 16.020  44.945  1.0 94.42 591 A 1 
ATOM 4813  C CG  . ARG A ? 591 ? -16.350 16.503  44.721  1.0 94.42 591 A 1 
ATOM 4814  C CD  . ARG A ? 591 ? -16.989 16.957  46.023  1.0 94.42 591 A 1 
ATOM 4815  N NE  . ARG A ? 591 ? -16.246 18.047  46.645  1.0 94.42 591 A 1 
ATOM 4816  C CZ  . ARG A ? 591 ? -16.582 18.625  47.790  1.0 94.42 591 A 1 
ATOM 4817  N NH1 . ARG A ? 591 ? -17.648 18.240  48.472  1.0 94.42 591 A 1 
ATOM 4818  N NH2 . ARG A ? 591 ? -15.828 19.614  48.263  1.0 94.42 591 A 1 
ATOM 4819  N N   . PRO A ? 592 ? -14.971 16.552  41.564  1.0 92.67 592 A 1 
ATOM 4820  C CA  . PRO A ? 592 ? -14.975 17.614  40.553  1.0 92.67 592 A 1 
ATOM 4821  C C   . PRO A ? 592 ? -15.538 18.914  41.105  1.0 92.67 592 A 1 
ATOM 4822  O O   . PRO A ? 592 ? -16.207 18.952  42.140  1.0 92.67 592 A 1 
ATOM 4823  C CB  . PRO A ? 592 ? -15.873 17.050  39.444  1.0 92.67 592 A 1 
ATOM 4824  C CG  . PRO A ? 592 ? -15.903 15.570  39.683  1.0 92.67 592 A 1 
ATOM 4825  C CD  . PRO A ? 592 ? -15.802 15.405  41.167  1.0 92.67 592 A 1 
ATOM 4826  N N   . ASP A ? 593 ? -15.254 19.997  40.385  1.0 87.44 593 A 1 
ATOM 4827  C CA  . ASP A ? 593 ? -15.721 21.323  40.777  1.0 87.44 593 A 1 
ATOM 4828  C C   . ASP A ? 593 ? -17.216 21.434  40.507  1.0 87.44 593 A 1 
ATOM 4829  O O   . ASP A ? 593 ? -17.643 21.516  39.351  1.0 87.44 593 A 1 
ATOM 4830  C CB  . ASP A ? 593 ? -14.947 22.399  40.021  1.0 87.44 593 A 1 
ATOM 4831  C CG  . ASP A ? 593 ? -13.455 22.335  40.283  1.0 87.44 593 A 1 
ATOM 4832  O OD1 . ASP A ? 593 ? -13.062 21.908  41.389  1.0 87.44 593 A 1 
ATOM 4833  O OD2 . ASP A ? 593 ? -12.675 22.712  39.383  1.0 87.44 593 A 1 
ATOM 4834  N N   . GLY A ? 594 ? -18.014 21.437  41.570  1.0 85.92 594 A 1 
ATOM 4835  C CA  . GLY A ? 594 ? -19.452 21.532  41.452  1.0 85.92 594 A 1 
ATOM 4836  C C   . GLY A ? 594 ? -20.202 20.221  41.523  1.0 85.92 594 A 1 
ATOM 4837  O O   . GLY A ? 594 ? -21.395 20.195  41.198  1.0 85.92 594 A 1 
ATOM 4838  N N   . CYS A ? 595 ? -19.551 19.141  41.933  1.0 91.37 595 A 1 
ATOM 4839  C CA  . CYS A ? 595 ? -20.220 17.848  42.020  1.0 91.37 595 A 1 
ATOM 4840  C C   . CYS A ? 595 ? -20.879 17.695  43.386  1.0 91.37 595 A 1 
ATOM 4841  O O   . CYS A ? 595 ? -20.249 17.990  44.407  1.0 91.37 595 A 1 
ATOM 4842  C CB  . CYS A ? 595 ? -19.229 16.713  41.786  1.0 91.37 595 A 1 
ATOM 4843  S SG  . CYS A ? 595 ? -19.952 15.058  41.870  1.0 91.37 595 A 1 
ATOM 4844  N N   . PRO A ? 596 ? -22.132 17.250  43.447  1.0 91.16 596 A 1 
ATOM 4845  C CA  . PRO A ? 596 ? -22.791 17.071  44.744  1.0 91.16 596 A 1 
ATOM 4846  C C   . PRO A ? 596 ? -22.136 15.967  45.560  1.0 91.16 596 A 1 
ATOM 4847  O O   . PRO A ? 596 ? -21.396 15.124  45.048  1.0 91.16 596 A 1 
ATOM 4848  C CB  . PRO A ? 596 ? -24.231 16.700  44.367  1.0 91.16 596 A 1 
ATOM 4849  C CG  . PRO A ? 596 ? -24.395 17.169  42.953  1.0 91.16 596 A 1 
ATOM 4850  C CD  . PRO A ? 596 ? -23.048 17.005  42.322  1.0 91.16 596 A 1 
ATOM 4851  N N   . ASP A ? 597 ? -22.427 15.985  46.863  1.0 90.71 597 A 1 
ATOM 4852  C CA  . ASP A ? 597 ? -21.862 14.981  47.758  1.0 90.71 597 A 1 
ATOM 4853  C C   . ASP A ? 597 ? -22.511 13.617  47.557  1.0 90.71 597 A 1 
ATOM 4854  O O   . ASP A ? 597 ? -21.880 12.588  47.821  1.0 90.71 597 A 1 
ATOM 4855  C CB  . ASP A ? 597 ? -22.010 15.429  49.212  1.0 90.71 597 A 1 
ATOM 4856  C CG  . ASP A ? 597 ? -21.294 16.736  49.494  1.0 90.71 597 A 1 
ATOM 4857  O OD1 . ASP A ? 597 ? -20.272 17.010  48.830  1.0 90.71 597 A 1 
ATOM 4858  O OD2 . ASP A ? 597 ? -21.753 17.488  50.378  1.0 90.71 597 A 1 
ATOM 4859  N N   . GLU A ? 598 ? -23.763 13.587  47.093  1.0 91.53 598 A 1 
ATOM 4860  C CA  . GLU A ? 598 ? -24.434 12.312  46.867  1.0 91.53 598 A 1 
ATOM 4861  C C   . GLU A ? 598 ? -23.897 11.606  45.629  1.0 91.53 598 A 1 
ATOM 4862  O O   . GLU A ? 598 ? -23.922 10.371  45.561  1.0 91.53 598 A 1 
ATOM 4863  C CB  . GLU A ? 598 ? -25.942 12.525  46.744  1.0 91.53 598 A 1 
ATOM 4864  C CG  . GLU A ? 598 ? -26.584 13.144  47.975  1.0 91.53 598 A 1 
ATOM 4865  C CD  . GLU A ? 598 ? -28.079 13.341  47.816  1.0 91.53 598 A 1 
ATOM 4866  O OE1 . GLU A ? 598 ? -28.615 12.991  46.744  1.0 91.53 598 A 1 
ATOM 4867  O OE2 . GLU A ? 598 ? -28.717 13.845  48.764  1.0 91.53 598 A 1 
ATOM 4868  N N   . ILE A ? 599 ? -23.411 12.363  44.645  1.0 93.44 599 A 1 
ATOM 4869  C CA  . ILE A ? 599 ? -22.866 11.753  43.437  1.0 93.44 599 A 1 
ATOM 4870  C C   . ILE A ? 599 ? -21.473 11.193  43.697  1.0 93.44 599 A 1 
ATOM 4871  O O   . ILE A ? 599 ? -21.113 10.128  43.182  1.0 93.44 599 A 1 
ATOM 4872  C CB  . ILE A ? 599 ? -22.864 12.773  42.284  1.0 93.44 599 A 1 
ATOM 4873  C CG1 . ILE A ? 599 ? -24.274 13.325  42.060  1.0 93.44 599 A 1 
ATOM 4874  C CG2 . ILE A ? 599 ? -22.334 12.138  41.008  1.0 93.44 599 A 1 
ATOM 4875  C CD1 . ILE A ? 599 ? -25.295 12.267  41.703  1.0 93.44 599 A 1 
ATOM 4876  N N   . TYR A ? 600 ? -20.669 11.895  44.501  1.0 95.48 600 A 1 
ATOM 4877  C CA  . TYR A ? 600 ? -19.325 11.416  44.804  1.0 95.48 600 A 1 
ATOM 4878  C C   . TYR A ? 600 ? -19.355 10.157  45.661  1.0 95.48 600 A 1 
ATOM 4879  O O   . TYR A ? 600 ? -18.413 9.358   45.619  1.0 95.48 600 A 1 
ATOM 4880  C CB  . TYR A ? 600 ? -18.521 12.516  45.499  1.0 95.48 600 A 1 
ATOM 4881  C CG  . TYR A ? 600 ? -17.074 12.156  45.754  1.0 95.48 600 A 1 
ATOM 4882  C CD1 . TYR A ? 600 ? -16.119 12.290  44.755  1.0 95.48 600 A 1 
ATOM 4883  C CD2 . TYR A ? 600 ? -16.662 11.688  46.995  1.0 95.48 600 A 1 
ATOM 4884  C CE1 . TYR A ? 600 ? -14.795 11.964  44.983  1.0 95.48 600 A 1 
ATOM 4885  C CE2 . TYR A ? 600 ? -15.340 11.359  47.233  1.0 95.48 600 A 1 
ATOM 4886  C CZ  . TYR A ? 600 ? -14.412 11.499  46.224  1.0 95.48 600 A 1 
ATOM 4887  O OH  . TYR A ? 600 ? -13.095 11.173  46.455  1.0 95.48 600 A 1 
ATOM 4888  N N   . MET A ? 601 ? -20.422 9.963   46.441  1.0 95.48 601 A 1 
ATOM 4889  C CA  . MET A ? 601 ? -20.533 8.756   47.253  1.0 95.48 601 A 1 
ATOM 4890  C C   . MET A ? 601 ? -20.729 7.516   46.391  1.0 95.48 601 A 1 
ATOM 4891  O O   . MET A ? 601 ? -20.245 6.434   46.744  1.0 95.48 601 A 1 
ATOM 4892  C CB  . MET A ? 601 ? -21.684 8.900   48.250  1.0 95.48 601 A 1 
ATOM 4893  C CG  . MET A ? 601 ? -21.834 7.728   49.207  1.0 95.48 601 A 1 
ATOM 4894  S SD  . MET A ? 601 ? -23.207 7.940   50.357  1.0 95.48 601 A 1 
ATOM 4895  C CE  . MET A ? 601 ? -24.584 8.069   49.219  1.0 95.48 601 A 1 
ATOM 4896  N N   . ILE A ? 602 ? -21.427 7.651   45.261  1.0 96.5  602 A 1 
ATOM 4897  C CA  . ILE A ? 602 ? -21.621 6.513   44.369  1.0 96.5  602 A 1 
ATOM 4898  C C   . ILE A ? 602 ? -20.307 6.115   43.709  1.0 96.5  602 A 1 
ATOM 4899  O O   . ILE A ? 602 ? -20.060 4.927   43.467  1.0 96.5  602 A 1 
ATOM 4900  C CB  . ILE A ? 602 ? -22.705 6.837   43.323  1.0 96.5  602 A 1 
ATOM 4901  C CG1 . ILE A ? 602 ? -23.985 7.312   44.014  1.0 96.5  602 A 1 
ATOM 4902  C CG2 . ILE A ? 602 ? -22.993 5.624   42.452  1.0 96.5  602 A 1 
ATOM 4903  C CD1 . ILE A ? 602 ? -25.103 7.661   43.056  1.0 96.5  602 A 1 
ATOM 4904  N N   . MET A ? 603 ? -19.443 7.089   43.414  1.0 97.11 603 A 1 
ATOM 4905  C CA  . MET A ? 603 ? -18.158 6.777   42.797  1.0 97.11 603 A 1 
ATOM 4906  C C   . MET A ? 603 ? -17.246 6.013   43.749  1.0 97.11 603 A 1 
ATOM 4907  O O   . MET A ? 603 ? -16.432 5.197   43.302  1.0 97.11 603 A 1 
ATOM 4908  C CB  . MET A ? 603 ? -17.474 8.061   42.327  1.0 97.11 603 A 1 
ATOM 4909  C CG  . MET A ? 603 ? -18.282 8.866   41.322  1.0 97.11 603 A 1 
ATOM 4910  S SD  . MET A ? 603 ? -17.440 10.375  40.809  1.0 97.11 603 A 1 
ATOM 4911  C CE  . MET A ? 603 ? -18.644 11.068  39.678  1.0 97.11 603 A 1 
ATOM 4912  N N   . THR A ? 604 ? -17.365 6.261   45.056  1.0 95.53 604 A 1 
ATOM 4913  C CA  . THR A ? 604 ? -16.530 5.551   46.019  1.0 95.53 604 A 1 
ATOM 4914  C C   . THR A ? 604 ? -16.958 4.097   46.170  1.0 95.53 604 A 1 
ATOM 4915  O O   . THR A ? 604 ? -16.119 3.232   46.449  1.0 95.53 604 A 1 
ATOM 4916  C CB  . THR A ? 604 ? -16.570 6.255   47.375  1.0 95.53 604 A 1 
ATOM 4917  O OG1 . THR A ? 604 ? -17.921 6.308   47.849  1.0 95.53 604 A 1 
ATOM 4918  C CG2 . THR A ? 604 ? -16.025 7.671   47.256  1.0 95.53 604 A 1 
ATOM 4919  N N   . GLU A ? 605 ? -18.249 3.807   45.992  1.0 95.93 605 A 1 
ATOM 4920  C CA  . GLU A ? 605 ? -18.716 2.429   46.103  1.0 95.93 605 A 1 
ATOM 4921  C C   . GLU A ? 605 ? -18.299 1.606   44.891  1.0 95.93 605 A 1 
ATOM 4922  O O   . GLU A ? 605 ? -17.939 0.430   45.026  1.0 95.93 605 A 1 
ATOM 4923  C CB  . GLU A ? 605 ? -20.234 2.402   46.276  1.0 95.93 605 A 1 
ATOM 4924  C CG  . GLU A ? 605 ? -20.730 3.127   47.516  1.0 95.93 605 A 1 
ATOM 4925  C CD  . GLU A ? 605 ? -22.239 3.071   47.659  1.0 95.93 605 A 1 
ATOM 4926  O OE1 . GLU A ? 605 ? -22.896 2.458   46.792  1.0 95.93 605 A 1 
ATOM 4927  O OE2 . GLU A ? 605 ? -22.766 3.640   48.637  1.0 95.93 605 A 1 
ATOM 4928  N N   . CYS A ? 606 ? -18.340 2.204   43.698  1.0 97.35 606 A 1 
ATOM 4929  C CA  . CYS A ? 606 ? -17.927 1.493   42.494  1.0 97.35 606 A 1 
ATOM 4930  C C   . CYS A ? 606 ? -16.415 1.341   42.403  1.0 97.35 606 A 1 
ATOM 4931  O O   . CYS A ? 606 ? -15.937 0.435   41.712  1.0 97.35 606 A 1 
ATOM 4932  C CB  . CYS A ? 606 ? -18.452 2.213   41.251  1.0 97.35 606 A 1 
ATOM 4933  S SG  . CYS A ? 606 ? -20.252 2.363   41.180  1.0 97.35 606 A 1 
ATOM 4934  N N   . TRP A ? 607 ? -15.656 2.200   43.080  1.0 96.7  607 A 1 
ATOM 4935  C CA  . TRP A ? 607 ? -14.195 2.143   43.082  1.0 96.7  607 A 1 
ATOM 4936  C C   . TRP A ? 607 ? -13.658 1.432   44.317  1.0 96.7  607 A 1 
ATOM 4937  O O   . TRP A ? 607 ? -12.702 1.895   44.946  1.0 96.7  607 A 1 
ATOM 4938  C CB  . TRP A ? 607 ? -13.611 3.548   42.975  1.0 96.7  607 A 1 
ATOM 4939  C CG  . TRP A ? 607 ? -13.893 4.219   41.664  1.0 96.7  607 A 1 
ATOM 4940  C CD1 . TRP A ? 607 ? -14.446 3.651   40.554  1.0 96.7  607 A 1 
ATOM 4941  C CD2 . TRP A ? 607 ? -13.636 5.588   41.329  1.0 96.7  607 A 1 
ATOM 4942  N NE1 . TRP A ? 607 ? -14.549 4.580   39.548  1.0 96.7  607 A 1 
ATOM 4943  C CE2 . TRP A ? 607 ? -14.059 5.778   39.998  1.0 96.7  607 A 1 
ATOM 4944  C CE3 . TRP A ? 607 ? -13.090 6.672   42.024  1.0 96.7  607 A 1 
ATOM 4945  C CZ2 . TRP A ? 607 ? -13.952 7.006   39.349  1.0 96.7  607 A 1 
ATOM 4946  C CZ3 . TRP A ? 607 ? -12.986 7.890   41.378  1.0 96.7  607 A 1 
ATOM 4947  C CH2 . TRP A ? 607 ? -13.415 8.047   40.054  1.0 96.7  607 A 1 
ATOM 4948  N N   . ASN A ? 608 ? -14.256 0.304   44.685  1.0 94.42 608 A 1 
ATOM 4949  C CA  . ASN A ? 608 ? -13.826 -0.455  45.848  1.0 94.42 608 A 1 
ATOM 4950  C C   . ASN A ? 608 ? -12.797 -1.505  45.447  1.0 94.42 608 A 1 
ATOM 4951  O O   . ASN A ? 608 ? -12.811 -2.022  44.327  1.0 94.42 608 A 1 
ATOM 4952  C CB  . ASN A ? 608 ? -15.023 -1.125  46.528  1.0 94.42 608 A 1 
ATOM 4953  C CG  . ASN A ? 608 ? -14.658 -1.767  47.851  1.0 94.42 608 A 1 
ATOM 4954  O OD1 . ASN A ? 608 ? -14.276 -2.935  47.903  1.0 94.42 608 A 1 
ATOM 4955  N ND2 . ASN A ? 608 ? -14.775 -1.004  48.932  1.0 94.42 608 A 1 
ATOM 4956  N N   . ASN A ? 609 ? -11.896 -1.815  46.382  1.0 89.32 609 A 1 
ATOM 4957  C CA  . ASN A ? 609 ? -10.847 -2.791  46.100  1.0 89.32 609 A 1 
ATOM 4958  C C   . ASN A ? 609 ? -11.411 -4.203  46.010  1.0 89.32 609 A 1 
ATOM 4959  O O   . ASN A ? 609 ? -10.981 -4.996  45.165  1.0 89.32 609 A 1 
ATOM 4960  C CB  . ASN A ? 609 ? -9.759  -2.714  47.171  1.0 89.32 609 A 1 
ATOM 4961  C CG  . ASN A ? 609 ? -9.103  -1.349  47.238  1.0 89.32 609 A 1 
ATOM 4962  O OD1 . ASN A ? 609 ? -9.010  -0.642  46.234  1.0 89.32 609 A 1 
ATOM 4963  N ND2 . ASN A ? 609 ? -8.643  -0.970  48.425  1.0 89.32 609 A 1 
ATOM 4964  N N   . ASN A ? 610 ? -12.370 -4.537  46.869  1.0 90.85 610 A 1 
ATOM 4965  C CA  . ASN A ? 610 ? -12.957 -5.868  46.854  1.0 90.85 610 A 1 
ATOM 4966  C C   . ASN A ? 610 ? -13.904 -6.021  45.668  1.0 90.85 610 A 1 
ATOM 4967  O O   . ASN A ? 610 ? -14.502 -5.053  45.190  1.0 90.85 610 A 1 
ATOM 4968  C CB  . ASN A ? 610 ? -13.702 -6.138  48.163  1.0 90.85 610 A 1 
ATOM 4969  C CG  . ASN A ? 610 ? -13.969 -7.615  48.393  1.0 90.85 610 A 1 
ATOM 4970  O OD1 . ASN A ? 610 ? -14.079 -8.397  47.448  1.0 90.85 610 A 1 
ATOM 4971  N ND2 . ASN A ? 610 ? -14.075 -8.005  49.658  1.0 90.85 610 A 1 
ATOM 4972  N N   . VAL A ? 611 ? -14.034 -7.257  45.195  1.0 91.94 611 A 1 
ATOM 4973  C CA  . VAL A ? 611 ? -14.895 -7.548  44.052  1.0 91.94 611 A 1 
ATOM 4974  C C   . VAL A ? 611 ? -16.344 -7.741  44.482  1.0 91.94 611 A 1 
ATOM 4975  O O   . VAL A ? 611 ? -17.263 -7.247  43.824  1.0 91.94 611 A 1 
ATOM 4976  C CB  . VAL A ? 611 ? -14.362 -8.781  43.296  1.0 91.94 611 A 1 
ATOM 4977  C CG1 . VAL A ? 611 ? -15.217 -9.067  42.071  1.0 91.94 611 A 1 
ATOM 4978  C CG2 . VAL A ? 611 ? -12.907 -8.574  42.903  1.0 91.94 611 A 1 
ATOM 4979  N N   . ASN A ? 612 ? -16.571 -8.454  45.587  1.0 91.48 612 A 1 
ATOM 4980  C CA  . ASN A ? 612 ? -17.932 -8.702  46.049  1.0 91.48 612 A 1 
ATOM 4981  C C   . ASN A ? 612 ? -18.578 -7.461  46.651  1.0 91.48 612 A 1 
ATOM 4982  O O   . ASN A ? 612 ? -19.804 -7.430  46.805  1.0 91.48 612 A 1 
ATOM 4983  C CB  . ASN A ? 612 ? -17.941 -9.839  47.071  1.0 91.48 612 A 1 
ATOM 4984  C CG  . ASN A ? 612 ? -17.415 -11.141 46.499  1.0 91.48 612 A 1 
ATOM 4985  O OD1 . ASN A ? 612 ? -17.551 -11.407 45.304  1.0 91.48 612 A 1 
ATOM 4986  N ND2 . ASN A ? 612 ? -16.811 -11.961 47.351  1.0 91.48 612 A 1 
ATOM 4987  N N   . GLN A ? 613 ? -17.790 -6.442  46.992  1.0 94.51 613 A 1 
ATOM 4988  C CA  . GLN A ? 613 ? -18.306 -5.211  47.573  1.0 94.51 613 A 1 
ATOM 4989  C C   . GLN A ? 613 ? -18.652 -4.162  46.520  1.0 94.51 613 A 1 
ATOM 4990  O O   . GLN A ? 613 ? -18.671 -2.966  46.833  1.0 94.51 613 A 1 
ATOM 4991  C CB  . GLN A ? 613 ? -17.300 -4.638  48.573  1.0 94.51 613 A 1 
ATOM 4992  C CG  . GLN A ? 613 ? -17.006 -5.554  49.750  1.0 94.51 613 A 1 
ATOM 4993  C CD  . GLN A ? 613 ? -16.010 -4.952  50.722  1.0 94.51 613 A 1 
ATOM 4994  O OE1 . GLN A ? 613 ? -15.526 -3.838  50.522  1.0 94.51 613 A 1 
ATOM 4995  N NE2 . GLN A ? 613 ? -15.699 -5.688  51.782  1.0 94.51 613 A 1 
ATOM 4996  N N   . ARG A ? 614 ? -18.924 -4.581  45.286  1.0 96.82 614 A 1 
ATOM 4997  C CA  . ARG A ? 614 ? -19.272 -3.665  44.213  1.0 96.82 614 A 1 
ATOM 4998  C C   . ARG A ? 614 ? -20.703 -3.907  43.764  1.0 96.82 614 A 1 
ATOM 4999  O O   . ARG A ? 614 ? -21.045 -5.036  43.389  1.0 96.82 614 A 1 
ATOM 5000  C CB  . ARG A ? 614 ? -18.318 -3.833  43.025  1.0 96.82 614 A 1 
ATOM 5001  C CG  . ARG A ? 614 ? -16.859 -3.567  43.358  1.0 96.82 614 A 1 
ATOM 5002  C CD  . ARG A ? 614 ? -15.974 -3.742  42.135  1.0 96.82 614 A 1 
ATOM 5003  N NE  . ARG A ? 614 ? -14.569 -3.495  42.438  1.0 96.82 614 A 1 
ATOM 5004  C CZ  . ARG A ? 614 ? -13.587 -3.567  41.550  1.0 96.82 614 A 1 
ATOM 5005  N NH1 . ARG A ? 614 ? -13.820 -3.878  40.285  1.0 96.82 614 A 1 
ATOM 5006  N NH2 . ARG A ? 614 ? -12.340 -3.322  41.940  1.0 96.82 614 A 1 
ATOM 5007  N N   . PRO A ? 615 ? -21.561 -2.890  43.788  1.0 96.53 615 A 1 
ATOM 5008  C CA  . PRO A ? 615 ? -22.948 -3.090  43.358  1.0 96.53 615 A 1 
ATOM 5009  C C   . PRO A ? 615 ? -23.047 -3.255  41.850  1.0 96.53 615 A 1 
ATOM 5010  O O   . PRO A ? 615 ? -22.234 -2.732  41.085  1.0 96.53 615 A 1 
ATOM 5011  C CB  . PRO A ? 615 ? -23.650 -1.810  43.824  1.0 96.53 615 A 1 
ATOM 5012  C CG  . PRO A ? 615 ? -22.567 -0.783  43.834  1.0 96.53 615 A 1 
ATOM 5013  C CD  . PRO A ? 615 ? -21.311 -1.509  44.239  1.0 96.53 615 A 1 
ATOM 5014  N N   . SER A ? 616 ? -24.067 -3.999  41.428  1.0 96.41 616 A 1 
ATOM 5015  C CA  . SER A ? 616 ? -24.298 -4.246  40.014  1.0 96.41 616 A 1 
ATOM 5016  C C   . SER A ? 616 ? -24.997 -3.046  39.377  1.0 96.41 616 A 1 
ATOM 5017  O O   . SER A ? 616 ? -25.317 -2.052  40.035  1.0 96.41 616 A 1 
ATOM 5018  C CB  . SER A ? 616 ? -25.112 -5.523  39.825  1.0 96.41 616 A 1 
ATOM 5019  O OG  . SER A ? 616 ? -26.369 -5.427  40.473  1.0 96.41 616 A 1 
ATOM 5020  N N   . PHE A ? 617 ? -25.240 -3.142  38.068  1.0 97.84 617 A 1 
ATOM 5021  C CA  . PHE A ? 617 ? -25.900 -2.057  37.352  1.0 97.84 617 A 1 
ATOM 5022  C C   . PHE A ? 617 ? -27.395 -1.998  37.636  1.0 97.84 617 A 1 
ATOM 5023  O O   . PHE A ? 617 ? -28.031 -0.984  37.331  1.0 97.84 617 A 1 
ATOM 5024  C CB  . PHE A ? 617 ? -25.662 -2.196  35.847  1.0 97.84 617 A 1 
ATOM 5025  C CG  . PHE A ? 617 ? -24.217 -2.102  35.451  1.0 97.84 617 A 1 
ATOM 5026  C CD1 . PHE A ? 617 ? -23.631 -0.871  35.206  1.0 97.84 617 A 1 
ATOM 5027  C CD2 . PHE A ? 617 ? -23.443 -3.244  35.323  1.0 97.84 617 A 1 
ATOM 5028  C CE1 . PHE A ? 617 ? -22.301 -0.781  34.841  1.0 97.84 617 A 1 
ATOM 5029  C CE2 . PHE A ? 617 ? -22.113 -3.160  34.958  1.0 97.84 617 A 1 
ATOM 5030  C CZ  . PHE A ? 617 ? -21.541 -1.927  34.717  1.0 97.84 617 A 1 
ATOM 5031  N N   . ARG A ? 618 ? -27.970 -3.058  38.209  1.0 95.53 618 A 1 
ATOM 5032  C CA  . ARG A ? 618 ? -29.396 -3.045  38.517  1.0 95.53 618 A 1 
ATOM 5033  C C   . ARG A ? 618 ? -29.693 -2.155  39.718  1.0 95.53 618 A 1 
ATOM 5034  O O   . ARG A ? 618 ? -30.693 -1.428  39.726  1.0 95.53 618 A 1 
ATOM 5035  C CB  . ARG A ? 618 ? -29.892 -4.470  38.767  1.0 95.53 618 A 1
[truncated: 401,465 more chars]
