# Supplementary material for: A germline JAK2 exon12 mutation and a late somatic CALR mutation in a patient with essential thrombocythemia
Source: Front Oncol. 2024 Jan 4;13:1265022. doi: 10.3389/fonc.2023.1265022 (PMC10794477; doi:10.3389/fonc.2023.1265022)
Supplement: Supplementary file 1 [file DataSheet_1.zip › jak_5c98e/template/evjj.pdb]

ATOM      1  N   PRO A   1     -17.363 -25.657 -43.235  1.00 54.24           N
ATOM      2  CA  PRO A   1     -18.733 -26.079 -42.923  1.00 54.24           C
ATOM      3  C   PRO A   1     -19.539 -24.986 -42.226  1.00 54.24           C
ATOM      4  O   PRO A   1     -18.988 -24.249 -41.409  1.00 54.24           O
ATOM      5  CB  PRO A   1     -18.524 -27.279 -41.994  1.00 54.24           C
ATOM      6  CG  PRO A   1     -17.203 -27.028 -41.356  1.00 54.24           C
ATOM      7  CD  PRO A   1     -16.366 -26.362 -42.411  1.00 54.24           C
ATOM      8  N   PRO A   2     -20.826 -24.884 -42.549  1.00 46.31           N
ATOM      9  CA  PRO A   2     -21.663 -23.859 -41.920  1.00 46.31           C
ATOM     10  C   PRO A   2     -21.965 -24.196 -40.468  1.00 46.31           C
ATOM     11  O   PRO A   2     -21.811 -25.331 -40.012  1.00 46.31           O
ATOM     12  CB  PRO A   2     -22.938 -23.874 -42.769  1.00 46.31           C
ATOM     13  CG  PRO A   2     -23.002 -25.264 -43.306  1.00 46.31           C
ATOM     14  CD  PRO A   2     -21.574 -25.686 -43.533  1.00 46.31           C
ATOM     15  N   LYS A   3     -22.404 -23.174 -39.737  1.00 57.10           N
ATOM     16  CA  LYS A   3     -22.741 -23.344 -38.334  1.00 57.10           C
ATOM     17  C   LYS A   3     -24.082 -24.061 -38.186  1.00 57.10           C
ATOM     18  O   LYS A   3     -24.974 -23.903 -39.025  1.00 57.10           O
ATOM     19  CB  LYS A   3     -22.800 -21.991 -37.632  1.00 57.10           C
ATOM     20  CG  LYS A   3     -21.491 -21.218 -37.666  1.00 57.10           C
ATOM     21  CD  LYS A   3     -21.618 -19.885 -36.946  1.00 57.10           C
ATOM     22  CE  LYS A   3     -20.307 -19.116 -36.974  1.00 57.10           C
ATOM     23  NZ  LYS A   3     -20.416 -17.808 -36.270  1.00 57.10           N
ATOM     24  N   PRO A   4     -24.243 -24.860 -37.134  1.00 52.22           N
ATOM     25  CA  PRO A   4     -25.511 -25.569 -36.932  1.00 52.22           C
ATOM     26  C   PRO A   4     -26.659 -24.608 -36.664  1.00 52.22           C
ATOM     27  O   PRO A   4     -26.468 -23.443 -36.308  1.00 52.22           O
ATOM     28  CB  PRO A   4     -25.236 -26.456 -35.712  1.00 52.22           C
ATOM     29  CG  PRO A   4     -23.745 -26.569 -35.646  1.00 52.22           C
ATOM     30  CD  PRO A   4     -23.225 -25.258 -36.148  1.00 52.22           C
ATOM     31  N   LYS A   5     -27.876 -25.128 -36.848  1.00 58.48           N
ATOM     32  CA  LYS A   5     -29.114 -24.376 -36.631  1.00 58.48           C
ATOM     33  C   LYS A   5     -29.187 -23.130 -37.510  1.00 58.48           C
ATOM     34  O   LYS A   5     -29.830 -22.140 -37.150  1.00 58.48           O
ATOM     35  CB  LYS A   5     -29.288 -24.001 -35.156  1.00 58.48           C
ATOM     36  CG  LYS A   5     -29.361 -25.194 -34.217  1.00 58.48           C
ATOM     37  CD  LYS A   5     -29.542 -24.750 -32.774  1.00 58.48           C
ATOM     38  CE  LYS A   5     -29.620 -25.942 -31.835  1.00 58.48           C
ATOM     39  NZ  LYS A   5     -29.800 -25.522 -30.418  1.00 58.48           N
ATOM     40  N   ASP A   6     -28.533 -23.167 -38.668  1.00 56.44           N
ATOM     41  CA  ASP A   6     -28.536 -22.063 -39.618  1.00 56.44           C
ATOM     42  C   ASP A   6     -29.079 -22.553 -40.952  1.00 56.44           C
ATOM     43  O   ASP A   6     -28.648 -23.594 -41.457  1.00 56.44           O
ATOM     44  CB  ASP A   6     -27.130 -21.482 -39.800  1.00 56.44           C
ATOM     45  CG  ASP A   6     -26.630 -20.761 -38.563  1.00 56.44           C
ATOM     46  OD1 ASP A   6     -27.395 -20.653 -37.583  1.00 56.44           O
ATOM     47  OD2 ASP A   6     -25.469 -20.299 -38.572  1.00 56.44           O
ATOM     48  N   LYS A   7     -30.024 -21.803 -41.515  1.00 53.85           N
ATOM     49  CA  LYS A   7     -30.628 -22.156 -42.796  1.00 53.85           C
ATOM     50  C   LYS A   7     -29.743 -21.635 -43.922  1.00 53.85           C
ATOM     51  O   LYS A   7     -29.739 -20.434 -44.215  1.00 53.85           O
ATOM     52  CB  LYS A   7     -32.039 -21.586 -42.896  1.00 53.85           C
ATOM     53  CG  LYS A   7     -32.995 -22.104 -41.833  1.00 53.85           C
ATOM     54  CD  LYS A   7     -34.380 -21.501 -41.996  1.00 53.85           C
ATOM     55  CE  LYS A   7     -35.337 -22.021 -40.936  1.00 53.85           C
ATOM     56  NZ  LYS A   7     -36.700 -21.440 -41.085  1.00 53.85           N
ATOM     57  N   SER A   8     -28.992 -22.534 -44.554  1.00 52.62           N
ATOM     58  CA  SER A   8     -28.096 -22.190 -45.651  1.00 52.62           C
ATOM     59  C   SER A   8     -28.577 -22.888 -46.913  1.00 52.62           C
ATOM     60  O   SER A   8     -28.627 -24.122 -46.963  1.00 52.62           O
ATOM     61  CB  SER A   8     -26.654 -22.588 -45.329  1.00 52.62           C
ATOM     62  OG  SER A   8     -25.782 -22.250 -46.393  1.00 52.62           O
ATOM     63  N   ASN A   9     -28.929 -22.100 -47.930  1.00 55.76           N
ATOM     64  CA  ASN A   9     -29.408 -22.621 -49.204  1.00 55.76           C
ATOM     65  C   ASN A   9     -28.305 -22.681 -50.256  1.00 55.76           C
ATOM     66  O   ASN A   9     -28.583 -22.569 -51.455  1.00 55.76           O
ATOM     67  CB  ASN A   9     -30.580 -21.780 -49.711  1.00 55.76           C
ATOM     68  CG  ASN A   9     -31.751 -21.772 -48.747  1.00 55.76           C
ATOM     69  OD1 ASN A   9     -31.976 -22.738 -48.018  1.00 55.76           O
ATOM     70  ND2 ASN A   9     -32.503 -20.678 -48.739  1.00 55.76           N
ATOM     71  N   LEU A  10     -27.054 -22.856 -49.829  1.00 52.29           N
ATOM     72  CA  LEU A  10     -25.928 -22.929 -50.759  1.00 52.29           C
ATOM     73  C   LEU A  10     -24.880 -23.851 -50.141  1.00 52.29           C
ATOM     74  O   LEU A  10     -24.168 -23.453 -49.215  1.00 52.29           O
ATOM     75  CB  LEU A  10     -25.358 -21.545 -51.043  1.00 52.29           C
ATOM     76  CG  LEU A  10     -24.177 -21.487 -52.014  1.00 52.29           C
ATOM     77  CD1 LEU A  10     -24.570 -22.046 -53.373  1.00 52.29           C
ATOM     78  CD2 LEU A  10     -23.658 -20.063 -52.145  1.00 52.29           C
ATOM     79  N   LEU A  11     -24.796 -25.075 -50.657  1.00 51.43           N
ATOM     80  CA  LEU A  11     -23.845 -26.078 -50.182  1.00 51.43           C
ATOM     81  C   LEU A  11     -22.967 -26.490 -51.360  1.00 51.43           C
ATOM     82  O   LEU A  11     -23.395 -27.261 -52.224  1.00 51.43           O
ATOM     83  CB  LEU A  11     -24.570 -27.279 -49.579  1.00 51.43           C
ATOM     84  CG  LEU A  11     -25.472 -26.993 -48.377  1.00 51.43           C
ATOM     85  CD1 LEU A  11     -26.124 -28.274 -47.878  1.00 51.43           C
ATOM     86  CD2 LEU A  11     -24.687 -26.318 -47.263  1.00 51.43           C
ATOM     87  N   VAL A  12     -21.741 -25.975 -51.392  1.00 46.70           N
ATOM     88  CA  VAL A  12     -20.784 -26.262 -52.454  1.00 46.70           C
ATOM     89  C   VAL A  12     -19.661 -27.103 -51.863  1.00 46.70           C
ATOM     90  O   VAL A  12     -18.989 -26.678 -50.915  1.00 46.70           O
ATOM     91  CB  VAL A  12     -20.235 -24.975 -53.087  1.00 46.70           C
ATOM     92  CG1 VAL A  12     -19.241 -25.308 -54.190  1.00 46.70           C
ATOM     93  CG2 VAL A  12     -21.373 -24.122 -53.627  1.00 46.70           C
ATOM     94  N   PHE A  13     -19.458 -28.296 -52.422  1.00 42.72           N
ATOM     95  CA  PHE A  13     -18.408 -29.209 -51.969  1.00 42.72           C
ATOM     96  C   PHE A  13     -17.687 -29.738 -53.205  1.00 42.72           C
ATOM     97  O   PHE A  13     -18.182 -30.648 -53.877  1.00 42.72           O
ATOM     98  CB  PHE A  13     -18.983 -30.345 -51.131  1.00 42.72           C
ATOM     99  CG  PHE A  13     -19.647 -29.889 -49.864  1.00 42.72           C
ATOM    100  CD1 PHE A  13     -21.005 -29.618 -49.835  1.00 42.72           C
ATOM    101  CD2 PHE A  13     -18.912 -29.731 -48.700  1.00 42.72           C
ATOM    102  CE1 PHE A  13     -21.618 -29.198 -48.669  1.00 42.72           C
ATOM    103  CE2 PHE A  13     -19.519 -29.311 -47.531  1.00 42.72           C
ATOM    104  CZ  PHE A  13     -20.874 -29.044 -47.516  1.00 42.72           C
ATOM    105  N   ARG A  14     -16.523 -29.166 -53.499  1.00 41.13           N
ATOM    106  CA  ARG A  14     -15.727 -29.575 -54.654  1.00 41.13           C
ATOM    107  C   ARG A  14     -15.069 -30.915 -54.353  1.00 41.13           C
ATOM    108  O   ARG A  14     -14.055 -30.982 -53.655  1.00 41.13           O
ATOM    109  CB  ARG A  14     -14.687 -28.512 -54.987  1.00 41.13           C
ATOM    110  CG  ARG A  14     -15.276 -27.151 -55.323  1.00 41.13           C
ATOM    111  CD  ARG A  14     -14.186 -26.141 -55.642  1.00 41.13           C
ATOM    112  NE  ARG A  14     -14.736 -24.832 -55.972  1.00 41.13           N
ATOM    113  CZ  ARG A  14     -14.006 -23.772 -56.292  1.00 41.13           C
ATOM    114  NH1 ARG A  14     -12.685 -23.830 -56.336  1.00 41.13           N
ATOM    115  NH2 ARG A  14     -14.617 -22.625 -56.576  1.00 41.13           N
ATOM    116  N   THR A  15     -15.647 -31.992 -54.880  1.00 40.27           N
ATOM    117  CA  THR A  15     -15.120 -33.336 -54.665  1.00 40.27           C
ATOM    118  C   THR A  15     -13.914 -33.547 -55.571  1.00 40.27           C
ATOM    119  O   THR A  15     -14.051 -33.598 -56.798  1.00 40.27           O
ATOM    120  CB  THR A  15     -16.197 -34.383 -54.933  1.00 40.27           C
ATOM    121  OG1 THR A  15     -16.646 -34.273 -56.290  1.00 40.27           O
ATOM    122  CG2 THR A  15     -17.380 -34.182 -53.996  1.00 40.27           C
ATOM    123  N   ASN A  16     -12.733 -33.672 -54.971  1.00 44.94           N
ATOM    124  CA  ASN A  16     -11.491 -33.882 -55.701  1.00 44.94           C
ATOM    125  C   ASN A  16     -10.879 -35.208 -55.275  1.00 44.94           C
ATOM    126  O   ASN A  16     -10.825 -35.516 -54.080  1.00 44.94           O
ATOM    127  CB  ASN A  16     -10.505 -32.736 -55.454  1.00 44.94           C
ATOM    128  CG  ASN A  16     -11.051 -31.393 -55.895  1.00 44.94           C
ATOM    129  OD1 ASN A  16     -11.846 -31.310 -56.831  1.00 44.94           O
ATOM    130  ND2 ASN A  16     -10.624 -30.330 -55.222  1.00 44.94           N
ATOM    131  N   GLY A  17     -10.421 -35.987 -56.252  1.00 42.65           N
ATOM    132  CA  GLY A  17      -9.822 -37.276 -55.972  1.00 42.65           C
ATOM    133  C   GLY A  17      -8.313 -37.223 -55.856  1.00 42.65           C
ATOM    134  O   GLY A  17      -7.608 -38.043 -56.451  1.00 42.65           O
ATOM    135  N   VAL A  18      -7.806 -36.260 -55.092  1.00 38.08           N
ATOM    136  CA  VAL A  18      -6.374 -36.084 -54.878  1.00 38.08           C
ATOM    137  C   VAL A  18      -6.112 -36.343 -53.400  1.00 38.08           C
ATOM    138  O   VAL A  18      -6.401 -35.493 -52.548  1.00 38.08           O
ATOM    139  CB  VAL A  18      -5.890 -34.691 -55.294  1.00 38.08           C
ATOM    140  CG1 VAL A  18      -4.388 -34.566 -55.083  1.00 38.08           C
ATOM    141  CG2 VAL A  18      -6.255 -34.414 -56.745  1.00 38.08           C
ATOM    142  N   SER A  19      -5.565 -37.515 -53.088  1.00 38.08           N
ATOM    143  CA  SER A  19      -5.272 -37.887 -51.715  1.00 38.08           C
ATOM    144  C   SER A  19      -3.824 -37.542 -51.371  1.00 38.08           C
ATOM    145  O   SER A  19      -3.086 -36.968 -52.176  1.00 38.08           O
ATOM    146  CB  SER A  19      -5.553 -39.373 -51.495  1.00 38.08           C
ATOM    147  OG  SER A  19      -4.751 -40.175 -52.345  1.00 38.08           O
ATOM    148  N   ASP A  20      -3.416 -37.900 -50.151  1.00 36.32           N
ATOM    149  CA  ASP A  20      -2.062 -37.643 -49.654  1.00 36.32           C
ATOM    150  C   ASP A  20      -1.721 -36.156 -49.712  1.00 36.32           C
ATOM    151  O   ASP A  20      -0.632 -35.765 -50.137  1.00 36.32           O
ATOM    152  CB  ASP A  20      -1.024 -38.472 -50.415  1.00 36.32           C
ATOM    153  CG  ASP A  20      -1.258 -39.964 -50.282  1.00 36.32           C
ATOM    154  OD1 ASP A  20      -1.786 -40.393 -49.235  1.00 36.32           O
ATOM    155  OD2 ASP A  20      -0.914 -40.707 -51.225  1.00 36.32           O
ATOM    156  N   VAL A  21      -2.659 -35.321 -49.281  1.00 32.42           N
ATOM    157  CA  VAL A  21      -2.496 -33.872 -49.261  1.00 32.42           C
ATOM    158  C   VAL A  21      -2.525 -33.421 -47.802  1.00 32.42           C
ATOM    159  O   VAL A  21      -3.576 -33.507 -47.149  1.00 32.42           O
ATOM    160  CB  VAL A  21      -3.584 -33.168 -50.082  1.00 32.42           C
ATOM    161  CG1 VAL A  21      -3.392 -31.659 -50.031  1.00 32.42           C
ATOM    162  CG2 VAL A  21      -3.569 -33.665 -51.519  1.00 32.42           C
ATOM    163  N   PRO A  22      -1.409 -32.948 -47.246  1.00 34.34           N
ATOM    164  CA  PRO A  22      -1.419 -32.481 -45.852  1.00 34.34           C
ATOM    165  C   PRO A  22      -2.286 -31.240 -45.700  1.00 34.34           C
ATOM    166  O   PRO A  22      -2.175 -30.287 -46.475  1.00 34.34           O
ATOM    167  CB  PRO A  22       0.058 -32.177 -45.566  1.00 34.34           C
ATOM    168  CG  PRO A  22       0.821 -32.932 -46.614  1.00 34.34           C
ATOM    169  CD  PRO A  22      -0.057 -32.929 -47.826  1.00 34.34           C
ATOM    170  N   THR A  23      -3.153 -31.259 -44.692  1.00 33.23           N
ATOM    171  CA  THR A  23      -4.040 -30.132 -44.446  1.00 33.23           C
ATOM    172  C   THR A  23      -3.268 -28.958 -43.852  1.00 33.23           C
ATOM    173  O   THR A  23      -2.230 -29.128 -43.207  1.00 33.23           O
ATOM    174  CB  THR A  23      -5.176 -30.536 -43.506  1.00 33.23           C
ATOM    175  OG1 THR A  23      -4.631 -30.978 -42.256  1.00 33.23           O
ATOM    176  CG2 THR A  23      -6.000 -31.659 -44.119  1.00 33.23           C
ATOM    177  N   SER A  24      -3.791 -27.756 -44.077  1.00 32.74           N
ATOM    178  CA  SER A  24      -3.151 -26.561 -43.557  1.00 32.74           C
ATOM    179  C   SER A  24      -3.359 -26.461 -42.046  1.00 32.74           C
ATOM    180  O   SER A  24      -4.411 -26.847 -41.528  1.00 32.74           O
ATOM    181  CB  SER A  24      -3.708 -25.315 -44.241  1.00 32.74           C
ATOM    182  OG  SER A  24      -3.481 -25.357 -45.639  1.00 32.74           O
ATOM    183  N   PRO A  25      -2.365 -25.956 -41.316  1.00 34.49           N
ATOM    184  CA  PRO A  25      -2.518 -25.814 -39.864  1.00 34.49           C
ATOM    185  C   PRO A  25      -3.614 -24.817 -39.515  1.00 34.49           C
ATOM    186  O   PRO A  25      -3.837 -23.830 -40.219  1.00 34.49           O
ATOM    187  CB  PRO A  25      -1.142 -25.315 -39.406  1.00 34.49           C
ATOM    188  CG  PRO A  25      -0.205 -25.701 -40.508  1.00 34.49           C
ATOM    189  CD  PRO A  25      -1.010 -25.599 -41.767  1.00 34.49           C
ATOM    190  N   THR A  26      -4.302 -25.091 -38.410  1.00 33.66           N
ATOM    191  CA  THR A  26      -5.382 -24.221 -37.965  1.00 33.66           C
ATOM    192  C   THR A  26      -4.818 -22.913 -37.424  1.00 33.66           C
ATOM    193  O   THR A  26      -3.867 -22.912 -36.636  1.00 33.66           O
ATOM    194  CB  THR A  26      -6.220 -24.917 -36.894  1.00 33.66           C
ATOM    195  OG1 THR A  26      -5.392 -25.242 -35.771  1.00 33.66           O
ATOM    196  CG2 THR A  26      -6.837 -26.194 -37.448  1.00 33.66           C
ATOM    197  N   LEU A  27      -5.406 -21.799 -37.849  1.00 31.48           N
ATOM    198  CA  LEU A  27      -4.973 -20.472 -37.412  1.00 31.48           C
ATOM    199  C   LEU A  27      -5.741 -20.011 -36.177  1.00 31.48           C
ATOM    200  O   LEU A  27      -6.184 -18.868 -36.082  1.00 31.48           O
ATOM    201  CB  LEU A  27      -5.126 -19.475 -38.555  1.00 31.48           C
ATOM    202  CG  LEU A  27      -4.331 -19.774 -39.828  1.00 31.48           C
ATOM    203  CD1 LEU A  27      -4.576 -18.702 -40.879  1.00 31.48           C
ATOM    204  CD2 LEU A  27      -2.847 -19.897 -39.518  1.00 31.48           C
ATOM    205  N   GLN A  28      -5.906 -20.915 -35.213  1.00 31.03           N
ATOM    206  CA  GLN A  28      -6.625 -20.626 -33.973  1.00 31.03           C
ATOM    207  C   GLN A  28      -5.609 -20.120 -32.953  1.00 31.03           C
ATOM    208  O   GLN A  28      -5.032 -20.890 -32.185  1.00 31.03           O
ATOM    209  CB  GLN A  28      -7.366 -21.860 -33.473  1.00 31.03           C
ATOM    210  CG  GLN A  28      -8.217 -21.615 -32.237  1.00 31.03           C
ATOM    211  CD  GLN A  28      -8.936 -22.864 -31.767  1.00 31.03           C
ATOM    212  OE1 GLN A  28      -8.790 -23.936 -32.354  1.00 31.03           O
ATOM    213  NE2 GLN A  28      -9.718 -22.732 -30.702  1.00 31.03           N
ATOM    214  N   ARG A  29      -5.390 -18.807 -32.954  1.00 31.16           N
ATOM    215  CA  ARG A  29      -4.447 -18.242 -31.997  1.00 31.16           C
ATOM    216  C   ARG A  29      -5.181 -17.764 -30.747  1.00 31.16           C
ATOM    217  O   ARG A  29      -6.287 -17.222 -30.846  1.00 31.16           O
ATOM    218  CB  ARG A  29      -3.680 -17.077 -32.616  1.00 31.16           C
ATOM    219  CG  ARG A  29      -2.822 -17.466 -33.809  1.00 31.16           C
ATOM    220  CD  ARG A  29      -2.037 -16.277 -34.339  1.00 31.16           C
ATOM    221  NE  ARG A  29      -1.189 -16.644 -35.467  1.00 31.16           N
ATOM    222  CZ  ARG A  29      -0.385 -15.804 -36.105  1.00 31.16           C
ATOM    223  NH1 ARG A  29      -0.293 -14.533 -35.751  1.00 31.16           N
ATOM    224  NH2 ARG A  29       0.345 -16.252 -37.123  1.00 31.16           N
ATOM    225  N   PRO A  30      -4.590 -17.968 -29.571  1.00 36.36           N
ATOM    226  CA  PRO A  30      -5.243 -17.528 -28.330  1.00 36.36           C
ATOM    227  C   PRO A  30      -5.422 -16.017 -28.304  1.00 36.36           C
ATOM    228  O   PRO A  30      -4.492 -15.257 -28.584  1.00 36.36           O
ATOM    229  CB  PRO A  30      -4.279 -18.005 -27.236  1.00 36.36           C
ATOM    230  CG  PRO A  30      -3.512 -19.121 -27.866  1.00 36.36           C
ATOM    231  CD  PRO A  30      -3.365 -18.742 -29.309  1.00 36.36           C
ATOM    232  N   THR A  31      -6.636 -15.586 -27.963  1.00 39.38           N
ATOM    233  CA  THR A  31      -6.966 -14.166 -27.936  1.00 39.38           C
ATOM    234  C   THR A  31      -6.276 -13.465 -26.773  1.00 39.38           C
ATOM    235  O   THR A  31      -6.780 -13.473 -25.645  1.00 39.38           O
ATOM    236  CB  THR A  31      -8.481 -13.968 -27.846  1.00 39.38           C
ATOM    237  OG1 THR A  31      -8.977 -14.588 -26.654  1.00 39.38           O
ATOM    238  CG2 THR A  31      -9.170 -14.582 -29.056  1.00 39.38           C
ATOM    239  N   HIS A  32      -5.122 -12.855 -27.039  1.00 46.57           N
ATOM    240  CA  HIS A  32      -4.369 -12.106 -26.039  1.00 46.57           C
ATOM    241  C   HIS A  32      -3.803 -10.860 -26.706  1.00 46.57           C
ATOM    242  O   HIS A  32      -2.859 -10.951 -27.498  1.00 46.57           O
ATOM    243  CB  HIS A  32      -3.254 -12.956 -25.429  1.00 46.57           C
ATOM    244  CG  HIS A  32      -3.750 -14.103 -24.605  1.00 46.57           C
ATOM    245  ND1 HIS A  32      -3.974 -14.003 -23.249  1.00 46.57           N
ATOM    246  CD2 HIS A  32      -4.067 -15.375 -24.946  1.00 46.57           C
ATOM    247  CE1 HIS A  32      -4.406 -15.164 -22.789  1.00 46.57           C
ATOM    248  NE2 HIS A  32      -4.472 -16.013 -23.799  1.00 46.57           N
ATOM    249  N   MET A  33      -4.379  -9.704 -26.390  1.00 52.48           N
ATOM    250  CA  MET A  33      -3.948  -8.435 -26.973  1.00 52.48           C
ATOM    251  C   MET A  33      -2.566  -8.086 -26.439  1.00 52.48           C
ATOM    252  O   MET A  33      -2.423  -7.599 -25.315  1.00 52.48           O
ATOM    253  CB  MET A  33      -4.955  -7.336 -26.658  1.00 52.48           C
ATOM    254  CG  MET A  33      -6.355  -7.606 -27.186  1.00 52.48           C
ATOM    255  SD  MET A  33      -7.511  -6.281 -26.789  1.00 52.48           S
ATOM    256  CE  MET A  33      -7.413  -6.273 -25.001  1.00 52.48           C
ATOM    257  N   ASN A  34      -1.536  -8.336 -27.248  1.00 63.89           N
ATOM    258  CA  ASN A  34      -0.159  -8.040 -26.882  1.00 63.89           C
ATOM    259  C   ASN A  34       0.256  -6.621 -27.252  1.00 63.89           C
ATOM    260  O   ASN A  34       1.451  -6.359 -27.430  1.00 63.89           O
ATOM    261  CB  ASN A  34       0.787  -9.052 -27.533  1.00 63.89           C
ATOM    262  CG  ASN A  34       0.507 -10.477 -27.097  1.00 63.89           C
ATOM    263  OD1 ASN A  34       0.039 -10.717 -25.984  1.00 63.89           O
ATOM    264  ND2 ASN A  34       0.793 -11.431 -27.975  1.00 63.89           N
ATOM    265  N   GLN A  35      -0.703  -5.701 -27.373  1.00 71.29           N
ATOM    266  CA  GLN A  35      -0.408  -4.312 -27.735  1.00 71.29           C
ATOM    267  C   GLN A  35      -1.523  -3.443 -27.148  1.00 71.29           C
ATOM    268  O   GLN A  35      -2.574  -3.260 -27.765  1.00 71.29           O
ATOM    269  CB  GLN A  35      -0.294  -4.143 -29.243  1.00 71.29           C
ATOM    270  CG  GLN A  35       0.038  -2.728 -29.690  1.00 71.29           C
ATOM    271  CD  GLN A  35       0.136  -2.604 -31.198  1.00 71.29           C
ATOM    272  OE1 GLN A  35      -0.002  -3.589 -31.924  1.00 71.29           O
ATOM    273  NE2 GLN A  35       0.376  -1.390 -31.678  1.00 71.29           N
ATOM    274  N   MET A  36      -1.277  -2.918 -25.950  1.00 76.12           N
ATOM    275  CA  MET A  36      -2.265  -2.083 -25.281  1.00 76.12           C
ATOM    276  C   MET A  36      -2.356  -0.722 -25.960  1.00 76.12           C
ATOM    277  O   MET A  36      -1.358  -0.003 -26.072  1.00 76.12           O
ATOM    278  CB  MET A  36      -1.908  -1.916 -23.805  1.00 76.12           C
ATOM    279  CG  MET A  36      -1.930  -3.209 -23.008  1.00 76.12           C
ATOM    280  SD  MET A  36      -1.554  -2.950 -21.264  1.00 76.12           S
ATOM    281  CE  MET A  36      -1.711  -4.617 -20.630  1.00 76.12           C
ATOM    282  N   VAL A  37      -3.557  -0.371 -26.414  1.00 79.19           N
ATOM    283  CA  VAL A  37      -3.821   0.905 -27.070  1.00 79.19           C
ATOM    284  C   VAL A  37      -4.980   1.564 -26.336  1.00 79.19           C
ATOM    285  O   VAL A  37      -6.121   1.093 -26.419  1.00 79.19           O
ATOM    286  CB  VAL A  37      -4.144   0.738 -28.562  1.00 79.19           C
ATOM    287  CG1 VAL A  37      -4.486   2.084 -29.183  1.00 79.19           C
ATOM    288  CG2 VAL A  37      -2.975   0.092 -29.291  1.00 79.19           C
ATOM    289  N   PHE A  38      -4.693   2.648 -25.619  1.00 80.23           N
ATOM    290  CA  PHE A  38      -5.717   3.364 -24.874  1.00 80.23           C
ATOM    291  C   PHE A  38      -5.320   4.828 -24.761  1.00 80.23           C
ATOM    292  O   PHE A  38      -4.155   5.193 -24.938  1.00 80.23           O
ATOM    293  CB  PHE A  38      -5.938   2.751 -23.484  1.00 80.23           C
ATOM    294  CG  PHE A  38      -4.690   2.668 -22.649  1.00 80.23           C
ATOM    295  CD1 PHE A  38      -4.352   3.692 -21.779  1.00 80.23           C
ATOM    296  CD2 PHE A  38      -3.860   1.562 -22.728  1.00 80.23           C
ATOM    297  CE1 PHE A  38      -3.206   3.617 -21.009  1.00 80.23           C
ATOM    298  CE2 PHE A  38      -2.713   1.481 -21.961  1.00 80.23           C
ATOM    299  CZ  PHE A  38      -2.386   2.509 -21.100  1.00 80.23           C
ATOM    300  N   HIS A  39      -6.310   5.665 -24.463  1.00 82.47           N
ATOM    301  CA  HIS A  39      -6.085   7.097 -24.343  1.00 82.47           C
ATOM    302  C   HIS A  39      -5.609   7.452 -22.939  1.00 82.47           C
ATOM    303  O   HIS A  39      -5.985   6.816 -21.951  1.00 82.47           O
ATOM    304  CB  HIS A  39      -7.363   7.868 -24.673  1.00 82.47           C
ATOM    305  CG  HIS A  39      -7.194   9.356 -24.657  1.00 82.47           C
ATOM    306  ND1 HIS A  39      -6.496  10.037 -25.630  1.00 82.47           N
ATOM    307  CD2 HIS A  39      -7.633  10.293 -23.783  1.00 82.47           C
ATOM    308  CE1 HIS A  39      -6.513  11.330 -25.359  1.00 82.47           C
ATOM    309  NE2 HIS A  39      -7.196  11.512 -24.243  1.00 82.47           N
ATOM    310  N   LYS A  40      -4.770   8.481 -22.862  1.00 83.40           N
ATOM    311  CA  LYS A  40      -4.220   8.955 -21.599  1.00 83.40           C
ATOM    312  C   LYS A  40      -4.959  10.210 -21.156  1.00 83.40           C
ATOM    313  O   LYS A  40      -5.110  11.156 -21.937  1.00 83.40           O
ATOM    314  CB  LYS A  40      -2.723   9.242 -21.730  1.00 83.40           C
ATOM    315  CG  LYS A  40      -2.085   9.793 -20.465  1.00 83.40           C
ATOM    316  CD  LYS A  40      -0.618  10.125 -20.686  1.00 83.40           C
ATOM    317  CE  LYS A  40       0.020  10.673 -19.419  1.00 83.40           C
ATOM    318  NZ  LYS A  40       1.458  11.003 -19.620  1.00 83.40           N
ATOM    319  N   ILE A  41      -5.416  10.215 -19.906  1.00 85.48           N
ATOM    320  CA  ILE A  41      -6.123  11.348 -19.322  1.00 85.48           C
ATOM    321  C   ILE A  41      -5.402  11.755 -18.046  1.00 85.48           C
ATOM    322  O   ILE A  41      -5.149  10.914 -17.176  1.00 85.48           O
ATOM    323  CB  ILE A  41      -7.599  11.016 -19.029  1.00 85.48           C
ATOM    324  CG1 ILE A  41      -8.337  10.675 -20.326  1.00 85.48           C
ATOM    325  CG2 ILE A  41      -8.277  12.176 -18.315  1.00 85.48           C
ATOM    326  CD1 ILE A  41      -9.806  10.372 -20.133  1.00 85.48           C
ATOM    327  N   ARG A  42      -5.071  13.039 -17.937  1.00 81.07           N
ATOM    328  CA  ARG A  42      -4.368  13.536 -16.766  1.00 81.07           C
ATOM    329  C   ARG A  42      -5.282  13.531 -15.543  1.00 81.07           C
ATOM    330  O   ARG A  42      -6.512  13.541 -15.648  1.00 81.07           O
ATOM    331  CB  ARG A  42      -3.837  14.947 -17.019  1.00 81.07           C
ATOM    332  CG  ARG A  42      -2.853  15.041 -18.174  1.00 81.07           C
ATOM    333  CD  ARG A  42      -2.388  16.471 -18.392  1.00 81.07           C
ATOM    334  NE  ARG A  42      -3.496  17.361 -18.718  1.00 81.07           N
ATOM    335  CZ  ARG A  42      -3.368  18.658 -18.965  1.00 81.07           C
ATOM    336  NH1 ARG A  42      -2.187  19.254 -18.933  1.00 81.07           N
ATOM    337  NH2 ARG A  42      -4.451  19.374 -19.253  1.00 81.07           N
ATOM    338  N   ASN A  43      -4.657  13.514 -14.364  1.00 82.55           N
ATOM    339  CA  ASN A  43      -5.414  13.494 -13.118  1.00 82.55           C
ATOM    340  C   ASN A  43      -5.913  14.879 -12.729  1.00 82.55           C
ATOM    341  O   ASN A  43      -6.938  14.994 -12.047  1.00 82.55           O
ATOM    342  CB  ASN A  43      -4.556  12.909 -11.994  1.00 82.55           C
ATOM    343  CG  ASN A  43      -5.341  12.689 -10.715  1.00 82.55           C
ATOM    344  OD1 ASN A  43      -6.556  12.492 -10.743  1.00 82.55           O
ATOM    345  ND2 ASN A  43      -4.648  12.722  -9.583  1.00 82.55           N
ATOM    346  N   GLU A  44      -5.214  15.935 -13.151  1.00 81.30           N
ATOM    347  CA  GLU A  44      -5.629  17.290 -12.807  1.00 81.30           C
ATOM    348  C   GLU A  44      -6.899  17.712 -13.533  1.00 81.30           C
ATOM    349  O   GLU A  44      -7.561  18.660 -13.096  1.00 81.30           O
ATOM    350  CB  GLU A  44      -4.502  18.279 -13.113  1.00 81.30           C
ATOM    351  CG  GLU A  44      -4.073  18.301 -14.571  1.00 81.30           C
ATOM    352  CD  GLU A  44      -2.955  19.289 -14.834  1.00 81.30           C
ATOM    353  OE1 GLU A  44      -2.519  19.964 -13.878  1.00 81.30           O
ATOM    354  OE2 GLU A  44      -2.510  19.391 -15.997  1.00 81.30           O
ATOM    355  N   ASP A  45      -7.253  17.037 -14.624  1.00 87.30           N
ATOM    356  CA  ASP A  45      -8.457  17.349 -15.382  1.00 87.30           C
ATOM    357  C   ASP A  45      -9.681  16.593 -14.882  1.00 87.30           C
ATOM    358  O   ASP A  45     -10.735  16.650 -15.525  1.00 87.30           O
ATOM    359  CB  ASP A  45      -8.235  17.053 -16.868  1.00 87.30           C
ATOM    360  CG  ASP A  45      -7.096  17.860 -17.459  1.00 87.30           C
ATOM    361  OD1 ASP A  45      -6.852  18.987 -16.980  1.00 87.30           O
ATOM    362  OD2 ASP A  45      -6.443  17.367 -18.403  1.00 87.30           O
ATOM    363  N   LEU A  46      -9.569  15.890 -13.757  1.00 91.23           N
ATOM    364  CA  LEU A  46     -10.672  15.124 -13.192  1.00 91.23           C
ATOM    365  C   LEU A  46     -10.878  15.541 -11.745  1.00 91.23           C
ATOM    366  O   LEU A  46      -9.937  15.508 -10.946  1.00 91.23           O
ATOM    367  CB  LEU A  46     -10.402  13.618 -13.278  1.00 91.23           C
ATOM    368  CG  LEU A  46     -10.186  13.045 -14.681  1.00 91.23           C
ATOM    369  CD1 LEU A  46      -9.895  11.554 -14.612  1.00 91.23           C
ATOM    370  CD2 LEU A  46     -11.393  13.319 -15.565  1.00 91.23           C
ATOM    371  N   ILE A  47     -12.106  15.930 -11.412  1.00 91.70           N
ATOM    372  CA  ILE A  47     -12.470  16.355 -10.065  1.00 91.70           C
ATOM    373  C   ILE A  47     -13.563  15.425  -9.559  1.00 91.70           C
ATOM    374  O   ILE A  47     -14.613  15.287 -10.199  1.00 91.70           O
ATOM    375  CB  ILE A  47     -12.935  17.819 -10.032  1.00 91.70           C
ATOM    376  CG1 ILE A  47     -11.817  18.745 -10.514  1.00 91.70           C
ATOM    377  CG2 ILE A  47     -13.384  18.203  -8.630  1.00 91.70           C
ATOM    378  CD1 ILE A  47     -12.193  20.211 -10.510  1.00 91.70           C
ATOM    379  N   PHE A  48     -13.317  14.791  -8.416  1.00 91.75           N
ATOM    380  CA  PHE A  48     -14.293  13.874  -7.846  1.00 91.75           C
ATOM    381  C   PHE A  48     -15.471  14.642  -7.259  1.00 91.75           C
ATOM    382  O   PHE A  48     -15.308  15.722  -6.685  1.00 91.75           O
ATOM    383  CB  PHE A  48     -13.642  13.006  -6.768  1.00 91.75           C
ATOM    384  CG  PHE A  48     -12.523  12.144  -7.278  1.00 91.75           C
ATOM    385  CD1 PHE A  48     -11.213  12.593  -7.244  1.00 91.75           C
ATOM    386  CD2 PHE A  48     -12.781  10.883  -7.791  1.00 91.75           C
ATOM    387  CE1 PHE A  48     -10.181  11.802  -7.712  1.00 91.75           C
ATOM    388  CE2 PHE A  48     -11.753  10.087  -8.260  1.00 91.75           C
ATOM    389  CZ  PHE A  48     -10.452  10.547  -8.221  1.00 91.75           C
ATOM    390  N   ASN A  49     -16.667  14.074  -7.407  1.00 91.08           N
ATOM    391  CA  ASN A  49     -17.878  14.698  -6.886  1.00 91.08           C
ATOM    392  C   ASN A  49     -18.567  13.780  -5.885  1.00 91.08           C
ATOM    393  O   ASN A  49     -18.355  13.901  -4.674  1.00 91.08           O
ATOM    394  CB  ASN A  49     -18.831  15.054  -8.029  1.00 91.08           C
ATOM    395  CG  ASN A  49     -18.216  16.022  -9.020  1.00 91.08           C
ATOM    396  OD1 ASN A  49     -17.375  16.846  -8.661  1.00 91.08           O
ATOM    397  ND2 ASN A  49     -18.636  15.929 -10.277  1.00 91.08           N
ATOM    398  N   GLU A  50     -19.390  12.862  -6.379  1.00 86.15           N
ATOM    399  CA  GLU A  50     -20.107  11.909  -5.546  1.00 86.15           C
ATOM    400  C   GLU A  50     -19.726  10.488  -5.941  1.00 86.15           C
ATOM    401  O   GLU A  50     -18.998  10.259  -6.910  1.00 86.15           O
ATOM    402  CB  GLU A  50     -21.625  12.107  -5.661  1.00 86.15           C
ATOM    403  CG  GLU A  50     -22.171  11.910  -7.066  1.00 86.15           C
ATOM    404  CD  GLU A  50     -23.670  12.121  -7.142  1.00 86.15           C
ATOM    405  OE1 GLU A  50     -24.285  12.414  -6.095  1.00 86.15           O
ATOM    406  OE2 GLU A  50     -24.234  11.994  -8.250  1.00 86.15           O
ATOM    407  N   SER A  51     -20.231   9.528  -5.173  1.00 89.22           N
ATOM    408  CA  SER A  51     -19.968   8.113  -5.397  1.00 89.22           C
ATOM    409  C   SER A  51     -21.251   7.424  -5.840  1.00 89.22           C
ATOM    410  O   SER A  51     -22.303   7.601  -5.217  1.00 89.22           O
ATOM    411  CB  SER A  51     -19.420   7.450  -4.132  1.00 89.22           C
ATOM    412  OG  SER A  51     -19.165   6.073  -4.347  1.00 89.22           O
ATOM    413  N   LEU A  52     -21.159   6.642  -6.913  1.00 85.39           N
ATOM    414  CA  LEU A  52     -22.297   5.909  -7.448  1.00 85.39           C
ATOM    415  C   LEU A  52     -22.338   4.458  -6.988  1.00 85.39           C
ATOM    416  O   LEU A  52     -23.248   3.723  -7.382  1.00 85.39           O
ATOM    417  CB  LEU A  52     -22.287   5.963  -8.980  1.00 85.39           C
ATOM    418  CG  LEU A  52     -22.354   7.354  -9.611  1.00 85.39           C
ATOM    419  CD1 LEU A  52     -22.329   7.256 -11.128  1.00 85.39           C
ATOM    420  CD2 LEU A  52     -23.593   8.100  -9.138  1.00 85.39           C
ATOM    421  N   GLY A  53     -21.380   4.030  -6.170  1.00 80.93           N
ATOM    422  CA  GLY A  53     -21.346   2.661  -5.696  1.00 80.93           C
ATOM    423  C   GLY A  53     -19.970   2.037  -5.789  1.00 80.93           C
ATOM    424  O   GLY A  53     -18.956   2.740  -5.741  1.00 80.93           O
ATOM    425  N   GLN A  54     -19.921   0.713  -5.923  1.00 81.18           N
ATOM    426  CA  GLN A  54     -18.653   0.000  -6.024  1.00 81.18           C
ATOM    427  C   GLN A  54     -18.895  -1.331  -6.717  1.00 81.18           C
ATOM    428  O   GLN A  54     -19.822  -2.061  -6.351  1.00 81.18           O
ATOM    429  CB  GLN A  54     -18.031  -0.219  -4.640  1.00 81.18           C
ATOM    430  CG  GLN A  54     -16.707  -0.964  -4.666  1.00 81.18           C
ATOM    431  CD  GLN A  54     -16.111  -1.141  -3.283  1.00 81.18           C
ATOM    432  OE1 GLN A  54     -16.686  -0.704  -2.286  1.00 81.18           O
ATOM    433  NE2 GLN A  54     -14.952  -1.786  -3.216  1.00 81.18           N
ATOM    434  N   GLY A  55     -18.065  -1.642  -7.709  1.00 78.87           N
ATOM    435  CA  GLY A  55     -18.176  -2.884  -8.449  1.00 78.87           C
ATOM    436  C   GLY A  55     -17.598  -4.063  -7.698  1.00 78.87           C
ATOM    437  O   GLY A  55     -17.562  -4.091  -6.462  1.00 78.87           O
ATOM    438  N   THR A  56     -17.134  -5.057  -8.456  1.00 79.09           N
ATOM    439  CA  THR A  56     -16.549  -6.245  -7.843  1.00 79.09           C
ATOM    440  C   THR A  56     -15.145  -5.969  -7.319  1.00 79.09           C
ATOM    441  O   THR A  56     -14.819  -6.339  -6.186  1.00 79.09           O
ATOM    442  CB  THR A  56     -16.526  -7.399  -8.845  1.00 79.09           C
ATOM    443  OG1 THR A  56     -17.841  -7.595  -9.382  1.00 79.09           O
ATOM    444  CG2 THR A  56     -16.071  -8.682  -8.167  1.00 79.09           C
ATOM    445  N   PHE A  57     -14.303  -5.320  -8.126  1.00 85.72           N
ATOM    446  CA  PHE A  57     -12.950  -4.976  -7.713  1.00 85.72           C
ATOM    447  C   PHE A  57     -12.636  -3.490  -7.798  1.00 85.72           C
ATOM    448  O   PHE A  57     -11.614  -3.067  -7.248  1.00 85.72           O
ATOM    449  CB  PHE A  57     -11.916  -5.745  -8.552  1.00 85.72           C
ATOM    450  CG  PHE A  57     -11.979  -7.236  -8.377  1.00 85.72           C
ATOM    451  CD1 PHE A  57     -11.360  -7.846  -7.299  1.00 85.72           C
ATOM    452  CD2 PHE A  57     -12.652  -8.027  -9.294  1.00 85.72           C
ATOM    453  CE1 PHE A  57     -11.414  -9.218  -7.136  1.00 85.72           C
ATOM    454  CE2 PHE A  57     -12.709  -9.399  -9.137  1.00 85.72           C
ATOM    455  CZ  PHE A  57     -12.089  -9.995  -8.056  1.00 85.72           C
ATOM    456  N   THR A  58     -13.467  -2.690  -8.461  1.00 87.46           N
ATOM    457  CA  THR A  58     -13.235  -1.263  -8.608  1.00 87.46           C
ATOM    458  C   THR A  58     -14.370  -0.479  -7.961  1.00 87.46           C
ATOM    459  O   THR A  58     -15.486  -0.979  -7.796  1.00 87.46           O
ATOM    460  CB  THR A  58     -13.107  -0.865 -10.086  1.00 87.46           C
ATOM    461  OG1 THR A  58     -14.321  -1.187 -10.776  1.00 87.46           O
ATOM    462  CG2 THR A  58     -11.948  -1.603 -10.738  1.00 87.46           C
ATOM    463  N   LYS A  59     -14.068   0.764  -7.596  1.00 88.55           N
ATOM    464  CA  LYS A  59     -15.037   1.664  -6.988  1.00 88.55           C
ATOM    465  C   LYS A  59     -15.526   2.661  -8.030  1.00 88.55           C
ATOM    466  O   LYS A  59     -14.723   3.231  -8.776  1.00 88.55           O
ATOM    467  CB  LYS A  59     -14.425   2.400  -5.795  1.00 88.55           C
ATOM    468  CG  LYS A  59     -13.917   1.484  -4.693  1.00 88.55           C
ATOM    469  CD  LYS A  59     -13.321   2.281  -3.544  1.00 88.55           C
ATOM    470  CE  LYS A  59     -12.816   1.365  -2.441  1.00 88.55           C
ATOM    471  NZ  LYS A  59     -12.225   2.132  -1.309  1.00 88.55           N
ATOM    472  N   ILE A  60     -16.839   2.868  -8.077  1.00 90.53           N
ATOM    473  CA  ILE A  60     -17.468   3.748  -9.055  1.00 90.53           C
ATOM    474  C   ILE A  60     -17.765   5.086  -8.394  1.00 90.53           C
ATOM    475  O   ILE A  60     -18.398   5.137  -7.331  1.00 90.53           O
ATOM    476  CB  ILE A  60     -18.751   3.119  -9.626  1.00 90.53           C
ATOM    477  CG1 ILE A  60     -18.433   1.788 -10.310  1.00 90.53           C
ATOM    478  CG2 ILE A  60     -19.427   4.074 -10.598  1.00 90.53           C
ATOM    479  CD1 ILE A  60     -19.645   1.097 -10.895  1.00 90.53           C
ATOM    480  N   PHE A  61     -17.310   6.170  -9.021  1.00 92.14           N
ATOM    481  CA  PHE A  61     -17.571   7.514  -8.520  1.00 92.14           C
ATOM    482  C   PHE A  61     -18.222   8.372  -9.597  1.00 92.14           C
ATOM    483  O   PHE A  61     -18.983   7.867 -10.428  1.00 92.14           O
ATOM    484  CB  PHE A  61     -16.278   8.169  -8.030  1.00 92.14           C
ATOM    485  CG  PHE A  61     -15.677   7.502  -6.826  1.00 92.14           C
ATOM    486  CD1 PHE A  61     -14.690   6.541  -6.970  1.00 92.14           C
ATOM    487  CD2 PHE A  61     -16.097   7.839  -5.550  1.00 92.14           C
ATOM    488  CE1 PHE A  61     -14.134   5.928  -5.863  1.00 92.14           C
ATOM    489  CE2 PHE A  61     -15.546   7.228  -4.440  1.00 92.14           C
ATOM    490  CZ  PHE A  61     -14.563   6.271  -4.597  1.00 92.14           C
ATOM    491  N   LYS A  62     -17.927   9.671  -9.590  1.00 92.74           N
ATOM    492  CA  LYS A  62     -18.477  10.587 -10.581  1.00 92.74           C
ATOM    493  C   LYS A  62     -17.549  11.784 -10.706  1.00 92.74           C
ATOM    494  O   LYS A  62     -17.191  12.400  -9.698  1.00 92.74           O
ATOM    495  CB  LYS A  62     -19.889  11.042 -10.192  1.00 92.74           C
ATOM    496  CG  LYS A  62     -20.522  12.009 -11.180  1.00 92.74           C
ATOM    497  CD  LYS A  62     -21.915  12.423 -10.734  1.00 92.74           C
ATOM    498  CE  LYS A  62     -22.543  13.396 -11.718  1.00 92.74           C
ATOM    499  NZ  LYS A  62     -23.909  13.810 -11.296  1.00 92.74           N
ATOM    500  N   GLY A  63     -17.162  12.110 -11.943  1.00 94.44           N
ATOM    501  CA  GLY A  63     -16.275  13.225 -12.188  1.00 94.44           C
ATOM    502  C   GLY A  63     -16.655  13.958 -13.459  1.00 94.44           C
ATOM    503  O   GLY A  63     -17.460  13.480 -14.262  1.00 94.44           O
ATOM    504  N   VAL A  64     -16.059  15.135 -13.625  1.00 93.63           N
ATOM    505  CA  VAL A  64     -16.286  15.988 -14.787  1.00 93.63           C
ATOM    506  C   VAL A  64     -14.940  16.248 -15.447  1.00 93.63           C
ATOM    507  O   VAL A  64     -14.044  16.839 -14.830  1.00 93.63           O
ATOM    508  CB  VAL A  64     -16.973  17.308 -14.405  1.00 93.63           C
ATOM    509  CG1 VAL A  64     -17.160  18.183 -15.635  1.00 93.63           C
ATOM    510  CG2 VAL A  64     -18.309  17.036 -13.730  1.00 93.63           C
ATOM    511  N   ARG A  65     -14.798  15.810 -16.695  1.00 90.60           N
ATOM    512  CA  ARG A  65     -13.557  16.002 -17.432  1.00 90.60           C
ATOM    513  C   ARG A  65     -13.510  17.406 -18.021  1.00 90.60           C
ATOM    514  O   ARG A  65     -14.466  17.854 -18.662  1.00 90.60           O
ATOM    515  CB  ARG A  65     -13.426  14.958 -18.540  1.00 90.60           C
ATOM    516  CG  ARG A  65     -12.156  15.088 -19.366  1.00 90.60           C
ATOM    517  CD  ARG A  65     -12.105  14.048 -20.474  1.00 90.60           C
ATOM    518  NE  ARG A  65     -10.894  14.167 -21.277  1.00 90.60           N
ATOM    519  CZ  ARG A  65     -10.607  13.399 -22.319  1.00 90.60           C
ATOM    520  NH1 ARG A  65     -11.427  12.440 -22.717  1.00 90.60           N
ATOM    521  NH2 ARG A  65      -9.469  13.599 -22.978  1.00 90.60           N
ATOM    522  N   ARG A  66     -12.396  18.099 -17.803  1.00 88.10           N
ATOM    523  CA  ARG A  66     -12.186  19.454 -18.306  1.00 88.10           C
ATOM    524  C   ARG A  66     -11.076  19.403 -19.351  1.00 88.10           C
ATOM    525  O   ARG A  66      -9.889  19.424 -19.011  1.00 88.10           O
ATOM    526  CB  ARG A  66     -11.842  20.411 -17.169  1.00 88.10           C
ATOM    527  CG  ARG A  66     -12.929  20.538 -16.114  1.00 88.10           C
ATOM    528  CD  ARG A  66     -12.533  21.526 -15.029  1.00 88.10           C
ATOM    529  NE  ARG A  66     -13.574  21.675 -14.019  1.00 88.10           N
ATOM    530  CZ  ARG A  66     -13.490  22.482 -12.971  1.00 88.10           C
ATOM    531  NH1 ARG A  66     -12.421  23.233 -12.760  1.00 88.10           N
ATOM    532  NH2 ARG A  66     -14.503  22.538 -12.112  1.00 88.10           N
ATOM    533  N   GLU A  67     -11.465  19.337 -20.620  1.00 80.80           N
ATOM    534  CA  GLU A  67     -10.530  19.281 -21.732  1.00 80.80           C
ATOM    535  C   GLU A  67     -10.459  20.634 -22.429  1.00 80.80           C
ATOM    536  O   GLU A  67     -11.341  21.484 -22.282  1.00 80.80           O
ATOM    537  CB  GLU A  67     -10.933  18.194 -22.735  1.00 80.80           C
ATOM    538  CG  GLU A  67     -12.311  18.393 -23.345  1.00 80.80           C
ATOM    539  CD  GLU A  67     -12.676  17.299 -24.329  1.00 80.80           C
ATOM    540  OE1 GLU A  67     -11.851  16.385 -24.536  1.00 80.80           O
ATOM    541  OE2 GLU A  67     -13.788  17.354 -24.895  1.00 80.80           O
ATOM    542  N   VAL A  68      -9.389  20.821 -23.196  1.00 71.78           N
ATOM    543  CA  VAL A  68      -9.153  22.054 -23.938  1.00 71.78           C
ATOM    544  C   VAL A  68      -9.464  21.793 -25.405  1.00 71.78           C
ATOM    545  O   VAL A  68      -8.918  20.862 -26.009  1.00 71.78           O
ATOM    546  CB  VAL A  68      -7.710  22.551 -23.758  1.00 71.78           C
ATOM    547  CG1 VAL A  68      -7.493  23.842 -24.533  1.00 71.78           C
ATOM    548  CG2 VAL A  68      -7.398  22.749 -22.283  1.00 71.78           C
ATOM    549  N   GLY A  69     -10.340  22.613 -25.979  1.00 65.43           N
ATOM    550  CA  GLY A  69     -10.723  22.474 -27.366  1.00 65.43           C
ATOM    551  C   GLY A  69      -9.694  23.067 -28.310  1.00 65.43           C
ATOM    552  O   GLY A  69      -8.612  23.506 -27.918  1.00 65.43           O
ATOM    553  N   ASP A  70     -10.056  23.075 -29.595  1.00 66.89           N
ATOM    554  CA  ASP A  70      -9.172  23.610 -30.623  1.00 66.89           C
ATOM    555  C   ASP A  70      -9.123  25.132 -30.624  1.00 66.89           C
ATOM    556  O   ASP A  70      -8.146  25.705 -31.117  1.00 66.89           O
ATOM    557  CB  ASP A  70      -9.607  23.110 -32.002  1.00 66.89           C
ATOM    558  CG  ASP A  70      -9.571  21.598 -32.112  1.00 66.89           C
ATOM    559  OD1 ASP A  70      -8.736  20.971 -31.427  1.00 66.89           O
ATOM    560  OD2 ASP A  70     -10.379  21.038 -32.882  1.00 66.89           O
ATOM    561  N   TYR A  71     -10.146  25.795 -30.088  1.00 73.25           N
ATOM    562  CA  TYR A  71     -10.200  27.249 -30.038  1.00 73.25           C
ATOM    563  C   TYR A  71      -9.855  27.802 -28.662  1.00 73.25           C
ATOM    564  O   TYR A  71     -10.085  28.988 -28.406  1.00 73.25           O
ATOM    565  CB  TYR A  71     -11.585  27.740 -30.467  1.00 73.25           C
ATOM    566  CG  TYR A  71     -11.962  27.356 -31.880  1.00 73.25           C
ATOM    567  CD1 TYR A  71     -11.613  28.161 -32.956  1.00 73.25           C
ATOM    568  CD2 TYR A  71     -12.670  26.189 -32.137  1.00 73.25           C
ATOM    569  CE1 TYR A  71     -11.957  27.814 -34.249  1.00 73.25           C
ATOM    570  CE2 TYR A  71     -13.018  25.834 -33.427  1.00 73.25           C
ATOM    571  CZ  TYR A  71     -12.659  26.650 -34.479  1.00 73.25           C
ATOM    572  OH  TYR A  71     -13.003  26.301 -35.765  1.00 73.25           O
ATOM    573  N   GLY A  72      -9.311  26.975 -27.772  1.00 70.17           N
ATOM    574  CA  GLY A  72      -8.954  27.421 -26.442  1.00 70.17           C
ATOM    575  C   GLY A  72     -10.086  27.441 -25.443  1.00 70.17           C
ATOM    576  O   GLY A  72      -9.897  27.943 -24.329  1.00 70.17           O
ATOM    577  N   GLN A  73     -11.254  26.916 -25.798  1.00 75.68           N
ATOM    578  CA  GLN A  73     -12.397  26.893 -24.899  1.00 75.68           C
ATOM    579  C   GLN A  73     -12.325  25.685 -23.974  1.00 75.68           C
ATOM    580  O   GLN A  73     -11.846  24.612 -24.353  1.00 75.68           O
ATOM    581  CB  GLN A  73     -13.706  26.867 -25.689  1.00 75.68           C
ATOM    582  CG  GLN A  73     -13.903  28.066 -26.603  1.00 75.68           C
ATOM    583  CD  GLN A  73     -15.211  28.007 -27.368  1.00 75.68           C
ATOM    584  OE1 GLN A  73     -15.987  27.063 -27.221  1.00 75.68           O
ATOM    585  NE2 GLN A  73     -15.461  29.019 -28.191  1.00 75.68           N
ATOM    586  N   LEU A  74     -12.809  25.871 -22.749  1.00 78.98           N
ATOM    587  CA  LEU A  74     -12.815  24.815 -21.745  1.00 78.98           C
ATOM    588  C   LEU A  74     -14.159  24.098 -21.777  1.00 78.98           C
ATOM    589  O   LEU A  74     -15.196  24.697 -21.471  1.00 78.98           O
ATOM    590  CB  LEU A  74     -12.542  25.389 -20.355  1.00 78.98           C
ATOM    591  CG  LEU A  74     -12.490  24.383 -19.204  1.00 78.98           C
ATOM    592  CD1 LEU A  74     -11.387  23.362 -19.434  1.00 78.98           C
ATOM    593  CD2 LEU A  74     -12.298  25.096 -17.875  1.00 78.98           C
ATOM    594  N   HIS A  75     -14.139  22.821 -22.145  1.00 83.08           N
ATOM    595  CA  HIS A  75     -15.344  22.007 -22.230  1.00 83.08           C
ATOM    596  C   HIS A  75     -15.441  21.108 -21.004  1.00 83.08           C
ATOM    597  O   HIS A  75     -14.470  20.435 -20.643  1.00 83.08           O
ATOM    598  CB  HIS A  75     -15.346  21.163 -23.506  1.00 83.08           C
ATOM    599  CG  HIS A  75     -15.343  21.972 -24.766  1.00 83.08           C
ATOM    600  ND1 HIS A  75     -14.264  22.735 -25.158  1.00 83.08           N
ATOM    601  CD2 HIS A  75     -16.287  22.137 -25.722  1.00 83.08           C
ATOM    602  CE1 HIS A  75     -14.544  23.334 -26.302  1.00 83.08           C
ATOM    603  NE2 HIS A  75     -15.766  22.988 -26.665  1.00 83.08           N
ATOM    604  N   GLU A  76     -16.610  21.101 -20.370  1.00 89.77           N
ATOM    605  CA  GLU A  76     -16.868  20.292 -19.185  1.00 89.77           C
ATOM    606  C   GLU A  76     -17.926  19.251 -19.521  1.00 89.77           C
ATOM    607  O   GLU A  76     -19.065  19.602 -19.850  1.00 89.77           O
ATOM    608  CB  GLU A  76     -17.320  21.164 -18.014  1.00 89.77           C
ATOM    609  CG  GLU A  76     -16.304  22.212 -17.592  1.00 89.77           C
ATOM    610  CD  GLU A  76     -16.783  23.052 -16.424  1.00 89.77           C
ATOM    611  OE1 GLU A  76     -17.911  22.815 -15.942  1.00 89.77           O
ATOM    612  OE2 GLU A  76     -16.031  23.948 -15.987  1.00 89.77           O
ATOM    613  N   THR A  77     -17.550  17.977 -19.438  1.00 90.82           N
ATOM    614  CA  THR A  77     -18.448  16.869 -19.737  1.00 90.82           C
ATOM    615  C   THR A  77     -18.437  15.892 -18.572  1.00 90.82           C
ATOM    616  O   THR A  77     -17.366  15.477 -18.117  1.00 90.82           O
ATOM    617  CB  THR A  77     -18.041  16.156 -21.031  1.00 90.82           C
ATOM    618  OG1 THR A  77     -18.044  17.091 -22.117  1.00 90.82           O
ATOM    619  CG2 THR A  77     -19.007  15.022 -21.344  1.00 90.82           C
ATOM    620  N   GLU A  78     -19.625  15.531 -18.093  1.00 93.20           N
ATOM    621  CA  GLU A  78     -19.740  14.591 -16.985  1.00 93.20           C
ATOM    622  C   GLU A  78     -19.320  13.199 -17.441  1.00 93.20           C
ATOM    623  O   GLU A  78     -19.912  12.636 -18.368  1.00 93.20           O
ATOM    624  CB  GLU A  78     -21.170  14.575 -16.452  1.00 93.20           C
ATOM    625  CG  GLU A  78     -21.658  15.922 -15.945  1.00 93.20           C
ATOM    626  CD  GLU A  78     -23.085  15.870 -15.434  1.00 93.20           C
ATOM    627  OE1 GLU A  78     -23.691  14.779 -15.474  1.00 93.20           O
ATOM    628  OE2 GLU A  78     -23.599  16.919 -14.994  1.00 93.20           O
ATOM    629  N   VAL A  79     -18.298  12.645 -16.791  1.00 94.48           N
ATOM    630  CA  VAL A  79     -17.773  11.330 -17.125  1.00 94.48           C
ATOM    631  C   VAL A  79     -17.978  10.402 -15.931  1.00 94.48           C
ATOM    632  O   VAL A  79     -18.439  10.811 -14.866  1.00 94.48           O
ATOM    633  CB  VAL A  79     -16.287  11.379 -17.531  1.00 94.48           C
ATOM    634  CG1 VAL A  79     -16.099  12.272 -18.748  1.00 94.48           C
ATOM    635  CG2 VAL A  79     -15.436  11.864 -16.368  1.00 94.48           C
ATOM    636  N   LEU A  80     -17.625   9.135 -16.129  1.00 93.64           N
ATOM    637  CA  LEU A  80     -17.739   8.110 -15.101  1.00 93.64           C
ATOM    638  C   LEU A  80     -16.347   7.603 -14.752  1.00 93.64           C
ATOM    639  O   LEU A  80     -15.597   7.176 -15.636  1.00 93.64           O
ATOM    640  CB  LEU A  80     -18.631   6.958 -15.576  1.00 93.64           C
ATOM    641  CG  LEU A  80     -19.250   6.022 -14.533  1.00 93.64           C
ATOM    642  CD1 LEU A  80     -20.498   5.363 -15.099  1.00 93.64           C
ATOM    643  CD2 LEU A  80     -18.262   4.960 -14.069  1.00 93.64           C
ATOM    644  N   LEU A  81     -16.007   7.652 -13.467  1.00 93.83           N
ATOM    645  CA  LEU A  81     -14.701   7.233 -12.979  1.00 93.83           C
ATOM    646  C   LEU A  81     -14.813   5.884 -12.281  1.00 93.83           C
ATOM    647  O   LEU A  81     -15.777   5.629 -11.551  1.00 93.83           O
ATOM    648  CB  LEU A  81     -14.116   8.271 -12.018  1.00 93.83           C
ATOM    649  CG  LEU A  81     -13.930   9.683 -12.578  1.00 93.83           C
ATOM    650  CD1 LEU A  81     -13.337  10.607 -11.525  1.00 93.83           C
ATOM    651  CD2 LEU A  81     -13.059   9.656 -13.824  1.00 93.83           C
ATOM    652  N   LYS A  82     -13.821   5.023 -12.509  1.00 92.70           N
ATOM    653  CA  LYS A  82     -13.755   3.693 -11.901  1.00 92.70           C
ATOM    654  C   LYS A  82     -12.396   3.565 -11.218  1.00 92.70           C
ATOM    655  O   LYS A  82     -11.421   3.122 -11.831  1.00 92.70           O
ATOM    656  CB  LYS A  82     -13.974   2.598 -12.941  1.00 92.70           C
ATOM    657  CG  LYS A  82     -15.346   2.625 -13.593  1.00 92.70           C
ATOM    658  CD  LYS A  82     -15.509   1.484 -14.583  1.00 92.70           C
ATOM    659  CE  LYS A  82     -16.895   1.488 -15.207  1.00 92.70           C
ATOM    660  NZ  LYS A  82     -17.072   0.371 -16.174  1.00 92.70           N
ATOM    661  N   VAL A  83     -12.337   3.951  -9.947  1.00 91.94           N
ATOM    662  CA  VAL A  83     -11.093   3.897  -9.187  1.00 91.94           C
ATOM    663  C   VAL A  83     -10.868   2.474  -8.697  1.00 91.94           C
ATOM    664  O   VAL A  83     -11.768   1.852  -8.119  1.00 91.94           O
ATOM    665  CB  VAL A  83     -11.129   4.890  -8.015  1.00 91.94           C
ATOM    666  CG1 VAL A  83      -9.817   4.853  -7.245  1.00 91.94           C
ATOM    667  CG2 VAL A  83     -11.418   6.296  -8.520  1.00 91.94           C
ATOM    668  N   LEU A  84      -9.666   1.953  -8.929  1.00 88.00           N
ATOM    669  CA  LEU A  84      -9.335   0.606  -8.487  1.00 88.00           C
ATOM    670  C   LEU A  84      -9.143   0.573  -6.976  1.00 88.00           C
ATOM    671  O   LEU A  84      -8.519   1.463  -6.391  1.00 88.00           O
ATOM    672  CB  LEU A  84      -8.070   0.113  -9.191  1.00 88.00           C
ATOM    673  CG  LEU A  84      -7.577  -1.289  -8.824  1.00 88.00           C
ATOM    674  CD1 LEU A  84      -8.636  -2.333  -9.143  1.00 88.00           C
ATOM    675  CD2 LEU A  84      -6.274  -1.605  -9.541  1.00 88.00           C
ATOM    676  N   ASP A  85      -9.686  -0.464  -6.344  1.00 81.93           N
ATOM    677  CA  ASP A  85      -9.573  -0.605  -4.900  1.00 81.93           C
ATOM    678  C   ASP A  85      -8.142  -0.958  -4.508  1.00 81.93           C
ATOM    679  O   ASP A  85      -7.427  -1.655  -5.233  1.00 81.93           O
ATOM    680  CB  ASP A  85     -10.539  -1.676  -4.392  1.00 81.93           C
ATOM    681  CG  ASP A  85     -10.809  -1.565  -2.901  1.00 81.93           C
ATOM    682  OD1 ASP A  85      -9.947  -1.036  -2.168  1.00 81.93           O
ATOM    683  OD2 ASP A  85     -11.890  -2.010  -2.460  1.00 81.93           O
ATOM    684  N   LYS A  86      -7.728  -0.466  -3.340  1.00 76.17           N
ATOM    685  CA  LYS A  86      -6.385  -0.718  -2.837  1.00 76.17           C
ATOM    686  C   LYS A  86      -6.218  -2.116  -2.256  1.00 76.17           C
ATOM    687  O   LYS A  86      -5.080  -2.550  -2.050  1.00 76.17           O
ATOM    688  CB  LYS A  86      -6.017   0.322  -1.775  1.00 76.17           C
ATOM    689  CG  LYS A  86      -6.038   1.756  -2.279  1.00 76.17           C
ATOM    690  CD  LYS A  86      -5.667   2.734  -1.175  1.00 76.17           C
ATOM    691  CE  LYS A  86      -5.685   4.168  -1.679  1.00 76.17           C
ATOM    692  NZ  LYS A  86      -5.324   5.137  -0.608  1.00 76.17           N
ATOM    693  N   ALA A  87      -7.315  -2.828  -1.989  1.00 71.69           N
ATOM    694  CA  ALA A  87      -7.223  -4.173  -1.437  1.00 71.69           C
ATOM    695  C   ALA A  87      -6.992  -5.234  -2.504  1.00 71.69           C
ATOM    696  O   ALA A  87      -6.578  -6.349  -2.169  1.00 71.69           O
ATOM    697  CB  ALA A  87      -8.491  -4.507  -0.648  1.00 71.69           C
ATOM    698  N   HIS A  88      -7.247  -4.916  -3.773  1.00 76.83           N
ATOM    699  CA  HIS A  88      -7.050  -5.874  -4.853  1.00 76.83           C
ATOM    700  C   HIS A  88      -6.130  -5.300  -5.923  1.00 76.83           C
ATOM    701  O   HIS A  88      -6.539  -5.131  -7.077  1.00 76.83           O
ATOM    702  CB  HIS A  88      -8.393  -6.276  -5.465  1.00 76.83           C
ATOM    703  CG  HIS A  88      -9.336  -6.909  -4.489  1.00 76.83           C
ATOM    704  ND1 HIS A  88      -9.371  -8.268  -4.261  1.00 76.83           N
ATOM    705  CD2 HIS A  88     -10.278  -6.368  -3.680  1.00 76.83           C
ATOM    706  CE1 HIS A  88     -10.294  -8.537  -3.356  1.00 76.83           C
ATOM    707  NE2 HIS A  88     -10.859  -7.402  -2.987  1.00 76.83           N
ATOM    708  N   ARG A  89      -4.887  -4.997  -5.550  1.00 74.39           N
ATOM    709  CA  ARG A  89      -3.922  -4.441  -6.489  1.00 74.39           C
ATOM    710  C   ARG A  89      -3.250  -5.502  -7.350  1.00 74.39           C
ATOM    711  O   ARG A  89      -2.511  -5.147  -8.275  1.00 74.39           O
ATOM    712  CB  ARG A  89      -2.855  -3.643  -5.735  1.00 74.39           C
ATOM    713  CG  ARG A  89      -3.405  -2.473  -4.937  1.00 74.39           C
ATOM    714  CD  ARG A  89      -2.297  -1.732  -4.206  1.00 74.39           C
ATOM    715  NE  ARG A  89      -2.810  -0.607  -3.433  1.00 74.39           N
ATOM    716  CZ  ARG A  89      -2.059   0.203  -2.700  1.00 74.39           C
ATOM    717  NH1 ARG A  89      -0.748   0.042  -2.616  1.00 74.39           N
ATOM    718  NH2 ARG A  89      -2.636   1.199  -2.035  1.00 74.39           N
ATOM    719  N   ASN A  90      -3.483  -6.786  -7.074  1.00 75.18           N
ATOM    720  CA  ASN A  90      -2.879  -7.855  -7.857  1.00 75.18           C
ATOM    721  C   ASN A  90      -3.594  -8.104  -9.178  1.00 75.18           C
ATOM    722  O   ASN A  90      -3.092  -8.882  -9.997  1.00 75.18           O
ATOM    723  CB  ASN A  90      -2.846  -9.150  -7.040  1.00 75.18           C
ATOM    724  CG  ASN A  90      -4.212  -9.544  -6.516  1.00 75.18           C
ATOM    725  OD1 ASN A  90      -5.029  -8.689  -6.175  1.00 75.18           O
ATOM    726  ND2 ASN A  90      -4.468 -10.845  -6.448  1.00 75.18           N
ATOM    727  N   TYR A  91      -4.745  -7.469  -9.408  1.00 83.86           N
ATOM    728  CA  TYR A  91      -5.495  -7.619 -10.648  1.00 83.86           C
ATOM    729  C   TYR A  91      -5.204  -6.495 -11.638  1.00 83.86           C
ATOM    730  O   TYR A  91      -6.060  -6.157 -12.463  1.00 83.86           O
ATOM    731  CB  TYR A  91      -6.994  -7.694 -10.356  1.00 83.86           C
ATOM    732  CG  TYR A  91      -7.394  -8.871  -9.496  1.00 83.86           C
ATOM    733  CD1 TYR A  91      -7.634 -10.118 -10.059  1.00 83.86           C
ATOM    734  CD2 TYR A  91      -7.535  -8.735  -8.121  1.00 83.86           C
ATOM    735  CE1 TYR A  91      -8.000 -11.197  -9.276  1.00 83.86           C
ATOM    736  CE2 TYR A  91      -7.901  -9.808  -7.331  1.00 83.86           C
ATOM    737  CZ  TYR A  91      -8.133 -11.036  -7.913  1.00 83.86           C
ATOM    738  OH  TYR A  91      -8.498 -12.107  -7.130  1.00 83.86           O
ATOM    739  N   SER A  92      -4.008  -5.907 -11.571  1.00 84.05           N
ATOM    740  CA  SER A  92      -3.658  -4.824 -12.482  1.00 84.05           C
ATOM    741  C   SER A  92      -3.344  -5.323 -13.886  1.00 84.05           C
ATOM    742  O   SER A  92      -3.373  -4.529 -14.832  1.00 84.05           O
ATOM    743  CB  SER A  92      -2.467  -4.038 -11.932  1.00 84.05           C
ATOM    744  OG  SER A  92      -1.331  -4.871 -11.785  1.00 84.05           O
ATOM    745  N   GLU A  93      -3.045  -6.614 -14.042  1.00 82.41           N
ATOM    746  CA  GLU A  93      -2.747  -7.145 -15.368  1.00 82.41           C
ATOM    747  C   GLU A  93      -4.008  -7.258 -16.215  1.00 82.41           C
ATOM    748  O   GLU A  93      -3.990  -6.945 -17.411  1.00 82.41           O
ATOM    749  CB  GLU A  93      -2.056  -8.503 -15.246  1.00 82.41           C
ATOM    750  CG  GLU A  93      -1.676  -9.130 -16.578  1.00 82.41           C
ATOM    751  CD  GLU A  93      -0.994 -10.474 -16.415  1.00 82.41           C
ATOM    752  OE1 GLU A  93      -0.816 -10.916 -15.261  1.00 82.41           O
ATOM    753  OE2 GLU A  93      -0.636 -11.089 -17.442  1.00 82.41           O
ATOM    754  N   SER A  94      -5.110  -7.701 -15.616  1.00 85.76           N
ATOM    755  CA  SER A  94      -6.377  -7.845 -16.319  1.00 85.76           C
ATOM    756  C   SER A  94      -7.207  -6.567 -16.316  1.00 85.76           C
ATOM    757  O   SER A  94      -8.295  -6.552 -16.901  1.00 85.76           O
ATOM    758  CB  SER A  94      -7.194  -8.987 -15.706  1.00 85.76           C
ATOM    759  OG  SER A  94      -8.435  -9.142 -16.371  1.00 85.76           O
ATOM    760  N   PHE A  95      -6.724  -5.500 -15.676  1.00 88.13           N
ATOM    761  CA  PHE A  95      -7.481  -4.253 -15.650  1.00 88.13           C
ATOM    762  C   PHE A  95      -7.393  -3.525 -16.986  1.00 88.13           C
ATOM    763  O   PHE A  95      -8.389  -2.968 -17.463  1.00 88.13           O
ATOM    764  CB  PHE A  95      -6.981  -3.359 -14.515  1.00 88.13           C
ATOM    765  CG  PHE A  95      -7.749  -2.075 -14.370  1.00 88.13           C
ATOM    766  CD1 PHE A  95      -8.947  -2.044 -13.676  1.00 88.13           C
ATOM    767  CD2 PHE A  95      -7.270  -0.898 -14.922  1.00 88.13           C
ATOM    768  CE1 PHE A  95      -9.656  -0.864 -13.539  1.00 88.13           C
ATOM    769  CE2 PHE A  95      -7.974   0.284 -14.789  1.00 88.13           C
ATOM    770  CZ  PHE A  95      -9.168   0.301 -14.096  1.00 88.13           C
ATOM    771  N   PHE A  96      -6.212  -3.519 -17.605  1.00 86.11           N
ATOM    772  CA  PHE A  96      -6.027  -2.857 -18.889  1.00 86.11           C
ATOM    773  C   PHE A  96      -6.582  -3.660 -20.058  1.00 86.11           C
ATOM    774  O   PHE A  96      -6.643  -3.132 -21.174  1.00 86.11           O
ATOM    775  CB  PHE A  96      -4.542  -2.570 -19.125  1.00 86.11           C
ATOM    776  CG  PHE A  96      -3.937  -1.635 -18.116  1.00 86.11           C
ATOM    777  CD1 PHE A  96      -3.990  -0.264 -18.304  1.00 86.11           C
ATOM    778  CD2 PHE A  96      -3.312  -2.127 -16.982  1.00 86.11           C
ATOM    779  CE1 PHE A  96      -3.434   0.599 -17.378  1.00 86.11           C
ATOM    780  CE2 PHE A  96      -2.754  -1.269 -16.053  1.00 86.11           C
ATOM    781  CZ  PHE A  96      -2.815   0.096 -16.251  1.00 86.11           C
ATOM    782  N   GLU A  97      -6.983  -4.913 -19.836  1.00 85.46           N
ATOM    783  CA  GLU A  97      -7.535  -5.714 -20.923  1.00 85.46           C
ATOM    784  C   GLU A  97      -8.941  -5.254 -21.289  1.00 85.46           C
ATOM    785  O   GLU A  97      -9.333  -5.307 -22.460  1.00 85.46           O
ATOM    786  CB  GLU A  97      -7.535  -7.193 -20.538  1.00 85.46           C
ATOM    787  CG  GLU A  97      -6.155  -7.757 -20.242  1.00 85.46           C
ATOM    788  CD  GLU A  97      -6.194  -9.224 -19.862  1.00 85.46           C
ATOM    789  OE1 GLU A  97      -7.300  -9.803 -19.833  1.00 85.46           O
ATOM    790  OE2 GLU A  97      -5.118  -9.798 -19.592  1.00 85.46           O
ATOM    791  N   ALA A  98      -9.714  -4.800 -20.302  1.00 86.91           N
ATOM    792  CA  ALA A  98     -11.065  -4.318 -20.554  1.00 86.91           C
ATOM    793  C   ALA A  98     -11.098  -2.889 -21.079  1.00 86.91           C
ATOM    794  O   ALA A  98     -12.139  -2.459 -21.588  1.00 86.91           O
ATOM    795  CB  ALA A  98     -11.905  -4.414 -19.278  1.00 86.91           C
ATOM    796  N   ALA A  99      -9.996  -2.149 -20.971  1.00 86.87           N
ATOM    797  CA  ALA A  99      -9.922  -0.775 -21.451  1.00 86.87           C
ATOM    798  C   ALA A  99      -9.298  -0.661 -22.834  1.00 86.87           C
ATOM    799  O   ALA A  99      -9.735   0.169 -23.637  1.00 86.87           O
ATOM    800  CB  ALA A  99      -9.129   0.088 -20.463  1.00 86.87           C
ATOM    801  N   SER A 100      -8.284  -1.476 -23.133  1.00 85.15           N
ATOM    802  CA  SER A 100      -7.649  -1.427 -24.444  1.00 85.15           C
ATOM    803  C   SER A 100      -8.521  -2.038 -25.533  1.00 85.15           C
ATOM    804  O   SER A 100      -8.395  -1.650 -26.700  1.00 85.15           O
ATOM    805  CB  SER A 100      -6.296  -2.138 -24.401  1.00 85.15           C
ATOM    806  OG  SER A 100      -5.664  -2.109 -25.669  1.00 85.15           O
ATOM    807  N   MET A 101      -9.397  -2.981 -25.183  1.00 85.70           N
ATOM    808  CA  MET A 101     -10.270  -3.591 -26.179  1.00 85.70           C
ATOM    809  C   MET A 101     -11.390  -2.645 -26.594  1.00 85.70           C
ATOM    810  O   MET A 101     -11.732  -2.567 -27.780  1.00 85.70           O
ATOM    811  CB  MET A 101     -10.849  -4.900 -25.638  1.00 85.70           C
ATOM    812  CG  MET A 101     -11.761  -5.627 -26.613  1.00 85.70           C
ATOM    813  SD  MET A 101     -12.420  -7.163 -25.936  1.00 85.70           S
ATOM    814  CE  MET A 101     -13.306  -6.549 -24.506  1.00 85.70           C
ATOM    815  N   MET A 102     -11.970  -1.920 -25.637  1.00 84.16           N
ATOM    816  CA  MET A 102     -13.045  -0.986 -25.944  1.00 84.16           C
ATOM    817  C   MET A 102     -12.547   0.283 -26.622  1.00 84.16           C
ATOM    818  O   MET A 102     -13.349   1.001 -27.229  1.00 84.16           O
ATOM    819  CB  MET A 102     -13.805  -0.620 -24.667  1.00 84.16           C
ATOM    820  CG  MET A 102     -14.407  -1.812 -23.941  1.00 84.16           C
ATOM    821  SD  MET A 102     -15.592  -2.719 -24.953  1.00 84.16           S
ATOM    822  CE  MET A 102     -16.808  -1.443 -25.274  1.00 84.16           C
ATOM    823  N   SER A 103     -11.247   0.577 -26.533  1.00 79.95           N
ATOM    824  CA  SER A 103     -10.718   1.777 -27.171  1.00 79.95           C
ATOM    825  C   SER A 103     -10.621   1.616 -28.683  1.00 79.95           C
ATOM    826  O   SER A 103     -10.732   2.604 -29.418  1.00 79.95           O
ATOM    827  CB  SER A 103      -9.349   2.123 -26.585  1.00 79.95           C
ATOM    828  OG  SER A 103      -8.427   1.066 -26.785  1.00 79.95           O
ATOM    829  N   LYS A 104     -10.415   0.391 -29.163  1.00 77.33           N
ATOM    830  CA  LYS A 104     -10.321   0.129 -30.594  1.00 77.33           C
ATOM    831  C   LYS A 104     -11.682  -0.028 -31.260  1.00 77.33           C
ATOM    832  O   LYS A 104     -11.734  -0.259 -32.473  1.00 77.33           O
ATOM    833  CB  LYS A 104      -9.480  -1.126 -30.843  1.00 77.33           C
ATOM    834  CG  LYS A 104      -8.059  -1.039 -30.313  1.00 77.33           C
ATOM    835  CD  LYS A 104      -7.289  -2.321 -30.591  1.00 77.33           C
ATOM    836  CE  LYS A 104      -5.868  -2.239 -30.059  1.00 77.33           C
ATOM    837  NZ  LYS A 104      -5.103  -3.488 -30.326  1.00 77.33           N
ATOM    838  N   LEU A 105     -12.772   0.088 -30.509  1.00 82.66           N
ATOM    839  CA  LEU A 105     -14.117  -0.060 -31.040  1.00 82.66           C
ATOM    840  C   LEU A 105     -14.821   1.290 -31.079  1.00 82.66           C
ATOM    841  O   LEU A 105     -14.416   2.249 -30.417  1.00 82.66           O
ATOM    842  CB  LEU A 105     -14.930  -1.052 -30.200  1.00 82.66           C
ATOM    843  CG  LEU A 105     -14.335  -2.454 -30.054  1.00 82.66           C
ATOM    844  CD1 LEU A 105     -15.229  -3.330 -29.190  1.00 82.66           C
ATOM    845  CD2 LEU A 105     -14.112  -3.089 -31.418  1.00 82.66           C
ATOM    846  N   SER A 106     -15.888   1.351 -31.868  1.00 83.75           N
ATOM    847  CA  SER A 106     -16.670   2.574 -32.012  1.00 83.75           C
ATOM    848  C   SER A 106     -18.114   2.218 -32.362  1.00 83.75           C
ATOM    849  O   SER A 106     -18.700   2.747 -33.307  1.00 83.75           O
ATOM    850  CB  SER A 106     -16.049   3.495 -33.062  1.00 83.75           C
ATOM    851  OG  SER A 106     -16.807   4.684 -33.209  1.00 83.75           O
ATOM    852  N   HIS A 107     -18.703   1.308 -31.593  1.00 90.98           N
ATOM    853  CA  HIS A 107     -20.074   0.878 -31.819  1.00 90.98           C
ATOM    854  C   HIS A 107     -21.035   1.708 -30.977  1.00 90.98           C
ATOM    855  O   HIS A 107     -20.684   2.200 -29.901  1.00 90.98           O
ATOM    856  CB  HIS A 107     -20.233  -0.608 -31.492  1.00 90.98           C
ATOM    857  CG  HIS A 107     -21.499  -1.211 -32.016  1.00 90.98           C
ATOM    858  ND1 HIS A 107     -22.576  -1.502 -31.207  1.00 90.98           N
ATOM    859  CD2 HIS A 107     -21.860  -1.578 -33.268  1.00 90.98           C
ATOM    860  CE1 HIS A 107     -23.546  -2.023 -31.938  1.00 90.98           C
ATOM    861  NE2 HIS A 107     -23.136  -2.080 -33.193  1.00 90.98           N
ATOM    862  N   LYS A 108     -22.261   1.860 -31.483  1.00 92.13           N
ATOM    863  CA  LYS A 108     -23.244   2.689 -30.793  1.00 92.13           C
ATOM    864  C   LYS A 108     -23.784   2.010 -29.541  1.00 92.13           C
ATOM    865  O   LYS A 108     -24.125   2.692 -28.568  1.00 92.13           O
ATOM    866  CB  LYS A 108     -24.389   3.045 -31.743  1.00 92.13           C
ATOM    867  CG  LYS A 108     -25.057   1.845 -32.394  1.00 92.13           C
ATOM    868  CD  LYS A 108     -26.182   2.275 -33.321  1.00 92.13           C
ATOM    869  CE  LYS A 108     -26.849   1.074 -33.973  1.00 92.13           C
ATOM    870  NZ  LYS A 108     -27.957   1.480 -34.882  1.00 92.13           N
ATOM    871  N   HIS A 109     -23.867   0.677 -29.540  1.00 94.61           N
ATOM    872  CA  HIS A 109     -24.369  -0.075 -28.396  1.00 94.61           C
ATOM    873  C   HIS A 109     -23.268  -0.455 -27.412  1.00 94.61           C
ATOM    874  O   HIS A 109     -23.414  -1.438 -26.673  1.00 94.61           O
ATOM    875  CB  HIS A 109     -25.110  -1.326 -28.873  1.00 94.61           C
ATOM    876  CG  HIS A 109     -26.348  -1.031 -29.660  1.00 94.61           C
ATOM    877  ND1 HIS A 109     -27.558  -0.747 -29.065  1.00 94.61           N
ATOM    878  CD2 HIS A 109     -26.565  -0.981 -30.996  1.00 94.61           C
ATOM    879  CE1 HIS A 109     -28.467  -0.532 -30.000  1.00 94.61           C
ATOM    880  NE2 HIS A 109     -27.890  -0.668 -31.180  1.00 94.61           N
ATOM    881  N   LEU A 110     -22.169   0.296 -27.382  1.00 93.50           N
ATOM    882  CA  LEU A 110     -21.062   0.030 -26.476  1.00 93.50           C
ATOM    883  C   LEU A 110     -20.637   1.322 -25.795  1.00 93.50           C
ATOM    884  O   LEU A 110     -20.751   2.411 -26.364  1.00 93.50           O
ATOM    885  CB  LEU A 110     -19.866  -0.590 -27.213  1.00 93.50           C
ATOM    886  CG  LEU A 110     -20.081  -1.975 -27.826  1.00 93.50           C
ATOM    887  CD1 LEU A 110     -18.829  -2.439 -28.555  1.00 93.50           C
ATOM    888  CD2 LEU A 110     -20.483  -2.980 -26.757  1.00 93.50           C
ATOM    889  N   VAL A 111     -20.144   1.189 -24.565  1.00 91.79           N
ATOM    890  CA  VAL A 111     -19.690   2.347 -23.803  1.00 91.79           C
ATOM    891  C   VAL A 111     -18.342   2.800 -24.347  1.00 91.79           C
ATOM    892  O   VAL A 111     -17.361   2.047 -24.323  1.00 91.79           O
ATOM    893  CB  VAL A 111     -19.607   2.021 -22.307  1.00 91.79           C
ATOM    894  CG1 VAL A 111     -19.013   3.194 -21.542  1.00 91.79           C
ATOM    895  CG2 VAL A 111     -20.983   1.668 -21.764  1.00 91.79           C
ATOM    896  N   LEU A 112     -18.288   4.034 -24.841  1.00 89.99           N
ATOM    897  CA  LEU A 112     -17.059   4.593 -25.394  1.00 89.99           C
ATOM    898  C   LEU A 112     -16.211   5.147 -24.256  1.00 89.99           C
ATOM    899  O   LEU A 112     -16.541   6.185 -23.674  1.00 89.99           O
ATOM    900  CB  LEU A 112     -17.379   5.675 -26.421  1.00 89.99           C
ATOM    901  CG  LEU A 112     -16.179   6.356 -27.083  1.00 89.99           C
ATOM    902  CD1 LEU A 112     -15.329   5.340 -27.830  1.00 89.99           C
ATOM    903  CD2 LEU A 112     -16.638   7.467 -28.016  1.00 89.99           C
ATOM    904  N   ASN A 113     -15.118   4.457 -23.938  1.00 88.34           N
ATOM    905  CA  ASN A 113     -14.227   4.892 -22.873  1.00 88.34           C
ATOM    906  C   ASN A 113     -13.388   6.073 -23.342  1.00 88.34           C
ATOM    907  O   ASN A 113     -12.774   6.024 -24.413  1.00 88.34           O
ATOM    908  CB  ASN A 113     -13.324   3.742 -22.430  1.00 88.34           C
ATOM    909  CG  ASN A 113     -14.107   2.550 -21.915  1.00 88.34           C
ATOM    910  OD1 ASN A 113     -15.295   2.402 -22.205  1.00 88.34           O
ATOM    911  ND2 ASN A 113     -13.445   1.694 -21.146  1.00 88.34           N
ATOM    912  N   TYR A 114     -13.363   7.138 -22.537  1.00 88.55           N
ATOM    913  CA  TYR A 114     -12.590   8.319 -22.902  1.00 88.55           C
ATOM    914  C   TYR A 114     -11.094   8.092 -22.727  1.00 88.55           C
ATOM    915  O   TYR A 114     -10.289   8.708 -23.436  1.00 88.55           O
ATOM    916  CB  TYR A 114     -13.044   9.523 -22.076  1.00 88.55           C
ATOM    917  CG  TYR A 114     -14.453   9.978 -22.379  1.00 88.55           C
ATOM    918  CD1 TYR A 114     -14.703  10.906 -23.381  1.00 88.55           C
ATOM    919  CD2 TYR A 114     -15.534   9.481 -21.662  1.00 88.55           C
ATOM    920  CE1 TYR A 114     -15.990  11.326 -23.662  1.00 88.55           C
ATOM    921  CE2 TYR A 114     -16.824   9.895 -21.935  1.00 88.55           C
ATOM    922  CZ  TYR A 114     -17.046  10.817 -22.936  1.00 88.55           C
ATOM    923  OH  TYR A 114     -18.329  11.232 -23.212  1.00 88.55           O
ATOM    924  N   GLY A 115     -10.704   7.227 -21.803  1.00 88.59           N
ATOM    925  CA  GLY A 115      -9.302   6.953 -21.577  1.00 88.59           C
ATOM    926  C   GLY A 115      -9.088   6.348 -20.203  1.00 88.59           C
ATOM    927  O   GLY A 115     -10.036   6.070 -19.469  1.00 88.59           O
ATOM    928  N   VAL A 116      -7.813   6.152 -19.878  1.00 90.09           N
ATOM    929  CA  VAL A 116      -7.394   5.577 -18.606  1.00 90.09           C
ATOM    930  C   VAL A 116      -6.574   6.618 -17.858  1.00 90.09           C
ATOM    931  O   VAL A 116      -5.613   7.170 -18.406  1.00 90.09           O
ATOM    932  CB  VAL A 116      -6.583   4.283 -18.806  1.00 90.09           C
ATOM    933  CG1 VAL A 116      -6.196   3.685 -17.462  1.00 90.09           C
ATOM    934  CG2 VAL A 116      -7.376   3.283 -19.633  1.00 90.09           C
ATOM    935  N   CYS A 117      -6.954   6.883 -16.610  1.00 89.24           N
ATOM    936  CA  CYS A 117      -6.267   7.851 -15.762  1.00 89.24           C
ATOM    937  C   CYS A 117      -5.393   7.092 -14.769  1.00 89.24           C
ATOM    938  O   CYS A 117      -5.900   6.498 -13.812  1.00 89.24           O
ATOM    939  CB  CYS A 117      -7.268   8.749 -15.039  1.00 89.24           C
ATOM    940  SG  CYS A 117      -6.517   9.986 -13.956  1.00 89.24           S
ATOM    941  N   VAL A 118      -4.084   7.112 -14.999  1.00 81.71           N
ATOM    942  CA  VAL A 118      -3.115   6.437 -14.143  1.00 81.71           C
ATOM    943  C   VAL A 118      -2.367   7.508 -13.362  1.00 81.71           C
ATOM    944  O   VAL A 118      -1.617   8.304 -13.941  1.00 81.71           O
ATOM    945  CB  VAL A 118      -2.149   5.562 -14.952  1.00 81.71           C
ATOM    946  CG1 VAL A 118      -1.152   4.878 -14.028  1.00 81.71           C
ATOM    947  CG2 VAL A 118      -2.920   4.535 -15.768  1.00 81.71           C
ATOM    948  N   CYS A 119      -2.569   7.531 -12.046  1.00 70.54           N
ATOM    949  CA  CYS A 119      -1.910   8.509 -11.184  1.00 70.54           C
ATOM    950  C   CYS A 119      -1.680   7.861  -9.826  1.00 70.54           C
ATOM    951  O   CYS A 119      -2.642   7.534  -9.124  1.00 70.54           O
ATOM    952  CB  CYS A 119      -2.745   9.780 -11.053  1.00 70.54           C
ATOM    953  SG  CYS A 119      -2.009  11.051  -9.997  1.00 70.54           S
ATOM    954  N   GLY A 120      -0.414   7.678  -9.460  1.00 66.64           N
ATOM    955  CA  GLY A 120      -0.076   7.070  -8.189  1.00 66.64           C
ATOM    956  C   GLY A 120      -0.291   5.571  -8.170  1.00 66.64           C
ATOM    957  O   GLY A 120       0.279   4.844  -8.989  1.00 66.64           O
ATOM    958  N   ASP A 121      -1.115   5.096  -7.236  1.00 66.96           N
ATOM    959  CA  ASP A 121      -1.414   3.676  -7.095  1.00 66.96           C
ATOM    960  C   ASP A 121      -2.907   3.403  -7.247  1.00 66.96           C
ATOM    961  O   ASP A 121      -3.426   2.426  -6.703  1.00 66.96           O
ATOM    962  CB  ASP A 121      -0.905   3.148  -5.755  1.00 66.96           C
ATOM    963  CG  ASP A 121      -1.516   3.875  -4.573  1.00 66.96           C
ATOM    964  OD1 ASP A 121      -1.851   5.070  -4.716  1.00 66.96           O
ATOM    965  OD2 ASP A 121      -1.661   3.252  -3.500  1.00 66.96           O
ATOM    966  N   GLU A 122      -3.609   4.261  -7.986  1.00 78.55           N
ATOM    967  CA  GLU A 122      -5.045   4.123  -8.208  1.00 78.55           C
ATOM    968  C   GLU A 122      -5.308   4.167  -9.707  1.00 78.55           C
ATOM    969  O   GLU A 122      -5.208   5.231 -10.327  1.00 78.55           O
ATOM    970  CB  GLU A 122      -5.824   5.223  -7.485  1.00 78.55           C
ATOM    971  CG  GLU A 122      -5.642   5.227  -5.976  1.00 78.55           C
ATOM    972  CD  GLU A 122      -6.424   6.334  -5.298  1.00 78.55           C
ATOM    973  OE1 GLU A 122      -7.115   7.096  -6.006  1.00 78.55           O
ATOM    974  OE2 GLU A 122      -6.349   6.442  -4.056  1.00 78.55           O
ATOM    975  N   ASN A 123      -5.642   3.016 -10.285  1.00 87.99           N
ATOM    976  CA  ASN A 123      -5.950   2.924 -11.711  1.00 87.99           C
ATOM    977  C   ASN A 123      -7.391   3.370 -11.921  1.00 87.99           C
ATOM    978  O   ASN A 123      -8.334   2.644 -11.597  1.00 87.99           O
ATOM    979  CB  ASN A 123      -5.726   1.504 -12.218  1.00 87.99           C
ATOM    980  CG  ASN A 123      -4.292   1.043 -12.046  1.00 87.99           C
ATOM    981  OD1 ASN A 123      -3.361   1.848 -12.075  1.00 87.99           O
ATOM    982  ND2 ASN A 123      -4.107  -0.259 -11.866  1.00 87.99           N
ATOM    983  N   ILE A 124      -7.565   4.571 -12.465  1.00 92.16           N
ATOM    984  CA  ILE A 124      -8.881   5.159 -12.684  1.00 92.16           C
ATOM    985  C   ILE A 124      -9.248   5.005 -14.153  1.00 92.16           C
ATOM    986  O   ILE A 124      -8.479   5.400 -15.039  1.00 92.16           O
ATOM    987  CB  ILE A 124      -8.908   6.637 -12.262  1.00 92.16           C
ATOM    988  CG1 ILE A 124      -8.507   6.779 -10.792  1.00 92.16           C
ATOM    989  CG2 ILE A 124     -10.286   7.236 -12.503  1.00 92.16           C
ATOM    990  CD1 ILE A 124      -8.500   8.208 -10.296  1.00 92.16           C
ATOM    991  N   LEU A 125     -10.421   4.434 -14.412  1.00 92.89           N
ATOM    992  CA  LEU A 125     -10.931   4.261 -15.765  1.00 92.89           C
ATOM    993  C   LEU A 125     -12.028   5.284 -16.025  1.00 92.89           C
ATOM    994  O   LEU A 125     -12.976   5.398 -15.240  1.00 92.89           O
ATOM    995  CB  LEU A 125     -11.467   2.843 -15.970  1.00 92.89           C
ATOM    996  CG  LEU A 125     -12.010   2.519 -17.363  1.00 92.89           C
ATOM    997  CD1 LEU A 125     -10.943   2.746 -18.422  1.00 92.89           C
ATOM    998  CD2 LEU A 125     -12.526   1.089 -17.416  1.00 92.89           C
ATOM    999  N   VAL A 126     -11.897   6.023 -17.122  1.00 93.02           N
ATOM   1000  CA  VAL A 126     -12.825   7.092 -17.471  1.00 93.02           C
ATOM   1001  C   VAL A 126     -13.785   6.574 -18.532  1.00 93.02           C
ATOM   1002  O   VAL A 126     -13.358   6.119 -19.600  1.00 93.02           O
ATOM   1003  CB  VAL A 126     -12.080   8.342 -17.964  1.00 93.02           C
ATOM   1004  CG1 VAL A 126     -13.066   9.454 -18.289  1.00 93.02           C
ATOM   1005  CG2 VAL A 126     -11.071   8.803 -16.923  1.00 93.02           C
ATOM   1006  N   GLN A 127     -15.082   6.643 -18.239  1.00 92.70           N
ATOM   1007  CA  GLN A 127     -16.133   6.256 -19.169  1.00 92.70           C
ATOM   1008  C   GLN A 127     -17.215   7.330 -19.167  1.00 92.70           C
ATOM   1009  O   GLN A 127     -17.134   8.324 -18.440  1.00 92.70           O
ATOM   1010  CB  GLN A 127     -16.721   4.885 -18.808  1.00 92.70           C
ATOM   1011  CG  GLN A 127     -15.745   3.729 -18.948  1.00 92.70           C
ATOM   1012  CD  GLN A 127     -16.391   2.386 -18.674  1.00 92.70           C
ATOM   1013  OE1 GLN A 127     -17.577   2.309 -18.354  1.00 92.70           O
ATOM   1014  NE2 GLN A 127     -15.613   1.318 -18.801  1.00 92.70           N
ATOM   1015  N   GLU A 128     -18.239   7.124 -19.990  1.00 91.83           N
ATOM   1016  CA  GLU A 128     -19.334   8.076 -20.084  1.00 91.83           C
ATOM   1017  C   GLU A 128     -20.284   7.925 -18.902  1.00 91.83           C
ATOM   1018  O   GLU A 128     -20.452   6.836 -18.345  1.00 91.83           O
ATOM   1019  CB  GLU A 128     -20.096   7.891 -21.397  1.00 91.83           C
ATOM   1020  CG  GLU A 128     -20.677   6.501 -21.589  1.00 91.83           C
ATOM   1021  CD  GLU A 128     -21.393   6.348 -22.915  1.00 91.83           C
ATOM   1022  OE1 GLU A 128     -21.489   7.346 -23.660  1.00 91.83           O
ATOM   1023  OE2 GLU A 128     -21.859   5.229 -23.214  1.00 91.83           O
ATOM   1024  N   PHE A 129     -20.906   9.037 -18.522  1.00 90.37           N
ATOM   1025  CA  PHE A 129     -21.830   9.062 -17.398  1.00 90.37           C
ATOM   1026  C   PHE A 129     -23.247   8.764 -17.870  1.00 90.37           C
ATOM   1027  O   PHE A 129     -23.671   9.223 -18.935  1.00 90.37           O
ATOM   1028  CB  PHE A 129     -21.785  10.419 -16.694  1.00 90.37           C
ATOM   1029  CG  PHE A 129     -22.720  10.528 -15.522  1.00 90.37           C
ATOM   1030  CD1 PHE A 129     -22.373   9.999 -14.291  1.00 90.37           C
ATOM   1031  CD2 PHE A 129     -23.944  11.166 -15.651  1.00 90.37           C
ATOM   1032  CE1 PHE A 129     -23.231  10.098 -13.211  1.00 90.37           C
ATOM   1033  CE2 PHE A 129     -24.805  11.269 -14.575  1.00 90.37           C
ATOM   1034  CZ  PHE A 129     -24.448  10.735 -13.354  1.00 90.37           C
ATOM   1035  N   VAL A 130     -23.976   7.992 -17.068  1.00 86.45           N
ATOM   1036  CA  VAL A 130     -25.356   7.620 -17.356  1.00 86.45           C
ATOM   1037  C   VAL A 130     -26.229   8.107 -16.209  1.00 86.45           C
ATOM   1038  O   VAL A 130     -25.952   7.809 -15.041  1.00 86.45           O
ATOM   1039  CB  VAL A 130     -25.507   6.100 -17.553  1.00 86.45           C
ATOM   1040  CG1 VAL A 130     -26.956   5.746 -17.850  1.00 86.45           C
ATOM   1041  CG2 VAL A 130     -24.596   5.618 -18.671  1.00 86.45           C
ATOM   1042  N   LYS A 131     -27.282   8.855 -16.544  1.00 81.73           N
ATOM   1043  CA  LYS A 131     -28.166   9.398 -15.518  1.00 81.73           C
ATOM   1044  C   LYS A 131     -29.077   8.326 -14.932  1.00 81.73           C
ATOM   1045  O   LYS A 131     -29.311   8.303 -13.719  1.00 81.73           O
ATOM   1046  CB  LYS A 131     -28.997  10.545 -16.097  1.00 81.73           C
ATOM   1047  CG  LYS A 131     -29.949  11.188 -15.102  1.00 81.73           C
ATOM   1048  CD  LYS A 131     -30.749  12.307 -15.749  1.00 81.73           C
ATOM   1049  CE  LYS A 131     -31.711  12.943 -14.758  1.00 81.73           C
ATOM   1050  NZ  LYS A 131     -32.503  14.039 -15.380  1.00 81.73           N
ATOM   1051  N   PHE A 132     -29.597   7.430 -15.775  1.00 86.01           N
ATOM   1052  CA  PHE A 132     -30.498   6.393 -15.283  1.00 86.01           C
ATOM   1053  C   PHE A 132     -29.744   5.331 -14.493  1.00 86.01           C
ATOM   1054  O   PHE A 132     -30.210   4.888 -13.437  1.00 86.01           O
ATOM   1055  CB  PHE A 132     -31.256   5.760 -16.450  1.00 86.01           C
ATOM   1056  CG  PHE A 132     -32.099   6.733 -17.224  1.00 86.01           C
ATOM   1057  CD1 PHE A 132     -33.394   7.019 -16.823  1.00 86.01           C
ATOM   1058  CD2 PHE A 132     -31.598   7.361 -18.352  1.00 86.01           C
ATOM   1059  CE1 PHE A 132     -34.173   7.914 -17.533  1.00 86.01           C
ATOM   1060  CE2 PHE A 132     -32.372   8.257 -19.066  1.00 86.01           C
ATOM   1061  CZ  PHE A 132     -33.661   8.533 -18.656  1.00 86.01           C
ATOM   1062  N   GLY A 133     -28.582   4.910 -14.986  1.00 86.69           N
ATOM   1063  CA  GLY A 133     -27.791   3.908 -14.300  1.00 86.69           C
ATOM   1064  C   GLY A 133     -27.682   2.605 -15.063  1.00 86.69           C
ATOM   1065  O   GLY A 133     -27.500   2.605 -16.284  1.00 86.69           O
ATOM   1066  N   SER A 134     -27.792   1.486 -14.353  1.00 91.82           N
ATOM   1067  CA  SER A 134     -27.699   0.170 -14.965  1.00 91.82           C
ATOM   1068  C   SER A 134     -29.092  -0.304 -15.379  1.00 91.82           C
ATOM   1069  O   SER A 134     -30.070   0.446 -15.329  1.00 91.82           O
ATOM   1070  CB  SER A 134     -27.024  -0.809 -14.006  1.00 91.82           C
ATOM   1071  OG  SER A 134     -27.757  -0.930 -12.800  1.00 91.82           O
ATOM   1072  N   LEU A 135     -29.194  -1.566 -15.794  1.00 93.11           N
ATOM   1073  CA  LEU A 135     -30.459  -2.151 -16.222  1.00 93.11           C
ATOM   1074  C   LEU A 135     -31.157  -2.932 -15.117  1.00 93.11           C
ATOM   1075  O   LEU A 135     -32.379  -2.836 -14.977  1.00 93.11           O
ATOM   1076  CB  LEU A 135     -30.236  -3.069 -17.428  1.00 93.11           C
ATOM   1077  CG  LEU A 135     -31.480  -3.750 -18.003  1.00 93.11           C
ATOM   1078  CD1 LEU A 135     -32.474  -2.715 -18.508  1.00 93.11           C
ATOM   1079  CD2 LEU A 135     -31.102  -4.722 -19.110  1.00 93.11           C
ATOM   1080  N   ASP A 136     -30.406  -3.703 -14.326  1.00 91.15           N
ATOM   1081  CA  ASP A 136     -31.021  -4.487 -13.259  1.00 91.15           C
ATOM   1082  C   ASP A 136     -31.577  -3.600 -12.153  1.00 91.15           C
ATOM   1083  O   ASP A 136     -32.498  -4.010 -11.437  1.00 91.15           O
ATOM   1084  CB  ASP A 136     -30.008  -5.478 -12.685  1.00 91.15           C
ATOM   1085  CG  ASP A 136     -28.785  -4.793 -12.109  1.00 91.15           C
ATOM   1086  OD1 ASP A 136     -28.416  -3.710 -12.610  1.00 91.15           O
ATOM   1087  OD2 ASP A 136     -28.192  -5.337 -11.153  1.00 91.15           O
ATOM   1088  N   THR A 137     -31.037  -2.390 -11.997  1.00 88.93           N
ATOM   1089  CA  THR A 137     -31.544  -1.483 -10.972  1.00 88.93           C
ATOM   1090  C   THR A 137     -32.891  -0.895 -11.375  1.00 88.93           C
ATOM   1091  O   THR A 137     -33.781  -0.730 -10.532  1.00 88.93           O
ATOM   1092  CB  THR A 137     -30.529  -0.371 -10.707  1.00 88.93           C
ATOM   1093  OG1 THR A 137     -29.259  -0.949 -10.378  1.00 88.93           O
ATOM   1094  CG2 THR A 137     -30.988   0.510  -9.553  1.00 88.93           C
ATOM   1095  N   TYR A 138     -33.062  -0.578 -12.661  1.00 89.39           N
ATOM   1096  CA  TYR A 138     -34.323  -0.004 -13.119  1.00 89.39           C
ATOM   1097  C   TYR A 138     -35.444  -1.036 -13.127  1.00 89.39           C
ATOM   1098  O   TYR A 138     -36.614  -0.677 -12.947  1.00 89.39           O
ATOM   1099  CB  TYR A 138     -34.147   0.601 -14.513  1.00 89.39           C
ATOM   1100  CG  TYR A 138     -35.398   1.244 -15.069  1.00 89.39           C
ATOM   1101  CD1 TYR A 138     -35.774   2.524 -14.683  1.00 89.39           C
ATOM   1102  CD2 TYR A 138     -36.199   0.574 -15.984  1.00 89.39           C
ATOM   1103  CE1 TYR A 138     -36.915   3.117 -15.189  1.00 89.39           C
ATOM   1104  CE2 TYR A 138     -37.343   1.159 -16.495  1.00 89.39           C
ATOM   1105  CZ  TYR A 138     -37.696   2.430 -16.095  1.00 89.39           C
ATOM   1106  OH  TYR A 138     -38.833   3.017 -16.601  1.00 89.39           O
ATOM   1107  N   LEU A 139     -35.114  -2.313 -13.331  1.00 90.17           N
ATOM   1108  CA  LEU A 139     -36.144  -3.346 -13.348  1.00 90.17           C
ATOM   1109  C   LEU A 139     -36.723  -3.589 -11.960  1.00 90.17           C
ATOM   1110  O   LEU A 139     -37.906  -3.923 -11.835  1.00 90.17           O
ATOM   1111  CB  LEU A 139     -35.578  -4.645 -13.923  1.00 90.17           C
ATOM   1112  CG  LEU A 139     -35.127  -4.601 -15.384  1.00 90.17           C
ATOM   1113  CD1 LEU A 139     -34.590  -5.955 -15.822  1.00 90.17           C
ATOM   1114  CD2 LEU A 139     -36.268  -4.156 -16.286  1.00 90.17           C
ATOM   1115  N   LYS A 140     -35.913  -3.430 -10.912  1.00 85.78           N
ATOM   1116  CA  LYS A 140     -36.397  -3.622  -9.552  1.00 85.78           C
ATOM   1117  C   LYS A 140     -37.220  -2.444  -9.049  1.00 85.78           C
ATOM   1118  O   LYS A 140     -37.982  -2.603  -8.089  1.00 85.78           O
ATOM   1119  CB  LYS A 140     -35.221  -3.870  -8.603  1.00 85.78           C
ATOM   1120  CG  LYS A 140     -34.410  -5.113  -8.932  1.00 85.78           C
ATOM   1121  CD  LYS A 140     -33.269  -5.305  -7.946  1.00 85.78           C
ATOM   1122  CE  LYS A 140     -32.461  -6.551  -8.272  1.00 85.78           C
ATOM   1123  NZ  LYS A 140     -31.339  -6.753  -7.314  1.00 85.78           N
ATOM   1124  N   LYS A 141     -37.085  -1.271  -9.670  1.00 84.41           N
ATOM   1125  CA  LYS A 141     -37.853  -0.107  -9.242  1.00 84.41           C
ATOM   1126  C   LYS A 141     -39.233  -0.086  -9.888  1.00 84.41           C
ATOM   1127  O   LYS A 141     -40.241   0.145  -9.210  1.00 84.41           O
ATOM   1128  CB  LYS A 141     -37.086   1.176  -9.569  1.00 84.41           C
ATOM   1129  CG  LYS A 141     -37.805   2.451  -9.161  1.00 84.41           C
ATOM   1130  CD  LYS A 141     -36.988   3.683  -9.516  1.00 84.41           C
ATOM   1131  CE  LYS A 141     -37.707   4.959  -9.110  1.00 84.41           C
ATOM   1132  NZ  LYS A 141     -36.917   6.173  -9.453  1.00 84.41           N
ATOM   1133  N   ASN A 142     -39.298  -0.324 -11.195  1.00 84.90           N
ATOM   1134  CA  ASN A 142     -40.551  -0.339 -11.943  1.00 84.90           C
ATOM   1135  C   ASN A 142     -40.804  -1.762 -12.426  1.00 84.90           C
ATOM   1136  O   ASN A 142     -40.136  -2.238 -13.351  1.00 84.90           O
ATOM   1137  CB  ASN A 142     -40.500   0.640 -13.114  1.00 84.90           C
ATOM   1138  CG  ASN A 142     -40.256   2.068 -12.670  1.00 84.90           C
ATOM   1139  OD1 ASN A 142     -41.195   2.815 -12.394  1.00 84.90           O
ATOM   1140  ND2 ASN A 142     -38.988   2.457 -12.599  1.00 84.90           N
ATOM   1141  N   LYS A 143     -41.767  -2.438 -11.800  1.00 76.83           N
ATOM   1142  CA  LYS A 143     -42.116  -3.807 -12.156  1.00 76.83           C
ATOM   1143  C   LYS A 143     -43.466  -3.934 -12.843  1.00 76.83           C
ATOM   1144  O   LYS A 143     -43.639  -4.831 -13.670  1.00 76.83           O
ATOM   1145  CB  LYS A 143     -42.111  -4.699 -10.908  1.00 76.83           C
ATOM   1146  CG  LYS A 143     -40.768  -4.767 -10.198  1.00 76.83           C
ATOM   1147  CD  LYS A 143     -40.836  -5.664  -8.972  1.00 76.83           C
ATOM   1148  CE  LYS A 143     -39.495  -5.730  -8.260  1.00 76.83           C
ATOM   1149  NZ  LYS A 143     -39.547  -6.603  -7.055  1.00 76.83           N
ATOM   1150  N   ASN A 144     -44.422  -3.062 -12.523  1.00 74.69           N
ATOM   1151  CA  ASN A 144     -45.746  -3.103 -13.128  1.00 74.69           C
ATOM   1152  C   ASN A 144     -45.900  -2.146 -14.302  1.00 74.69           C
ATOM   1153  O   ASN A 144     -46.845  -2.299 -15.084  1.00 74.69           O
ATOM   1154  CB  ASN A 144     -46.819  -2.791 -12.076  1.00 74.69           C
ATOM   1155  CG  ASN A 144     -46.810  -3.776 -10.924  1.00 74.69           C
ATOM   1156  OD1 ASN A 144     -46.447  -4.941 -11.090  1.00 74.69           O
ATOM   1157  ND2 ASN A 144     -47.210  -3.313  -9.745  1.00 74.69           N
ATOM   1158  N   CYS A 145     -45.005  -1.171 -14.446  1.00 79.49           N
ATOM   1159  CA  CYS A 145     -45.064  -0.209 -15.537  1.00 79.49           C
ATOM   1160  C   CYS A 145     -44.297  -0.668 -16.771  1.00 79.49           C
ATOM   1161  O   CYS A 145     -44.139   0.115 -17.714  1.00 79.49           O
ATOM   1162  CB  CYS A 145     -44.530   1.148 -15.070  1.00 79.49           C
ATOM   1163  SG  CYS A 145     -45.453   1.882 -13.699  1.00 79.49           S
ATOM   1164  N   ILE A 146     -43.820  -1.909 -16.788  1.00 84.35           N
ATOM   1165  CA  ILE A 146     -43.071  -2.460 -17.912  1.00 84.35           C
ATOM   1166  C   ILE A 146     -43.860  -3.635 -18.470  1.00 84.35           C
ATOM   1167  O   ILE A 146     -44.172  -4.583 -17.739  1.00 84.35           O
ATOM   1168  CB  ILE A 146     -41.656  -2.894 -17.499  1.00 84.35           C
ATOM   1169  CG1 ILE A 146     -40.849  -1.688 -17.015  1.00 84.35           C
ATOM   1170  CG2 ILE A 146     -40.953  -3.586 -18.657  1.00 84.35           C
ATOM   1171  CD1 ILE A 146     -39.431  -2.024 -16.611  1.00 84.35           C
ATOM   1172  N   ASN A 147     -44.180  -3.573 -19.762  1.00 84.21           N
ATOM   1173  CA  ASN A 147     -44.942  -4.633 -20.409  1.00 84.21           C
ATOM   1174  C   ASN A 147     -44.017  -5.658 -21.052  1.00 84.21           C
ATOM   1175  O   ASN A 147     -42.931  -5.938 -20.534  1.00 84.21           O
ATOM   1176  CB  ASN A 147     -45.897  -4.046 -21.452  1.00 84.21           C
ATOM   1177  CG  ASN A 147     -45.212  -3.068 -22.389  1.00 84.21           C
ATOM   1178  OD1 ASN A 147     -43.984  -3.019 -22.470  1.00 84.21           O
ATOM   1179  ND2 ASN A 147     -46.007  -2.280 -23.104  1.00 84.21           N
ATOM   1180  N   ILE A 148     -44.440  -6.221 -22.181  1.00 82.79           N
ATOM   1181  CA  ILE A 148     -43.648  -7.215 -22.890  1.00 82.79           C
ATOM   1182  C   ILE A 148     -42.895  -6.626 -24.080  1.00 82.79           C
ATOM   1183  O   ILE A 148     -41.800  -7.115 -24.400  1.00 82.79           O
ATOM   1184  CB  ILE A 148     -44.524  -8.404 -23.342  1.00 82.79           C
ATOM   1185  CG1 ILE A 148     -43.666  -9.519 -23.946  1.00 82.79           C
ATOM   1186  CG2 ILE A 148     -45.598  -7.948 -24.321  1.00 82.79           C
ATOM   1187  CD1 ILE A 148     -42.632 -10.076 -22.993  1.00 82.79           C
ATOM   1188  N   LEU A 149     -43.426  -5.586 -24.729  1.00 84.96           N
ATOM   1189  CA  LEU A 149     -42.745  -5.007 -25.882  1.00 84.96           C
ATOM   1190  C   LEU A 149     -41.454  -4.302 -25.483  1.00 84.96           C
ATOM   1191  O   LEU A 149     -40.519  -4.225 -26.288  1.00 84.96           O
ATOM   1192  CB  LEU A 149     -43.675  -4.036 -26.609  1.00 84.96           C
ATOM   1193  CG  LEU A 149     -44.973  -4.628 -27.163  1.00 84.96           C
ATOM   1194  CD1 LEU A 149     -45.801  -3.556 -27.857  1.00 84.96           C
ATOM   1195  CD2 LEU A 149     -44.673  -5.778 -28.111  1.00 84.96           C
ATOM   1196  N   TRP A 150     -41.382  -3.783 -24.256  1.00 88.80           N
ATOM   1197  CA  TRP A 150     -40.173  -3.099 -23.810  1.00 88.80           C
ATOM   1198  C   TRP A 150     -39.059  -4.077 -23.460  1.00 88.80           C
ATOM   1199  O   TRP A 150     -37.880  -3.760 -23.656  1.00 88.80           O
ATOM   1200  CB  TRP A 150     -40.484  -2.209 -22.606  1.00 88.80           C
ATOM   1201  CG  TRP A 150     -39.342  -1.326 -22.199  1.00 88.80           C
ATOM   1202  CD1 TRP A 150     -39.096  -0.055 -22.630  1.00 88.80           C
ATOM   1203  CD2 TRP A 150     -38.289  -1.649 -21.281  1.00 88.80           C
ATOM   1204  NE1 TRP A 150     -37.957   0.434 -22.038  1.00 88.80           N
ATOM   1205  CE2 TRP A 150     -37.443  -0.524 -21.205  1.00 88.80           C
ATOM   1206  CE3 TRP A 150     -37.981  -2.778 -20.516  1.00 88.80           C
ATOM   1207  CZ2 TRP A 150     -36.310  -0.497 -20.395  1.00 88.80           C
ATOM   1208  CZ3 TRP A 150     -36.855  -2.748 -19.713  1.00 88.80           C
ATOM   1209  CH2 TRP A 150     -36.033  -1.615 -19.659  1.00 88.80           C
ATOM   1210  N   LYS A 151     -39.405  -5.259 -22.946  1.00 89.87           N
ATOM   1211  CA  LYS A 151     -38.380  -6.235 -22.590  1.00 89.87           C
ATOM   1212  C   LYS A 151     -37.761  -6.866 -23.831  1.00 89.87           C
ATOM   1213  O   LYS A 151     -36.573  -7.210 -23.832  1.00 89.87           O
ATOM   1214  CB  LYS A 151     -38.974  -7.309 -21.679  1.00 89.87           C
ATOM   1215  CG  LYS A 151     -39.557  -6.771 -20.383  1.00 89.87           C
ATOM   1216  CD  LYS A 151     -40.143  -7.888 -19.536  1.00 89.87           C
ATOM   1217  CE  LYS A 151     -40.727  -7.351 -18.239  1.00 89.87           C
ATOM   1218  NZ  LYS A 151     -41.303  -8.436 -17.397  1.00 89.87           N
ATOM   1219  N   LEU A 152     -38.548  -7.026 -24.897  1.00 89.76           N
ATOM   1220  CA  LEU A 152     -38.017  -7.615 -26.121  1.00 89.76           C
ATOM   1221  C   LEU A 152     -37.157  -6.626 -26.896  1.00 89.76           C
ATOM   1222  O   LEU A 152     -36.304  -7.038 -27.690  1.00 89.76           O
ATOM   1223  CB  LEU A 152     -39.160  -8.125 -26.999  1.00 89.76           C
ATOM   1224  CG  LEU A 152     -40.048  -9.213 -26.391  1.00 89.76           C
ATOM   1225  CD1 LEU A 152     -41.144  -9.617 -27.365  1.00 89.76           C
ATOM   1226  CD2 LEU A 152     -39.218 -10.420 -25.981  1.00 89.76           C
ATOM   1227  N   GLU A 153     -37.363  -5.324 -26.684  1.00 91.61           N
ATOM   1228  CA  GLU A 153     -36.561  -4.328 -27.387  1.00 91.61           C
ATOM   1229  C   GLU A 153     -35.160  -4.230 -26.794  1.00 91.61           C
ATOM   1230  O   GLU A 153     -34.183  -4.027 -27.525  1.00 91.61           O
ATOM   1231  CB  GLU A 153     -37.260  -2.969 -27.348  1.00 91.61           C
ATOM   1232  CG  GLU A 153     -36.544  -1.873 -28.122  1.00 91.61           C
ATOM   1233  CD  GLU A 153     -36.561  -2.102 -29.621  1.00 91.61           C
ATOM   1234  OE1 GLU A 153     -37.445  -2.840 -30.105  1.00 91.61           O
ATOM   1235  OE2 GLU A 153     -35.687  -1.544 -30.318  1.00 91.61           O
ATOM   1236  N   VAL A 154     -35.042  -4.372 -25.472  1.00 94.18           N
ATOM   1237  CA  VAL A 154     -33.730  -4.322 -24.836  1.00 94.18           C
ATOM   1238  C   VAL A 154     -32.906  -5.546 -25.215  1.00 94.18           C
ATOM   1239  O   VAL A 154     -31.705  -5.443 -25.491  1.00 94.18           O
ATOM   1240  CB  VAL A 154     -33.883  -4.189 -23.310  1.00 94.18           C
ATOM   1241  CG1 VAL A 154     -32.518  -4.117 -22.640  1.00 94.18           C
ATOM   1242  CG2 VAL A 154     -34.717  -2.965 -22.965  1.00 94.18           C
ATOM   1243  N   ALA A 155     -33.536  -6.723 -25.241  1.00 95.08           N
ATOM   1244  CA  ALA A 155     -32.830  -7.939 -25.624  1.00 95.08           C
ATOM   1245  C   ALA A 155     -32.482  -7.965 -27.105  1.00 95.08           C
ATOM   1246  O   ALA A 155     -31.534  -8.656 -27.493  1.00 95.08           O
ATOM   1247  CB  ALA A 155     -33.665  -9.168 -25.264  1.00 95.08           C
ATOM   1248  N   LYS A 156     -33.223  -7.231 -27.939  1.00 93.96           N
ATOM   1249  CA  LYS A 156     -32.915  -7.200 -29.365  1.00 93.96           C
ATOM   1250  C   LYS A 156     -31.653  -6.393 -29.640  1.00 93.96           C
ATOM   1251  O   LYS A 156     -30.806  -6.808 -30.440  1.00 93.96           O
ATOM   1252  CB  LYS A 156     -34.099  -6.630 -30.145  1.00 93.96           C
ATOM   1253  CG  LYS A 156     -33.875  -6.554 -31.647  1.00 93.96           C
ATOM   1254  CD  LYS A 156     -35.087  -5.972 -32.357  1.00 93.96           C
ATOM   1255  CE  LYS A 156     -34.859  -5.886 -33.857  1.00 93.96           C
ATOM   1256  NZ  LYS A 156     -36.037  -5.315 -34.566  1.00 93.96           N
ATOM   1257  N   GLN A 157     -31.507  -5.239 -28.984  1.00 95.83           N
ATOM   1258  CA  GLN A 157     -30.318  -4.417 -29.175  1.00 95.83           C
ATOM   1259  C   GLN A 157     -29.079  -5.036 -28.543  1.00 95.83           C
ATOM   1260  O   GLN A 157     -27.960  -4.680 -28.928  1.00 95.83           O
ATOM   1261  CB  GLN A 157     -30.550  -3.017 -28.605  1.00 95.83           C
ATOM   1262  CG  GLN A 157     -31.707  -2.269 -29.246  1.00 95.83           C
ATOM   1263  CD  GLN A 157     -31.907  -0.888 -28.655  1.00 95.83           C
ATOM   1264  OE1 GLN A 157     -31.177  -0.474 -27.755  1.00 95.83           O
ATOM   1265  NE2 GLN A 157     -32.900  -0.166 -29.160  1.00 95.83           N
ATOM   1266  N   LEU A 158     -29.251  -5.948 -27.583  1.00 97.38           N
ATOM   1267  CA  LEU A 158     -28.099  -6.594 -26.964  1.00 97.38           C
ATOM   1268  C   LEU A 158     -27.424  -7.571 -27.917  1.00 97.38           C
ATOM   1269  O   LEU A 158     -26.207  -7.775 -27.834  1.00 97.38           O
ATOM   1270  CB  LEU A 158     -28.528  -7.309 -25.681  1.00 97.38           C
ATOM   1271  CG  LEU A 158     -27.427  -7.972 -24.851  1.00 97.38           C
ATOM   1272  CD1 LEU A 158     -26.407  -6.943 -24.388  1.00 97.38           C
ATOM   1273  CD2 LEU A 158     -28.022  -8.713 -23.663  1.00 97.38           C
ATOM   1274  N   ALA A 159     -28.189  -8.178 -28.828  1.00 96.86           N
ATOM   1275  CA  ALA A 159     -27.603  -9.116 -29.779  1.00 96.86           C
ATOM   1276  C   ALA A 159     -26.708  -8.411 -30.790  1.00 96.86           C
ATOM   1277  O   ALA A 159     -25.713  -8.988 -31.243  1.00 96.86           O
ATOM   1278  CB  ALA A 159     -28.704  -9.896 -30.496  1.00 96.86           C
ATOM   1279  N   TRP A 160     -27.042  -7.171 -31.157  1.00 96.38           N
ATOM   1280  CA  TRP A 160     -26.205  -6.432 -32.095  1.00 96.38           C
ATOM   1281  C   TRP A 160     -24.895  -5.992 -31.453  1.00 96.38           C
ATOM   1282  O   TRP A 160     -23.885  -5.841 -32.150  1.00 96.38           O
ATOM   1283  CB  TRP A 160     -26.963  -5.220 -32.638  1.00 96.38           C
ATOM   1284  CG  TRP A 160     -28.162  -5.580 -33.459  1.00 96.38           C
ATOM   1285  CD1 TRP A 160     -29.443  -5.736 -33.015  1.00 96.38           C
ATOM   1286  CD2 TRP A 160     -28.193  -5.830 -34.869  1.00 96.38           C
ATOM   1287  NE1 TRP A 160     -30.269  -6.068 -34.061  1.00 96.38           N
ATOM   1288  CE2 TRP A 160     -29.527  -6.132 -35.211  1.00 96.38           C
ATOM   1289  CE3 TRP A 160     -27.223  -5.828 -35.877  1.00 96.38           C
ATOM   1290  CZ2 TRP A 160     -29.915  -6.428 -36.515  1.00 96.38           C
ATOM   1291  CZ3 TRP A 160     -27.611  -6.123 -37.172  1.00 96.38           C
ATOM   1292  CH2 TRP A 160     -28.944  -6.419 -37.479  1.00 96.38           C
ATOM   1293  N   ALA A 161     -24.890  -5.783 -30.134  1.00 95.79           N
ATOM   1294  CA  ALA A 161     -23.659  -5.396 -29.455  1.00 95.79           C
ATOM   1295  C   ALA A 161     -22.693  -6.566 -29.332  1.00 95.79           C
ATOM   1296  O   ALA A 161     -21.477  -6.359 -29.251  1.00 95.79           O
ATOM   1297  CB  ALA A 161     -23.977  -4.821 -28.075  1.00 95.79           C
ATOM   1298  N   MET A 162     -23.209  -7.796 -29.316  1.00 96.45           N
ATOM   1299  CA  MET A 162     -22.370  -8.983 -29.224  1.00 96.45           C
ATOM   1300  C   MET A 162     -22.038  -9.591 -30.579  1.00 96.45           C
ATOM   1301  O   MET A 162     -21.066 -10.348 -30.676  1.00 96.45           O
ATOM   1302  CB  MET A 162     -23.048 -10.046 -28.350  1.00 96.45           C
ATOM   1303  CG  MET A 162     -23.346  -9.586 -26.933  1.00 96.45           C
ATOM   1304  SD  MET A 162     -21.868  -9.048 -26.052  1.00 96.45           S
ATOM   1305  CE  MET A 162     -20.877 -10.539 -26.111  1.00 96.45           C
ATOM   1306  N   HIS A 163     -22.816  -9.283 -31.619  1.00 94.99           N
ATOM   1307  CA  HIS A 163     -22.524  -9.821 -32.944  1.00 94.99           C
ATOM   1308  C   HIS A 163     -21.282  -9.180 -33.549  1.00 94.99           C
ATOM   1309  O   HIS A 163     -20.568  -9.827 -34.325  1.00 94.99           O
ATOM   1310  CB  HIS A 163     -23.727  -9.626 -33.867  1.00 94.99           C
ATOM   1311  CG  HIS A 163     -23.521 -10.162 -35.249  1.00 94.99           C
ATOM   1312  ND1 HIS A 163     -23.256 -11.491 -35.501  1.00 94.99           N
ATOM   1313  CD2 HIS A 163     -23.541  -9.547 -36.456  1.00 94.99           C
ATOM   1314  CE1 HIS A 163     -23.122 -11.672 -36.803  1.00 94.99           C
ATOM   1315  NE2 HIS A 163     -23.290 -10.509 -37.405  1.00 94.99           N
ATOM   1316  N   PHE A 164     -21.007  -7.919 -33.209  1.00 94.14           N
ATOM   1317  CA  PHE A 164     -19.817  -7.257 -33.732  1.00 94.14           C
ATOM   1318  C   PHE A 164     -18.546  -7.795 -33.087  1.00 94.14           C
ATOM   1319  O   PHE A 164     -17.474  -7.749 -33.701  1.00 94.14           O
ATOM   1320  CB  PHE A 164     -19.925  -5.745 -33.522  1.00 94.14           C
ATOM   1321  CG  PHE A 164     -18.790  -4.966 -34.124  1.00 94.14           C
ATOM   1322  CD1 PHE A 164     -18.782  -4.659 -35.475  1.00 94.14           C
ATOM   1323  CD2 PHE A 164     -17.734  -4.532 -33.338  1.00 94.14           C
ATOM   1324  CE1 PHE A 164     -17.741  -3.941 -36.032  1.00 94.14           C
ATOM   1325  CE2 PHE A 164     -16.691  -3.813 -33.889  1.00 94.14           C
ATOM   1326  CZ  PHE A 164     -16.694  -3.517 -35.238  1.00 94.14           C
ATOM   1327  N   LEU A 165     -18.644  -8.310 -31.859  1.00 93.30           N
ATOM   1328  CA  LEU A 165     -17.468  -8.860 -31.194  1.00 93.30           C
ATOM   1329  C   LEU A 165     -17.082 -10.218 -31.766  1.00 93.30           C
ATOM   1330  O   LEU A 165     -15.911 -10.608 -31.695  1.00 93.30           O
ATOM   1331  CB  LEU A 165     -17.719  -8.972 -29.690  1.00 93.30           C
ATOM   1332  CG  LEU A 165     -18.085  -7.677 -28.963  1.00 93.30           C
ATOM   1333  CD1 LEU A 165     -18.309  -7.937 -27.481  1.00 93.30           C
ATOM   1334  CD2 LEU A 165     -17.009  -6.622 -29.170  1.00 93.30           C
ATOM   1335  N   GLU A 166     -18.044 -10.948 -32.335  1.00 93.05           N
ATOM   1336  CA  GLU A 166     -17.739 -12.259 -32.899  1.00 93.05           C
ATOM   1337  C   GLU A 166     -17.015 -12.131 -34.234  1.00 93.05           C
ATOM   1338  O   GLU A 166     -16.128 -12.935 -34.545  1.00 93.05           O
ATOM   1339  CB  GLU A 166     -19.024 -13.071 -33.059  1.00 93.05           C
ATOM   1340  CG  GLU A 166     -18.811 -14.479 -33.592  1.00 93.05           C
ATOM   1341  CD  GLU A 166     -20.109 -15.248 -33.744  1.00 93.05           C
ATOM   1342  OE1 GLU A 166     -21.179 -14.673 -33.452  1.00 93.05           O
ATOM   1343  OE2 GLU A 166     -20.059 -16.426 -34.155  1.00 93.05           O
ATOM   1344  N   GLU A 167     -17.376 -11.125 -35.035  1.00 90.02           N
ATOM   1345  CA  GLU A 167     -16.729 -10.945 -36.330  1.00 90.02           C
ATOM   1346  C   GLU A 167     -15.298 -10.444 -36.182  1.00 90.02           C
ATOM   1347  O   GLU A 167     -14.466 -10.681 -37.065  1.00 90.02           O
ATOM   1348  CB  GLU A 167     -17.542  -9.980 -37.194  1.00 90.02           C
ATOM   1349  CG  GLU A 167     -18.970 -10.433 -37.463  1.00 90.02           C
ATOM   1350  CD  GLU A 167     -19.040 -11.658 -38.357  1.00 90.02           C
ATOM   1351  OE1 GLU A 167     -18.069 -11.915 -39.099  1.00 90.02           O
ATOM   1352  OE2 GLU A 167     -20.069 -12.365 -38.317  1.00 90.02           O
ATOM   1353  N   ASN A 168     -14.993  -9.755 -35.084  1.00 87.71           N
ATOM   1354  CA  ASN A 168     -13.659  -9.232 -34.831  1.00 87.71           C
ATOM   1355  C   ASN A 168     -12.844 -10.124 -33.903  1.00 87.71           C
ATOM   1356  O   ASN A 168     -11.783  -9.701 -33.430  1.00 87.71           O
ATOM   1357  CB  ASN A 168     -13.749  -7.819 -34.250  1.00 87.71           C
ATOM   1358  CG  ASN A 168     -14.428  -6.844 -35.192  1.00 87.71           C
ATOM   1359  OD1 ASN A 168     -13.774  -6.189 -36.004  1.00 87.71           O
ATOM   1360  ND2 ASN A 168     -15.748  -6.744 -35.090  1.00 87.71           N
ATOM   1361  N   THR A 169     -13.314 -11.344 -33.639  1.00 88.25           N
ATOM   1362  CA  THR A 169     -12.636 -12.297 -32.758  1.00 88.25           C
ATOM   1363  C   THR A 169     -12.360 -11.681 -31.387  1.00 88.25           C
ATOM   1364  O   THR A 169     -11.235 -11.693 -30.883  1.00 88.25           O
ATOM   1365  CB  THR A 169     -11.346 -12.822 -33.394  1.00 88.25           C
ATOM   1366  OG1 THR A 169     -10.382 -11.764 -33.478  1.00 88.25           O
ATOM   1367  CG2 THR A 169     -11.621 -13.362 -34.790  1.00 88.25           C
ATOM   1368  N   LEU A 170     -13.410 -11.133 -30.782  1.00 89.71           N
ATOM   1369  CA  LEU A 170     -13.330 -10.505 -29.472  1.00 89.71           C
ATOM   1370  C   LEU A 170     -14.209 -11.261 -28.486  1.00 89.71           C
ATOM   1371  O   LEU A 170     -15.337 -11.644 -28.812  1.00 89.71           O
ATOM   1372  CB  LEU A 170     -13.758  -9.034 -29.535  1.00 89.71           C
ATOM   1373  CG  LEU A 170     -12.930  -8.128 -30.449  1.00 89.71           C
ATOM   1374  CD1 LEU A 170     -13.457  -6.702 -30.413  1.00 89.71           C
ATOM   1375  CD2 LEU A 170     -11.461  -8.170 -30.059  1.00 89.71           C
ATOM   1376  N   ILE A 171     -13.686 -11.473 -27.282  1.00 91.48           N
ATOM   1377  CA  ILE A 171     -14.386 -12.194 -26.225  1.00 91.48           C
ATOM   1378  C   ILE A 171     -14.642 -11.223 -25.082  1.00 91.48           C
ATOM   1379  O   ILE A 171     -13.704 -10.609 -24.557  1.00 91.48           O
ATOM   1380  CB  ILE A 171     -13.586 -13.415 -25.744  1.00 91.48           C
ATOM   1381  CG1 ILE A 171     -13.307 -14.362 -26.913  1.00 91.48           C
ATOM   1382  CG2 ILE A 171     -14.334 -14.138 -24.634  1.00 91.48           C
ATOM   1383  CD1 ILE A 171     -12.479 -15.570 -26.534  1.00 91.48           C
ATOM   1384  N   HIS A 172     -15.910 -11.083 -24.696  1.00 92.99           N
ATOM   1385  CA  HIS A 172     -16.265 -10.181 -23.600  1.00 92.99           C
ATOM   1386  C   HIS A 172     -16.020 -10.851 -22.250  1.00 92.99           C
ATOM   1387  O   HIS A 172     -15.116 -10.462 -21.504  1.00 92.99           O
ATOM   1388  CB  HIS A 172     -17.725  -9.735 -23.740  1.00 92.99           C
ATOM   1389  CG  HIS A 172     -18.073  -8.536 -22.914  1.00 92.99           C
ATOM   1390  ND1 HIS A 172     -18.523  -8.631 -21.615  1.00 92.99           N
ATOM   1391  CD2 HIS A 172     -18.036  -7.214 -23.204  1.00 92.99           C
ATOM   1392  CE1 HIS A 172     -18.749  -7.419 -21.140  1.00 92.99           C
ATOM   1393  NE2 HIS A 172     -18.461  -6.541 -22.084  1.00 92.99           N
ATOM   1394  N   GLY A 173     -16.819 -11.864 -21.925  1.00 91.70           N
ATOM   1395  CA  GLY A 173     -16.633 -12.622 -20.707  1.00 91.70           C
ATOM   1396  C   GLY A 173     -17.485 -12.199 -19.532  1.00 91.70           C
ATOM   1397  O   GLY A 173     -17.384 -12.816 -18.465  1.00 91.70           O
ATOM   1398  N   ASN A 174     -18.321 -11.173 -19.688  1.00 92.87           N
ATOM   1399  CA  ASN A 174     -19.162 -10.712 -18.589  1.00 92.87           C
ATOM   1400  C   ASN A 174     -20.419 -10.032 -19.116  1.00 92.87           C
ATOM   1401  O   ASN A 174     -20.529  -8.802 -19.082  1.00 92.87           O
ATOM   1402  CB  ASN A 174     -18.379  -9.761 -17.681  1.00 92.87           C
ATOM   1403  CG  ASN A 174     -19.138  -9.402 -16.418  1.00 92.87           C
ATOM   1404  OD1 ASN A 174     -20.057 -10.111 -16.009  1.00 92.87           O
ATOM   1405  ND2 ASN A 174     -18.756  -8.294 -15.793  1.00 92.87           N
ATOM   1406  N   VAL A 175     -21.370 -10.822 -19.603  1.00 95.21           N
ATOM   1407  CA  VAL A 175     -22.627 -10.310 -20.136  1.00 95.21           C
ATOM   1408  C   VAL A 175     -23.698 -10.512 -19.072  1.00 95.21           C
ATOM   1409  O   VAL A 175     -24.148 -11.638 -18.834  1.00 95.21           O
ATOM   1410  CB  VAL A 175     -23.008 -11.003 -21.451  1.00 95.21           C
ATOM   1411  CG1 VAL A 175     -24.317 -10.443 -21.986  1.00 95.21           C
ATOM   1412  CG2 VAL A 175     -21.895 -10.844 -22.475  1.00 95.21           C
ATOM   1413  N   CYS A 176     -24.108  -9.421 -18.430  1.00 94.84           N
ATOM   1414  CA  CYS A 176     -25.126  -9.478 -17.391  1.00 94.84           C
ATOM   1415  C   CYS A 176     -25.957  -8.204 -17.445  1.00 94.84           C
ATOM   1416  O   CYS A 176     -25.674  -7.283 -18.215  1.00 94.84           O
ATOM   1417  CB  CYS A 176     -24.502  -9.666 -16.004  1.00 94.84           C
ATOM   1418  SG  CYS A 176     -23.369  -8.346 -15.509  1.00 94.84           S
ATOM   1419  N   ALA A 177     -26.996  -8.162 -16.608  1.00 93.05           N
ATOM   1420  CA  ALA A 177     -27.865  -6.993 -16.558  1.00 93.05           C
ATOM   1421  C   ALA A 177     -27.210  -5.812 -15.856  1.00 93.05           C
ATOM   1422  O   ALA A 177     -27.673  -4.678 -16.017  1.00 93.05           O
ATOM   1423  CB  ALA A 177     -29.182  -7.345 -15.865  1.00 93.05           C
ATOM   1424  N   LYS A 178     -26.148  -6.049 -15.083  1.00 90.30           N
ATOM   1425  CA  LYS A 178     -25.476  -4.951 -14.396  1.00 90.30           C
ATOM   1426  C   LYS A 178     -24.633  -4.128 -15.363  1.00 90.30           C
ATOM   1427  O   LYS A 178     -24.541  -2.902 -15.227  1.00 90.30           O
ATOM   1428  CB  LYS A 178     -24.613  -5.497 -13.258  1.00 90.30           C
ATOM   1429  CG  LYS A 178     -23.901  -4.427 -12.445  1.00 90.30           C
ATOM   1430  CD  LYS A 178     -23.065  -5.044 -11.336  1.00 90.30           C
ATOM   1431  CE  LYS A 178     -22.357  -3.975 -10.519  1.00 90.30           C
ATOM   1432  NZ  LYS A 178     -21.536  -4.565  -9.426  1.00 90.30           N
ATOM   1433  N   ASN A 179     -24.014  -4.783 -16.348  1.00 92.95           N
ATOM   1434  CA  ASN A 179     -23.182  -4.061 -17.305  1.00 92.95           C
ATOM   1435  C   ASN A 179     -24.021  -3.261 -18.293  1.00 92.95           C
ATOM   1436  O   ASN A 179     -23.545  -2.258 -18.837  1.00 92.95           O
ATOM   1437  CB  ASN A 179     -22.272  -5.036 -18.051  1.00 92.95           C
ATOM   1438  CG  ASN A 179     -21.355  -5.805 -17.121  1.00 92.95           C
ATOM   1439  OD1 ASN A 179     -20.957  -5.305 -16.069  1.00 92.95           O
ATOM   1440  ND2 ASN A 179     -21.016  -7.030 -17.504  1.00 92.95           N
ATOM   1441  N   ILE A 180     -25.260  -3.682 -18.538  1.00 94.98           N
ATOM   1442  CA  ILE A 180     -26.130  -2.967 -19.465  1.00 94.98           C
ATOM   1443  C   ILE A 180     -26.585  -1.668 -18.813  1.00 94.98           C
ATOM   1444  O   ILE A 180     -27.188  -1.675 -17.734  1.00 94.98           O
ATOM   1445  CB  ILE A 180     -27.327  -3.833 -19.875  1.00 94.98           C
ATOM   1446  CG1 ILE A 180     -26.847  -5.135 -20.521  1.00 94.98           C
ATOM   1447  CG2 ILE A 180     -28.235  -3.069 -20.826  1.00 94.98           C
ATOM   1448  CD1 ILE A 180     -27.969  -6.056 -20.946  1.00 94.98           C
ATOM   1449  N   LEU A 181     -26.296  -0.546 -19.467  1.00 93.78           N
ATOM   1450  CA  LEU A 181     -26.635   0.778 -18.962  1.00 93.78           C
ATOM   1451  C   LEU A 181     -27.799   1.334 -19.771  1.00 93.78           C
ATOM   1452  O   LEU A 181     -27.730   1.395 -21.003  1.00 93.78           O
ATOM   1453  CB  LEU A 181     -25.429   1.715 -19.036  1.00 93.78           C
ATOM   1454  CG  LEU A 181     -24.180   1.260 -18.278  1.00 93.78           C
ATOM   1455  CD1 LEU A 181     -23.041   2.249 -18.469  1.00 93.78           C
ATOM   1456  CD2 LEU A 181     -24.487   1.068 -16.800  1.00 93.78           C
ATOM   1457  N   LEU A 182     -28.862   1.736 -19.078  1.00 92.83           N
ATOM   1458  CA  LEU A 182     -30.045   2.291 -19.727  1.00 92.83           C
ATOM   1459  C   LEU A 182     -29.758   3.733 -20.130  1.00 92.83           C
ATOM   1460  O   LEU A 182     -29.739   4.631 -19.283  1.00 92.83           O
ATOM   1461  CB  LEU A 182     -31.252   2.209 -18.797  1.00 92.83           C
ATOM   1462  CG  LEU A 182     -32.567   2.778 -19.334  1.00 92.83           C
ATOM   1463  CD1 LEU A 182     -32.991   2.051 -20.601  1.00 92.83           C
ATOM   1464  CD2 LEU A 182     -33.657   2.699 -18.276  1.00 92.83           C
ATOM   1465  N   ILE A 183     -29.537   3.956 -21.425  1.00 89.31           N
ATOM   1466  CA  ILE A 183     -29.235   5.299 -21.910  1.00 89.31           C
ATOM   1467  C   ILE A 183     -30.509   6.125 -22.038  1.00 89.31           C
ATOM   1468  O   ILE A 183     -30.583   7.259 -21.551  1.00 89.31           O
ATOM   1469  CB  ILE A 183     -28.474   5.225 -23.246  1.00 89.31           C
ATOM   1470  CG1 ILE A 183     -27.167   4.449 -23.073  1.00 89.31           C
ATOM   1471  CG2 ILE A 183     -28.201   6.622 -23.783  1.00 89.31           C
ATOM   1472  CD1 ILE A 183     -26.217   5.067 -22.070  1.00 89.31           C
ATOM   1473  N   ARG A 184     -31.528   5.572 -22.692  1.00 88.65           N
ATOM   1474  CA  ARG A 184     -32.790   6.266 -22.896  1.00 88.65           C
ATOM   1475  C   ARG A 184     -33.937   5.279 -22.750  1.00 88.65           C
ATOM   1476  O   ARG A 184     -33.844   4.136 -23.206  1.00 88.65           O
ATOM   1477  CB  ARG A 184     -32.841   6.936 -24.277  1.00 88.65           C
ATOM   1478  CG  ARG A 184     -34.100   7.749 -24.532  1.00 88.65           C
ATOM   1479  CD  ARG A 184     -34.086   8.369 -25.920  1.00 88.65           C
ATOM   1480  NE  ARG A 184     -34.009   7.359 -26.968  1.00 88.65           N
ATOM   1481  CZ  ARG A 184     -33.982   7.627 -28.266  1.00 88.65           C
ATOM   1482  NH1 ARG A 184     -34.023   8.871 -28.717  1.00 88.65           N
ATOM   1483  NH2 ARG A 184     -33.911   6.623 -29.135  1.00 88.65           N
ATOM   1484  N   GLU A 185     -35.017   5.726 -22.109  1.00 84.80           N
ATOM   1485  CA  GLU A 185     -36.189   4.883 -21.910  1.00 84.80           C
ATOM   1486  C   GLU A 185     -37.089   4.906 -23.139  1.00 84.80           C
ATOM   1487  O   GLU A 185     -36.642   5.252 -24.238  1.00 84.80           O
ATOM   1488  CB  GLU A 185     -36.970   5.334 -20.673  1.00 84.80           C
ATOM   1489  CG  GLU A 185     -36.175   5.272 -19.379  1.00 84.80           C
ATOM   1490  CD  GLU A 185     -36.986   5.716 -18.177  1.00 84.80           C
ATOM   1491  OE1 GLU A 185     -38.166   6.084 -18.357  1.00 84.80           O
ATOM   1492  OE2 GLU A 185     -36.443   5.696 -17.053  1.00 84.80           O
ATOM   1493  N   GLU A 186     -38.355   4.538 -22.964  1.00 78.13           N
ATOM   1494  CA  GLU A 186     -39.331   4.511 -24.046  1.00 78.13           C
ATOM   1495  C   GLU A 186     -40.278   5.693 -23.886  1.00 78.13           C
ATOM   1496  O   GLU A 186     -40.967   5.806 -22.866  1.00 78.13           O
ATOM   1497  CB  GLU A 186     -40.108   3.194 -24.050  1.00 78.13           C
ATOM   1498  CG  GLU A 186     -41.146   3.090 -25.155  1.00 78.13           C
ATOM   1499  CD  GLU A 186     -41.901   1.776 -25.124  1.00 78.13           C
ATOM   1500  OE1 GLU A 186     -41.623   0.950 -24.229  1.00 78.13           O
ATOM   1501  OE2 GLU A 186     -42.773   1.569 -25.994  1.00 78.13           O
ATOM   1502  N   ASP A 187     -40.309   6.565 -24.889  1.00 70.09           N
ATOM   1503  CA  ASP A 187     -41.166   7.744 -24.882  1.00 70.09           C
ATOM   1504  C   ASP A 187     -42.430   7.440 -25.677  1.00 70.09           C
ATOM   1505  O   ASP A 187     -42.362   7.175 -26.882  1.00 70.09           O
ATOM   1506  CB  ASP A 187     -40.435   8.951 -25.470  1.00 70.09           C
ATOM   1507  CG  ASP A 187     -41.203  10.247 -25.285  1.00 70.09           C
ATOM   1508  OD1 ASP A 187     -42.224  10.242 -24.566  1.00 70.09           O
ATOM   1509  OD2 ASP A 187     -40.784  11.273 -25.861  1.00 70.09           O
ATOM   1510  N   ARG A 188     -43.579   7.479 -25.001  1.00 63.98           N
ATOM   1511  CA  ARG A 188     -44.850   7.200 -25.658  1.00 63.98           C
ATOM   1512  C   ARG A 188     -45.378   8.389 -26.449  1.00 63.98           C
ATOM   1513  O   ARG A 188     -46.230   8.203 -27.325  1.00 63.98           O
ATOM   1514  CB  ARG A 188     -45.893   6.768 -24.625  1.00 63.98           C
ATOM   1515  CG  ARG A 188     -45.517   5.516 -23.849  1.00 63.98           C
ATOM   1516  CD  ARG A 188     -46.596   5.145 -22.845  1.00 63.98           C
ATOM   1517  NE  ARG A 188     -46.251   3.945 -22.091  1.00 63.98           N
ATOM   1518  CZ  ARG A 188     -47.015   3.404 -21.152  1.00 63.98           C
ATOM   1519  NH1 ARG A 188     -48.183   3.932 -20.823  1.00 63.98           N
ATOM   1520  NH2 ARG A 188     -46.598   2.307 -20.528  1.00 63.98           N
ATOM   1521  N   LYS A 189     -44.895   9.600 -26.165  1.00 64.87           N
ATOM   1522  CA  LYS A 189     -45.364  10.776 -26.888  1.00 64.87           C
ATOM   1523  C   LYS A 189     -44.730  10.893 -28.268  1.00 64.87           C
ATOM   1524  O   LYS A 189     -45.355  11.432 -29.188  1.00 64.87           O
ATOM   1525  CB  LYS A 189     -45.083  12.041 -26.075  1.00 64.87           C
ATOM   1526  CG  LYS A 189     -45.761  12.068 -24.714  1.00 64.87           C
ATOM   1527  CD  LYS A 189     -45.442  13.351 -23.964  1.00 64.87           C
ATOM   1528  CE  LYS A 189     -46.121  13.379 -22.604  1.00 64.87           C
ATOM   1529  NZ  LYS A 189     -45.818  14.632 -21.859  1.00 64.87           N
ATOM   1530  N   THR A 190     -43.501  10.398 -28.433  1.00 68.50           N
ATOM   1531  CA  THR A 190     -42.808  10.461 -29.711  1.00 68.50           C
ATOM   1532  C   THR A 190     -42.591   9.103 -30.359  1.00 68.50           C
ATOM   1533  O   THR A 190     -42.255   9.053 -31.547  1.00 68.50           O
ATOM   1534  CB  THR A 190     -41.444  11.151 -29.548  1.00 68.50           C
ATOM   1535  OG1 THR A 190     -40.644  10.417 -28.612  1.00 68.50           O
ATOM   1536  CG2 THR A 190     -41.625  12.575 -29.046  1.00 68.50           C
ATOM   1537  N   GLY A 191     -42.771   8.012 -29.622  1.00 72.04           N
ATOM   1538  CA  GLY A 191     -42.578   6.690 -30.185  1.00 72.04           C
ATOM   1539  C   GLY A 191     -41.131   6.304 -30.393  1.00 72.04           C
ATOM   1540  O   GLY A 191     -40.806   5.641 -31.386  1.00 72.04           O
ATOM   1541  N   ASN A 192     -40.246   6.702 -29.481  1.00 78.28           N
ATOM   1542  CA  ASN A 192     -38.829   6.376 -29.607  1.00 78.28           C
ATOM   1543  C   ASN A 192     -38.519   5.094 -28.843  1.00 78.28           C
ATOM   1544  O   ASN A 192     -38.879   4.981 -27.665  1.00 78.28           O
ATOM   1545  CB  ASN A 192     -37.962   7.511 -29.079  1.00 78.28           C
ATOM   1546  CG  ASN A 192     -38.182   8.809 -29.830  1.00 78.28           C
ATOM   1547  OD1 ASN A 192     -38.511   8.806 -31.016  1.00 78.28           O
ATOM   1548  ND2 ASN A 192     -38.001   9.929 -29.140  1.00 78.28           N
ATOM   1549  N   PRO A 193     -37.862   4.116 -29.471  1.00 85.99           N
ATOM   1550  CA  PRO A 193     -37.545   2.883 -28.759  1.00 85.99           C
ATOM   1551  C   PRO A 193     -36.428   3.111 -27.759  1.00 85.99           C
ATOM   1552  O   PRO A 193     -35.593   4.015 -27.934  1.00 85.99           O
ATOM   1553  CB  PRO A 193     -37.106   1.929 -29.884  1.00 85.99           C
ATOM   1554  CG  PRO A 193     -36.572   2.835 -30.938  1.00 85.99           C
ATOM   1555  CD  PRO A 193     -37.413   4.083 -30.874  1.00 85.99           C
ATOM   1556  N   PRO A 194     -36.372   2.320 -26.689  1.00 90.68           N
ATOM   1557  CA  PRO A 194     -35.299   2.491 -25.705  1.00 90.68           C
ATOM   1558  C   PRO A 194     -33.951   2.070 -26.267  1.00 90.68           C
ATOM   1559  O   PRO A 194     -33.848   1.151 -27.084  1.00 90.68           O
ATOM   1560  CB  PRO A 194     -35.730   1.581 -24.549  1.00 90.68           C
ATOM   1561  CG  PRO A 194     -36.587   0.544 -25.195  1.00 90.68           C
ATOM   1562  CD  PRO A 194     -37.309   1.249 -26.309  1.00 90.68           C
ATOM   1563  N   PHE A 195     -32.908   2.760 -25.815  1.00 93.19           N
ATOM   1564  CA  PHE A 195     -31.543   2.516 -26.259  1.00 93.19           C
ATOM   1565  C   PHE A 195     -30.695   2.105 -25.065  1.00 93.19           C
ATOM   1566  O   PHE A 195     -30.713   2.773 -24.026  1.00 93.19           O
ATOM   1567  CB  PHE A 195     -30.954   3.761 -26.930  1.00 93.19           C
ATOM   1568  CG  PHE A 195     -29.659   3.509 -27.650  1.00 93.19           C
ATOM   1569  CD1 PHE A 195     -29.657   3.094 -28.972  1.00 93.19           C
ATOM   1570  CD2 PHE A 195     -28.445   3.691 -27.009  1.00 93.19           C
ATOM   1571  CE1 PHE A 195     -28.470   2.862 -29.639  1.00 93.19           C
ATOM   1572  CE2 PHE A 195     -27.254   3.461 -27.671  1.00 93.19           C
ATOM   1573  CZ  PHE A 195     -27.267   3.046 -28.987  1.00 93.19           C
ATOM   1574  N   ILE A 196     -29.955   1.005 -25.216  1.00 95.53           N
ATOM   1575  CA  ILE A 196     -29.098   0.484 -24.160  1.00 95.53           C
ATOM   1576  C   ILE A 196     -27.732   0.154 -24.745  1.00 95.53           C
ATOM   1577  O   ILE A 196     -27.575  -0.042 -25.952  1.00 95.53           O
ATOM   1578  CB  ILE A 196     -29.710  -0.757 -23.470  1.00 95.53           C
ATOM   1579  CG1 ILE A 196     -30.331  -1.706 -24.501  1.00 95.53           C
ATOM   1580  CG2 ILE A 196     -30.743  -0.337 -22.436  1.00 95.53           C
ATOM   1581  CD1 ILE A 196     -29.375  -2.745 -25.055  1.00 95.53           C
ATOM   1582  N   LYS A 197     -26.734   0.097 -23.864  1.00 95.35           N
ATOM   1583  CA  LYS A 197     -25.370  -0.210 -24.274  1.00 95.35           C
ATOM   1584  C   LYS A 197     -24.795  -1.350 -23.443  1.00 95.35           C
ATOM   1585  O   LYS A 197     -25.538  -2.076 -22.775  1.00 95.35           O
ATOM   1586  CB  LYS A 197     -24.482   1.031 -24.158  1.00 95.35           C
ATOM   1587  CG  LYS A 197     -24.909   2.189 -25.045  1.00 95.35           C
ATOM   1588  CD  LYS A 197     -23.981   3.380 -24.879  1.00 95.35           C
ATOM   1589  CE  LYS A 197     -24.408   4.542 -25.762  1.00 95.35           C
ATOM   1590  NZ  LYS A 197     -23.508   5.717 -25.605  1.00 95.35           N
ATOM   1591  N   LEU A 198     -23.474  -1.515 -23.480  1.00 95.11           N
ATOM   1592  CA  LEU A 198     -22.788  -2.558 -22.731  1.00 95.11           C
ATOM   1593  C   LEU A 198     -21.485  -2.000 -22.180  1.00 95.11           C
ATOM   1594  O   LEU A 198     -20.688  -1.425 -22.928  1.00 95.11           O
ATOM   1595  CB  LEU A 198     -22.512  -3.784 -23.609  1.00 95.11           C
ATOM   1596  CG  LEU A 198     -21.781  -4.946 -22.933  1.00 95.11           C
ATOM   1597  CD1 LEU A 198     -22.596  -5.491 -21.769  1.00 95.11           C
ATOM   1598  CD2 LEU A 198     -21.471  -6.045 -23.937  1.00 95.11           C
ATOM   1599  N   SER A 199     -21.271  -2.175 -20.879  1.00 92.27           N
ATOM   1600  CA  SER A 199     -20.073  -1.671 -20.228  1.00 92.27           C
ATOM   1601  C   SER A 199     -18.909  -2.640 -20.434  1.00 92.27           C
ATOM   1602  O   SER A 199     -19.010  -3.638 -21.152  1.00 92.27           O
ATOM   1603  CB  SER A 199     -20.337  -1.435 -18.742  1.00 92.27           C
ATOM   1604  OG  SER A 199     -19.176  -0.953 -18.088  1.00 92.27           O
ATOM   1605  N   ASP A 200     -17.783  -2.337 -19.791  1.00 91.36           N
ATOM   1606  CA  ASP A 200     -16.598  -3.170 -19.907  1.00 91.36           C
ATOM   1607  C   ASP A 200     -16.711  -4.395 -19.000  1.00 91.36           C
ATOM   1608  O   ASP A 200     -17.318  -4.330 -17.928  1.00 91.36           O
ATOM   1609  CB  ASP A 200     -15.350  -2.373 -19.542  1.00 91.36           C
ATOM   1610  CG  ASP A 200     -15.392  -1.842 -18.123  1.00 91.36           C
ATOM   1611  OD1 ASP A 200     -16.499  -1.524 -17.638  1.00 91.36           O
ATOM   1612  OD2 ASP A 200     -14.319  -1.744 -17.491  1.00 91.36           O
ATOM   1613  N   PRO A 201     -16.134  -5.529 -19.412  1.00 90.17           N
ATOM   1614  CA  PRO A 201     -16.198  -6.729 -18.564  1.00 90.17           C
ATOM   1615  C   PRO A 201     -15.358  -6.630 -17.304  1.00 90.17           C
ATOM   1616  O   PRO A 201     -15.605  -7.387 -16.356  1.00 90.17           O
ATOM   1617  CB  PRO A 201     -15.684  -7.840 -19.490  1.00 90.17           C
ATOM   1618  CG  PRO A 201     -14.801  -7.131 -20.460  1.00 90.17           C
ATOM   1619  CD  PRO A 201     -15.435  -5.784 -20.683  1.00 90.17           C
ATOM   1620  N   GLY A 202     -14.379  -5.730 -17.258  1.00 89.38           N
ATOM   1621  CA  GLY A 202     -13.544  -5.580 -16.083  1.00 89.38           C
ATOM   1622  C   GLY A 202     -12.439  -6.612 -16.002  1.00 89.38           C
ATOM   1623  O   GLY A 202     -11.724  -6.845 -16.981  1.00 89.38           O
ATOM   1624  N   ILE A 203     -12.290  -7.237 -14.838  1.00 89.82           N
ATOM   1625  CA  ILE A 203     -11.263  -8.253 -14.642  1.00 89.82           C
ATOM   1626  C   ILE A 203     -11.715  -9.549 -15.302  1.00 89.82           C
ATOM   1627  O   ILE A 203     -12.841 -10.012 -15.084  1.00 89.82           O
ATOM   1628  CB  ILE A 203     -10.981  -8.459 -13.145  1.00 89.82           C
ATOM   1629  CG1 ILE A 203     -10.579  -7.136 -12.492  1.00 89.82           C
ATOM   1630  CG2 ILE A 203      -9.894  -9.505 -12.946  1.00 89.82           C
ATOM   1631  CD1 ILE A 203      -9.334  -6.515 -13.087  1.00 89.82           C
ATOM   1632  N   SER A 204     -10.838 -10.135 -16.112  1.00 89.49           N
ATOM   1633  CA  SER A 204     -11.163 -11.376 -16.796  1.00 89.49           C
ATOM   1634  C   SER A 204     -11.232 -12.535 -15.804  1.00 89.49           C
ATOM   1635  O   SER A 204     -10.657 -12.494 -14.713  1.00 89.49           O
ATOM   1636  CB  SER A 204     -10.130 -11.676 -17.883  1.00 89.49           C
ATOM   1637  OG  SER A 204     -10.442 -12.878 -18.565  1.00 89.49           O
ATOM   1638  N   ILE A 205     -11.956 -13.587 -16.204  1.00 89.57           N
ATOM   1639  CA  ILE A 205     -12.124 -14.763 -15.352  1.00 89.57           C
ATOM   1640  C   ILE A 205     -10.929 -15.697 -15.390  1.00 89.57           C
ATOM   1641  O   ILE A 205     -10.921 -16.704 -14.668  1.00 89.57           O
ATOM   1642  CB  ILE A 205     -13.389 -15.552 -15.744  1.00 89.57           C
ATOM   1643  CG1 ILE A 205     -13.294 -16.024 -17.197  1.00 89.57           C
ATOM   1644  CG2 ILE A 205     -14.634 -14.702 -15.535  1.00 89.57           C
ATOM   1645  CD1 ILE A 205     -14.496 -16.816 -17.662  1.00 89.57           C
ATOM   1646  N   THR A 206      -9.917 -15.401 -16.206  1.00 87.63           N
ATOM   1647  CA  THR A 206      -8.740 -16.257 -16.289  1.00 87.63           C
ATOM   1648  C   THR A 206      -7.813 -16.101 -15.091  1.00 87.63           C
ATOM   1649  O   THR A 206      -6.982 -16.983 -14.850  1.00 87.63           O
ATOM   1650  CB  THR A 206      -7.962 -15.966 -17.575  1.00 87.63           C
ATOM   1651  OG1 THR A 206      -7.546 -14.595 -17.585  1.00 87.63           O
ATOM   1652  CG2 THR A 206      -8.831 -16.235 -18.794  1.00 87.63           C
ATOM   1653  N   VAL A 207      -7.933 -15.007 -14.339  1.00 85.73           N
ATOM   1654  CA  VAL A 207      -7.100 -14.753 -13.174  1.00 85.73           C
ATOM   1655  C   VAL A 207      -7.913 -14.712 -11.886  1.00 85.73           C
ATOM   1656  O   VAL A 207      -7.386 -14.341 -10.837  1.00 85.73           O
ATOM   1657  CB  VAL A 207      -6.285 -13.455 -13.343  1.00 85.73           C
ATOM   1658  CG1 VAL A 207      -5.362 -13.561 -14.547  1.00 85.73           C
ATOM   1659  CG2 VAL A 207      -7.214 -12.259 -13.479  1.00 85.73           C
ATOM   1660  N   LEU A 208      -9.189 -15.087 -11.943  1.00 86.40           N
ATOM   1661  CA  LEU A 208     -10.007 -15.062 -10.737  1.00 86.40           C
ATOM   1662  C   LEU A 208      -9.883 -16.382  -9.981  1.00 86.40           C
ATOM   1663  O   LEU A 208      -9.791 -17.446 -10.601  1.00 86.40           O
ATOM   1664  CB  LEU A 208     -11.471 -14.808 -11.082  1.00 86.40           C
ATOM   1665  CG  LEU A 208     -11.790 -13.464 -11.739  1.00 86.40           C
ATOM   1666  CD1 LEU A 208     -13.280 -13.344 -12.024  1.00 86.40           C
ATOM   1667  CD2 LEU A 208     -11.313 -12.314 -10.866  1.00 86.40           C
ATOM   1668  N   PRO A 209      -9.874 -16.334  -8.646  1.00 82.88           N
ATOM   1669  CA  PRO A 209      -9.783 -17.574  -7.861  1.00 82.88           C
ATOM   1670  C   PRO A 209     -11.013 -18.456  -8.013  1.00 82.88           C
ATOM   1671  O   PRO A 209     -11.986 -18.076  -8.672  1.00 82.88           O
ATOM   1672  CB  PRO A 209      -9.633 -17.068  -6.419  1.00 82.88           C
ATOM   1673  CG  PRO A 209      -9.156 -15.654  -6.550  1.00 82.88           C
ATOM   1674  CD  PRO A 209      -9.799 -15.135  -7.797  1.00 82.88           C
ATOM   1675  N   LYS A 210     -10.980 -19.639  -7.397  1.00 82.52           N
ATOM   1676  CA  LYS A 210     -12.087 -20.580  -7.529  1.00 82.52           C
ATOM   1677  C   LYS A 210     -13.273 -20.207  -6.648  1.00 82.52           C
ATOM   1678  O   LYS A 210     -14.420 -20.482  -7.017  1.00 82.52           O
ATOM   1679  CB  LYS A 210     -11.614 -21.996  -7.196  1.00 82.52           C
ATOM   1680  CG  LYS A 210     -10.493 -22.502  -8.089  1.00 82.52           C
ATOM   1681  CD  LYS A 210     -10.069 -23.909  -7.698  1.00 82.52           C
ATOM   1682  CE  LYS A 210      -8.946 -24.414  -8.590  1.00 82.52           C
ATOM   1683  NZ  LYS A 210      -8.518 -25.790  -8.217  1.00 82.52           N
ATOM   1684  N   ASP A 211     -13.025 -19.588  -5.492  1.00 81.08           N
ATOM   1685  CA  ASP A 211     -14.114 -19.247  -4.584  1.00 81.08           C
ATOM   1686  C   ASP A 211     -14.961 -18.089  -5.098  1.00 81.08           C
ATOM   1687  O   ASP A 211     -16.105 -17.933  -4.657  1.00 81.08           O
ATOM   1688  CB  ASP A 211     -13.561 -18.911  -3.198  1.00 81.08           C
ATOM   1689  CG  ASP A 211     -12.659 -17.693  -3.210  1.00 81.08           C
ATOM   1690  OD1 ASP A 211     -12.015 -17.438  -4.248  1.00 81.08           O
ATOM   1691  OD2 ASP A 211     -12.594 -16.990  -2.179  1.00 81.08           O
ATOM   1692  N   ILE A 212     -14.430 -17.278  -6.013  1.00 84.40           N
ATOM   1693  CA  ILE A 212     -15.197 -16.155  -6.543  1.00 84.40           C
ATOM   1694  C   ILE A 212     -16.057 -16.595  -7.721  1.00 84.40           C
ATOM   1695  O   ILE A 212     -17.181 -16.112  -7.899  1.00 84.40           O
ATOM   1696  CB  ILE A 212     -14.249 -15.003  -6.924  1.00 84.40           C
ATOM   1697  CG1 ILE A 212     -13.421 -14.572  -5.712  1.00 84.40           C
ATOM   1698  CG2 ILE A 212     -15.032 -13.821  -7.477  1.00 84.40           C
ATOM   1699  CD1 ILE A 212     -12.505 -13.398  -5.982  1.00 84.40           C
ATOM   1700  N   LEU A 213     -15.552 -17.524  -8.538  1.00 87.69           N
ATOM   1701  CA  LEU A 213     -16.305 -17.990  -9.696  1.00 87.69           C
ATOM   1702  C   LEU A 213     -17.537 -18.798  -9.306  1.00 87.69           C
ATOM   1703  O   LEU A 213     -18.450 -18.943 -10.126  1.00 87.69           O
ATOM   1704  CB  LEU A 213     -15.405 -18.826 -10.607  1.00 87.69           C
ATOM   1705  CG  LEU A 213     -14.190 -18.111 -11.202  1.00 87.69           C
ATOM   1706  CD1 LEU A 213     -13.379 -19.060 -12.071  1.00 87.69           C
ATOM   1707  CD2 LEU A 213     -14.623 -16.888 -11.997  1.00 87.69           C
ATOM   1708  N   GLN A 214     -17.584 -19.325  -8.080  1.00 87.23           N
ATOM   1709  CA  GLN A 214     -18.749 -20.094  -7.655  1.00 87.23           C
ATOM   1710  C   GLN A 214     -19.953 -19.197  -7.396  1.00 87.23           C
ATOM   1711  O   GLN A 214     -21.096 -19.661  -7.472  1.00 87.23           O
ATOM   1712  CB  GLN A 214     -18.415 -20.907  -6.404  1.00 87.23           C
ATOM   1713  CG  GLN A 214     -17.321 -21.941  -6.611  1.00 87.23           C
ATOM   1714  CD  GLN A 214     -17.013 -22.723  -5.349  1.00 87.23           C
ATOM   1715  OE1 GLN A 214     -17.619 -22.498  -4.301  1.00 87.23           O
ATOM   1716  NE2 GLN A 214     -16.065 -23.648  -5.442  1.00 87.23           N
ATOM   1717  N   GLU A 215     -19.721 -17.919  -7.090  1.00 84.80           N
ATOM   1718  CA  GLU A 215     -20.818 -16.994  -6.836  1.00 84.80           C
ATOM   1719  C   GLU A 215     -21.448 -16.463  -8.116  1.00 84.80           C
ATOM   1720  O   GLU A 215     -22.551 -15.908  -8.063  1.00 84.80           O
ATOM   1721  CB  GLU A 215     -20.332 -15.823  -5.979  1.00 84.80           C
ATOM   1722  CG  GLU A 215     -19.773 -16.235  -4.627  1.00 84.80           C
ATOM   1723  CD  GLU A 215     -19.302 -15.051  -3.807  1.00 84.80           C
ATOM   1724  OE1 GLU A 215     -19.410 -13.907  -4.295  1.00 84.80           O
ATOM   1725  OE2 GLU A 215     -18.823 -15.264  -2.673  1.00 84.80           O
ATOM   1726  N   ARG A 216     -20.781 -16.618  -9.255  1.00 89.18           N
ATOM   1727  CA  ARG A 216     -21.305 -16.147 -10.537  1.00 89.18           C
ATOM   1728  C   ARG A 216     -21.871 -17.315 -11.345  1.00 89.18           C
ATOM   1729  O   ARG A 216     -21.386 -17.668 -12.420  1.00 89.18           O
ATOM   1730  CB  ARG A 216     -20.217 -15.410 -11.313  1.00 89.18           C
ATOM   1731  CG  ARG A 216     -19.676 -14.178 -10.606  1.00 89.18           C
ATOM   1732  CD  ARG A 216     -18.578 -13.513 -11.420  1.00 89.18           C
ATOM   1733  NE  ARG A 216     -19.044 -13.118 -12.744  1.00 89.18           N
ATOM   1734  CZ  ARG A 216     -18.290 -12.522 -13.657  1.00 89.18           C
ATOM   1735  NH1 ARG A 216     -17.020 -12.235 -13.424  1.00 89.18           N
ATOM   1736  NH2 ARG A 216     -18.823 -12.207 -14.834  1.00 89.18           N
ATOM   1737  N   ILE A 217     -22.922 -17.918 -10.799  1.00 90.73           N
ATOM   1738  CA  ILE A 217     -23.603 -19.052 -11.410  1.00 90.73           C
ATOM   1739  C   ILE A 217     -25.077 -18.695 -11.533  1.00 90.73           C
ATOM   1740  O   ILE A 217     -25.687 -18.286 -10.544  1.00 90.73           O
ATOM   1741  CB  ILE A 217     -23.431 -20.348 -10.597  1.00 90.73           C
ATOM   1742  CG1 ILE A 217     -21.960 -20.769 -10.573  1.00 90.73           C
ATOM   1743  CG2 ILE A 217     -24.302 -21.461 -11.162  1.00 90.73           C
ATOM   1744  CD1 ILE A 217     -21.702 -22.057  -9.822  1.00 90.73           C
ATOM   1745  N   PRO A 218     -25.692 -18.832 -12.716  1.00 92.85           N
ATOM   1746  CA  PRO A 218     -25.120 -19.320 -13.979  1.00 92.85           C
ATOM   1747  C   PRO A 218     -24.477 -18.220 -14.819  1.00 92.85           C
ATOM   1748  O   PRO A 218     -24.612 -18.215 -16.039  1.00 92.85           O
ATOM   1749  CB  PRO A 218     -26.341 -19.922 -14.680  1.00 92.85           C
ATOM   1750  CG  PRO A 218     -27.463 -19.013 -14.261  1.00 92.85           C
ATOM   1751  CD  PRO A 218     -27.146 -18.611 -12.833  1.00 92.85           C
ATOM   1752  N   TRP A 219     -23.772 -17.272 -14.200  1.00 93.69           N
ATOM   1753  CA  TRP A 219     -23.086 -16.229 -14.951  1.00 93.69           C
ATOM   1754  C   TRP A 219     -21.775 -16.704 -15.565  1.00 93.69           C
ATOM   1755  O   TRP A 219     -21.218 -16.000 -16.413  1.00 93.69           O
ATOM   1756  CB  TRP A 219     -22.822 -15.017 -14.053  1.00 93.69           C
ATOM   1757  CG  TRP A 219     -24.062 -14.262 -13.683  1.00 93.69           C
ATOM   1758  CD1 TRP A 219     -24.682 -13.294 -14.418  1.00 93.69           C
ATOM   1759  CD2 TRP A 219     -24.833 -14.409 -12.483  1.00 93.69           C
ATOM   1760  NE1 TRP A 219     -25.791 -12.830 -13.753  1.00 93.69           N
ATOM   1761  CE2 TRP A 219     -25.906 -13.498 -12.563  1.00 93.69           C
ATOM   1762  CE3 TRP A 219     -24.721 -15.222 -11.352  1.00 93.69           C
ATOM   1763  CZ2 TRP A 219     -26.859 -13.379 -11.554  1.00 93.69           C
ATOM   1764  CZ3 TRP A 219     -25.669 -15.101 -10.351  1.00 93.69           C
ATOM   1765  CH2 TRP A 219     -26.724 -14.187 -10.459  1.00 93.69           C
ATOM   1766  N   VAL A 220     -21.274 -17.868 -15.162  1.00 94.14           N
ATOM   1767  CA  VAL A 220     -20.038 -18.420 -15.710  1.00 94.14           C
ATOM   1768  C   VAL A 220     -20.341 -19.784 -16.319  1.00 94.14           C
ATOM   1769  O   VAL A 220     -20.980 -20.623 -15.668  1.00 94.14           O
ATOM   1770  CB  VAL A 220     -18.945 -18.518 -14.633  1.00 94.14           C
ATOM   1771  CG1 VAL A 220     -17.709 -19.212 -15.185  1.00 94.14           C
ATOM   1772  CG2 VAL A 220     -18.590 -17.134 -14.112  1.00 94.14           C
ATOM   1773  N   PRO A 221     -19.917 -20.046 -17.553  1.00 94.61           N
ATOM   1774  CA  PRO A 221     -20.188 -21.347 -18.175  1.00 94.61           C
ATOM   1775  C   PRO A 221     -19.461 -22.464 -17.449  1.00 94.61           C
ATOM   1776  O   PRO A 221     -18.448 -22.223 -16.775  1.00 94.61           O
ATOM   1777  CB  PRO A 221     -19.658 -21.171 -19.607  1.00 94.61           C
ATOM   1778  CG  PRO A 221     -18.665 -20.063 -19.511  1.00 94.61           C
ATOM   1779  CD  PRO A 221     -19.197 -19.137 -18.460  1.00 94.61           C
ATOM   1780  N   PRO A 222     -19.952 -23.702 -17.554  1.00 94.12           N
ATOM   1781  CA  PRO A 222     -19.314 -24.806 -16.818  1.00 94.12           C
ATOM   1782  C   PRO A 222     -17.897 -25.108 -17.272  1.00 94.12           C
ATOM   1783  O   PRO A 222     -17.104 -25.631 -16.479  1.00 94.12           O
ATOM   1784  CB  PRO A 222     -20.253 -25.992 -17.083  1.00 94.12           C
ATOM   1785  CG  PRO A 222     -21.556 -25.374 -17.483  1.00 94.12           C
ATOM   1786  CD  PRO A 222     -21.191 -24.128 -18.225  1.00 94.12           C
ATOM   1787  N   GLU A 223     -17.549 -24.798 -18.523  1.00 93.79           N
ATOM   1788  CA  GLU A 223     -16.206 -25.090 -19.012  1.00 93.79           C
ATOM   1789  C   GLU A 223     -15.160 -24.110 -18.496  1.00 93.79           C
ATOM   1790  O   GLU A 223     -13.978 -24.272 -18.816  1.00 93.79           O
ATOM   1791  CB  GLU A 223     -16.188 -25.104 -20.544  1.00 93.79           C
ATOM   1792  CG  GLU A 223     -16.644 -23.810 -21.201  1.00 93.79           C
ATOM   1793  CD  GLU A 223     -18.144 -23.758 -21.419  1.00 93.79           C
ATOM   1794  OE1 GLU A 223     -18.862 -24.608 -20.851  1.00 93.79           O
ATOM   1795  OE2 GLU A 223     -18.605 -22.869 -22.165  1.00 93.79           O
ATOM   1796  N   CYS A 224     -15.558 -23.107 -17.714  1.00 93.26           N
ATOM   1797  CA  CYS A 224     -14.621 -22.158 -17.131  1.00 93.26           C
ATOM   1798  C   CYS A 224     -14.442 -22.339 -15.630  1.00 93.26           C
ATOM   1799  O   CYS A 224     -13.542 -21.721 -15.051  1.00 93.26           O
ATOM   1800  CB  CYS A 224     -15.071 -20.720 -17.419  1.00 93.26           C
ATOM   1801  SG  CYS A 224     -15.062 -20.272 -19.170  1.00 93.26           S
ATOM   1802  N   ILE A 225     -15.268 -23.166 -14.989  1.00 91.92           N
ATOM   1803  CA  ILE A 225     -15.131 -23.396 -13.554  1.00 91.92           C
ATOM   1804  C   ILE A 225     -13.982 -24.355 -13.272  1.00 91.92           C
ATOM   1805  O   ILE A 225     -13.138 -24.099 -12.405  1.00 91.92           O
ATOM   1806  CB  ILE A 225     -16.457 -23.916 -12.968  1.00 91.92           C
ATOM   1807  CG1 ILE A 225     -17.558 -22.865 -13.124  1.00 91.92           C
ATOM   1808  CG2 ILE A 225     -16.283 -24.295 -11.505  1.00 91.92           C
ATOM   1809  CD1 ILE A 225     -17.288 -21.583 -12.368  1.00 91.92           C
ATOM   1810  N   GLU A 226     -13.930 -25.473 -13.999  1.00 89.46           N
ATOM   1811  CA  GLU A 226     -12.862 -26.444 -13.787  1.00 89.46           C
ATOM   1812  C   GLU A 226     -11.528 -25.940 -14.323  1.00 89.46           C
ATOM   1813  O   GLU A 226     -10.470 -26.349 -13.831  1.00 89.46           O
ATOM   1814  CB  GLU A 226     -13.226 -27.777 -14.439  1.00 89.46           C
ATOM   1815  CG  GLU A 226     -14.511 -28.395 -13.912  1.00 89.46           C
ATOM   1816  CD  GLU A 226     -14.851 -29.705 -14.595  1.00 89.46           C
ATOM   1817  OE1 GLU A 226     -14.082 -30.132 -15.482  1.00 89.46           O
ATOM   1818  OE2 GLU A 226     -15.886 -30.309 -14.245  1.00 89.46           O
ATOM   1819  N   ASN A 227     -11.554 -25.061 -15.322  1.00 89.71           N
ATOM   1820  CA  ASN A 227     -10.330 -24.520 -15.897  1.00 89.71           C
ATOM   1821  C   ASN A 227     -10.590 -23.119 -16.437  1.00 89.71           C
ATOM   1822  O   ASN A 227     -11.283 -22.961 -17.451  1.00 89.71           O
ATOM   1823  CB  ASN A 227      -9.803 -25.436 -17.004  1.00 89.71           C
ATOM   1824  CG  ASN A 227      -8.349 -25.165 -17.348  1.00 89.71           C
ATOM   1825  OD1 ASN A 227      -7.846 -24.059 -17.154  1.00 89.71           O
ATOM   1826  ND2 ASN A 227      -7.666 -26.182 -17.861  1.00 89.71           N
ATOM   1827  N   PRO A 228     -10.061 -22.078 -15.788  1.00 89.21           N
ATOM   1828  CA  PRO A 228     -10.285 -20.711 -16.287  1.00 89.21           C
ATOM   1829  C   PRO A 228      -9.624 -20.434 -17.626  1.00 89.21           C
ATOM   1830  O   PRO A 228      -9.993 -19.454 -18.285  1.00 89.21           O
ATOM   1831  CB  PRO A 228      -9.687 -19.827 -15.181  1.00 89.21           C
ATOM   1832  CG  PRO A 228      -9.610 -20.713 -13.971  1.00 89.21           C
ATOM   1833  CD  PRO A 228      -9.347 -22.087 -14.501  1.00 89.21           C
ATOM   1834  N   LYS A 229      -8.665 -21.258 -18.050  1.00 87.13           N
ATOM   1835  CA  LYS A 229      -7.977 -21.043 -19.316  1.00 87.13           C
ATOM   1836  C   LYS A 229      -8.837 -21.375 -20.529  1.00 87.13           C
ATOM   1837  O   LYS A 229      -8.440 -21.050 -21.653  1.00 87.13           O
ATOM   1838  CB  LYS A 229      -6.690 -21.871 -19.363  1.00 87.13           C
ATOM   1839  CG  LYS A 229      -5.696 -21.539 -18.263  1.00 87.13           C
ATOM   1840  CD  LYS A 229      -4.440 -22.388 -18.380  1.00 87.13           C
ATOM   1841  CE  LYS A 229      -3.448 -22.066 -17.273  1.00 87.13           C
ATOM   1842  NZ  LYS A 229      -2.218 -22.899 -17.373  1.00 87.13           N
ATOM   1843  N   ASN A 230      -9.992 -22.007 -20.334  1.00 90.17           N
ATOM   1844  CA  ASN A 230     -10.879 -22.362 -21.442  1.00 90.17           C
ATOM   1845  C   ASN A 230     -11.834 -21.207 -21.755  1.00 90.17           C
ATOM   1846  O   ASN A 230     -13.052 -21.299 -21.604  1.00 90.17           O
ATOM   1847  CB  ASN A 230     -11.639 -23.643 -21.120  1.00 90.17           C
ATOM   1848  CG  ASN A 230     -10.719 -24.829 -20.914  1.00 90.17           C
ATOM   1849  OD1 ASN A 230      -9.623 -24.884 -21.472  1.00 90.17           O
ATOM   1850  ND2 ASN A 230     -11.162 -25.790 -20.111  1.00 90.17           N
ATOM   1851  N   LEU A 231     -11.246 -20.101 -22.204  1.00 90.92           N
ATOM   1852  CA  LEU A 231     -11.989 -18.892 -22.551  1.00 90.92           C
ATOM   1853  C   LEU A 231     -12.073 -18.809 -24.071  1.00 90.92           C
ATOM   1854  O   LEU A 231     -11.146 -18.332 -24.730  1.00 90.92           O
ATOM   1855  CB  LEU A 231     -11.322 -17.656 -21.955  1.00 90.92           C
ATOM   1856  CG  LEU A 231     -12.003 -16.311 -22.212  1.00 90.92           C
ATOM   1857  CD1 LEU A 231     -13.410 -16.303 -21.635  1.00 90.92           C
ATOM   1858  CD2 LEU A 231     -11.177 -15.173 -21.633  1.00 90.92           C
ATOM   1859  N   ASN A 232     -13.188 -19.279 -24.626  1.00 91.93           N
ATOM   1860  CA  ASN A 232     -13.389 -19.258 -26.070  1.00 91.93           C
ATOM   1861  C   ASN A 232     -14.612 -18.426 -26.437  1.00 91.93           C
ATOM   1862  O   ASN A 232     -15.062 -17.590 -25.648  1.00 91.93           O
ATOM   1863  CB  ASN A 232     -13.526 -20.683 -26.612  1.00 91.93           C
ATOM   1864  CG  ASN A 232     -14.505 -21.523 -25.813  1.00 91.93           C
ATOM   1865  OD1 ASN A 232     -15.311 -20.999 -25.044  1.00 91.93           O
ATOM   1866  ND2 ASN A 232     -14.439 -22.837 -25.993  1.00 91.93           N
ATOM   1867  N   LEU A 233     -15.155 -18.649 -27.635  1.00 92.19           N
ATOM   1868  CA  LEU A 233     -16.326 -17.906 -28.083  1.00 92.19           C
ATOM   1869  C   LEU A 233     -17.614 -18.378 -27.422  1.00 92.19           C
ATOM   1870  O   LEU A 233     -18.625 -17.673 -27.506  1.00 92.19           O
ATOM   1871  CB  LEU A 233     -16.459 -18.005 -29.604  1.00 92.19           C
ATOM   1872  CG  LEU A 233     -15.283 -17.463 -30.418  1.00 92.19           C
ATOM   1873  CD1 LEU A 233     -15.536 -17.633 -31.908  1.00 92.19           C
ATOM   1874  CD2 LEU A 233     -15.022 -16.003 -30.078  1.00 92.19           C
ATOM   1875  N   ALA A 234     -17.604 -19.542 -26.772  1.00 94.40           N
ATOM   1876  CA  ALA A 234     -18.796 -20.058 -26.112  1.00 94.40           C
ATOM   1877  C   ALA A 234     -19.031 -19.443 -24.739  1.00 94.40           C
ATOM   1878  O   ALA A 234     -20.062 -19.728 -24.121  1.00 94.40           O
ATOM   1879  CB  ALA A 234     -18.709 -21.581 -25.983  1.00 94.40           C
ATOM   1880  N   THR A 235     -18.107 -18.614 -24.247  1.00 95.28           N
ATOM   1881  CA  THR A 235     -18.296 -17.992 -22.941  1.00 95.28           C
ATOM   1882  C   THR A 235     -19.390 -16.933 -22.987  1.00 95.28           C
ATOM   1883  O   THR A 235     -20.238 -16.868 -22.089  1.00 95.28           O
ATOM   1884  CB  THR A 235     -16.981 -17.383 -22.453  1.00 95.28           C
ATOM   1885  OG1 THR A 235     -15.971 -18.399 -22.403  1.00 95.28           O
ATOM   1886  CG2 THR A 235     -17.153 -16.779 -21.067  1.00 95.28           C
ATOM   1887  N   ASP A 236     -19.392 -16.097 -24.028  1.00 96.28           N
ATOM   1888  CA  ASP A 236     -20.412 -15.062 -24.154  1.00 96.28           C
ATOM   1889  C   ASP A 236     -21.785 -15.636 -24.478  1.00 96.28           C
ATOM   1890  O   ASP A 236     -22.795 -14.979 -24.208  1.00 96.28           O
ATOM   1891  CB  ASP A 236     -20.005 -14.051 -25.227  1.00 96.28           C
ATOM   1892  CG  ASP A 236     -18.691 -13.362 -24.910  1.00 96.28           C
ATOM   1893  OD1 ASP A 236     -18.375 -13.204 -23.712  1.00 96.28           O
ATOM   1894  OD2 ASP A 236     -17.975 -12.979 -25.859  1.00 96.28           O
ATOM   1895  N   LYS A 237     -21.845 -16.842 -25.048  1.00 96.28           N
ATOM   1896  CA  LYS A 237     -23.136 -17.443 -25.364  1.00 96.28           C
ATOM   1897  C   LYS A 237     -23.846 -17.941 -24.112  1.00 96.28           C
ATOM   1898  O   LYS A 237     -25.081 -17.935 -24.057  1.00 96.28           O
ATOM   1899  CB  LYS A 237     -22.953 -18.586 -26.361  1.00 96.28           C
ATOM   1900  CG  LYS A 237     -22.314 -18.167 -27.675  1.00 96.28           C
ATOM   1901  CD  LYS A 237     -22.135 -19.354 -28.606  1.00 96.28           C
ATOM   1902  CE  LYS A 237     -21.497 -18.933 -29.920  1.00 96.28           C
ATOM   1903  NZ  LYS A 237     -21.318 -20.086 -30.844  1.00 96.28           N
ATOM   1904  N   TRP A 238     -23.089 -18.376 -23.101  1.00 96.97           N
ATOM   1905  CA  TRP A 238     -23.707 -18.848 -21.867  1.00 96.97           C
ATOM   1906  C   TRP A 238     -24.250 -17.688 -21.042  1.00 96.97           C
ATOM   1907  O   TRP A 238     -25.318 -17.801 -20.429  1.00 96.97           O
ATOM   1908  CB  TRP A 238     -22.698 -19.661 -21.055  1.00 96.97           C
ATOM   1909  CG  TRP A 238     -23.241 -20.176 -19.756  1.00 96.97           C
ATOM   1910  CD1 TRP A 238     -23.228 -19.537 -18.550  1.00 96.97           C
ATOM   1911  CD2 TRP A 238     -23.873 -21.443 -19.531  1.00 96.97           C
ATOM   1912  NE1 TRP A 238     -23.815 -20.324 -17.590  1.00 96.97           N
ATOM   1913  CE2 TRP A 238     -24.219 -21.500 -18.166  1.00 96.97           C
ATOM   1914  CE3 TRP A 238     -24.180 -22.532 -20.351  1.00 96.97           C
ATOM   1915  CZ2 TRP A 238     -24.856 -22.604 -17.603  1.00 96.97           C
ATOM   1916  CZ3 TRP A 238     -24.813 -23.627 -19.790  1.00 96.97           C
ATOM   1917  CH2 TRP A 238     -25.144 -23.655 -18.430  1.00 96.97           C
ATOM   1918  N   SER A 239     -23.529 -16.565 -21.013  1.00 96.84           N
ATOM   1919  CA  SER A 239     -23.976 -15.411 -20.244  1.00 96.84           C
ATOM   1920  C   SER A 239     -25.117 -14.665 -20.924  1.00 96.84           C
ATOM   1921  O   SER A 239     -25.798 -13.871 -20.267  1.00 96.84           O
ATOM   1922  CB  SER A 239     -22.806 -14.457 -19.998  1.00 96.84           C
ATOM   1923  OG  SER A 239     -21.768 -15.098 -19.278  1.00 96.84           O
ATOM   1924  N   PHE A 240     -25.340 -14.901 -22.218  1.00 97.13           N
ATOM   1925  CA  PHE A 240     -26.429 -14.221 -22.913  1.00 97.13           C
ATOM   1926  C   PHE A 240     -27.781 -14.813 -22.531  1.00 97.13           C
ATOM   1927  O   PHE A 240     -28.781 -14.090 -22.454  1.00 97.13           O
ATOM   1928  CB  PHE A 240     -26.215 -14.295 -24.425  1.00 97.13           C
ATOM   1929  CG  PHE A 240     -27.228 -13.521 -25.220  1.00 97.13           C
ATOM   1930  CD1 PHE A 240     -27.071 -12.161 -25.427  1.00 97.13           C
ATOM   1931  CD2 PHE A 240     -28.333 -14.154 -25.765  1.00 97.13           C
ATOM   1932  CE1 PHE A 240     -28.000 -11.445 -26.160  1.00 97.13           C
ATOM   1933  CE2 PHE A 240     -29.265 -13.444 -26.498  1.00 97.13           C
ATOM   1934  CZ  PHE A 240     -29.098 -12.088 -26.696  1.00 97.13           C
ATOM   1935  N   GLY A 241     -27.831 -16.124 -22.288  1.00 95.70           N
ATOM   1936  CA  GLY A 241     -29.082 -16.748 -21.897  1.00 95.70           C
ATOM   1937  C   GLY A 241     -29.510 -16.398 -20.487  1.00 95.70           C
ATOM   1938  O   GLY A 241     -30.708 -16.355 -20.192  1.00 95.70           O
ATOM   1939  N   THR A 242     -28.547 -16.145 -19.599  1.00 95.24           N
ATOM   1940  CA  THR A 242     -28.886 -15.770 -18.230  1.00 95.24           C
ATOM   1941  C   THR A 242     -29.429 -14.347 -18.167  1.00 95.24           C
ATOM   1942  O   THR A 242     -30.359 -14.064 -17.403  1.00 95.24           O
ATOM   1943  CB  THR A 242     -27.661 -15.919 -17.326  1.00 95.24           C
ATOM   1944  OG1 THR A 242     -27.151 -17.255 -17.427  1.00 95.24           O
ATOM   1945  CG2 THR A 242     -28.026 -15.634 -15.876  1.00 95.24           C
ATOM   1946  N   THR A 243     -28.864 -13.441 -18.969  1.00 95.98           N
ATOM   1947  CA  THR A 243     -29.336 -12.060 -18.977  1.00 95.98           C
ATOM   1948  C   THR A 243     -30.747 -11.952 -19.541  1.00 95.98           C
ATOM   1949  O   THR A 243     -31.527 -11.100 -19.098  1.00 95.98           O
ATOM   1950  CB  THR A 243     -28.374 -11.182 -19.780  1.00 95.98           C
ATOM   1951  OG1 THR A 243     -27.033 -11.402 -19.325  1.00 95.98           O
ATOM   1952  CG2 THR A 243     -28.720  -9.709 -19.609  1.00 95.98           C
ATOM   1953  N   LEU A 244     -31.095 -12.804 -20.508  1.00 95.00           N
ATOM   1954  CA  LEU A 244     -32.435 -12.761 -21.087  1.00 95.00           C
ATOM   1955  C   LEU A 244     -33.494 -13.153 -20.064  1.00 95.00           C
ATOM   1956  O   LEU A 244     -34.607 -12.615 -20.078  1.00 95.00           O
ATOM   1957  CB  LEU A 244     -32.504 -13.674 -22.312  1.00 95.00           C
ATOM   1958  CG  LEU A 244     -33.852 -13.772 -23.029  1.00 95.00           C
ATOM   1959  CD1 LEU A 244     -34.302 -12.404 -23.518  1.00 95.00           C
ATOM   1960  CD2 LEU A 244     -33.777 -14.760 -24.183  1.00 95.00           C
ATOM   1961  N   TRP A 245     -33.166 -14.085 -19.167  1.00 93.37           N
ATOM   1962  CA  TRP A 245     -34.131 -14.506 -18.156  1.00 93.37           C
ATOM   1963  C   TRP A 245     -34.317 -13.446 -17.078  1.00 93.37           C
ATOM   1964  O   TRP A 245     -35.393 -13.361 -16.475  1.00 93.37           O
ATOM   1965  CB  TRP A 245     -33.691 -15.830 -17.530  1.00 93.37           C
ATOM   1966  CG  TRP A 245     -34.674 -16.388 -16.546  1.00 93.37           C
ATOM   1967  CD1 TRP A 245     -35.726 -17.214 -16.818  1.00 93.37           C
ATOM   1968  CD2 TRP A 245     -34.697 -16.161 -15.132  1.00 93.37           C
ATOM   1969  NE1 TRP A 245     -36.402 -17.515 -15.661  1.00 93.37           N
ATOM   1970  CE2 TRP A 245     -35.791 -16.881 -14.611  1.00 93.37           C
ATOM   1971  CE3 TRP A 245     -33.899 -15.420 -14.255  1.00 93.37           C
ATOM   1972  CZ2 TRP A 245     -36.107 -16.881 -13.254  1.00 93.37           C
ATOM   1973  CZ3 TRP A 245     -34.215 -15.421 -12.908  1.00 93.37           C
ATOM   1974  CH2 TRP A 245     -35.309 -16.147 -12.421  1.00 93.37           C
ATOM   1975  N   GLU A 246     -33.290 -12.632 -16.823  1.00 93.53           N
ATOM   1976  CA  GLU A 246     -33.404 -11.601 -15.797  1.00 93.53           C
ATOM   1977  C   GLU A 246     -34.253 -10.427 -16.269  1.00 93.53           C
ATOM   1978  O   GLU A 246     -34.909  -9.771 -15.452  1.00 93.53           O
ATOM   1979  CB  GLU A 246     -32.016 -11.116 -15.381  1.00 93.53           C
ATOM   1980  CG  GLU A 246     -31.131 -12.200 -14.786  1.00 93.53           C
ATOM   1981  CD  GLU A 246     -29.759 -11.684 -14.399  1.00 93.53           C
ATOM   1982  OE1 GLU A 246     -29.505 -10.475 -14.578  1.00 93.53           O
ATOM   1983  OE2 GLU A 246     -28.935 -12.488 -13.915  1.00 93.53           O
ATOM   1984  N   ILE A 247     -34.253 -10.145 -17.573  1.00 92.41           N
ATOM   1985  CA  ILE A 247     -35.042  -9.031 -18.089  1.00 92.41           C
ATOM   1986  C   ILE A 247     -36.525  -9.380 -18.091  1.00 92.41           C
ATOM   1987  O   ILE A 247     -37.370  -8.562 -17.708  1.00 92.41           O
ATOM   1988  CB  ILE A 247     -34.550  -8.634 -19.493  1.00 92.41           C
ATOM   1989  CG1 ILE A 247     -33.079  -8.218 -19.444  1.00 92.41           C
ATOM   1990  CG2 ILE A 247     -35.405  -7.511 -20.062  1.00 92.41           C
ATOM   1991  CD1 ILE A 247     -32.510  -7.828 -20.791  1.00 92.41           C
ATOM   1992  N   CYS A 248     -36.866 -10.599 -18.515  1.00 89.12           N
ATOM   1993  CA  CYS A 248     -38.264 -11.009 -18.562  1.00 89.12           C
ATOM   1994  C   CYS A 248     -38.850 -11.239 -17.175  1.00 89.12           C
ATOM   1995  O   CYS A 248     -40.073 -11.170 -17.014  1.00 89.12           O
ATOM   1996  CB  CYS A 248     -38.412 -12.276 -19.405  1.00 89.12           C
ATOM   1997  SG  CYS A 248     -37.852 -12.101 -21.115  1.00 89.12           S
ATOM   1998  N   SER A 249     -38.012 -11.510 -16.174  1.00 87.38           N
ATOM   1999  CA  SER A 249     -38.495 -11.735 -14.818  1.00 87.38           C
ATOM   2000  C   SER A 249     -38.624 -10.448 -14.016  1.00 87.38           C
ATOM   2001  O   SER A 249     -39.462 -10.374 -13.110  1.00 87.38           O
ATOM   2002  CB  SER A 249     -37.565 -12.703 -14.081  1.00 87.38           C
ATOM   2003  OG  SER A 249     -37.500 -13.953 -14.745  1.00 87.38           O
ATOM   2004  N   GLY A 250     -37.818  -9.436 -14.326  1.00 85.45           N
ATOM   2005  CA  GLY A 250     -37.880  -8.176 -13.613  1.00 85.45           C
ATOM   2006  C   GLY A 250     -36.635  -7.889 -12.800  1.00 85.45           C
ATOM   2007  O   GLY A 250     -36.720  -7.364 -11.686  1.00 85.45           O
ATOM   2008  N   GLY A 251     -35.471  -8.231 -13.347  1.00 84.06           N
ATOM   2009  CA  GLY A 251     -34.216  -8.003 -12.661  1.00 84.06           C
ATOM   2010  C   GLY A 251     -33.892  -8.990 -11.564  1.00 84.06           C
ATOM   2011  O   GLY A 251     -32.949  -8.752 -10.800  1.00 84.06           O
ATOM   2012  N   ASP A 252     -34.638 -10.087 -11.458  1.00 84.83           N
ATOM   2013  CA  ASP A 252     -34.383 -11.083 -10.427  1.00 84.83           C
ATOM   2014  C   ASP A 252     -33.202 -11.959 -10.825  1.00 84.83           C
ATOM   2015  O   ASP A 252     -33.155 -12.483 -11.942  1.00 84.83           O
ATOM   2016  CB  ASP A 252     -35.627 -11.941 -10.195  1.00 84.83           C
ATOM   2017  CG  ASP A 252     -36.825 -11.123  -9.755  1.00 84.83           C
ATOM   2018  OD1 ASP A 252     -36.625 -10.080  -9.097  1.00 84.83           O
ATOM   2019  OD2 ASP A 252     -37.966 -11.523 -10.066  1.00 84.83           O
ATOM   2020  N   LYS A 253     -32.253 -12.114  -9.912  1.00 83.92           N
ATOM   2021  CA  LYS A 253     -31.078 -12.934 -10.184  1.00 83.92           C
ATOM   2022  C   LYS A 253     -31.420 -14.409 -10.003  1.00 83.92           C
ATOM   2023  O   LYS A 253     -31.998 -14.783  -8.978  1.00 83.92           O
ATOM   2024  CB  LYS A 253     -29.926 -12.546  -9.262  1.00 83.92           C
ATOM   2025  CG  LYS A 253     -29.483 -11.099  -9.396  1.00 83.92           C
ATOM   2026  CD  LYS A 253     -28.337 -10.782  -8.449  1.00 83.92           C
ATOM   2027  CE  LYS A 253     -27.898  -9.333  -8.579  1.00 83.92           C
ATOM   2028  NZ  LYS A 253     -26.777  -9.008  -7.654  1.00 83.92           N
ATOM   2029  N   PRO A 254     -31.086 -15.267 -10.965  1.00 83.60           N
ATOM   2030  CA  PRO A 254     -31.394 -16.693 -10.814  1.00 83.60           C
ATOM   2031  C   PRO A 254     -30.494 -17.347  -9.778  1.00 83.60           C
ATOM   2032  O   PRO A 254     -29.311 -17.018  -9.659  1.00 83.60           O
ATOM   2033  CB  PRO A 254     -31.141 -17.260 -12.215  1.00 83.60           C
ATOM   2034  CG  PRO A 254     -30.128 -16.337 -12.806  1.00 83.60           C
ATOM   2035  CD  PRO A 254     -30.441 -14.971 -12.257  1.00 83.60           C
ATOM   2036  N   LEU A 255     -31.074 -18.285  -9.025  1.00 85.06           N
ATOM   2037  CA  LEU A 255     -30.363 -19.016  -7.974  1.00 85.06           C
ATOM   2038  C   LEU A 255     -29.760 -18.063  -6.945  1.00 85.06           C
ATOM   2039  O   LEU A 255     -28.618 -18.229  -6.509  1.00 85.06           O
ATOM   2040  CB  LEU A 255     -29.288 -19.931  -8.566  1.00 85.06           C
ATOM   2041  CG  LEU A 255     -29.774 -21.004  -9.543  1.00 85.06           C
ATOM   2042  CD1 LEU A 255     -28.606 -21.836 -10.049  1.00 85.06           C
ATOM   2043  CD2 LEU A 255     -30.825 -21.888  -8.890  1.00 85.06           C
ATOM   2044  N   SER A 256     -30.535 -17.053  -6.552  1.00 77.70           N
ATOM   2045  CA  SER A 256     -30.080 -16.074  -5.574  1.00 77.70           C
ATOM   2046  C   SER A 256     -30.298 -16.520  -4.136  1.00 77.70           C
ATOM   2047  O   SER A 256     -29.678 -15.955  -3.227  1.00 77.70           O
ATOM   2048  CB  SER A 256     -30.786 -14.733  -5.800  1.00 77.70           C
ATOM   2049  OG  SER A 256     -32.190 -14.867  -5.669  1.00 77.70           O
ATOM   2050  N   ALA A 257     -31.158 -17.512  -3.907  1.00 75.80           N
ATOM   2051  CA  ALA A 257     -31.438 -18.016  -2.571  1.00 75.80           C
ATOM   2052  C   ALA A 257     -30.565 -19.209  -2.196  1.00 75.80           C
ATOM   2053  O   ALA A 257     -30.955 -20.005  -1.334  1.00 75.80           O
ATOM   2054  CB  ALA A 257     -32.917 -18.387  -2.447  1.00 75.80           C
ATOM   2055  N   LEU A 258     -29.399 -19.351  -2.821  1.00 81.30           N
ATOM   2056  CA  LEU A 258     -28.487 -20.449  -2.548  1.00 81.30           C
ATOM   2057  C   LEU A 258     -27.121 -19.903  -2.156  1.00 81.30           C
ATOM   2058  O   LEU A 258     -26.774 -18.762  -2.476  1.00 81.30           O
ATOM   2059  CB  LEU A 258     -28.349 -21.375  -3.763  1.00 81.30           C
ATOM   2060  CG  LEU A 258     -29.639 -22.017  -4.278  1.00 81.30           C
ATOM   2061  CD1 LEU A 258     -29.354 -22.913  -5.474  1.00 81.30           C
ATOM   2062  CD2 LEU A 258     -30.332 -22.797  -3.171  1.00 81.30           C
ATOM   2063  N   ASP A 259     -26.348 -20.731  -1.460  1.00 81.00           N
ATOM   2064  CA  ASP A 259     -25.014 -20.356  -1.015  1.00 81.00           C
ATOM   2065  C   ASP A 259     -23.998 -20.738  -2.095  1.00 81.00           C
ATOM   2066  O   ASP A 259     -24.365 -21.009  -3.241  1.00 81.00           O
ATOM   2067  CB  ASP A 259     -24.716 -21.006   0.340  1.00 81.00           C
ATOM   2068  CG  ASP A 259     -24.922 -22.509   0.326  1.00 81.00           C
ATOM   2069  OD1 ASP A 259     -25.411 -23.037  -0.695  1.00 81.00           O
ATOM   2070  OD2 ASP A 259     -24.596 -23.163   1.338  1.00 81.00           O
ATOM   2071  N   SER A 260     -22.714 -20.766  -1.744  1.00 79.31           N
ATOM   2072  CA  SER A 260     -21.664 -21.118  -2.692  1.00 79.31           C
ATOM   2073  C   SER A 260     -21.427 -22.620  -2.787  1.00 79.31           C
ATOM   2074  O   SER A 260     -20.475 -23.037  -3.456  1.00 79.31           O
ATOM   2075  CB  SER A 260     -20.357 -20.416  -2.313  1.00 79.31           C
ATOM   2076  OG  SER A 260     -20.511 -19.007  -2.330  1.00 79.31           O
ATOM   2077  N   GLN A 261     -22.260 -23.436  -2.143  1.00 80.58           N
ATOM   2078  CA  GLN A 261     -22.114 -24.886  -2.171  1.00 80.58           C
ATOM   2079  C   GLN A 261     -23.172 -25.574  -3.022  1.00 80.58           C
ATOM   2080  O   GLN A 261     -22.852 -26.507  -3.764  1.00 80.58           O
ATOM   2081  CB  GLN A 261     -22.163 -25.448  -0.746  1.00 80.58           C
ATOM   2082  CG  GLN A 261     -21.971 -26.953  -0.662  1.00 80.58           C
ATOM   2083  CD  GLN A 261     -22.026 -27.469   0.762  1.00 80.58           C
ATOM   2084  OE1 GLN A 261     -22.207 -26.700   1.707  1.00 80.58           O
ATOM   2085  NE2 GLN A 261     -21.870 -28.778   0.925  1.00 80.58           N
ATOM   2086  N   ARG A 262     -24.429 -25.131  -2.935  1.00 84.91           N
ATOM   2087  CA  ARG A 262     -25.492 -25.749  -3.718  1.00 84.91           C
ATOM   2088  C   ARG A 262     -25.422 -25.375  -5.193  1.00 84.91           C
ATOM   2089  O   ARG A 262     -26.018 -26.069  -6.023  1.00 84.91           O
ATOM   2090  CB  ARG A 262     -26.858 -25.362  -3.149  1.00 84.91           C
ATOM   2091  CG  ARG A 262     -27.077 -25.799  -1.709  1.00 84.91           C
ATOM   2092  CD  ARG A 262     -28.453 -25.391  -1.210  1.00 84.91           C
ATOM   2093  NE  ARG A 262     -28.683 -25.814   0.166  1.00 84.91           N
ATOM   2094  CZ  ARG A 262     -29.803 -25.592   0.841  1.00 84.91           C
ATOM   2095  NH1 ARG A 262     -30.823 -24.948   0.296  1.00 84.91           N
ATOM   2096  NH2 ARG A 262     -29.902 -26.025   2.095  1.00 84.91           N
ATOM   2097  N   LYS A 263     -24.711 -24.298  -5.537  1.00 87.58           N
ATOM   2098  CA  LYS A 263     -24.600 -23.896  -6.934  1.00 87.58           C
ATOM   2099  C   LYS A 263     -23.709 -24.832  -7.739  1.00 87.58           C
ATOM   2100  O   LYS A 263     -23.863 -24.912  -8.963  1.00 87.58           O
ATOM   2101  CB  LYS A 263     -24.071 -22.464  -7.030  1.00 87.58           C
ATOM   2102  CG  LYS A 263     -24.995 -21.419  -6.426  1.00 87.58           C
ATOM   2103  CD  LYS A 263     -24.410 -20.023  -6.561  1.00 87.58           C
ATOM   2104  CE  LYS A 263     -25.336 -18.976  -5.962  1.00 87.58           C
ATOM   2105  NZ  LYS A 263     -24.776 -17.603  -6.090  1.00 87.58           N
ATOM   2106  N   LEU A 264     -22.783 -25.539  -7.086  1.00 88.69           N
ATOM   2107  CA  LEU A 264     -21.928 -26.475  -7.807  1.00 88.69           C
ATOM   2108  C   LEU A 264     -22.693 -27.720  -8.235  1.00 88.69           C
ATOM   2109  O   LEU A 264     -22.308 -28.378  -9.208  1.00 88.69           O
ATOM   2110  CB  LEU A 264     -20.726 -26.860  -6.944  1.00 88.69           C
ATOM   2111  CG  LEU A 264     -19.801 -25.716  -6.523  1.00 88.69           C
ATOM   2112  CD1 LEU A 264     -18.655 -26.237  -5.669  1.00 88.69           C
ATOM   2113  CD2 LEU A 264     -19.273 -24.976  -7.742  1.00 88.69           C
ATOM   2114  N   GLN A 265     -23.773 -28.057  -7.527  1.00 87.64           N
ATOM   2115  CA  GLN A 265     -24.577 -29.217  -7.893  1.00 87.64           C
ATOM   2116  C   GLN A 265     -25.413 -28.966  -9.142  1.00 87.64           C
ATOM   2117  O   GLN A 265     -25.836 -29.926  -9.794  1.00 87.64           O
ATOM   2118  CB  GLN A 265     -25.480 -29.614  -6.722  1.00 87.64           C
ATOM   2119  CG  GLN A 265     -26.144 -30.975  -6.866  1.00 87.64           C
ATOM   2120  CD  GLN A 265     -27.015 -31.327  -5.676  1.00 87.64           C
ATOM   2121  OE1 GLN A 265     -27.135 -30.549  -4.729  1.00 87.64           O
ATOM   2122  NE2 GLN A 265     -27.627 -32.504  -5.718  1.00 87.64           N
ATOM   2123  N   PHE A 266     -25.651 -27.699  -9.493  1.00 90.53           N
ATOM   2124  CA  PHE A 266     -26.449 -27.394 -10.676  1.00 90.53           C
ATOM   2125  C   PHE A 266     -25.747 -27.829 -11.956  1.00 90.53           C
ATOM   2126  O   PHE A 266     -26.410 -28.174 -12.940  1.00 90.53           O
ATOM   2127  CB  PHE A 266     -26.763 -25.897 -10.720  1.00 90.53           C
ATOM   2128  CG  PHE A 266     -27.667 -25.498 -11.852  1.00 90.53           C
ATOM   2129  CD1 PHE A 266     -29.041 -25.636 -11.740  1.00 90.53           C
ATOM   2130  CD2 PHE A 266     -27.145 -24.975 -13.024  1.00 90.53           C
ATOM   2131  CE1 PHE A 266     -29.876 -25.268 -12.778  1.00 90.53           C
ATOM   2132  CE2 PHE A 266     -27.975 -24.604 -14.065  1.00 90.53           C
ATOM   2133  CZ  PHE A 266     -29.342 -24.751 -13.941  1.00 90.53           C
ATOM   2134  N   TYR A 267     -24.414 -27.821 -11.964  1.00 92.99           N
ATOM   2135  CA  TYR A 267     -23.655 -28.241 -13.134  1.00 92.99           C
ATOM   2136  C   TYR A 267     -23.358 -29.734 -13.149  1.00 92.99           C
ATOM   2137  O   TYR A 267     -23.062 -30.281 -14.217  1.00 92.99           O
ATOM   2138  CB  TYR A 267     -22.336 -27.464 -13.218  1.00 92.99           C
ATOM   2139  CG  TYR A 267     -22.508 -25.984 -13.482  1.00 92.99           C
ATOM   2140  CD1 TYR A 267     -23.650 -25.496 -14.102  1.00 92.99           C
ATOM   2141  CD2 TYR A 267     -21.525 -25.075 -13.112  1.00 92.99           C
ATOM   2142  CE1 TYR A 267     -23.810 -24.144 -14.346  1.00 92.99           C
ATOM   2143  CE2 TYR A 267     -21.676 -23.722 -13.351  1.00 92.99           C
ATOM   2144  CZ  TYR A 267     -22.820 -23.262 -13.968  1.00 92.99           C
ATOM   2145  OH  TYR A 267     -22.974 -21.916 -14.209  1.00 92.99           O
ATOM   2146  N   GLU A 268     -23.431 -30.403 -11.997  1.00 89.04           N
ATOM   2147  CA  GLU A 268     -23.152 -31.834 -11.948  1.00 89.04           C
ATOM   2148  C   GLU A 268     -24.346 -32.650 -12.432  1.00 89.04           C
ATOM   2149  O   GLU A 268     -24.189 -33.580 -13.231  1.00 89.04           O
ATOM   2150  CB  GLU A 268     -22.762 -32.244 -10.527  1.00 89.04           C
ATOM   2151  CG  GLU A 268     -21.524 -31.540  -9.996  1.00 89.04           C
ATOM   2152  CD  GLU A 268     -21.170 -31.969  -8.586  1.00 89.04           C
ATOM   2153  OE1 GLU A 268     -21.895 -32.812  -8.019  1.00 89.04           O
ATOM   2154  OE2 GLU A 268     -20.165 -31.462  -8.044  1.00 89.04           O
ATOM   2155  N   ASP A 269     -25.547 -32.315 -11.959  1.00 91.66           N
ATOM   2156  CA  ASP A 269     -26.752 -33.027 -12.363  1.00 91.66           C
ATOM   2157  C   ASP A 269     -27.307 -32.549 -13.698  1.00 91.66           C
ATOM   2158  O   ASP A 269     -28.277 -33.139 -14.188  1.00 91.66           O
ATOM   2159  CB  ASP A 269     -27.829 -32.891 -11.283  1.00 91.66           C
ATOM   2160  CG  ASP A 269     -27.391 -33.459  -9.948  1.00 91.66           C
ATOM   2161  OD1 ASP A 269     -26.562 -34.393  -9.940  1.00 91.66           O
ATOM   2162  OD2 ASP A 269     -27.877 -32.972  -8.905  1.00 91.66           O
ATOM   2163  N   ARG A 270     -26.720 -31.505 -14.288  1.00 91.24           N
ATOM   2164  CA  ARG A 270     -27.146 -30.971 -15.578  1.00 91.24           C
ATOM   2165  C   ARG A 270     -28.618 -30.577 -15.566  1.00 91.24           C
ATOM   2166  O   ARG A 270     -29.457 -31.267 -16.154  1.00 91.24           O
ATOM   2167  CB  ARG A 270     -26.878 -31.984 -16.695  1.00 91.24           C
ATOM   2168  CG  ARG A 270     -25.414 -32.356 -16.859  1.00 91.24           C
ATOM   2169  CD  ARG A 270     -25.222 -33.358 -17.987  1.00 91.24           C
ATOM   2170  NE  ARG A 270     -23.819 -33.707 -18.174  1.00 91.24           N
ATOM   2171  CZ  ARG A 270     -23.373 -34.547 -19.098  1.00 91.24           C
ATOM   2172  NH1 ARG A 270     -24.196 -35.146 -19.943  1.00 91.24           N
ATOM   2173  NH2 ARG A 270     -22.068 -34.790 -19.178  1.00 91.24           N
ATOM   2174  N   HIS A 271     -28.939 -29.472 -14.900  1.00 92.00           N
ATOM   2175  CA  HIS A 271     -30.296 -28.952 -14.835  1.00 92.00           C
ATOM   2176  C   HIS A 271     -30.386 -27.647 -15.616  1.00 92.00           C
ATOM   2177  O   HIS A 271     -29.390 -27.126 -16.124  1.00 92.00           O
ATOM   2178  CB  HIS A 271     -30.739 -28.737 -13.382  1.00 92.00           C
ATOM   2179  CG  HIS A 271     -30.905 -30.007 -12.607  1.00 92.00           C
ATOM   2180  ND1 HIS A 271     -31.232 -30.024 -11.268  1.00 92.00           N
ATOM   2181  CD2 HIS A 271     -30.794 -31.303 -12.982  1.00 92.00           C
ATOM   2182  CE1 HIS A 271     -31.313 -31.275 -10.852  1.00 92.00           C
ATOM   2183  NE2 HIS A 271     -31.051 -32.071 -11.873  1.00 92.00           N
ATOM   2184  N   GLN A 272     -31.604 -27.120 -15.708  1.00 89.22           N
ATOM   2185  CA  GLN A 272     -31.876 -25.885 -16.427  1.00 89.22           C
ATOM   2186  C   GLN A 272     -32.689 -24.949 -15.543  1.00 89.22           C
ATOM   2187  O   GLN A 272     -33.224 -25.343 -14.503  1.00 89.22           O
ATOM   2188  CB  GLN A 272     -32.619 -26.154 -17.744  1.00 89.22           C
ATOM   2189  CG  GLN A 272     -31.844 -27.007 -18.737  1.00 89.22           C
ATOM   2190  CD  GLN A 272     -30.623 -26.298 -19.291  1.00 89.22           C
ATOM   2191  OE1 GLN A 272     -30.525 -25.072 -19.243  1.00 89.22           O
ATOM   2192  NE2 GLN A 272     -29.683 -27.070 -19.824  1.00 89.22           N
ATOM   2193  N   LEU A 273     -32.774 -23.693 -15.972  1.00 89.07           N
ATOM   2194  CA  LEU A 273     -33.542 -22.705 -15.236  1.00 89.07           C
ATOM   2195  C   LEU A 273     -35.040 -22.951 -15.425  1.00 89.07           C
ATOM   2196  O   LEU A 273     -35.457 -23.552 -16.418  1.00 89.07           O
ATOM   2197  CB  LEU A 273     -33.182 -21.296 -15.700  1.00 89.07           C
ATOM   2198  CG  LEU A 273     -31.720 -20.880 -15.529  1.00 89.07           C
ATOM   2199  CD1 LEU A 273     -31.504 -19.460 -16.030  1.00 89.07           C
ATOM   2200  CD2 LEU A 273     -31.289 -21.011 -14.076  1.00 89.07           C
ATOM   2201  N   PRO A 274     -35.871 -22.507 -14.471  1.00 83.95           N
ATOM   2202  CA  PRO A 274     -37.325 -22.664 -14.628  1.00 83.95           C
ATOM   2203  C   PRO A 274     -37.854 -21.969 -15.872  1.00 83.95           C
ATOM   2204  O   PRO A 274     -37.804 -20.739 -15.978  1.00 83.95           O
ATOM   2205  CB  PRO A 274     -37.886 -22.030 -13.349  1.00 83.95           C
ATOM   2206  CG  PRO A 274     -36.777 -22.140 -12.358  1.00 83.95           C
ATOM   2207  CD  PRO A 274     -35.514 -21.964 -13.149  1.00 83.95           C
ATOM   2208  N   ALA A 275     -38.362 -22.751 -16.819  1.00 79.74           N
ATOM   2209  CA  ALA A 275     -38.843 -22.185 -18.069  1.00 79.74           C
ATOM   2210  C   ALA A 275     -40.192 -21.502 -17.856  1.00 79.74           C
ATOM   2211  O   ALA A 275     -41.063 -22.043 -17.168  1.00 79.74           O
ATOM   2212  CB  ALA A 275     -38.969 -23.271 -19.136  1.00 79.74           C
ATOM   2213  N   PRO A 276     -40.395 -20.313 -18.430  1.00 79.67           N
ATOM   2214  CA  PRO A 276     -41.690 -19.632 -18.285  1.00 79.67           C
ATOM   2215  C   PRO A 276     -42.800 -20.316 -19.068  1.00 79.67           C
ATOM   2216  O   PRO A 276     -42.603 -21.398 -19.630  1.00 79.67           O
ATOM   2217  CB  PRO A 276     -41.411 -18.222 -18.828  1.00 79.67           C
ATOM   2218  CG  PRO A 276     -39.914 -18.088 -18.836  1.00 79.67           C
ATOM   2219  CD  PRO A 276     -39.398 -19.464 -19.101  1.00 79.67           C
ATOM   2220  N   LYS A 277     -43.975 -19.686 -19.113  1.00 78.34           N
ATOM   2221  CA  LYS A 277     -45.107 -20.252 -19.835  1.00 78.34           C
ATOM   2222  C   LYS A 277     -44.998 -20.067 -21.342  1.00 78.34           C
ATOM   2223  O   LYS A 277     -45.669 -20.788 -22.090  1.00 78.34           O
ATOM   2224  CB  LYS A 277     -46.413 -19.630 -19.335  1.00 78.34           C
ATOM   2225  CG  LYS A 277     -46.677 -19.844 -17.854  1.00 78.34           C
ATOM   2226  CD  LYS A 277     -47.986 -19.199 -17.428  1.00 78.34           C
ATOM   2227  CE  LYS A 277     -48.249 -19.410 -15.946  1.00 78.34           C
ATOM   2228  NZ  LYS A 277     -49.528 -18.783 -15.512  1.00 78.34           N
ATOM   2229  N   TRP A 278     -44.177 -19.127 -21.804  1.00 81.76           N
ATOM   2230  CA  TRP A 278     -44.023 -18.878 -23.231  1.00 81.76           C
ATOM   2231  C   TRP A 278     -43.126 -19.950 -23.839  1.00 81.76           C
ATOM   2232  O   TRP A 278     -41.988 -20.140 -23.397  1.00 81.76           O
ATOM   2233  CB  TRP A 278     -43.445 -17.484 -23.467  1.00 81.76           C
ATOM   2234  CG  TRP A 278     -43.580 -16.998 -24.880  1.00 81.76           C
ATOM   2235  CD1 TRP A 278     -44.122 -17.676 -25.933  1.00 81.76           C
ATOM   2236  CD2 TRP A 278     -43.172 -15.723 -25.392  1.00 81.76           C
ATOM   2237  NE1 TRP A 278     -44.073 -16.905 -27.069  1.00 81.76           N
ATOM   2238  CE2 TRP A 278     -43.495 -15.701 -26.763  1.00 81.76           C
ATOM   2239  CE3 TRP A 278     -42.564 -14.599 -24.824  1.00 81.76           C
ATOM   2240  CZ2 TRP A 278     -43.230 -14.600 -27.575  1.00 81.76           C
ATOM   2241  CZ3 TRP A 278     -42.302 -13.507 -25.632  1.00 81.76           C
ATOM   2242  CH2 TRP A 278     -42.634 -13.515 -26.992  1.00 81.76           C
ATOM   2243  N   ALA A 279     -43.639 -20.650 -24.853  1.00 83.59           N
ATOM   2244  CA  ALA A 279     -42.877 -21.726 -25.476  1.00 83.59           C
ATOM   2245  C   ALA A 279     -41.801 -21.189 -26.413  1.00 83.59           C
ATOM   2246  O   ALA A 279     -40.695 -21.738 -26.469  1.00 83.59           O
ATOM   2247  CB  ALA A 279     -43.816 -22.669 -26.228  1.00 83.59           C
ATOM   2248  N   GLU A 280     -42.105 -20.122 -27.155  1.00 84.90           N
ATOM   2249  CA  GLU A 280     -41.131 -19.557 -28.081  1.00 84.90           C
ATOM   2250  C   GLU A 280     -39.991 -18.847 -27.365  1.00 84.90           C
ATOM   2251  O   GLU A 280     -38.939 -18.621 -27.973  1.00 84.90           O
ATOM   2252  CB  GLU A 280     -41.818 -18.591 -29.050  1.00 84.90           C
ATOM   2253  CG  GLU A 280     -42.662 -19.263 -30.127  1.00 84.90           C
ATOM   2254  CD  GLU A 280     -43.962 -19.838 -29.593  1.00 84.90           C
ATOM   2255  OE1 GLU A 280     -44.351 -19.486 -28.460  1.00 84.90           O
ATOM   2256  OE2 GLU A 280     -44.594 -20.644 -30.308  1.00 84.90           O
ATOM   2257  N   LEU A 281     -40.171 -18.491 -26.093  1.00 88.04           N
ATOM   2258  CA  LEU A 281     -39.126 -17.823 -25.327  1.00 88.04           C
ATOM   2259  C   LEU A 281     -38.288 -18.805 -24.518  1.00 88.04           C
ATOM   2260  O   LEU A 281     -37.086 -18.586 -24.332  1.00 88.04           O
ATOM   2261  CB  LEU A 281     -39.746 -16.775 -24.398  1.00 88.04           C
ATOM   2262  CG  LEU A 281     -38.784 -15.929 -23.562  1.00 88.04           C
ATOM   2263  CD1 LEU A 281     -37.848 -15.134 -24.459  1.00 88.04           C
ATOM   2264  CD2 LEU A 281     -39.553 -15.006 -22.630  1.00 88.04           C
ATOM   2265  N   ALA A 282     -38.899 -19.889 -24.036  1.00 88.30           N
ATOM   2266  CA  ALA A 282     -38.162 -20.860 -23.235  1.00 88.30           C
ATOM   2267  C   ALA A 282     -37.201 -21.682 -24.084  1.00 88.30           C
ATOM   2268  O   ALA A 282     -36.172 -22.145 -23.579  1.00 88.30           O
ATOM   2269  CB  ALA A 282     -39.134 -21.779 -22.497  1.00 88.30           C
ATOM   2270  N   ASN A 283     -37.513 -21.875 -25.368  1.00 90.79           N
ATOM   2271  CA  ASN A 283     -36.636 -22.660 -26.229  1.00 90.79           C
ATOM   2272  C   ASN A 283     -35.364 -21.902 -26.582  1.00 90.79           C
ATOM   2273  O   ASN A 283     -34.319 -22.521 -26.811  1.00 90.79           O
ATOM   2274  CB  ASN A 283     -37.379 -23.072 -27.501  1.00 90.79           C
ATOM   2275  CG  ASN A 283     -38.583 -23.947 -27.215  1.00 90.79           C
ATOM   2276  OD1 ASN A 283     -38.605 -24.692 -26.235  1.00 90.79           O
ATOM   2277  ND2 ASN A 283     -39.594 -23.860 -28.071  1.00 90.79           N
ATOM   2278  N   LEU A 284     -35.428 -20.569 -26.630  1.00 92.64           N
ATOM   2279  CA  LEU A 284     -34.241 -19.786 -26.958  1.00 92.64           C
ATOM   2280  C   LEU A 284     -33.248 -19.757 -25.803  1.00 92.64           C
ATOM   2281  O   LEU A 284     -32.034 -19.728 -26.032  1.00 92.64           O
ATOM   2282  CB  LEU A 284     -34.644 -18.364 -27.351  1.00 92.64           C
ATOM   2283  CG  LEU A 284     -33.519 -17.424 -27.788  1.00 92.64           C
ATOM   2284  CD1 LEU A 284     -32.798 -17.978 -29.008  1.00 92.64           C
ATOM   2285  CD2 LEU A 284     -34.061 -16.031 -28.068  1.00 92.64           C
ATOM   2286  N   ILE A 285     -33.740 -19.769 -24.563  1.00 93.77           N
ATOM   2287  CA  ILE A 285     -32.846 -19.737 -23.410  1.00 93.77           C
ATOM   2288  C   ILE A 285     -32.123 -21.070 -23.256  1.00 93.77           C
ATOM   2289  O   ILE A 285     -30.942 -21.113 -22.887  1.00 93.77           O
ATOM   2290  CB  ILE A 285     -33.631 -19.365 -22.139  1.00 93.77           C
ATOM   2291  CG1 ILE A 285     -34.370 -18.041 -22.338  1.00 93.77           C
ATOM   2292  CG2 ILE A 285     -32.701 -19.279 -20.938  1.00 93.77           C
ATOM   2293  CD1 ILE A 285     -35.176 -17.603 -21.135  1.00 93.77           C
ATOM   2294  N   ASN A 286     -32.812 -22.177 -23.542  1.00 93.16           N
ATOM   2295  CA  ASN A 286     -32.191 -23.490 -23.404  1.00 93.16           C
ATOM   2296  C   ASN A 286     -31.118 -23.722 -24.460  1.00 93.16           C
ATOM   2297  O   ASN A 286     -30.154 -24.454 -24.209  1.00 93.16           O
ATOM   2298  CB  ASN A 286     -33.255 -24.585 -23.481  1.00 93.16           C
ATOM   2299  CG  ASN A 286     -34.293 -24.467 -22.382  1.00 93.16           C
ATOM   2300  OD1 ASN A 286     -34.003 -23.985 -21.287  1.00 93.16           O
ATOM   2301  ND2 ASN A 286     -35.513 -24.907 -22.670  1.00 93.16           N
ATOM   2302  N   ASN A 287     -31.263 -23.115 -25.640  1.00 93.82           N
ATOM   2303  CA  ASN A 287     -30.261 -23.291 -26.686  1.00 93.82           C
ATOM   2304  C   ASN A 287     -29.002 -22.487 -26.387  1.00 93.82           C
ATOM   2305  O   ASN A 287     -27.886 -22.949 -26.654  1.00 93.82           O
ATOM   2306  CB  ASN A 287     -30.842 -22.896 -28.043  1.00 93.82           C
ATOM   2307  CG  ASN A 287     -32.003 -23.778 -28.459  1.00 93.82           C
ATOM   2308  OD1 ASN A 287     -32.065 -24.953 -28.097  1.00 93.82           O
ATOM   2309  ND2 ASN A 287     -32.931 -23.214 -29.222  1.00 93.82           N
ATOM   2310  N   CYS A 288     -29.158 -21.284 -25.833  1.00 95.81           N
ATOM   2311  CA  CYS A 288     -28.000 -20.460 -25.505  1.00 95.81           C
ATOM   2312  C   CYS A 288     -27.285 -20.951 -24.254  1.00 95.81           C
ATOM   2313  O   CYS A 288     -26.081 -20.714 -24.101  1.00 95.81           O
ATOM   2314  CB  CYS A 288     -28.425 -19.001 -25.328  1.00 95.81           C
ATOM   2315  SG  CYS A 288     -29.176 -18.259 -26.796  1.00 95.81           S
ATOM   2316  N   MET A 289     -27.995 -21.628 -23.358  1.00 95.22           N
ATOM   2317  CA  MET A 289     -27.405 -22.150 -22.126  1.00 95.22           C
ATOM   2318  C   MET A 289     -27.255 -23.668 -22.206  1.00 95.22           C
ATOM   2319  O   MET A 289     -27.844 -24.429 -21.437  1.00 95.22           O
ATOM   2320  CB  MET A 289     -28.246 -21.737 -20.922  1.00 95.22           C
ATOM   2321  CG  MET A 289     -28.352 -20.233 -20.727  1.00 95.22           C
ATOM   2322  SD  MET A 289     -29.358 -19.784 -19.299  1.00 95.22           S
ATOM   2323  CE  MET A 289     -28.437 -20.565 -17.976  1.00 95.22           C
ATOM   2324  N   ASP A 290     -26.444 -24.103 -23.164  1.00 94.78           N
ATOM   2325  CA  ASP A 290     -26.168 -25.515 -23.379  1.00 94.78           C
ATOM   2326  C   ASP A 290     -24.816 -25.879 -22.778  1.00 94.78           C
ATOM   2327  O   ASP A 290     -23.892 -25.063 -22.737  1.00 94.78           O
ATOM   2328  CB  ASP A 290     -26.187 -25.852 -24.873  1.00 94.78           C
ATOM   2329  CG  ASP A 290     -26.386 -27.334 -25.138  1.00 94.78           C
ATOM   2330  OD1 ASP A 290     -26.016 -28.157 -24.274  1.00 94.78           O
ATOM   2331  OD2 ASP A 290     -26.915 -27.676 -26.216  1.00 94.78           O
ATOM   2332  N   TYR A 291     -24.711 -27.122 -22.306  1.00 93.35           N
ATOM   2333  CA  TYR A 291     -23.468 -27.598 -21.712  1.00 93.35           C
ATOM   2334  C   TYR A 291     -22.416 -27.954 -22.753  1.00 93.35           C
ATOM   2335  O   TYR A 291     -21.233 -28.050 -22.410  1.00 93.35           O
ATOM   2336  CB  TYR A 291     -23.740 -28.812 -20.820  1.00 93.35           C
ATOM   2337  CG  TYR A 291     -24.649 -28.519 -19.647  1.00 93.35           C
ATOM   2338  CD1 TYR A 291     -26.023 -28.696 -19.746  1.00 93.35           C
ATOM   2339  CD2 TYR A 291     -24.132 -28.065 -18.440  1.00 93.35           C
ATOM   2340  CE1 TYR A 291     -26.857 -28.430 -18.677  1.00 93.35           C
ATOM   2341  CE2 TYR A 291     -24.958 -27.797 -17.365  1.00 93.35           C
ATOM   2342  CZ  TYR A 291     -26.319 -27.980 -17.489  1.00 93.35           C
ATOM   2343  OH  TYR A 291     -27.145 -27.714 -16.421  1.00 93.35           O
ATOM   2344  N   GLU A 292     -22.816 -28.151 -24.010  1.00 93.12           N
ATOM   2345  CA  GLU A 292     -21.878 -28.486 -25.070  1.00 93.12           C
ATOM   2346  C   GLU A 292     -21.560 -27.241 -25.878  1.00 93.12           C
ATOM   2347  O   GLU A 292     -22.477 -26.654 -26.476  1.00 93.12           O
ATOM   2348  CB  GLU A 292     -22.455 -29.569 -25.975  1.00 93.12           C
ATOM   2349  CG  GLU A 292     -21.538 -29.984 -27.116  1.00 93.12           C
ATOM   2350  CD  GLU A 292     -20.296 -30.714 -26.638  1.00 93.12           C
ATOM   2351  OE1 GLU A 292     -20.323 -31.274 -25.522  1.00 93.12           O
ATOM   2352  OE2 GLU A 292     -19.292 -30.726 -27.380  1.00 93.12           O
ATOM   2353  N   PRO A 293     -20.301 -26.796 -25.926  1.00 92.55           N
ATOM   2354  CA  PRO A 293     -19.985 -25.592 -26.710  1.00 92.55           C
ATOM   2355  C   PRO A 293     -20.203 -25.770 -28.202  1.00 92.55           C
ATOM   2356  O   PRO A 293     -20.432 -24.777 -28.903  1.00 92.55           O
ATOM   2357  CB  PRO A 293     -18.506 -25.336 -26.384  1.00 92.55           C
ATOM   2358  CG  PRO A 293     -18.253 -26.084 -25.109  1.00 92.55           C
ATOM   2359  CD  PRO A 293     -19.137 -27.290 -25.173  1.00 92.55           C
ATOM   2360  N   ASP A 294     -20.139 -27.002 -28.711  1.00 89.27           N
ATOM   2361  CA  ASP A 294     -20.334 -27.230 -30.137  1.00 89.27           C
ATOM   2362  C   ASP A 294     -21.794 -27.110 -30.551  1.00 89.27           C
ATOM   2363  O   ASP A 294     -22.074 -26.910 -31.738  1.00 89.27           O
ATOM   2364  CB  ASP A 294     -19.794 -28.607 -30.529  1.00 89.27           C
ATOM   2365  CG  ASP A 294     -18.313 -28.754 -30.242  1.00 89.27           C
ATOM   2366  OD1 ASP A 294     -17.591 -27.736 -30.295  1.00 89.27           O
ATOM   2367  OD2 ASP A 294     -17.870 -29.889 -29.965  1.00 89.27           O
ATOM   2368  N   PHE A 295     -22.727 -27.227 -29.608  1.00 92.97           N
ATOM   2369  CA  PHE A 295     -24.150 -27.131 -29.900  1.00 92.97           C
ATOM   2370  C   PHE A 295     -24.723 -25.748 -29.617  1.00 92.97           C
ATOM   2371  O   PHE A 295     -25.920 -25.534 -29.829  1.00 92.97           O
ATOM   2372  CB  PHE A 295     -24.926 -28.183 -29.099  1.00 92.97           C
ATOM   2373  CG  PHE A 295     -24.610 -29.599 -29.490  1.00 92.97           C
ATOM   2374  CD1 PHE A 295     -24.126 -29.892 -30.755  1.00 92.97           C
ATOM   2375  CD2 PHE A 295     -24.797 -30.637 -28.593  1.00 92.97           C
ATOM   2376  CE1 PHE A 295     -23.835 -31.194 -31.117  1.00 92.97           C
ATOM   2377  CE2 PHE A 295     -24.507 -31.941 -28.949  1.00 92.97           C
ATOM   2378  CZ  PHE A 295     -24.026 -32.220 -30.213  1.00 92.97           C
ATOM   2379  N   ARG A 296     -23.906 -24.813 -29.147  1.00 94.77           N
ATOM   2380  CA  ARG A 296     -24.386 -23.467 -28.861  1.00 94.77           C
ATOM   2381  C   ARG A 296     -24.457 -22.660 -30.151  1.00 94.77           C
ATOM   2382  O   ARG A 296     -23.442 -22.529 -30.844  1.00 94.77           O
ATOM   2383  CB  ARG A 296     -23.472 -22.775 -27.858  1.00 94.77           C
ATOM   2384  CG  ARG A 296     -23.379 -23.478 -26.514  1.00 94.77           C
ATOM   2385  CD  ARG A 296     -22.458 -22.732 -25.563  1.00 94.77           C
ATOM   2386  NE  ARG A 296     -22.343 -23.404 -24.274  1.00 94.77           N
ATOM   2387  CZ  ARG A 296     -21.608 -22.963 -23.262  1.00 94.77           C
ATOM   2388  NH1 ARG A 296     -20.907 -21.845 -23.352  1.00 94.77           N
ATOM   2389  NH2 ARG A 296     -21.577 -23.662 -22.130  1.00 94.77           N
ATOM   2390  N   PRO A 297     -25.615 -22.111 -30.511  1.00 93.94           N
ATOM   2391  CA  PRO A 297     -25.706 -21.324 -31.743  1.00 93.94           C
ATOM   2392  C   PRO A 297     -25.008 -19.981 -31.603  1.00 93.94           C
ATOM   2393  O   PRO A 297     -24.844 -19.439 -30.507  1.00 93.94           O
ATOM   2394  CB  PRO A 297     -27.215 -21.148 -31.940  1.00 93.94           C
ATOM   2395  CG  PRO A 297     -27.774 -21.224 -30.558  1.00 93.94           C
ATOM   2396  CD  PRO A 297     -26.911 -22.211 -29.817  1.00 93.94           C
ATOM   2397  N   SER A 298     -24.593 -19.443 -32.747  1.00 93.55           N
ATOM   2398  CA  SER A 298     -23.904 -18.164 -32.784  1.00 93.55           C
ATOM   2399  C   SER A 298     -24.897 -17.021 -32.584  1.00 93.55           C
ATOM   2400  O   SER A 298     -26.113 -17.219 -32.512  1.00 93.55           O
ATOM   2401  CB  SER A 298     -23.144 -18.009 -34.099  1.00 93.55           C
ATOM   2402  OG  SER A 298     -24.025 -18.071 -35.208  1.00 93.55           O
ATOM   2403  N   PHE A 299     -24.368 -15.799 -32.494  1.00 94.45           N
ATOM   2404  CA  PHE A 299     -25.208 -14.625 -32.297  1.00 94.45           C
ATOM   2405  C   PHE A 299     -25.972 -14.226 -33.552  1.00 94.45           C
ATOM   2406  O   PHE A 299     -26.876 -13.388 -33.463  1.00 94.45           O
ATOM   2407  CB  PHE A 299     -24.358 -13.447 -31.816  1.00 94.45           C
ATOM   2408  CG  PHE A 299     -23.677 -13.688 -30.498  1.00 94.45           C
ATOM   2409  CD1 PHE A 299     -24.327 -13.412 -29.307  1.00 94.45           C
ATOM   2410  CD2 PHE A 299     -22.387 -14.190 -30.452  1.00 94.45           C
ATOM   2411  CE1 PHE A 299     -23.702 -13.632 -28.093  1.00 94.45           C
ATOM   2412  CE2 PHE A 299     -21.758 -14.413 -29.242  1.00 94.45           C
ATOM   2413  CZ  PHE A 299     -22.416 -14.134 -28.061  1.00 94.45           C
ATOM   2414  N   ARG A 300     -25.637 -14.799 -34.710  1.00 91.70           N
ATOM   2415  CA  ARG A 300     -26.353 -14.456 -35.935  1.00 91.70           C
ATOM   2416  C   ARG A 300     -27.746 -15.073 -35.952  1.00 91.70           C
ATOM   2417  O   ARG A 300     -28.711 -14.430 -36.381  1.00 91.70           O
ATOM   2418  CB  ARG A 300     -25.549 -14.906 -37.155  1.00 91.70           C
ATOM   2419  CG  ARG A 300     -26.195 -14.559 -38.487  1.00 91.70           C
ATOM   2420  CD  ARG A 300     -25.336 -15.017 -39.654  1.00 91.70           C
ATOM   2421  NE  ARG A 300     -25.941 -14.686 -40.939  1.00 91.70           N
ATOM   2422  CZ  ARG A 300     -25.739 -13.549 -41.591  1.00 91.70           C
ATOM   2423  NH1 ARG A 300     -24.949 -12.605 -41.106  1.00 91.70           N
ATOM   2424  NH2 ARG A 300     -26.345 -13.355 -42.759  1.00 91.70           N
ATOM   2425  N   ALA A 301     -27.872 -16.318 -35.487  1.00 90.85           N
ATOM   2426  CA  ALA A 301     -29.174 -16.972 -35.451  1.00 90.85           C
ATOM   2427  C   ALA A 301     -30.057 -16.445 -34.328  1.00 90.85           C
ATOM   2428  O   ALA A 301     -31.274 -16.654 -34.363  1.00 90.85           O
ATOM   2429  CB  ALA A 301     -29.001 -18.485 -35.309  1.00 90.85           C
ATOM   2430  N   ILE A 302     -29.474 -15.770 -33.334  1.00 93.69           N
ATOM   2431  CA  ILE A 302     -30.274 -15.229 -32.240  1.00 93.69           C
ATOM   2432  C   ILE A 302     -31.072 -14.017 -32.703  1.00 93.69           C
ATOM   2433  O   ILE A 302     -32.209 -13.808 -32.263  1.00 93.69           O
ATOM   2434  CB  ILE A 302     -29.370 -14.887 -31.040  1.00 93.69           C
ATOM   2435  CG1 ILE A 302     -28.571 -16.118 -30.609  1.00 93.69           C
ATOM   2436  CG2 ILE A 302     -30.196 -14.359 -29.877  1.00 93.69           C
ATOM   2437  CD1 ILE A 302     -27.647 -15.868 -29.437  1.00 93.69           C
ATOM   2438  N   ILE A 303     -30.502 -13.206 -33.598  1.00 92.86           N
ATOM   2439  CA  ILE A 303     -31.207 -12.026 -34.089  1.00 92.86           C
ATOM   2440  C   ILE A 303     -32.439 -12.431 -34.888  1.00 92.86           C
ATOM   2441  O   ILE A 303     -33.480 -11.764 -34.833  1.00 92.86           O
ATOM   2442  CB  ILE A 303     -30.255 -11.146 -34.919  1.00 92.86           C
ATOM   2443  CG1 ILE A 303     -29.003 -10.805 -34.109  1.00 92.86           C
ATOM   2444  CG2 ILE A 303     -30.957  -9.873 -35.371  1.00 92.86           C
ATOM   2445  CD1 ILE A 303     -28.007  -9.944 -34.856  1.00 92.86           C
ATOM   2446  N   ARG A 304     -32.347 -13.532 -35.638  1.00 88.12           N
ATOM   2447  CA  ARG A 304     -33.492 -13.995 -36.416  1.00 88.12           C
ATOM   2448  C   ARG A 304     -34.612 -14.492 -35.510  1.00 88.12           C
ATOM   2449  O   ARG A 304     -35.796 -14.323 -35.827  1.00 88.12           O
ATOM   2450  CB  ARG A 304     -33.055 -15.093 -37.386  1.00 88.12           C
ATOM   2451  CG  ARG A 304     -34.163 -15.607 -38.291  1.00 88.12           C
ATOM   2452  CD  ARG A 304     -33.655 -16.700 -39.217  1.00 88.12           C
ATOM   2453  NE  ARG A 304     -33.132 -17.843 -38.477  1.00 88.12           N
ATOM   2454  CZ  ARG A 304     -32.617 -18.928 -39.040  1.00 88.12           C
ATOM   2455  NH1 ARG A 304     -32.540 -19.054 -40.355  1.00 88.12           N
ATOM   2456  NH2 ARG A 304     -32.169 -19.911 -38.265  1.00 88.12           N
ATOM   2457  N   ASP A 305     -34.260 -15.102 -34.376  1.00 89.92           N
ATOM   2458  CA  ASP A 305     -35.280 -15.599 -33.460  1.00 89.92           C
ATOM   2459  C   ASP A 305     -35.966 -14.466 -32.708  1.00 89.92           C
ATOM   2460  O   ASP A 305     -37.138 -14.592 -32.336  1.00 89.92           O
ATOM   2461  CB  ASP A 305     -34.663 -16.591 -32.474  1.00 89.92           C
ATOM   2462  CG  ASP A 305     -34.046 -17.792 -33.164  1.00 89.92           C
ATOM   2463  OD1 ASP A 305     -34.099 -17.854 -34.410  1.00 89.92           O
ATOM   2464  OD2 ASP A 305     -33.509 -18.673 -32.461  1.00 89.92           O
ATOM   2465  N   LEU A 306     -35.260 -13.357 -32.476  1.00 89.32           N
ATOM   2466  CA  LEU A 306     -35.863 -12.236 -31.762  1.00 89.32           C
ATOM   2467  C   LEU A 306     -36.803 -11.438 -32.656  1.00 89.32           C
ATOM   2468  O   LEU A 306     -37.747 -10.815 -32.158  1.00 89.32           O
ATOM   2469  CB  LEU A 306     -34.773 -11.327 -31.192  1.00 89.32           C
ATOM   2470  CG  LEU A 306     -33.870 -11.942 -30.122  1.00 89.32           C
ATOM   2471  CD1 LEU A 306     -32.811 -10.947 -29.675  1.00 89.32           C
ATOM   2472  CD2 LEU A 306     -34.692 -12.424 -28.937  1.00 89.32           C
ATOM   2473  N   ASN A 307     -36.566 -11.443 -33.970  1.00 85.95           N
ATOM   2474  CA  ASN A 307     -37.434 -10.712 -34.885  1.00 85.95           C
ATOM   2475  C   ASN A 307     -38.795 -11.375 -35.048  1.00 85.95           C
ATOM   2476  O   ASN A 307     -39.755 -10.702 -35.435  1.00 85.95           O
ATOM   2477  CB  ASN A 307     -36.759 -10.569 -36.251  1.00 85.95           C
ATOM   2478  CG  ASN A 307     -35.469  -9.776 -36.183  1.00 85.95           C
ATOM   2479  OD1 ASN A 307     -35.313  -8.894 -35.339  1.00 85.95           O
ATOM   2480  ND2 ASN A 307     -34.536 -10.086 -37.075  1.00 85.95           N
ATOM   2481  N   SER A 308     -38.900 -12.672 -34.764  1.00 85.20           N
ATOM   2482  CA  SER A 308     -40.165 -13.386 -34.873  1.00 85.20           C
ATOM   2483  C   SER A 308     -41.025 -13.269 -33.621  1.00 85.20           C
ATOM   2484  O   SER A 308     -42.118 -13.843 -33.586  1.00 85.20           O
ATOM   2485  CB  SER A 308     -39.909 -14.864 -35.184  1.00 85.20           C
ATOM   2486  OG  SER A 308     -39.209 -15.014 -36.407  1.00 85.20           O
ATOM   2487  N   LEU A 309     -40.564 -12.546 -32.601  1.00 82.95           N
ATOM   2488  CA  LEU A 309     -41.320 -12.377 -31.369  1.00 82.95           C
ATOM   2489  C   LEU A 309     -42.193 -11.130 -31.369  1.00 82.95           C
ATOM   2490  O   LEU A 309     -43.057 -10.998 -30.495  1.00 82.95           O
ATOM   2491  CB  LEU A 309     -40.368 -12.331 -30.168  1.00 82.95           C
ATOM   2492  CG  LEU A 309     -39.484 -13.561 -29.956  1.00 82.95           C
ATOM   2493  CD1 LEU A 309     -38.600 -13.385 -28.731  1.00 82.95           C
ATOM   2494  CD2 LEU A 309     -40.332 -14.818 -29.834  1.00 82.95           C
ATOM   2495  N   PHE A 310     -41.993 -10.217 -32.319  1.00 77.78           N
ATOM   2496  CA  PHE A 310     -42.780  -8.996 -32.414  1.00 77.78           C
ATOM   2497  C   PHE A 310     -44.023  -9.163 -33.282  1.00 77.78           C
ATOM   2498  O   PHE A 310     -44.551  -8.168 -33.792  1.00 77.78           O
ATOM   2499  CB  PHE A 310     -41.916  -7.851 -32.950  1.00 77.78           C
ATOM   2500  CG  PHE A 310     -40.758  -7.498 -32.060  1.00 77.78           C
ATOM   2501  CD1 PHE A 310     -40.914  -6.589 -31.026  1.00 77.78           C
ATOM   2502  CD2 PHE A 310     -39.513  -8.072 -32.259  1.00 77.78           C
ATOM   2503  CE1 PHE A 310     -39.850  -6.261 -30.206  1.00 77.78           C
ATOM   2504  CE2 PHE A 310     -38.446  -7.748 -31.443  1.00 77.78           C
ATOM   2505  CZ  PHE A 310     -38.615  -6.841 -30.415  1.00 77.78           C
ATOM   2506  N   THR A 311     -44.498 -10.392 -33.461  1.00 60.92           N
ATOM   2507  CA  THR A 311     -45.682 -10.621 -34.270  1.00 60.92           C
ATOM   2508  C   THR A 311     -46.936 -10.197 -33.507  1.00 60.92           C
ATOM   2509  O   THR A 311     -46.990 -10.296 -32.278  1.00 60.92           O
ATOM   2510  CB  THR A 311     -45.788 -12.093 -34.662  1.00 60.92           C
ATOM   2511  OG1 THR A 311     -45.855 -12.901 -33.481  1.00 60.92           O
ATOM   2512  CG2 THR A 311     -44.580 -12.511 -35.489  1.00 60.92           C
ATOM   2513  N   PRO A 312     -47.962  -9.714 -34.215  1.00 52.06           N
ATOM   2514  CA  PRO A 312     -49.201  -9.303 -33.533  1.00 52.06           C
ATOM   2515  C   PRO A 312     -49.941 -10.446 -32.857  1.00 52.06           C
ATOM   2516  O   PRO A 312     -50.838 -10.180 -32.047  1.00 52.06           O
ATOM   2517  CB  PRO A 312     -50.042  -8.693 -34.664  1.00 52.06           C
ATOM   2518  CG  PRO A 312     -49.054  -8.340 -35.732  1.00 52.06           C
ATOM   2519  CD  PRO A 312     -47.987  -9.387 -35.650  1.00 52.06           C
ATOM   2520  N   ASP A 313     -49.600 -11.701 -33.159  1.00 49.46           N
ATOM   2521  CA  ASP A 313     -50.282 -12.830 -32.537  1.00 49.46           C
ATOM   2522  C   ASP A 313     -49.917 -12.992 -31.067  1.00 49.46           C
ATOM   2523  O   ASP A 313     -50.667 -13.634 -30.324  1.00 49.46           O
ATOM   2524  CB  ASP A 313     -49.965 -14.119 -33.296  1.00 49.46           C
ATOM   2525  CG  ASP A 313     -50.399 -14.062 -34.748  1.00 49.46           C
ATOM   2526  OD1 ASP A 313     -51.387 -13.359 -35.048  1.00 49.46           O
ATOM   2527  OD2 ASP A 313     -49.751 -14.720 -35.589  1.00 49.46           O
ATOM   2528  N   TYR A 314     -48.791 -12.431 -30.633  1.00 52.24           N
ATOM   2529  CA  TYR A 314     -48.336 -12.522 -29.250  1.00 52.24           C
ATOM   2530  C   TYR A 314     -48.401 -11.166 -28.551  1.00 52.24           C
ATOM   2531  O   TYR A 314     -47.436 -10.723 -27.926  1.00 52.24           O
ATOM   2532  CB  TYR A 314     -46.921 -13.090 -29.182  1.00 52.24           C
ATOM   2533  CG  TYR A 314     -46.809 -14.518 -29.665  1.00 52.24           C
ATOM   2534  CD1 TYR A 314     -46.989 -15.583 -28.792  1.00 52.24           C
ATOM   2535  CD2 TYR A 314     -46.523 -14.802 -30.994  1.00 52.24           C
ATOM   2536  CE1 TYR A 314     -46.887 -16.890 -29.229  1.00 52.24           C
ATOM   2537  CE2 TYR A 314     -46.420 -16.106 -31.441  1.00 52.24           C
ATOM   2538  CZ  TYR A 314     -46.603 -17.146 -30.554  1.00 52.24           C
ATOM   2539  OH  TYR A 314     -46.500 -18.446 -30.993  1.00 52.24           O
ATOM   2540  N   GLU A 315     -49.548 -10.493 -28.650  1.00 48.47           N
ATOM   2541  CA  GLU A 315     -49.749  -9.204 -28.006  1.00 48.47           C
ATOM   2542  C   GLU A 315     -50.861  -9.213 -26.967  1.00 48.47           C
ATOM   2543  O   GLU A 315     -51.004  -8.230 -26.232  1.00 48.47           O
ATOM   2544  CB  GLU A 315     -50.051  -8.124 -29.056  1.00 48.47           C
ATOM   2545  CG  GLU A 315     -48.918  -7.879 -30.039  1.00 48.47           C
ATOM   2546  CD  GLU A 315     -49.234  -6.773 -31.027  1.00 48.47           C
ATOM   2547  OE1 GLU A 315     -50.346  -6.209 -30.955  1.00 48.47           O
ATOM   2548  OE2 GLU A 315     -48.369  -6.467 -31.875  1.00 48.47           O
ATOM   2549  N   LEU A 316     -51.645 -10.285 -26.884  1.00 47.24           N
ATOM   2550  CA  LEU A 316     -52.730 -10.390 -25.919  1.00 47.24           C
ATOM   2551  C   LEU A 316     -52.293 -11.032 -24.608  1.00 47.24           C
ATOM   2552  O   LEU A 316     -53.134 -11.249 -23.729  1.00 47.24           O
ATOM   2553  CB  LEU A 316     -53.895 -11.180 -26.521  1.00 47.24           C
ATOM   2554  CG  LEU A 316     -54.529 -10.597 -27.785  1.00 47.24           C
ATOM   2555  CD1 LEU A 316     -55.666 -11.481 -28.273  1.00 47.24           C
ATOM   2556  CD2 LEU A 316     -55.016  -9.178 -27.538  1.00 47.24           C
ATOM   2557  N   LEU A 317     -51.008 -11.338 -24.457  1.00 46.17           N
ATOM   2558  CA  LEU A 317     -50.512 -11.949 -23.234  1.00 46.17           C
ATOM   2559  C   LEU A 317     -50.426 -10.916 -22.118  1.00 46.17           C
ATOM   2560  O   LEU A 317     -49.984  -9.784 -22.331  1.00 46.17           O
ATOM   2561  CB  LEU A 317     -49.139 -12.580 -23.470  1.00 46.17           C
ATOM   2562  CG  LEU A 317     -49.070 -13.671 -24.540  1.00 46.17           C
ATOM   2563  CD1 LEU A 317     -47.654 -14.210 -24.669  1.00 46.17           C
ATOM   2564  CD2 LEU A 317     -50.049 -14.793 -24.228  1.00 46.17           C
ATOM   2565  N   THR A 318     -50.854 -11.315 -20.923  1.00 49.99           N
ATOM   2566  CA  THR A 318     -50.838 -10.435 -19.767  1.00 49.99           C
ATOM   2567  C   THR A 318     -49.526 -10.593 -19.000  1.00 49.99           C
ATOM   2568  O   THR A 318     -48.631 -11.347 -19.389  1.00 49.99           O
ATOM   2569  CB  THR A 318     -52.037 -10.719 -18.862  1.00 49.99           C
ATOM   2570  OG1 THR A 318     -51.982 -12.075 -18.402  1.00 49.99           O
ATOM   2571  CG2 THR A 318     -53.339 -10.499 -19.620  1.00 49.99           C
ATOM   2572  N   GLU A 319     -49.410  -9.865 -17.888  1.00 49.33           N
ATOM   2573  CA  GLU A 319     -48.200  -9.931 -17.076  1.00 49.33           C
ATOM   2574  C   GLU A 319     -48.155 -11.189 -16.218  1.00 49.33           C
ATOM   2575  O   GLU A 319     -47.071 -11.735 -15.984  1.00 49.33           O
ATOM   2576  CB  GLU A 319     -48.094  -8.686 -16.192  1.00 49.33           C
ATOM   2577  CG  GLU A 319     -46.816  -8.606 -15.373  1.00 49.33           C
ATOM   2578  CD  GLU A 319     -46.753  -7.359 -14.514  1.00 49.33           C
ATOM   2579  OE1 GLU A 319     -47.706  -6.552 -14.563  1.00 49.33           O
ATOM   2580  OE2 GLU A 319     -45.751  -7.185 -13.788  1.00 49.33           O
ATOM   2581  N   ASN A 320     -49.310 -11.665 -15.749  1.00 48.52           N
ATOM   2582  CA  ASN A 320     -49.355 -12.856 -14.910  1.00 48.52           C
ATOM   2583  C   ASN A 320     -49.068 -14.137 -15.682  1.00 48.52           C
ATOM   2584  O   ASN A 320     -48.860 -15.181 -15.055  1.00 48.52           O
ATOM   2585  CB  ASN A 320     -50.718 -12.963 -14.225  1.00 48.52           C
ATOM   2586  CG  ASN A 320     -51.025 -11.765 -13.347  1.00 48.52           C
ATOM   2587  OD1 ASN A 320     -50.122 -11.138 -12.794  1.00 48.52           O
ATOM   2588  ND2 ASN A 320     -52.306 -11.440 -13.216  1.00 48.52           N
ATOM   2589  N   ASP A 321     -49.051 -14.087 -17.012  1.00 47.32           N
ATOM   2590  CA  ASP A 321     -48.781 -15.257 -17.836  1.00 47.32           C
ATOM   2591  C   ASP A 321     -47.292 -15.490 -18.063  1.00 47.32           C
ATOM   2592  O   ASP A 321     -46.929 -16.307 -18.915  1.00 47.32           O
ATOM   2593  CB  ASP A 321     -49.496 -15.128 -19.184  1.00 47.32           C
ATOM   2594  CG  ASP A 321     -51.002 -15.031 -19.038  1.00 47.32           C
ATOM   2595  OD1 ASP A 321     -51.493 -15.060 -17.889  1.00 47.32           O
ATOM   2596  OD2 ASP A 321     -51.696 -14.926 -20.071  1.00 47.32           O
ATOM   2597  N   MET A 322     -46.427 -14.796 -17.324  1.00 50.57           N
ATOM   2598  CA  MET A 322     -44.985 -14.947 -17.464  1.00 50.57           C
ATOM   2599  C   MET A 322     -44.322 -15.614 -16.270  1.00 50.57           C
ATOM   2600  O   MET A 322     -43.254 -16.209 -16.429  1.00 50.57           O
ATOM   2601  CB  MET A 322     -44.326 -13.581 -17.695  1.00 50.57           C
ATOM   2602  CG  MET A 322     -44.812 -12.859 -18.941  1.00 50.57           C
ATOM   2603  SD  MET A 322     -44.498 -13.791 -20.453  1.00 50.57           S
ATOM   2604  CE  MET A 322     -45.169 -12.676 -21.683  1.00 50.57           C
ATOM   2605  N   LEU A 323     -44.922 -15.533 -15.089  1.00 43.41           N
ATOM   2606  CA  LEU A 323     -44.337 -16.152 -13.906  1.00 43.41           C
ATOM   2607  C   LEU A 323     -44.730 -17.624 -13.841  1.00 43.41           C
ATOM   2608  O   LEU A 323     -45.914 -17.948 -13.977  1.00 43.41           O
ATOM   2609  CB  LEU A 323     -44.792 -15.431 -12.641  1.00 43.41           C
ATOM   2610  CG  LEU A 323     -44.432 -13.948 -12.537  1.00 43.41           C
ATOM   2611  CD1 LEU A 323     -44.948 -13.359 -11.233  1.00 43.41           C
ATOM   2612  CD2 LEU A 323     -42.929 -13.749 -12.662  1.00 43.41           C
ATOM   2613  N   PRO A 324     -43.777 -18.534 -13.646  1.00 38.71           N
ATOM   2614  CA  PRO A 324     -44.127 -19.957 -13.558  1.00 38.71           C
ATOM   2615  C   PRO A 324     -44.962 -20.248 -12.320  1.00 38.71           C
ATOM   2616  O   PRO A 324     -44.727 -19.693 -11.244  1.00 38.71           O
ATOM   2617  CB  PRO A 324     -42.764 -20.657 -13.490  1.00 38.71           C
ATOM   2618  CG  PRO A 324     -41.784 -19.655 -14.022  1.00 38.71           C
ATOM   2619  CD  PRO A 324     -42.322 -18.319 -13.615  1.00 38.71           C
ATOM   2620  N   ASN A 325     -45.944 -21.130 -12.485  1.00 35.78           N
ATOM   2621  CA  ASN A 325     -46.824 -21.510 -11.387  1.00 35.78           C
ATOM   2622  C   ASN A 325     -46.102 -22.490 -10.470  1.00 35.78           C
ATOM   2623  O   ASN A 325     -45.692 -23.571 -10.906  1.00 35.78           O
ATOM   2624  CB  ASN A 325     -48.114 -22.125 -11.926  1.00 35.78           C
ATOM   2625  CG  ASN A 325     -48.883 -21.174 -12.822  1.00 35.78           C
ATOM   2626  OD1 ASN A 325     -48.822 -19.956 -12.651  1.00 35.78           O
ATOM   2627  ND2 ASN A 325     -49.614 -21.726 -13.783  1.00 35.78           N
ATOM   2628  N   MET A 326     -45.945 -22.111  -9.201  1.00 34.21           N
ATOM   2629  CA  MET A 326     -45.271 -22.956  -8.215  1.00 34.21           C
ATOM   2630  C   MET A 326     -46.330 -23.760  -7.465  1.00 34.21           C
ATOM   2631  O   MET A 326     -46.733 -23.439  -6.344  1.00 34.21           O
ATOM   2632  CB  MET A 326     -44.423 -22.111  -7.273  1.00 34.21           C
ATOM   2633  CG  MET A 326     -43.565 -22.918  -6.310  1.00 34.21           C
ATOM   2634  SD  MET A 326     -42.582 -21.877  -5.215  1.00 34.21           S
ATOM   2635  CE  MET A 326     -41.726 -23.118  -4.247  1.00 34.21           C
ATOM   2636  N   ARG A 327     -46.792 -24.833  -8.113  1.00 33.27           N
ATOM   2637  CA  ARG A 327     -47.801 -25.715  -7.538  1.00 33.27           C
ATOM   2638  C   ARG A 327     -47.399 -27.182  -7.641  1.00 33.27           C
ATOM   2639  O   ARG A 327     -48.250 -28.064  -7.485  1.00 33.27           O
ATOM   2640  CB  ARG A 327     -49.161 -25.494  -8.207  1.00 33.27           C
ATOM   2641  CG  ARG A 327     -49.732 -24.098  -8.015  1.00 33.27           C
ATOM   2642  CD  ARG A 327     -51.083 -23.955  -8.698  1.00 33.27           C
ATOM   2643  NE  ARG A 327     -51.647 -22.623  -8.518  1.00 33.27           N
ATOM   2644  CZ  ARG A 327     -52.815 -22.232  -9.007  1.00 33.27           C
ATOM   2645  NH1 ARG A 327     -53.577 -23.050  -9.715  1.00 33.27           N
ATOM   2646  NH2 ARG A 327     -53.231 -20.989  -8.780  1.00 33.27           N
ATOM   2647  N   ILE A 328     -46.125 -27.462  -7.899  1.00 36.19           N
ATOM   2648  CA  ILE A 328     -45.643 -28.834  -8.021  1.00 36.19           C
ATOM   2649  C   ILE A 328     -45.545 -29.429  -6.620  1.00 36.19           C
ATOM   2650  O   ILE A 328     -44.696 -29.026  -5.821  1.00 36.19           O
ATOM   2651  CB  ILE A 328     -44.294 -28.896  -8.746  1.00 36.19           C
ATOM   2652  CG1 ILE A 328     -44.416 -28.294 -10.148  1.00 36.19           C
ATOM   2653  CG2 ILE A 328     -43.795 -30.331  -8.820  1.00 36.19           C
ATOM   2654  CD1 ILE A 328     -43.122 -28.309 -10.933  1.00 36.19           C
ATOM   2655  N   GLY A 329     -46.414 -30.389  -6.320  1.00 29.94           N
ATOM   2656  CA  GLY A 329     -46.440 -31.040  -5.029  1.00 29.94           C
ATOM   2657  C   GLY A 329     -45.622 -32.314  -5.004  1.00 29.94           C
ATOM   2658  O   GLY A 329     -44.807 -32.582  -5.890  1.00 29.94           O
ATOM   2659  N   ALA A 330     -45.853 -33.112  -3.958  1.00 32.85           N
ATOM   2660  CA  ALA A 330     -45.160 -34.387  -3.757  1.00 32.85           C
ATOM   2661  C   ALA A 330     -43.645 -34.199  -3.727  1.00 32.85           C
ATOM   2662  O   ALA A 330     -42.889 -35.003  -4.276  1.00 32.85           O
ATOM   2663  CB  ALA A 330     -45.562 -35.412  -4.820  1.00 32.85           C
ATOM   2664  N   LEU A 331     -43.198 -33.128  -3.079  1.00 32.97           N
ATOM   2665  CA  LEU A 331     -41.776 -32.828  -2.962  1.00 32.97           C
ATOM   2666  C   LEU A 331     -41.444 -32.656  -1.482  1.00 32.97           C
ATOM   2667  O   LEU A 331     -42.097 -33.216  -0.592  1.00 32.97           O
ATOM   2668  CB  LEU A 331     -41.416 -31.593  -3.798  1.00 32.97           C
ATOM   2669  CG  LEU A 331     -41.631 -31.703  -5.308  1.00 32.97           C
ATOM   2670  CD1 LEU A 331     -41.245 -30.406  -6.002  1.00 32.97           C
ATOM   2671  CD2 LEU A 331     -40.845 -32.874  -5.878  1.00 32.97           C
ATOM   2672  N   GLY A 332     -40.410 -31.867  -1.200  1.00 27.43           N
ATOM   2673  CA  GLY A 332     -39.996 -31.622   0.167  1.00 27.43           C
ATOM   2674  C   GLY A 332     -39.482 -30.215   0.390  1.00 27.43           C
ATOM   2675  O   GLY A 332     -38.671 -29.977   1.289  1.00 27.43           O
ATOM   2676  N   PHE A 333     -39.949 -29.272  -0.426  1.00 32.33           N
ATOM   2677  CA  PHE A 333     -39.545 -27.872  -0.338  1.00 32.33           C
ATOM   2678  C   PHE A 333     -40.781 -27.034  -0.039  1.00 32.33           C
ATOM   2679  O   PHE A 333     -41.664 -26.894  -0.893  1.00 32.33           O
ATOM   2680  CB  PHE A 333     -38.869 -27.413  -1.630  1.00 32.33           C
ATOM   2681  CG  PHE A 333     -37.629 -28.187  -1.974  1.00 32.33           C
ATOM   2682  CD1 PHE A 333     -36.396 -27.805  -1.473  1.00 32.33           C
ATOM   2683  CD2 PHE A 333     -37.696 -29.297  -2.800  1.00 32.33           C
ATOM   2684  CE1 PHE A 333     -35.253 -28.515  -1.788  1.00 32.33           C
ATOM   2685  CE2 PHE A 333     -36.557 -30.012  -3.119  1.00 32.33           C
ATOM   2686  CZ  PHE A 333     -35.334 -29.620  -2.612  1.00 32.33           C
ATOM   2687  N   SER A 334     -40.844 -26.480   1.169  1.00 28.18           N
ATOM   2688  CA  SER A 334     -41.961 -25.653   1.599  1.00 28.18           C
ATOM   2689  C   SER A 334     -41.435 -24.350   2.179  1.00 28.18           C
ATOM   2690  O   SER A 334     -40.436 -24.341   2.904  1.00 28.18           O
ATOM   2691  CB  SER A 334     -42.827 -26.379   2.637  1.00 28.18           C
ATOM   2692  OG  SER A 334     -43.357 -27.581   2.108  1.00 28.18           O
ATOM   2693  N   GLY A 335     -42.113 -23.251   1.857  1.00 26.26           N
ATOM   2694  CA  GLY A 335     -41.714 -21.947   2.346  1.00 26.26           C
ATOM   2695  C   GLY A 335     -40.625 -21.305   1.512  1.00 26.26           C
ATOM   2696  O   GLY A 335     -39.457 -21.285   1.912  1.00 26.26           O
ATOM   2697  N   ALA A 336     -40.995 -20.777   0.350  1.00 32.13           N
ATOM   2698  CA  ALA A 336     -40.054 -20.127  -0.552  1.00 32.13           C
ATOM   2699  C   ALA A 336     -40.775 -19.008  -1.302  1.00 32.13           C
ATOM   2700  O   ALA A 336     -40.847 -18.979  -2.529  1.00 32.13           O
ATOM   2701  CB  ALA A 336     -39.432 -21.146  -1.505  1.00 32.13           C
ATOM   2702  N   PHE A 337     -41.326 -18.056  -0.552  1.00 29.82           N
ATOM   2703  CA  PHE A 337     -42.047 -16.915  -1.116  1.00 29.82           C
ATOM   2704  C   PHE A 337     -41.484 -15.644  -0.488  1.00 29.82           C
ATOM   2705  O   PHE A 337     -41.901 -15.251   0.606  1.00 29.82           O
ATOM   2706  CB  PHE A 337     -43.549 -17.036  -0.875  1.00 29.82           C
ATOM   2707  CG  PHE A 337     -44.165 -18.262  -1.486  1.00 29.82           C
ATOM   2708  CD1 PHE A 337     -44.628 -18.244  -2.791  1.00 29.82           C
ATOM   2709  CD2 PHE A 337     -44.284 -19.432  -0.754  1.00 29.82           C
ATOM   2710  CE1 PHE A 337     -45.197 -19.371  -3.356  1.00 29.82           C
ATOM   2711  CE2 PHE A 337     -44.851 -20.562  -1.313  1.00 29.82           C
ATOM   2712  CZ  PHE A 337     -45.308 -20.531  -2.615  1.00 29.82           C
ATOM   2713  N   GLU A 338     -40.539 -15.009  -1.185  1.00 35.22           N
ATOM   2714  CA  GLU A 338     -39.896 -13.778  -0.720  1.00 35.22           C
ATOM   2715  C   GLU A 338     -39.256 -13.976   0.654  1.00 35.22           C
ATOM   2716  O   GLU A 338     -39.418 -13.162   1.566  1.00 35.22           O
ATOM   2717  CB  GLU A 338     -40.886 -12.611  -0.705  1.00 35.22           C
ATOM   2718  CG  GLU A 338     -41.492 -12.292  -2.062  1.00 35.22           C
ATOM   2719  CD  GLU A 338     -42.480 -11.144  -2.003  1.00 35.22           C
ATOM   2720  OE1 GLU A 338     -42.684 -10.589  -0.903  1.00 35.22           O
ATOM   2721  OE2 GLU A 338     -43.053 -10.796  -3.057  1.00 35.22           O
ATOM   2722  N   ASP A 339     -38.519 -15.077   0.796  1.00 39.26           N
ATOM   2723  CA  ASP A 339     -37.846 -15.414   2.049  1.00 39.26           C
ATOM   2724  C   ASP A 339     -36.377 -15.018   1.924  1.00 39.26           C
ATOM   2725  O   ASP A 339     -35.491 -15.846   1.715  1.00 39.26           O
ATOM   2726  CB  ASP A 339     -38.014 -16.898   2.368  1.00 39.26           C
ATOM   2727  CG  ASP A 339     -37.505 -17.261   3.751  1.00 39.26           C
ATOM   2728  OD1 ASP A 339     -37.164 -16.341   4.524  1.00 39.26           O
ATOM   2729  OD2 ASP A 339     -37.447 -18.468   4.064  1.00 39.26           O
ATOM   2730  N   ARG A 340     -36.126 -13.719   2.058  1.00 50.61           N
ATOM   2731  CA  ARG A 340     -34.785 -13.163   1.976  1.00 50.61           C
ATOM   2732  C   ARG A 340     -34.305 -12.746   3.360  1.00 50.61           C
ATOM   2733  O   ARG A 340     -35.105 -12.427   4.245  1.00 50.61           O
ATOM   2734  CB  ARG A 340     -34.743 -11.961   1.027  1.00 50.61           C
ATOM   2735  CG  ARG A 340     -35.135 -12.287  -0.405  1.00 50.61           C
ATOM   2736  CD  ARG A 340     -35.052 -11.056  -1.293  1.00 50.61           C
ATOM   2737  NE  ARG A 340     -35.412 -11.354  -2.674  1.00 50.61           N
ATOM   2738  CZ  ARG A 340     -35.420 -10.461  -3.655  1.00 50.61           C
ATOM   2739  NH1 ARG A 340     -35.090  -9.198  -3.442  1.00 50.61           N
ATOM   2740  NH2 ARG A 340     -35.767 -10.846  -4.879  1.00 50.61           N
ATOM   2741  N   ASP A 341     -32.984 -12.752   3.539  1.00 61.44           N
ATOM   2742  CA  ASP A 341     -32.380 -12.374   4.808  1.00 61.44           C
ATOM   2743  C   ASP A 341     -32.101 -10.877   4.796  1.00 61.44           C
ATOM   2744  O   ASP A 341     -31.254 -10.423   4.011  1.00 61.44           O
ATOM   2745  CB  ASP A 341     -31.094 -13.154   5.044  1.00 61.44           C
ATOM   2746  CG  ASP A 341     -30.554 -12.982   6.452  1.00 61.44           C
ATOM   2747  OD1 ASP A 341     -31.250 -12.375   7.292  1.00 61.44           O
ATOM   2748  OD2 ASP A 341     -29.430 -13.458   6.719  1.00 61.44           O
ATOM   2749  N   PRO A 342     -32.773 -10.076   5.629  1.00 69.89           N
ATOM   2750  CA  PRO A 342     -32.516  -8.628   5.628  1.00 69.89           C
ATOM   2751  C   PRO A 342     -31.173  -8.241   6.222  1.00 69.89           C
ATOM   2752  O   PRO A 342     -30.758  -7.085   6.060  1.00 69.89           O
ATOM   2753  CB  PRO A 342     -33.672  -8.068   6.465  1.00 69.89           C
ATOM   2754  CG  PRO A 342     -34.037  -9.189   7.380  1.00 69.89           C
ATOM   2755  CD  PRO A 342     -33.824 -10.453   6.591  1.00 69.89           C
ATOM   2756  N   THR A 343     -30.482  -9.158   6.899  1.00 83.89           N
ATOM   2757  CA  THR A 343     -29.187  -8.877   7.503  1.00 83.89           C
ATOM   2758  C   THR A 343     -28.022  -9.192   6.569  1.00 83.89           C
ATOM   2759  O   THR A 343     -26.914  -9.463   7.046  1.00 83.89           O
ATOM   2760  CB  THR A 343     -29.033  -9.658   8.810  1.00 83.89           C
ATOM   2761  OG1 THR A 343     -29.125 -11.063   8.545  1.00 83.89           O
ATOM   2762  CG2 THR A 343     -30.119  -9.261   9.799  1.00 83.89           C
ATOM   2763  N   GLN A 344     -28.247  -9.162   5.256  1.00 83.22           N
ATOM   2764  CA  GLN A 344     -27.212  -9.438   4.258  1.00 83.22           C
ATOM   2765  C   GLN A 344     -27.238  -8.306   3.234  1.00 83.22           C
ATOM   2766  O   GLN A 344     -27.904  -8.407   2.200  1.00 83.22           O
ATOM   2767  CB  GLN A 344     -27.428 -10.800   3.602  1.00 83.22           C
ATOM   2768  CG  GLN A 344     -27.348 -11.974   4.563  1.00 83.22           C
ATOM   2769  CD  GLN A 344     -27.571 -13.306   3.876  1.00 83.22           C
ATOM   2770  OE1 GLN A 344     -27.780 -13.366   2.664  1.00 83.22           O
ATOM   2771  NE2 GLN A 344     -27.529 -14.386   4.649  1.00 83.22           N
ATOM   2772  N   PHE A 345     -26.512  -7.231   3.525  1.00 87.47           N
ATOM   2773  CA  PHE A 345     -26.452  -6.093   2.623  1.00 87.47           C
ATOM   2774  C   PHE A 345     -25.405  -6.319   1.539  1.00 87.47           C
ATOM   2775  O   PHE A 345     -24.393  -6.993   1.751  1.00 87.47           O
ATOM   2776  CB  PHE A 345     -26.137  -4.810   3.394  1.00 87.47           C
ATOM   2777  CG  PHE A 345     -27.195  -4.425   4.388  1.00 87.47           C
ATOM   2778  CD1 PHE A 345     -27.122  -4.859   5.702  1.00 87.47           C
ATOM   2779  CD2 PHE A 345     -28.263  -3.628   4.010  1.00 87.47           C
ATOM   2780  CE1 PHE A 345     -28.094  -4.506   6.618  1.00 87.47           C
ATOM   2781  CE2 PHE A 345     -29.239  -3.272   4.922  1.00 87.47           C
ATOM   2782  CZ  PHE A 345     -29.153  -3.711   6.228  1.00 87.47           C
ATOM   2783  N   GLU A 346     -25.659  -5.744   0.368  1.00 83.66           N
ATOM   2784  CA  GLU A 346     -24.760  -5.874  -0.767  1.00 83.66           C
ATOM   2785  C   GLU A 346     -23.722  -4.759  -0.759  1.00 83.66           C
ATOM   2786  O   GLU A 346     -23.897  -3.723  -0.112  1.00 83.66           O
ATOM   2787  CB  GLU A 346     -25.541  -5.850  -2.082  1.00 83.66           C
ATOM   2788  CG  GLU A 346     -26.569  -6.961  -2.213  1.00 83.66           C
ATOM   2789  CD  GLU A 346     -27.314  -6.914  -3.532  1.00 83.66           C
ATOM   2790  OE1 GLU A 346     -27.034  -6.006  -4.342  1.00 83.66           O
ATOM   2791  OE2 GLU A 346     -28.179  -7.786  -3.760  1.00 83.66           O
ATOM   2792  N   GLU A 347     -22.630  -4.985  -1.491  1.00 84.31           N
ATOM   2793  CA  GLU A 347     -21.564  -3.992  -1.567  1.00 84.31           C
ATOM   2794  C   GLU A 347     -21.801  -2.986  -2.686  1.00 84.31           C
ATOM   2795  O   GLU A 347     -21.364  -1.834  -2.580  1.00 84.31           O
ATOM   2796  CB  GLU A 347     -20.214  -4.688  -1.756  1.00 84.31           C
ATOM   2797  CG  GLU A 347     -19.011  -3.762  -1.668  1.00 84.31           C
ATOM   2798  CD  GLU A 347     -17.696  -4.500  -1.829  1.00 84.31           C
ATOM   2799  OE1 GLU A 347     -17.724  -5.732  -2.031  1.00 84.31           O
ATOM   2800  OE2 GLU A 347     -16.634  -3.847  -1.754  1.00 84.31           O
ATOM   2801  N   ARG A 348     -22.490  -3.394  -3.754  1.00 84.40           N
ATOM   2802  CA  ARG A 348     -22.747  -2.491  -4.869  1.00 84.40           C
ATOM   2803  C   ARG A 348     -23.725  -1.381  -4.509  1.00 84.40           C
ATOM   2804  O   ARG A 348     -23.729  -0.338  -5.171  1.00 84.40           O
ATOM   2805  CB  ARG A 348     -23.274  -3.278  -6.071  1.00 84.40           C
ATOM   2806  CG  ARG A 348     -24.523  -4.093  -5.778  1.00 84.40           C
ATOM   2807  CD  ARG A 348     -25.020  -4.809  -7.023  1.00 84.40           C
ATOM   2808  NE  ARG A 348     -25.392  -3.874  -8.078  1.00 84.40           N
ATOM   2809  CZ  ARG A 348     -25.872  -4.232  -9.261  1.00 84.40           C
ATOM   2810  NH1 ARG A 348     -26.053  -5.504  -9.578  1.00 84.40           N
ATOM   2811  NH2 ARG A 348     -26.179  -3.290 -10.149  1.00 84.40           N
ATOM   2812  N   HIS A 349     -24.550  -1.577  -3.483  1.00 87.94           N
ATOM   2813  CA  HIS A 349     -25.520  -0.576  -3.061  1.00 87.94           C
ATOM   2814  C   HIS A 349     -24.957   0.404  -2.041  1.00 87.94           C
ATOM   2815  O   HIS A 349     -25.703   1.256  -1.546  1.00 87.94           O
ATOM   2816  CB  HIS A 349     -26.766  -1.258  -2.486  1.00 87.94           C
ATOM   2817  CG  HIS A 349     -27.516  -2.087  -3.481  1.00 87.94           C
ATOM   2818  ND1 HIS A 349     -28.570  -2.901  -3.127  1.00 87.94           N
ATOM   2819  CD2 HIS A 349     -27.366  -2.226  -4.820  1.00 87.94           C
ATOM   2820  CE1 HIS A 349     -29.037  -3.507  -4.204  1.00 87.94           C
ATOM   2821  NE2 HIS A 349     -28.324  -3.115  -5.245  1.00 87.94           N
ATOM   2822  N   LEU A 350     -23.672   0.309  -1.715  1.00 89.28           N
ATOM   2823  CA  LEU A 350     -23.036   1.198  -0.752  1.00 89.28           C
ATOM   2824  C   LEU A 350     -22.311   2.315  -1.489  1.00 89.28           C
ATOM   2825  O   LEU A 350     -21.529   2.054  -2.410  1.00 89.28           O
ATOM   2826  CB  LEU A 350     -22.058   0.428   0.138  1.00 89.28           C
ATOM   2827  CG  LEU A 350     -22.654  -0.700   0.983  1.00 89.28           C
ATOM   2828  CD1 LEU A 350     -21.575  -1.371   1.819  1.00 89.28           C
ATOM   2829  CD2 LEU A 350     -23.774  -0.175   1.867  1.00 89.28           C
ATOM   2830  N   LYS A 351     -22.571   3.555  -1.081  1.00 88.78           N
ATOM   2831  CA  LYS A 351     -21.961   4.734  -1.684  1.00 88.78           C
ATOM   2832  C   LYS A 351     -21.179   5.481  -0.613  1.00 88.78           C
ATOM   2833  O   LYS A 351     -21.757   5.931   0.382  1.00 88.78           O
ATOM   2834  CB  LYS A 351     -23.021   5.642  -2.311  1.00 88.78           C
ATOM   2835  CG  LYS A 351     -23.851   4.971  -3.394  1.00 88.78           C
ATOM   2836  CD  LYS A 351     -24.897   5.919  -3.956  1.00 88.78           C
ATOM   2837  CE  LYS A 351     -25.730   5.245  -5.035  1.00 88.78           C
ATOM   2838  NZ  LYS A 351     -26.761   6.163  -5.594  1.00 88.78           N
ATOM   2839  N   PHE A 352     -19.871   5.611  -0.819  1.00 88.82           N
ATOM   2840  CA  PHE A 352     -19.028   6.300   0.147  1.00 88.82           C
ATOM   2841  C   PHE A 352     -19.292   7.800   0.115  1.00 88.82           C
ATOM   2842  O   PHE A 352     -19.402   8.406  -0.954  1.00 88.82           O
ATOM   2843  CB  PHE A 352     -17.553   6.017  -0.139  1.00 88.82           C
ATOM   2844  CG  PHE A 352     -16.610   6.657   0.841  1.00 88.82           C
ATOM   2845  CD1 PHE A 352     -16.360   6.066   2.068  1.00 88.82           C
ATOM   2846  CD2 PHE A 352     -15.969   7.846   0.532  1.00 88.82           C
ATOM   2847  CE1 PHE A 352     -15.492   6.651   2.972  1.00 88.82           C
ATOM   2848  CE2 PHE A 352     -15.100   8.435   1.431  1.00 88.82           C
ATOM   2849  CZ  PHE A 352     -14.861   7.837   2.652  1.00 88.82           C
ATOM   2850  N   LEU A 353     -19.394   8.400   1.303  1.00 89.54           N
ATOM   2851  CA  LEU A 353     -19.650   9.833   1.424  1.00 89.54           C
ATOM   2852  C   LEU A 353     -18.548  10.516   2.225  1.00 89.54           C
ATOM   2853  O   LEU A 353     -17.820  11.342   1.671  1.00 89.54           O
ATOM   2854  CB  LEU A 353     -21.026  10.073   2.047  1.00 89.54           C
ATOM   2855  CG  LEU A 353     -22.226   9.507   1.284  1.00 89.54           C
ATOM   2856  CD1 LEU A 353     -23.522   9.812   2.019  1.00 89.54           C
ATOM   2857  CD2 LEU A 353     -22.268  10.055  -0.134  1.00 89.54           C
ATOM   2858  N   GLN A 354     -18.400  10.200   3.510  1.00 88.55           N
ATOM   2859  CA  GLN A 354     -17.374  10.816   4.341  1.00 88.55           C
ATOM   2860  C   GLN A 354     -16.961   9.834   5.425  1.00 88.55           C
ATOM   2861  O   GLN A 354     -17.818   9.233   6.079  1.00 88.55           O
ATOM   2862  CB  GLN A 354     -17.879  12.122   4.965  1.00 88.55           C
ATOM   2863  CG  GLN A 354     -16.857  12.827   5.843  1.00 88.55           C
ATOM   2864  CD  GLN A 354     -17.392  14.113   6.442  1.00 88.55           C
ATOM   2865  OE1 GLN A 354     -18.541  14.489   6.209  1.00 88.55           O
ATOM   2866  NE2 GLN A 354     -16.559  14.795   7.219  1.00 88.55           N
ATOM   2867  N   GLN A 355     -15.653   9.677   5.611  1.00 87.55           N
ATOM   2868  CA  GLN A 355     -15.144   8.764   6.625  1.00 87.55           C
ATOM   2869  C   GLN A 355     -15.313   9.371   8.013  1.00 87.55           C
ATOM   2870  O   GLN A 355     -14.936  10.523   8.249  1.00 87.55           O
ATOM   2871  CB  GLN A 355     -13.674   8.443   6.361  1.00 87.55           C
ATOM   2872  CG  GLN A 355     -13.053   7.498   7.376  1.00 87.55           C
ATOM   2873  CD  GLN A 355     -11.595   7.204   7.083  1.00 87.55           C
ATOM   2874  OE1 GLN A 355     -11.028   7.716   6.118  1.00 87.55           O
ATOM   2875  NE2 GLN A 355     -10.979   6.374   7.917  1.00 87.55           N
ATOM   2876  N   LEU A 356     -15.881   8.591   8.932  1.00 87.47           N
ATOM   2877  CA  LEU A 356     -16.098   9.055  10.296  1.00 87.47           C
ATOM   2878  C   LEU A 356     -14.805   8.995  11.100  1.00 87.47           C
ATOM   2879  O   LEU A 356     -14.047   9.969  11.142  1.00 87.47           O
ATOM   2880  CB  LEU A 356     -17.187   8.224  10.978  1.00 87.47           C
ATOM   2881  CG  LEU A 356     -18.567   8.242  10.318  1.00 87.47           C
ATOM   2882  CD1 LEU A 356     -19.546   7.377  11.097  1.00 87.47           C
ATOM   2883  CD2 LEU A 356     -19.085   9.667  10.194  1.00 87.47           C
ATOM   2884  N   GLY A 357     -14.546   7.855  11.740  1.00 77.39           N
ATOM   2885  CA  GLY A 357     -13.360   7.662  12.541  1.00 77.39           C
ATOM   2886  C   GLY A 357     -12.496   6.527  12.018  1.00 77.39           C
ATOM   2887  O   GLY A 357     -12.861   5.805  11.087  1.00 77.39           O
ATOM   2888  N   LYS A 358     -11.331   6.386  12.647  1.00 75.54           N
ATOM   2889  CA  LYS A 358     -10.375   5.347  12.275  1.00 75.54           C
ATOM   2890  C   LYS A 358      -9.667   4.869  13.531  1.00 75.54           C
ATOM   2891  O   LYS A 358      -8.968   5.651  14.184  1.00 75.54           O
ATOM   2892  CB  LYS A 358      -9.366   5.868  11.249  1.00 75.54           C
ATOM   2893  CG  LYS A 358      -8.333   4.840  10.818  1.00 75.54           C
ATOM   2894  CD  LYS A 358      -7.362   5.425   9.804  1.00 75.54           C
ATOM   2895  CE  LYS A 358      -6.327   4.399   9.375  1.00 75.54           C
ATOM   2896  NZ  LYS A 358      -5.369   4.959   8.381  1.00 75.54           N
ATOM   2897  N   GLY A 359      -9.846   3.592  13.867  1.00 63.50           N
ATOM   2898  CA  GLY A 359      -9.234   3.004  15.036  1.00 63.50           C
ATOM   2899  C   GLY A 359      -8.032   2.140  14.693  1.00 63.50           C
ATOM   2900  O   GLY A 359      -7.526   2.131  13.569  1.00 63.50           O
ATOM   2901  N   ASN A 360      -7.571   1.397  15.701  1.00 58.76           N
ATOM   2902  CA  ASN A 360      -6.422   0.519  15.510  1.00 58.76           C
ATOM   2903  C   ASN A 360      -6.822  -0.790  14.839  1.00 58.76           C
ATOM   2904  O   ASN A 360      -6.044  -1.355  14.063  1.00 58.76           O
ATOM   2905  CB  ASN A 360      -5.742   0.244  16.851  1.00 58.76           C
ATOM   2906  CG  ASN A 360      -5.243   1.509  17.521  1.00 58.76           C
ATOM   2907  OD1 ASN A 360      -4.878   2.477  16.853  1.00 58.76           O
ATOM   2908  ND2 ASN A 360      -5.225   1.508  18.849  1.00 58.76           N
ATOM   2909  N   PHE A 361      -8.027  -1.286  15.125  1.00 64.09           N
ATOM   2910  CA  PHE A 361      -8.476  -2.537  14.524  1.00 64.09           C
ATOM   2911  C   PHE A 361      -9.058  -2.315  13.133  1.00 64.09           C
ATOM   2912  O   PHE A 361      -8.857  -3.140  12.235  1.00 64.09           O
ATOM   2913  CB  PHE A 361      -9.505  -3.215  15.430  1.00 64.09           C
ATOM   2914  CG  PHE A 361      -8.974  -3.574  16.789  1.00 64.09           C
ATOM   2915  CD1 PHE A 361      -8.333  -4.783  16.999  1.00 64.09           C
ATOM   2916  CD2 PHE A 361      -9.119  -2.703  17.856  1.00 64.09           C
ATOM   2917  CE1 PHE A 361      -7.844  -5.117  18.249  1.00 64.09           C
ATOM   2918  CE2 PHE A 361      -8.633  -3.031  19.108  1.00 64.09           C
ATOM   2919  CZ  PHE A 361      -7.994  -4.240  19.304  1.00 64.09           C
ATOM   2920  N   GLY A 362      -9.771  -1.222  12.938  1.00 76.07           N
ATOM   2921  CA  GLY A 362     -10.369  -0.919  11.652  1.00 76.07           C
ATOM   2922  C   GLY A 362     -10.716   0.547  11.546  1.00 76.07           C
ATOM   2923  O   GLY A 362     -10.056   1.404  12.138  1.00 76.07           O
ATOM   2924  N   SER A 363     -11.766   0.838  10.781  1.00 87.38           N
ATOM   2925  CA  SER A 363     -12.219   2.206  10.583  1.00 87.38           C
ATOM   2926  C   SER A 363     -13.720   2.201  10.338  1.00 87.38           C
ATOM   2927  O   SER A 363     -14.255   1.261   9.744  1.00 87.38           O
ATOM   2928  CB  SER A 363     -11.491   2.872   9.409  1.00 87.38           C
ATOM   2929  OG  SER A 363     -11.718   2.167   8.201  1.00 87.38           O
ATOM   2930  N   VAL A 364     -14.389   3.253  10.798  1.00 90.90           N
ATOM   2931  CA  VAL A 364     -15.832   3.403  10.645  1.00 90.90           C
ATOM   2932  C   VAL A 364     -16.090   4.453   9.574  1.00 90.90           C
ATOM   2933  O   VAL A 364     -15.596   5.583   9.668  1.00 90.90           O
ATOM   2934  CB  VAL A 364     -16.501   3.790  11.973  1.00 90.90           C
ATOM   2935  CG1 VAL A 364     -18.004   3.932  11.788  1.00 90.90           C
ATOM   2936  CG2 VAL A 364     -16.184   2.760  13.047  1.00 90.90           C
ATOM   2937  N   GLU A 365     -16.863   4.083   8.557  1.00 91.60           N
ATOM   2938  CA  GLU A 365     -17.198   4.973   7.458  1.00 91.60           C
ATOM   2939  C   GLU A 365     -18.709   5.143   7.367  1.00 91.60           C
ATOM   2940  O   GLU A 365     -19.479   4.404   7.988  1.00 91.60           O
ATOM   2941  CB  GLU A 365     -16.647   4.446   6.126  1.00 91.60           C
ATOM   2942  CG  GLU A 365     -15.134   4.303   6.093  1.00 91.60           C
ATOM   2943  CD  GLU A 365     -14.627   3.776   4.765  1.00 91.60           C
ATOM   2944  OE1 GLU A 365     -15.460   3.486   3.881  1.00 91.60           O
ATOM   2945  OE2 GLU A 365     -13.394   3.651   4.605  1.00 91.60           O
ATOM   2946  N   MET A 366     -19.125   6.130   6.580  1.00 93.36           N
ATOM   2947  CA  MET A 366     -20.533   6.442   6.375  1.00 93.36           C
ATOM   2948  C   MET A 366     -20.920   6.121   4.938  1.00 93.36           C
ATOM   2949  O   MET A 366     -20.298   6.624   3.996  1.00 93.36           O
ATOM   2950  CB  MET A 366     -20.819   7.913   6.684  1.00 93.36           C
ATOM   2951  CG  MET A 366     -22.259   8.331   6.435  1.00 93.36           C
ATOM   2952  SD  MET A 366     -22.553  10.072   6.799  1.00 93.36           S
ATOM   2953  CE  MET A 366     -21.392  10.853   5.682  1.00 93.36           C
ATOM   2954  N   CYS A 367     -21.944   5.286   4.776  1.00 93.09           N
ATOM   2955  CA  CYS A 367     -22.430   4.901   3.460  1.00 93.09           C
ATOM   2956  C   CYS A 367     -23.952   4.911   3.464  1.00 93.09           C
ATOM   2957  O   CYS A 367     -24.592   4.838   4.516  1.00 93.09           O
ATOM   2958  CB  CYS A 367     -21.908   3.518   3.045  1.00 93.09           C
ATOM   2959  SG  CYS A 367     -20.110   3.415   2.884  1.00 93.09           S
ATOM   2960  N   ARG A 368     -24.525   5.004   2.267  1.00 93.06           N
ATOM   2961  CA  ARG A 368     -25.972   5.035   2.077  1.00 93.06           C
ATOM   2962  C   ARG A 368     -26.378   3.808   1.272  1.00 93.06           C
ATOM   2963  O   ARG A 368     -26.054   3.705   0.083  1.00 93.06           O
ATOM   2964  CB  ARG A 368     -26.406   6.322   1.376  1.00 93.06           C
ATOM   2965  CG  ARG A 368     -27.905   6.427   1.143  1.00 93.06           C
ATOM   2966  CD  ARG A 368     -28.264   7.725   0.438  1.00 93.06           C
ATOM   2967  NE  ARG A 368     -27.859   8.895   1.208  1.00 93.06           N
ATOM   2968  CZ  ARG A 368     -28.053  10.149   0.824  1.00 93.06           C
ATOM   2969  NH1 ARG A 368     -28.647  10.436  -0.323  1.00 93.06           N
ATOM   2970  NH2 ARG A 368     -27.641  11.140   1.609  1.00 93.06           N
ATOM   2971  N   TYR A 369     -27.085   2.884   1.916  1.00 91.99           N
ATOM   2972  CA  TYR A 369     -27.545   1.660   1.263  1.00 91.99           C
ATOM   2973  C   TYR A 369     -28.828   1.972   0.503  1.00 91.99           C
ATOM   2974  O   TYR A 369     -29.921   1.963   1.073  1.00 91.99           O
ATOM   2975  CB  TYR A 369     -27.758   0.552   2.288  1.00 91.99           C
ATOM   2976  CG  TYR A 369     -28.149  -0.779   1.686  1.00 91.99           C
ATOM   2977  CD1 TYR A 369     -27.186  -1.651   1.195  1.00 91.99           C
ATOM   2978  CD2 TYR A 369     -29.481  -1.167   1.613  1.00 91.99           C
ATOM   2979  CE1 TYR A 369     -27.538  -2.869   0.645  1.00 91.99           C
ATOM   2980  CE2 TYR A 369     -29.843  -2.383   1.065  1.00 91.99           C
ATOM   2981  CZ  TYR A 369     -28.868  -3.230   0.583  1.00 91.99           C
ATOM   2982  OH  TYR A 369     -29.222  -4.442   0.036  1.00 91.99           O
ATOM   2983  N   ASP A 370     -28.696   2.251  -0.791  1.00 87.85           N
ATOM   2984  CA  ASP A 370     -29.835   2.582  -1.648  1.00 87.85           C
ATOM   2985  C   ASP A 370     -29.935   1.557  -2.768  1.00 87.85           C
ATOM   2986  O   ASP A 370     -29.185   1.640  -3.758  1.00 87.85           O
ATOM   2987  CB  ASP A 370     -29.694   3.992  -2.219  1.00 87.85           C
ATOM   2988  CG  ASP A 370     -30.947   4.463  -2.933  1.00 87.85           C
ATOM   2989  OD1 ASP A 370     -31.985   3.772  -2.842  1.00 87.85           O
ATOM   2990  OD2 ASP A 370     -30.895   5.526  -3.585  1.00 87.85           O
ATOM   2991  N   PRO A 371     -30.830   0.571  -2.661  1.00 85.10           N
ATOM   2992  CA  PRO A 371     -30.958  -0.413  -3.747  1.00 85.10           C
ATOM   2993  C   PRO A 371     -31.467   0.187  -5.045  1.00 85.10           C
ATOM   2994  O   PRO A 371     -31.091  -0.290  -6.123  1.00 85.10           O
ATOM   2995  CB  PRO A 371     -31.947  -1.442  -3.177  1.00 85.10           C
ATOM   2996  CG  PRO A 371     -31.919  -1.231  -1.692  1.00 85.10           C
ATOM   2997  CD  PRO A 371     -31.674   0.233  -1.504  1.00 85.10           C
ATOM   2998  N   LEU A 372     -32.310   1.218  -4.978  1.00 80.30           N
ATOM   2999  CA  LEU A 372     -32.849   1.842  -6.179  1.00 80.30           C
ATOM   3000  C   LEU A 372     -31.884   2.830  -6.821  1.00 80.30           C
ATOM   3001  O   LEU A 372     -32.113   3.230  -7.968  1.00 80.30           O
ATOM   3002  CB  LEU A 372     -34.167   2.552  -5.856  1.00 80.30           C
ATOM   3003  CG  LEU A 372     -35.281   1.678  -5.276  1.00 80.30           C
ATOM   3004  CD1 LEU A 372     -36.533   2.503  -5.018  1.00 80.30           C
ATOM   3005  CD2 LEU A 372     -35.584   0.508  -6.199  1.00 80.30           C
ATOM   3006  N   GLN A 373     -30.823   3.227  -6.115  1.00 78.18           N
ATOM   3007  CA  GLN A 373     -29.824   4.166  -6.630  1.00 78.18           C
ATOM   3008  C   GLN A 373     -30.472   5.481  -7.061  1.00 78.18           C
ATOM   3009  O   GLN A 373     -30.283   5.960  -8.181  1.00 78.18           O
ATOM   3010  CB  GLN A 373     -29.023   3.543  -7.778  1.00 78.18           C
ATOM   3011  CG  GLN A 373     -28.262   2.285  -7.392  1.00 78.18           C
ATOM   3012  CD  GLN A 373     -27.481   1.699  -8.552  1.00 78.18           C
ATOM   3013  OE1 GLN A 373     -27.502   2.231  -9.662  1.00 78.18           O
ATOM   3014  NE2 GLN A 373     -26.785   0.596  -8.299  1.00 78.18           N
ATOM   3015  N   ASP A 374     -31.250   6.070  -6.149  1.00 79.64           N
ATOM   3016  CA  ASP A 374     -31.930   7.331  -6.417  1.00 79.64           C
ATOM   3017  C   ASP A 374     -31.893   8.253  -5.204  1.00 79.64           C
ATOM   3018  O   ASP A 374     -32.786   9.091  -5.031  1.00 79.64           O
ATOM   3019  CB  ASP A 374     -33.378   7.093  -6.853  1.00 79.64           C
ATOM   3020  CG  ASP A 374     -34.142   6.207  -5.887  1.00 79.64           C
ATOM   3021  OD1 ASP A 374     -33.523   5.690  -4.933  1.00 79.64           O
ATOM   3022  OD2 ASP A 374     -35.362   6.029  -6.081  1.00 79.64           O
ATOM   3023  N   ASN A 375     -30.870   8.109  -4.358  1.00 78.23           N
ATOM   3024  CA  ASN A 375     -30.698   8.937  -3.161  1.00 78.23           C
ATOM   3025  C   ASN A 375     -31.909   8.840  -2.236  1.00 78.23           C
ATOM   3026  O   ASN A 375     -32.360   9.836  -1.665  1.00 78.23           O
ATOM   3027  CB  ASN A 375     -30.409  10.394  -3.531  1.00 78.23           C
ATOM   3028  CG  ASN A 375     -29.149  10.546  -4.360  1.00 78.23           C
ATOM   3029  OD1 ASN A 375     -28.211   9.759  -4.235  1.00 78.23           O
ATOM   3030  ND2 ASN A 375     -29.121  11.563  -5.213  1.00 78.23           N
ATOM   3031  N   THR A 376     -32.442   7.627  -2.085  1.00 84.33           N
ATOM   3032  CA  THR A 376     -33.585   7.384  -1.219  1.00 84.33           C
ATOM   3033  C   THR A 376     -33.318   6.363  -0.123  1.00 84.33           C
ATOM   3034  O   THR A 376     -34.174   6.186   0.751  1.00 84.33           O
ATOM   3035  CB  THR A 376     -34.798   6.918  -2.042  1.00 84.33           C
ATOM   3036  OG1 THR A 376     -34.456   5.735  -2.775  1.00 84.33           O
ATOM   3037  CG2 THR A 376     -35.235   8.005  -3.012  1.00 84.33           C
ATOM   3038  N   GLY A 377     -32.168   5.689  -0.140  1.00 87.32           N
ATOM   3039  CA  GLY A 377     -31.865   4.705   0.875  1.00 87.32           C
ATOM   3040  C   GLY A 377     -31.475   5.328   2.202  1.00 87.32           C
ATOM   3041  O   GLY A 377     -31.200   6.522   2.311  1.00 87.32           O
ATOM   3042  N   GLU A 378     -31.456   4.486   3.231  1.00 92.05           N
ATOM   3043  CA  GLU A 378     -31.100   4.934   4.567  1.00 92.05           C
ATOM   3044  C   GLU A 378     -29.585   5.045   4.712  1.00 92.05           C
ATOM   3045  O   GLU A 378     -28.814   4.391   4.005  1.00 92.05           O
ATOM   3046  CB  GLU A 378     -31.661   3.979   5.621  1.00 92.05           C
ATOM   3047  CG  GLU A 378     -31.159   2.550   5.494  1.00 92.05           C
ATOM   3048  CD  GLU A 378     -31.739   1.633   6.553  1.00 92.05           C
ATOM   3049  OE1 GLU A 378     -32.533   2.113   7.389  1.00 92.05           O
ATOM   3050  OE2 GLU A 378     -31.400   0.430   6.550  1.00 92.05           O
ATOM   3051  N   VAL A 379     -29.165   5.891   5.647  1.00 93.62           N
ATOM   3052  CA  VAL A 379     -27.750   6.111   5.921  1.00 93.62           C
ATOM   3053  C   VAL A 379     -27.307   5.123   6.993  1.00 93.62           C
ATOM   3054  O   VAL A 379     -27.829   5.133   8.113  1.00 93.62           O
ATOM   3055  CB  VAL A 379     -27.486   7.558   6.362  1.00 93.62           C
ATOM   3056  CG1 VAL A 379     -26.004   7.768   6.632  1.00 93.62           C
ATOM   3057  CG2 VAL A 379     -27.985   8.533   5.307  1.00 93.62           C
ATOM   3058  N   VAL A 380     -26.345   4.269   6.649  1.00 95.13           N
ATOM   3059  CA  VAL A 380     -25.828   3.258   7.559  1.00 95.13           C
ATOM   3060  C   VAL A 380     -24.366   3.571   7.862  1.00 95.13           C
ATOM   3061  O   VAL A 380     -23.772   4.491   7.299  1.00 95.13           O
ATOM   3062  CB  VAL A 380     -25.977   1.832   6.995  1.00 95.13           C
ATOM   3063  CG1 VAL A 380     -27.443   1.510   6.749  1.00 95.13           C
ATOM   3064  CG2 VAL A 380     -25.168   1.680   5.717  1.00 95.13           C
ATOM   3065  N   ALA A 381     -23.791   2.785   8.768  1.00 95.14           N
ATOM   3066  CA  ALA A 381     -22.399   2.928   9.176  1.00 95.14           C
ATOM   3067  C   ALA A 381     -21.659   1.640   8.849  1.00 95.14           C
ATOM   3068  O   ALA A 381     -22.063   0.559   9.292  1.00 95.14           O
ATOM   3069  CB  ALA A 381     -22.292   3.249  10.668  1.00 95.14           C
ATOM   3070  N   VAL A 382     -20.582   1.756   8.077  1.00 93.19           N
ATOM   3071  CA  VAL A 382     -19.776   0.613   7.664  1.00 93.19           C
ATOM   3072  C   VAL A 382     -18.505   0.586   8.499  1.00 93.19           C
ATOM   3073  O   VAL A 382     -17.762   1.575   8.547  1.00 93.19           O
ATOM   3074  CB  VAL A 382     -19.448   0.676   6.162  1.00 93.19           C
ATOM   3075  CG1 VAL A 382     -18.596  -0.516   5.756  1.00 93.19           C
ATOM   3076  CG2 VAL A 382     -20.727   0.730   5.342  1.00 93.19           C
ATOM   3077  N   LYS A 383     -18.255  -0.543   9.157  1.00 91.40           N
ATOM   3078  CA  LYS A 383     -17.073  -0.734   9.995  1.00 91.40           C
ATOM   3079  C   LYS A 383     -16.313  -1.947   9.467  1.00 91.40           C
ATOM   3080  O   LYS A 383     -16.683  -3.092   9.746  1.00 91.40           O
ATOM   3081  CB  LYS A 383     -17.462  -0.913  11.460  1.00 91.40           C
ATOM   3082  CG  LYS A 383     -16.281  -1.115  12.396  1.00 91.40           C
ATOM   3083  CD  LYS A 383     -16.742  -1.295  13.834  1.00 91.40           C
ATOM   3084  CE  LYS A 383     -15.562  -1.502  14.770  1.00 91.40           C
ATOM   3085  NZ  LYS A 383     -15.999  -1.682  16.182  1.00 91.40           N
ATOM   3086  N   LYS A 384     -15.253  -1.696   8.705  1.00 87.64           N
ATOM   3087  CA  LYS A 384     -14.426  -2.739   8.122  1.00 87.64           C
ATOM   3088  C   LYS A 384     -13.099  -2.827   8.873  1.00 87.64           C
ATOM   3089  O   LYS A 384     -12.923  -2.239   9.946  1.00 87.64           O
ATOM   3090  CB  LYS A 384     -14.220  -2.472   6.629  1.00 87.64           C
ATOM   3091  CG  LYS A 384     -13.539  -1.147   6.323  1.00 87.64           C
ATOM   3092  CD  LYS A 384     -13.362  -0.950   4.826  1.00 87.64           C
ATOM   3093  CE  LYS A 384     -12.674   0.370   4.520  1.00 87.64           C
ATOM   3094  NZ  LYS A 384     -12.496   0.577   3.057  1.00 87.64           N
ATOM   3095  N   LEU A 385     -12.157  -3.571   8.301  1.00 80.05           N
ATOM   3096  CA  LEU A 385     -10.837  -3.761   8.880  1.00 80.05           C
ATOM   3097  C   LEU A 385      -9.771  -3.260   7.913  1.00 80.05           C
ATOM   3098  O   LEU A 385     -10.040  -2.977   6.743  1.00 80.05           O
ATOM   3099  CB  LEU A 385     -10.592  -5.235   9.227  1.00 80.05           C
ATOM   3100  CG  LEU A 385     -11.558  -5.865  10.234  1.00 80.05           C
ATOM   3101  CD1 LEU A 385     -11.198  -7.321  10.484  1.00 80.05           C
ATOM   3102  CD2 LEU A 385     -11.565  -5.078  11.536  1.00 80.05           C
ATOM   3103  N   GLN A 386      -8.544  -3.153   8.422  1.00 67.16           N
ATOM   3104  CA  GLN A 386      -7.406  -2.691   7.636  1.00 67.16           C
ATOM   3105  C   GLN A 386      -6.479  -3.829   7.226  1.00 67.16           C
ATOM   3106  O   GLN A 386      -6.194  -3.999   6.037  1.00 67.16           O
ATOM   3107  CB  GLN A 386      -6.620  -1.634   8.422  1.00 67.16           C
ATOM   3108  CG  GLN A 386      -5.411  -1.083   7.684  1.00 67.16           C
ATOM   3109  CD  GLN A 386      -4.663  -0.038   8.488  1.00 67.16           C
ATOM   3110  OE1 GLN A 386      -5.045   0.288   9.612  1.00 67.16           O
ATOM   3111  NE2 GLN A 386      -3.590   0.494   7.914  1.00 67.16           N
ATOM   3112  N   HIS A 387      -6.001  -4.612   8.189  1.00 59.65           N
ATOM   3113  CA  HIS A 387      -5.109  -5.727   7.908  1.00 59.65           C
ATOM   3114  C   HIS A 387      -5.913  -6.965   7.532  1.00 59.65           C
ATOM   3115  O   HIS A 387      -6.995  -7.208   8.075  1.00 59.65           O
ATOM   3116  CB  HIS A 387      -4.221  -6.027   9.117  1.00 59.65           C
ATOM   3117  CG  HIS A 387      -3.309  -4.900   9.492  1.00 59.65           C
ATOM   3118  ND1 HIS A 387      -3.771  -3.706  10.002  1.00 59.65           N
ATOM   3119  CD2 HIS A 387      -1.961  -4.787   9.432  1.00 59.65           C
ATOM   3120  CE1 HIS A 387      -2.748  -2.905  10.240  1.00 59.65           C
ATOM   3121  NE2 HIS A 387      -1.638  -3.537   9.902  1.00 59.65           N
ATOM   3122  N   SER A 388      -5.376  -7.745   6.600  1.00 55.90           N
ATOM   3123  CA  SER A 388      -6.020  -8.963   6.121  1.00 55.90           C
ATOM   3124  C   SER A 388      -5.247 -10.175   6.634  1.00 55.90           C
ATOM   3125  O   SER A 388      -4.611 -10.910   5.875  1.00 55.90           O
ATOM   3126  CB  SER A 388      -6.107  -8.952   4.590  1.00 55.90           C
ATOM   3127  OG  SER A 388      -4.817  -8.879   4.007  1.00 55.90           O
ATOM   3128  N   THR A 389      -5.310 -10.378   7.945  1.00 65.99           N
ATOM   3129  CA  THR A 389      -4.641 -11.488   8.605  1.00 65.99           C
ATOM   3130  C   THR A 389      -5.663 -12.523   9.060  1.00 65.99           C
ATOM   3131  O   THR A 389      -6.847 -12.227   9.237  1.00 65.99           O
ATOM   3132  CB  THR A 389      -3.821 -11.004   9.806  1.00 65.99           C
ATOM   3133  OG1 THR A 389      -4.687 -10.366  10.754  1.00 65.99           O
ATOM   3134  CG2 THR A 389      -2.754 -10.016   9.359  1.00 65.99           C
ATOM   3135  N   GLU A 390      -5.182 -13.755   9.248  1.00 69.45           N
ATOM   3136  CA  GLU A 390      -6.057 -14.839   9.676  1.00 69.45           C
ATOM   3137  C   GLU A 390      -6.493 -14.697  11.128  1.00 69.45           C
ATOM   3138  O   GLU A 390      -7.523 -15.263  11.510  1.00 69.45           O
ATOM   3139  CB  GLU A 390      -5.362 -16.187   9.472  1.00 69.45           C
ATOM   3140  CG  GLU A 390      -4.978 -16.476   8.030  1.00 69.45           C
ATOM   3141  CD  GLU A 390      -4.294 -17.819   7.868  1.00 69.45           C
ATOM   3142  OE1 GLU A 390      -4.118 -18.525   8.884  1.00 69.45           O
ATOM   3143  OE2 GLU A 390      -3.932 -18.169   6.725  1.00 69.45           O
ATOM   3144  N   GLU A 391      -5.739 -13.956  11.942  1.00 71.23           N
ATOM   3145  CA  GLU A 391      -6.107 -13.783  13.343  1.00 71.23           C
ATOM   3146  C   GLU A 391      -7.246 -12.783  13.503  1.00 71.23           C
ATOM   3147  O   GLU A 391      -8.117 -12.963  14.363  1.00 71.23           O
ATOM   3148  CB  GLU A 391      -4.888 -13.340  14.154  1.00 71.23           C
ATOM   3149  CG  GLU A 391      -5.152 -13.183  15.643  1.00 71.23           C
ATOM   3150  CD  GLU A 391      -3.921 -12.744  16.409  1.00 71.23           C
ATOM   3151  OE1 GLU A 391      -2.859 -12.561  15.777  1.00 71.23           O
ATOM   3152  OE2 GLU A 391      -4.014 -12.580  17.644  1.00 71.23           O
ATOM   3153  N   HIS A 392      -7.261 -11.729  12.684  1.00 75.55           N
ATOM   3154  CA  HIS A 392      -8.308 -10.720  12.785  1.00 75.55           C
ATOM   3155  C   HIS A 392      -9.643 -11.210  12.239  1.00 75.55           C
ATOM   3156  O   HIS A 392     -10.682 -10.626  12.566  1.00 75.55           O
ATOM   3157  CB  HIS A 392      -7.884  -9.446  12.053  1.00 75.55           C
ATOM   3158  CG  HIS A 392      -6.681  -8.780  12.646  1.00 75.55           C
ATOM   3159  ND1 HIS A 392      -6.074  -7.687  12.066  1.00 75.55           N
ATOM   3160  CD2 HIS A 392      -5.974  -9.050  13.768  1.00 75.55           C
ATOM   3161  CE1 HIS A 392      -5.045  -7.314  12.804  1.00 75.55           C
ATOM   3162  NE2 HIS A 392      -4.962  -8.125  13.843  1.00 75.55           N
ATOM   3163  N   LEU A 393      -9.642 -12.263  11.419  1.00 79.18           N
ATOM   3164  CA  LEU A 393     -10.896 -12.774  10.876  1.00 79.18           C
ATOM   3165  C   LEU A 393     -11.703 -13.506  11.942  1.00 79.18           C
ATOM   3166  O   LEU A 393     -12.934 -13.400  11.978  1.00 79.18           O
ATOM   3167  CB  LEU A 393     -10.620 -13.692   9.686  1.00 79.18           C
ATOM   3168  CG  LEU A 393      -9.956 -13.047   8.468  1.00 79.18           C
ATOM   3169  CD1 LEU A 393      -9.740 -14.073   7.366  1.00 79.18           C
ATOM   3170  CD2 LEU A 393     -10.785 -11.877   7.961  1.00 79.18           C
ATOM   3171  N   ARG A 394     -11.027 -14.253  12.818  1.00 81.58           N
ATOM   3172  CA  ARG A 394     -11.735 -14.975  13.870  1.00 81.58           C
ATOM   3173  C   ARG A 394     -12.219 -14.039  14.969  1.00 81.58           C
ATOM   3174  O   ARG A 394     -13.159 -14.375  15.698  1.00 81.58           O
ATOM   3175  CB  ARG A 394     -10.838 -16.064  14.457  1.00 81.58           C
ATOM   3176  CG  ARG A 394     -10.373 -17.099  13.444  1.00 81.58           C
ATOM   3177  CD  ARG A 394      -9.517 -18.169  14.102  1.00 81.58           C
ATOM   3178  NE  ARG A 394      -8.328 -17.608  14.732  1.00 81.58           N
ATOM   3179  CZ  ARG A 394      -7.159 -17.455  14.125  1.00 81.58           C
ATOM   3180  NH1 ARG A 394      -6.984 -17.812  12.864  1.00 81.58           N
ATOM   3181  NH2 ARG A 394      -6.141 -16.931  14.801  1.00 81.58           N
ATOM   3182  N   ASP A 395     -11.594 -12.867  15.106  1.00 79.81           N
ATOM   3183  CA  ASP A 395     -12.009 -11.917  16.131  1.00 79.81           C
ATOM   3184  C   ASP A 395     -13.098 -10.976  15.632  1.00 79.81           C
ATOM   3185  O   ASP A 395     -13.866 -10.442  16.440  1.00 79.81           O
ATOM   3186  CB  ASP A 395     -10.805 -11.111  16.620  1.00 79.81           C
ATOM   3187  CG  ASP A 395      -9.721 -11.987  17.217  1.00 79.81           C
ATOM   3188  OD1 ASP A 395     -10.057 -13.051  17.779  1.00 79.81           O
ATOM   3189  OD2 ASP A 395      -8.534 -11.613  17.123  1.00 79.81           O
ATOM   3190  N   PHE A 396     -13.181 -10.760  14.318  1.00 86.51           N
ATOM   3191  CA  PHE A 396     -14.205  -9.877  13.773  1.00 86.51           C
ATOM   3192  C   PHE A 396     -15.561 -10.565  13.681  1.00 86.51           C
ATOM   3193  O   PHE A 396     -16.596  -9.908  13.845  1.00 86.51           O
ATOM   3194  CB  PHE A 396     -13.780  -9.365  12.395  1.00 86.51           C
ATOM   3195  CG  PHE A 396     -14.722  -8.354  11.805  1.00 86.51           C
ATOM   3196  CD1 PHE A 396     -14.651  -7.022  12.178  1.00 86.51           C
ATOM   3197  CD2 PHE A 396     -15.675  -8.733  10.873  1.00 86.51           C
ATOM   3198  CE1 PHE A 396     -15.515  -6.088  11.637  1.00 86.51           C
ATOM   3199  CE2 PHE A 396     -16.541  -7.804  10.329  1.00 86.51           C
ATOM   3200  CZ  PHE A 396     -16.461  -6.480  10.711  1.00 86.51           C
ATOM   3201  N   GLU A 397     -15.580 -11.874  13.424  1.00 87.35           N
ATOM   3202  CA  GLU A 397     -16.842 -12.599  13.338  1.00 87.35           C
ATOM   3203  C   GLU A 397     -17.480 -12.815  14.704  1.00 87.35           C
ATOM   3204  O   GLU A 397     -18.688 -13.066  14.776  1.00 87.35           O
ATOM   3205  CB  GLU A 397     -16.630 -13.945  12.644  1.00 87.35           C
ATOM   3206  CG  GLU A 397     -16.130 -13.833  11.213  1.00 87.35           C
ATOM   3207  CD  GLU A 397     -15.935 -15.185  10.556  1.00 87.35           C
ATOM   3208  OE1 GLU A 397     -16.188 -16.213  11.219  1.00 87.35           O
ATOM   3209  OE2 GLU A 397     -15.529 -15.221   9.375  1.00 87.35           O
ATOM   3210  N   ARG A 398     -16.700 -12.726  15.784  1.00 86.18           N
ATOM   3211  CA  ARG A 398     -17.266 -12.894  17.118  1.00 86.18           C
ATOM   3212  C   ARG A 398     -18.142 -11.710  17.509  1.00 86.18           C
ATOM   3213  O   ARG A 398     -19.148 -11.888  18.204  1.00 86.18           O
ATOM   3214  CB  ARG A 398     -16.147 -13.094  18.141  1.00 86.18           C
ATOM   3215  CG  ARG A 398     -16.633 -13.370  19.555  1.00 86.18           C
ATOM   3216  CD  ARG A 398     -15.468 -13.628  20.497  1.00 86.18           C
ATOM   3217  NE  ARG A 398     -14.677 -14.781  20.084  1.00 86.18           N
ATOM   3218  CZ  ARG A 398     -13.610 -15.229  20.730  1.00 86.18           C
ATOM   3219  NH1 ARG A 398     -13.173 -14.642  21.832  1.00 86.18           N
ATOM   3220  NH2 ARG A 398     -12.965 -16.292  20.259  1.00 86.18           N
ATOM   3221  N   GLU A 399     -17.780 -10.502  17.071  1.00 90.18           N
ATOM   3222  CA  GLU A 399     -18.594  -9.329  17.373  1.00 90.18           C
ATOM   3223  C   GLU A 399     -19.946  -9.389  16.674  1.00 90.18           C
ATOM   3224  O   GLU A 399     -20.945  -8.900  17.216  1.00 90.18           O
ATOM   3225  CB  GLU A 399     -17.843  -8.057  16.976  1.00 90.18           C
ATOM   3226  CG  GLU A 399     -18.599  -6.767  17.254  1.00 90.18           C
ATOM   3227  CD  GLU A 399     -17.825  -5.534  16.830  1.00 90.18           C
ATOM   3228  OE1 GLU A 399     -16.694  -5.687  16.321  1.00 90.18           O
ATOM   3229  OE2 GLU A 399     -18.346  -4.413  17.006  1.00 90.18           O
ATOM   3230  N   ILE A 400     -20.001  -9.985  15.482  1.00 90.78           N
ATOM   3231  CA  ILE A 400     -21.262 -10.075  14.752  1.00 90.78           C
ATOM   3232  C   ILE A 400     -22.232 -11.006  15.469  1.00 90.78           C
ATOM   3233  O   ILE A 400     -23.435 -10.730  15.547  1.00 90.78           O
ATOM   3234  CB  ILE A 400     -21.004 -10.528  13.303  1.00 90.78           C
ATOM   3235  CG1 ILE A 400     -20.020  -9.579  12.616  1.00 90.78           C
ATOM   3236  CG2 ILE A 400     -22.309 -10.601  12.525  1.00 90.78           C
ATOM   3237  CD1 ILE A 400     -19.668  -9.984  11.203  1.00 90.78           C
ATOM   3238  N   GLU A 401     -21.728 -12.119  16.007  1.00 90.96           N
ATOM   3239  CA  GLU A 401     -22.587 -13.063  16.711  1.00 90.96           C
ATOM   3240  C   GLU A 401     -23.094 -12.511  18.037  1.00 90.96           C
ATOM   3241  O   GLU A 401     -24.124 -12.978  18.535  1.00 90.96           O
ATOM   3242  CB  GLU A 401     -21.842 -14.378  16.946  1.00 90.96           C
ATOM   3243  CG  GLU A 401     -21.369 -15.064  15.673  1.00 90.96           C
ATOM   3244  CD  GLU A 401     -22.513 -15.593  14.829  1.00 90.96           C
ATOM   3245  OE1 GLU A 401     -23.613 -15.813  15.381  1.00 90.96           O
ATOM   3246  OE2 GLU A 401     -22.313 -15.789  13.612  1.00 90.96           O
ATOM   3247  N   ILE A 402     -22.400 -11.536  18.617  1.00 91.75           N
ATOM   3248  CA  ILE A 402     -22.826 -10.948  19.883  1.00 91.75           C
ATOM   3249  C   ILE A 402     -23.737  -9.747  19.660  1.00 91.75           C
ATOM   3250  O   ILE A 402     -24.750  -9.594  20.346  1.00 91.75           O
ATOM   3251  CB  ILE A 402     -21.593 -10.572  20.728  1.00 91.75           C
ATOM   3252  CG1 ILE A 402     -20.761 -11.817  21.041  1.00 91.75           C
ATOM   3253  CG2 ILE A 402     -22.015  -9.874  22.013  1.00 91.75           C
ATOM   3254  CD1 ILE A 402     -19.518 -11.533  21.855  1.00 91.75           C
ATOM   3255  N   LEU A 403     -23.396  -8.885  18.698  1.00 93.38           N
ATOM   3256  CA  LEU A 403     -24.210  -7.702  18.439  1.00 93.38           C
ATOM   3257  C   LEU A 403     -25.580  -8.070  17.882  1.00 93.38           C
ATOM   3258  O   LEU A 403     -26.557  -7.349  18.117  1.00 93.38           O
ATOM   3259  CB  LEU A 403     -23.478  -6.764  17.479  1.00 93.38           C
ATOM   3260  CG  LEU A 403     -24.150  -5.425  17.163  1.00 93.38           C
ATOM   3261  CD1 LEU A 403     -24.356  -4.614  18.434  1.00 93.38           C
ATOM   3262  CD2 LEU A 403     -23.334  -4.640  16.148  1.00 93.38           C
ATOM   3263  N   LYS A 404     -25.675  -9.183  17.151  1.00 92.74           N
ATOM   3264  CA  LYS A 404     -26.960  -9.595  16.596  1.00 92.74           C
ATOM   3265  C   LYS A 404     -27.930 -10.033  17.686  1.00 92.74           C
ATOM   3266  O   LYS A 404     -29.134  -9.767  17.585  1.00 92.74           O
ATOM   3267  CB  LYS A 404     -26.757 -10.720  15.581  1.00 92.74           C
ATOM   3268  CG  LYS A 404     -28.034 -11.186  14.900  1.00 92.74           C
ATOM   3269  CD  LYS A 404     -27.755 -12.302  13.907  1.00 92.74           C
ATOM   3270  CE  LYS A 404     -29.031 -12.763  13.221  1.00 92.74           C
ATOM   3271  NZ  LYS A 404     -28.772 -13.856  12.243  1.00 92.74           N
ATOM   3272  N   SER A 405     -27.432 -10.695  18.731  1.00 92.50           N
ATOM   3273  CA  SER A 405     -28.293 -11.154  19.814  1.00 92.50           C
ATOM   3274  C   SER A 405     -28.768 -10.019  20.712  1.00 92.50           C
ATOM   3275  O   SER A 405     -29.779 -10.179  21.404  1.00 92.50           O
ATOM   3276  CB  SER A 405     -27.565 -12.204  20.656  1.00 92.50           C
ATOM   3277  OG  SER A 405     -26.383 -11.670  21.226  1.00 92.50           O
ATOM   3278  N   LEU A 406     -28.071  -8.887  20.717  1.00 94.29           N
ATOM   3279  CA  LEU A 406     -28.461  -7.760  21.552  1.00 94.29           C
ATOM   3280  C   LEU A 406     -29.629  -7.010  20.927  1.00 94.29           C
ATOM   3281  O   LEU A 406     -29.682  -6.814  19.709  1.00 94.29           O
ATOM   3282  CB  LEU A 406     -27.279  -6.812  21.758  1.00 94.29           C
ATOM   3283  CG  LEU A 406     -26.042  -7.403  22.436  1.00 94.29           C
ATOM   3284  CD1 LEU A 406     -24.960  -6.345  22.598  1.00 94.29           C
ATOM   3285  CD2 LEU A 406     -26.404  -8.017  23.779  1.00 94.29           C
ATOM   3286  N   GLN A 407     -30.570  -6.589  21.773  1.00 93.55           N
ATOM   3287  CA  GLN A 407     -31.745  -5.850  21.312  1.00 93.55           C
ATOM   3288  C   GLN A 407     -32.251  -5.015  22.485  1.00 93.55           C
ATOM   3289  O   GLN A 407     -32.979  -5.523  23.344  1.00 93.55           O
ATOM   3290  CB  GLN A 407     -32.820  -6.794  20.790  1.00 93.55           C
ATOM   3291  CG  GLN A 407     -34.062  -6.092  20.264  1.00 93.55           C
ATOM   3292  CD  GLN A 407     -35.106  -7.063  19.749  1.00 93.55           C
ATOM   3293  OE1 GLN A 407     -34.910  -8.278  19.782  1.00 93.55           O
ATOM   3294  NE2 GLN A 407     -36.224  -6.531  19.270  1.00 93.55           N
ATOM   3295  N   HIS A 408     -31.863  -3.743  22.514  1.00 96.58           N
ATOM   3296  CA  HIS A 408     -32.270  -2.843  23.583  1.00 96.58           C
ATOM   3297  C   HIS A 408     -32.209  -1.414  23.063  1.00 96.58           C
ATOM   3298  O   HIS A 408     -31.559  -1.129  22.054  1.00 96.58           O
ATOM   3299  CB  HIS A 408     -31.387  -3.013  24.825  1.00 96.58           C
ATOM   3300  CG  HIS A 408     -31.932  -2.348  26.051  1.00 96.58           C
ATOM   3301  ND1 HIS A 408     -31.514  -1.103  26.471  1.00 96.58           N
ATOM   3302  CD2 HIS A 408     -32.860  -2.755  26.949  1.00 96.58           C
ATOM   3303  CE1 HIS A 408     -32.162  -0.772  27.574  1.00 96.58           C
ATOM   3304  NE2 HIS A 408     -32.985  -1.757  27.885  1.00 96.58           N
ATOM   3305  N   ASP A 409     -32.903  -0.518  23.768  1.00 96.28           N
ATOM   3306  CA  ASP A 409     -32.939   0.881  23.354  1.00 96.28           C
ATOM   3307  C   ASP A 409     -31.580   1.548  23.530  1.00 96.28           C
ATOM   3308  O   ASP A 409     -31.182   2.384  22.710  1.00 96.28           O
ATOM   3309  CB  ASP A 409     -34.013   1.633  24.139  1.00 96.28           C
ATOM   3310  CG  ASP A 409     -35.399   1.058  23.929  1.00 96.28           C
ATOM   3311  OD1 ASP A 409     -35.658   0.511  22.836  1.00 96.28           O
ATOM   3312  OD2 ASP A 409     -36.231   1.153  24.856  1.00 96.28           O
ATOM   3313  N   ASN A 410     -30.855   1.193  24.588  1.00 97.48           N
ATOM   3314  CA  ASN A 410     -29.542   1.760  24.863  1.00 97.48           C
ATOM   3315  C   ASN A 410     -28.416   1.010  24.161  1.00 97.48           C
ATOM   3316  O   ASN A 410     -27.243   1.315  24.398  1.00 97.48           O
ATOM   3317  CB  ASN A 410     -29.286   1.786  26.373  1.00 97.48           C
ATOM   3318  CG  ASN A 410     -30.304   2.622  27.122  1.00 97.48           C
ATOM   3319  OD1 ASN A 410     -30.991   2.130  28.017  1.00 97.48           O
ATOM   3320  ND2 ASN A 410     -30.408   3.895  26.758  1.00 97.48           N
ATOM   3321  N   ILE A 411     -28.744   0.043  23.308  1.00 97.37           N
ATOM   3322  CA  ILE A 411     -27.758  -0.736  22.570  1.00 97.37           C
ATOM   3323  C   ILE A 411     -27.974  -0.498  21.082  1.00 97.37           C
ATOM   3324  O   ILE A 411     -29.117  -0.436  20.614  1.00 97.37           O
ATOM   3325  CB  ILE A 411     -27.854  -2.239  22.907  1.00 97.37           C
ATOM   3326  CG1 ILE A 411     -27.714  -2.456  24.416  1.00 97.37           C
ATOM   3327  CG2 ILE A 411     -26.790  -3.030  22.160  1.00 97.37           C
ATOM   3328  CD1 ILE A 411     -27.769  -3.910  24.832  1.00 97.37           C
ATOM   3329  N   VAL A 412     -26.871  -0.354  20.343  1.00 96.15           N
ATOM   3330  CA  VAL A 412     -26.960  -0.128  18.906  1.00 96.15           C
ATOM   3331  C   VAL A 412     -27.589  -1.341  18.238  1.00 96.15           C
ATOM   3332  O   VAL A 412     -27.158  -2.482  18.447  1.00 96.15           O
ATOM   3333  CB  VAL A 412     -25.571   0.177  18.326  1.00 96.15           C
ATOM   3334  CG1 VAL A 412     -25.659   0.399  16.824  1.00 96.15           C
ATOM   3335  CG2 VAL A 412     -24.965   1.389  19.016  1.00 96.15           C
ATOM   3336  N   LYS A 413     -28.618  -1.098  17.430  1.00 95.39           N
ATOM   3337  CA  LYS A 413     -29.321  -2.181  16.760  1.00 95.39           C
ATOM   3338  C   LYS A 413     -28.441  -2.818  15.689  1.00 95.39           C
ATOM   3339  O   LYS A 413     -27.588  -2.166  15.082  1.00 95.39           O
ATOM   3340  CB  LYS A 413     -30.618  -1.669  16.134  1.00 95.39           C
ATOM   3341  CG  LYS A 413     -31.587  -1.053  17.130  1.00 95.39           C
ATOM   3342  CD  LYS A 413     -32.846  -0.555  16.439  1.00 95.39           C
ATOM   3343  CE  LYS A 413     -33.812   0.068  17.434  1.00 95.39           C
ATOM   3344  NZ  LYS A 413     -35.049   0.565  16.770  1.00 95.39           N
ATOM   3345  N   TYR A 414     -28.660  -4.110  15.463  1.00 95.52           N
ATOM   3346  CA  TYR A 414     -27.910  -4.867  14.470  1.00 95.52           C
ATOM   3347  C   TYR A 414     -28.631  -4.791  13.129  1.00 95.52           C
ATOM   3348  O   TYR A 414     -29.792  -5.200  13.019  1.00 95.52           O
ATOM   3349  CB  TYR A 414     -27.741  -6.319  14.914  1.00 95.52           C
ATOM   3350  CG  TYR A 414     -27.057  -7.202  13.894  1.00 95.52           C
ATOM   3351  CD1 TYR A 414     -25.674  -7.213  13.773  1.00 95.52           C
ATOM   3352  CD2 TYR A 414     -27.795  -8.029  13.057  1.00 95.52           C
ATOM   3353  CE1 TYR A 414     -25.045  -8.020  12.843  1.00 95.52           C
ATOM   3354  CE2 TYR A 414     -27.175  -8.839  12.124  1.00 95.52           C
ATOM   3355  CZ  TYR A 414     -25.800  -8.830  12.022  1.00 95.52           C
ATOM   3356  OH  TYR A 414     -25.180  -9.636  11.095  1.00 95.52           O
ATOM   3357  N   LYS A 415     -27.943  -4.270  12.114  1.00 93.94           N
ATOM   3358  CA  LYS A 415     -28.515  -4.154  10.777  1.00 93.94           C
ATOM   3359  C   LYS A 415     -28.171  -5.368   9.917  1.00 93.94           C
ATOM   3360  O   LYS A 415     -29.065  -6.055   9.414  1.00 93.94           O
ATOM   3361  CB  LYS A 415     -28.032  -2.862  10.108  1.00 93.94           C
ATOM   3362  CG  LYS A 415     -28.467  -1.594  10.825  1.00 93.94           C
ATOM   3363  CD  LYS A 415     -29.982  -1.486  10.883  1.00 93.94           C
ATOM   3364  CE  LYS A 415     -30.419  -0.217  11.596  1.00 93.94           C
ATOM   3365  NZ  LYS A 415     -31.902  -0.099  11.659  1.00 93.94           N
ATOM   3366  N   GLY A 416     -26.882  -5.639   9.741  1.00 93.71           N
ATOM   3367  CA  GLY A 416     -26.469  -6.778   8.943  1.00 93.71           C
ATOM   3368  C   GLY A 416     -24.979  -6.732   8.669  1.00 93.71           C
ATOM   3369  O   GLY A 416     -24.231  -6.021   9.343  1.00 93.71           O
ATOM   3370  N   VAL A 417     -24.564  -7.506   7.668  1.00 90.78           N
ATOM   3371  CA  VAL A 417     -23.161  -7.580   7.276  1.00 90.78           C
ATOM   3372  C   VAL A 417     -23.028  -7.206   5.806  1.00 90.78           C
ATOM   3373  O   VAL A 417     -24.002  -6.790   5.169  1.00 90.78           O
ATOM   3374  CB  VAL A 417     -22.578  -8.980   7.543  1.00 90.78           C
ATOM   3375  CG1 VAL A 417     -22.603  -9.290   9.031  1.00 90.78           C
ATOM   3376  CG2 VAL A 417     -23.349 -10.032   6.761  1.00 90.78           C
ATOM   3377  N   CYS A 418     -21.820  -7.355   5.258  1.00 87.62           N
ATOM   3378  CA  CYS A 418     -21.575  -7.030   3.854  1.00 87.62           C
ATOM   3379  C   CYS A 418     -20.355  -7.833   3.401  1.00 87.62           C
ATOM   3380  O   CYS A 418     -19.228  -7.524   3.799  1.00 87.62           O
ATOM   3381  CB  CYS A 418     -21.365  -5.537   3.662  1.00 87.62           C
ATOM   3382  SG  CYS A 418     -21.033  -5.044   1.955  1.00 87.62           S
ATOM   3383  N   TYR A 419     -20.592  -8.849   2.578  1.00 79.22           N
ATOM   3384  CA  TYR A 419     -19.511  -9.675   2.067  1.00 79.22           C
ATOM   3385  C   TYR A 419     -18.876  -9.028   0.840  1.00 79.22           C
ATOM   3386  O   TYR A 419     -19.474  -8.186   0.164  1.00 79.22           O
ATOM   3387  CB  TYR A 419     -20.018 -11.075   1.719  1.00 79.22           C
ATOM   3388  CG  TYR A 419     -20.567 -11.843   2.900  1.00 79.22           C
ATOM   3389  CD1 TYR A 419     -19.731 -12.602   3.708  1.00 79.22           C
ATOM   3390  CD2 TYR A 419     -21.922 -11.811   3.205  1.00 79.22           C
ATOM   3391  CE1 TYR A 419     -20.228 -13.307   4.789  1.00 79.22           C
ATOM   3392  CE2 TYR A 419     -22.428 -12.513   4.284  1.00 79.22           C
ATOM   3393  CZ  TYR A 419     -21.577 -13.259   5.072  1.00 79.22           C
ATOM   3394  OH  TYR A 419     -22.076 -13.958   6.146  1.00 79.22           O
ATOM   3395  N   SER A 420     -17.640  -9.436   0.556  1.00 67.57           N
ATOM   3396  CA  SER A 420     -16.861  -8.938  -0.562  1.00 67.57           C
ATOM   3397  C   SER A 420     -16.680 -10.062  -1.586  1.00 67.57           C
ATOM   3398  O   SER A 420     -17.489 -11.007  -1.620  1.00 67.57           O
ATOM   3399  CB  SER A 420     -15.547  -8.367  -0.035  1.00 67.57           C
ATOM   3400  OG  SER A 420     -14.791  -9.360   0.635  1.00 67.57           O
ATOM   3401  N   ALA A 421     -15.641  -9.966  -2.409  1.00 56.66           N
ATOM   3402  CA  ALA A 421     -15.336 -10.962  -3.434  1.00 56.66           C
ATOM   3403  C   ALA A 421     -14.142 -11.781  -2.947  1.00 56.66           C
ATOM   3404  O   ALA A 421     -12.987 -11.431  -3.193  1.00 56.66           O
ATOM   3405  CB  ALA A 421     -15.054 -10.298  -4.779  1.00 56.66           C
ATOM   3406  N   GLY A 422     -14.432 -12.877  -2.250  1.00 51.30           N
ATOM   3407  CA  GLY A 422     -13.390 -13.744  -1.738  1.00 51.30           C
ATOM   3408  C   GLY A 422     -13.534 -14.043  -0.260  1.00 51.30           C
ATOM   3409  O   GLY A 422     -12.736 -14.798   0.305  1.00 51.30           O
ATOM   3410  N   ARG A 423     -14.551 -13.453   0.372  1.00 48.63           N
ATOM   3411  CA  ARG A 423     -14.819 -13.641   1.799  1.00 48.63           C
ATOM   3412  C   ARG A 423     -13.609 -13.257   2.649  1.00 48.63           C
ATOM   3413  O   ARG A 423     -13.251 -13.949   3.603  1.00 48.63           O
ATOM   3414  CB  ARG A 423     -15.260 -15.077   2.097  1.00 48.63           C
ATOM   3415  CG  ARG A 423     -16.549 -15.487   1.404  1.00 48.63           C
ATOM   3416  CD  ARG A 423     -16.936 -16.914   1.758  1.00 48.63           C
ATOM   3417  NE  ARG A 423     -18.186 -17.315   1.123  1.00 48.63           N
ATOM   3418  CZ  ARG A 423     -18.753 -18.504   1.270  1.00 48.63           C
ATOM   3419  NH1 ARG A 423     -18.206 -19.442   2.027  1.00 48.63           N
ATOM   3420  NH2 ARG A 423     -19.897 -18.760   0.642  1.00 48.63           N
ATOM   3421  N   ARG A 424     -12.974 -12.141   2.298  1.00 53.96           N
ATOM   3422  CA  ARG A 424     -11.811 -11.645   3.019  1.00 53.96           C
ATOM   3423  C   ARG A 424     -11.996 -10.249   3.593  1.00 53.96           C
ATOM   3424  O   ARG A 424     -11.368  -9.929   4.605  1.00 53.96           O
ATOM   3425  CB  ARG A 424     -10.574 -11.645   2.107  1.00 53.96           C
ATOM   3426  CG  ARG A 424     -10.186 -13.020   1.588  1.00 53.96           C
ATOM   3427  CD  ARG A 424      -8.952 -12.948   0.705  1.00 53.96           C
ATOM   3428  NE  ARG A 424      -8.558 -14.261   0.208  1.00 53.96           N
ATOM   3429  CZ  ARG A 424      -7.510 -14.482  -0.574  1.00 53.96           C
ATOM   3430  NH1 ARG A 424      -6.724 -13.496  -0.973  1.00 53.96           N
ATOM   3431  NH2 ARG A 424      -7.245 -15.725  -0.967  1.00 53.96           N
ATOM   3432  N   ASN A 425     -12.831  -9.416   2.982  1.00 69.75           N
ATOM   3433  CA  ASN A 425     -13.086  -8.061   3.460  1.00 69.75           C
ATOM   3434  C   ASN A 425     -14.497  -7.992   4.036  1.00 69.75           C
ATOM   3435  O   ASN A 425     -15.387  -7.327   3.501  1.00 69.75           O
ATOM   3436  CB  ASN A 425     -12.887  -7.050   2.324  1.00 69.75           C
ATOM   3437  CG  ASN A 425     -11.479  -7.073   1.764  1.00 69.75           C
ATOM   3438  OD1 ASN A 425     -10.521  -7.383   2.473  1.00 69.75           O
ATOM   3439  ND2 ASN A 425     -11.345  -6.743   0.485  1.00 69.75           N
ATOM   3440  N   LEU A 426     -14.696  -8.695   5.148  1.00 84.19           N
ATOM   3441  CA  LEU A 426     -15.998  -8.717   5.799  1.00 84.19           C
ATOM   3442  C   LEU A 426     -16.261  -7.389   6.497  1.00 84.19           C
ATOM   3443  O   LEU A 426     -15.476  -6.953   7.345  1.00 84.19           O
ATOM   3444  CB  LEU A 426     -16.072  -9.869   6.800  1.00 84.19           C
ATOM   3445  CG  LEU A 426     -17.397 -10.039   7.545  1.00 84.19           C
ATOM   3446  CD1 LEU A 426     -18.538 -10.269   6.566  1.00 84.19           C
ATOM   3447  CD2 LEU A 426     -17.306 -11.180   8.546  1.00 84.19           C
ATOM   3448  N   LYS A 427     -17.368  -6.746   6.140  1.00 89.68           N
ATOM   3449  CA  LYS A 427     -17.750  -5.460   6.700  1.00 89.68           C
ATOM   3450  C   LYS A 427     -18.966  -5.618   7.603  1.00 89.68           C
ATOM   3451  O   LYS A 427     -19.766  -6.544   7.440  1.00 89.68           O
ATOM   3452  CB  LYS A 427     -18.052  -4.446   5.592  1.00 89.68           C
ATOM   3453  CG  LYS A 427     -16.893  -4.204   4.638  1.00 89.68           C
ATOM   3454  CD  LYS A 427     -17.270  -3.215   3.548  1.00 89.68           C
ATOM   3455  CE  LYS A 427     -16.112  -2.976   2.592  1.00 89.68           C
ATOM   3456  NZ  LYS A 427     -16.470  -2.009   1.518  1.00 89.68           N
ATOM   3457  N   LEU A 428     -19.096  -4.702   8.558  1.00 92.68           N
ATOM   3458  CA  LEU A 428     -20.202  -4.693   9.507  1.00 92.68           C
ATOM   3459  C   LEU A 428     -21.091  -3.492   9.213  1.00 92.68           C
ATOM   3460  O   LEU A 428     -20.608  -2.356   9.165  1.00 92.68           O
ATOM   3461  CB  LEU A 428     -19.690  -4.648  10.946  1.00 92.68           C
ATOM   3462  CG  LEU A 428     -20.754  -4.633  12.046  1.00 92.68           C
ATOM   3463  CD1 LEU A 428     -21.621  -5.880  11.973  1.00 92.68           C
ATOM   3464  CD2 LEU A 428     -20.108  -4.503  13.417  1.00 92.68           C
ATOM   3465  N   ILE A 429     -22.381  -3.745   9.017  1.00 94.79           N
ATOM   3466  CA  ILE A 429     -23.354  -2.703   8.710  1.00 94.79           C
ATOM   3467  C   ILE A 429     -24.078  -2.331   9.995  1.00 94.79           C
ATOM   3468  O   ILE A 429     -24.752  -3.170  10.604  1.00 94.79           O
ATOM   3469  CB  ILE A 429     -24.345  -3.162   7.629  1.00 94.79           C
ATOM   3470  CG1 ILE A 429     -23.601  -3.533   6.345  1.00 94.79           C
ATOM   3471  CG2 ILE A 429     -25.376  -2.076   7.357  1.00 94.79           C
ATOM   3472  CD1 ILE A 429     -22.808  -2.392   5.746  1.00 94.79           C
ATOM   3473  N   MET A 430     -23.939  -1.074  10.409  1.00 95.19           N
ATOM   3474  CA  MET A 430     -24.587  -0.560  11.606  1.00 95.19           C
ATOM   3475  C   MET A 430     -25.334   0.722  11.263  1.00 95.19           C
ATOM   3476  O   MET A 430     -25.152   1.309  10.193  1.00 95.19           O
ATOM   3477  CB  MET A 430     -23.572  -0.305  12.729  1.00 95.19           C
ATOM   3478  CG  MET A 430     -22.824  -1.547  13.186  1.00 95.19           C
ATOM   3479  SD  MET A 430     -21.652  -1.206  14.513  1.00 95.19           S
ATOM   3480  CE  MET A 430     -20.571  -0.022  13.715  1.00 95.19           C
ATOM   3481  N   GLU A 431     -26.183   1.156  12.189  1.00 95.31           N
ATOM   3482  CA  GLU A 431     -26.962   2.369  11.991  1.00 95.31           C
ATOM   3483  C   GLU A 431     -26.091   3.605  12.185  1.00 95.31           C
ATOM   3484  O   GLU A 431     -25.095   3.584  12.913  1.00 95.31           O
ATOM   3485  CB  GLU A 431     -28.149   2.409  12.955  1.00 95.31           C
ATOM   3486  CG  GLU A 431     -27.762   2.350  14.423  1.00 95.31           C
ATOM   3487  CD  GLU A 431     -28.966   2.377  15.343  1.00 95.31           C
ATOM   3488  OE1 GLU A 431     -30.103   2.466  14.833  1.00 95.31           O
ATOM   3489  OE2 GLU A 431     -28.777   2.309  16.576  1.00 95.31           O
ATOM   3490  N   TYR A 432     -26.479   4.688  11.520  1.00 95.19           N
ATOM   3491  CA  TYR A 432     -25.759   5.949  11.587  1.00 95.19           C
ATOM   3492  C   TYR A 432     -26.536   6.960  12.421  1.00 95.19           C
ATOM   3493  O   TYR A 432     -27.769   6.996  12.401  1.00 95.19           O
ATOM   3494  CB  TYR A 432     -25.509   6.511  10.185  1.00 95.19           C
ATOM   3495  CG  TYR A 432     -24.769   7.830  10.173  1.00 95.19           C
ATOM   3496  CD1 TYR A 432     -23.387   7.874  10.302  1.00 95.19           C
ATOM   3497  CD2 TYR A 432     -25.452   9.032  10.031  1.00 95.19           C
ATOM   3498  CE1 TYR A 432     -22.706   9.077  10.292  1.00 95.19           C
ATOM   3499  CE2 TYR A 432     -24.780  10.239  10.020  1.00 95.19           C
ATOM   3500  CZ  TYR A 432     -23.407  10.256  10.151  1.00 95.19           C
ATOM   3501  OH  TYR A 432     -22.733  11.455  10.139  1.00 95.19           O
ATOM   3502  N   LEU A 433     -25.796   7.787  13.158  1.00 94.22           N
ATOM   3503  CA  LEU A 433     -26.378   8.817  14.000  1.00 94.22           C
ATOM   3504  C   LEU A 433     -25.766  10.169  13.661  1.00 94.22           C
ATOM   3505  O   LEU A 433     -24.547  10.271  13.471  1.00 94.22           O
ATOM   3506  CB  LEU A 433     -26.158   8.502  15.486  1.00 94.22           C
ATOM   3507  CG  LEU A 433     -26.745   7.178  15.981  1.00 94.22           C
ATOM   3508  CD1 LEU A 433     -26.421   6.960  17.449  1.00 94.22           C
ATOM   3509  CD2 LEU A 433     -28.248   7.137  15.748  1.00 94.22           C
ATOM   3510  N   PRO A 434     -26.582  11.223  13.574  1.00 90.48           N
ATOM   3511  CA  PRO A 434     -26.027  12.539  13.224  1.00 90.48           C
ATOM   3512  C   PRO A 434     -25.194  13.157  14.333  1.00 90.48           C
ATOM   3513  O   PRO A 434     -24.264  13.918  14.039  1.00 90.48           O
ATOM   3514  CB  PRO A 434     -27.278  13.375  12.925  1.00 90.48           C
ATOM   3515  CG  PRO A 434     -28.350  12.738  13.746  1.00 90.48           C
ATOM   3516  CD  PRO A 434     -28.043  11.264  13.756  1.00 90.48           C
ATOM   3517  N   TYR A 435     -25.495  12.854  15.597  1.00 93.00           N
ATOM   3518  CA  TYR A 435     -24.743  13.427  16.706  1.00 93.00           C
ATOM   3519  C   TYR A 435     -23.390  12.759  16.909  1.00 93.00           C
ATOM   3520  O   TYR A 435     -22.531  13.326  17.594  1.00 93.00           O
ATOM   3521  CB  TYR A 435     -25.560  13.338  17.998  1.00 93.00           C
ATOM   3522  CG  TYR A 435     -26.845  14.135  17.965  1.00 93.00           C
ATOM   3523  CD1 TYR A 435     -26.868  15.466  18.360  1.00 93.00           C
ATOM   3524  CD2 TYR A 435     -28.034  13.556  17.541  1.00 93.00           C
ATOM   3525  CE1 TYR A 435     -28.040  16.199  18.332  1.00 93.00           C
ATOM   3526  CE2 TYR A 435     -29.210  14.281  17.510  1.00 93.00           C
ATOM   3527  CZ  TYR A 435     -29.208  15.602  17.906  1.00 93.00           C
ATOM   3528  OH  TYR A 435     -30.377  16.328  17.877  1.00 93.00           O
ATOM   3529  N   GLY A 436     -23.180  11.580  16.338  1.00 93.30           N
ATOM   3530  CA  GLY A 436     -21.899  10.906  16.488  1.00 93.30           C
ATOM   3531  C   GLY A 436     -21.805  10.211  17.827  1.00 93.30           C
ATOM   3532  O   GLY A 436     -22.717   9.486  18.231  1.00 93.30           O
ATOM   3533  N   SER A 437     -20.696  10.432  18.525  1.00 94.63           N
ATOM   3534  CA  SER A 437     -20.450   9.827  19.822  1.00 94.63           C
ATOM   3535  C   SER A 437     -20.685  10.855  20.927  1.00 94.63           C
ATOM   3536  O   SER A 437     -21.172  11.964  20.685  1.00 94.63           O
ATOM   3537  CB  SER A 437     -19.033   9.251  19.870  1.00 94.63           C
ATOM   3538  OG  SER A 437     -18.065  10.264  19.659  1.00 94.63           O
ATOM   3539  N   LEU A 438     -20.337  10.487  22.159  1.00 94.89           N
ATOM   3540  CA  LEU A 438     -20.511  11.376  23.300  1.00 94.89           C
ATOM   3541  C   LEU A 438     -19.315  12.291  23.521  1.00 94.89           C
ATOM   3542  O   LEU A 438     -19.483  13.405  24.031  1.00 94.89           O
ATOM   3543  CB  LEU A 438     -20.773  10.558  24.569  1.00 94.89           C
ATOM   3544  CG  LEU A 438     -21.146  11.328  25.837  1.00 94.89           C
ATOM   3545  CD1 LEU A 438     -22.437  12.107  25.633  1.00 94.89           C
ATOM   3546  CD2 LEU A 438     -21.267  10.384  27.024  1.00 94.89           C
ATOM   3547  N   ARG A 439     -18.112  11.849  23.144  1.00 92.05           N
ATOM   3548  CA  ARG A 439     -16.928  12.680  23.332  1.00 92.05           C
ATOM   3549  C   ARG A 439     -16.963  13.906  22.428  1.00 92.05           C
ATOM   3550  O   ARG A 439     -16.546  14.997  22.834  1.00 92.05           O
ATOM   3551  CB  ARG A 439     -15.665  11.858  23.076  1.00 92.05           C
ATOM   3552  CG  ARG A 439     -14.369  12.618  23.307  1.00 92.05           C
ATOM   3553  CD  ARG A 439     -13.158  11.734  23.056  1.00 92.05           C
ATOM   3554  NE  ARG A 439     -11.906  12.448  23.281  1.00 92.05           N
ATOM   3555  CZ  ARG A 439     -10.702  11.912  23.136  1.00 92.05           C
ATOM   3556  NH1 ARG A 439     -10.546  10.651  22.767  1.00 92.05           N
ATOM   3557  NH2 ARG A 439      -9.627  12.659  23.369  1.00 92.05           N
ATOM   3558  N   ASP A 440     -17.459  13.750  21.203  1.00 91.48           N
ATOM   3559  CA  ASP A 440     -17.564  14.853  20.259  1.00 91.48           C
ATOM   3560  C   ASP A 440     -18.841  15.666  20.435  1.00 91.48           C
ATOM   3561  O   ASP A 440     -19.094  16.575  19.638  1.00 91.48           O
ATOM   3562  CB  ASP A 440     -17.485  14.326  18.822  1.00 91.48           C
ATOM   3563  CG  ASP A 440     -16.183  13.602  18.539  1.00 91.48           C
ATOM   3564  OD1 ASP A 440     -15.158  13.954  19.159  1.00 91.48           O
ATOM   3565  OD2 ASP A 440     -16.186  12.680  17.696  1.00 91.48           O
ATOM   3566  N   TYR A 441     -19.645  15.364  21.451  1.00 92.29           N
ATOM   3567  CA  TYR A 441     -20.890  16.076  21.716  1.00 92.29           C
ATOM   3568  C   TYR A 441     -20.838  16.936  22.967  1.00 92.29           C
ATOM   3569  O   TYR A 441     -21.406  18.030  22.980  1.00 92.29           O
ATOM   3570  CB  TYR A 441     -22.051  15.081  21.834  1.00 92.29           C
ATOM   3571  CG  TYR A 441     -23.397  15.728  22.076  1.00 92.29           C
ATOM   3572  CD1 TYR A 441     -24.115  16.292  21.030  1.00 92.29           C
ATOM   3573  CD2 TYR A 441     -23.953  15.769  23.348  1.00 92.29           C
ATOM   3574  CE1 TYR A 441     -25.346  16.884  21.244  1.00 92.29           C
ATOM   3575  CE2 TYR A 441     -25.183  16.358  23.573  1.00 92.29           C
ATOM   3576  CZ  TYR A 441     -25.875  16.913  22.517  1.00 92.29           C
ATOM   3577  OH  TYR A 441     -27.100  17.500  22.736  1.00 92.29           O
ATOM   3578  N   LEU A 442     -20.170  16.470  24.024  1.00 90.90           N
ATOM   3579  CA  LEU A 442     -20.082  17.249  25.253  1.00 90.90           C
ATOM   3580  C   LEU A 442     -19.132  18.432  25.116  1.00 90.90           C
ATOM   3581  O   LEU A 442     -19.291  19.433  25.823  1.00 90.90           O
ATOM   3582  CB  LEU A 442     -19.642  16.356  26.414  1.00 90.90           C
ATOM   3583  CG  LEU A 442     -20.560  15.179  26.749  1.00 90.90           C
ATOM   3584  CD1 LEU A 442     -20.011  14.385  27.924  1.00 90.90           C
ATOM   3585  CD2 LEU A 442     -21.972  15.664  27.037  1.00 90.90           C
ATOM   3586  N   GLN A 443     -18.145  18.338  24.222  1.00 87.04           N
ATOM   3587  CA  GLN A 443     -17.208  19.442  24.043  1.00 87.04           C
ATOM   3588  C   GLN A 443     -17.845  20.587  23.264  1.00 87.04           C
ATOM   3589  O   GLN A 443     -17.662  21.759  23.612  1.00 87.04           O
ATOM   3590  CB  GLN A 443     -15.944  18.949  23.339  1.00 87.04           C
ATOM   3591  CG  GLN A 443     -14.892  20.025  23.126  1.00 87.04           C
ATOM   3592  CD  GLN A 443     -13.651  19.498  22.433  1.00 87.04           C
ATOM   3593  OE1 GLN A 443     -13.566  18.315  22.100  1.00 87.04           O
ATOM   3594  NE2 GLN A 443     -12.678  20.375  22.212  1.00 87.04           N
ATOM   3595  N   LYS A 444     -18.595  20.268  22.208  1.00 87.95           N
ATOM   3596  CA  LYS A 444     -19.245  21.307  21.417  1.00 87.95           C
ATOM   3597  C   LYS A 444     -20.464  21.877  22.134  1.00 87.95           C
ATOM   3598  O   LYS A 444     -20.737  23.079  22.039  1.00 87.95           O
ATOM   3599  CB  LYS A 444     -19.642  20.754  20.048  1.00 87.95           C
ATOM   3600  CG  LYS A 444     -18.473  20.236  19.226  1.00 87.95           C
ATOM   3601  CD  LYS A 444     -18.939  19.698  17.883  1.00 87.95           C
ATOM   3602  CE  LYS A 444     -17.770  19.176  17.063  1.00 87.95           C
ATOM   3603  NZ  LYS A 444     -18.210  18.646  15.743  1.00 87.95           N
ATOM   3604  N   HIS A 445     -21.203  21.036  22.851  1.00 89.19           N
ATOM   3605  CA  HIS A 445     -22.392  21.448  23.593  1.00 89.19           C
ATOM   3606  C   HIS A 445     -22.065  21.360  25.082  1.00 89.19           C
ATOM   3607  O   HIS A 445     -22.177  20.298  25.697  1.00 89.19           O
ATOM   3608  CB  HIS A 445     -23.595  20.581  23.228  1.00 89.19           C
ATOM   3609  CG  HIS A 445     -23.959  20.632  21.777  1.00 89.19           C
ATOM   3610  ND1 HIS A 445     -24.850  21.550  21.264  1.00 89.19           N
ATOM   3611  CD2 HIS A 445     -23.551  19.879  20.728  1.00 89.19           C
ATOM   3612  CE1 HIS A 445     -24.976  21.360  19.963  1.00 89.19           C
ATOM   3613  NE2 HIS A 445     -24.198  20.352  19.612  1.00 89.19           N
ATOM   3614  N   LYS A 446     -21.656  22.489  25.657  1.00 84.31           N
ATOM   3615  CA  LYS A 446     -21.298  22.571  27.067  1.00 84.31           C
ATOM   3616  C   LYS A 446     -22.218  23.489  27.856  1.00 84.31           C
ATOM   3617  O   LYS A 446     -22.668  23.126  28.948  1.00 84.31           O
ATOM   3618  CB  LYS A 446     -19.843  23.043  27.213  1.00 84.31           C
ATOM   3619  CG  LYS A 446     -19.365  23.150  28.652  1.00 84.31           C
ATOM   3620  CD  LYS A 446     -17.919  23.612  28.721  1.00 84.31           C
ATOM   3621  CE  LYS A 446     -17.440  23.716  30.160  1.00 84.31           C
ATOM   3622  NZ  LYS A 446     -16.024  24.166  30.243  1.00 84.31           N
ATOM   3623  N   GLU A 447     -22.514  24.679  27.329  1.00 84.65           N
ATOM   3624  CA  GLU A 447     -23.384  25.617  28.026  1.00 84.65           C
ATOM   3625  C   GLU A 447     -24.851  25.215  27.968  1.00 84.65           C
ATOM   3626  O   GLU A 447     -25.637  25.669  28.807  1.00 84.65           O
ATOM   3627  CB  GLU A 447     -23.215  27.023  27.445  1.00 84.65           C
ATOM   3628  CG  GLU A 447     -21.802  27.573  27.553  1.00 84.65           C
ATOM   3629  CD  GLU A 447     -21.671  28.963  26.964  1.00 84.65           C
ATOM   3630  OE1 GLU A 447     -22.686  29.501  26.473  1.00 84.65           O
ATOM   3631  OE2 GLU A 447     -20.553  29.519  26.992  1.00 84.65           O
ATOM   3632  N   ARG A 448     -25.237  24.380  27.007  1.00 86.37           N
ATOM   3633  CA  ARG A 448     -26.617  23.935  26.867  1.00 86.37           C
ATOM   3634  C   ARG A 448     -26.916  22.668  27.656  1.00 86.37           C
ATOM   3635  O   ARG A 448     -28.044  22.169  27.594  1.00 86.37           O
ATOM   3636  CB  ARG A 448     -26.950  23.710  25.388  1.00 86.37           C
ATOM   3637  CG  ARG A 448     -26.802  24.950  24.523  1.00 86.37           C
ATOM   3638  CD  ARG A 448     -27.150  24.657  23.073  1.00 86.37           C
ATOM   3639  NE  ARG A 448     -27.011  25.837  22.228  1.00 86.37           N
ATOM   3640  CZ  ARG A 448     -27.251  25.857  20.924  1.00 86.37           C
ATOM   3641  NH1 ARG A 448     -27.646  24.773  20.277  1.00 86.37           N
ATOM   3642  NH2 ARG A 448     -27.090  26.993  20.252  1.00 86.37           N
ATOM   3643  N   ILE A 449     -25.942  22.137  28.392  1.00 89.30           N
ATOM   3644  CA  ILE A 449     -26.113  20.926  29.185  1.00 89.30           C
ATOM   3645  C   ILE A 449     -25.831  21.272  30.639  1.00 89.30           C
ATOM   3646  O   ILE A 449     -24.705  21.649  30.986  1.00 89.30           O
ATOM   3647  CB  ILE A 449     -25.196  19.791  28.703  1.00 89.30           C
ATOM   3648  CG1 ILE A 449     -25.535  19.408  27.261  1.00 89.30           C
ATOM   3649  CG2 ILE A 449     -25.313  18.585  29.622  1.00 89.30           C
ATOM   3650  CD1 ILE A 449     -24.680  18.288  26.709  1.00 89.30           C
ATOM   3651  N   ASP A 450     -26.848  21.145  31.484  1.00 89.58           N
ATOM   3652  CA  ASP A 450     -26.734  21.433  32.902  1.00 89.58           C
ATOM   3653  C   ASP A 450     -26.621  20.121  33.684  1.00 89.58           C
ATOM   3654  O   ASP A 450     -26.350  19.061  33.110  1.00 89.58           O
ATOM   3655  CB  ASP A 450     -27.928  22.288  33.343  1.00 89.58           C
ATOM   3656  CG  ASP A 450     -29.261  21.665  32.974  1.00 89.58           C
ATOM   3657  OD1 ASP A 450     -29.265  20.632  32.272  1.00 89.58           O
ATOM   3658  OD2 ASP A 450     -30.306  22.209  33.388  1.00 89.58           O
ATOM   3659  N   HIS A 451     -26.830  20.185  35.001  1.00 89.77           N
ATOM   3660  CA  HIS A 451     -26.746  18.986  35.827  1.00 89.77           C
ATOM   3661  C   HIS A 451     -27.951  18.073  35.651  1.00 89.77           C
ATOM   3662  O   HIS A 451     -27.871  16.890  35.996  1.00 89.77           O
ATOM   3663  CB  HIS A 451     -26.596  19.370  37.300  1.00 89.77           C
ATOM   3664  CG  HIS A 451     -25.328  20.103  37.609  1.00 89.77           C
ATOM   3665  ND1 HIS A 451     -25.052  20.621  38.856  1.00 89.77           N
ATOM   3666  CD2 HIS A 451     -24.259  20.403  36.833  1.00 89.77           C
ATOM   3667  CE1 HIS A 451     -23.870  21.209  38.835  1.00 89.77           C
ATOM   3668  NE2 HIS A 451     -23.367  21.091  37.619  1.00 89.77           N
ATOM   3669  N   ILE A 452     -29.062  18.592  35.124  1.00 91.03           N
ATOM   3670  CA  ILE A 452     -30.244  17.760  34.922  1.00 91.03           C
ATOM   3671  C   ILE A 452     -30.039  16.818  33.742  1.00 91.03           C
ATOM   3672  O   ILE A 452     -30.431  15.645  33.790  1.00 91.03           O
ATOM   3673  CB  ILE A 452     -31.491  18.643  34.735  1.00 91.03           C
ATOM   3674  CG1 ILE A 452     -31.670  19.572  35.937  1.00 91.03           C
ATOM   3675  CG2 ILE A 452     -32.731  17.785  34.534  1.00 91.03           C
ATOM   3676  CD1 ILE A 452     -32.874  20.483  35.832  1.00 91.03           C
ATOM   3677  N   LYS A 453     -29.419  17.311  32.667  1.00 92.81           N
ATOM   3678  CA  LYS A 453     -29.181  16.468  31.500  1.00 92.81           C
ATOM   3679  C   LYS A 453     -28.132  15.400  31.781  1.00 92.81           C
ATOM   3680  O   LYS A 453     -28.196  14.305  31.211  1.00 92.81           O
ATOM   3681  CB  LYS A 453     -28.760  17.332  30.310  1.00 92.81           C
ATOM   3682  CG  LYS A 453     -28.591  16.568  29.005  1.00 92.81           C
ATOM   3683  CD  LYS A 453     -29.898  15.930  28.563  1.00 92.81           C
ATOM   3684  CE  LYS A 453     -30.962  16.981  28.291  1.00 92.81           C
ATOM   3685  NZ  LYS A 453     -32.250  16.369  27.860  1.00 92.81           N
ATOM   3686  N   LEU A 454     -27.165  15.694  32.655  1.00 93.94           N
ATOM   3687  CA  LEU A 454     -26.137  14.710  32.979  1.00 93.94           C
ATOM   3688  C   LEU A 454     -26.714  13.519  33.734  1.00 93.94           C
ATOM   3689  O   LEU A 454     -26.249  12.388  33.551  1.00 93.94           O
ATOM   3690  CB  LEU A 454     -25.021  15.363  33.793  1.00 93.94           C
ATOM   3691  CG  LEU A 454     -24.250  16.491  33.105  1.00 93.94           C
ATOM   3692  CD1 LEU A 454     -23.200  17.071  34.039  1.00 93.94           C
ATOM   3693  CD2 LEU A 454     -23.612  15.997  31.816  1.00 93.94           C
ATOM   3694  N   LEU A 455     -27.719  13.748  34.581  1.00 94.11           N
ATOM   3695  CA  LEU A 455     -28.338  12.651  35.314  1.00 94.11           C
ATOM   3696  C   LEU A 455     -29.235  11.797  34.428  1.00 94.11           C
ATOM   3697  O   LEU A 455     -29.481  10.632  34.758  1.00 94.11           O
ATOM   3698  CB  LEU A 455     -29.140  13.194  36.498  1.00 94.11           C
ATOM   3699  CG  LEU A 455     -28.345  13.962  37.556  1.00 94.11           C
ATOM   3700  CD1 LEU A 455     -29.260  14.448  38.670  1.00 94.11           C
ATOM   3701  CD2 LEU A 455     -27.224  13.100  38.116  1.00 94.11           C
ATOM   3702  N   GLN A 456     -29.728  12.347  33.316  1.00 95.20           N
ATOM   3703  CA  GLN A 456     -30.567  11.563  32.416  1.00 95.20           C
ATOM   3704  C   GLN A 456     -29.740  10.548  31.635  1.00 95.20           C
ATOM   3705  O   GLN A 456     -30.162   9.399  31.460  1.00 95.20           O
ATOM   3706  CB  GLN A 456     -31.322  12.489  31.463  1.00 95.20           C
ATOM   3707  CG  GLN A 456     -32.238  11.766  30.488  1.00 95.20           C
ATOM   3708  CD  GLN A 456     -32.969  12.717  29.562  1.00 95.20           C
ATOM   3709  OE1 GLN A 456     -32.797  13.934  29.640  1.00 95.20           O
ATOM   3710  NE2 GLN A 456     -33.791  12.166  28.677  1.00 95.20           N
ATOM   3711  N   TYR A 457     -28.560  10.953  31.161  1.00 96.89           N
ATOM   3712  CA  TYR A 457     -27.696  10.036  30.429  1.00 96.89           C
ATOM   3713  C   TYR A 457     -27.049   9.000  31.338  1.00 96.89           C
ATOM   3714  O   TYR A 457     -26.632   7.943  30.852  1.00 96.89           O
ATOM   3715  CB  TYR A 457     -26.614  10.814  29.679  1.00 96.89           C
ATOM   3716  CG  TYR A 457     -27.147  11.738  28.607  1.00 96.89           C
ATOM   3717  CD1 TYR A 457     -28.366  11.488  27.989  1.00 96.89           C
ATOM   3718  CD2 TYR A 457     -26.431  12.861  28.212  1.00 96.89           C
ATOM   3719  CE1 TYR A 457     -28.857  12.331  27.009  1.00 96.89           C
ATOM   3720  CE2 TYR A 457     -26.913  13.709  27.233  1.00 96.89           C
ATOM   3721  CZ  TYR A 457     -28.126  13.439  26.635  1.00 96.89           C
ATOM   3722  OH  TYR A 457     -28.609  14.280  25.660  1.00 96.89           O
ATOM   3723  N   THR A 458     -26.956   9.277  32.640  1.00 96.67           N
ATOM   3724  CA  THR A 458     -26.350   8.318  33.558  1.00 96.67           C
ATOM   3725  C   THR A 458     -27.246   7.102  33.759  1.00 96.67           C
ATOM   3726  O   THR A 458     -26.759   5.967  33.813  1.00 96.67           O
ATOM   3727  CB  THR A 458     -26.051   8.991  34.899  1.00 96.67           C
ATOM   3728  OG1 THR A 458     -25.230  10.146  34.682  1.00 96.67           O
ATOM   3729  CG2 THR A 458     -25.325   8.031  35.830  1.00 96.67           C
ATOM   3730  N   SER A 459     -28.559   7.319  33.866  1.00 96.93           N
ATOM   3731  CA  SER A 459     -29.479   6.202  34.050  1.00 96.93           C
ATOM   3732  C   SER A 459     -29.584   5.345  32.795  1.00 96.93           C
ATOM   3733  O   SER A 459     -29.905   4.154  32.885  1.00 96.93           O
ATOM   3734  CB  SER A 459     -30.859   6.718  34.457  1.00 96.93           C
ATOM   3735  OG  SER A 459     -31.771   5.649  34.640  1.00 96.93           O
ATOM   3736  N   GLN A 460     -29.321   5.926  31.622  1.00 98.04           N
ATOM   3737  CA  GLN A 460     -29.383   5.152  30.387  1.00 98.04           C
ATOM   3738  C   GLN A 460     -28.200   4.202  30.259  1.00 98.04           C
ATOM   3739  O   GLN A 460     -28.304   3.174  29.580  1.00 98.04           O
ATOM   3740  CB  GLN A 460     -29.445   6.091  29.182  1.00 98.04           C
ATOM   3741  CG  GLN A 460     -30.658   7.008  29.175  1.00 98.04           C
ATOM   3742  CD  GLN A 460     -30.696   7.915  27.961  1.00 98.04           C
ATOM   3743  OE1 GLN A 460     -29.823   7.850  27.096  1.00 98.04           O
ATOM   3744  NE2 GLN A 460     -31.711   8.768  27.891  1.00 98.04           N
ATOM   3745  N   ILE A 461     -27.073   4.524  30.897  1.00 98.27           N
ATOM   3746  CA  ILE A 461     -25.917   3.635  30.851  1.00 98.27           C
ATOM   3747  C   ILE A 461     -26.154   2.408  31.723  1.00 98.27           C
ATOM   3748  O   ILE A 461     -25.754   1.292  31.370  1.00 98.27           O
ATOM   3749  CB  ILE A 461     -24.644   4.394  31.269  1.00 98.27           C
ATOM   3750  CG1 ILE A 461     -24.415   5.596  30.351  1.00 98.27           C
ATOM   3751  CG2 ILE A 461     -23.434   3.472  31.246  1.00 98.27           C
ATOM   3752  CD1 ILE A 461     -23.184   6.405  30.697  1.00 98.27           C
ATOM   3753  N   CYS A 462     -26.813   2.591  32.870  1.00 98.01           N
ATOM   3754  CA  CYS A 462     -27.093   1.461  33.750  1.00 98.01           C
ATOM   3755  C   CYS A 462     -28.080   0.492  33.110  1.00 98.01           C
ATOM   3756  O   CYS A 462     -27.989  -0.723  33.319  1.00 98.01           O
ATOM   3757  CB  CYS A 462     -27.625   1.961  35.093  1.00 98.01           C
ATOM   3758  SG  CYS A 462     -26.489   3.041  35.992  1.00 98.01           S
ATOM   3759  N   LYS A 463     -29.031   1.010  32.329  1.00 97.68           N
ATOM   3760  CA  LYS A 463     -29.989   0.137  31.660  1.00 97.68           C
ATOM   3761  C   LYS A 463     -29.354  -0.604  30.491  1.00 97.68           C
ATOM   3762  O   LYS A 463     -29.767  -1.725  30.172  1.00 97.68           O
ATOM   3763  CB  LYS A 463     -31.195   0.947  31.183  1.00 97.68           C
ATOM   3764  CG  LYS A 463     -31.974   1.619  32.302  1.00 97.68           C
ATOM   3765  CD  LYS A 463     -33.162   2.396  31.759  1.00 97.68           C
ATOM   3766  CE  LYS A 463     -33.943   3.063  32.879  1.00 97.68           C
ATOM   3767  NZ  LYS A 463     -35.113   3.826  32.362  1.00 97.68           N
ATOM   3768  N   GLY A 464     -28.358  -0.002  29.845  1.00 97.46           N
ATOM   3769  CA  GLY A 464     -27.678  -0.644  28.738  1.00 97.46           C
ATOM   3770  C   GLY A 464     -26.738  -1.744  29.185  1.00 97.46           C
ATOM   3771  O   GLY A 464     -26.637  -2.788  28.534  1.00 97.46           O
ATOM   3772  N   MET A 465     -26.041  -1.519  30.301  1.00 98.06           N
ATOM   3773  CA  MET A 465     -25.128  -2.521  30.834  1.00 98.06           C
ATOM   3774  C   MET A 465     -25.847  -3.621  31.602  1.00 98.06           C
ATOM   3775  O   MET A 465     -25.259  -4.684  31.829  1.00 98.06           O
ATOM   3776  CB  MET A 465     -24.087  -1.858  31.739  1.00 98.06           C
ATOM   3777  CG  MET A 465     -23.227  -0.818  31.038  1.00 98.06           C
ATOM   3778  SD  MET A 465     -22.281  -1.507  29.667  1.00 98.06           S
ATOM   3779  CE  MET A 465     -21.291  -2.732  30.520  1.00 98.06           C
ATOM   3780  N   GLU A 466     -27.098  -3.392  32.007  1.00 97.40           N
ATOM   3781  CA  GLU A 466     -27.842  -4.424  32.723  1.00 97.40           C
ATOM   3782  C   GLU A 466     -28.232  -5.566  31.793  1.00 97.40           C
ATOM   3783  O   GLU A 466     -28.268  -6.730  32.211  1.00 97.40           O
ATOM   3784  CB  GLU A 466     -29.081  -3.815  33.380  1.00 97.40           C
ATOM   3785  CG  GLU A 466     -29.890  -4.794  34.216  1.00 97.40           C
ATOM   3786  CD  GLU A 466     -31.106  -4.150  34.853  1.00 97.40           C
ATOM   3787  OE1 GLU A 466     -31.317  -2.937  34.641  1.00 97.40           O
ATOM   3788  OE2 GLU A 466     -31.850  -4.855  35.566  1.00 97.40           O
ATOM   3789  N   TYR A 467     -28.526  -5.255  30.528  1.00 97.47           N
ATOM   3790  CA  TYR A 467     -28.878  -6.301  29.574  1.00 97.47           C
ATOM   3791  C   TYR A 467     -27.679  -7.179  29.238  1.00 97.47           C
ATOM   3792  O   TYR A 467     -27.851  -8.354  28.895  1.00 97.47           O
ATOM   3793  CB  TYR A 467     -29.457  -5.678  28.303  1.00 97.47           C
ATOM   3794  CG  TYR A 467     -29.987  -6.686  27.308  1.00 97.47           C
ATOM   3795  CD1 TYR A 467     -31.265  -7.215  27.440  1.00 97.47           C
ATOM   3796  CD2 TYR A 467     -29.213  -7.105  26.233  1.00 97.47           C
ATOM   3797  CE1 TYR A 467     -31.755  -8.135  26.534  1.00 97.47           C
ATOM   3798  CE2 TYR A 467     -29.695  -8.026  25.321  1.00 97.47           C
ATOM   3799  CZ  TYR A 467     -30.966  -8.537  25.476  1.00 97.47           C
ATOM   3800  OH  TYR A 467     -31.450  -9.453  24.571  1.00 97.47           O
ATOM   3801  N   LEU A 468     -26.465  -6.632  29.330  1.00 96.33           N
ATOM   3802  CA  LEU A 468     -25.274  -7.434  29.069  1.00 96.33           C
ATOM   3803  C   LEU A 468     -25.012  -8.430  30.191  1.00 96.33           C
ATOM   3804  O   LEU A 468     -24.444  -9.501  29.947  1.00 96.33           O
ATOM   3805  CB  LEU A 468     -24.060  -6.525  28.873  1.00 96.33           C
ATOM   3806  CG  LEU A 468     -24.140  -5.524  27.719  1.00 96.33           C
ATOM   3807  CD1 LEU A 468     -22.873  -4.684  27.648  1.00 96.33           C
ATOM   3808  CD2 LEU A 468     -24.385  -6.241  26.401  1.00 96.33           C
ATOM   3809  N   GLY A 469     -25.414  -8.100  31.420  1.00 93.01           N
ATOM   3810  CA  GLY A 469     -25.218  -9.021  32.526  1.00 93.01           C
ATOM   3811  C   GLY A 469     -26.166 -10.201  32.496  1.00 93.01           C
ATOM   3812  O   GLY A 469     -25.809 -11.299  32.935  1.00 93.01           O
ATOM   3813  N   THR A 470     -27.382 -10.000  31.983  1.00 93.86           N
ATOM   3814  CA  THR A 470     -28.336 -11.101  31.891  1.00 93.86           C
ATOM   3815  C   THR A 470     -27.927 -12.094  30.810  1.00 93.86           C
ATOM   3816  O   THR A 470     -28.074 -13.309  30.988  1.00 93.86           O
ATOM   3817  CB  THR A 470     -29.740 -10.562  31.618  1.00 93.86           C
ATOM   3818  OG1 THR A 470     -29.743  -9.832  30.385  1.00 93.86           O
ATOM   3819  CG2 THR A 470     -30.186  -9.644  32.747  1.00 93.86           C
ATOM   3820  N   LYS A 471     -27.415 -11.599  29.686  1.00 94.51           N
ATOM   3821  CA  LYS A 471     -26.949 -12.448  28.600  1.00 94.51           C
ATOM   3822  C   LYS A 471     -25.492 -12.864  28.758  1.00 94.51           C
ATOM   3823  O   LYS A 471     -24.965 -13.559  27.883  1.00 94.51           O
ATOM   3824  CB  LYS A 471     -27.138 -11.737  27.256  1.00 94.51           C
ATOM   3825  CG  LYS A 471     -28.578 -11.355  26.954  1.00 94.51           C
ATOM   3826  CD  LYS A 471     -29.479 -12.579  26.922  1.00 94.51           C
ATOM   3827  CE  LYS A 471     -30.919 -12.197  26.619  1.00 94.51           C
ATOM   3828  NZ  LYS A 471     -31.814 -13.387  26.586  1.00 94.51           N
ATOM   3829  N   ARG A 472     -24.837 -12.452  29.847  1.00 93.86           N
ATOM   3830  CA  ARG A 472     -23.450 -12.803  30.134  1.00 93.86           C
ATOM   3831  C   ARG A 472     -22.510 -12.332  29.030  1.00 93.86           C
ATOM   3832  O   ARG A 472     -22.030 -13.139  28.227  1.00 93.86           O
ATOM   3833  CB  ARG A 472     -23.309 -14.313  30.348  1.00 93.86           C
ATOM   3834  CG  ARG A 472     -24.212 -14.870  31.437  1.00 93.86           C
ATOM   3835  CD  ARG A 472     -23.986 -16.360  31.639  1.00 93.86           C
ATOM   3836  NE  ARG A 472     -22.642 -16.649  32.126  1.00 93.86           N
ATOM   3837  CZ  ARG A 472     -22.307 -16.705  33.408  1.00 93.86           C
ATOM   3838  NH1 ARG A 472     -23.196 -16.493  34.365  1.00 93.86           N
ATOM   3839  NH2 ARG A 472     -21.049 -16.980  33.739  1.00 93.86           N
ATOM   3840  N   TYR A 473     -22.243 -11.028  28.985  1.00 94.92           N
ATOM   3841  CA  TYR A 473     -21.307 -10.463  28.025  1.00 94.92           C
ATOM   3842  C   TYR A 473     -20.553  -9.317  28.683  1.00 94.92           C
ATOM   3843  O   TYR A 473     -21.096  -8.603  29.531  1.00 94.92           O
ATOM   3844  CB  TYR A 473     -22.013  -9.972  26.755  1.00 94.92           C
ATOM   3845  CG  TYR A 473     -22.530 -11.081  25.868  1.00 94.92           C
ATOM   3846  CD1 TYR A 473     -21.663 -11.824  25.077  1.00 94.92           C
ATOM   3847  CD2 TYR A 473     -23.884 -11.381  25.814  1.00 94.92           C
ATOM   3848  CE1 TYR A 473     -22.129 -12.838  24.262  1.00 94.92           C
ATOM   3849  CE2 TYR A 473     -24.361 -12.392  25.001  1.00 94.92           C
ATOM   3850  CZ  TYR A 473     -23.479 -13.118  24.228  1.00 94.92           C
ATOM   3851  OH  TYR A 473     -23.948 -14.125  23.417  1.00 94.92           O
ATOM   3852  N   ILE A 474     -19.296  -9.149  28.282  1.00 93.92           N
ATOM   3853  CA  ILE A 474     -18.423  -8.107  28.809  1.00 93.92           C
ATOM   3854  C   ILE A 474     -18.011  -7.203  27.656  1.00 93.92           C
ATOM   3855  O   ILE A 474     -17.625  -7.690  26.586  1.00 93.92           O
ATOM   3856  CB  ILE A 474     -17.188  -8.701  29.510  1.00 93.92           C
ATOM   3857  CG1 ILE A 474     -17.612  -9.761  30.527  1.00 93.92           C
ATOM   3858  CG2 ILE A 474     -16.384  -7.606  30.193  1.00 93.92           C
ATOM   3859  CD1 ILE A 474     -16.453 -10.452  31.208  1.00 93.92           C
ATOM   3860  N   HIS A 475     -18.092  -5.890  27.873  1.00 93.84           N
ATOM   3861  CA  HIS A 475     -17.769  -4.922  26.832  1.00 93.84           C
ATOM   3862  C   HIS A 475     -16.278  -4.609  26.771  1.00 93.84           C
ATOM   3863  O   HIS A 475     -15.729  -4.436  25.677  1.00 93.84           O
ATOM   3864  CB  HIS A 475     -18.564  -3.632  27.050  1.00 93.84           C
ATOM   3865  CG  HIS A 475     -18.533  -2.698  25.880  1.00 93.84           C
ATOM   3866  ND1 HIS A 475     -17.512  -1.795  25.676  1.00 93.84           N
ATOM   3867  CD2 HIS A 475     -19.398  -2.527  24.853  1.00 93.84           C
ATOM   3868  CE1 HIS A 475     -17.749  -1.108  24.572  1.00 93.84           C
ATOM   3869  NE2 HIS A 475     -18.888  -1.533  24.054  1.00 93.84           N
ATOM   3870  N   ARG A 476     -15.619  -4.523  27.928  1.00 92.65           N
ATOM   3871  CA  ARG A 476     -14.181  -4.271  28.035  1.00 92.65           C
ATOM   3872  C   ARG A 476     -13.766  -2.940  27.414  1.00 92.65           C
ATOM   3873  O   ARG A 476     -12.589  -2.748  27.089  1.00 92.65           O
ATOM   3874  CB  ARG A 476     -13.367  -5.411  27.412  1.00 92.65           C
ATOM   3875  CG  ARG A 476     -13.477  -6.738  28.141  1.00 92.65           C
ATOM   3876  CD  ARG A 476     -12.733  -7.830  27.392  1.00 92.65           C
ATOM   3877  NE  ARG A 476     -11.352  -7.454  27.114  1.00 92.65           N
ATOM   3878  CZ  ARG A 476     -10.505  -8.184  26.402  1.00 92.65           C
ATOM   3879  NH1 ARG A 476     -10.864  -9.344  25.877  1.00 92.65           N
ATOM   3880  NH2 ARG A 476      -9.266  -7.740  26.211  1.00 92.65           N
ATOM   3881  N   ASP A 477     -14.705  -2.009  27.246  1.00 93.51           N
ATOM   3882  CA  ASP A 477     -14.387  -0.714  26.656  1.00 93.51           C
ATOM   3883  C   ASP A 477     -15.461   0.312  26.997  1.00 93.51           C
ATOM   3884  O   ASP A 477     -16.039   0.937  26.101  1.00 93.51           O
ATOM   3885  CB  ASP A 477     -14.230  -0.841  25.138  1.00 93.51           C
ATOM   3886  CG  ASP A 477     -13.515   0.347  24.523  1.00 93.51           C
ATOM   3887  OD1 ASP A 477     -13.079   1.240  25.279  1.00 93.51           O
ATOM   3888  OD2 ASP A 477     -13.387   0.386  23.281  1.00 93.51           O
ATOM   3889  N   LEU A 478     -15.735   0.492  28.286  1.00 96.23           N
ATOM   3890  CA  LEU A 478     -16.744   1.445  28.744  1.00 96.23           C
ATOM   3891  C   LEU A 478     -16.087   2.814  28.872  1.00 96.23           C
ATOM   3892  O   LEU A 478     -15.484   3.135  29.899  1.00 96.23           O
ATOM   3893  CB  LEU A 478     -17.356   0.990  30.064  1.00 96.23           C
ATOM   3894  CG  LEU A 478     -18.480   1.862  30.628  1.00 96.23           C
ATOM   3895  CD1 LEU A 478     -19.634   1.957  29.642  1.00 96.23           C
ATOM   3896  CD2 LEU A 478     -18.957   1.322  31.967  1.00 96.23           C
ATOM   3897  N   ALA A 479     -16.201   3.624  27.822  1.00 94.96           N
ATOM   3898  CA  ALA A 479     -15.624   4.959  27.800  1.00 94.96           C
ATOM   3899  C   ALA A 479     -16.607   5.916  27.140  1.00 94.96           C
ATOM   3900  O   ALA A 479     -17.607   5.505  26.546  1.00 94.96           O
ATOM   3901  CB  ALA A 479     -14.275   4.978  27.070  1.00 94.96           C
ATOM   3902  N   THR A 480     -16.308   7.212  27.249  1.00 94.06           N
ATOM   3903  CA  THR A 480     -17.173   8.235  26.675  1.00 94.06           C
ATOM   3904  C   THR A 480     -16.969   8.408  25.176  1.00 94.06           C
ATOM   3905  O   THR A 480     -17.819   9.015  24.516  1.00 94.06           O
ATOM   3906  CB  THR A 480     -16.945   9.576  27.376  1.00 94.06           C
ATOM   3907  OG1 THR A 480     -15.571   9.960  27.244  1.00 94.06           O
ATOM   3908  CG2 THR A 480     -17.299   9.472  28.852  1.00 94.06           C
ATOM   3909  N   ARG A 481     -15.869   7.893  24.625  1.00 92.80           N
ATOM   3910  CA  ARG A 481     -15.603   8.022  23.199  1.00 92.80           C
ATOM   3911  C   ARG A 481     -16.381   7.022  22.354  1.00 92.80           C
ATOM   3912  O   ARG A 481     -16.321   7.100  21.122  1.00 92.80           O
ATOM   3913  CB  ARG A 481     -14.105   7.860  22.926  1.00 92.80           C
ATOM   3914  CG  ARG A 481     -13.558   6.484  23.265  1.00 92.80           C
ATOM   3915  CD  ARG A 481     -12.080   6.380  22.929  1.00 92.80           C
ATOM   3916  NE  ARG A 481     -11.549   5.051  23.210  1.00 92.80           N
ATOM   3917  CZ  ARG A 481     -11.039   4.680  24.377  1.00 92.80           C
ATOM   3918  NH1 ARG A 481     -10.974   5.516  25.400  1.00 92.80           N
ATOM   3919  NH2 ARG A 481     -10.583   3.439  24.520  1.00 92.80           N
ATOM   3920  N   ASN A 482     -17.105   6.092  22.978  1.00 93.92           N
ATOM   3921  CA  ASN A 482     -17.872   5.090  22.254  1.00 93.92           C
ATOM   3922  C   ASN A 482     -19.374   5.200  22.473  1.00 93.92           C
ATOM   3923  O   ASN A 482     -20.133   4.506  21.787  1.00 93.92           O
ATOM   3924  CB  ASN A 482     -17.407   3.679  22.647  1.00 93.92           C
ATOM   3925  CG  ASN A 482     -15.933   3.456  22.376  1.00 93.92           C
ATOM   3926  OD1 ASN A 482     -15.363   4.043  21.456  1.00 93.92           O
ATOM   3927  ND2 ASN A 482     -15.307   2.604  23.178  1.00 93.92           N
ATOM   3928  N   ILE A 483     -19.822   6.043  23.402  1.00 96.67           N
ATOM   3929  CA  ILE A 483     -21.246   6.216  23.664  1.00 96.67           C
ATOM   3930  C   ILE A 483     -21.874   6.987  22.511  1.00 96.67           C
ATOM   3931  O   ILE A 483     -21.770   8.217  22.441  1.00 96.67           O
ATOM   3932  CB  ILE A 483     -21.486   6.932  25.006  1.00 96.67           C
ATOM   3933  CG1 ILE A 483     -20.804   6.173  26.145  1.00 96.67           C
ATOM   3934  CG2 ILE A 483     -22.976   7.075  25.276  1.00 96.67           C
ATOM   3935  CD1 ILE A 483     -21.294   4.753  26.313  1.00 96.67           C
ATOM   3936  N   LEU A 484     -22.525   6.270  21.599  1.00 96.74           N
ATOM   3937  CA  LEU A 484     -23.154   6.910  20.452  1.00 96.74           C
ATOM   3938  C   LEU A 484     -24.414   7.650  20.886  1.00 96.74           C
ATOM   3939  O   LEU A 484     -25.296   7.075  21.531  1.00 96.74           O
ATOM   3940  CB  LEU A 484     -23.488   5.872  19.383  1.00 96.74           C
ATOM   3941  CG  LEU A 484     -22.303   5.104  18.793  1.00 96.74           C
ATOM   3942  CD1 LEU A 484     -22.771   4.132  17.721  1.00 96.74           C
ATOM   3943  CD2 LEU A 484     -21.264   6.065  18.235  1.00 96.74           C
ATOM   3944  N   VAL A 485     -24.495   8.928  20.529  1.00 95.68           N
ATOM   3945  CA  VAL A 485     -25.625   9.772  20.899  1.00 95.68           C
ATOM   3946  C   VAL A 485     -26.673   9.694  19.795  1.00 95.68           C
ATOM   3947  O   VAL A 485     -26.417  10.095  18.654  1.00 95.68           O
ATOM   3948  CB  VAL A 485     -25.181  11.223  21.135  1.00 95.68           C
ATOM   3949  CG1 VAL A 485     -26.376  12.093  21.491  1.00 95.68           C
ATOM   3950  CG2 VAL A 485     -24.126  11.282  22.229  1.00 95.68           C
ATOM   3951  N   GLU A 486     -27.855   9.178  20.135  1.00 94.31           N
ATOM   3952  CA  GLU A 486     -28.937   9.092  19.160  1.00 94.31           C
ATOM   3953  C   GLU A 486     -29.671  10.421  19.030  1.00 94.31           C
ATOM   3954  O   GLU A 486     -29.852  10.934  17.919  1.00 94.31           O
ATOM   3955  CB  GLU A 486     -29.911   7.978  19.551  1.00 94.31           C
ATOM   3956  CG  GLU A 486     -31.068   7.800  18.580  1.00 94.31           C
ATOM   3957  CD  GLU A 486     -32.053   6.742  19.034  1.00 94.31           C
ATOM   3958  OE1 GLU A 486     -31.893   6.221  20.158  1.00 94.31           O
ATOM   3959  OE2 GLU A 486     -32.989   6.431  18.267  1.00 94.31           O
ATOM   3960  N   ASN A 487     -30.099  10.991  20.152  1.00 93.42           N
ATOM   3961  CA  ASN A 487     -30.793  12.271  20.159  1.00 93.42           C
ATOM   3962  C   ASN A 487     -30.429  13.005  21.445  1.00 93.42           C
ATOM   3963  O   ASN A 487     -29.546  12.579  22.196  1.00 93.42           O
ATOM   3964  CB  ASN A 487     -32.307  12.068  20.010  1.00 93.42           C
ATOM   3965  CG  ASN A 487     -32.881  11.156  21.076  1.00 93.42           C
ATOM   3966  OD1 ASN A 487     -33.282  11.610  22.148  1.00 93.42           O
ATOM   3967  ND2 ASN A 487     -32.925   9.861  20.786  1.00 93.42           N
ATOM   3968  N   GLU A 488     -31.117  14.117  21.702  1.00 89.79           N
ATOM   3969  CA  GLU A 488     -30.839  14.931  22.878  1.00 89.79           C
ATOM   3970  C   GLU A 488     -31.390  14.333  24.166  1.00 89.79           C
ATOM   3971  O   GLU A 488     -31.105  14.864  25.244  1.00 89.79           O
ATOM   3972  CB  GLU A 488     -31.406  16.341  22.686  1.00 89.79           C
ATOM   3973  CG  GLU A 488     -30.826  17.086  21.495  1.00 89.79           C
ATOM   3974  CD  GLU A 488     -31.406  18.479  21.342  1.00 89.79           C
ATOM   3975  OE1 GLU A 488     -32.260  18.863  22.168  1.00 89.79           O
ATOM   3976  OE2 GLU A 488     -31.007  19.189  20.395  1.00 89.79           O
ATOM   3977  N   ASN A 489     -32.165  13.249  24.085  1.00 91.52           N
ATOM   3978  CA  ASN A 489     -32.756  12.634  25.267  1.00 91.52           C
ATOM   3979  C   ASN A 489     -32.494  11.135  25.349  1.00 91.52           C
ATOM   3980  O   ASN A 489     -33.015  10.478  26.259  1.00 91.52           O
ATOM   3981  CB  ASN A 489     -34.266  12.898  25.311  1.00 91.52           C
ATOM   3982  CG  ASN A 489     -34.599  14.374  25.396  1.00 91.52           C
ATOM   3983  OD1 ASN A 489     -33.864  15.154  26.002  1.00 91.52           O
ATOM   3984  ND2 ASN A 489     -35.712  14.766  24.788  1.00 91.52           N
ATOM   3985  N   ARG A 490     -31.707  10.574  24.432  1.00 96.02           N
ATOM   3986  CA  ARG A 490     -31.434   9.143  24.441  1.00 96.02           C
ATOM   3987  C   ARG A 490     -30.128   8.883  23.707  1.00 96.02           C
ATOM   3988  O   ARG A 490     -29.916   9.409  22.610  1.00 96.02           O
ATOM   3989  CB  ARG A 490     -32.579   8.358  23.790  1.00 96.02           C
ATOM   3990  CG  ARG A 490     -32.391   6.850  23.811  1.00 96.02           C
ATOM   3991  CD  ARG A 490     -33.555   6.140  23.138  1.00 96.02           C
ATOM   3992  NE  ARG A 490     -34.829   6.465  23.766  1.00 96.02           N
ATOM   3993  CZ  ARG A 490     -35.356   5.796  24.783  1.00 96.02           C
ATOM   3994  NH1 ARG A 490     -34.741   4.754  25.317  1.00 96.02           N
ATOM   3995  NH2 ARG A 490     -36.529   6.183  25.276  1.00 96.02           N
ATOM   3996  N   VAL A 491     -29.259   8.074  24.314  1.00 97.72           N
ATOM   3997  CA  VAL A 491     -27.981   7.696  23.726  1.00 97.72           C
ATOM   3998  C   VAL A 491     -27.890   6.175  23.701  1.00 97.72           C
ATOM   3999  O   VAL A 491     -28.685   5.469  24.322  1.00 97.72           O
ATOM   4000  CB  VAL A 491     -26.782   8.298  24.488  1.00 97.72           C
ATOM   4001  CG1 VAL A 491     -26.861   9.817  24.493  1.00 97.72           C
ATOM   4002  CG2 VAL A 491     -26.726   7.754  25.907  1.00 97.72           C
ATOM   4003  N   LYS A 492     -26.899   5.676  22.965  1.00 98.10           N
ATOM   4004  CA  LYS A 492     -26.663   4.247  22.830  1.00 98.10           C
ATOM   4005  C   LYS A 492     -25.196   3.944  23.109  1.00 98.10           C
ATOM   4006  O   LYS A 492     -24.360   4.845  23.219  1.00 98.10           O
ATOM   4007  CB  LYS A 492     -27.056   3.742  21.435  1.00 98.10           C
ATOM   4008  CG  LYS A 492     -28.538   3.868  21.121  1.00 98.10           C
ATOM   4009  CD  LYS A 492     -28.859   3.306  19.746  1.00 98.10           C
ATOM   4010  CE  LYS A 492     -30.346   3.397  19.445  1.00 98.10           C
ATOM   4011  NZ  LYS A 492     -30.676   2.845  18.102  1.00 98.10           N
ATOM   4012  N   ILE A 493     -24.891   2.655  23.221  1.00 97.58           N
ATOM   4013  CA  ILE A 493     -23.540   2.174  23.488  1.00 97.58           C
ATOM   4014  C   ILE A 493     -23.092   1.345  22.294  1.00 97.58           C
ATOM   4015  O   ILE A 493     -23.745   0.357  21.933  1.00 97.58           O
ATOM   4016  CB  ILE A 493     -23.475   1.354  24.786  1.00 97.58           C
ATOM   4017  CG1 ILE A 493     -23.964   2.190  25.970  1.00 97.58           C
ATOM   4018  CG2 ILE A 493     -22.058   0.855  25.029  1.00 97.58           C
ATOM   4019  CD1 ILE A 493     -23.942   1.450  27.290  1.00 97.58           C
ATOM   4020  N   GLY A 494     -21.979   1.742  21.681  1.00 92.60           N
ATOM   4021  CA  GLY A 494     -21.463   1.039  20.524  1.00 92.60           C
ATOM   4022  C   GLY A 494     -20.023   0.594  20.681  1.00 92.60           C
ATOM   4023  O   GLY A 494     -19.519   0.491  21.803  1.00 92.60           O
ATOM   4024  N   ASP A 495     -19.358   0.328  19.554  1.00 89.66           N
ATOM   4025  CA  ASP A 495     -17.968  -0.115  19.528  1.00 89.66           C
ATOM   4026  C   ASP A 495     -17.778  -1.378  20.360  1.00 89.66           C
ATOM   4027  O   ASP A 495     -17.285  -1.317  21.491  1.00 89.66           O
ATOM   4028  CB  ASP A 495     -17.037   0.997  20.022  1.00 89.66           C
ATOM   4029  CG  ASP A 495     -15.572   0.689  19.769  1.00 89.66           C
ATOM   4030  OD1 ASP A 495     -15.280  -0.296  19.059  1.00 89.66           O
ATOM   4031  OD2 ASP A 495     -14.711   1.435  20.281  1.00 89.66           O
ATOM   4032  N   PHE A 496     -18.164  -2.526  19.807  1.00 90.97           N
ATOM   4033  CA  PHE A 496     -18.042  -3.816  20.483  1.00 90.97           C
ATOM   4034  C   PHE A 496     -16.843  -4.610  19.980  1.00 90.97           C
ATOM   4035  O   PHE A 496     -16.902  -5.838  19.869  1.00 90.97           O
ATOM   4036  CB  PHE A 496     -19.326  -4.623  20.317  1.00 90.97           C
ATOM   4037  CG  PHE A 496     -20.535  -3.974  20.930  1.00 90.97           C
ATOM   4038  CD1 PHE A 496     -21.333  -3.120  20.187  1.00 90.97           C
ATOM   4039  CD2 PHE A 496     -20.874  -4.220  22.251  1.00 90.97           C
ATOM   4040  CE1 PHE A 496     -22.445  -2.522  20.749  1.00 90.97           C
ATOM   4041  CE2 PHE A 496     -21.985  -3.625  22.818  1.00 90.97           C
ATOM   4042  CZ  PHE A 496     -22.771  -2.775  22.066  1.00 90.97           C
ATOM   4043  N   GLY A 497     -15.738  -3.928  19.669  1.00 86.78           N
ATOM   4044  CA  GLY A 497     -14.568  -4.622  19.160  1.00 86.78           C
ATOM   4045  C   GLY A 497     -13.885  -5.493  20.194  1.00 86.78           C
ATOM   4046  O   GLY A 497     -13.267  -6.504  19.848  1.00 86.78           O
ATOM   4047  N   LEU A 498     -13.982  -5.121  21.471  1.00 87.88           N
ATOM   4048  CA  LEU A 498     -13.376  -5.875  22.561  1.00 87.88           C
ATOM   4049  C   LEU A 498     -14.410  -6.636  23.384  1.00 87.88           C
ATOM   4050  O   LEU A 498     -14.209  -6.860  24.582  1.00 87.88           O
ATOM   4051  CB  LEU A 498     -12.563  -4.943  23.460  1.00 87.88           C
ATOM   4052  CG  LEU A 498     -11.403  -4.199  22.796  1.00 87.88           C
ATOM   4053  CD1 LEU A 498     -10.685  -3.314  23.803  1.00 87.88           C
ATOM   4054  CD2 LEU A 498     -10.435  -5.179  22.150  1.00 87.88           C
ATOM   4055  N   THR A 499     -15.515  -7.039  22.763  1.00 90.95           N
ATOM   4056  CA  THR A 499     -16.580  -7.766  23.442  1.00 90.95           C
ATOM   4057  C   THR A 499     -16.355  -9.262  23.265  1.00 90.95           C
ATOM   4058  O   THR A 499     -16.263  -9.751  22.134  1.00 90.95           O
ATOM   4059  CB  THR A 499     -17.951  -7.362  22.900  1.00 90.95           C
ATOM   4060  OG1 THR A 499     -18.161  -5.962  23.121  1.00 90.95           O
ATOM   4061  CG2 THR A 499     -19.052  -8.150  23.595  1.00 90.95           C
ATOM   4062  N   LYS A 500     -16.267  -9.982  24.379  1.00 89.41           N
ATOM   4063  CA  LYS A 500     -16.056 -11.420  24.384  1.00 89.41           C
ATOM   4064  C   LYS A 500     -17.316 -12.126  24.881  1.00 89.41           C
ATOM   4065  O   LYS A 500     -18.381 -11.516  25.035  1.00 89.41           O
ATOM   4066  CB  LYS A 500     -14.834 -11.768  25.238  1.00 89.41           C
ATOM   4067  CG  LYS A 500     -13.539 -11.137  24.755  1.00 89.41           C
ATOM   4068  CD  LYS A 500     -13.206 -11.577  23.338  1.00 89.41           C
ATOM   4069  CE  LYS A 500     -11.906 -10.954  22.858  1.00 89.41           C
ATOM   4070  NZ  LYS A 500     -11.569 -11.374  21.470  1.00 89.41           N
ATOM   4071  N   VAL A 501     -17.193 -13.427  25.134  1.00 90.05           N
ATOM   4072  CA  VAL A 501     -18.294 -14.254  25.611  1.00 90.05           C
ATOM   4073  C   VAL A 501     -17.948 -14.753  27.008  1.00 90.05           C
ATOM   4074  O   VAL A 501     -16.820 -15.197  27.254  1.00 90.05           O
ATOM   4075  CB  VAL A 501     -18.579 -15.428  24.653  1.00 90.05           C
ATOM   4076  CG1 VAL A 501     -17.294 -16.174  24.313  1.00 90.05           C
ATOM   4077  CG2 VAL A 501     -19.612 -16.374  25.251  1.00 90.05           C
ATOM   4078  N   LEU A 502     -18.912 -14.664  27.922  1.00 88.50           N
ATOM   4079  CA  LEU A 502     -18.709 -15.110  29.293  1.00 88.50           C
ATOM   4080  C   LEU A 502     -19.110 -16.574  29.418  1.00 88.50           C
ATOM   4081  O   LEU A 502     -20.242 -16.925  29.057  1.00 88.50           O
ATOM   4082  CB  LEU A 502     -19.522 -14.264  30.259  1.00 88.50           C
ATOM   4083  CG  LEU A 502     -19.359 -14.573  31.749  1.00 88.50           C
ATOM   4084  CD1 LEU A 502     -17.930 -14.310  32.201  1.00 88.50           C
ATOM   4085  CD2 LEU A 502     -20.344 -13.763  32.577  1.00 88.50           C
ATOM   4086  N   PRO A 503     -18.233 -17.451  29.903  1.00 84.79           N
ATOM   4087  CA  PRO A 503     -18.604 -18.863  30.049  1.00 84.79           C
ATOM   4088  C   PRO A 503     -19.714 -19.049  31.073  1.00 84.79           C
ATOM   4089  O   PRO A 503     -19.965 -18.195  31.927  1.00 84.79           O
ATOM   4090  CB  PRO A 503     -17.301 -19.529  30.513  1.00 84.79           C
ATOM   4091  CG  PRO A 503     -16.217 -18.583  30.100  1.00 84.79           C
ATOM   4092  CD  PRO A 503     -16.815 -17.215  30.221  1.00 84.79           C
ATOM   4093  N   GLN A 504     -20.387 -20.197  30.975  1.00 83.09           N
ATOM   4094  CA  GLN A 504     -21.487 -20.496  31.885  1.00 83.09           C
ATOM   4095  C   GLN A 504     -20.980 -21.091  33.194  1.00 83.09           C
ATOM   4096  O   GLN A 504     -21.432 -20.704  34.277  1.00 83.09           O
ATOM   4097  CB  GLN A 504     -22.480 -21.447  31.212  1.00 83.09           C
ATOM   4098  CG  GLN A 504     -23.673 -21.823  32.079  1.00 83.09           C
ATOM   4099  CD  GLN A 504     -24.601 -20.652  32.343  1.00 83.09           C
ATOM   4100  OE1 GLN A 504     -24.603 -19.666  31.606  1.00 83.09           O
ATOM   4101  NE2 GLN A 504     -25.398 -20.757  33.400  1.00 83.09           N
ATOM   4102  N   ASP A 505     -20.039 -22.034  33.112  1.00 83.93           N
ATOM   4103  CA  ASP A 505     -19.508 -22.664  34.315  1.00 83.93           C
ATOM   4104  C   ASP A 505     -18.549 -21.755  35.073  1.00 83.93           C
ATOM   4105  O   ASP A 505     -18.332 -21.966  36.271  1.00 83.93           O
ATOM   4106  CB  ASP A 505     -18.807 -23.975  33.957  1.00 83.93           C
ATOM   4107  CG  ASP A 505     -17.657 -23.775  32.989  1.00 83.93           C
ATOM   4108  OD1 ASP A 505     -17.722 -22.834  32.171  1.00 83.93           O
ATOM   4109  OD2 ASP A 505     -16.687 -24.560  33.047  1.00 83.93           O
ATOM   4110  N   LYS A 506     -17.976 -20.756  34.410  1.00 86.57           N
ATOM   4111  CA  LYS A 506     -17.042 -19.831  35.031  1.00 86.57           C
ATOM   4112  C   LYS A 506     -17.707 -18.478  35.246  1.00 86.57           C
ATOM   4113  O   LYS A 506     -18.496 -18.014  34.417  1.00 86.57           O
ATOM   4114  CB  LYS A 506     -15.783 -19.661  34.174  1.00 86.57           C
ATOM   4115  CG  LYS A 506     -15.017 -20.951  33.935  1.00 86.57           C
ATOM   4116  CD  LYS A 506     -13.787 -20.712  33.075  1.00 86.57           C
ATOM   4117  CE  LYS A 506     -13.025 -22.005  32.831  1.00 86.57           C
ATOM   4118  NZ  LYS A 506     -11.819 -21.787  31.985  1.00 86.57           N
ATOM   4119  N   GLU A 507     -17.381 -17.848  36.371  1.00 86.55           N
ATOM   4120  CA  GLU A 507     -17.923 -16.542  36.719  1.00 86.55           C
ATOM   4121  C   GLU A 507     -17.088 -15.389  36.179  1.00 86.55           C
ATOM   4122  O   GLU A 507     -17.391 -14.230  36.483  1.00 86.55           O
ATOM   4123  CB  GLU A 507     -18.053 -16.414  38.241  1.00 86.55           C
ATOM   4124  CG  GLU A 507     -18.968 -17.449  38.875  1.00 86.55           C
ATOM   4125  CD  GLU A 507     -19.067 -17.294  40.380  1.00 86.55           C
ATOM   4126  OE1 GLU A 507     -18.421 -16.376  40.928  1.00 86.55           O
ATOM   4127  OE2 GLU A 507     -19.791 -18.089  41.015  1.00 86.55           O
ATOM   4128  N   TYR A 508     -16.053 -15.673  35.392  1.00 90.35           N
ATOM   4129  CA  TYR A 508     -15.199 -14.633  34.840  1.00 90.35           C
ATOM   4130  C   TYR A 508     -14.575 -15.140  33.548  1.00 90.35           C
ATOM   4131  O   TYR A 508     -14.726 -16.306  33.174  1.00 90.35           O
ATOM   4132  CB  TYR A 508     -14.119 -14.203  35.840  1.00 90.35           C
ATOM   4133  CG  TYR A 508     -13.236 -15.334  36.322  1.00 90.35           C
ATOM   4134  CD1 TYR A 508     -12.048 -15.641  35.669  1.00 90.35           C
ATOM   4135  CD2 TYR A 508     -13.587 -16.090  37.433  1.00 90.35           C
ATOM   4136  CE1 TYR A 508     -11.239 -16.672  36.106  1.00 90.35           C
ATOM   4137  CE2 TYR A 508     -12.783 -17.123  37.877  1.00 90.35           C
ATOM   4138  CZ  TYR A 508     -11.610 -17.410  37.211  1.00 90.35           C
ATOM   4139  OH  TYR A 508     -10.807 -18.437  37.650  1.00 90.35           O
ATOM   4140  N   TYR A 509     -13.866 -14.243  32.865  1.00 87.53           N
ATOM   4141  CA  TYR A 509     -13.192 -14.567  31.615  1.00 87.53           C
ATOM   4142  C   TYR A 509     -11.788 -13.986  31.648  1.00 87.53           C
ATOM   4143  O   TYR A 509     -11.599 -12.838  32.062  1.00 87.53           O
ATOM   4144  CB  TYR A 509     -13.968 -14.024  30.408  1.00 87.53           C
ATOM   4145  CG  TYR A 509     -13.350 -14.371  29.072  1.00 87.53           C
ATOM   4146  CD1 TYR A 509     -13.588 -15.602  28.475  1.00 87.53           C
ATOM   4147  CD2 TYR A 509     -12.534 -13.467  28.405  1.00 87.53           C
ATOM   4148  CE1 TYR A 509     -13.028 -15.924  27.253  1.00 87.53           C
ATOM   4149  CE2 TYR A 509     -11.969 -13.780  27.183  1.00 87.53           C
ATOM   4150  CZ  TYR A 509     -12.219 -15.010  26.612  1.00 87.53           C
ATOM   4151  OH  TYR A 509     -11.659 -15.326  25.395  1.00 87.53           O
ATOM   4152  N   LYS A 510     -10.812 -14.775  31.212  1.00 85.04           N
ATOM   4153  CA  LYS A 510      -9.416 -14.362  31.205  1.00 85.04           C
ATOM   4154  C   LYS A 510      -8.956 -14.098  29.777  1.00 85.04           C
ATOM   4155  O   LYS A 510      -9.264 -14.866  28.861  1.00 85.04           O
ATOM   4156  CB  LYS A 510      -8.528 -15.426  31.854  1.00 85.04           C
ATOM   4157  CG  LYS A 510      -7.080 -15.001  32.034  1.00 85.04           C
ATOM   4158  CD  LYS A 510      -6.290 -16.044  32.806  1.00 85.04           C
ATOM   4159  CE  LYS A 510      -4.862 -15.585  33.048  1.00 85.04           C
ATOM   4160  NZ  LYS A 510      -4.093 -16.572  33.853  1.00 85.04           N
ATOM   4161  N   VAL A 511      -8.218 -13.008  29.597  1.00 79.35           N
ATOM   4162  CA  VAL A 511      -7.726 -12.605  28.285  1.00 79.35           C
ATOM   4163  C   VAL A 511      -6.372 -13.257  28.043  1.00 79.35           C
ATOM   4164  O   VAL A 511      -5.487 -13.213  28.907  1.00 79.35           O
ATOM   4165  CB  VAL A 511      -7.628 -11.074  28.181  1.00 79.35           C
ATOM   4166  CG1 VAL A 511      -7.229 -10.659  26.773  1.00 79.35           C
ATOM   4167  CG2 VAL A 511      -8.947 -10.432  28.582  1.00 79.35           C
ATOM   4168  N   LYS A 512      -6.209 -13.864  26.867  1.00 69.39           N
ATOM   4169  CA  LYS A 512      -4.962 -14.520  26.488  1.00 69.39           C
ATOM   4170  C   LYS A 512      -4.412 -13.987  25.170  1.00 69.39           C
ATOM   4171  O   LYS A 512      -3.584 -14.648  24.536  1.00 69.39           O
ATOM   4172  CB  LYS A 512      -5.158 -16.035  26.407  1.00 69.39           C
ATOM   4173  CG  LYS A 512      -5.590 -16.678  27.715  1.00 69.39           C
ATOM   4174  CD  LYS A 512      -5.766 -18.180  27.561  1.00 69.39           C
ATOM   4175  CE  LYS A 512      -6.202 -18.823  28.868  1.00 69.39           C
ATOM   4176  NZ  LYS A 512      -6.383 -20.294  28.730  1.00 69.39           N
ATOM   4177  N   GLU A 513      -4.856 -12.807  24.743  1.00 61.80           N
ATOM   4178  CA  GLU A 513      -4.404 -12.203  23.493  1.00 61.80           C
ATOM   4179  C   GLU A 513      -3.839 -10.823  23.800  1.00 61.80           C
ATOM   4180  O   GLU A 513      -4.545  -9.987  24.402  1.00 61.80           O
ATOM   4181  CB  GLU A 513      -5.547 -12.113  22.479  1.00 61.80           C
ATOM   4182  CG  GLU A 513      -6.145 -13.456  22.096  1.00 61.80           C
ATOM   4183  CD  GLU A 513      -7.268 -13.328  21.087  1.00 61.80           C
ATOM   4184  OE1 GLU A 513      -7.582 -12.187  20.686  1.00 61.80           O
ATOM   4185  OE2 GLU A 513      -7.838 -14.367  20.695  1.00 61.80           O
ATOM   4186  N   PRO A 514      -2.602 -10.533  23.419  1.00 50.89           N
ATOM   4187  CA  PRO A 514      -2.018  -9.215  23.680  1.00 50.89           C
ATOM   4188  C   PRO A 514      -2.547  -8.181  22.689  1.00 50.89           C
ATOM   4189  O   PRO A 514      -3.415  -8.455  21.863  1.00 50.89           O
ATOM   4190  CB  PRO A 514      -0.520  -9.459  23.494  1.00 50.89           C
ATOM   4191  CG  PRO A 514      -0.456 -10.560  22.492  1.00 50.89           C
ATOM   4192  CD  PRO A 514      -1.644 -11.445  22.770  1.00 50.89           C
ATOM   4193  N   GLY A 515      -2.001  -6.975  22.788  1.00 55.37           N
ATOM   4194  CA  GLY A 515      -2.375  -5.869  21.935  1.00 55.37           C
ATOM   4195  C   GLY A 515      -2.704  -4.632  22.739  1.00 55.37           C
ATOM   4196  O   GLY A 515      -2.634  -4.611  23.967  1.00 55.37           O
ATOM   4197  N   GLU A 516      -3.071  -3.578  22.015  1.00 59.09           N
ATOM   4198  CA  GLU A 516      -3.418  -2.317  22.654  1.00 59.09           C
ATOM   4199  C   GLU A 516      -4.800  -2.404  23.290  1.00 59.09           C
ATOM   4200  O   GLU A 516      -5.741  -2.947  22.703  1.00 59.09           O
ATOM   4201  CB  GLU A 516      -3.376  -1.176  21.638  1.00 59.09           C
ATOM   4202  CG  GLU A 516      -2.013  -0.968  20.996  1.00 59.09           C
ATOM   4203  CD  GLU A 516      -2.004   0.182  20.008  1.00 59.09           C
ATOM   4204  OE1 GLU A 516      -3.065   0.813  19.819  1.00 59.09           O
ATOM   4205  OE2 GLU A 516      -0.937   0.455  19.420  1.00 59.09           O
ATOM   4206  N   SER A 517      -4.919  -1.862  24.499  1.00 76.34           N
ATOM   4207  CA  SER A 517      -6.169  -1.879  25.243  1.00 76.34           C
ATOM   4208  C   SER A 517      -6.242  -0.627  26.100  1.00 76.34           C
ATOM   4209  O   SER A 517      -5.209  -0.153  26.588  1.00 76.34           O
ATOM   4210  CB  SER A 517      -6.285  -3.131  26.125  1.00 76.34           C
ATOM   4211  OG  SER A 517      -6.246  -4.312  25.343  1.00 76.34           O
ATOM   4212  N   PRO A 518      -7.438  -0.066  26.298  1.00 87.93           N
ATOM   4213  CA  PRO A 518      -7.561   1.129  27.144  1.00 87.93           C
ATOM   4214  C   PRO A 518      -7.252   0.839  28.605  1.00 87.93           C
ATOM   4215  O   PRO A 518      -8.091   0.300  29.333  1.00 87.93           O
ATOM   4216  CB  PRO A 518      -9.023   1.548  26.948  1.00 87.93           C
ATOM   4217  CG  PRO A 518      -9.724   0.295  26.538  1.00 87.93           C
ATOM   4218  CD  PRO A 518      -8.730  -0.477  25.723  1.00 87.93           C
ATOM   4219  N   ILE A 519      -6.041   1.197  29.042  1.00 88.62           N
ATOM   4220  CA  ILE A 519      -5.621   0.932  30.417  1.00 88.62           C
ATOM   4221  C   ILE A 519      -6.215   1.905  31.421  1.00 88.62           C
ATOM   4222  O   ILE A 519      -6.124   1.661  32.631  1.00 88.62           O
ATOM   4223  CB  ILE A 519      -4.086   0.967  30.536  1.00 88.62           C
ATOM   4224  CG1 ILE A 519      -3.550   2.329  30.091  1.00 88.62           C
ATOM   4225  CG2 ILE A 519      -3.463  -0.152  29.714  1.00 88.62           C
ATOM   4226  CD1 ILE A 519      -2.043   2.444  30.152  1.00 88.62           C
ATOM   4227  N   PHE A 520      -6.819   2.998  30.960  1.00 92.85           N
ATOM   4228  CA  PHE A 520      -7.407   3.996  31.843  1.00 92.85           C
ATOM   4229  C   PHE A 520      -8.871   3.716  32.161  1.00 92.85           C
ATOM   4230  O   PHE A 520      -9.530   4.559  32.778  1.00 92.85           O
ATOM   4231  CB  PHE A 520      -7.268   5.391  31.227  1.00 92.85           C
ATOM   4232  CG  PHE A 520      -5.848   5.787  30.936  1.00 92.85           C
ATOM   4233  CD1 PHE A 520      -5.063   6.372  31.916  1.00 92.85           C
ATOM   4234  CD2 PHE A 520      -5.299   5.576  29.682  1.00 92.85           C
ATOM   4235  CE1 PHE A 520      -3.757   6.738  31.651  1.00 92.85           C
ATOM   4236  CE2 PHE A 520      -3.993   5.940  29.411  1.00 92.85           C
ATOM   4237  CZ  PHE A 520      -3.222   6.522  30.397  1.00 92.85           C
ATOM   4238  N   TRP A 521      -9.394   2.556  31.756  1.00 95.02           N
ATOM   4239  CA  TRP A 521     -10.785   2.205  32.018  1.00 95.02           C
ATOM   4240  C   TRP A 521     -10.926   0.739  32.411  1.00 95.02           C
ATOM   4241  O   TRP A 521     -11.926   0.096  32.072  1.00 95.02           O
ATOM   4242  CB  TRP A 521     -11.668   2.506  30.805  1.00 95.02           C
ATOM   4243  CG  TRP A 521     -11.788   3.966  30.490  1.00 95.02           C
ATOM   4244  CD1 TRP A 521     -12.741   4.828  30.951  1.00 95.02           C
ATOM   4245  CD2 TRP A 521     -10.927   4.736  29.643  1.00 95.02           C
ATOM   4246  NE1 TRP A 521     -12.525   6.087  30.445  1.00 95.02           N
ATOM   4247  CE2 TRP A 521     -11.417   6.057  29.639  1.00 95.02           C
ATOM   4248  CE3 TRP A 521      -9.788   4.437  28.889  1.00 95.02           C
ATOM   4249  CZ2 TRP A 521     -10.809   7.077  28.910  1.00 95.02           C
ATOM   4250  CZ3 TRP A 521      -9.186   5.451  28.166  1.00 95.02           C
ATOM   4251  CH2 TRP A 521      -9.697   6.755  28.182  1.00 95.02           C
ATOM   4252  N   TYR A 522      -9.943   0.195  33.123  1.00 93.02           N
ATOM   4253  CA  TYR A 522      -9.958  -1.194  33.552  1.00 93.02           C
ATOM   4254  C   TYR A 522      -9.927  -1.276  35.073  1.00 93.02           C
ATOM   4255  O   TYR A 522      -9.518  -0.338  35.762  1.00 93.02           O
ATOM   4256  CB  TYR A 522      -8.776  -1.974  32.962  1.00 93.02           C
ATOM   4257  CG  TYR A 522      -8.927  -2.304  31.494  1.00 93.02           C
ATOM   4258  CD1 TYR A 522     -10.177  -2.308  30.889  1.00 93.02           C
ATOM   4259  CD2 TYR A 522      -7.821  -2.617  30.715  1.00 93.02           C
ATOM   4260  CE1 TYR A 522     -10.321  -2.610  29.548  1.00 93.02           C
ATOM   4261  CE2 TYR A 522      -7.955  -2.922  29.374  1.00 93.02           C
ATOM   4262  CZ  TYR A 522      -9.207  -2.917  28.795  1.00 93.02           C
ATOM   4263  OH  TYR A 522      -9.346  -3.219  27.460  1.00 93.02           O
ATOM   4264  N   ALA A 523     -10.367  -2.421  35.586  1.00 93.47           N
ATOM   4265  CA  ALA A 523     -10.410  -2.661  37.017  1.00 93.47           C
ATOM   4266  C   ALA A 523      -9.058  -3.155  37.522  1.00 93.47           C
ATOM   4267  O   ALA A 523      -8.255  -3.689  36.753  1.00 93.47           O
ATOM   4268  CB  ALA A 523     -11.499  -3.680  37.341  1.00 93.47           C
ATOM   4269  N   PRO A 524      -8.774  -2.972  38.817  1.00 91.00           N
ATOM   4270  CA  PRO A 524      -7.506  -3.493  39.359  1.00 91.00           C
ATOM   4271  C   PRO A 524      -7.360  -4.996  39.207  1.00 91.00           C
ATOM   4272  O   PRO A 524      -6.276  -5.477  38.855  1.00 91.00           O
ATOM   4273  CB  PRO A 524      -7.560  -3.071  40.834  1.00 91.00           C
ATOM   4274  CG  PRO A 524      -8.472  -1.893  40.857  1.00 91.00           C
ATOM   4275  CD  PRO A 524      -9.509  -2.167  39.808  1.00 91.00           C
ATOM   4276  N   GLU A 525      -8.427  -5.757  39.463  1.00 90.70           N
ATOM   4277  CA  GLU A 525      -8.369  -7.201  39.267  1.00 90.70           C
ATOM   4278  C   GLU A 525      -8.382  -7.581  37.793  1.00 90.70           C
ATOM   4279  O   GLU A 525      -8.014  -8.710  37.453  1.00 90.70           O
ATOM   4280  CB  GLU A 525      -9.530  -7.885  39.993  1.00 90.70           C
ATOM   4281  CG  GLU A 525     -10.912  -7.547  39.447  1.00 90.70           C
ATOM   4282  CD  GLU A 525     -11.445  -6.222  39.962  1.00 90.70           C
ATOM   4283  OE1 GLU A 525     -10.742  -5.560  40.754  1.00 90.70           O
ATOM   4284  OE2 GLU A 525     -12.571  -5.845  39.575  1.00 90.70           O
ATOM   4285  N   SER A 526      -8.796  -6.667  36.914  1.00 90.82           N
ATOM   4286  CA  SER A 526      -8.789  -6.923  35.480  1.00 90.82           C
ATOM   4287  C   SER A 526      -7.437  -6.647  34.836  1.00 90.82           C
ATOM   4288  O   SER A 526      -7.272  -6.917  33.642  1.00 90.82           O
ATOM   4289  CB  SER A 526      -9.866  -6.082  34.791  1.00 90.82           C
ATOM   4290  OG  SER A 526     -11.154  -6.390  35.294  1.00 90.82           O
ATOM   4291  N   LEU A 527      -6.475  -6.117  35.590  1.00 87.19           N
ATOM   4292  CA  LEU A 527      -5.134  -5.848  35.086  1.00 87.19           C
ATOM   4293  C   LEU A 527      -4.110  -6.857  35.591  1.00 87.19           C
ATOM   4294  O   LEU A 527      -3.376  -7.447  34.794  1.00 87.19           O
ATOM   4295  CB  LEU A 527      -4.700  -4.428  35.470  1.00 87.19           C
ATOM   4296  CG  LEU A 527      -5.479  -3.281  34.824  1.00 87.19           C
ATOM   4297  CD1 LEU A 527      -4.986  -1.939  35.343  1.00 87.19           C
ATOM   4298  CD2 LEU A 527      -5.364  -3.347  33.310  1.00 87.19           C
ATOM   4299  N   THR A 528      -4.049  -7.069  36.906  1.00 83.50           N
ATOM   4300  CA  THR A 528      -3.109  -8.019  37.488  1.00 83.50           C
ATOM   4301  C   THR A 528      -3.460  -9.444  37.081  1.00 83.50           C
ATOM   4302  O   THR A 528      -2.706 -10.090  36.346  1.00 83.50           O
ATOM   4303  CB  THR A 528      -3.091  -7.895  39.013  1.00 83.50           C
ATOM   4304  OG1 THR A 528      -4.400  -8.162  39.533  1.00 83.50           O
ATOM   4305  CG2 THR A 528      -2.663  -6.495  39.428  1.00 83.50           C
ATOM   4306  N   GLU A 529      -4.604  -9.941  37.553  1.00 82.85           N
ATOM   4307  CA  GLU A 529      -5.042 -11.285  37.199  1.00 82.85           C
ATOM   4308  C   GLU A 529      -5.660 -11.354  35.810  1.00 82.85           C
ATOM   4309  O   GLU A 529      -5.742 -12.448  35.240  1.00 82.85           O
ATOM   4310  CB  GLU A 529      -6.044 -11.802  38.234  1.00 82.85           C
ATOM   4311  CG  GLU A 529      -5.493 -11.879  39.648  1.00 82.85           C
ATOM   4312  CD  GLU A 529      -6.513 -12.392  40.644  1.00 82.85           C
ATOM   4313  OE1 GLU A 529      -7.654 -12.687  40.230  1.00 82.85           O
ATOM   4314  OE2 GLU A 529      -6.175 -12.501  41.842  1.00 82.85           O
ATOM   4315  N   SER A 530      -6.092 -10.217  35.259  1.00 86.97           N
ATOM   4316  CA  SER A 530      -6.708 -10.153  33.932  1.00 86.97           C
ATOM   4317  C   SER A 530      -7.919 -11.082  33.844  1.00 86.97           C
ATOM   4318  O   SER A 530      -8.036 -11.909  32.937  1.00 86.97           O
ATOM   4319  CB  SER A 530      -5.689 -10.470  32.834  1.00 86.97           C
ATOM   4320  OG  SER A 530      -4.615  -9.546  32.854  1.00 86.97           O
ATOM   4321  N   LYS A 531      -8.830 -10.936  34.803  1.00 89.78           N
ATOM   4322  CA  LYS A 531     -10.034 -11.758  34.897  1.00 89.78           C
ATOM   4323  C   LYS A 531     -11.246 -10.829  34.875  1.00 89.78           C
ATOM   4324  O   LYS A 531     -11.723 -10.386  35.923  1.00 89.78           O
ATOM   4325  CB  LYS A 531     -10.010 -12.622  36.158  1.00 89.78           C
ATOM   4326  CG  LYS A 531      -8.819 -13.563  36.242  1.00 89.78           C
ATOM   4327  CD  LYS A 531      -8.841 -14.368  37.531  1.00 89.78           C
ATOM   4328  CE  LYS A 531      -7.649 -15.307  37.617  1.00 89.78           C
ATOM   4329  NZ  LYS A 531      -7.658 -16.104  38.874  1.00 89.78           N
ATOM   4330  N   PHE A 532     -11.741 -10.538  33.675  1.00 92.81           N
ATOM   4331  CA  PHE A 532     -12.923  -9.702  33.526  1.00 92.81           C
ATOM   4332  C   PHE A 532     -14.176 -10.484  33.901  1.00 92.81           C
ATOM   4333  O   PHE A 532     -14.303 -11.671  33.586  1.00 92.81           O
ATOM   4334  CB  PHE A 532     -13.038  -9.186  32.091  1.00 92.81           C
ATOM   4335  CG  PHE A 532     -11.968  -8.203  31.712  1.00 92.81           C
ATOM   4336  CD1 PHE A 532     -10.745  -8.639  31.230  1.00 92.81           C
ATOM   4337  CD2 PHE A 532     -12.187  -6.840  31.832  1.00 92.81           C
ATOM   4338  CE1 PHE A 532      -9.759  -7.736  30.879  1.00 92.81           C
ATOM   4339  CE2 PHE A 532     -11.206  -5.932  31.482  1.00 92.81           C
ATOM   4340  CZ  PHE A 532      -9.990  -6.381  31.005  1.00 92.81           C
ATOM   4341  N   SER A 533     -15.100  -9.811  34.574  1.00 94.63           N
ATOM   4342  CA  SER A 533     -16.346 -10.434  35.005  1.00 94.63           C
ATOM   4343  C   SER A 533     -17.436  -9.366  34.999  1.00 94.63           C
ATOM   4344  O   SER A 533     -17.315  -8.341  34.320  1.00 94.63           O
ATOM   4345  CB  SER A 533     -16.164 -11.100  36.380  1.00 94.63           C
ATOM   4346  OG  SER A 533     -15.780 -10.152  37.360  1.00 94.63           O
ATOM   4347  N   VAL A 534     -18.507  -9.605  35.759  1.00 95.03           N
ATOM   4348  CA  VAL A 534     -19.598  -8.638  35.827  1.00 95.03           C
ATOM   4349  C   VAL A 534     -19.175  -7.411  36.625  1.00 95.03           C
ATOM   4350  O   VAL A 534     -19.490  -6.273  36.255  1.00 95.03           O
ATOM   4351  CB  VAL A 534     -20.857  -9.296  36.420  1.00 95.03           C
ATOM   4352  CG1 VAL A 534     -22.015  -8.310  36.439  1.00 95.03           C
ATOM   4353  CG2 VAL A 534     -21.224 -10.544  35.633  1.00 95.03           C
ATOM   4354  N   ALA A 535     -18.452  -7.618  37.728  1.00 95.88           N
ATOM   4355  CA  ALA A 535     -17.990  -6.507  38.548  1.00 95.88           C
ATOM   4356  C   ALA A 535     -16.852  -5.728  37.903  1.00 95.88           C
ATOM   4357  O   ALA A 535     -16.509  -4.647  38.395  1.00 95.88           O
ATOM   4358  CB  ALA A 535     -17.552  -7.016  39.923  1.00 95.88           C
ATOM   4359  N   SER A 536     -16.259  -6.245  36.823  1.00 96.24           N
ATOM   4360  CA  SER A 536     -15.180  -5.524  36.158  1.00 96.24           C
ATOM   4361  C   SER A 536     -15.692  -4.283  35.438  1.00 96.24           C
ATOM   4362  O   SER A 536     -14.972  -3.283  35.342  1.00 96.24           O
ATOM   4363  CB  SER A 536     -14.458  -6.447  35.177  1.00 96.24           C
ATOM   4364  OG  SER A 536     -15.346  -6.933  34.186  1.00 96.24           O
ATOM   4365  N   ASP A 537     -16.924  -4.327  34.927  1.00 96.80           N
ATOM   4366  CA  ASP A 537     -17.498  -3.174  34.246  1.00 96.80           C
ATOM   4367  C   ASP A 537     -17.983  -2.103  35.212  1.00 96.80           C
ATOM   4368  O   ASP A 537     -18.247  -0.974  34.783  1.00 96.80           O
ATOM   4369  CB  ASP A 537     -18.655  -3.617  33.346  1.00 96.80           C
ATOM   4370  CG  ASP A 537     -18.222  -4.615  32.291  1.00 96.80           C
ATOM   4371  OD1 ASP A 537     -17.020  -4.953  32.247  1.00 96.80           O
ATOM   4372  OD2 ASP A 537     -19.083  -5.063  31.505  1.00 96.80           O
ATOM   4373  N   VAL A 538     -18.108  -2.428  36.501  1.00 97.90           N
ATOM   4374  CA  VAL A 538     -18.541  -1.433  37.477  1.00 97.90           C
ATOM   4375  C   VAL A 538     -17.437  -0.417  37.737  1.00 97.90           C
ATOM   4376  O   VAL A 538     -17.714   0.760  37.998  1.00 97.90           O
ATOM   4377  CB  VAL A 538     -18.991  -2.127  38.776  1.00 97.90           C
ATOM   4378  CG1 VAL A 538     -19.597  -1.117  39.742  1.00 97.90           C
ATOM   4379  CG2 VAL A 538     -19.982  -3.239  38.468  1.00 97.90           C
ATOM   4380  N   TRP A 539     -16.174  -0.845  37.666  1.00 97.84           N
ATOM   4381  CA  TRP A 539     -15.065   0.079  37.882  1.00 97.84           C
ATOM   4382  C   TRP A 539     -14.993   1.124  36.775  1.00 97.84           C
ATOM   4383  O   TRP A 539     -14.651   2.285  37.029  1.00 97.84           O
ATOM   4384  CB  TRP A 539     -13.750  -0.695  37.977  1.00 97.84           C
ATOM   4385  CG  TRP A 539     -12.562   0.161  38.304  1.00 97.84           C
ATOM   4386  CD1 TRP A 539     -11.829   0.915  37.434  1.00 97.84           C
ATOM   4387  CD2 TRP A 539     -11.963   0.341  39.593  1.00 97.84           C
ATOM   4388  NE1 TRP A 539     -10.815   1.558  38.102  1.00 97.84           N
ATOM   4389  CE2 TRP A 539     -10.875   1.221  39.428  1.00 97.84           C
ATOM   4390  CE3 TRP A 539     -12.242  -0.155  40.870  1.00 97.84           C
ATOM   4391  CZ2 TRP A 539     -10.067   1.616  40.492  1.00 97.84           C
ATOM   4392  CZ3 TRP A 539     -11.437   0.238  41.925  1.00 97.84           C
ATOM   4393  CH2 TRP A 539     -10.364   1.115  41.730  1.00 97.84           C
ATOM   4394  N   SER A 540     -15.312   0.732  35.540  1.00 97.81           N
ATOM   4395  CA  SER A 540     -15.276   1.663  34.420  1.00 97.81           C
ATOM   4396  C   SER A 540     -16.464   2.615  34.408  1.00 97.81           C
ATOM   4397  O   SER A 540     -16.430   3.617  33.684  1.00 97.81           O
ATOM   4398  CB  SER A 540     -15.220   0.895  33.098  1.00 97.81           C
ATOM   4399  OG  SER A 540     -14.069   0.072  33.035  1.00 97.81           O
ATOM   4400  N   PHE A 541     -17.510   2.329  35.187  1.00 97.83           N
ATOM   4401  CA  PHE A 541     -18.671   3.213  35.217  1.00 97.83           C
ATOM   4402  C   PHE A 541     -18.366   4.518  35.940  1.00 97.83           C
ATOM   4403  O   PHE A 541     -18.922   5.564  35.585  1.00 97.83           O
ATOM   4404  CB  PHE A 541     -19.855   2.503  35.874  1.00 97.83           C
ATOM   4405  CG  PHE A 541     -21.107   3.332  35.925  1.00 97.83           C
ATOM   4406  CD1 PHE A 541     -21.928   3.438  34.814  1.00 97.83           C
ATOM   4407  CD2 PHE A 541     -21.467   4.000  37.084  1.00 97.83           C
ATOM   4408  CE1 PHE A 541     -23.082   4.199  34.858  1.00 97.83           C
ATOM   4409  CE2 PHE A 541     -22.618   4.762  37.134  1.00 97.83           C
ATOM   4410  CZ  PHE A 541     -23.427   4.861  36.019  1.00 97.83           C
ATOM   4411  N   GLY A 542     -17.494   4.481  36.949  1.00 97.41           N
ATOM   4412  CA  GLY A 542     -17.150   5.697  37.664  1.00 97.41           C
ATOM   4413  C   GLY A 542     -16.309   6.655  36.847  1.00 97.41           C
ATOM   4414  O   GLY A 542     -16.348   7.868  37.073  1.00 97.41           O
ATOM   4415  N   VAL A 543     -15.539   6.133  35.890  1.00 97.39           N
ATOM   4416  CA  VAL A 543     -14.718   6.996  35.048  1.00 97.39           C
ATOM   4417  C   VAL A 543     -15.579   7.700  34.006  1.00 97.39           C
ATOM   4418  O   VAL A 543     -15.320   8.854  33.643  1.00 97.39           O
ATOM   4419  CB  VAL A 543     -13.585   6.182  34.395  1.00 97.39           C
ATOM   4420  CG1 VAL A 543     -12.613   7.104  33.675  1.00 97.39           C
ATOM   4421  CG2 VAL A 543     -12.863   5.346  35.441  1.00 97.39           C
ATOM   4422  N   VAL A 544     -16.616   7.021  33.511  1.00 96.87           N
ATOM   4423  CA  VAL A 544     -17.513   7.638  32.539  1.00 96.87           C
ATOM   4424  C   VAL A 544     -18.320   8.754  33.192  1.00 96.87           C
ATOM   4425  O   VAL A 544     -18.513   9.825  32.604  1.00 96.87           O
ATOM   4426  CB  VAL A 544     -18.426   6.572  31.906  1.00 96.87           C
ATOM   4427  CG1 VAL A 544     -19.396   7.213  30.925  1.00 96.87           C
ATOM   4428  CG2 VAL A 544     -17.592   5.503  31.216  1.00 96.87           C
ATOM   4429  N   LEU A 545     -18.799   8.526  34.417  1.00 96.31           N
ATOM   4430  CA  LEU A 545     -19.550   9.559  35.123  1.00 96.31           C
ATOM   4431  C   LEU A 545     -18.656  10.726  35.525  1.00 96.31           C
ATOM   4432  O   LEU A 545     -19.139  11.855  35.665  1.00 96.31           O
ATOM   4433  CB  LEU A 545     -20.234   8.959  36.352  1.00 96.31           C
ATOM   4434  CG  LEU A 545     -21.164   9.868  37.158  1.00 96.31           C
ATOM   4435  CD1 LEU A 545     -22.312  10.366  36.294  1.00 96.31           C
ATOM   4436  CD2 LEU A 545     -21.688   9.145  38.390  1.00 96.31           C
ATOM   4437  N   TYR A 546     -17.357  10.477  35.706  1.00 96.31           N
ATOM   4438  CA  TYR A 546     -16.443  11.550  36.084  1.00 96.31           C
ATOM   4439  C   TYR A 546     -16.248  12.550  34.952  1.00 96.31           C
ATOM   4440  O   TYR A 546     -16.011  13.736  35.209  1.00 96.31           O
ATOM   4441  CB  TYR A 546     -15.098  10.962  36.514  1.00 96.31           C
ATOM   4442  CG  TYR A 546     -14.082  11.994  36.955  1.00 96.31           C
ATOM   4443  CD1 TYR A 546     -14.099  12.504  38.247  1.00 96.31           C
ATOM   4444  CD2 TYR A 546     -13.103  12.451  36.083  1.00 96.31           C
ATOM   4445  CE1 TYR A 546     -13.172  13.445  38.655  1.00 96.31           C
ATOM   4446  CE2 TYR A 546     -12.173  13.392  36.482  1.00 96.31           C
ATOM   4447  CZ  TYR A 546     -12.211  13.885  37.769  1.00 96.31           C
ATOM   4448  OH  TYR A 546     -11.287  14.821  38.172  1.00 96.31           O
ATOM   4449  N   GLU A 547     -16.343  12.099  33.701  1.00 95.78           N
ATOM   4450  CA  GLU A 547     -16.166  12.985  32.557  1.00 95.78           C
ATOM   4451  C   GLU A 547     -17.435  13.742  32.187  1.00 95.78           C
ATOM   4452  O   GLU A 547     -17.367  14.661  31.364  1.00 95.78           O
ATOM   4453  CB  GLU A 547     -15.676  12.188  31.345  1.00 95.78           C
ATOM   4454  CG  GLU A 547     -14.365  11.454  31.572  1.00 95.78           C
ATOM   4455  CD  GLU A 547     -13.863  10.759  30.321  1.00 95.78           C
ATOM   4456  OE1 GLU A 547     -14.411  11.027  29.231  1.00 95.78           O
ATOM   4457  OE2 GLU A 547     -12.921   9.946  30.427  1.00 95.78           O
ATOM   4458  N   LEU A 548     -18.581  13.383  32.767  1.00 94.64           N
ATOM   4459  CA  LEU A 548     -19.824  14.075  32.442  1.00 94.64           C
ATOM   4460  C   LEU A 548     -19.903  15.437  33.121  1.00 94.64           C
ATOM   4461  O   LEU A 548     -20.305  16.423  32.493  1.00 94.64           O
ATOM   4462  CB  LEU A 548     -21.024  13.213  32.837  1.00 94.64           C
ATOM   4463  CG  LEU A 548     -21.140  11.853  32.145  1.00 94.64           C
ATOM   4464  CD1 LEU A 548     -22.384  11.115  32.613  1.00 94.64           C
ATOM   4465  CD2 LEU A 548     -21.146  12.017  30.633  1.00 94.64           C
ATOM   4466  N   PHE A 549     -19.524  15.513  34.399  1.00 93.68           N
ATOM   4467  CA  PHE A 549     -19.577  16.787  35.108  1.00 93.68           C
ATOM   4468  C   PHE A 549     -18.463  17.726  34.665  1.00 93.68           C
ATOM   4469  O   PHE A 549     -18.635  18.950  34.705  1.00 93.68           O
ATOM   4470  CB  PHE A 549     -19.507  16.552  36.617  1.00 93.68           C
ATOM   4471  CG  PHE A 549     -20.673  15.779  37.165  1.00 93.68           C
ATOM   4472  CD1 PHE A 549     -20.622  14.398  37.265  1.00 93.68           C
ATOM   4473  CD2 PHE A 549     -21.821  16.434  37.579  1.00 93.68           C
ATOM   4474  CE1 PHE A 549     -21.694  13.685  37.768  1.00 93.68           C
ATOM   4475  CE2 PHE A 549     -22.897  15.726  38.083  1.00 93.68           C
ATOM   4476  CZ  PHE A 549     -22.833  14.350  38.177  1.00 93.68           C
ATOM   4477  N   THR A 550     -17.323  17.181  34.244  1.00 92.02           N
ATOM   4478  CA  THR A 550     -16.210  17.994  33.771  1.00 92.02           C
ATOM   4479  C   THR A 550     -16.322  18.350  32.294  1.00 92.02           C
ATOM   4480  O   THR A 550     -15.458  19.074  31.785  1.00 92.02           O
ATOM   4481  CB  THR A 550     -14.884  17.271  34.023  1.00 92.02           C
ATOM   4482  OG1 THR A 550     -14.877  16.021  33.323  1.00 92.02           O
ATOM   4483  CG2 THR A 550     -14.693  17.014  35.511  1.00 92.02           C
ATOM   4484  N   TYR A 551     -17.352  17.857  31.603  1.00 88.41           N
ATOM   4485  CA  TYR A 551     -17.581  18.140  30.184  1.00 88.41           C
ATOM   4486  C   TYR A 551     -16.400  17.707  29.318  1.00 88.41           C
ATOM   4487  O   TYR A 551     -16.184  18.255  28.234  1.00 88.41           O
ATOM   4488  CB  TYR A 551     -17.897  19.622  29.956  1.00 88.41           C
ATOM   4489  CG  TYR A 551     -19.107  20.114  30.716  1.00 88.41           C
ATOM   4490  CD1 TYR A 551     -18.974  20.695  31.971  1.00 88.41           C
ATOM   4491  CD2 TYR A 551     -20.383  19.996  30.181  1.00 88.41           C
ATOM   4492  CE1 TYR A 551     -20.078  21.146  32.670  1.00 88.41           C
ATOM   4493  CE2 TYR A 551     -21.493  20.443  30.873  1.00 88.41           C
ATOM   4494  CZ  TYR A 551     -21.334  21.017  32.116  1.00 88.41           C
ATOM   4495  OH  TYR A 551     -22.436  21.464  32.809  1.00 88.41           O
ATOM   4496  N   ILE A 552     -15.641  16.718  29.793  1.00 85.77           N
ATOM   4497  CA  ILE A 552     -14.475  16.180  29.095  1.00 85.77           C
ATOM   4498  C   ILE A 552     -13.489  17.302  28.793  1.00 85.77           C
ATOM   4499  O   ILE A 552     -13.482  17.860  27.689  1.00 85.77           O
ATOM   4500  CB  ILE A 552     -14.884  15.435  27.811  1.00 85.77           C
ATOM   4501  CG1 ILE A 552     -15.997  14.430  28.112  1.00 85.77           C
ATOM   4502  CG2 ILE A 552     -13.686  14.720  27.203  1.00 85.77           C
ATOM   4503  CD1 ILE A 552     -16.451  13.640  26.906  1.00 85.77           C
ATOM   4504  N   GLU A 553     -12.653  17.638  29.770  1.00 84.99           N
ATOM   4505  CA  GLU A 553     -11.654  18.687  29.630  1.00 84.99           C
ATOM   4506  C   GLU A 553     -10.274  18.064  29.474  1.00 84.99           C
ATOM   4507  O   GLU A 553      -9.959  17.059  30.120  1.00 84.99           O
ATOM   4508  CB  GLU A 553     -11.677  19.629  30.839  1.00 84.99           C
ATOM   4509  CG  GLU A 553     -10.761  20.836  30.710  1.00 84.99           C
ATOM   4510  CD  GLU A 553     -10.896  21.794  31.877  1.00 84.99           C
ATOM   4511  OE1 GLU A 553     -11.744  21.543  32.760  1.00 84.99           O
ATOM   4512  OE2 GLU A 553     -10.155  22.799  31.912  1.00 84.99           O
ATOM   4513  N   LYS A 554      -9.453  18.665  28.609  1.00 83.80           N
ATOM   4514  CA  LYS A 554      -8.120  18.127  28.358  1.00 83.80           C
ATOM   4515  C   LYS A 554      -7.221  18.242  29.582  1.00 83.80           C
ATOM   4516  O   LYS A 554      -6.331  17.407  29.775  1.00 83.80           O
ATOM   4517  CB  LYS A 554      -7.482  18.839  27.164  1.00 83.80           C
ATOM   4518  CG  LYS A 554      -8.261  18.694  25.867  1.00 83.80           C
ATOM   4519  CD  LYS A 554      -7.571  19.422  24.725  1.00 83.80           C
ATOM   4520  CE  LYS A 554      -8.350  19.279  23.428  1.00 83.80           C
ATOM   4521  NZ  LYS A 554      -7.686  19.990  22.300  1.00 83.80           N
ATOM   4522  N   SER A 555      -7.434  19.259  30.416  1.00 84.84           N
ATOM   4523  CA  SER A 555      -6.631  19.452  31.615  1.00 84.84           C
ATOM   4524  C   SER A 555      -7.170  18.696  32.823  1.00 84.84           C
ATOM   4525  O   SER A 555      -6.455  18.571  33.823  1.00 84.84           O
ATOM   4526  CB  SER A 555      -6.532  20.944  31.952  1.00 84.84           C
ATOM   4527  OG  SER A 555      -7.812  21.498  32.196  1.00 84.84           O
ATOM   4528  N   LYS A 556      -8.403  18.193  32.757  1.00 87.69           N
ATOM   4529  CA  LYS A 556      -9.006  17.451  33.859  1.00 87.69           C
ATOM   4530  C   LYS A 556      -9.495  16.083  33.398  1.00 87.69           C
ATOM   4531  O   LYS A 556     -10.454  15.539  33.954  1.00 87.69           O
ATOM   4532  CB  LYS A 556     -10.151  18.243  34.491  1.00 87.69           C
ATOM   4533  CG  LYS A 556      -9.728  19.573  35.094  1.00 87.69           C
ATOM   4534  CD  LYS A 556     -10.909  20.293  35.724  1.00 87.69           C
ATOM   4535  CE  LYS A 556     -10.488  21.624  36.325  1.00 87.69           C
ATOM   4536  NZ  LYS A 556     -11.635  22.341  36.946  1.00 87.69           N
ATOM   4537  N   SER A 557      -8.848  15.514  32.383  1.00 91.31           N
ATOM   4538  CA  SER A 557      -9.243  14.208  31.884  1.00 91.31           C
ATOM   4539  C   SER A 557      -8.662  13.099  32.761  1.00 91.31           C
ATOM   4540  O   SER A 557      -7.608  13.275  33.378  1.00 91.31           O
ATOM   4541  CB  SER A 557      -8.777  14.024  30.444  1.00 91.31           C
ATOM   4542  OG  SER A 557      -7.367  14.115  30.347  1.00 91.31           O
ATOM   4543  N   PRO A 558      -9.343  11.959  32.845  1.00 92.71           N
ATOM   4544  CA  PRO A 558      -8.823  10.827  33.628  1.00 92.71           C
ATOM   4545  C   PRO A 558      -7.436  10.394  33.176  1.00 92.71           C
ATOM   4546  O   PRO A 558      -6.605  10.034  34.023  1.00 92.71           O
ATOM   4547  CB  PRO A 558      -9.869   9.726  33.394  1.00 92.71           C
ATOM   4548  CG  PRO A 558     -11.131  10.479  33.144  1.00 92.71           C
ATOM   4549  CD  PRO A 558     -10.732  11.733  32.405  1.00 92.71           C
ATOM   4550  N   PRO A 559      -7.129  10.395  31.868  1.00 91.22           N
ATOM   4551  CA  PRO A 559      -5.729  10.143  31.481  1.00 91.22           C
ATOM   4552  C   PRO A 559      -4.759  11.186  32.008  1.00 91.22           C
ATOM   4553  O   PRO A 559      -3.585  10.868  32.231  1.00 91.22           O
ATOM   4554  CB  PRO A 559      -5.782  10.145  29.947  1.00 91.22           C
ATOM   4555  CG  PRO A 559      -7.155   9.726  29.631  1.00 91.22           C
ATOM   4556  CD  PRO A 559      -8.006  10.374  30.679  1.00 91.22           C
ATOM   4557  N   ALA A 560      -5.212  12.422  32.215  1.00 89.51           N
ATOM   4558  CA  ALA A 560      -4.350  13.466  32.753  1.00 89.51           C
ATOM   4559  C   ALA A 560      -4.312  13.471  34.274  1.00 89.51           C
ATOM   4560  O   ALA A 560      -3.292  13.854  34.859  1.00 89.51           O
ATOM   4561  CB  ALA A 560      -4.803  14.839  32.250  1.00 89.51           C
ATOM   4562  N   GLU A 561      -5.398  13.055  34.930  1.00 91.40           N
ATOM   4563  CA  GLU A 561      -5.411  13.020  36.388  1.00 91.40           C
ATOM   4564  C   GLU A 561      -4.572  11.870  36.931  1.00 91.40           C
ATOM   4565  O   GLU A 561      -3.977  11.994  38.008  1.00 91.40           O
ATOM   4566  CB  GLU A 561      -6.847  12.917  36.901  1.00 91.40           C
ATOM   4567  CG  GLU A 561      -7.723  14.112  36.553  1.00 91.40           C
ATOM   4568  CD  GLU A 561      -7.311  15.376  37.286  1.00 91.40           C
ATOM   4569  OE1 GLU A 561      -6.650  15.268  38.341  1.00 91.40           O
ATOM   4570  OE2 GLU A 561      -7.649  16.478  36.806  1.00 91.40           O
ATOM   4571  N   PHE A 562      -4.512  10.749  36.208  1.00 92.64           N
ATOM   4572  CA  PHE A 562      -3.690   9.629  36.653  1.00 92.64           C
ATOM   4573  C   PHE A 562      -2.206   9.956  36.546  1.00 92.64           C
ATOM   4574  O   PHE A 562      -1.418   9.588  37.426  1.00 92.64           O
ATOM   4575  CB  PHE A 562      -4.023   8.376  35.842  1.00 92.64           C
ATOM   4576  CG  PHE A 562      -5.375   7.797  36.146  1.00 92.64           C
ATOM   4577  CD1 PHE A 562      -5.969   7.998  37.381  1.00 92.64           C
ATOM   4578  CD2 PHE A 562      -6.051   7.049  35.197  1.00 92.64           C
ATOM   4579  CE1 PHE A 562      -7.212   7.464  37.663  1.00 92.64           C
ATOM   4580  CE2 PHE A 562      -7.295   6.513  35.473  1.00 92.64           C
ATOM   4581  CZ  PHE A 562      -7.876   6.721  36.708  1.00 92.64           C
ATOM   4582  N   MET A 563      -1.805  10.648  35.478  1.00 90.23           N
ATOM   4583  CA  MET A 563      -0.404  11.009  35.305  1.00 90.23           C
ATOM   4584  C   MET A 563       0.002  12.192  36.174  1.00 90.23           C
ATOM   4585  O   MET A 563       1.201  12.410  36.379  1.00 90.23           O
ATOM   4586  CB  MET A 563      -0.118  11.322  33.835  1.00 90.23           C
ATOM   4587  CG  MET A 563      -0.387  10.162  32.890  1.00 90.23           C
ATOM   4588  SD  MET A 563       0.619   8.713  33.261  1.00 90.23           S
ATOM   4589  CE  MET A 563       2.267   9.385  33.062  1.00 90.23           C
ATOM   4590  N   ARG A 564      -0.963  12.957  36.687  1.00 89.11           N
ATOM   4591  CA  ARG A 564      -0.627  14.103  37.526  1.00 89.11           C
ATOM   4592  C   ARG A 564      -0.203  13.661  38.922  1.00 89.11           C
ATOM   4593  O   ARG A 564       0.718  14.241  39.509  1.00 89.11           O
ATOM   4594  CB  ARG A 564      -1.815  15.062  37.603  1.00 89.11           C
ATOM   4595  CG  ARG A 564      -1.559  16.306  38.440  1.00 89.11           C
ATOM   4596  CD  ARG A 564      -2.781  17.208  38.478  1.00 89.11           C
ATOM   4597  NE  ARG A 564      -3.939  16.536  39.057  1.00 89.11           N
ATOM   4598  CZ  ARG A 564      -4.243  16.548  40.348  1.00 89.11           C
ATOM   4599  NH1 ARG A 564      -3.495  17.191  41.229  1.00 89.11           N
ATOM   4600  NH2 ARG A 564      -5.326  15.898  40.765  1.00 89.11           N
ATOM   4601  N   MET A 565      -0.858  12.636  39.467  1.00 89.29           N
ATOM   4602  CA  MET A 565      -0.545  12.153  40.805  1.00 89.29           C
ATOM   4603  C   MET A 565       0.699  11.275  40.848  1.00 89.29           C
ATOM   4604  O   MET A 565       1.169  10.953  41.945  1.00 89.29           O
ATOM   4605  CB  MET A 565      -1.737  11.380  41.375  1.00 89.29           C
ATOM   4606  CG  MET A 565      -2.992  12.220  41.550  1.00 89.29           C
ATOM   4607  SD  MET A 565      -4.394  11.268  42.166  1.00 89.29           S
ATOM   4608  CE  MET A 565      -4.628  10.105  40.824  1.00 89.29           C
ATOM   4609  N   ILE A 566       1.240  10.882  39.697  1.00 88.14           N
ATOM   4610  CA  ILE A 566       2.436  10.049  39.646  1.00 88.14           C
ATOM   4611  C   ILE A 566       3.611  10.739  38.972  1.00 88.14           C
ATOM   4612  O   ILE A 566       4.745  10.252  39.095  1.00 88.14           O
ATOM   4613  CB  ILE A 566       2.155   8.698  38.953  1.00 88.14           C
ATOM   4614  CG1 ILE A 566       1.771   8.920  37.489  1.00 88.14           C
ATOM   4615  CG2 ILE A 566       1.061   7.939  39.689  1.00 88.14           C
ATOM   4616  CD1 ILE A 566       1.455   7.644  36.739  1.00 88.14           C
ATOM   4617  N   GLY A 567       3.391  11.840  38.274  1.00 81.07           N
ATOM   4618  CA  GLY A 567       4.463  12.545  37.592  1.00 81.07           C
ATOM   4619  C   GLY A 567       4.265  12.506  36.087  1.00 81.07           C
ATOM   4620  O   GLY A 567       3.924  11.466  35.509  1.00 81.07           O
ATOM   4621  N   ASN A 568       4.481  13.654  35.442  1.00 73.29           N
ATOM   4622  CA  ASN A 568       4.333  13.785  33.997  1.00 73.29           C
ATOM   4623  C   ASN A 568       5.596  13.394  33.240  1.00 73.29           C
ATOM   4624  O   ASN A 568       5.964  14.064  32.265  1.00 73.29           O
ATOM   4625  CB  ASN A 568       3.917  15.212  33.640  1.00 73.29           C
ATOM   4626  CG  ASN A 568       2.601  15.612  34.278  1.00 73.29           C
ATOM   4627  OD1 ASN A 568       1.733  14.773  34.515  1.00 73.29           O
ATOM   4628  ND2 ASN A 568       2.448  16.901  34.560  1.00 73.29           N
ATOM   4629  N   ASP A 569       6.273  12.323  33.662  1.00 69.60           N
ATOM   4630  CA  ASP A 569       7.494  11.870  33.009  1.00 69.60           C
ATOM   4631  C   ASP A 569       7.636  10.353  33.023  1.00 69.60           C
ATOM   4632  O   ASP A 569       8.710   9.841  32.685  1.00 69.60           O
ATOM   4633  CB  ASP A 569       8.723  12.513  33.665  1.00 69.60           C
ATOM   4634  CG  ASP A 569       8.823  12.200  35.145  1.00 69.60           C
ATOM   4635  OD1 ASP A 569       7.769  12.012  35.788  1.00 69.60           O
ATOM   4636  OD2 ASP A 569       9.957  12.142  35.666  1.00 69.60           O
ATOM   4637  N   LYS A 570       6.589   9.623  33.402  1.00 69.23           N
ATOM   4638  CA  LYS A 570       6.635   8.162  33.440  1.00 69.23           C
ATOM   4639  C   LYS A 570       5.928   7.595  32.210  1.00 69.23           C
ATOM   4640  O   LYS A 570       4.929   6.879  32.291  1.00 69.23           O
ATOM   4641  CB  LYS A 570       6.014   7.647  34.736  1.00 69.23           C
ATOM   4642  CG  LYS A 570       6.722   8.121  35.995  1.00 69.23           C
ATOM   4643  CD  LYS A 570       8.170   7.658  36.021  1.00 69.23           C
ATOM   4644  CE  LYS A 570       8.874   8.122  37.286  1.00 69.23           C
ATOM   4645  NZ  LYS A 570      10.294   7.674  37.326  1.00 69.23           N
ATOM   4646  N   GLN A 571       6.477   7.937  31.049  1.00 66.24           N
ATOM   4647  CA  GLN A 571       5.932   7.492  29.778  1.00 66.24           C
ATOM   4648  C   GLN A 571       6.397   6.073  29.461  1.00 66.24           C
ATOM   4649  O   GLN A 571       7.252   5.500  30.139  1.00 66.24           O
ATOM   4650  CB  GLN A 571       6.336   8.451  28.658  1.00 66.24           C
ATOM   4651  CG  GLN A 571       5.854   9.879  28.858  1.00 66.24           C
ATOM   4652  CD  GLN A 571       6.275  10.799  27.730  1.00 66.24           C
ATOM   4653  OE1 GLN A 571       6.929  10.374  26.778  1.00 66.24           O
ATOM   4654  NE2 GLN A 571       5.899  12.069  27.831  1.00 66.24           N
ATOM   4655  N   GLY A 572       5.819   5.506  28.410  1.00 66.03           N
ATOM   4656  CA  GLY A 572       6.167   4.158  27.991  1.00 66.03           C
ATOM   4657  C   GLY A 572       5.201   3.139  28.562  1.00 66.03           C
ATOM   4658  O   GLY A 572       3.987   3.335  28.518  1.00 66.03           O
ATOM   4659  N   GLN A 573       5.746   2.047  29.098  1.00 65.71           N
ATOM   4660  CA  GLN A 573       4.951   0.980  29.689  1.00 65.71           C
ATOM   4661  C   GLN A 573       4.870   1.086  31.208  1.00 65.71           C
ATOM   4662  O   GLN A 573       4.564   0.094  31.878  1.00 65.71           O
ATOM   4663  CB  GLN A 573       5.515  -0.383  29.284  1.00 65.71           C
ATOM   4664  CG  GLN A 573       5.533  -0.627  27.784  1.00 65.71           C
ATOM   4665  CD  GLN A 573       6.093  -1.988  27.422  1.00 65.71           C
ATOM   4666  OE1 GLN A 573       6.492  -2.760  28.294  1.00 65.71           O
ATOM   4667  NE2 GLN A 573       6.124  -2.290  26.129  1.00 65.71           N
ATOM   4668  N   MET A 574       5.137   2.266  31.763  1.00 72.98           N
ATOM   4669  CA  MET A 574       5.094   2.482  33.202  1.00 72.98           C
ATOM   4670  C   MET A 574       3.782   3.093  33.674  1.00 72.98           C
ATOM   4671  O   MET A 574       3.638   3.369  34.868  1.00 72.98           O
ATOM   4672  CB  MET A 574       6.263   3.370  33.638  1.00 72.98           C
ATOM   4673  CG  MET A 574       7.623   2.709  33.495  1.00 72.98           C
ATOM   4674  SD  MET A 574       7.728   1.172  34.431  1.00 72.98           S
ATOM   4675  CE  MET A 574       7.390   1.764  36.087  1.00 72.98           C
ATOM   4676  N   ILE A 575       2.825   3.313  32.769  1.00 80.28           N
ATOM   4677  CA  ILE A 575       1.539   3.864  33.180  1.00 80.28           C
ATOM   4678  C   ILE A 575       0.736   2.831  33.960  1.00 80.28           C
ATOM   4679  O   ILE A 575       0.008   3.177  34.898  1.00 80.28           O
ATOM   4680  CB  ILE A 575       0.764   4.376  31.952  1.00 80.28           C
ATOM   4681  CG1 ILE A 575       1.632   5.338  31.139  1.00 80.28           C
ATOM   4682  CG2 ILE A 575      -0.526   5.061  32.379  1.00 80.28           C
ATOM   4683  CD1 ILE A 575       0.947   5.885  29.905  1.00 80.28           C
ATOM   4684  N   VAL A 576       0.859   1.552  33.600  1.00 80.11           N
ATOM   4685  CA  VAL A 576       0.113   0.511  34.297  1.00 80.11           C
ATOM   4686  C   VAL A 576       0.749   0.186  35.645  1.00 80.11           C
ATOM   4687  O   VAL A 576       0.041  -0.137  36.606  1.00 80.11           O
ATOM   4688  CB  VAL A 576       0.003  -0.744  33.414  1.00 80.11           C
ATOM   4689  CG1 VAL A 576      -0.933  -1.765  34.045  1.00 80.11           C
ATOM   4690  CG2 VAL A 576      -0.470  -0.369  32.018  1.00 80.11           C
ATOM   4691  N   PHE A 577       2.077   0.270  35.746  1.00 80.55           N
ATOM   4692  CA  PHE A 577       2.751  -0.079  36.993  1.00 80.55           C
ATOM   4693  C   PHE A 577       2.413   0.913  38.100  1.00 80.55           C
ATOM   4694  O   PHE A 577       2.046   0.517  39.212  1.00 80.55           O
ATOM   4695  CB  PHE A 577       4.263  -0.147  36.769  1.00 80.55           C
ATOM   4696  CG  PHE A 577       5.034  -0.628  37.967  1.00 80.55           C
ATOM   4697  CD1 PHE A 577       5.193  -1.983  38.206  1.00 80.55           C
ATOM   4698  CD2 PHE A 577       5.603   0.274  38.851  1.00 80.55           C
ATOM   4699  CE1 PHE A 577       5.902  -2.430  39.305  1.00 80.55           C
ATOM   4700  CE2 PHE A 577       6.314  -0.166  39.952  1.00 80.55           C
ATOM   4701  CZ  PHE A 577       6.463  -1.520  40.179  1.00 80.55           C
ATOM   4702  N   HIS A 578       2.532   2.211  37.814  1.00 84.05           N
ATOM   4703  CA  HIS A 578       2.231   3.230  38.811  1.00 84.05           C
ATOM   4704  C   HIS A 578       0.740   3.369  39.087  1.00 84.05           C
ATOM   4705  O   HIS A 578       0.370   3.989  40.090  1.00 84.05           O
ATOM   4706  CB  HIS A 578       2.801   4.580  38.372  1.00 84.05           C
ATOM   4707  CG  HIS A 578       4.297   4.626  38.347  1.00 84.05           C
ATOM   4708  ND1 HIS A 578       5.049   4.986  39.445  1.00 84.05           N
ATOM   4709  CD2 HIS A 578       5.182   4.357  37.358  1.00 84.05           C
ATOM   4710  CE1 HIS A 578       6.332   4.936  39.133  1.00 84.05           C
ATOM   4711  NE2 HIS A 578       6.440   4.557  37.873  1.00 84.05           N
ATOM   4712  N   LEU A 579      -0.120   2.812  38.232  1.00 87.76           N
ATOM   4713  CA  LEU A 579      -1.557   2.902  38.463  1.00 87.76           C
ATOM   4714  C   LEU A 579      -2.036   1.833  39.438  1.00 87.76           C
ATOM   4715  O   LEU A 579      -2.869   2.112  40.308  1.00 87.76           O
ATOM   4716  CB  LEU A 579      -2.311   2.790  37.138  1.00 87.76           C
ATOM   4717  CG  LEU A 579      -3.837   2.884  37.212  1.00 87.76           C
ATOM   4718  CD1 LEU A 579      -4.266   4.219  37.800  1.00 87.76           C
ATOM   4719  CD2 LEU A 579      -4.455   2.674  35.838  1.00 87.76           C
ATOM   4720  N   ILE A 580      -1.523   0.608  39.310  1.00 86.79           N
ATOM   4721  CA  ILE A 580      -1.940  -0.469  40.202  1.00 86.79           C
ATOM   4722  C   ILE A 580      -1.446  -0.213  41.620  1.00 86.79           C
ATOM   4723  O   ILE A 580      -2.163  -0.461  42.597  1.00 86.79           O
ATOM   4724  CB  ILE A 580      -1.448  -1.825  39.663  1.00 86.79           C
ATOM   4725  CG1 ILE A 580      -2.004  -2.074  38.260  1.00 86.79           C
ATOM   4726  CG2 ILE A 580      -1.850  -2.954  40.602  1.00 86.79           C
ATOM   4727  CD1 ILE A 580      -1.544  -3.377  37.642  1.00 86.79           C
ATOM   4728  N   GLU A 581      -0.217   0.292  41.758  1.00 85.31           N
ATOM   4729  CA  GLU A 581       0.322   0.575  43.084  1.00 85.31           C
ATOM   4730  C   GLU A 581      -0.419   1.722  43.760  1.00 85.31           C
ATOM   4731  O   GLU A 581      -0.578   1.719  44.986  1.00 85.31           O
ATOM   4732  CB  GLU A 581       1.815   0.889  42.986  1.00 85.31           C
ATOM   4733  CG  GLU A 581       2.497   1.121  44.325  1.00 85.31           C
ATOM   4734  CD  GLU A 581       3.973   1.437  44.181  1.00 85.31           C
ATOM   4735  OE1 GLU A 581       4.465   1.475  43.033  1.00 85.31           O
ATOM   4736  OE2 GLU A 581       4.641   1.648  45.215  1.00 85.31           O
ATOM   4737  N   LEU A 582      -0.883   2.705  42.984  1.00 90.36           N
ATOM   4738  CA  LEU A 582      -1.597   3.834  43.570  1.00 90.36           C
ATOM   4739  C   LEU A 582      -2.988   3.436  44.048  1.00 90.36           C
ATOM   4740  O   LEU A 582      -3.468   3.964  45.058  1.00 90.36           O
ATOM   4741  CB  LEU A 582      -1.688   4.977  42.558  1.00 90.36           C
ATOM   4742  CG  LEU A 582      -2.362   6.267  43.031  1.00 90.36           C
ATOM   4743  CD1 LEU A 582      -1.627   6.850  44.227  1.00 90.36           C
ATOM   4744  CD2 LEU A 582      -2.436   7.278  41.898  1.00 90.36           C
ATOM   4745  N   LEU A 583      -3.646   2.512  43.345  1.00 91.38           N
ATOM   4746  CA  LEU A 583      -4.984   2.092  43.749  1.00 91.38           C
ATOM   4747  C   LEU A 583      -4.955   1.261  45.026  1.00 91.38           C
ATOM   4748  O   LEU A 583      -5.937   1.248  45.776  1.00 91.38           O
ATOM   4749  CB  LEU A 583      -5.652   1.308  42.620  1.00 91.38           C
ATOM   4750  CG  LEU A 583      -5.939   2.087  41.335  1.00 91.38           C
ATOM   4751  CD1 LEU A 583      -6.495   1.168  40.259  1.00 91.38           C
ATOM   4752  CD2 LEU A 583      -6.895   3.239  41.606  1.00 91.38           C
ATOM   4753  N   LYS A 584      -3.848   0.565  45.290  1.00 85.10           N
ATOM   4754  CA  LYS A 584      -3.733  -0.232  46.504  1.00 85.10           C
ATOM   4755  C   LYS A 584      -3.502   0.617  47.746  1.00 85.10           C
ATOM   4756  O   LYS A 584      -3.715   0.129  48.861  1.00 85.10           O
ATOM   4757  CB  LYS A 584      -2.601  -1.252  46.362  1.00 85.10           C
ATOM   4758  CG  LYS A 584      -2.822  -2.280  45.265  1.00 85.10           C
ATOM   4759  CD  LYS A 584      -1.665  -3.263  45.191  1.00 85.10           C
ATOM   4760  CE  LYS A 584      -1.894  -4.305  44.108  1.00 85.10           C
ATOM   4761  NZ  LYS A 584      -0.767  -5.276  44.026  1.00 85.10           N
ATOM   4762  N   ASN A 585      -3.074   1.869  47.582  1.00 86.94           N
ATOM   4763  CA  ASN A 585      -2.828   2.774  48.698  1.00 86.94           C
ATOM   4764  C   ASN A 585      -3.945   3.798  48.868  1.00 86.94           C
ATOM   4765  O   ASN A 585      -3.700   4.907  49.356  1.00 86.94           O
ATOM   4766  CB  ASN A 585      -1.483   3.478  48.522  1.00 86.94           C
ATOM   4767  CG  ASN A 585      -0.321   2.507  48.453  1.00 86.94           C
ATOM   4768  OD1 ASN A 585      -0.361   1.430  49.048  1.00 86.94           O
ATOM   4769  ND2 ASN A 585       0.723   2.884  47.725  1.00 86.94           N
ATOM   4770  N   ASN A 586      -5.170   3.443  48.472  1.00 87.10           N
ATOM   4771  CA  ASN A 586      -6.342   4.315  48.570  1.00 87.10           C
ATOM   4772  C   ASN A 586      -6.104   5.631  47.822  1.00 87.10           C
ATOM   4773  O   ASN A 586      -5.973   6.709  48.405  1.00 87.10           O
ATOM   4774  CB  ASN A 586      -6.717   4.566  50.036  1.00 87.10           C
ATOM   4775  CG  ASN A 586      -7.054   3.289  50.779  1.00 87.10           C
ATOM   4776  OD1 ASN A 586      -7.547   2.326  50.191  1.00 87.10           O
ATOM   4777  ND2 ASN A 586      -6.788   3.273  52.080  1.00 87.10           N
ATOM   4778  N   GLY A 587      -6.053   5.505  46.498  1.00 90.92           N
ATOM   4779  CA  GLY A 587      -5.840   6.652  45.638  1.00 90.92           C
ATOM   4780  C   GLY A 587      -6.808   6.710  44.474  1.00 90.92           C
ATOM   4781  O   GLY A 587      -6.604   6.043  43.455  1.00 90.92           O
ATOM   4782  N   ARG A 588      -7.864   7.505  44.614  1.00 94.17           N
ATOM   4783  CA  ARG A 588      -8.885   7.657  43.591  1.00 94.17           C
ATOM   4784  C   ARG A 588      -8.850   9.078  43.031  1.00 94.17           C
ATOM   4785  O   ARG A 588      -7.915   9.848  43.280  1.00 94.17           O
ATOM   4786  CB  ARG A 588     -10.259   7.306  44.167  1.00 94.17           C
ATOM   4787  CG  ARG A 588     -10.363   5.890  44.710  1.00 94.17           C
ATOM   4788  CD  ARG A 588     -10.068   4.861  43.631  1.00 94.17           C
ATOM   4789  NE  ARG A 588     -10.198   3.497  44.129  1.00 94.17           N
ATOM   4790  CZ  ARG A 588      -9.216   2.810  44.698  1.00 94.17           C
ATOM   4791  NH1 ARG A 588      -8.011   3.332  44.859  1.00 94.17           N
ATOM   4792  NH2 ARG A 588      -9.449   1.569  45.115  1.00 94.17           N
ATOM   4793  N   LEU A 589      -9.882   9.426  42.265  1.00 94.75           N
ATOM   4794  CA  LEU A 589      -9.976  10.755  41.674  1.00 94.75           C
ATOM   4795  C   LEU A 589     -10.633  11.727  42.650  1.00 94.75           C
ATOM   4796  O   LEU A 589     -11.546  11.344  43.387  1.00 94.75           O
ATOM   4797  CB  LEU A 589     -10.779  10.714  40.377  1.00 94.75           C
ATOM   4798  CG  LEU A 589     -10.169   9.909  39.228  1.00 94.75           C
ATOM   4799  CD1 LEU A 589     -11.071   9.948  38.005  1.00 94.75           C
ATOM   4800  CD2 LEU A 589      -8.782  10.433  38.892  1.00 94.75           C
ATOM   4801  N   PRO A 590     -10.187  12.981  42.674  1.00 93.47           N
ATOM   4802  CA  PRO A 590     -10.791  13.964  43.579  1.00 93.47           C
ATOM   4803  C   PRO A 590     -12.188  14.356  43.119  1.00 93.47           C
ATOM   4804  O   PRO A 590     -12.645  14.008  42.029  1.00 93.47           O
ATOM   4805  CB  PRO A 590      -9.824  15.149  43.509  1.00 93.47           C
ATOM   4806  CG  PRO A 590      -9.192  15.029  42.163  1.00 93.47           C
ATOM   4807  CD  PRO A 590      -9.075  13.553  41.895  1.00 93.47           C
ATOM   4808  N   ARG A 591     -12.869  15.097  43.982  1.00 94.42           N
ATOM   4809  CA  ARG A 591     -14.225  15.537  43.678  1.00 94.42           C
ATOM   4810  C   ARG A 591     -14.188  16.650  42.636  1.00 94.42           C
ATOM   4811  O   ARG A 591     -13.432  17.616  42.795  1.00 94.42           O
ATOM   4812  CB  ARG A 591     -14.926  16.020  44.945  1.00 94.42           C
ATOM   4813  CG  ARG A 591     -16.350  16.503  44.721  1.00 94.42           C
ATOM   4814  CD  ARG A 591     -16.989  16.957  46.023  1.00 94.42           C
ATOM   4815  NE  ARG A 591     -16.246  18.047  46.645  1.00 94.42           N
ATOM   4816  CZ  ARG A 591     -16.582  18.625  47.790  1.00 94.42           C
ATOM   4817  NH1 ARG A 591     -17.648  18.240  48.472  1.00 94.42           N
ATOM   4818  NH2 ARG A 591     -15.828  19.614  48.263  1.00 94.42           N
ATOM   4819  N   PRO A 592     -14.971  16.552  41.564  1.00 92.67           N
ATOM   4820  CA  PRO A 592     -14.975  17.614  40.553  1.00 92.67           C
ATOM   4821  C   PRO A 592     -15.538  18.914  41.105  1.00 92.67           C
ATOM   4822  O   PRO A 592     -16.207  18.952  42.140  1.00 92.67           O
ATOM   4823  CB  PRO A 592     -15.873  17.050  39.444  1.00 92.67           C
ATOM   4824  CG  PRO A 592     -15.903  15.570  39.683  1.00 92.67           C
ATOM   4825  CD  PRO A 592     -15.802  15.405  41.167  1.00 92.67           C
ATOM   4826  N   ASP A 593     -15.254  19.997  40.385  1.00 87.44           N
ATOM   4827  CA  ASP A 593     -15.721  21.323  40.777  1.00 87.44           C
ATOM   4828  C   ASP A 593     -17.216  21.434  40.507  1.00 87.44           C
ATOM   4829  O   ASP A 593     -17.643  21.516  39.351  1.00 87.44           O
ATOM   4830  CB  ASP A 593     -14.947  22.399  40.021  1.00 87.44           C
ATOM   4831  CG  ASP A 593     -13.455  22.335  40.283  1.00 87.44           C
ATOM   4832  OD1 ASP A 593     -13.062  21.908  41.389  1.00 87.44           O
ATOM   4833  OD2 ASP A 593     -12.675  22.712  39.383  1.00 87.44           O
ATOM   4834  N   GLY A 594     -18.014  21.437  41.570  1.00 85.92           N
ATOM   4835  CA  GLY A 594     -19.452  21.532  41.452  1.00 85.92           C
ATOM   4836  C   GLY A 594     -20.202  20.221  41.523  1.00 85.92           C
ATOM   4837  O   GLY A 594     -21.395  20.195  41.198  1.00 85.92           O
ATOM   4838  N   CYS A 595     -19.551  19.141  41.933  1.00 91.37           N
ATOM   4839  CA  CYS A 595     -20.220  17.848  42.020  1.00 91.37           C
ATOM   4840  C   CYS A 595     -20.879  17.695  43.386  1.00 91.37           C
ATOM   4841  O   CYS A 595     -20.249  17.990  44.407  1.00 91.37           O
ATOM   4842  CB  CYS A 595     -19.229  16.713  41.786  1.00 91.37           C
ATOM   4843  SG  CYS A 595     -19.952  15.058  41.870  1.00 91.37           S
ATOM   4844  N   PRO A 596     -22.132  17.250  43.447  1.00 91.16           N
ATOM   4845  CA  PRO A 596     -22.791  17.071  44.744  1.00 91.16           C
ATOM   4846  C   PRO A 596     -22.136  15.967  45.560  1.00 91.16           C
ATOM   4847  O   PRO A 596     -21.396  15.124  45.048  1.00 91.16           O
ATOM   4848  CB  PRO A 596     -24.231  16.700  44.367  1.00 91.16           C
ATOM   4849  CG  PRO A 596     -24.395  17.169  42.953  1.00 91.16           C
ATOM   4850  CD  PRO A 596     -23.048  17.005  42.322  1.00 91.16           C
ATOM   4851  N   ASP A 597     -22.427  15.985  46.863  1.00 90.71           N
ATOM   4852  CA  ASP A 597     -21.862  14.981  47.758  1.00 90.71           C
ATOM   4853  C   ASP A 597     -22.511  13.617  47.557  1.00 90.71           C
ATOM   4854  O   ASP A 597     -21.880  12.588  47.821  1.00 90.71           O
ATOM   4855  CB  ASP A 597     -22.010  15.429  49.212  1.00 90.71           C
ATOM   4856  CG  ASP A 597     -21.294  16.736  49.494  1.00 90.71           C
ATOM   4857  OD1 ASP A 597     -20.272  17.010  48.830  1.00 90.71           O
ATOM   4858  OD2 ASP A 597     -21.753  17.488  50.378  1.00 90.71           O
ATOM   4859  N   GLU A 598     -23.763  13.587  47.093  1.00 91.53           N
ATOM   4860  CA  GLU A 598     -24.434  12.312  46.867  1.00 91.53           C
ATOM   4861  C   GLU A 598     -23.897  11.606  45.629  1.00 91.53           C
ATOM   4862  O   GLU A 598     -23.922  10.371  45.561  1.00 91.53           O
ATOM   4863  CB  GLU A 598     -25.942  12.525  46.744  1.00 91.53           C
ATOM   4864  CG  GLU A 598     -26.584  13.144  47.975  1.00 91.53           C
ATOM   4865  CD  GLU A 598     -28.079  13.341  47.816  1.00 91.53           C
ATOM   4866  OE1 GLU A 598     -28.615  12.991  46.744  1.00 91.53           O
ATOM   4867  OE2 GLU A 598     -28.717  13.845  48.764  1.00 91.53           O
ATOM   4868  N   ILE A 599     -23.411  12.363  44.645  1.00 93.44           N
ATOM   4869  CA  ILE A 599     -22.866  11.753  43.437  1.00 93.44           C
ATOM   4870  C   ILE A 599     -21.473  11.193  43.697  1.00 93.44           C
ATOM   4871  O   ILE A 599     -21.113  10.128  43.182  1.00 93.44           O
ATOM   4872  CB  ILE A 599     -22.864  12.773  42.284  1.00 93.44           C
ATOM   4873  CG1 ILE A 599     -24.274  13.325  42.060  1.00 93.44           C
ATOM   4874  CG2 ILE A 599     -22.334  12.138  41.008  1.00 93.44           C
ATOM   4875  CD1 ILE A 599     -25.295  12.267  41.703  1.00 93.44           C
ATOM   4876  N   TYR A 600     -20.669  11.895  44.501  1.00 95.48           N
ATOM   4877  CA  TYR A 600     -19.325  11.416  44.804  1.00 95.48           C
ATOM   4878  C   TYR A 600     -19.355  10.157  45.661  1.00 95.48           C
ATOM   4879  O   TYR A 600     -18.413   9.358  45.619  1.00 95.48           O
ATOM   4880  CB  TYR A 600     -18.521  12.516  45.499  1.00 95.48           C
ATOM   4881  CG  TYR A 600     -17.074  12.156  45.754  1.00 95.48           C
ATOM   4882  CD1 TYR A 600     -16.119  12.290  44.755  1.00 95.48           C
ATOM   4883  CD2 TYR A 600     -16.662  11.688  46.995  1.00 95.48           C
ATOM   4884  CE1 TYR A 600     -14.795  11.964  44.983  1.00 95.48           C
ATOM   4885  CE2 TYR A 600     -15.340  11.359  47.233  1.00 95.48           C
ATOM   4886  CZ  TYR A 600     -14.412  11.499  46.224  1.00 95.48           C
ATOM   4887  OH  TYR A 600     -13.095  11.173  46.455  1.00 95.48           O
ATOM   4888  N   MET A 601     -20.422   9.963  46.441  1.00 95.48           N
ATOM   4889  CA  MET A 601     -20.533   8.756  47.253  1.00 95.48           C
ATOM   4890  C   MET A 601     -20.729   7.516  46.391  1.00 95.48           C
ATOM   4891  O   MET A 601     -20.245   6.434  46.744  1.00 95.48           O
ATOM   4892  CB  MET A 601     -21.684   8.900  48.250  1.00 95.48           C
ATOM   4893  CG  MET A 601     -21.834   7.728  49.207  1.00 95.48           C
ATOM   4894  SD  MET A 601     -23.207   7.940  50.357  1.00 95.48           S
ATOM   4895  CE  MET A 601     -24.584   8.069  49.219  1.00 95.48           C
ATOM   4896  N   ILE A 602     -21.427   7.651  45.261  1.00 96.50           N
ATOM   4897  CA  ILE A 602     -21.621   6.513  44.369  1.00 96.50           C
ATOM   4898  C   ILE A 602     -20.307   6.115  43.709  1.00 96.50           C
ATOM   4899  O   ILE A 602     -20.060   4.927  43.467  1.00 96.50           O
ATOM   4900  CB  ILE A 602     -22.705   6.837  43.323  1.00 96.50           C
ATOM   4901  CG1 ILE A 602     -23.985   7.312  44.014  1.00 96.50           C
ATOM   4902  CG2 ILE A 602     -22.993   5.624  42.452  1.00 96.50           C
ATOM   4903  CD1 ILE A 602     -25.103   7.661  43.056  1.00 96.50           C
ATOM   4904  N   MET A 603     -19.443   7.089  43.414  1.00 97.11           N
ATOM   4905  CA  MET A 603     -18.158   6.777  42.797  1.00 97.11           C
ATOM   4906  C   MET A 603     -17.246   6.013  43.749  1.00 97.11           C
ATOM   4907  O   MET A 603     -16.432   5.197  43.302  1.00 97.11           O
ATOM   4908  CB  MET A 603     -17.474   8.061  42.327  1.00 97.11           C
ATOM   4909  CG  MET A 603     -18.282   8.866  41.322  1.00 97.11           C
ATOM   4910  SD  MET A 603     -17.440  10.375  40.809  1.00 97.11           S
ATOM   4911  CE  MET A 603     -18.644  11.068  39.678  1.00 97.11           C
ATOM   4912  N   THR A 604     -17.365   6.261  45.056  1.00 95.53           N
ATOM   4913  CA  THR A 604     -16.530   5.551  46.019  1.00 95.53           C
ATOM   4914  C   THR A 604     -16.958   4.097  46.170  1.00 95.53           C
ATOM   4915  O   THR A 604     -16.119   3.232  46.449  1.00 95.53           O
ATOM   4916  CB  THR A 604     -16.570   6.255  47.375  1.00 95.53           C
ATOM   4917  OG1 THR A 604     -17.921   6.308  47.849  1.00 95.53           O
ATOM   4918  CG2 THR A 604     -16.025   7.671  47.256  1.00 95.53           C
ATOM   4919  N   GLU A 605     -18.249   3.807  45.992  1.00 95.93           N
ATOM   4920  CA  GLU A 605     -18.716   2.429  46.103  1.00 95.93           C
ATOM   4921  C   GLU A 605     -18.299   1.606  44.891  1.00 95.93           C
ATOM   4922  O   GLU A 605     -17.939   0.430  45.026  1.00 95.93           O
ATOM   4923  CB  GLU A 605     -20.234   2.402  46.276  1.00 95.93           C
ATOM   4924  CG  GLU A 605     -20.730   3.127  47.516  1.00 95.93           C
ATOM   4925  CD  GLU A 605     -22.239   3.071  47.659  1.00 95.93           C
ATOM   4926  OE1 GLU A 605     -22.896   2.458  46.792  1.00 95.93           O
ATOM   4927  OE2 GLU A 605     -22.766   3.640  48.637  1.00 95.93           O
ATOM   4928  N   CYS A 606     -18.340   2.204  43.698  1.00 97.35           N
ATOM   4929  CA  CYS A 606     -17.927   1.493  42.494  1.00 97.35           C
ATOM   4930  C   CYS A 606     -16.415   1.341  42.403  1.00 97.35           C
ATOM   4931  O   CYS A 606     -15.937   0.435  41.712  1.00 97.35           O
ATOM   4932  CB  CYS A 606     -18.452   2.213  41.251  1.00 97.35           C
ATOM   4933  SG  CYS A 606     -20.252   2.363  41.180  1.00 97.35           S
ATOM   4934  N   TRP A 607     -15.656   2.200  43.080  1.00 96.70           N
ATOM   4935  CA  TRP A 607     -14.195   2.143  43.082  1.00 96.70           C
ATOM   4936  C   TRP A 607     -13.658   1.432  44.317  1.00 96.70           C
ATOM   4937  O   TRP A 607     -12.702   1.895  44.946  1.00 96.70           O
ATOM   4938  CB  TRP A 607     -13.611   3.548  42.975  1.00 96.70           C
ATOM   4939  CG  TRP A 607     -13.893   4.219  41.664  1.00 96.70           C
ATOM   4940  CD1 TRP A 607     -14.446   3.651  40.554  1.00 96.70           C
ATOM   4941  CD2 TRP A 607     -13.636   5.588  41.329  1.00 96.70           C
ATOM   4942  NE1 TRP A 607     -14.549   4.580  39.548  1.00 96.70           N
ATOM   4943  CE2 TRP A 607     -14.059   5.778  39.998  1.00 96.70           C
ATOM   4944  CE3 TRP A 607     -13.090   6.672  42.024  1.00 96.70           C
ATOM   4945  CZ2 TRP A 607     -13.952   7.006  39.349  1.00 96.70           C
ATOM   4946  CZ3 TRP A 607     -12.986   7.890  41.378  1.00 96.70           C
ATOM   4947  CH2 TRP A 607     -13.415   8.047  40.054  1.00 96.70           C
ATOM   4948  N   ASN A 608     -14.256   0.304  44.685  1.00 94.42           N
ATOM   4949  CA  ASN A 608     -13.826  -0.455  45.848  1.00 94.42           C
ATOM   4950  C   ASN A 608     -12.797  -1.505  45.447  1.00 94.42           C
ATOM   4951  O   ASN A 608     -12.811  -2.022  44.327  1.00 94.42           O
ATOM   4952  CB  ASN A 608     -15.023  -1.125  46.528  1.00 94.42           C
ATOM   4953  CG  ASN A 608     -14.658  -1.767  47.851  1.00 94.42           C
ATOM   4954  OD1 ASN A 608     -14.276  -2.935  47.903  1.00 94.42           O
ATOM   4955  ND2 ASN A 608     -14.775  -1.004  48.932  1.00 94.42           N
ATOM   4956  N   ASN A 609     -11.896  -1.815  46.382  1.00 89.32           N
ATOM   4957  CA  ASN A 609     -10.847  -2.791  46.100  1.00 89.32           C
ATOM   4958  C   ASN A 609     -11.411  -4.203  46.010  1.00 89.32           C
ATOM   4959  O   ASN A 609     -10.981  -4.996  45.165  1.00 89.32           O
ATOM   4960  CB  ASN A 609      -9.759  -2.714  47.171  1.00 89.32           C
ATOM   4961  CG  ASN A 609      -9.103  -1.349  47.238  1.00 89.32           C
ATOM   4962  OD1 ASN A 609      -9.010  -0.642  46.234  1.00 89.32           O
ATOM   4963  ND2 ASN A 609      -8.643  -0.970  48.425  1.00 89.32           N
ATOM   4964  N   ASN A 610     -12.370  -4.537  46.869  1.00 90.85           N
ATOM   4965  CA  ASN A 610     -12.957  -5.868  46.854  1.00 90.85           C
ATOM   4966  C   ASN A 610     -13.904  -6.021  45.668  1.00 90.85           C
ATOM   4967  O   ASN A 610     -14.502  -5.053  45.190  1.00 90.85           O
ATOM   4968  CB  ASN A 610     -13.702  -6.138  48.163  1.00 90.85           C
ATOM   4969  CG  ASN A 610     -13.969  -7.615  48.393  1.00 90.85           C
ATOM   4970  OD1 ASN A 610     -14.079  -8.397  47.448  1.00 90.85           O
ATOM   4971  ND2 ASN A 610     -14.075  -8.005  49.658  1.00 90.85           N
ATOM   4972  N   VAL A 611     -14.034  -7.257  45.195  1.00 91.94           N
ATOM   4973  CA  VAL A 611     -14.895  -7.548  44.052  1.00 91.94           C
ATOM   4974  C   VAL A 611     -16.344  -7.741  44.482  1.00 91.94           C
ATOM   4975  O   VAL A 611     -17.263  -7.247  43.824  1.00 91.94           O
ATOM   4976  CB  VAL A 611     -14.362  -8.781  43.296  1.00 91.94           C
ATOM   4977  CG1 VAL A 611     -15.217  -9.067  42.071  1.00 91.94           C
ATOM   4978  CG2 VAL A 611     -12.907  -8.574  42.903  1.00 91.94           C
ATOM   4979  N   ASN A 612     -16.571  -8.454  45.587  1.00 91.48           N
ATOM   4980  CA  ASN A 612     -17.932  -8.702  46.049  1.00 91.48           C
ATOM   4981  C   ASN A 612     -18.578  -7.461  46.651  1.00 91.48           C
ATOM   4982  O   ASN A 612     -19.804  -7.430  46.805  1.00 91.48           O
ATOM   4983  CB  ASN A 612     -17.941  -9.839  47.071  1.00 91.48           C
ATOM   4984  CG  ASN A 612     -17.415 -11.141  46.499  1.00 91.48           C
ATOM   4985  OD1 ASN A 612     -17.551 -11.407  45.304  1.00 91.48           O
ATOM   4986  ND2 ASN A 612     -16.811 -11.961  47.351  1.00 91.48           N
ATOM   4987  N   GLN A 613     -17.790  -6.442  46.992  1.00 94.51           N
ATOM   4988  CA  GLN A 613     -18.306  -5.211  47.573  1.00 94.51           C
ATOM   4989  C   GLN A 613     -18.652  -4.162  46.520  1.00 94.51           C
ATOM   4990  O   GLN A 613     -18.671  -2.966  46.833  1.00 94.51           O
ATOM   4991  CB  GLN A 613     -17.300  -4.638  48.573  1.00 94.51           C
ATOM   4992  CG  GLN A 613     -17.006  -5.554  49.750  1.00 94.51           C
ATOM   4993  CD  GLN A 613     -16.010  -4.952  50.722  1.00 94.51           C
ATOM   4994  OE1 GLN A 613     -15.526  -3.838  50.522  1.00 94.51           O
ATOM   4995  NE2 GLN A 613     -15.699  -5.688  51.782  1.00 94.51           N
ATOM   4996  N   ARG A 614     -18.924  -4.581  45.286  1.00 96.82           N
ATOM   4997  CA  ARG A 614     -19.272  -3.665  44.213  1.00 96.82           C
ATOM   4998  C   ARG A 614     -20.703  -3.907  43.764  1.00 96.82           C
ATOM   4999  O   ARG A 614     -21.045  -5.036  43.389  1.00 96.82           O
ATOM   5000  CB  ARG A 614     -18.318  -3.833  43.025  1.00 96.82           C
ATOM   5001  CG  ARG A 614     -16.859  -3.567  43.358  1.00 96.82           C
ATOM   5002  CD  ARG A 614     -15.974  -3.742  42.135  1.00 96.82           C
ATOM   5003  NE  ARG A 614     -14.569  -3.495  42.438  1.00 96.82           N
ATOM   5004  CZ  ARG A 614     -13.587  -3.567  41.550  1.00 96.82           C
ATOM   5005  NH1 ARG A 614     -13.820  -3.878  40.285  1.00 96.82           N
ATOM   5006  NH2 ARG A 614     -12.340  -3.322  41.940  1.00 96.82           N
ATOM   5007  N   PRO A 615     -21.561  -2.890  43.788  1.00 96.53           N
ATOM   5008  CA  PRO A 615     -22.948  -3.090  43.358  1.00 96.53           C
ATOM   5009  C   PRO A 615     -23.047  -3.255  41.850  1.00 96.53           C
ATOM   5010  O   PRO A 615     -22.234  -2.732  41.085  1.00 96.53           O
ATOM   5011  CB  PRO A 615     -23.650  -1.810  43.824  1.00 96.53           C
ATOM   5012  CG  PRO A 615     -22.567  -0.783  43.834  1.00 96.53           C
ATOM   5013  CD  PRO A 615     -21.311  -1.509  44.239  1.00 96.53           C
ATOM   5014  N   SER A 616     -24.067  -3.999  41.428  1.00 96.41           N
ATOM   5015  CA  SER A 616     -24.298  -4.246  40.014  1.00 96.41           C
ATOM   5016  C   SER A 616     -24.997  -3.046  39.377  1.00 96.41           C
ATOM   5017  O   SER A 616     -25.317  -2.052  40.035  1.00 96.41           O
ATOM   5018  CB  SER A 616     -25.112  -5.523  39.825  1.00 96.41           C
ATOM   5019  OG  SER A 616     -26.369  -5.427  40.473  1.00 96.41           O
ATOM   5020  N   PHE A 617     -25.240  -3.142  38.068  1.00 97.84           N
ATOM   5021  CA  PHE A 617     -25.900  -2.057  37.352  1.00 97.84           C
ATOM   5022  C   PHE A 617     -27.395  -1.998  37.636  1.00 97.84           C
ATOM   5023  O   PHE A 617     -28.031  -0.984  37.331  1.00 97.84           O
ATOM   5024  CB  PHE A 617     -25.662  -2.196  35.847  1.00 97.84           C
ATOM   5025  CG  PHE A 617     -24.217  -2.102  35.451  1.00 97.84           C
ATOM   5026  CD1 PHE A 617     -23.631  -0.871  35.206  1.00 97.84           C
ATOM   5027  CD2 PHE A 617     -23.443  -3.244  35.323  1.00 97.84           C
ATOM   5028  CE1 PHE A 617     -22.301  -0.781  34.841  1.00 97.84           C
ATOM   5029  CE2 PHE A 617     -22.113  -3.160  34.958  1.00 97.84           C
ATOM   5030  CZ  PHE A 617     -21.541  -1.927  34.717  1.00 97.84           C
ATOM   5031  N   ARG A 618     -27.970  -3.058  38.209  1.00 95.53           N
ATOM   5032  CA  ARG A 618     -29.396  -3.045  38.517  1.00 95.53           C
ATOM   5033  C   ARG A 618     -29.693  -2.155  39.718  1.00 95.53           C
ATOM   5034  O   ARG A 618     -30.693  -1.428  39.726  1.00 95.53           O
ATOM   5035  CB  ARG A 618     -29.892  -4.470  38.767  1.00 95.53           C
ATOM   5036  CG  ARG A 618     -31.379  -4.566  39.067  1.00 95.53           C
ATOM   5037  CD  ARG A 618     -31.804  -6.007  39.302  1.00 95.53           C
ATOM   5038  NE  ARG A 618     -33.228  -6.114  39.594  1.00 95.53           N
ATOM   5039  CZ  ARG A 618     -33.859  -7.254  39.838  1.00 95.53           C
ATOM   5040  NH1 ARG A 618     -33.221  -8.413  39.833  1.00 95.53           N
ATOM   5041  NH2 ARG A 618     -35.164  -7.232  40.094  1.00 95.53           N
ATOM   5042  N   ASP A 619     -28.835  -2.196  40.740  1.00 95.06           N
ATOM   5043  CA  ASP A 619     -29.052  -1.363  41.918  1.00 95.06           C
ATOM   5044  C   ASP A 619     -28.703   0.095  41.648  1.00 95.06           C
ATOM   5045  O   ASP A 619     -29.294   0.994  42.258  1.00 95.06           O
ATOM   5046  CB  ASP A 619     -28.235  -1.894  43.096  1.00 95.06           C
ATOM   5047  CG  ASP A 619     -28.602  -3.318  43.465  1.00 95.06           C
ATOM   5048  OD1 ASP A 619     -29.774  -3.702  43.265  1.00 95.06           O
ATOM   5049  OD2 ASP A 619     -27.720  -4.053  43.957  1.00 95.06           O
ATOM   5050  N   LEU A 620     -27.754   0.350  40.746  1.00 96.86           N
ATOM   5051  CA  LEU A 620     -27.367   1.718  40.424  1.00 96.86           C
ATOM   5052  C   LEU A 620     -28.377   2.420  39.528  1.00 96.86           C
ATOM   5053  O   LEU A 620     -28.355   3.653  39.441  1.00 96.86           O
ATOM   5054  CB  LEU A 620     -25.990   1.733  39.756  1.00 96.86           C
ATOM   5055  CG  LEU A 620     -24.823   1.197  40.587  1.00 96.86           C
ATOM   5056  CD1 LEU A 620     -23.524   1.265  39.797  1.00 96.86           C
ATOM   5057  CD2 LEU A 620     -24.698   1.961  41.896  1.00 96.86           C
ATOM   5058  N   ALA A 621     -29.258   1.670  38.861  1.00 95.10           N
ATOM   5059  CA  ALA A 621     -30.249   2.295  37.993  1.00 95.10           C
ATOM   5060  C   ALA A 621     -31.344   2.988  38.794  1.00 95.10           C
ATOM   5061  O   ALA A 621     -31.966   3.935  38.300  1.00 95.10           O
ATOM   5062  CB  ALA A 621     -30.856   1.255  37.052  1.00 95.10           C
ATOM   5063  N   LEU A 622     -31.595   2.534  40.022  1.00 94.42           N
[truncated: 414,842 more chars]
