# Supplementary material for: A germline JAK2 exon12 mutation and a late somatic CALR mutation in a patient with essential thrombocythemia
Source: Front Oncol. 2024 Jan 4;13:1265022. doi: 10.3389/fonc.2023.1265022 (PMC10794477; doi:10.3389/fonc.2023.1265022)
Supplement: Supplementary file 1 [file DataSheet_1.zip › jak_5c98e/log.txt]

2023-09-19 07:50:18	222 Unable to initialize backend 'rocm': NOT_FOUND: Could not find registered platform with name: "rocm". Available platform names are: Interpreter CUDA
2023-09-19 07:50:18	223 Unable to initialize backend 'tpu': module 'jaxlib.xla_extension' has no attribute 'get_tpu_client'
2023-09-19 07:50:22	425 Running on GPU
2023-09-19 07:50:22	629 Found 8 citations for tools or databases
2023-09-19 07:50:24	891 Query 1/1: jak_5c98e (length 1266)
2023-09-19 07:50:34	394 Sequence 0 found templates: ['evjj_A'	'evjj_B'	'evjj_A'	'evjj_B'	'evjj_A'	'evjj_B'	'evjj_A'	'evjj_B']
2023-09-19 07:50:37	447 Setting max_seq=508	max_extra_seq=1544
2023-09-19 07:59:05	028 alphafold2_multimer_v3_model_1_seed_000 recycle=0 pLDDT=89.8 pTM=0.532 ipTM=0.154
2023-09-19 08:06:32	059 alphafold2_multimer_v3_model_1_seed_000 recycle=1 pLDDT=90.6 pTM=0.542 ipTM=0.165 tol=13.1
2023-09-19 08:13:59	896 alphafold2_multimer_v3_model_1_seed_000 recycle=2 pLDDT=90.4 pTM=0.536 ipTM=0.158 tol=1.14
2023-09-19 08:21:26	101 alphafold2_multimer_v3_model_1_seed_000 recycle=3 pLDDT=90.2 pTM=0.538 ipTM=0.163 tol=18.2
2023-09-19 08:21:26	103 alphafold2_multimer_v3_model_1_seed_000 took 1842.8s (3 recycles)
2023-09-19 08:28:55	634 alphafold2_multimer_v3_model_2_seed_000 recycle=0 pLDDT=91.8 pTM=0.542 ipTM=0.173
2023-09-19 08:36:22	275 alphafold2_multimer_v3_model_2_seed_000 recycle=1 pLDDT=91.4 pTM=0.551 ipTM=0.18 tol=4.94
2023-09-19 08:43:48	520 alphafold2_multimer_v3_model_2_seed_000 recycle=2 pLDDT=91 pTM=0.541 ipTM=0.168 tol=1.08
2023-09-19 08:51:15	041 alphafold2_multimer_v3_model_2_seed_000 recycle=3 pLDDT=90.5 pTM=0.538 ipTM=0.161 tol=6.49
2023-09-19 08:51:15	044 alphafold2_multimer_v3_model_2_seed_000 took 1786.7s (3 recycles)
2023-09-19 08:58:45	879 alphafold2_multimer_v3_model_3_seed_000 recycle=0 pLDDT=94.2 pTM=0.868 ipTM=0.794
2023-09-19 09:06:12	309 alphafold2_multimer_v3_model_3_seed_000 recycle=1 pLDDT=93.6 pTM=0.841 ipTM=0.786 tol=0.69
2023-09-19 09:13:39	105 alphafold2_multimer_v3_model_3_seed_000 recycle=2 pLDDT=93.8 pTM=0.85 ipTM=0.792 tol=0.358
2023-09-19 09:13:39	108 alphafold2_multimer_v3_model_3_seed_000 took 1340.9s (2 recycles)
2023-09-19 09:21:10	122 alphafold2_multimer_v3_model_4_seed_000 recycle=0 pLDDT=93.2 pTM=0.858 ipTM=0.791
2023-09-19 09:28:36	549 alphafold2_multimer_v3_model_4_seed_000 recycle=1 pLDDT=93.8 pTM=0.886 ipTM=0.839 tol=0.383
2023-09-19 09:28:36	552 alphafold2_multimer_v3_model_4_seed_000 took 893.9s (1 recycles)
2023-09-19 09:36:06	358 alphafold2_multimer_v3_model_5_seed_000 recycle=0 pLDDT=90.2 pTM=0.539 ipTM=0.182
2023-09-19 09:43:32	601 alphafold2_multimer_v3_model_5_seed_000 recycle=1 pLDDT=93.2 pTM=0.845 ipTM=0.762 tol=9.19
2023-09-19 09:50:59	805 alphafold2_multimer_v3_model_5_seed_000 recycle=2 pLDDT=93.1 pTM=0.85 ipTM=0.795 tol=0.55
2023-09-19 09:58:26	147 alphafold2_multimer_v3_model_5_seed_000 recycle=3 pLDDT=92.8 pTM=0.849 ipTM=0.799 tol=0.13
2023-09-19 09:58:26	149 alphafold2_multimer_v3_model_5_seed_000 took 1787.3s (3 recycles)
2023-09-19 09:58:28	453 reranking models by 'multimer' metric
2023-09-19 09:58:30	974 Warning: importing 'simtk.openmm' is deprecated. Import 'openmm' instead.
