# Supplementary material for: A germline JAK2 exon12 mutation and a late somatic CALR mutation in a patient with essential thrombocythemia
Source: Front Oncol. 2024 Jan 4;13:1265022. doi: 10.3389/fonc.2023.1265022 (PMC10794477; doi:10.3389/fonc.2023.1265022)
Supplement: Supplementary file 1 [file DataSheet_1.zip › jak_5c98e/cite.bibtex]

@article{Mirdita2022,
author= {Mirdita, Milot and Schütze, Konstantin and Moriwaki, Yoshitaka and Heo, Lim and Ovchinnikov, Sergey and Steinegger, Martin },
doi = {10.1038/s41592-022-01488-1},
journal = {Nature Methods},
title = {{ColabFold: Making Protein folding accessible to all}},
year = {2022},
comment = {ColabFold including MMseqs2 MSA server}
}
@article{Mirdita2019,
author = {Mirdita, Milot and Steinegger, Martin and S{"{o}}ding, Johannes},
doi = {10.1093/bioinformatics/bty1057},
journal = {Bioinformatics},
number = {16},
pages = {2856--2858},
pmid = {30615063},
title = {{MMseqs2 desktop and local web server app for fast, interactive sequence searches}},
volume = {35},
year = {2019},
comment = {MMseqs2 search server}
}
@article{Mirdita2017,
author = {Mirdita, Milot and von den Driesch, Lars and Galiez, Clovis and Martin, Maria J. and S{"{o}}ding, Johannes and Steinegger, Martin},
doi = {10.1093/nar/gkw1081},
journal = {Nucleic Acids Res.},
number = {D1},
pages = {D170--D176},
pmid = {27899574},
title = {{Uniclust databases of clustered and deeply annotated protein sequences and alignments}},
volume = {45},
year = {2017},
comment = {Uniclust30/UniRef30 database},
}
@article{Mitchell2019,
author = {Mitchell, Alex L and Almeida, Alexandre and Beracochea, Martin and Boland, Miguel and Burgin, Josephine and Cochrane, Guy and Crusoe, Michael R and Kale, Varsha and Potter, Simon C and Richardson, Lorna J and Sakharova, Ekaterina and Scheremetjew, Maxim and Korobeynikov, Anton and Shlemov, Alex and Kunyavskaya, Olga and Lapidus, Alla and Finn, Robert D},
doi = {10.1093/nar/gkz1035},
journal = {Nucleic Acids Res.},
title = {{MGnify: the microbiome analysis resource in 2020}},
year = {2019},
comment = {MGnify database}
}
@article{VanKempen2023,
author = {van Kempen, Michel and Kim, Stephanie S and Tumescheit, Charlotte and Mirdita, Milot and Lee, Jeongjae and Gilchrist, Cameron L M and S{"{o}}ding, Johannes and Steinegger, Martin},
doi = {10.1038/s41587-023-01773-0},
journal = {Nature Biotechnology},
title = {{Fast and accurate protein structure search with Foldseek}},
year = {2023},
comment = {PDB100 database}
}
@article{Steinegger2019,
author = {Steinegger, Martin and Meier, Markus and Mirdita, Milot and V{"{o}}hringer, Harald and Haunsberger, Stephan J. and S{"{o}}ding, Johannes},
doi = {10.1186/s12859-019-3019-7},
journal = {BMC Bioinform.},
number = {1},
pages = {473},
pmid = {31521110},
title = {{HH-suite3 for fast remote homology detection and deep protein annotation}},
volume = {20},
year = {2019},
comment = {PDB70 database}
}
@misc{Berman2003,
author = {Berman, Helen and Henrick, Kim and Nakamura, Haruki},
booktitle = {Nat. Struct. Biol.},
doi = {10.1038/nsb1203-980},
number = {12},
pages = {980},
pmid = {14634627},
title = {{Announcing the worldwide Protein Data Bank}},
volume = {10},
year = {2003},
comment = {templates downloaded from wwPDB server}
}
@article{Eastman2017,
author = {Eastman, Peter and Swails, Jason and Chodera, John D. and McGibbon, Robert T. and Zhao, Yutong and Beauchamp, Kyle A. and Wang, Lee-Ping and Simmonett, Andrew C. and Harrigan, Matthew P. and Stern, Chaya D. and Wiewiora, Rafal P. and Brooks, Bernard R. and Pande, Vijay S.},
doi = {10.1371/journal.pcbi.1005659},
journal = {PLOS Comput. Biol.},
number = {7},
title = {{OpenMM 7: Rapid development of high performance algorithms for molecular dynamics}},
volume = {13},
year = {2017},
comment = {Amber relaxation}
}
