# Supplementary material for: A germline JAK2 exon12 mutation and a late somatic CALR mutation in a patient with essential thrombocythemia
Source: Front Oncol. 2024 Jan 4;13:1265022. doi: 10.3389/fonc.2023.1265022 (PMC10794477; doi:10.3389/fonc.2023.1265022)
Supplement: Supplementary file 1 [file DataSheet_1.zip › jak_5c98e/jak_5c98e_unrelaxed_alphafold2_multimer_v3_model_5_seed_000.pdb]

MODEL     1                                                                     
ATOM      1  N   PRO A   1     -19.234 -35.844  33.438  1.00 86.81           N  
ATOM      2  CA  PRO A   1     -19.422 -37.219  32.969  1.00 86.81           C  
ATOM      3  C   PRO A   1     -18.281 -37.688  32.062  1.00 86.81           C  
ATOM      4  CB  PRO A   1     -20.750 -37.188  32.219  1.00 86.81           C  
ATOM      5  O   PRO A   1     -17.656 -36.875  31.375  1.00 86.81           O  
ATOM      6  CG  PRO A   1     -20.859 -35.781  31.719  1.00 86.81           C  
ATOM      7  CD  PRO A   1     -20.203 -34.875  32.719  1.00 86.81           C  
ATOM      8  N   PRO A   2     -17.969 -39.000  32.094  1.00 83.06           N  
ATOM      9  CA  PRO A   2     -16.953 -39.500  31.172  1.00 83.06           C  
ATOM     10  C   PRO A   2     -17.375 -39.344  29.703  1.00 83.06           C  
ATOM     11  CB  PRO A   2     -16.828 -40.969  31.547  1.00 83.06           C  
ATOM     12  O   PRO A   2     -18.562 -39.125  29.422  1.00 83.06           O  
ATOM     13  CG  PRO A   2     -18.172 -41.344  32.094  1.00 83.06           C  
ATOM     14  CD  PRO A   2     -18.734 -40.156  32.812  1.00 83.06           C  
ATOM     15  N   LYS A   3     -16.438 -39.219  28.828  1.00 86.94           N  
ATOM     16  CA  LYS A   3     -16.703 -39.094  27.391  1.00 86.94           C  
ATOM     17  C   LYS A   3     -17.266 -40.375  26.812  1.00 86.94           C  
ATOM     18  CB  LYS A   3     -15.438 -38.688  26.641  1.00 86.94           C  
ATOM     19  O   LYS A   3     -16.906 -41.469  27.266  1.00 86.94           O  
ATOM     20  CG  LYS A   3     -14.867 -37.312  27.062  1.00 86.94           C  
ATOM     21  CD  LYS A   3     -13.609 -36.969  26.297  1.00 86.94           C  
ATOM     22  CE  LYS A   3     -13.008 -35.656  26.750  1.00 86.94           C  
ATOM     23  NZ  LYS A   3     -11.727 -35.344  26.047  1.00 86.94           N  
ATOM     24  N   PRO A   4     -18.125 -40.281  25.875  1.00 86.44           N  
ATOM     25  CA  PRO A   4     -18.656 -41.469  25.203  1.00 86.44           C  
ATOM     26  C   PRO A   4     -17.562 -42.281  24.531  1.00 86.44           C  
ATOM     27  CB  PRO A   4     -19.641 -40.906  24.188  1.00 86.44           C  
ATOM     28  O   PRO A   4     -16.484 -41.750  24.219  1.00 86.44           O  
ATOM     29  CG  PRO A   4     -19.906 -39.500  24.641  1.00 86.44           C  
ATOM     30  CD  PRO A   4     -18.703 -39.000  25.391  1.00 86.44           C  
ATOM     31  N   LYS A   5     -17.797 -43.625  24.422  1.00 86.88           N  
ATOM     32  CA  LYS A   5     -16.922 -44.562  23.703  1.00 86.88           C  
ATOM     33  C   LYS A   5     -15.602 -44.750  24.438  1.00 86.88           C  
ATOM     34  CB  LYS A   5     -16.672 -44.062  22.281  1.00 86.88           C  
ATOM     35  O   LYS A   5     -14.578 -45.062  23.828  1.00 86.88           O  
ATOM     36  CG  LYS A   5     -17.922 -43.906  21.438  1.00 86.88           C  
ATOM     37  CD  LYS A   5     -17.609 -43.375  20.047  1.00 86.88           C  
ATOM     38  CE  LYS A   5     -18.875 -43.156  19.234  1.00 86.88           C  
ATOM     39  NZ  LYS A   5     -18.578 -42.500  17.922  1.00 86.88           N  
ATOM     40  N   ASP A   6     -15.523 -44.406  25.703  1.00 85.50           N  
ATOM     41  CA  ASP A   6     -14.391 -44.625  26.578  1.00 85.50           C  
ATOM     42  C   ASP A   6     -14.719 -45.719  27.609  1.00 85.50           C  
ATOM     43  CB  ASP A   6     -13.984 -43.344  27.312  1.00 85.50           C  
ATOM     44  O   ASP A   6     -15.773 -45.688  28.234  1.00 85.50           O  
ATOM     45  CG  ASP A   6     -13.227 -42.375  26.406  1.00 85.50           C  
ATOM     46  OD1 ASP A   6     -12.984 -42.719  25.234  1.00 85.50           O  
ATOM     47  OD2 ASP A   6     -12.875 -41.281  26.891  1.00 85.50           O  
ATOM     48  N   LYS A   7     -13.883 -46.625  27.656  1.00 84.31           N  
ATOM     49  CA  LYS A   7     -14.055 -47.656  28.672  1.00 84.31           C  
ATOM     50  C   LYS A   7     -13.562 -47.188  30.047  1.00 84.31           C  
ATOM     51  CB  LYS A   7     -13.320 -48.938  28.266  1.00 84.31           C  
ATOM     52  O   LYS A   7     -12.359 -47.219  30.312  1.00 84.31           O  
ATOM     53  CG  LYS A   7     -13.797 -49.531  26.953  1.00 84.31           C  
ATOM     54  CD  LYS A   7     -12.984 -50.781  26.562  1.00 84.31           C  
ATOM     55  CE  LYS A   7     -13.375 -51.312  25.188  1.00 84.31           C  
ATOM     56  NZ  LYS A   7     -12.508 -52.438  24.766  1.00 84.31           N  
ATOM     57  N   SER A   8     -14.555 -46.812  30.906  1.00 83.62           N  
ATOM     58  CA  SER A   8     -14.258 -46.375  32.281  1.00 83.62           C  
ATOM     59  C   SER A   8     -14.758 -47.375  33.312  1.00 83.62           C  
ATOM     60  CB  SER A   8     -14.898 -45.000  32.531  1.00 83.62           C  
ATOM     61  O   SER A   8     -15.961 -47.594  33.438  1.00 83.62           O  
ATOM     62  OG  SER A   8     -14.625 -44.562  33.844  1.00 83.62           O  
ATOM     63  N   ASN A   9     -13.922 -48.031  34.156  1.00 76.06           N  
ATOM     64  CA  ASN A   9     -14.258 -49.031  35.156  1.00 76.06           C  
ATOM     65  C   ASN A   9     -14.398 -48.406  36.562  1.00 76.06           C  
ATOM     66  CB  ASN A   9     -13.203 -50.125  35.188  1.00 76.06           C  
ATOM     67  O   ASN A   9     -14.297 -49.094  37.562  1.00 76.06           O  
ATOM     68  CG  ASN A   9     -13.047 -50.812  33.844  1.00 76.06           C  
ATOM     69  ND2 ASN A   9     -11.836 -51.250  33.562  1.00 76.06           N  
ATOM     70  OD1 ASN A   9     -14.016 -50.938  33.094  1.00 76.06           O  
ATOM     71  N   LEU A  10     -14.469 -47.156  36.594  1.00 75.69           N  
ATOM     72  CA  LEU A  10     -14.656 -46.406  37.812  1.00 75.69           C  
ATOM     73  C   LEU A  10     -15.727 -45.344  37.656  1.00 75.69           C  
ATOM     74  CB  LEU A  10     -13.336 -45.750  38.250  1.00 75.69           C  
ATOM     75  O   LEU A  10     -15.484 -44.312  37.031  1.00 75.69           O  
ATOM     76  CG  LEU A  10     -13.375 -45.000  39.594  1.00 75.69           C  
ATOM     77  CD1 LEU A  10     -13.680 -45.938  40.750  1.00 75.69           C  
ATOM     78  CD2 LEU A  10     -12.047 -44.281  39.812  1.00 75.69           C  
ATOM     79  N   LEU A  11     -16.953 -45.625  38.000  1.00 80.38           N  
ATOM     80  CA  LEU A  11     -18.109 -44.719  37.969  1.00 80.38           C  
ATOM     81  C   LEU A  11     -18.562 -44.375  39.375  1.00 80.38           C  
ATOM     82  CB  LEU A  11     -19.266 -45.375  37.188  1.00 80.38           C  
ATOM     83  O   LEU A  11     -19.203 -45.156  40.062  1.00 80.38           O  
ATOM     84  CG  LEU A  11     -18.953 -45.812  35.750  1.00 80.38           C  
ATOM     85  CD1 LEU A  11     -20.156 -46.500  35.156  1.00 80.38           C  
ATOM     86  CD2 LEU A  11     -18.547 -44.625  34.906  1.00 80.38           C  
ATOM     87  N   VAL A  12     -18.266 -43.188  39.938  1.00 78.56           N  
ATOM     88  CA  VAL A  12     -18.578 -42.719  41.281  1.00 78.56           C  
ATOM     89  C   VAL A  12     -19.609 -41.594  41.188  1.00 78.56           C  
ATOM     90  CB  VAL A  12     -17.312 -42.219  42.000  1.00 78.56           C  
ATOM     91  O   VAL A  12     -19.375 -40.562  40.562  1.00 78.56           O  
ATOM     92  CG1 VAL A  12     -17.672 -41.656  43.375  1.00 78.56           C  
ATOM     93  CG2 VAL A  12     -16.281 -43.344  42.125  1.00 78.56           C  
ATOM     94  N   PHE A  13     -20.781 -41.812  41.688  1.00 83.94           N  
ATOM     95  CA  PHE A  13     -21.859 -40.844  41.812  1.00 83.94           C  
ATOM     96  C   PHE A  13     -22.203 -40.594  43.281  1.00 83.94           C  
ATOM     97  CB  PHE A  13     -23.109 -41.312  41.031  1.00 83.94           C  
ATOM     98  O   PHE A  13     -22.734 -41.500  43.938  1.00 83.94           O  
ATOM     99  CG  PHE A  13     -22.891 -41.438  39.562  1.00 83.94           C  
ATOM    100  CD1 PHE A  13     -23.125 -40.375  38.688  1.00 83.94           C  
ATOM    101  CD2 PHE A  13     -22.453 -42.656  39.031  1.00 83.94           C  
ATOM    102  CE1 PHE A  13     -22.922 -40.500  37.312  1.00 83.94           C  
ATOM    103  CE2 PHE A  13     -22.250 -42.781  37.656  1.00 83.94           C  
ATOM    104  CZ  PHE A  13     -22.500 -41.719  36.812  1.00 83.94           C  
ATOM    105  N   ARG A  14     -21.891 -39.406  43.938  1.00 75.69           N  
ATOM    106  CA  ARG A  14     -22.203 -39.031  45.312  1.00 75.69           C  
ATOM    107  C   ARG A  14     -23.625 -38.500  45.438  1.00 75.69           C  
ATOM    108  CB  ARG A  14     -21.203 -38.000  45.844  1.00 75.69           C  
ATOM    109  O   ARG A  14     -23.906 -37.375  45.031  1.00 75.69           O  
ATOM    110  CG  ARG A  14     -19.766 -38.500  45.906  1.00 75.69           C  
ATOM    111  CD  ARG A  14     -18.812 -37.438  46.406  1.00 75.69           C  
ATOM    112  NE  ARG A  14     -17.422 -37.875  46.344  1.00 75.69           N  
ATOM    113  NH1 ARG A  14     -16.531 -35.875  47.062  1.00 75.69           N  
ATOM    114  NH2 ARG A  14     -15.156 -37.625  46.594  1.00 75.69           N  
ATOM    115  CZ  ARG A  14     -16.375 -37.125  46.656  1.00 75.69           C  
ATOM    116  N   THR A  15     -24.531 -39.344  45.875  1.00 81.19           N  
ATOM    117  CA  THR A  15     -25.938 -38.969  46.000  1.00 81.19           C  
ATOM    118  C   THR A  15     -26.156 -38.188  47.281  1.00 81.19           C  
ATOM    119  CB  THR A  15     -26.844 -40.219  46.000  1.00 81.19           C  
ATOM    120  O   THR A  15     -26.016 -38.719  48.375  1.00 81.19           O  
ATOM    121  CG2 THR A  15     -26.766 -40.969  44.656  1.00 81.19           C  
ATOM    122  OG1 THR A  15     -26.438 -41.125  47.031  1.00 81.19           O  
ATOM    123  N   ASN A  16     -26.281 -36.844  47.188  1.00 82.56           N  
ATOM    124  CA  ASN A  16     -26.578 -35.938  48.312  1.00 82.56           C  
ATOM    125  C   ASN A  16     -28.031 -35.438  48.250  1.00 82.56           C  
ATOM    126  CB  ASN A  16     -25.625 -34.719  48.250  1.00 82.56           C  
ATOM    127  O   ASN A  16     -28.547 -35.125  47.188  1.00 82.56           O  
ATOM    128  CG  ASN A  16     -24.172 -35.125  48.375  1.00 82.56           C  
ATOM    129  ND2 ASN A  16     -23.281 -34.344  47.750  1.00 82.56           N  
ATOM    130  OD1 ASN A  16     -23.844 -36.125  49.000  1.00 82.56           O  
ATOM    131  N   GLY A  17     -28.828 -35.500  49.250  1.00 85.00           N  
ATOM    132  CA  GLY A  17     -30.219 -35.094  49.344  1.00 85.00           C  
ATOM    133  C   GLY A  17     -30.406 -33.625  49.625  1.00 85.00           C  
ATOM    134  O   GLY A  17     -31.281 -33.250  50.406  1.00 85.00           O  
ATOM    135  N   VAL A  18     -29.500 -32.875  49.312  1.00 86.12           N  
ATOM    136  CA  VAL A  18     -29.578 -31.422  49.531  1.00 86.12           C  
ATOM    137  C   VAL A  18     -30.141 -30.734  48.281  1.00 86.12           C  
ATOM    138  CB  VAL A  18     -28.203 -30.828  49.906  1.00 86.12           C  
ATOM    139  O   VAL A  18     -29.594 -30.891  47.188  1.00 86.12           O  
ATOM    140  CG1 VAL A  18     -28.312 -29.328  50.156  1.00 86.12           C  
ATOM    141  CG2 VAL A  18     -27.625 -31.547  51.125  1.00 86.12           C  
ATOM    142  N   SER A  19     -31.250 -30.172  48.438  1.00 90.19           N  
ATOM    143  CA  SER A  19     -31.875 -29.422  47.344  1.00 90.19           C  
ATOM    144  C   SER A  19     -31.641 -27.922  47.531  1.00 90.19           C  
ATOM    145  CB  SER A  19     -33.375 -29.719  47.312  1.00 90.19           C  
ATOM    146  O   SER A  19     -31.078 -27.484  48.531  1.00 90.19           O  
ATOM    147  OG  SER A  19     -34.000 -29.312  48.500  1.00 90.19           O  
ATOM    148  N   ASP A  20     -31.781 -26.984  46.531  1.00 87.75           N  
ATOM    149  CA  ASP A  20     -31.656 -25.531  46.531  1.00 87.75           C  
ATOM    150  C   ASP A  20     -30.188 -25.109  46.562  1.00 87.75           C  
ATOM    151  CB  ASP A  20     -32.406 -24.922  47.719  1.00 87.75           C  
ATOM    152  O   ASP A  20     -29.828 -24.203  47.312  1.00 87.75           O  
ATOM    153  CG  ASP A  20     -33.906 -25.188  47.656  1.00 87.75           C  
ATOM    154  OD1 ASP A  20     -34.469 -25.312  46.531  1.00 87.75           O  
ATOM    155  OD2 ASP A  20     -34.531 -25.297  48.719  1.00 87.75           O  
ATOM    156  N   VAL A  21     -29.281 -26.078  46.000  1.00 89.19           N  
ATOM    157  CA  VAL A  21     -27.875 -25.750  45.844  1.00 89.19           C  
ATOM    158  C   VAL A  21     -27.656 -25.172  44.438  1.00 89.19           C  
ATOM    159  CB  VAL A  21     -26.969 -26.969  46.031  1.00 89.19           C  
ATOM    160  O   VAL A  21     -27.891 -25.844  43.438  1.00 89.19           O  
ATOM    161  CG1 VAL A  21     -25.500 -26.594  45.875  1.00 89.19           C  
ATOM    162  CG2 VAL A  21     -27.219 -27.594  47.438  1.00 89.19           C  
ATOM    163  N   PRO A  22     -27.344 -23.844  44.344  1.00 89.19           N  
ATOM    164  CA  PRO A  22     -27.047 -23.297  43.000  1.00 89.19           C  
ATOM    165  C   PRO A  22     -25.875 -24.016  42.344  1.00 89.19           C  
ATOM    166  CB  PRO A  22     -26.688 -21.844  43.281  1.00 89.19           C  
ATOM    167  O   PRO A  22     -24.875 -24.328  42.969  1.00 89.19           O  
ATOM    168  CG  PRO A  22     -27.172 -21.594  44.688  1.00 89.19           C  
ATOM    169  CD  PRO A  22     -27.266 -22.906  45.406  1.00 89.19           C  
ATOM    170  N   THR A  23     -26.031 -24.391  41.156  1.00 88.00           N  
ATOM    171  CA  THR A  23     -24.953 -25.016  40.406  1.00 88.00           C  
ATOM    172  C   THR A  23     -23.891 -24.000  40.031  1.00 88.00           C  
ATOM    173  CB  THR A  23     -25.500 -25.688  39.125  1.00 88.00           C  
ATOM    174  O   THR A  23     -24.172 -22.797  39.969  1.00 88.00           O  
ATOM    175  CG2 THR A  23     -26.500 -26.797  39.469  1.00 88.00           C  
ATOM    176  OG1 THR A  23     -26.156 -24.703  38.312  1.00 88.00           O  
ATOM    177  N   SER A  24     -22.578 -24.391  39.969  1.00 85.94           N  
ATOM    178  CA  SER A  24     -21.469 -23.547  39.531  1.00 85.94           C  
ATOM    179  C   SER A  24     -21.625 -23.156  38.062  1.00 85.94           C  
ATOM    180  CB  SER A  24     -20.125 -24.234  39.750  1.00 85.94           C  
ATOM    181  O   SER A  24     -22.031 -23.969  37.219  1.00 85.94           O  
ATOM    182  OG  SER A  24     -19.938 -24.531  41.125  1.00 85.94           O  
ATOM    183  N   PRO A  25     -21.406 -21.938  37.781  1.00 85.12           N  
ATOM    184  CA  PRO A  25     -21.422 -21.578  36.344  1.00 85.12           C  
ATOM    185  C   PRO A  25     -20.375 -22.359  35.562  1.00 85.12           C  
ATOM    186  CB  PRO A  25     -21.109 -20.078  36.344  1.00 85.12           C  
ATOM    187  O   PRO A  25     -19.344 -22.781  36.094  1.00 85.12           O  
ATOM    188  CG  PRO A  25     -21.359 -19.641  37.781  1.00 85.12           C  
ATOM    189  CD  PRO A  25     -21.172 -20.828  38.688  1.00 85.12           C  
ATOM    190  N   THR A  26     -20.625 -22.562  34.250  1.00 85.56           N  
ATOM    191  CA  THR A  26     -19.672 -23.219  33.375  1.00 85.56           C  
ATOM    192  C   THR A  26     -18.484 -22.312  33.062  1.00 85.56           C  
ATOM    193  CB  THR A  26     -20.344 -23.641  32.031  1.00 85.56           C  
ATOM    194  O   THR A  26     -18.641 -21.094  32.938  1.00 85.56           O  
ATOM    195  CG2 THR A  26     -21.562 -24.531  32.312  1.00 85.56           C  
ATOM    196  OG1 THR A  26     -20.750 -22.469  31.328  1.00 85.56           O  
ATOM    197  N   LEU A  27     -17.312 -22.781  33.094  1.00 83.81           N  
ATOM    198  CA  LEU A  27     -16.094 -22.031  32.812  1.00 83.81           C  
ATOM    199  C   LEU A  27     -15.711 -22.156  31.344  1.00 83.81           C  
ATOM    200  CB  LEU A  27     -14.938 -22.531  33.688  1.00 83.81           C  
ATOM    201  O   LEU A  27     -14.531 -22.328  31.016  1.00 83.81           O  
ATOM    202  CG  LEU A  27     -15.133 -22.391  35.219  1.00 83.81           C  
ATOM    203  CD1 LEU A  27     -13.961 -23.031  35.938  1.00 83.81           C  
ATOM    204  CD2 LEU A  27     -15.297 -20.922  35.594  1.00 83.81           C  
ATOM    205  N   GLN A  28     -16.625 -22.328  30.500  1.00 83.56           N  
ATOM    206  CA  GLN A  28     -16.406 -22.391  29.062  1.00 83.56           C  
ATOM    207  C   GLN A  28     -16.172 -21.000  28.484  1.00 83.56           C  
ATOM    208  CB  GLN A  28     -17.609 -23.031  28.359  1.00 83.56           C  
ATOM    209  O   GLN A  28     -17.109 -20.219  28.297  1.00 83.56           O  
ATOM    210  CG  GLN A  28     -17.391 -23.312  26.891  1.00 83.56           C  
ATOM    211  CD  GLN A  28     -18.516 -24.125  26.266  1.00 83.56           C  
ATOM    212  NE2 GLN A  28     -18.359 -24.469  24.984  1.00 83.56           N  
ATOM    213  OE1 GLN A  28     -19.516 -24.422  26.922  1.00 83.56           O  
ATOM    214  N   ARG A  29     -14.938 -20.672  28.344  1.00 82.50           N  
ATOM    215  CA  ARG A  29     -14.523 -19.406  27.766  1.00 82.50           C  
ATOM    216  C   ARG A  29     -14.109 -19.578  26.312  1.00 82.50           C  
ATOM    217  CB  ARG A  29     -13.375 -18.781  28.562  1.00 82.50           C  
ATOM    218  O   ARG A  29     -13.500 -20.594  25.953  1.00 82.50           O  
ATOM    219  CG  ARG A  29     -13.766 -18.359  29.969  1.00 82.50           C  
ATOM    220  CD  ARG A  29     -12.594 -17.734  30.719  1.00 82.50           C  
ATOM    221  NE  ARG A  29     -12.961 -17.375  32.094  1.00 82.50           N  
ATOM    222  NH1 ARG A  29     -10.898 -16.469  32.625  1.00 82.50           N  
ATOM    223  NH2 ARG A  29     -12.578 -16.500  34.188  1.00 82.50           N  
ATOM    224  CZ  ARG A  29     -12.141 -16.781  32.969  1.00 82.50           C  
ATOM    225  N   PRO A  30     -14.523 -18.703  25.484  1.00 84.31           N  
ATOM    226  CA  PRO A  30     -14.023 -18.766  24.125  1.00 84.31           C  
ATOM    227  C   PRO A  30     -12.492 -18.797  24.047  1.00 84.31           C  
ATOM    228  CB  PRO A  30     -14.570 -17.500  23.469  1.00 84.31           C  
ATOM    229  O   PRO A  30     -11.828 -18.172  24.875  1.00 84.31           O  
ATOM    230  CG  PRO A  30     -15.695 -17.078  24.359  1.00 84.31           C  
ATOM    231  CD  PRO A  30     -15.398 -17.531  25.766  1.00 84.31           C  
ATOM    232  N   THR A  31     -11.977 -19.625  23.234  1.00 86.31           N  
ATOM    233  CA  THR A  31     -10.531 -19.766  23.094  1.00 86.31           C  
ATOM    234  C   THR A  31      -9.961 -18.641  22.250  1.00 86.31           C  
ATOM    235  CB  THR A  31     -10.164 -21.125  22.453  1.00 86.31           C  
ATOM    236  O   THR A  31      -9.828 -18.766  21.031  1.00 86.31           O  
ATOM    237  CG2 THR A  31     -10.594 -22.281  23.359  1.00 86.31           C  
ATOM    238  OG1 THR A  31     -10.812 -21.250  21.188  1.00 86.31           O  
ATOM    239  N   HIS A  32      -9.672 -17.500  22.859  1.00 83.94           N  
ATOM    240  CA  HIS A  32      -9.031 -16.344  22.250  1.00 83.94           C  
ATOM    241  C   HIS A  32      -7.766 -15.938  23.000  1.00 83.94           C  
ATOM    242  CB  HIS A  32     -10.000 -15.156  22.188  1.00 83.94           C  
ATOM    243  O   HIS A  32      -7.836 -15.547  24.172  1.00 83.94           O  
ATOM    244  CG  HIS A  32     -11.148 -15.375  21.250  1.00 83.94           C  
ATOM    245  CD2 HIS A  32     -12.430 -15.750  21.500  1.00 83.94           C  
ATOM    246  ND1 HIS A  32     -11.047 -15.203  19.891  1.00 83.94           N  
ATOM    247  CE1 HIS A  32     -12.219 -15.469  19.328  1.00 83.94           C  
ATOM    248  NE2 HIS A  32     -13.070 -15.805  20.281  1.00 83.94           N  
ATOM    249  N   MET A  33      -6.676 -16.141  22.391  1.00 82.12           N  
ATOM    250  CA  MET A  33      -5.434 -15.688  23.016  1.00 82.12           C  
ATOM    251  C   MET A  33      -5.352 -14.164  23.031  1.00 82.12           C  
ATOM    252  CB  MET A  33      -4.223 -16.266  22.281  1.00 82.12           C  
ATOM    253  O   MET A  33      -5.105 -13.539  22.000  1.00 82.12           O  
ATOM    254  CG  MET A  33      -4.102 -17.781  22.406  1.00 82.12           C  
ATOM    255  SD  MET A  33      -2.607 -18.438  21.578  1.00 82.12           S  
ATOM    256  CE  MET A  33      -3.047 -18.125  19.844  1.00 82.12           C  
ATOM    257  N   SER A  34      -5.500 -13.594  24.125  1.00 82.12           N  
ATOM    258  CA  SER A  34      -5.508 -12.141  24.250  1.00 82.12           C  
ATOM    259  C   SER A  34      -4.113 -11.602  24.547  1.00 82.12           C  
ATOM    260  CB  SER A  34      -6.480 -11.703  25.344  1.00 82.12           C  
ATOM    261  O   SER A  34      -3.936 -10.398  24.750  1.00 82.12           O  
ATOM    262  OG  SER A  34      -6.336 -12.516  26.500  1.00 82.12           O  
ATOM    263  N   GLN A  35      -3.176 -12.461  24.672  1.00 82.75           N  
ATOM    264  CA  GLN A  35      -1.777 -12.094  24.875  1.00 82.75           C  
ATOM    265  C   GLN A  35      -0.884 -12.750  23.828  1.00 82.75           C  
ATOM    266  CB  GLN A  35      -1.312 -12.484  26.281  1.00 82.75           C  
ATOM    267  O   GLN A  35      -0.759 -13.977  23.797  1.00 82.75           O  
ATOM    268  CG  GLN A  35       0.075 -11.961  26.641  1.00 82.75           C  
ATOM    269  CD  GLN A  35       0.471 -12.273  28.062  1.00 82.75           C  
ATOM    270  NE2 GLN A  35       1.621 -11.766  28.484  1.00 82.75           N  
ATOM    271  OE1 GLN A  35      -0.251 -12.969  28.781  1.00 82.75           O  
ATOM    272  N   MET A  36      -0.288 -12.008  23.125  1.00 86.12           N  
ATOM    273  CA  MET A  36       0.628 -12.516  22.109  1.00 86.12           C  
ATOM    274  C   MET A  36       2.035 -12.672  22.672  1.00 86.12           C  
ATOM    275  CB  MET A  36       0.653 -11.586  20.891  1.00 86.12           C  
ATOM    276  O   MET A  36       2.570 -11.750  23.281  1.00 86.12           O  
ATOM    277  CG  MET A  36      -0.674 -11.500  20.156  1.00 86.12           C  
ATOM    278  SD  MET A  36      -0.546 -10.570  18.578  1.00 86.12           S  
ATOM    279  CE  MET A  36      -2.227 -10.805  17.938  1.00 86.12           C  
ATOM    280  N   VAL A  37       2.547 -13.727  22.516  1.00 87.19           N  
ATOM    281  CA  VAL A  37       3.908 -14.047  22.938  1.00 87.19           C  
ATOM    282  C   VAL A  37       4.645 -14.766  21.812  1.00 87.19           C  
ATOM    283  CB  VAL A  37       3.918 -14.914  24.219  1.00 87.19           C  
ATOM    284  O   VAL A  37       4.270 -15.875  21.422  1.00 87.19           O  
ATOM    285  CG1 VAL A  37       5.352 -15.172  24.688  1.00 87.19           C  
ATOM    286  CG2 VAL A  37       3.109 -14.234  25.328  1.00 87.19           C  
ATOM    287  N   PHE A  38       5.711 -14.164  21.297  1.00 89.12           N  
ATOM    288  CA  PHE A  38       6.504 -14.789  20.250  1.00 89.12           C  
ATOM    289  C   PHE A  38       7.910 -14.203  20.219  1.00 89.12           C  
ATOM    290  CB  PHE A  38       5.828 -14.602  18.891  1.00 89.12           C  
ATOM    291  O   PHE A  38       8.148 -13.109  20.734  1.00 89.12           O  
ATOM    292  CG  PHE A  38       5.547 -13.164  18.531  1.00 89.12           C  
ATOM    293  CD1 PHE A  38       4.320 -12.594  18.828  1.00 89.12           C  
ATOM    294  CD2 PHE A  38       6.516 -12.391  17.906  1.00 89.12           C  
ATOM    295  CE1 PHE A  38       4.059 -11.258  18.500  1.00 89.12           C  
ATOM    296  CE2 PHE A  38       6.262 -11.062  17.578  1.00 89.12           C  
ATOM    297  CZ  PHE A  38       5.031 -10.500  17.875  1.00 89.12           C  
ATOM    298  N   HIS A  39       8.828 -14.930  19.672  1.00 88.19           N  
ATOM    299  CA  HIS A  39      10.227 -14.516  19.547  1.00 88.19           C  
ATOM    300  C   HIS A  39      10.414 -13.547  18.391  1.00 88.19           C  
ATOM    301  CB  HIS A  39      11.133 -15.734  19.375  1.00 88.19           C  
ATOM    302  O   HIS A  39       9.875 -13.766  17.297  1.00 88.19           O  
ATOM    303  CG  HIS A  39      12.586 -15.398  19.312  1.00 88.19           C  
ATOM    304  CD2 HIS A  39      13.453 -15.367  18.281  1.00 88.19           C  
ATOM    305  ND1 HIS A  39      13.312 -15.031  20.438  1.00 88.19           N  
ATOM    306  CE1 HIS A  39      14.562 -14.797  20.078  1.00 88.19           C  
ATOM    307  NE2 HIS A  39      14.680 -14.992  18.781  1.00 88.19           N  
ATOM    308  N   LYS A  40      11.125 -12.539  18.547  1.00 90.94           N  
ATOM    309  CA  LYS A  40      11.445 -11.555  17.500  1.00 90.94           C  
ATOM    310  C   LYS A  40      12.734 -11.930  16.781  1.00 90.94           C  
ATOM    311  CB  LYS A  40      11.578 -10.156  18.109  1.00 90.94           C  
ATOM    312  O   LYS A  40      13.773 -12.133  17.406  1.00 90.94           O  
ATOM    313  CG  LYS A  40      11.969  -9.086  17.109  1.00 90.94           C  
ATOM    314  CD  LYS A  40      12.305  -7.770  17.797  1.00 90.94           C  
ATOM    315  CE  LYS A  40      12.852  -6.742  16.828  1.00 90.94           C  
ATOM    316  NZ  LYS A  40      13.242  -5.473  17.500  1.00 90.94           N  
ATOM    317  N   ILE A  41      12.758 -11.914  15.484  1.00 91.38           N  
ATOM    318  CA  ILE A  41      13.922 -12.125  14.633  1.00 91.38           C  
ATOM    319  C   ILE A  41      14.133 -10.914  13.727  1.00 91.38           C  
ATOM    320  CB  ILE A  41      13.766 -13.406  13.781  1.00 91.38           C  
ATOM    321  O   ILE A  41      13.180 -10.414  13.117  1.00 91.38           O  
ATOM    322  CG1 ILE A  41      13.641 -14.641  14.688  1.00 91.38           C  
ATOM    323  CG2 ILE A  41      14.945 -13.555  12.812  1.00 91.38           C  
ATOM    324  CD1 ILE A  41      13.406 -15.938  13.930  1.00 91.38           C  
ATOM    325  N   ARG A  42      15.273 -10.430  13.617  1.00 90.81           N  
ATOM    326  CA  ARG A  42      15.586  -9.273  12.781  1.00 90.81           C  
ATOM    327  C   ARG A  42      15.711  -9.680  11.320  1.00 90.81           C  
ATOM    328  CB  ARG A  42      16.875  -8.602  13.258  1.00 90.81           C  
ATOM    329  O   ARG A  42      16.250 -10.742  11.008  1.00 90.81           O  
ATOM    330  CG  ARG A  42      16.828  -8.125  14.703  1.00 90.81           C  
ATOM    331  CD  ARG A  42      18.172  -7.570  15.156  1.00 90.81           C  
ATOM    332  NE  ARG A  42      19.203  -8.609  15.188  1.00 90.81           N  
ATOM    333  NH1 ARG A  42      20.938  -7.156  15.609  1.00 90.81           N  
ATOM    334  NH2 ARG A  42      21.344  -9.406  15.414  1.00 90.81           N  
ATOM    335  CZ  ARG A  42      20.500  -8.391  15.406  1.00 90.81           C  
ATOM    336  N   ASN A  43      15.359  -8.852  10.484  1.00 92.06           N  
ATOM    337  CA  ASN A  43      15.414  -9.102   9.047  1.00 92.06           C  
ATOM    338  C   ASN A  43      16.859  -9.242   8.562  1.00 92.06           C  
ATOM    339  CB  ASN A  43      14.703  -7.980   8.281  1.00 92.06           C  
ATOM    340  O   ASN A  43      17.141 -10.047   7.668  1.00 92.06           O  
ATOM    341  CG  ASN A  43      14.555  -8.289   6.805  1.00 92.06           C  
ATOM    342  ND2 ASN A  43      14.836  -7.301   5.965  1.00 92.06           N  
ATOM    343  OD1 ASN A  43      14.195  -9.406   6.426  1.00 92.06           O  
ATOM    344  N   GLU A  44      17.797  -8.438   9.172  1.00 93.00           N  
ATOM    345  CA  GLU A  44      19.203  -8.453   8.742  1.00 93.00           C  
ATOM    346  C   GLU A  44      19.844  -9.812   8.992  1.00 93.00           C  
ATOM    347  CB  GLU A  44      19.984  -7.352   9.453  1.00 93.00           C  
ATOM    348  O   GLU A  44      20.875 -10.133   8.406  1.00 93.00           O  
ATOM    349  CG  GLU A  44      20.016  -7.500  10.961  1.00 93.00           C  
ATOM    350  CD  GLU A  44      20.734  -6.352  11.664  1.00 93.00           C  
ATOM    351  OE1 GLU A  44      20.984  -6.445  12.883  1.00 93.00           O  
ATOM    352  OE2 GLU A  44      21.031  -5.348  10.984  1.00 93.00           O  
ATOM    353  N   ASP A  45      19.281 -10.633   9.891  1.00 93.12           N  
ATOM    354  CA  ASP A  45      19.828 -11.945  10.227  1.00 93.12           C  
ATOM    355  C   ASP A  45      19.266 -13.023   9.305  1.00 93.12           C  
ATOM    356  CB  ASP A  45      19.516 -12.289  11.688  1.00 93.12           C  
ATOM    357  O   ASP A  45      19.578 -14.203   9.461  1.00 93.12           O  
ATOM    358  CG  ASP A  45      20.172 -11.336  12.672  1.00 93.12           C  
ATOM    359  OD1 ASP A  45      21.250 -10.773  12.359  1.00 93.12           O  
ATOM    360  OD2 ASP A  45      19.609 -11.148  13.773  1.00 93.12           O  
ATOM    361  N   LEU A  46      18.344 -12.648   8.344  1.00 94.06           N  
ATOM    362  CA  LEU A  46      17.719 -13.586   7.418  1.00 94.06           C  
ATOM    363  C   LEU A  46      18.156 -13.320   5.980  1.00 94.06           C  
ATOM    364  CB  LEU A  46      16.188 -13.500   7.520  1.00 94.06           C  
ATOM    365  O   LEU A  46      18.125 -12.172   5.523  1.00 94.06           O  
ATOM    366  CG  LEU A  46      15.578 -13.836   8.883  1.00 94.06           C  
ATOM    367  CD1 LEU A  46      14.078 -13.602   8.867  1.00 94.06           C  
ATOM    368  CD2 LEU A  46      15.898 -15.273   9.273  1.00 94.06           C  
ATOM    369  N   ILE A  47      18.594 -14.320   5.324  1.00 93.88           N  
ATOM    370  CA  ILE A  47      18.938 -14.234   3.908  1.00 93.88           C  
ATOM    371  C   ILE A  47      18.031 -15.172   3.100  1.00 93.88           C  
ATOM    372  CB  ILE A  47      20.422 -14.586   3.668  1.00 93.88           C  
ATOM    373  O   ILE A  47      17.984 -16.375   3.371  1.00 93.88           O  
ATOM    374  CG1 ILE A  47      21.328 -13.625   4.453  1.00 93.88           C  
ATOM    375  CG2 ILE A  47      20.750 -14.547   2.172  1.00 93.88           C  
ATOM    376  CD1 ILE A  47      22.797 -14.016   4.438  1.00 93.88           C  
ATOM    377  N   PHE A  48      17.328 -14.656   2.086  1.00 93.75           N  
ATOM    378  CA  PHE A  48      16.469 -15.453   1.218  1.00 93.75           C  
ATOM    379  C   PHE A  48      17.297 -16.234   0.209  1.00 93.75           C  
ATOM    380  CB  PHE A  48      15.461 -14.562   0.487  1.00 93.75           C  
ATOM    381  O   PHE A  48      18.266 -15.711  -0.342  1.00 93.75           O  
ATOM    382  CG  PHE A  48      14.398 -13.992   1.384  1.00 93.75           C  
ATOM    383  CD1 PHE A  48      13.117 -14.531   1.404  1.00 93.75           C  
ATOM    384  CD2 PHE A  48      14.680 -12.906   2.207  1.00 93.75           C  
ATOM    385  CE1 PHE A  48      12.133 -13.992   2.234  1.00 93.75           C  
ATOM    386  CE2 PHE A  48      13.703 -12.367   3.039  1.00 93.75           C  
ATOM    387  CZ  PHE A  48      12.430 -12.914   3.051  1.00 93.75           C  
ATOM    388  N   ASN A  49      16.984 -17.422  -0.090  1.00 93.25           N  
ATOM    389  CA  ASN A  49      17.656 -18.266  -1.079  1.00 93.25           C  
ATOM    390  C   ASN A  49      16.719 -18.641  -2.215  1.00 93.25           C  
ATOM    391  CB  ASN A  49      18.234 -19.516  -0.418  1.00 93.25           C  
ATOM    392  O   ASN A  49      16.688 -17.984  -3.254  1.00 93.25           O  
ATOM    393  CG  ASN A  49      19.328 -19.203   0.576  1.00 93.25           C  
ATOM    394  ND2 ASN A  49      19.562 -20.109   1.519  1.00 93.25           N  
ATOM    395  OD1 ASN A  49      19.969 -18.156   0.499  1.00 93.25           O  
ATOM    396  N   GLU A  50      15.789 -19.625  -2.045  1.00 93.31           N  
ATOM    397  CA  GLU A  50      14.891 -20.078  -3.107  1.00 93.31           C  
ATOM    398  C   GLU A  50      13.445 -20.156  -2.609  1.00 93.31           C  
ATOM    399  CB  GLU A  50      15.336 -21.422  -3.658  1.00 93.31           C  
ATOM    400  O   GLU A  50      13.203 -20.203  -1.402  1.00 93.31           O  
ATOM    401  CG  GLU A  50      15.281 -22.562  -2.641  1.00 93.31           C  
ATOM    402  CD  GLU A  50      15.742 -23.891  -3.199  1.00 93.31           C  
ATOM    403  OE1 GLU A  50      15.727 -24.906  -2.455  1.00 93.31           O  
ATOM    404  OE2 GLU A  50      16.125 -23.938  -4.391  1.00 93.31           O  
ATOM    405  N   SER A  51      12.562 -20.109  -3.543  1.00 95.25           N  
ATOM    406  CA  SER A  51      11.148 -20.297  -3.260  1.00 95.25           C  
ATOM    407  C   SER A  51      10.781 -21.781  -3.230  1.00 95.25           C  
ATOM    408  CB  SER A  51      10.289 -19.578  -4.297  1.00 95.25           C  
ATOM    409  O   SER A  51      11.266 -22.562  -4.055  1.00 95.25           O  
ATOM    410  OG  SER A  51       8.914 -19.828  -4.078  1.00 95.25           O  
ATOM    411  N   LEU A  52       9.945 -22.234  -2.307  1.00 95.19           N  
ATOM    412  CA  LEU A  52       9.492 -23.609  -2.191  1.00 95.19           C  
ATOM    413  C   LEU A  52       8.031 -23.734  -2.613  1.00 95.19           C  
ATOM    414  CB  LEU A  52       9.664 -24.109  -0.755  1.00 95.19           C  
ATOM    415  O   LEU A  52       7.465 -24.828  -2.574  1.00 95.19           O  
ATOM    416  CG  LEU A  52      11.094 -24.109  -0.204  1.00 95.19           C  
ATOM    417  CD1 LEU A  52      11.094 -24.531   1.259  1.00 95.19           C  
ATOM    418  CD2 LEU A  52      11.992 -25.016  -1.037  1.00 95.19           C  
ATOM    419  N   GLY A  53       7.406 -22.641  -3.004  1.00 95.69           N  
ATOM    420  CA  GLY A  53       6.008 -22.625  -3.396  1.00 95.69           C  
ATOM    421  C   GLY A  53       5.211 -21.531  -2.689  1.00 95.69           C  
ATOM    422  O   GLY A  53       5.762 -20.500  -2.307  1.00 95.69           O  
ATOM    423  N   GLN A  54       3.965 -21.797  -2.635  1.00 94.62           N  
ATOM    424  CA  GLN A  54       3.082 -20.828  -1.999  1.00 94.62           C  
ATOM    425  C   GLN A  54       1.895 -21.516  -1.335  1.00 94.62           C  
ATOM    426  CB  GLN A  54       2.590 -19.797  -3.020  1.00 94.62           C  
ATOM    427  O   GLN A  54       1.337 -22.469  -1.883  1.00 94.62           O  
ATOM    428  CG  GLN A  54       1.691 -18.719  -2.424  1.00 94.62           C  
ATOM    429  CD  GLN A  54       1.324 -17.641  -3.426  1.00 94.62           C  
ATOM    430  NE2 GLN A  54       0.461 -16.719  -3.014  1.00 94.62           N  
ATOM    431  OE1 GLN A  54       1.812 -17.641  -4.559  1.00 94.62           O  
ATOM    432  N   GLY A  55       1.533 -21.062  -0.069  1.00 95.56           N  
ATOM    433  CA  GLY A  55       0.346 -21.531   0.629  1.00 95.56           C  
ATOM    434  C   GLY A  55      -0.922 -20.812   0.192  1.00 95.56           C  
ATOM    435  O   GLY A  55      -1.021 -20.359  -0.949  1.00 95.56           O  
ATOM    436  N   THR A  56      -1.903 -20.828   1.037  1.00 94.94           N  
ATOM    437  CA  THR A  56      -3.182 -20.203   0.715  1.00 94.94           C  
ATOM    438  C   THR A  56      -3.061 -18.688   0.740  1.00 94.94           C  
ATOM    439  CB  THR A  56      -4.285 -20.656   1.693  1.00 94.94           C  
ATOM    440  O   THR A  56      -3.539 -18.000  -0.171  1.00 94.94           O  
ATOM    441  CG2 THR A  56      -5.641 -20.094   1.287  1.00 94.94           C  
ATOM    442  OG1 THR A  56      -4.355 -22.078   1.702  1.00 94.94           O  
ATOM    443  N   PHE A  57      -2.334 -18.172   1.775  1.00 95.06           N  
ATOM    444  CA  PHE A  57      -2.281 -16.719   1.925  1.00 95.06           C  
ATOM    445  C   PHE A  57      -0.845 -16.250   2.115  1.00 95.06           C  
ATOM    446  CB  PHE A  57      -3.145 -16.266   3.107  1.00 95.06           C  
ATOM    447  O   PHE A  57      -0.593 -15.047   2.258  1.00 95.06           O  
ATOM    448  CG  PHE A  57      -4.609 -16.562   2.939  1.00 95.06           C  
ATOM    449  CD1 PHE A  57      -5.406 -15.781   2.119  1.00 95.06           C  
ATOM    450  CD2 PHE A  57      -5.188 -17.641   3.604  1.00 95.06           C  
ATOM    451  CE1 PHE A  57      -6.762 -16.062   1.963  1.00 95.06           C  
ATOM    452  CE2 PHE A  57      -6.543 -17.922   3.451  1.00 95.06           C  
ATOM    453  CZ  PHE A  57      -7.328 -17.125   2.633  1.00 95.06           C  
ATOM    454  N   THR A  58       0.080 -17.203   2.252  1.00 95.94           N  
ATOM    455  CA  THR A  58       1.487 -16.891   2.459  1.00 95.94           C  
ATOM    456  C   THR A  58       2.352 -17.516   1.371  1.00 95.94           C  
ATOM    457  CB  THR A  58       1.972 -17.359   3.842  1.00 95.94           C  
ATOM    458  O   THR A  58       1.970 -18.516   0.770  1.00 95.94           O  
ATOM    459  CG2 THR A  58       1.207 -16.656   4.961  1.00 95.94           C  
ATOM    460  OG1 THR A  58       1.773 -18.766   3.951  1.00 95.94           O  
ATOM    461  N   LYS A  59       3.480 -16.906   1.067  1.00 96.06           N  
ATOM    462  CA  LYS A  59       4.500 -17.422   0.161  1.00 96.06           C  
ATOM    463  C   LYS A  59       5.621 -18.125   0.934  1.00 96.06           C  
ATOM    464  CB  LYS A  59       5.074 -16.297  -0.704  1.00 96.06           C  
ATOM    465  O   LYS A  59       6.078 -17.609   1.960  1.00 96.06           O  
ATOM    466  CG  LYS A  59       4.031 -15.555  -1.521  1.00 96.06           C  
ATOM    467  CD  LYS A  59       4.652 -14.398  -2.291  1.00 96.06           C  
ATOM    468  CE  LYS A  59       3.604 -13.625  -3.076  1.00 96.06           C  
ATOM    469  NZ  LYS A  59       4.195 -12.445  -3.783  1.00 96.06           N  
ATOM    470  N   ILE A  60       6.039 -19.250   0.536  1.00 96.75           N  
ATOM    471  CA  ILE A  60       6.984 -20.094   1.259  1.00 96.75           C  
ATOM    472  C   ILE A  60       8.359 -20.000   0.598  1.00 96.75           C  
ATOM    473  CB  ILE A  60       6.508 -21.547   1.317  1.00 96.75           C  
ATOM    474  O   ILE A  60       8.516 -20.344  -0.577  1.00 96.75           O  
ATOM    475  CG1 ILE A  60       5.078 -21.625   1.862  1.00 96.75           C  
ATOM    476  CG2 ILE A  60       7.465 -22.406   2.166  1.00 96.75           C  
ATOM    477  CD1 ILE A  60       4.484 -23.031   1.849  1.00 96.75           C  
ATOM    478  N   PHE A  61       9.328 -19.625   1.322  1.00 96.31           N  
ATOM    479  CA  PHE A  61      10.703 -19.484   0.847  1.00 96.31           C  
ATOM    480  C   PHE A  61      11.664 -20.234   1.760  1.00 96.31           C  
ATOM    481  CB  PHE A  61      11.102 -18.016   0.761  1.00 96.31           C  
ATOM    482  O   PHE A  61      11.320 -20.578   2.891  1.00 96.31           O  
ATOM    483  CG  PHE A  61      10.328 -17.234  -0.266  1.00 96.31           C  
ATOM    484  CD1 PHE A  61      10.766 -17.156  -1.582  1.00 96.31           C  
ATOM    485  CD2 PHE A  61       9.156 -16.578   0.084  1.00 96.31           C  
ATOM    486  CE1 PHE A  61      10.047 -16.438  -2.535  1.00 96.31           C  
ATOM    487  CE2 PHE A  61       8.430 -15.852  -0.863  1.00 96.31           C  
ATOM    488  CZ  PHE A  61       8.883 -15.781  -2.172  1.00 96.31           C  
ATOM    489  N   LYS A  62      12.781 -20.562   1.236  1.00 95.44           N  
ATOM    490  CA  LYS A  62      13.922 -21.078   1.995  1.00 95.44           C  
ATOM    491  C   LYS A  62      14.891 -19.953   2.344  1.00 95.44           C  
ATOM    492  CB  LYS A  62      14.641 -22.172   1.209  1.00 95.44           C  
ATOM    493  O   LYS A  62      15.148 -19.078   1.525  1.00 95.44           O  
ATOM    494  CG  LYS A  62      15.805 -22.812   1.958  1.00 95.44           C  
ATOM    495  CD  LYS A  62      16.453 -23.922   1.138  1.00 95.44           C  
ATOM    496  CE  LYS A  62      17.625 -24.547   1.886  1.00 95.44           C  
ATOM    497  NZ  LYS A  62      18.266 -25.641   1.092  1.00 95.44           N  
ATOM    498  N   GLY A  63      15.414 -19.969   3.590  1.00 95.38           N  
ATOM    499  CA  GLY A  63      16.406 -19.000   4.023  1.00 95.38           C  
ATOM    500  C   GLY A  63      17.406 -19.578   5.008  1.00 95.38           C  
ATOM    501  O   GLY A  63      17.391 -20.766   5.301  1.00 95.38           O  
ATOM    502  N   VAL A  64      18.328 -18.703   5.418  1.00 93.50           N  
ATOM    503  CA  VAL A  64      19.312 -19.031   6.438  1.00 93.50           C  
ATOM    504  C   VAL A  64      19.281 -17.969   7.539  1.00 93.50           C  
ATOM    505  CB  VAL A  64      20.734 -19.125   5.836  1.00 93.50           C  
ATOM    506  O   VAL A  64      19.281 -16.766   7.258  1.00 93.50           O  
ATOM    507  CG1 VAL A  64      21.781 -19.312   6.934  1.00 93.50           C  
ATOM    508  CG2 VAL A  64      20.812 -20.266   4.820  1.00 93.50           C  
ATOM    509  N   ARG A  65      19.141 -18.422   8.781  1.00 92.50           N  
ATOM    510  CA  ARG A  65      19.203 -17.547   9.953  1.00 92.50           C  
ATOM    511  C   ARG A  65      20.609 -17.484  10.523  1.00 92.50           C  
ATOM    512  CB  ARG A  65      18.219 -18.016  11.023  1.00 92.50           C  
ATOM    513  O   ARG A  65      21.203 -18.531  10.805  1.00 92.50           O  
ATOM    514  CG  ARG A  65      18.188 -17.156  12.266  1.00 92.50           C  
ATOM    515  CD  ARG A  65      17.281 -17.734  13.344  1.00 92.50           C  
ATOM    516  NE  ARG A  65      17.328 -16.938  14.570  1.00 92.50           N  
ATOM    517  NH1 ARG A  65      16.172 -18.469  15.852  1.00 92.50           N  
ATOM    518  NH2 ARG A  65      16.891 -16.500  16.781  1.00 92.50           N  
ATOM    519  CZ  ARG A  65      16.797 -17.312  15.734  1.00 92.50           C  
ATOM    520  N   ARG A  66      21.156 -16.328  10.688  1.00 91.88           N  
ATOM    521  CA  ARG A  66      22.469 -16.094  11.281  1.00 91.88           C  
ATOM    522  C   ARG A  66      22.328 -15.523  12.688  1.00 91.88           C  
ATOM    523  CB  ARG A  66      23.297 -15.141  10.406  1.00 91.88           C  
ATOM    524  O   ARG A  66      21.875 -14.391  12.867  1.00 91.88           O  
ATOM    525  CG  ARG A  66      23.625 -15.703   9.031  1.00 91.88           C  
ATOM    526  CD  ARG A  66      24.391 -14.695   8.188  1.00 91.88           C  
ATOM    527  NE  ARG A  66      24.797 -15.273   6.902  1.00 91.88           N  
ATOM    528  NH1 ARG A  66      25.750 -13.328   6.102  1.00 91.88           N  
ATOM    529  NH2 ARG A  66      25.750 -15.227   4.816  1.00 91.88           N  
ATOM    530  CZ  ARG A  66      25.422 -14.609   5.941  1.00 91.88           C  
ATOM    531  N   GLU A  67      22.703 -16.328  13.648  1.00 86.06           N  
ATOM    532  CA  GLU A  67      22.609 -15.922  15.047  1.00 86.06           C  
ATOM    533  C   GLU A  67      23.984 -15.969  15.719  1.00 86.06           C  
ATOM    534  CB  GLU A  67      21.625 -16.812  15.805  1.00 86.06           C  
ATOM    535  O   GLU A  67      24.828 -16.781  15.344  1.00 86.06           O  
ATOM    536  CG  GLU A  67      22.031 -18.281  15.852  1.00 86.06           C  
ATOM    537  CD  GLU A  67      21.031 -19.156  16.594  1.00 86.06           C  
ATOM    538  OE1 GLU A  67      21.266 -20.375  16.719  1.00 86.06           O  
ATOM    539  OE2 GLU A  67      20.016 -18.609  17.078  1.00 86.06           O  
ATOM    540  N   VAL A  68      24.172 -15.070  16.656  1.00 84.31           N  
ATOM    541  CA  VAL A  68      25.422 -15.008  17.422  1.00 84.31           C  
ATOM    542  C   VAL A  68      25.266 -15.781  18.719  1.00 84.31           C  
ATOM    543  CB  VAL A  68      25.828 -13.547  17.703  1.00 84.31           C  
ATOM    544  O   VAL A  68      24.359 -15.523  19.500  1.00 84.31           O  
ATOM    545  CG1 VAL A  68      27.156 -13.500  18.469  1.00 84.31           C  
ATOM    546  CG2 VAL A  68      25.938 -12.750  16.406  1.00 84.31           C  
ATOM    547  N   GLY A  69      26.156 -16.719  18.812  1.00 78.19           N  
ATOM    548  CA  GLY A  69      26.141 -17.500  20.031  1.00 78.19           C  
ATOM    549  C   GLY A  69      26.734 -16.766  21.219  1.00 78.19           C  
ATOM    550  O   GLY A  69      27.156 -15.617  21.094  1.00 78.19           O  
ATOM    551  N   ASP A  70      26.797 -17.438  22.375  1.00 70.25           N  
ATOM    552  CA  ASP A  70      27.250 -16.859  23.641  1.00 70.25           C  
ATOM    553  C   ASP A  70      28.750 -16.531  23.578  1.00 70.25           C  
ATOM    554  CB  ASP A  70      26.984 -17.828  24.797  1.00 70.25           C  
ATOM    555  O   ASP A  70      29.219 -15.625  24.266  1.00 70.25           O  
ATOM    556  CG  ASP A  70      25.500 -18.016  25.062  1.00 70.25           C  
ATOM    557  OD1 ASP A  70      24.703 -17.109  24.766  1.00 70.25           O  
ATOM    558  OD2 ASP A  70      25.125 -19.094  25.594  1.00 70.25           O  
ATOM    559  N   TYR A  71      29.609 -17.172  22.703  1.00 74.62           N  
ATOM    560  CA  TYR A  71      31.047 -16.984  22.594  1.00 74.62           C  
ATOM    561  C   TYR A  71      31.391 -16.172  21.344  1.00 74.62           C  
ATOM    562  CB  TYR A  71      31.766 -18.344  22.547  1.00 74.62           C  
ATOM    563  O   TYR A  71      32.500 -16.266  20.828  1.00 74.62           O  
ATOM    564  CG  TYR A  71      31.562 -19.172  23.797  1.00 74.62           C  
ATOM    565  CD1 TYR A  71      32.344 -18.953  24.938  1.00 74.62           C  
ATOM    566  CD2 TYR A  71      30.594 -20.156  23.844  1.00 74.62           C  
ATOM    567  CE1 TYR A  71      32.156 -19.719  26.078  1.00 74.62           C  
ATOM    568  CE2 TYR A  71      30.391 -20.938  24.984  1.00 74.62           C  
ATOM    569  OH  TYR A  71      31.000 -21.469  27.234  1.00 74.62           O  
ATOM    570  CZ  TYR A  71      31.188 -20.703  26.094  1.00 74.62           C  
ATOM    571  N   GLY A  72      30.250 -15.523  20.781  1.00 78.69           N  
ATOM    572  CA  GLY A  72      30.484 -14.602  19.688  1.00 78.69           C  
ATOM    573  C   GLY A  72      30.578 -15.297  18.328  1.00 78.69           C  
ATOM    574  O   GLY A  72      30.891 -14.672  17.328  1.00 78.69           O  
ATOM    575  N   GLN A  73      30.453 -16.641  18.250  1.00 81.94           N  
ATOM    576  CA  GLN A  73      30.500 -17.375  16.984  1.00 81.94           C  
ATOM    577  C   GLN A  73      29.219 -17.156  16.188  1.00 81.94           C  
ATOM    578  CB  GLN A  73      30.734 -18.859  17.234  1.00 81.94           C  
ATOM    579  O   GLN A  73      28.141 -17.031  16.766  1.00 81.94           O  
ATOM    580  CG  GLN A  73      32.031 -19.172  17.969  1.00 81.94           C  
ATOM    581  CD  GLN A  73      32.125 -20.609  18.406  1.00 81.94           C  
ATOM    582  NE2 GLN A  73      33.219 -20.969  19.078  1.00 81.94           N  
ATOM    583  OE1 GLN A  73      31.219 -21.422  18.156  1.00 81.94           O  
ATOM    584  N   LEU A  74      29.359 -17.188  14.984  1.00 85.88           N  
ATOM    585  CA  LEU A  74      28.219 -17.047  14.086  1.00 85.88           C  
ATOM    586  C   LEU A  74      27.672 -18.422  13.695  1.00 85.88           C  
ATOM    587  CB  LEU A  74      28.609 -16.281  12.828  1.00 85.88           C  
ATOM    588  O   LEU A  74      28.391 -19.234  13.109  1.00 85.88           O  
ATOM    589  CG  LEU A  74      27.484 -15.898  11.875  1.00 85.88           C  
ATOM    590  CD1 LEU A  74      26.578 -14.859  12.523  1.00 85.88           C  
ATOM    591  CD2 LEU A  74      28.031 -15.375  10.555  1.00 85.88           C  
ATOM    592  N   HIS A  75      26.484 -18.750  14.055  1.00 84.69           N  
ATOM    593  CA  HIS A  75      25.797 -19.984  13.711  1.00 84.69           C  
ATOM    594  C   HIS A  75      24.812 -19.781  12.562  1.00 84.69           C  
ATOM    595  CB  HIS A  75      25.062 -20.547  14.930  1.00 84.69           C  
ATOM    596  O   HIS A  75      23.969 -18.875  12.617  1.00 84.69           O  
ATOM    597  CG  HIS A  75      25.969 -20.859  16.078  1.00 84.69           C  
ATOM    598  CD2 HIS A  75      26.500 -22.016  16.516  1.00 84.69           C  
ATOM    599  ND1 HIS A  75      26.406 -19.891  16.953  1.00 84.69           N  
ATOM    600  CE1 HIS A  75      27.188 -20.453  17.875  1.00 84.69           C  
ATOM    601  NE2 HIS A  75      27.266 -21.750  17.625  1.00 84.69           N  
ATOM    602  N   GLU A  76      24.906 -20.609  11.586  1.00 89.00           N  
ATOM    603  CA  GLU A  76      24.016 -20.562  10.430  1.00 89.00           C  
ATOM    604  C   GLU A  76      23.109 -21.797  10.391  1.00 89.00           C  
ATOM    605  CB  GLU A  76      24.828 -20.469   9.133  1.00 89.00           C  
ATOM    606  O   GLU A  76      23.594 -22.922  10.352  1.00 89.00           O  
ATOM    607  CG  GLU A  76      25.641 -19.188   9.016  1.00 89.00           C  
ATOM    608  CD  GLU A  76      26.344 -19.047   7.668  1.00 89.00           C  
ATOM    609  OE1 GLU A  76      26.969 -17.984   7.422  1.00 89.00           O  
ATOM    610  OE2 GLU A  76      26.266 -20.000   6.859  1.00 89.00           O  
ATOM    611  N   THR A  77      21.875 -21.609  10.398  1.00 88.62           N  
ATOM    612  CA  THR A  77      20.859 -22.672  10.359  1.00 88.62           C  
ATOM    613  C   THR A  77      19.859 -22.422   9.242  1.00 88.62           C  
ATOM    614  CB  THR A  77      20.125 -22.781  11.703  1.00 88.62           C  
ATOM    615  O   THR A  77      19.297 -21.328   9.133  1.00 88.62           O  
ATOM    616  CG2 THR A  77      19.172 -23.969  11.711  1.00 88.62           C  
ATOM    617  OG1 THR A  77      21.078 -22.938  12.766  1.00 88.62           O  
ATOM    618  N   GLU A  78      19.625 -23.469   8.375  1.00 92.69           N  
ATOM    619  CA  GLU A  78      18.578 -23.344   7.359  1.00 92.69           C  
ATOM    620  C   GLU A  78      17.188 -23.281   7.988  1.00 92.69           C  
ATOM    621  CB  GLU A  78      18.656 -24.516   6.379  1.00 92.69           C  
ATOM    622  O   GLU A  78      16.875 -24.078   8.875  1.00 92.69           O  
ATOM    623  CG  GLU A  78      19.953 -24.562   5.570  1.00 92.69           C  
ATOM    624  CD  GLU A  78      20.016 -25.750   4.613  1.00 92.69           C  
ATOM    625  OE1 GLU A  78      20.969 -25.812   3.809  1.00 92.69           O  
ATOM    626  OE2 GLU A  78      19.109 -26.594   4.664  1.00 92.69           O  
ATOM    627  N   VAL A  79      16.453 -22.297   7.555  1.00 94.56           N  
ATOM    628  CA  VAL A  79      15.117 -22.078   8.117  1.00 94.56           C  
ATOM    629  C   VAL A  79      14.102 -21.953   6.984  1.00 94.56           C  
ATOM    630  CB  VAL A  79      15.070 -20.828   9.016  1.00 94.56           C  
ATOM    631  O   VAL A  79      14.469 -21.844   5.816  1.00 94.56           O  
ATOM    632  CG1 VAL A  79      15.992 -21.000  10.227  1.00 94.56           C  
ATOM    633  CG2 VAL A  79      15.453 -19.578   8.219  1.00 94.56           C  
ATOM    634  N   LEU A  80      12.867 -22.125   7.293  1.00 95.50           N  
ATOM    635  CA  LEU A  80      11.734 -21.906   6.402  1.00 95.50           C  
ATOM    636  C   LEU A  80      11.102 -20.547   6.656  1.00 95.50           C  
ATOM    637  CB  LEU A  80      10.688 -23.016   6.586  1.00 95.50           C  
ATOM    638  O   LEU A  80      10.836 -20.188   7.805  1.00 95.50           O  
ATOM    639  CG  LEU A  80       9.570 -23.062   5.543  1.00 95.50           C  
ATOM    640  CD1 LEU A  80       9.258 -24.516   5.184  1.00 95.50           C  
ATOM    641  CD2 LEU A  80       8.320 -22.359   6.051  1.00 95.50           C  
ATOM    642  N   LEU A  81      10.930 -19.781   5.613  1.00 96.31           N  
ATOM    643  CA  LEU A  81      10.336 -18.453   5.695  1.00 96.31           C  
ATOM    644  C   LEU A  81       8.961 -18.438   5.039  1.00 96.31           C  
ATOM    645  CB  LEU A  81      11.250 -17.422   5.027  1.00 96.31           C  
ATOM    646  O   LEU A  81       8.820 -18.750   3.855  1.00 96.31           O  
ATOM    647  CG  LEU A  81      12.711 -17.422   5.480  1.00 96.31           C  
ATOM    648  CD1 LEU A  81      13.508 -16.406   4.660  1.00 96.31           C  
ATOM    649  CD2 LEU A  81      12.805 -17.109   6.969  1.00 96.31           C  
ATOM    650  N   LYS A  82       7.949 -18.047   5.770  1.00 96.81           N  
ATOM    651  CA  LYS A  82       6.594 -17.844   5.270  1.00 96.81           C  
ATOM    652  C   LYS A  82       6.250 -16.344   5.215  1.00 96.81           C  
ATOM    653  CB  LYS A  82       5.578 -18.578   6.145  1.00 96.81           C  
ATOM    654  O   LYS A  82       5.996 -15.727   6.246  1.00 96.81           O  
ATOM    655  CG  LYS A  82       5.719 -20.094   6.113  1.00 96.81           C  
ATOM    656  CD  LYS A  82       4.602 -20.766   6.891  1.00 96.81           C  
ATOM    657  CE  LYS A  82       4.691 -22.281   6.793  1.00 96.81           C  
ATOM    658  NZ  LYS A  82       3.576 -22.953   7.520  1.00 96.81           N  
ATOM    659  N   VAL A  83       6.188 -15.844   4.055  1.00 95.69           N  
ATOM    660  CA  VAL A  83       5.949 -14.422   3.838  1.00 95.69           C  
ATOM    661  C   VAL A  83       4.473 -14.188   3.525  1.00 95.69           C  
ATOM    662  CB  VAL A  83       6.828 -13.867   2.695  1.00 95.69           C  
ATOM    663  O   VAL A  83       3.939 -14.734   2.561  1.00 95.69           O  
ATOM    664  CG1 VAL A  83       6.629 -12.359   2.545  1.00 95.69           C  
ATOM    665  CG2 VAL A  83       8.297 -14.188   2.953  1.00 95.69           C  
ATOM    666  N   LEU A  84       3.809 -13.383   4.309  1.00 93.81           N  
ATOM    667  CA  LEU A  84       2.410 -13.047   4.055  1.00 93.81           C  
ATOM    668  C   LEU A  84       2.262 -12.297   2.736  1.00 93.81           C  
ATOM    669  CB  LEU A  84       1.840 -12.211   5.203  1.00 93.81           C  
ATOM    670  O   LEU A  84       2.961 -11.312   2.500  1.00 93.81           O  
ATOM    671  CG  LEU A  84       0.371 -11.805   5.078  1.00 93.81           C  
ATOM    672  CD1 LEU A  84      -0.522 -13.039   5.066  1.00 93.81           C  
ATOM    673  CD2 LEU A  84      -0.021 -10.867   6.215  1.00 93.81           C  
ATOM    674  N   ASP A  85       1.347 -12.719   1.894  1.00 92.75           N  
ATOM    675  CA  ASP A  85       1.110 -12.109   0.589  1.00 92.75           C  
ATOM    676  C   ASP A  85       0.532 -10.703   0.739  1.00 92.75           C  
ATOM    677  CB  ASP A  85       0.171 -12.977  -0.249  1.00 92.75           C  
ATOM    678  O   ASP A  85      -0.387 -10.484   1.531  1.00 92.75           O  
ATOM    679  CG  ASP A  85       0.196 -12.625  -1.726  1.00 92.75           C  
ATOM    680  OD1 ASP A  85       0.530 -11.469  -2.072  1.00 92.75           O  
ATOM    681  OD2 ASP A  85      -0.124 -13.508  -2.551  1.00 92.75           O  
ATOM    682  N   LYS A  86       0.946  -9.781  -0.111  1.00 89.19           N  
ATOM    683  CA  LYS A  86       0.507  -8.391  -0.072  1.00 89.19           C  
ATOM    684  C   LYS A  86      -0.966  -8.266  -0.451  1.00 89.19           C  
ATOM    685  CB  LYS A  86       1.362  -7.531  -1.005  1.00 89.19           C  
ATOM    686  O   LYS A  86      -1.658  -7.359   0.012  1.00 89.19           O  
ATOM    687  CG  LYS A  86       2.814  -7.406  -0.572  1.00 89.19           C  
ATOM    688  CD  LYS A  86       3.607  -6.516  -1.523  1.00 89.19           C  
ATOM    689  CE  LYS A  86       5.066  -6.414  -1.107  1.00 89.19           C  
ATOM    690  NZ  LYS A  86       5.855  -5.574  -2.059  1.00 89.19           N  
ATOM    691  N   ALA A  87      -1.457  -9.102  -1.235  1.00 86.88           N  
ATOM    692  CA  ALA A  87      -2.848  -9.086  -1.685  1.00 86.88           C  
ATOM    693  C   ALA A  87      -3.799  -9.422  -0.540  1.00 86.88           C  
ATOM    694  CB  ALA A  87      -3.045 -10.062  -2.844  1.00 86.88           C  
ATOM    695  O   ALA A  87      -5.004  -9.180  -0.633  1.00 86.88           O  
ATOM    696  N   HIS A  88      -3.275  -9.953   0.660  1.00 87.88           N  
ATOM    697  CA  HIS A  88      -4.133 -10.422   1.743  1.00 87.88           C  
ATOM    698  C   HIS A  88      -3.699  -9.836   3.082  1.00 87.88           C  
ATOM    699  CB  HIS A  88      -4.129 -11.953   1.811  1.00 87.88           C  
ATOM    700  O   HIS A  88      -3.709 -10.531   4.102  1.00 87.88           O  
ATOM    701  CG  HIS A  88      -4.648 -12.609   0.572  1.00 87.88           C  
ATOM    702  CD2 HIS A  88      -4.004 -13.156  -0.483  1.00 87.88           C  
ATOM    703  ND1 HIS A  88      -5.996 -12.750   0.319  1.00 87.88           N  
ATOM    704  CE1 HIS A  88      -6.156 -13.367  -0.843  1.00 87.88           C  
ATOM    705  NE2 HIS A  88      -4.961 -13.617  -1.350  1.00 87.88           N  
ATOM    706  N   ARG A  89      -3.334  -8.680   3.199  1.00 87.38           N  
ATOM    707  CA  ARG A  89      -2.854  -7.977   4.383  1.00 87.38           C  
ATOM    708  C   ARG A  89      -3.959  -7.836   5.426  1.00 87.38           C  
ATOM    709  CB  ARG A  89      -2.314  -6.594   4.004  1.00 87.38           C  
ATOM    710  O   ARG A  89      -3.682  -7.641   6.609  1.00 87.38           O  
ATOM    711  CG  ARG A  89      -0.982  -6.633   3.273  1.00 87.38           C  
ATOM    712  CD  ARG A  89      -0.518  -5.238   2.877  1.00 87.38           C  
ATOM    713  NE  ARG A  89       0.699  -5.285   2.070  1.00 87.38           N  
ATOM    714  NH1 ARG A  89       0.678  -3.037   1.536  1.00 87.38           N  
ATOM    715  NH2 ARG A  89       2.348  -4.391   0.743  1.00 87.38           N  
ATOM    716  CZ  ARG A  89       1.238  -4.238   1.452  1.00 87.38           C  
ATOM    717  N   ASN A  90      -5.223  -7.969   5.055  1.00 87.62           N  
ATOM    718  CA  ASN A  90      -6.359  -7.859   5.961  1.00 87.62           C  
ATOM    719  C   ASN A  90      -6.410  -9.023   6.941  1.00 87.62           C  
ATOM    720  CB  ASN A  90      -7.668  -7.773   5.168  1.00 87.62           C  
ATOM    721  O   ASN A  90      -7.105  -8.961   7.953  1.00 87.62           O  
ATOM    722  CG  ASN A  90      -7.863  -8.953   4.234  1.00 87.62           C  
ATOM    723  ND2 ASN A  90      -9.086  -9.469   4.184  1.00 87.62           N  
ATOM    724  OD1 ASN A  90      -6.926  -9.391   3.566  1.00 87.62           O  
ATOM    725  N   TYR A  91      -5.551 -10.086   6.723  1.00 91.19           N  
ATOM    726  CA  TYR A  91      -5.555 -11.258   7.594  1.00 91.19           C  
ATOM    727  C   TYR A  91      -4.406 -11.203   8.594  1.00 91.19           C  
ATOM    728  CB  TYR A  91      -5.465 -12.547   6.762  1.00 91.19           C  
ATOM    729  O   TYR A  91      -4.035 -12.219   9.180  1.00 91.19           O  
ATOM    730  CG  TYR A  91      -6.660 -12.773   5.871  1.00 91.19           C  
ATOM    731  CD1 TYR A  91      -7.918 -13.039   6.410  1.00 91.19           C  
ATOM    732  CD2 TYR A  91      -6.535 -12.734   4.484  1.00 91.19           C  
ATOM    733  CE1 TYR A  91      -9.016 -13.258   5.590  1.00 91.19           C  
ATOM    734  CE2 TYR A  91      -7.629 -12.945   3.656  1.00 91.19           C  
ATOM    735  OH  TYR A  91      -9.953 -13.422   3.400  1.00 91.19           O  
ATOM    736  CZ  TYR A  91      -8.867 -13.203   4.219  1.00 91.19           C  
ATOM    737  N   SER A  92      -3.797 -10.086   8.789  1.00 90.44           N  
ATOM    738  CA  SER A  92      -2.635  -9.938   9.656  1.00 90.44           C  
ATOM    739  C   SER A  92      -2.959 -10.344  11.094  1.00 90.44           C  
ATOM    740  CB  SER A  92      -2.123  -8.500   9.625  1.00 90.44           C  
ATOM    741  O   SER A  92      -2.152 -10.992  11.758  1.00 90.44           O  
ATOM    742  OG  SER A  92      -3.158  -7.590   9.969  1.00 90.44           O  
ATOM    743  N   GLU A  93      -4.094 -10.039  11.586  1.00 88.06           N  
ATOM    744  CA  GLU A  93      -4.508 -10.375  12.945  1.00 88.06           C  
ATOM    745  C   GLU A  93      -4.422 -11.875  13.195  1.00 88.06           C  
ATOM    746  CB  GLU A  93      -5.930  -9.875  13.219  1.00 88.06           C  
ATOM    747  O   GLU A  93      -3.768 -12.320  14.141  1.00 88.06           O  
ATOM    748  CG  GLU A  93      -6.430 -10.164  14.625  1.00 88.06           C  
ATOM    749  CD  GLU A  93      -7.820  -9.609  14.891  1.00 88.06           C  
ATOM    750  OE1 GLU A  93      -8.305  -9.719  16.047  1.00 88.06           O  
ATOM    751  OE2 GLU A  93      -8.430  -9.070  13.945  1.00 88.06           O  
ATOM    752  N   SER A  94      -5.055 -12.641  12.336  1.00 91.12           N  
ATOM    753  CA  SER A  94      -5.090 -14.094  12.484  1.00 91.12           C  
ATOM    754  C   SER A  94      -3.723 -14.711  12.211  1.00 91.12           C  
ATOM    755  CB  SER A  94      -6.133 -14.703  11.547  1.00 91.12           C  
ATOM    756  O   SER A  94      -3.389 -15.758  12.766  1.00 91.12           O  
ATOM    757  OG  SER A  94      -6.227 -16.109  11.742  1.00 91.12           O  
ATOM    758  N   PHE A  95      -2.891 -14.062  11.461  1.00 91.44           N  
ATOM    759  CA  PHE A  95      -1.521 -14.492  11.211  1.00 91.44           C  
ATOM    760  C   PHE A  95      -0.736 -14.594  12.516  1.00 91.44           C  
ATOM    761  CB  PHE A  95      -0.820 -13.531  10.242  1.00 91.44           C  
ATOM    762  O   PHE A  95      -0.115 -15.617  12.797  1.00 91.44           O  
ATOM    763  CG  PHE A  95       0.620 -13.883   9.984  1.00 91.44           C  
ATOM    764  CD1 PHE A  95       1.637 -13.312  10.742  1.00 91.44           C  
ATOM    765  CD2 PHE A  95       0.957 -14.781   8.977  1.00 91.44           C  
ATOM    766  CE1 PHE A  95       2.971 -13.633  10.500  1.00 91.44           C  
ATOM    767  CE2 PHE A  95       2.287 -15.102   8.727  1.00 91.44           C  
ATOM    768  CZ  PHE A  95       3.293 -14.531   9.492  1.00 91.44           C  
ATOM    769  N   PHE A  96      -0.862 -13.641  13.367  1.00 88.69           N  
ATOM    770  CA  PHE A  96      -0.119 -13.594  14.617  1.00 88.69           C  
ATOM    771  C   PHE A  96      -0.700 -14.578  15.625  1.00 88.69           C  
ATOM    772  CB  PHE A  96      -0.126 -12.180  15.203  1.00 88.69           C  
ATOM    773  O   PHE A  96       0.027 -15.125  16.453  1.00 88.69           O  
ATOM    774  CG  PHE A  96       0.762 -11.211  14.461  1.00 88.69           C  
ATOM    775  CD1 PHE A  96       2.139 -11.227  14.656  1.00 88.69           C  
ATOM    776  CD2 PHE A  96       0.220 -10.289  13.578  1.00 88.69           C  
ATOM    777  CE1 PHE A  96       2.963 -10.336  13.969  1.00 88.69           C  
ATOM    778  CE2 PHE A  96       1.037  -9.398  12.891  1.00 88.69           C  
ATOM    779  CZ  PHE A  96       2.408  -9.422  13.094  1.00 88.69           C  
ATOM    780  N   GLU A  97      -1.913 -14.836  15.562  1.00 87.56           N  
ATOM    781  CA  GLU A  97      -2.531 -15.828  16.438  1.00 87.56           C  
ATOM    782  C   GLU A  97      -1.875 -17.203  16.281  1.00 87.56           C  
ATOM    783  CB  GLU A  97      -4.031 -15.930  16.172  1.00 87.56           C  
ATOM    784  O   GLU A  97      -1.527 -17.844  17.266  1.00 87.56           O  
ATOM    785  CG  GLU A  97      -4.824 -14.719  16.641  1.00 87.56           C  
ATOM    786  CD  GLU A  97      -6.289 -14.766  16.234  1.00 87.56           C  
ATOM    787  OE1 GLU A  97      -7.066 -13.883  16.656  1.00 87.56           O  
ATOM    788  OE2 GLU A  97      -6.664 -15.695  15.484  1.00 87.56           O  
ATOM    789  N   ALA A  98      -1.698 -17.625  15.055  1.00 89.25           N  
ATOM    790  CA  ALA A  98      -1.070 -18.906  14.773  1.00 89.25           C  
ATOM    791  C   ALA A  98       0.375 -18.938  15.266  1.00 89.25           C  
ATOM    792  CB  ALA A  98      -1.129 -19.219  13.281  1.00 89.25           C  
ATOM    793  O   ALA A  98       0.816 -19.906  15.875  1.00 89.25           O  
ATOM    794  N   ALA A  99       1.049 -17.906  15.086  1.00 87.88           N  
ATOM    795  CA  ALA A  99       2.449 -17.828  15.492  1.00 87.88           C  
ATOM    796  C   ALA A  99       2.578 -17.844  17.016  1.00 87.88           C  
ATOM    797  CB  ALA A  99       3.096 -16.562  14.930  1.00 87.88           C  
ATOM    798  O   ALA A  99       3.430 -18.562  17.562  1.00 87.88           O  
ATOM    799  N   SER A 100       1.821 -17.031  17.672  1.00 89.19           N  
ATOM    800  CA  SER A 100       1.873 -16.953  19.125  1.00 89.19           C  
ATOM    801  C   SER A 100       1.499 -18.281  19.766  1.00 89.19           C  
ATOM    802  CB  SER A 100       0.942 -15.844  19.625  1.00 89.19           C  
ATOM    803  O   SER A 100       2.146 -18.719  20.719  1.00 89.19           O  
ATOM    804  OG  SER A 100       0.991 -15.758  21.047  1.00 89.19           O  
ATOM    805  N   MET A 101       0.486 -18.938  19.250  1.00 87.50           N  
ATOM    806  CA  MET A 101       0.061 -20.234  19.781  1.00 87.50           C  
ATOM    807  C   MET A 101       1.195 -21.250  19.703  1.00 87.50           C  
ATOM    808  CB  MET A 101      -1.158 -20.750  19.016  1.00 87.50           C  
ATOM    809  O   MET A 101       1.527 -21.891  20.703  1.00 87.50           O  
ATOM    810  CG  MET A 101      -1.654 -22.094  19.500  1.00 87.50           C  
ATOM    811  SD  MET A 101      -2.975 -22.781  18.422  1.00 87.50           S  
ATOM    812  CE  MET A 101      -2.006 -23.203  16.953  1.00 87.50           C  
ATOM    813  N   MET A 102       1.852 -21.359  18.609  1.00 85.06           N  
ATOM    814  CA  MET A 102       2.889 -22.359  18.391  1.00 85.06           C  
ATOM    815  C   MET A 102       4.137 -22.031  19.203  1.00 85.06           C  
ATOM    816  CB  MET A 102       3.248 -22.453  16.906  1.00 85.06           C  
ATOM    817  O   MET A 102       4.887 -22.938  19.578  1.00 85.06           O  
ATOM    818  CG  MET A 102       2.090 -22.875  16.016  1.00 85.06           C  
ATOM    819  SD  MET A 102       1.396 -24.500  16.516  1.00 85.06           S  
ATOM    820  CE  MET A 102       2.760 -25.594  16.031  1.00 85.06           C  
ATOM    821  N   SER A 103       4.344 -20.766  19.547  1.00 84.69           N  
ATOM    822  CA  SER A 103       5.520 -20.344  20.312  1.00 84.69           C  
ATOM    823  C   SER A 103       5.449 -20.844  21.750  1.00 84.69           C  
ATOM    824  CB  SER A 103       5.652 -18.812  20.297  1.00 84.69           C  
ATOM    825  O   SER A 103       6.480 -21.000  22.406  1.00 84.69           O  
ATOM    826  OG  SER A 103       4.578 -18.203  21.000  1.00 84.69           O  
ATOM    827  N   LYS A 104       4.359 -21.172  22.250  1.00 83.31           N  
ATOM    828  CA  LYS A 104       4.184 -21.594  23.641  1.00 83.31           C  
ATOM    829  C   LYS A 104       4.289 -23.109  23.781  1.00 83.31           C  
ATOM    830  CB  LYS A 104       2.836 -21.109  24.172  1.00 83.31           C  
ATOM    831  O   LYS A 104       4.227 -23.641  24.891  1.00 83.31           O  
ATOM    832  CG  LYS A 104       2.691 -19.594  24.219  1.00 83.31           C  
ATOM    833  CD  LYS A 104       1.324 -19.172  24.734  1.00 83.31           C  
ATOM    834  CE  LYS A 104       1.127 -17.672  24.656  1.00 83.31           C  
ATOM    835  NZ  LYS A 104      -0.249 -17.266  25.062  1.00 83.31           N  
ATOM    836  N   LEU A 105       4.367 -23.781  22.594  1.00 83.38           N  
ATOM    837  CA  LEU A 105       4.340 -25.250  22.594  1.00 83.38           C  
ATOM    838  C   LEU A 105       5.738 -25.812  22.375  1.00 83.38           C  
ATOM    839  CB  LEU A 105       3.391 -25.766  21.516  1.00 83.38           C  
ATOM    840  O   LEU A 105       6.551 -25.219  21.672  1.00 83.38           O  
ATOM    841  CG  LEU A 105       1.977 -25.172  21.516  1.00 83.38           C  
ATOM    842  CD1 LEU A 105       1.177 -25.719  20.328  1.00 83.38           C  
ATOM    843  CD2 LEU A 105       1.271 -25.484  22.828  1.00 83.38           C  
ATOM    844  N   SER A 106       5.984 -26.812  23.078  1.00 85.31           N  
ATOM    845  CA  SER A 106       7.191 -27.609  22.938  1.00 85.31           C  
ATOM    846  C   SER A 106       6.863 -29.094  22.844  1.00 85.31           C  
ATOM    847  CB  SER A 106       8.148 -27.359  24.109  1.00 85.31           C  
ATOM    848  O   SER A 106       6.801 -29.781  23.875  1.00 85.31           O  
ATOM    849  OG  SER A 106       9.352 -28.078  23.938  1.00 85.31           O  
ATOM    850  N   HIS A 107       6.562 -29.547  21.781  1.00 86.38           N  
ATOM    851  CA  HIS A 107       6.223 -30.938  21.500  1.00 86.38           C  
ATOM    852  C   HIS A 107       7.004 -31.469  20.312  1.00 86.38           C  
ATOM    853  CB  HIS A 107       4.719 -31.078  21.250  1.00 86.38           C  
ATOM    854  O   HIS A 107       7.168 -30.766  19.297  1.00 86.38           O  
ATOM    855  CG  HIS A 107       4.234 -32.500  21.297  1.00 86.38           C  
ATOM    856  CD2 HIS A 107       3.840 -33.281  22.344  1.00 86.38           C  
ATOM    857  ND1 HIS A 107       4.121 -33.281  20.172  1.00 86.38           N  
ATOM    858  CE1 HIS A 107       3.676 -34.469  20.516  1.00 86.38           C  
ATOM    859  NE2 HIS A 107       3.496 -34.500  21.828  1.00 86.38           N  
ATOM    860  N   LYS A 108       7.434 -32.719  20.328  1.00 90.12           N  
ATOM    861  CA  LYS A 108       8.328 -33.281  19.312  1.00 90.12           C  
ATOM    862  C   LYS A 108       7.609 -33.469  17.984  1.00 90.12           C  
ATOM    863  CB  LYS A 108       8.906 -34.625  19.781  1.00 90.12           C  
ATOM    864  O   LYS A 108       8.250 -33.500  16.922  1.00 90.12           O  
ATOM    865  CG  LYS A 108       7.852 -35.656  20.078  1.00 90.12           C  
ATOM    866  CD  LYS A 108       8.484 -36.969  20.562  1.00 90.12           C  
ATOM    867  CE  LYS A 108       7.430 -38.031  20.828  1.00 90.12           C  
ATOM    868  NZ  LYS A 108       8.055 -39.344  21.188  1.00 90.12           N  
ATOM    869  N   HIS A 109       6.297 -33.562  17.953  1.00 93.38           N  
ATOM    870  CA  HIS A 109       5.539 -33.812  16.734  1.00 93.38           C  
ATOM    871  C   HIS A 109       4.922 -32.500  16.219  1.00 93.38           C  
ATOM    872  CB  HIS A 109       4.441 -34.844  16.969  1.00 93.38           C  
ATOM    873  O   HIS A 109       4.039 -32.531  15.359  1.00 93.38           O  
ATOM    874  CG  HIS A 109       4.969 -36.219  17.203  1.00 93.38           C  
ATOM    875  CD2 HIS A 109       5.062 -36.969  18.328  1.00 93.38           C  
ATOM    876  ND1 HIS A 109       5.477 -37.000  16.188  1.00 93.38           N  
ATOM    877  CE1 HIS A 109       5.863 -38.156  16.672  1.00 93.38           C  
ATOM    878  NE2 HIS A 109       5.625 -38.156  17.969  1.00 93.38           N  
ATOM    879  N   LEU A 110       5.336 -31.406  16.781  1.00 93.69           N  
ATOM    880  CA  LEU A 110       4.922 -30.094  16.297  1.00 93.69           C  
ATOM    881  C   LEU A 110       6.117 -29.312  15.750  1.00 93.69           C  
ATOM    882  CB  LEU A 110       4.246 -29.297  17.406  1.00 93.69           C  
ATOM    883  O   LEU A 110       7.219 -29.406  16.297  1.00 93.69           O  
ATOM    884  CG  LEU A 110       2.947 -29.891  17.969  1.00 93.69           C  
ATOM    885  CD1 LEU A 110       2.453 -29.047  19.141  1.00 93.69           C  
ATOM    886  CD2 LEU A 110       1.882 -29.953  16.875  1.00 93.69           C  
ATOM    887  N   VAL A 111       5.945 -28.547  14.703  1.00 93.62           N  
ATOM    888  CA  VAL A 111       6.977 -27.672  14.148  1.00 93.62           C  
ATOM    889  C   VAL A 111       7.297 -26.562  15.148  1.00 93.62           C  
ATOM    890  CB  VAL A 111       6.543 -27.062  12.797  1.00 93.62           C  
ATOM    891  O   VAL A 111       6.395 -25.891  15.648  1.00 93.62           O  
ATOM    892  CG1 VAL A 111       7.527 -25.984  12.352  1.00 93.62           C  
ATOM    893  CG2 VAL A 111       6.426 -28.156  11.734  1.00 93.62           C  
ATOM    894  N   LEU A 112       8.484 -26.484  15.492  1.00 87.44           N  
ATOM    895  CA  LEU A 112       8.945 -25.406  16.359  1.00 87.44           C  
ATOM    896  C   LEU A 112       9.203 -24.141  15.547  1.00 87.44           C  
ATOM    897  CB  LEU A 112      10.211 -25.812  17.109  1.00 87.44           C  
ATOM    898  O   LEU A 112      10.078 -24.109  14.680  1.00 87.44           O  
ATOM    899  CG  LEU A 112      10.812 -24.781  18.062  1.00 87.44           C  
ATOM    900  CD1 LEU A 112       9.867 -24.531  19.219  1.00 87.44           C  
ATOM    901  CD2 LEU A 112      12.180 -25.234  18.547  1.00 87.44           C  
ATOM    902  N   ASN A 113       8.531 -23.109  15.836  1.00 92.12           N  
ATOM    903  CA  ASN A 113       8.781 -21.797  15.234  1.00 92.12           C  
ATOM    904  C   ASN A 113       9.938 -21.078  15.922  1.00 92.12           C  
ATOM    905  CB  ASN A 113       7.520 -20.938  15.266  1.00 92.12           C  
ATOM    906  O   ASN A 113       9.930 -20.906  17.141  1.00 92.12           O  
ATOM    907  CG  ASN A 113       6.375 -21.547  14.477  1.00 92.12           C  
ATOM    908  ND2 ASN A 113       5.309 -20.781  14.297  1.00 92.12           N  
ATOM    909  OD1 ASN A 113       6.453 -22.688  14.039  1.00 92.12           O  
ATOM    910  N   TYR A 114      10.852 -20.625  15.172  1.00 90.56           N  
ATOM    911  CA  TYR A 114      11.945 -19.859  15.742  1.00 90.56           C  
ATOM    912  C   TYR A 114      11.477 -18.469  16.156  1.00 90.56           C  
ATOM    913  CB  TYR A 114      13.102 -19.734  14.750  1.00 90.56           C  
ATOM    914  O   TYR A 114      12.000 -17.875  17.109  1.00 90.56           O  
ATOM    915  CG  TYR A 114      13.828 -21.047  14.508  1.00 90.56           C  
ATOM    916  CD1 TYR A 114      14.781 -21.500  15.414  1.00 90.56           C  
ATOM    917  CD2 TYR A 114      13.570 -21.797  13.375  1.00 90.56           C  
ATOM    918  CE1 TYR A 114      15.453 -22.703  15.203  1.00 90.56           C  
ATOM    919  CE2 TYR A 114      14.242 -23.000  13.148  1.00 90.56           C  
ATOM    920  OH  TYR A 114      15.844 -24.625  13.852  1.00 90.56           O  
ATOM    921  CZ  TYR A 114      15.180 -23.438  14.070  1.00 90.56           C  
ATOM    922  N   GLY A 115      10.523 -17.953  15.398  1.00 93.44           N  
ATOM    923  CA  GLY A 115      10.039 -16.609  15.711  1.00 93.44           C  
ATOM    924  C   GLY A 115       9.328 -15.945  14.547  1.00 93.44           C  
ATOM    925  O   GLY A 115       8.922 -16.609  13.594  1.00 93.44           O  
ATOM    926  N   VAL A 116       9.055 -14.633  14.742  1.00 93.38           N  
ATOM    927  CA  VAL A 116       8.398 -13.789  13.742  1.00 93.38           C  
ATOM    928  C   VAL A 116       9.320 -12.633  13.359  1.00 93.38           C  
ATOM    929  CB  VAL A 116       7.051 -13.250  14.258  1.00 93.38           C  
ATOM    930  O   VAL A 116       9.961 -12.023  14.219  1.00 93.38           O  
ATOM    931  CG1 VAL A 116       6.375 -12.383  13.203  1.00 93.38           C  
ATOM    932  CG2 VAL A 116       6.137 -14.398  14.672  1.00 93.38           C  
ATOM    933  N   CYS A 117       9.492 -12.414  12.125  1.00 92.44           N  
ATOM    934  CA  CYS A 117      10.211 -11.266  11.570  1.00 92.44           C  
ATOM    935  C   CYS A 117       9.242 -10.258  10.961  1.00 92.44           C  
ATOM    936  CB  CYS A 117      11.211 -11.727  10.516  1.00 92.44           C  
ATOM    937  O   CYS A 117       8.594 -10.547   9.953  1.00 92.44           O  
ATOM    938  SG  CYS A 117      12.062 -10.367   9.680  1.00 92.44           S  
ATOM    939  N   VAL A 118       9.164  -9.164  11.562  1.00 89.12           N  
ATOM    940  CA  VAL A 118       8.328  -8.086  11.055  1.00 89.12           C  
ATOM    941  C   VAL A 118       9.211  -6.977  10.477  1.00 89.12           C  
ATOM    942  CB  VAL A 118       7.406  -7.512  12.148  1.00 89.12           C  
ATOM    943  O   VAL A 118       9.977  -6.344  11.211  1.00 89.12           O  
ATOM    944  CG1 VAL A 118       6.488  -6.438  11.578  1.00 89.12           C  
ATOM    945  CG2 VAL A 118       6.590  -8.633  12.797  1.00 89.12           C  
ATOM    946  N   CYS A 119       9.133  -6.699   9.242  1.00 85.00           N  
ATOM    947  CA  CYS A 119       9.930  -5.668   8.586  1.00 85.00           C  
ATOM    948  C   CYS A 119       9.148  -5.008   7.461  1.00 85.00           C  
ATOM    949  CB  CYS A 119      11.227  -6.262   8.039  1.00 85.00           C  
ATOM    950  O   CYS A 119       8.867  -5.641   6.441  1.00 85.00           O  
ATOM    951  SG  CYS A 119      12.297  -5.051   7.234  1.00 85.00           S  
ATOM    952  N   GLY A 120       8.852  -3.699   7.641  1.00 83.12           N  
ATOM    953  CA  GLY A 120       8.039  -3.012   6.648  1.00 83.12           C  
ATOM    954  C   GLY A 120       6.602  -3.498   6.609  1.00 83.12           C  
ATOM    955  O   GLY A 120       5.918  -3.512   7.637  1.00 83.12           O  
ATOM    956  N   ASP A 121       6.207  -3.879   5.332  1.00 84.69           N  
ATOM    957  CA  ASP A 121       4.840  -4.352   5.148  1.00 84.69           C  
ATOM    958  C   ASP A 121       4.805  -5.867   4.957  1.00 84.69           C  
ATOM    959  CB  ASP A 121       4.188  -3.654   3.953  1.00 84.69           C  
ATOM    960  O   ASP A 121       3.799  -6.418   4.504  1.00 84.69           O  
ATOM    961  CG  ASP A 121       4.941  -3.871   2.654  1.00 84.69           C  
ATOM    962  OD1 ASP A 121       6.168  -4.113   2.695  1.00 84.69           O  
ATOM    963  OD2 ASP A 121       4.309  -3.795   1.579  1.00 84.69           O  
ATOM    964  N   GLU A 122       5.883  -6.500   5.273  1.00 89.44           N  
ATOM    965  CA  GLU A 122       5.949  -7.949   5.133  1.00 89.44           C  
ATOM    966  C   GLU A 122       6.086  -8.625   6.492  1.00 89.44           C  
ATOM    967  CB  GLU A 122       7.113  -8.352   4.227  1.00 89.44           C  
ATOM    968  O   GLU A 122       7.043  -8.375   7.227  1.00 89.44           O  
ATOM    969  CG  GLU A 122       6.949  -7.910   2.779  1.00 89.44           C  
ATOM    970  CD  GLU A 122       8.117  -8.305   1.894  1.00 89.44           C  
ATOM    971  OE1 GLU A 122       8.031  -8.117   0.658  1.00 89.44           O  
ATOM    972  OE2 GLU A 122       9.125  -8.805   2.439  1.00 89.44           O  
ATOM    973  N   ASN A 123       5.195  -9.508   6.816  1.00 92.62           N  
ATOM    974  CA  ASN A 123       5.254 -10.398   7.973  1.00 92.62           C  
ATOM    975  C   ASN A 123       5.832 -11.758   7.602  1.00 92.62           C  
ATOM    976  CB  ASN A 123       3.865 -10.555   8.594  1.00 92.62           C  
ATOM    977  O   ASN A 123       5.297 -12.453   6.734  1.00 92.62           O  
ATOM    978  CG  ASN A 123       3.244  -9.227   8.984  1.00 92.62           C  
ATOM    979  ND2 ASN A 123       1.938  -9.102   8.781  1.00 92.62           N  
ATOM    980  OD1 ASN A 123       3.930  -8.328   9.469  1.00 92.62           O  
ATOM    981  N   ILE A 124       6.848 -12.086   8.289  1.00 94.75           N  
ATOM    982  CA  ILE A 124       7.562 -13.312   7.953  1.00 94.75           C  
ATOM    983  C   ILE A 124       7.566 -14.258   9.156  1.00 94.75           C  
ATOM    984  CB  ILE A 124       9.008 -13.023   7.500  1.00 94.75           C  
ATOM    985  O   ILE A 124       8.062 -13.898  10.227  1.00 94.75           O  
ATOM    986  CG1 ILE A 124       9.016 -11.969   6.383  1.00 94.75           C  
ATOM    987  CG2 ILE A 124       9.711 -14.305   7.043  1.00 94.75           C  
ATOM    988  CD1 ILE A 124      10.406 -11.461   6.016  1.00 94.75           C  
ATOM    989  N   LEU A 125       6.984 -15.398   9.039  1.00 95.00           N  
ATOM    990  CA  LEU A 125       7.066 -16.469  10.039  1.00 95.00           C  
ATOM    991  C   LEU A 125       8.273 -17.359   9.773  1.00 95.00           C  
ATOM    992  CB  LEU A 125       5.789 -17.312  10.031  1.00 95.00           C  
ATOM    993  O   LEU A 125       8.477 -17.828   8.656  1.00 95.00           O  
ATOM    994  CG  LEU A 125       5.715 -18.438  11.055  1.00 95.00           C  
ATOM    995  CD1 LEU A 125       5.742 -17.875  12.469  1.00 95.00           C  
ATOM    996  CD2 LEU A 125       4.465 -19.281  10.836  1.00 95.00           C  
ATOM    997  N   VAL A 126       9.078 -17.609  10.773  1.00 94.31           N  
ATOM    998  CA  VAL A 126      10.312 -18.359  10.648  1.00 94.31           C  
ATOM    999  C   VAL A 126      10.164 -19.719  11.344  1.00 94.31           C  
ATOM   1000  CB  VAL A 126      11.516 -17.594  11.242  1.00 94.31           C  
ATOM   1001  O   VAL A 126       9.969 -19.781  12.562  1.00 94.31           O  
ATOM   1002  CG1 VAL A 126      12.820 -18.344  10.977  1.00 94.31           C  
ATOM   1003  CG2 VAL A 126      11.578 -16.188  10.656  1.00 94.31           C  
ATOM   1004  N   GLN A 127      10.289 -20.812  10.562  1.00 95.00           N  
ATOM   1005  CA  GLN A 127      10.141 -22.172  11.055  1.00 95.00           C  
ATOM   1006  C   GLN A 127      11.344 -23.031  10.672  1.00 95.00           C  
ATOM   1007  CB  GLN A 127       8.852 -22.797  10.508  1.00 95.00           C  
ATOM   1008  O   GLN A 127      12.266 -22.562  10.016  1.00 95.00           O  
ATOM   1009  CG  GLN A 127       7.590 -22.047  10.891  1.00 95.00           C  
ATOM   1010  CD  GLN A 127       6.332 -22.688  10.344  1.00 95.00           C  
ATOM   1011  NE2 GLN A 127       5.176 -22.250  10.836  1.00 95.00           N  
ATOM   1012  OE1 GLN A 127       6.395 -23.578   9.492  1.00 95.00           O  
ATOM   1013  N   GLU A 128      11.367 -24.203  11.156  1.00 93.12           N  
ATOM   1014  CA  GLU A 128      12.414 -25.156  10.789  1.00 93.12           C  
ATOM   1015  C   GLU A 128      12.250 -25.625   9.344  1.00 93.12           C  
ATOM   1016  CB  GLU A 128      12.422 -26.359  11.742  1.00 93.12           C  
ATOM   1017  O   GLU A 128      11.125 -25.812   8.875  1.00 93.12           O  
ATOM   1018  CG  GLU A 128      11.125 -27.156  11.727  1.00 93.12           C  
ATOM   1019  CD  GLU A 128      11.102 -28.266  12.766  1.00 93.12           C  
ATOM   1020  OE1 GLU A 128      10.219 -29.156  12.680  1.00 93.12           O  
ATOM   1021  OE2 GLU A 128      11.969 -28.250  13.664  1.00 93.12           O  
ATOM   1022  N   PHE A 129      13.297 -25.812   8.648  1.00 92.38           N  
ATOM   1023  CA  PHE A 129      13.312 -26.297   7.273  1.00 92.38           C  
ATOM   1024  C   PHE A 129      13.234 -27.812   7.242  1.00 92.38           C  
ATOM   1025  CB  PHE A 129      14.570 -25.812   6.543  1.00 92.38           C  
ATOM   1026  O   PHE A 129      13.898 -28.500   8.031  1.00 92.38           O  
ATOM   1027  CG  PHE A 129      14.719 -26.391   5.156  1.00 92.38           C  
ATOM   1028  CD1 PHE A 129      15.609 -27.422   4.898  1.00 92.38           C  
ATOM   1029  CD2 PHE A 129      13.961 -25.875   4.105  1.00 92.38           C  
ATOM   1030  CE1 PHE A 129      15.750 -27.938   3.617  1.00 92.38           C  
ATOM   1031  CE2 PHE A 129      14.094 -26.391   2.818  1.00 92.38           C  
ATOM   1032  CZ  PHE A 129      14.992 -27.422   2.578  1.00 92.38           C  
ATOM   1033  N   VAL A 130      12.461 -28.344   6.340  1.00 89.62           N  
ATOM   1034  CA  VAL A 130      12.273 -29.781   6.160  1.00 89.62           C  
ATOM   1035  C   VAL A 130      12.695 -30.188   4.750  1.00 89.62           C  
ATOM   1036  CB  VAL A 130      10.805 -30.203   6.418  1.00 89.62           C  
ATOM   1037  O   VAL A 130      12.086 -29.766   3.768  1.00 89.62           O  
ATOM   1038  CG1 VAL A 130      10.625 -31.703   6.188  1.00 89.62           C  
ATOM   1039  CG2 VAL A 130      10.383 -29.812   7.832  1.00 89.62           C  
ATOM   1040  N   LYS A 131      13.555 -31.047   4.672  1.00 89.38           N  
ATOM   1041  CA  LYS A 131      14.133 -31.453   3.396  1.00 89.38           C  
ATOM   1042  C   LYS A 131      13.109 -32.219   2.559  1.00 89.38           C  
ATOM   1043  CB  LYS A 131      15.375 -32.312   3.619  1.00 89.38           C  
ATOM   1044  O   LYS A 131      13.000 -32.000   1.351  1.00 89.38           O  
ATOM   1045  CG  LYS A 131      16.000 -32.844   2.338  1.00 89.38           C  
ATOM   1046  CD  LYS A 131      17.219 -33.719   2.627  1.00 89.38           C  
ATOM   1047  CE  LYS A 131      17.812 -34.281   1.349  1.00 89.38           C  
ATOM   1048  NZ  LYS A 131      19.062 -35.062   1.617  1.00 89.38           N  
ATOM   1049  N   PHE A 132      12.305 -33.156   3.113  1.00 92.31           N  
ATOM   1050  CA  PHE A 132      11.406 -34.062   2.379  1.00 92.31           C  
ATOM   1051  C   PHE A 132      10.125 -33.312   1.989  1.00 92.31           C  
ATOM   1052  CB  PHE A 132      11.078 -35.281   3.213  1.00 92.31           C  
ATOM   1053  O   PHE A 132       9.461 -33.688   1.023  1.00 92.31           O  
ATOM   1054  CG  PHE A 132      12.250 -36.188   3.451  1.00 92.31           C  
ATOM   1055  CD1 PHE A 132      12.672 -37.094   2.475  1.00 92.31           C  
ATOM   1056  CD2 PHE A 132      12.945 -36.156   4.652  1.00 92.31           C  
ATOM   1057  CE1 PHE A 132      13.758 -37.938   2.691  1.00 92.31           C  
ATOM   1058  CE2 PHE A 132      14.039 -36.969   4.879  1.00 92.31           C  
ATOM   1059  CZ  PHE A 132      14.445 -37.875   3.896  1.00 92.31           C  
ATOM   1060  N   GLY A 133       9.789 -32.312   2.738  1.00 95.69           N  
ATOM   1061  CA  GLY A 133       8.602 -31.531   2.412  1.00 95.69           C  
ATOM   1062  C   GLY A 133       7.336 -32.094   3.025  1.00 95.69           C  
ATOM   1063  O   GLY A 133       7.367 -32.656   4.129  1.00 95.69           O  
ATOM   1064  N   SER A 134       6.223 -31.891   2.402  1.00 97.94           N  
ATOM   1065  CA  SER A 134       4.918 -32.250   2.955  1.00 97.94           C  
ATOM   1066  C   SER A 134       4.570 -33.719   2.668  1.00 97.94           C  
ATOM   1067  CB  SER A 134       3.830 -31.328   2.387  1.00 97.94           C  
ATOM   1068  O   SER A 134       5.109 -34.312   1.738  1.00 97.94           O  
ATOM   1069  OG  SER A 134       3.705 -31.516   0.986  1.00 97.94           O  
ATOM   1070  N   LEU A 135       3.682 -34.250   3.408  1.00 98.19           N  
ATOM   1071  CA  LEU A 135       3.305 -35.656   3.357  1.00 98.19           C  
ATOM   1072  C   LEU A 135       2.547 -35.969   2.072  1.00 98.19           C  
ATOM   1073  CB  LEU A 135       2.451 -36.031   4.570  1.00 98.19           C  
ATOM   1074  O   LEU A 135       2.799 -36.969   1.433  1.00 98.19           O  
ATOM   1075  CG  LEU A 135       1.979 -37.469   4.648  1.00 98.19           C  
ATOM   1076  CD1 LEU A 135       3.168 -38.406   4.844  1.00 98.19           C  
ATOM   1077  CD2 LEU A 135       0.966 -37.656   5.777  1.00 98.19           C  
ATOM   1078  N   ASP A 136       1.583 -35.156   1.645  1.00 97.94           N  
ATOM   1079  CA  ASP A 136       0.784 -35.406   0.452  1.00 97.94           C  
ATOM   1080  C   ASP A 136       1.661 -35.469  -0.796  1.00 97.94           C  
ATOM   1081  CB  ASP A 136      -0.299 -34.344   0.284  1.00 97.94           C  
ATOM   1082  O   ASP A 136       1.462 -36.312  -1.663  1.00 97.94           O  
ATOM   1083  CG  ASP A 136       0.266 -32.938   0.185  1.00 97.94           C  
ATOM   1084  OD1 ASP A 136       1.360 -32.688   0.733  1.00 97.94           O  
ATOM   1085  OD2 ASP A 136      -0.390 -32.062  -0.443  1.00 97.94           O  
ATOM   1086  N   THR A 137       2.691 -34.625  -0.847  1.00 97.06           N  
ATOM   1087  CA  THR A 137       3.619 -34.625  -1.973  1.00 97.06           C  
ATOM   1088  C   THR A 137       4.406 -35.938  -2.035  1.00 97.06           C  
ATOM   1089  CB  THR A 137       4.598 -33.438  -1.882  1.00 97.06           C  
ATOM   1090  O   THR A 137       4.512 -36.531  -3.100  1.00 97.06           O  
ATOM   1091  CG2 THR A 137       5.527 -33.406  -3.090  1.00 97.06           C  
ATOM   1092  OG1 THR A 137       3.854 -32.219  -1.829  1.00 97.06           O  
ATOM   1093  N   TYR A 138       4.895 -36.406  -0.899  1.00 95.75           N  
ATOM   1094  CA  TYR A 138       5.660 -37.625  -0.817  1.00 95.75           C  
ATOM   1095  C   TYR A 138       4.809 -38.812  -1.229  1.00 95.75           C  
ATOM   1096  CB  TYR A 138       6.195 -37.844   0.603  1.00 95.75           C  
ATOM   1097  O   TYR A 138       5.277 -39.719  -1.938  1.00 95.75           O  
ATOM   1098  CG  TYR A 138       7.047 -39.062   0.755  1.00 95.75           C  
ATOM   1099  CD1 TYR A 138       6.492 -40.281   1.201  1.00 95.75           C  
ATOM   1100  CD2 TYR A 138       8.406 -39.062   0.454  1.00 95.75           C  
ATOM   1101  CE1 TYR A 138       7.273 -41.406   1.345  1.00 95.75           C  
ATOM   1102  CE2 TYR A 138       9.195 -40.188   0.594  1.00 95.75           C  
ATOM   1103  OH  TYR A 138       9.398 -42.500   1.180  1.00 95.75           O  
ATOM   1104  CZ  TYR A 138       8.617 -41.375   1.039  1.00 95.75           C  
ATOM   1105  N   LEU A 139       3.607 -38.844  -0.845  1.00 96.06           N  
ATOM   1106  CA  LEU A 139       2.699 -39.938  -1.139  1.00 96.06           C  
ATOM   1107  C   LEU A 139       2.418 -40.031  -2.635  1.00 96.06           C  
ATOM   1108  CB  LEU A 139       1.386 -39.781  -0.370  1.00 96.06           C  
ATOM   1109  O   LEU A 139       2.344 -41.125  -3.193  1.00 96.06           O  
ATOM   1110  CG  LEU A 139       1.465 -39.938   1.149  1.00 96.06           C  
ATOM   1111  CD1 LEU A 139       0.115 -39.625   1.786  1.00 96.06           C  
ATOM   1112  CD2 LEU A 139       1.924 -41.344   1.521  1.00 96.06           C  
ATOM   1113  N   LYS A 140       2.279 -39.000  -3.314  1.00 95.06           N  
ATOM   1114  CA  LYS A 140       1.982 -38.969  -4.746  1.00 95.06           C  
ATOM   1115  C   LYS A 140       3.193 -39.406  -5.566  1.00 95.06           C  
ATOM   1116  CB  LYS A 140       1.532 -37.562  -5.172  1.00 95.06           C  
ATOM   1117  O   LYS A 140       3.043 -39.938  -6.656  1.00 95.06           O  
ATOM   1118  CG  LYS A 140       0.151 -37.188  -4.664  1.00 95.06           C  
ATOM   1119  CD  LYS A 140      -0.228 -35.750  -5.098  1.00 95.06           C  
ATOM   1120  CE  LYS A 140      -1.602 -35.375  -4.574  1.00 95.06           C  
ATOM   1121  NZ  LYS A 140      -1.946 -33.969  -4.934  1.00 95.06           N  
ATOM   1122  N   LYS A 141       4.355 -39.250  -5.039  1.00 93.31           N  
ATOM   1123  CA  LYS A 141       5.598 -39.625  -5.707  1.00 93.31           C  
ATOM   1124  C   LYS A 141       5.887 -41.125  -5.562  1.00 93.31           C  
ATOM   1125  CB  LYS A 141       6.766 -38.812  -5.152  1.00 93.31           C  
ATOM   1126  O   LYS A 141       6.410 -41.750  -6.484  1.00 93.31           O  
ATOM   1127  CG  LYS A 141       8.109 -39.125  -5.789  1.00 93.31           C  
ATOM   1128  CD  LYS A 141       9.219 -38.250  -5.223  1.00 93.31           C  
ATOM   1129  CE  LYS A 141      10.570 -38.594  -5.848  1.00 93.31           C  
ATOM   1130  NZ  LYS A 141      11.656 -37.719  -5.332  1.00 93.31           N  
ATOM   1131  N   ASN A 142       5.562 -41.688  -4.352  1.00 90.50           N  
ATOM   1132  CA  ASN A 142       5.957 -43.062  -4.016  1.00 90.50           C  
ATOM   1133  C   ASN A 142       4.742 -43.938  -3.721  1.00 90.50           C  
ATOM   1134  CB  ASN A 142       6.918 -43.062  -2.826  1.00 90.50           C  
ATOM   1135  O   ASN A 142       4.648 -44.531  -2.646  1.00 90.50           O  
ATOM   1136  CG  ASN A 142       8.180 -42.281  -3.088  1.00 90.50           C  
ATOM   1137  ND2 ASN A 142       8.180 -41.031  -2.645  1.00 90.50           N  
ATOM   1138  OD1 ASN A 142       9.133 -42.781  -3.684  1.00 90.50           O  
ATOM   1139  N   LYS A 143       3.902 -44.219  -4.625  1.00 87.88           N  
ATOM   1140  CA  LYS A 143       2.645 -44.938  -4.398  1.00 87.88           C  
ATOM   1141  C   LYS A 143       2.883 -46.438  -4.156  1.00 87.88           C  
ATOM   1142  CB  LYS A 143       1.701 -44.750  -5.586  1.00 87.88           C  
ATOM   1143  O   LYS A 143       2.422 -46.969  -3.156  1.00 87.88           O  
ATOM   1144  CG  LYS A 143       1.185 -43.312  -5.742  1.00 87.88           C  
ATOM   1145  CD  LYS A 143       0.161 -43.219  -6.863  1.00 87.88           C  
ATOM   1146  CE  LYS A 143      -0.393 -41.812  -6.988  1.00 87.88           C  
ATOM   1147  NZ  LYS A 143      -1.411 -41.688  -8.078  1.00 87.88           N  
ATOM   1148  N   ASN A 144       3.801 -47.125  -4.855  1.00 86.62           N  
ATOM   1149  CA  ASN A 144       3.969 -48.562  -4.789  1.00 86.62           C  
ATOM   1150  C   ASN A 144       5.008 -48.969  -3.748  1.00 86.62           C  
ATOM   1151  CB  ASN A 144       4.352 -49.125  -6.164  1.00 86.62           C  
ATOM   1152  O   ASN A 144       5.094 -50.125  -3.363  1.00 86.62           O  
ATOM   1153  CG  ASN A 144       3.262 -48.906  -7.199  1.00 86.62           C  
ATOM   1154  ND2 ASN A 144       3.654 -48.812  -8.461  1.00 86.62           N  
ATOM   1155  OD1 ASN A 144       2.074 -48.875  -6.863  1.00 86.62           O  
ATOM   1156  N   CYS A 145       5.734 -48.031  -3.219  1.00 89.50           N  
ATOM   1157  CA  CYS A 145       6.824 -48.344  -2.299  1.00 89.50           C  
ATOM   1158  C   CYS A 145       6.387 -48.156  -0.851  1.00 89.50           C  
ATOM   1159  CB  CYS A 145       8.039 -47.469  -2.590  1.00 89.50           C  
ATOM   1160  O   CYS A 145       7.168 -48.375   0.074  1.00 89.50           O  
ATOM   1161  SG  CYS A 145       8.711 -47.688  -4.250  1.00 89.50           S  
ATOM   1162  N   ILE A 146       5.137 -47.781  -0.562  1.00 92.00           N  
ATOM   1163  CA  ILE A 146       4.621 -47.531   0.779  1.00 92.00           C  
ATOM   1164  C   ILE A 146       3.578 -48.562   1.144  1.00 92.00           C  
ATOM   1165  CB  ILE A 146       4.012 -46.094   0.888  1.00 92.00           C  
ATOM   1166  O   ILE A 146       2.586 -48.750   0.431  1.00 92.00           O  
ATOM   1167  CG1 ILE A 146       5.086 -45.031   0.618  1.00 92.00           C  
ATOM   1168  CG2 ILE A 146       3.371 -45.906   2.262  1.00 92.00           C  
ATOM   1169  CD1 ILE A 146       4.555 -43.625   0.623  1.00 92.00           C  
ATOM   1170  N   ASN A 147       3.814 -49.250   2.232  1.00 91.62           N  
ATOM   1171  CA  ASN A 147       2.869 -50.281   2.672  1.00 91.62           C  
ATOM   1172  C   ASN A 147       1.996 -49.781   3.820  1.00 91.62           C  
ATOM   1173  CB  ASN A 147       3.607 -51.531   3.086  1.00 91.62           C  
ATOM   1174  O   ASN A 147       2.078 -48.594   4.203  1.00 91.62           O  
ATOM   1175  CG  ASN A 147       4.574 -51.312   4.230  1.00 91.62           C  
ATOM   1176  ND2 ASN A 147       5.523 -52.219   4.398  1.00 91.62           N  
ATOM   1177  OD1 ASN A 147       4.465 -50.312   4.961  1.00 91.62           O  
ATOM   1178  N   ILE A 148       1.132 -50.625   4.273  1.00 90.75           N  
ATOM   1179  CA  ILE A 148       0.091 -50.250   5.230  1.00 90.75           C  
ATOM   1180  C   ILE A 148       0.725 -49.906   6.582  1.00 90.75           C  
ATOM   1181  CB  ILE A 148      -0.942 -51.406   5.395  1.00 90.75           C  
ATOM   1182  O   ILE A 148       0.248 -49.031   7.293  1.00 90.75           O  
ATOM   1183  CG1 ILE A 148      -2.113 -50.938   6.266  1.00 90.75           C  
ATOM   1184  CG2 ILE A 148      -0.282 -52.656   5.980  1.00 90.75           C  
ATOM   1185  CD1 ILE A 148      -2.883 -49.750   5.695  1.00 90.75           C  
ATOM   1186  N   LEU A 149       1.789 -50.594   7.039  1.00 90.12           N  
ATOM   1187  CA  LEU A 149       2.436 -50.344   8.320  1.00 90.12           C  
ATOM   1188  C   LEU A 149       2.979 -48.906   8.383  1.00 90.12           C  
ATOM   1189  CB  LEU A 149       3.568 -51.344   8.562  1.00 90.12           C  
ATOM   1190  O   LEU A 149       2.857 -48.250   9.414  1.00 90.12           O  
ATOM   1191  CG  LEU A 149       3.156 -52.812   8.734  1.00 90.12           C  
ATOM   1192  CD1 LEU A 149       4.383 -53.688   8.961  1.00 90.12           C  
ATOM   1193  CD2 LEU A 149       2.170 -52.938   9.891  1.00 90.12           C  
ATOM   1194  N   TRP A 150       3.607 -48.500   7.297  1.00 93.50           N  
ATOM   1195  CA  TRP A 150       4.129 -47.125   7.195  1.00 93.50           C  
ATOM   1196  C   TRP A 150       3.016 -46.094   7.367  1.00 93.50           C  
ATOM   1197  CB  TRP A 150       4.824 -46.906   5.848  1.00 93.50           C  
ATOM   1198  O   TRP A 150       3.150 -45.156   8.148  1.00 93.50           O  
ATOM   1199  CG  TRP A 150       5.598 -45.625   5.750  1.00 93.50           C  
ATOM   1200  CD1 TRP A 150       6.941 -45.469   5.941  1.00 93.50           C  
ATOM   1201  CD2 TRP A 150       5.070 -44.344   5.449  1.00 93.50           C  
ATOM   1202  CE2 TRP A 150       6.152 -43.438   5.469  1.00 93.50           C  
ATOM   1203  CE3 TRP A 150       3.785 -43.875   5.160  1.00 93.50           C  
ATOM   1204  NE1 TRP A 150       7.281 -44.156   5.773  1.00 93.50           N  
ATOM   1205  CH2 TRP A 150       4.719 -41.625   4.934  1.00 93.50           C  
ATOM   1206  CZ2 TRP A 150       5.988 -42.062   5.215  1.00 93.50           C  
ATOM   1207  CZ3 TRP A 150       3.625 -42.500   4.906  1.00 93.50           C  
ATOM   1208  N   LYS A 151       1.867 -46.250   6.699  1.00 95.69           N  
ATOM   1209  CA  LYS A 151       0.725 -45.344   6.746  1.00 95.69           C  
ATOM   1210  C   LYS A 151       0.144 -45.281   8.156  1.00 95.69           C  
ATOM   1211  CB  LYS A 151      -0.355 -45.781   5.758  1.00 95.69           C  
ATOM   1212  O   LYS A 151      -0.146 -44.188   8.648  1.00 95.69           O  
ATOM   1213  CG  LYS A 151       0.065 -45.688   4.301  1.00 95.69           C  
ATOM   1214  CD  LYS A 151      -1.021 -46.219   3.371  1.00 95.69           C  
ATOM   1215  CE  LYS A 151      -0.611 -46.125   1.909  1.00 95.69           C  
ATOM   1216  NZ  LYS A 151      -1.661 -46.656   0.997  1.00 95.69           N  
ATOM   1217  N   LEU A 152       0.015 -46.344   8.805  1.00 94.50           N  
ATOM   1218  CA  LEU A 152      -0.542 -46.406  10.148  1.00 94.50           C  
ATOM   1219  C   LEU A 152       0.387 -45.719  11.148  1.00 94.50           C  
ATOM   1220  CB  LEU A 152      -0.787 -47.844  10.562  1.00 94.50           C  
ATOM   1221  O   LEU A 152      -0.076 -45.062  12.094  1.00 94.50           O  
ATOM   1222  CG  LEU A 152      -1.872 -48.594   9.797  1.00 94.50           C  
ATOM   1223  CD1 LEU A 152      -1.985 -50.031  10.305  1.00 94.50           C  
ATOM   1224  CD2 LEU A 152      -3.211 -47.875   9.914  1.00 94.50           C  
ATOM   1225  N   GLU A 153       1.683 -45.875  11.000  1.00 94.31           N  
ATOM   1226  CA  GLU A 153       2.654 -45.219  11.875  1.00 94.31           C  
ATOM   1227  C   GLU A 153       2.537 -43.719  11.797  1.00 94.31           C  
ATOM   1228  CB  GLU A 153       4.078 -45.656  11.516  1.00 94.31           C  
ATOM   1229  O   GLU A 153       2.572 -43.031  12.828  1.00 94.31           O  
ATOM   1230  CG  GLU A 153       5.152 -45.031  12.383  1.00 94.31           C  
ATOM   1231  CD  GLU A 153       5.047 -45.438  13.852  1.00 94.31           C  
ATOM   1232  OE1 GLU A 153       5.594 -44.719  14.719  1.00 94.31           O  
ATOM   1233  OE2 GLU A 153       4.414 -46.469  14.133  1.00 94.31           O  
ATOM   1234  N   VAL A 154       2.395 -43.188  10.594  1.00 97.69           N  
ATOM   1235  CA  VAL A 154       2.213 -41.750  10.383  1.00 97.69           C  
ATOM   1236  C   VAL A 154       0.943 -41.281  11.086  1.00 97.69           C  
ATOM   1237  CB  VAL A 154       2.150 -41.406   8.883  1.00 97.69           C  
ATOM   1238  O   VAL A 154       0.962 -40.281  11.828  1.00 97.69           O  
ATOM   1239  CG1 VAL A 154       1.736 -39.938   8.688  1.00 97.69           C  
ATOM   1240  CG2 VAL A 154       3.496 -41.656   8.211  1.00 97.69           C  
ATOM   1241  N   ALA A 155      -0.139 -41.969  10.930  1.00 97.88           N  
ATOM   1242  CA  ALA A 155      -1.422 -41.625  11.531  1.00 97.88           C  
ATOM   1243  C   ALA A 155      -1.343 -41.656  13.055  1.00 97.88           C  
ATOM   1244  CB  ALA A 155      -2.518 -42.562  11.031  1.00 97.88           C  
ATOM   1245  O   ALA A 155      -1.927 -40.812  13.734  1.00 97.88           O  
ATOM   1246  N   LYS A 156      -0.673 -42.594  13.578  1.00 95.56           N  
ATOM   1247  CA  LYS A 156      -0.501 -42.719  15.023  1.00 95.56           C  
ATOM   1248  C   LYS A 156       0.226 -41.531  15.609  1.00 95.56           C  
ATOM   1249  CB  LYS A 156       0.263 -44.000  15.352  1.00 95.56           C  
ATOM   1250  O   LYS A 156      -0.204 -40.969  16.625  1.00 95.56           O  
ATOM   1251  CG  LYS A 156       0.481 -44.219  16.844  1.00 95.56           C  
ATOM   1252  CD  LYS A 156       1.232 -45.531  17.109  1.00 95.56           C  
ATOM   1253  CE  LYS A 156       1.516 -45.719  18.594  1.00 95.56           C  
ATOM   1254  NZ  LYS A 156       2.221 -47.000  18.859  1.00 95.56           N  
ATOM   1255  N   GLN A 157       1.281 -41.156  15.039  1.00 96.38           N  
ATOM   1256  CA  GLN A 157       2.039 -40.000  15.500  1.00 96.38           C  
ATOM   1257  C   GLN A 157       1.208 -38.719  15.398  1.00 96.38           C  
ATOM   1258  CB  GLN A 157       3.330 -39.844  14.688  1.00 96.38           C  
ATOM   1259  O   GLN A 157       1.291 -37.844  16.266  1.00 96.38           O  
ATOM   1260  CG  GLN A 157       4.305 -41.000  14.867  1.00 96.38           C  
ATOM   1261  CD  GLN A 157       5.605 -40.781  14.117  1.00 96.38           C  
ATOM   1262  NE2 GLN A 157       6.398 -41.844  13.992  1.00 96.38           N  
ATOM   1263  OE1 GLN A 157       5.895 -39.688  13.648  1.00 96.38           O  
ATOM   1264  N   LEU A 158       0.412 -38.594  14.375  1.00 98.38           N  
ATOM   1265  CA  LEU A 158      -0.484 -37.438  14.227  1.00 98.38           C  
ATOM   1266  C   LEU A 158      -1.468 -37.375  15.391  1.00 98.38           C  
ATOM   1267  CB  LEU A 158      -1.246 -37.531  12.906  1.00 98.38           C  
ATOM   1268  O   LEU A 158      -1.734 -36.281  15.922  1.00 98.38           O  
ATOM   1269  CG  LEU A 158      -2.242 -36.406  12.625  1.00 98.38           C  
ATOM   1270  CD1 LEU A 158      -1.521 -35.062  12.586  1.00 98.38           C  
ATOM   1271  CD2 LEU A 158      -2.986 -36.656  11.320  1.00 98.38           C  
ATOM   1272  N   ALA A 159      -2.006 -38.469  15.805  1.00 97.25           N  
ATOM   1273  CA  ALA A 159      -2.951 -38.531  16.922  1.00 97.25           C  
ATOM   1274  C   ALA A 159      -2.311 -38.031  18.219  1.00 97.25           C  
ATOM   1275  CB  ALA A 159      -3.477 -39.938  17.094  1.00 97.25           C  
ATOM   1276  O   ALA A 159      -2.957 -37.344  19.016  1.00 97.25           O  
ATOM   1277  N   TRP A 160      -1.062 -38.312  18.422  1.00 93.56           N  
ATOM   1278  CA  TRP A 160      -0.344 -37.875  19.609  1.00 93.56           C  
ATOM   1279  C   TRP A 160      -0.174 -36.344  19.594  1.00 93.56           C  
ATOM   1280  CB  TRP A 160       1.025 -38.562  19.703  1.00 93.56           C  
ATOM   1281  O   TRP A 160      -0.315 -35.688  20.641  1.00 93.56           O  
ATOM   1282  CG  TRP A 160       0.979 -39.938  20.266  1.00 93.56           C  
ATOM   1283  CD1 TRP A 160       1.101 -41.125  19.578  1.00 93.56           C  
ATOM   1284  CD2 TRP A 160       0.792 -40.312  21.641  1.00 93.56           C  
ATOM   1285  CE2 TRP A 160       0.813 -41.719  21.703  1.00 93.56           C  
ATOM   1286  CE3 TRP A 160       0.611 -39.562  22.812  1.00 93.56           C  
ATOM   1287  NE1 TRP A 160       1.002 -42.188  20.438  1.00 93.56           N  
ATOM   1288  CH2 TRP A 160       0.482 -41.656  24.047  1.00 93.56           C  
ATOM   1289  CZ2 TRP A 160       0.658 -42.406  22.906  1.00 93.56           C  
ATOM   1290  CZ3 TRP A 160       0.457 -40.250  24.016  1.00 93.56           C  
ATOM   1291  N   ALA A 161       0.178 -35.844  18.469  1.00 96.50           N  
ATOM   1292  CA  ALA A 161       0.281 -34.375  18.328  1.00 96.50           C  
ATOM   1293  C   ALA A 161      -1.037 -33.719  18.688  1.00 96.50           C  
ATOM   1294  CB  ALA A 161       0.699 -34.031  16.906  1.00 96.50           C  
ATOM   1295  O   ALA A 161      -1.059 -32.750  19.469  1.00 96.50           O  
ATOM   1296  N   MET A 162      -2.127 -34.250  18.203  1.00 97.38           N  
ATOM   1297  CA  MET A 162      -3.445 -33.656  18.406  1.00 97.38           C  
ATOM   1298  C   MET A 162      -3.910 -33.875  19.844  1.00 97.38           C  
ATOM   1299  CB  MET A 162      -4.465 -34.250  17.438  1.00 97.38           C  
ATOM   1300  O   MET A 162      -4.602 -33.031  20.406  1.00 97.38           O  
ATOM   1301  CG  MET A 162      -4.133 -34.000  15.977  1.00 97.38           C  
ATOM   1302  SD  MET A 162      -3.721 -32.250  15.633  1.00 97.38           S  
ATOM   1303  CE  MET A 162      -5.273 -31.453  16.125  1.00 97.38           C  
ATOM   1304  N   HIS A 163      -3.602 -34.938  20.484  1.00 93.81           N  
ATOM   1305  CA  HIS A 163      -3.928 -35.219  21.875  1.00 93.81           C  
ATOM   1306  C   HIS A 163      -3.342 -34.156  22.812  1.00 93.81           C  
ATOM   1307  CB  HIS A 163      -3.422 -36.594  22.281  1.00 93.81           C  
ATOM   1308  O   HIS A 163      -4.027 -33.656  23.719  1.00 93.81           O  
ATOM   1309  CG  HIS A 163      -3.678 -36.938  23.719  1.00 93.81           C  
ATOM   1310  CD2 HIS A 163      -2.824 -37.250  24.719  1.00 93.81           C  
ATOM   1311  ND1 HIS A 163      -4.945 -37.000  24.250  1.00 93.81           N  
ATOM   1312  CE1 HIS A 163      -4.859 -37.344  25.531  1.00 93.81           C  
ATOM   1313  NE2 HIS A 163      -3.586 -37.469  25.844  1.00 93.81           N  
ATOM   1314  N   PHE A 164      -2.137 -33.781  22.578  1.00 90.31           N  
ATOM   1315  CA  PHE A 164      -1.480 -32.750  23.359  1.00 90.31           C  
ATOM   1316  C   PHE A 164      -2.256 -31.422  23.266  1.00 90.31           C  
ATOM   1317  CB  PHE A 164      -0.042 -32.531  22.875  1.00 90.31           C  
ATOM   1318  O   PHE A 164      -2.471 -30.750  24.281  1.00 90.31           O  
ATOM   1319  CG  PHE A 164       0.688 -31.438  23.594  1.00 90.31           C  
ATOM   1320  CD1 PHE A 164       0.791 -30.156  23.031  1.00 90.31           C  
ATOM   1321  CD2 PHE A 164       1.271 -31.672  24.828  1.00 90.31           C  
ATOM   1322  CE1 PHE A 164       1.466 -29.141  23.703  1.00 90.31           C  
ATOM   1323  CE2 PHE A 164       1.948 -30.656  25.500  1.00 90.31           C  
ATOM   1324  CZ  PHE A 164       2.045 -29.391  24.938  1.00 90.31           C  
ATOM   1325  N   LEU A 165      -2.693 -31.062  22.109  1.00 94.25           N  
ATOM   1326  CA  LEU A 165      -3.451 -29.828  21.906  1.00 94.25           C  
ATOM   1327  C   LEU A 165      -4.777 -29.875  22.672  1.00 94.25           C  
ATOM   1328  CB  LEU A 165      -3.707 -29.594  20.422  1.00 94.25           C  
ATOM   1329  O   LEU A 165      -5.160 -28.906  23.328  1.00 94.25           O  
ATOM   1330  CG  LEU A 165      -2.471 -29.406  19.547  1.00 94.25           C  
ATOM   1331  CD1 LEU A 165      -2.881 -29.141  18.094  1.00 94.25           C  
ATOM   1332  CD2 LEU A 165      -1.601 -28.266  20.078  1.00 94.25           C  
ATOM   1333  N   GLU A 166      -5.480 -31.000  22.578  1.00 92.62           N  
ATOM   1334  CA  GLU A 166      -6.762 -31.172  23.250  1.00 92.62           C  
ATOM   1335  C   GLU A 166      -6.613 -31.000  24.766  1.00 92.62           C  
ATOM   1336  CB  GLU A 166      -7.359 -32.531  22.938  1.00 92.62           C  
ATOM   1337  O   GLU A 166      -7.426 -30.328  25.406  1.00 92.62           O  
ATOM   1338  CG  GLU A 166      -8.742 -32.750  23.531  1.00 92.62           C  
ATOM   1339  CD  GLU A 166      -9.383 -34.062  23.094  1.00 92.62           C  
ATOM   1340  OE1 GLU A 166     -10.547 -34.344  23.453  1.00 92.62           O  
ATOM   1341  OE2 GLU A 166      -8.703 -34.844  22.375  1.00 92.62           O  
ATOM   1342  N   GLU A 167      -5.543 -31.469  25.406  1.00 89.62           N  
ATOM   1343  CA  GLU A 167      -5.289 -31.375  26.844  1.00 89.62           C  
ATOM   1344  C   GLU A 167      -5.012 -29.938  27.250  1.00 89.62           C  
ATOM   1345  CB  GLU A 167      -4.121 -32.281  27.250  1.00 89.62           C  
ATOM   1346  O   GLU A 167      -5.262 -29.562  28.406  1.00 89.62           O  
ATOM   1347  CG  GLU A 167      -4.414 -33.781  27.109  1.00 89.62           C  
ATOM   1348  CD  GLU A 167      -5.504 -34.250  28.062  1.00 89.62           C  
ATOM   1349  OE1 GLU A 167      -6.199 -35.219  27.734  1.00 89.62           O  
ATOM   1350  OE2 GLU A 167      -5.660 -33.625  29.141  1.00 89.62           O  
ATOM   1351  N   ASN A 168      -4.496 -29.125  26.375  1.00 89.75           N  
ATOM   1352  CA  ASN A 168      -4.160 -27.734  26.641  1.00 89.75           C  
ATOM   1353  C   ASN A 168      -5.230 -26.781  26.125  1.00 89.75           C  
ATOM   1354  CB  ASN A 168      -2.797 -27.375  26.047  1.00 89.75           C  
ATOM   1355  O   ASN A 168      -4.996 -25.578  26.000  1.00 89.75           O  
ATOM   1356  CG  ASN A 168      -1.651 -28.094  26.734  1.00 89.75           C  
ATOM   1357  ND2 ASN A 168      -1.175 -29.172  26.141  1.00 89.75           N  
ATOM   1358  OD1 ASN A 168      -1.197 -27.656  27.812  1.00 89.75           O  
ATOM   1359  N   THR A 169      -6.453 -27.359  25.750  1.00 92.69           N  
ATOM   1360  CA  THR A 169      -7.605 -26.609  25.250  1.00 92.69           C  
ATOM   1361  C   THR A 169      -7.219 -25.734  24.062  1.00 92.69           C  
ATOM   1362  CB  THR A 169      -8.211 -25.734  26.359  1.00 92.69           C  
ATOM   1363  O   THR A 169      -7.613 -24.578  23.984  1.00 92.69           O  
ATOM   1364  CG2 THR A 169      -8.602 -26.562  27.578  1.00 92.69           C  
ATOM   1365  OG1 THR A 169      -7.246 -24.750  26.766  1.00 92.69           O  
ATOM   1366  N   LEU A 170      -6.383 -26.234  23.219  1.00 93.31           N  
ATOM   1367  CA  LEU A 170      -5.953 -25.562  22.000  1.00 93.31           C  
ATOM   1368  C   LEU A 170      -6.641 -26.156  20.766  1.00 93.31           C  
ATOM   1369  CB  LEU A 170      -4.434 -25.656  21.844  1.00 93.31           C  
ATOM   1370  O   LEU A 170      -6.789 -27.375  20.672  1.00 93.31           O  
ATOM   1371  CG  LEU A 170      -3.594 -25.016  22.938  1.00 93.31           C  
ATOM   1372  CD1 LEU A 170      -2.117 -25.344  22.734  1.00 93.31           C  
ATOM   1373  CD2 LEU A 170      -3.814 -23.516  22.984  1.00 93.31           C  
ATOM   1374  N   ILE A 171      -7.113 -25.359  19.906  1.00 95.50           N  
ATOM   1375  CA  ILE A 171      -7.770 -25.750  18.656  1.00 95.50           C  
ATOM   1376  C   ILE A 171      -6.852 -25.438  17.469  1.00 95.50           C  
ATOM   1377  CB  ILE A 171      -9.125 -25.031  18.484  1.00 95.50           C  
ATOM   1378  O   ILE A 171      -6.484 -24.281  17.250  1.00 95.50           O  
ATOM   1379  CG1 ILE A 171     -10.039 -25.312  19.688  1.00 95.50           C  
ATOM   1380  CG2 ILE A 171      -9.797 -25.453  17.172  1.00 95.50           C  
ATOM   1381  CD1 ILE A 171     -11.281 -24.438  19.734  1.00 95.50           C  
ATOM   1382  N   HIS A 172      -6.453 -26.375  16.688  1.00 96.06           N  
ATOM   1383  CA  HIS A 172      -5.633 -26.172  15.500  1.00 96.06           C  
ATOM   1384  C   HIS A 172      -6.445 -25.594  14.352  1.00 96.06           C  
ATOM   1385  CB  HIS A 172      -4.996 -27.500  15.070  1.00 96.06           C  
ATOM   1386  O   HIS A 172      -6.172 -24.484  13.891  1.00 96.06           O  
ATOM   1387  CG  HIS A 172      -3.859 -27.344  14.109  1.00 96.06           C  
ATOM   1388  CD2 HIS A 172      -2.520 -27.344  14.312  1.00 96.06           C  
ATOM   1389  ND1 HIS A 172      -4.047 -27.141  12.758  1.00 96.06           N  
ATOM   1390  CE1 HIS A 172      -2.867 -27.031  12.172  1.00 96.06           C  
ATOM   1391  NE2 HIS A 172      -1.925 -27.156  13.086  1.00 96.06           N  
ATOM   1392  N   GLY A 173      -7.453 -26.406  13.805  1.00 97.44           N  
ATOM   1393  CA  GLY A 173      -8.398 -25.906  12.820  1.00 97.44           C  
ATOM   1394  C   GLY A 173      -7.953 -26.156  11.391  1.00 97.44           C  
ATOM   1395  O   GLY A 173      -8.578 -25.672  10.445  1.00 97.44           O  
ATOM   1396  N   ASN A 174      -6.828 -26.844  11.148  1.00 97.50           N  
ATOM   1397  CA  ASN A 174      -6.312 -27.109   9.805  1.00 97.50           C  
ATOM   1398  C   ASN A 174      -5.430 -28.359   9.781  1.00 97.50           C  
ATOM   1399  CB  ASN A 174      -5.535 -25.891   9.281  1.00 97.50           C  
ATOM   1400  O   ASN A 174      -4.262 -28.281   9.398  1.00 97.50           O  
ATOM   1401  CG  ASN A 174      -5.219 -26.000   7.805  1.00 97.50           C  
ATOM   1402  ND2 ASN A 174      -4.285 -25.172   7.340  1.00 97.50           N  
ATOM   1403  OD1 ASN A 174      -5.809 -26.812   7.086  1.00 97.50           O  
ATOM   1404  N   VAL A 175      -6.039 -29.453  10.086  1.00 98.25           N  
ATOM   1405  CA  VAL A 175      -5.359 -30.750  10.039  1.00 98.25           C  
ATOM   1406  C   VAL A 175      -5.527 -31.359   8.648  1.00 98.25           C  
ATOM   1407  CB  VAL A 175      -5.895 -31.703  11.117  1.00 98.25           C  
ATOM   1408  O   VAL A 175      -6.633 -31.734   8.258  1.00 98.25           O  
ATOM   1409  CG1 VAL A 175      -5.105 -33.031  11.109  1.00 98.25           C  
ATOM   1410  CG2 VAL A 175      -5.840 -31.047  12.492  1.00 98.25           C  
ATOM   1411  N   CYS A 176      -4.445 -31.484   7.910  1.00 98.38           N  
ATOM   1412  CA  CYS A 176      -4.441 -32.031   6.562  1.00 98.38           C  
ATOM   1413  C   CYS A 176      -3.061 -32.562   6.195  1.00 98.38           C  
ATOM   1414  CB  CYS A 176      -4.879 -30.984   5.543  1.00 98.38           C  
ATOM   1415  O   CYS A 176      -2.080 -32.312   6.895  1.00 98.38           O  
ATOM   1416  SG  CYS A 176      -3.764 -29.578   5.434  1.00 98.38           S  
ATOM   1417  N   ALA A 177      -2.973 -33.312   5.227  1.00 98.44           N  
ATOM   1418  CA  ALA A 177      -1.729 -33.969   4.809  1.00 98.44           C  
ATOM   1419  C   ALA A 177      -0.698 -32.906   4.371  1.00 98.44           C  
ATOM   1420  CB  ALA A 177      -1.994 -34.938   3.674  1.00 98.44           C  
ATOM   1421  O   ALA A 177       0.508 -33.125   4.520  1.00 98.44           O  
ATOM   1422  N   LYS A 178      -1.130 -31.750   3.838  1.00 98.06           N  
ATOM   1423  CA  LYS A 178      -0.242 -30.656   3.451  1.00 98.06           C  
ATOM   1424  C   LYS A 178       0.530 -30.125   4.656  1.00 98.06           C  
ATOM   1425  CB  LYS A 178      -1.036 -29.531   2.797  1.00 98.06           C  
ATOM   1426  O   LYS A 178       1.698 -29.750   4.535  1.00 98.06           O  
ATOM   1427  CG  LYS A 178      -0.193 -28.328   2.412  1.00 98.06           C  
ATOM   1428  CD  LYS A 178      -1.050 -27.203   1.841  1.00 98.06           C  
ATOM   1429  CE  LYS A 178      -0.220 -25.969   1.540  1.00 98.06           C  
ATOM   1430  NZ  LYS A 178      -1.060 -24.859   0.999  1.00 98.06           N  
ATOM   1431  N   ASN A 179      -0.117 -30.109   5.793  1.00 98.06           N  
ATOM   1432  CA  ASN A 179       0.496 -29.547   6.992  1.00 98.06           C  
ATOM   1433  C   ASN A 179       1.337 -30.594   7.730  1.00 98.06           C  
ATOM   1434  CB  ASN A 179      -0.573 -28.969   7.922  1.00 98.06           C  
ATOM   1435  O   ASN A 179       2.068 -30.250   8.664  1.00 98.06           O  
ATOM   1436  CG  ASN A 179      -1.211 -27.719   7.367  1.00 98.06           C  
ATOM   1437  ND2 ASN A 179      -2.447 -27.453   7.773  1.00 98.06           N  
ATOM   1438  OD1 ASN A 179      -0.599 -26.984   6.582  1.00 98.06           O  
ATOM   1439  N   ILE A 180       1.219 -31.828   7.461  1.00 98.31           N  
ATOM   1440  CA  ILE A 180       2.104 -32.875   7.984  1.00 98.31           C  
ATOM   1441  C   ILE A 180       3.412 -32.875   7.199  1.00 98.31           C  
ATOM   1442  CB  ILE A 180       1.438 -34.250   7.926  1.00 98.31           C  
ATOM   1443  O   ILE A 180       3.410 -33.031   5.977  1.00 98.31           O  
ATOM   1444  CG1 ILE A 180       0.083 -34.219   8.641  1.00 98.31           C  
ATOM   1445  CG2 ILE A 180       2.357 -35.312   8.523  1.00 98.31           C  
ATOM   1446  CD1 ILE A 180      -0.739 -35.500   8.453  1.00 98.31           C  
ATOM   1447  N   LEU A 181       4.516 -32.656   7.871  1.00 97.88           N  
ATOM   1448  CA  LEU A 181       5.836 -32.625   7.250  1.00 97.88           C  
ATOM   1449  C   LEU A 181       6.602 -33.906   7.539  1.00 97.88           C  
ATOM   1450  CB  LEU A 181       6.637 -31.422   7.750  1.00 97.88           C  
ATOM   1451  O   LEU A 181       6.684 -34.344   8.695  1.00 97.88           O  
ATOM   1452  CG  LEU A 181       5.973 -30.047   7.586  1.00 97.88           C  
ATOM   1453  CD1 LEU A 181       6.867 -28.953   8.164  1.00 97.88           C  
ATOM   1454  CD2 LEU A 181       5.668 -29.781   6.117  1.00 97.88           C  
ATOM   1455  N   LEU A 182       7.098 -34.500   6.512  1.00 97.00           N  
ATOM   1456  CA  LEU A 182       7.922 -35.688   6.664  1.00 97.00           C  
ATOM   1457  C   LEU A 182       9.352 -35.344   7.051  1.00 97.00           C  
ATOM   1458  CB  LEU A 182       7.926 -36.531   5.367  1.00 97.00           C  
ATOM   1459  O   LEU A 182      10.109 -34.844   6.219  1.00 97.00           O  
ATOM   1460  CG  LEU A 182       8.727 -37.812   5.391  1.00 97.00           C  
ATOM   1461  CD1 LEU A 182       8.125 -38.781   6.395  1.00 97.00           C  
ATOM   1462  CD2 LEU A 182       8.781 -38.438   3.998  1.00 97.00           C  
ATOM   1463  N   ILE A 183       9.719 -35.625   8.281  1.00 93.50           N  
ATOM   1464  CA  ILE A 183      11.016 -35.281   8.828  1.00 93.50           C  
ATOM   1465  C   ILE A 183      12.039 -36.375   8.516  1.00 93.50           C  
ATOM   1466  CB  ILE A 183      10.945 -35.031  10.352  1.00 93.50           C  
ATOM   1467  O   ILE A 183      13.148 -36.094   8.078  1.00 93.50           O  
ATOM   1468  CG1 ILE A 183       9.898 -33.938  10.664  1.00 93.50           C  
ATOM   1469  CG2 ILE A 183      12.312 -34.625  10.906  1.00 93.50           C  
ATOM   1470  CD1 ILE A 183      10.195 -32.594  10.039  1.00 93.50           C  
ATOM   1471  N   ARG A 184      11.656 -37.594   8.711  1.00 91.69           N  
ATOM   1472  CA  ARG A 184      12.492 -38.781   8.469  1.00 91.69           C  
ATOM   1473  C   ARG A 184      11.664 -39.906   7.879  1.00 91.69           C  
ATOM   1474  CB  ARG A 184      13.172 -39.219   9.758  1.00 91.69           C  
ATOM   1475  O   ARG A 184      10.578 -40.219   8.367  1.00 91.69           O  
ATOM   1476  CG  ARG A 184      14.117 -40.406   9.578  1.00 91.69           C  
ATOM   1477  CD  ARG A 184      14.727 -40.844  10.898  1.00 91.69           C  
ATOM   1478  NE  ARG A 184      13.719 -41.406  11.797  1.00 91.69           N  
ATOM   1479  NH1 ARG A 184      14.953 -41.062  13.727  1.00 91.69           N  
ATOM   1480  NH2 ARG A 184      12.867 -42.031  13.836  1.00 91.69           N  
ATOM   1481  CZ  ARG A 184      13.852 -41.500  13.117  1.00 91.69           C  
ATOM   1482  N   GLU A 185      12.188 -40.531   6.855  1.00 92.50           N  
ATOM   1483  CA  GLU A 185      11.570 -41.719   6.281  1.00 92.50           C  
ATOM   1484  C   GLU A 185      11.883 -42.969   7.113  1.00 92.50           C  
ATOM   1485  CB  GLU A 185      12.031 -41.938   4.836  1.00 92.50           C  
ATOM   1486  O   GLU A 185      12.617 -42.906   8.094  1.00 92.50           O  
ATOM   1487  CG  GLU A 185      11.617 -40.812   3.893  1.00 92.50           C  
ATOM   1488  CD  GLU A 185      12.031 -41.062   2.453  1.00 92.50           C  
ATOM   1489  OE1 GLU A 185      11.648 -40.250   1.566  1.00 92.50           O  
ATOM   1490  OE2 GLU A 185      12.750 -42.062   2.207  1.00 92.50           O  
ATOM   1491  N   GLU A 186      11.234 -44.031   6.789  1.00 92.38           N  
ATOM   1492  CA  GLU A 186      11.547 -45.344   7.371  1.00 92.38           C  
ATOM   1493  C   GLU A 186      12.875 -45.875   6.844  1.00 92.38           C  
ATOM   1494  CB  GLU A 186      10.430 -46.344   7.082  1.00 92.38           C  
ATOM   1495  O   GLU A 186      13.125 -45.844   5.637  1.00 92.38           O  
ATOM   1496  CG  GLU A 186      10.656 -47.719   7.688  1.00 92.38           C  
ATOM   1497  CD  GLU A 186       9.578 -48.719   7.332  1.00 92.38           C  
ATOM   1498  OE1 GLU A 186       9.617 -49.875   7.848  1.00 92.38           O  
ATOM   1499  OE2 GLU A 186       8.680 -48.375   6.531  1.00 92.38           O  
ATOM   1500  N   ASP A 187      13.742 -46.312   7.754  1.00 86.56           N  
ATOM   1501  CA  ASP A 187      15.000 -46.969   7.410  1.00 86.56           C  
ATOM   1502  C   ASP A 187      14.938 -48.469   7.711  1.00 86.56           C  
ATOM   1503  CB  ASP A 187      16.156 -46.312   8.164  1.00 86.56           C  
ATOM   1504  O   ASP A 187      15.016 -48.875   8.875  1.00 86.56           O  
ATOM   1505  CG  ASP A 187      17.516 -46.844   7.730  1.00 86.56           C  
ATOM   1506  OD1 ASP A 187      17.562 -47.812   6.922  1.00 86.56           O  
ATOM   1507  OD2 ASP A 187      18.547 -46.312   8.203  1.00 86.56           O  
ATOM   1508  N   ARG A 188      14.867 -49.219   6.770  1.00 90.06           N  
ATOM   1509  CA  ARG A 188      14.734 -50.656   6.914  1.00 90.06           C  
ATOM   1510  C   ARG A 188      16.016 -51.281   7.461  1.00 90.06           C  
ATOM   1511  CB  ARG A 188      14.375 -51.312   5.570  1.00 90.06           C  
ATOM   1512  O   ARG A 188      15.977 -52.312   8.133  1.00 90.06           O  
ATOM   1513  CG  ARG A 188      13.000 -50.906   5.051  1.00 90.06           C  
ATOM   1514  CD  ARG A 188      12.688 -51.594   3.725  1.00 90.06           C  
ATOM   1515  NE  ARG A 188      11.406 -51.156   3.186  1.00 90.06           N  
ATOM   1516  NH1 ARG A 188      11.625 -52.281   1.183  1.00 90.06           N  
ATOM   1517  NH2 ARG A 188       9.750 -51.031   1.600  1.00 90.06           N  
ATOM   1518  CZ  ARG A 188      10.930 -51.500   1.990  1.00 90.06           C  
ATOM   1519  N   LYS A 189      17.203 -50.719   7.156  1.00 86.25           N  
ATOM   1520  CA  LYS A 189      18.484 -51.250   7.621  1.00 86.25           C  
ATOM   1521  C   LYS A 189      18.609 -51.125   9.141  1.00 86.25           C  
ATOM   1522  CB  LYS A 189      19.641 -50.500   6.941  1.00 86.25           C  
ATOM   1523  O   LYS A 189      19.078 -52.062   9.805  1.00 86.25           O  
ATOM   1524  CG  LYS A 189      19.734 -50.750   5.445  1.00 86.25           C  
ATOM   1525  CD  LYS A 189      20.922 -50.031   4.832  1.00 86.25           C  
ATOM   1526  CE  LYS A 189      20.984 -50.219   3.322  1.00 86.25           C  
ATOM   1527  NZ  LYS A 189      22.125 -49.469   2.711  1.00 86.25           N  
ATOM   1528  N   THR A 190      18.141 -50.031   9.781  1.00 84.50           N  
ATOM   1529  CA  THR A 190      18.266 -49.812  11.211  1.00 84.50           C  
ATOM   1530  C   THR A 190      16.938 -50.062  11.914  1.00 84.50           C  
ATOM   1531  CB  THR A 190      18.734 -48.375  11.516  1.00 84.50           C  
ATOM   1532  O   THR A 190      16.891 -50.188  13.141  1.00 84.50           O  
ATOM   1533  CG2 THR A 190      20.078 -48.062  10.852  1.00 84.50           C  
ATOM   1534  OG1 THR A 190      17.750 -47.438  11.031  1.00 84.50           O  
ATOM   1535  N   GLY A 191      15.859 -50.250  11.156  1.00 86.62           N  
ATOM   1536  CA  GLY A 191      14.547 -50.500  11.734  1.00 86.62           C  
ATOM   1537  C   GLY A 191      13.906 -49.281  12.328  1.00 86.62           C  
ATOM   1538  O   GLY A 191      13.000 -49.375  13.156  1.00 86.62           O  
ATOM   1539  N   ASN A 192      14.375 -48.031  12.000  1.00 87.81           N  
ATOM   1540  CA  ASN A 192      13.820 -46.812  12.508  1.00 87.81           C  
ATOM   1541  C   ASN A 192      12.516 -46.438  11.805  1.00 87.81           C  
ATOM   1542  CB  ASN A 192      14.828 -45.656  12.375  1.00 87.81           C  
ATOM   1543  O   ASN A 192      12.469 -46.406  10.570  1.00 87.81           O  
ATOM   1544  CG  ASN A 192      16.062 -45.875  13.234  1.00 87.81           C  
ATOM   1545  ND2 ASN A 192      17.203 -45.375  12.766  1.00 87.81           N  
ATOM   1546  OD1 ASN A 192      15.984 -46.469  14.312  1.00 87.81           O  
ATOM   1547  N   PRO A 193      11.445 -46.156  12.531  1.00 91.00           N  
ATOM   1548  CA  PRO A 193      10.172 -45.750  11.922  1.00 91.00           C  
ATOM   1549  C   PRO A 193      10.219 -44.344  11.352  1.00 91.00           C  
ATOM   1550  CB  PRO A 193       9.180 -45.844  13.086  1.00 91.00           C  
ATOM   1551  O   PRO A 193      11.133 -43.562  11.664  1.00 91.00           O  
ATOM   1552  CG  PRO A 193       9.984 -45.500  14.305  1.00 91.00           C  
ATOM   1553  CD  PRO A 193      11.375 -46.062  14.125  1.00 91.00           C  
ATOM   1554  N   PRO A 194       9.312 -44.062  10.484  1.00 94.75           N  
ATOM   1555  CA  PRO A 194       9.227 -42.656  10.039  1.00 94.75           C  
ATOM   1556  C   PRO A 194       8.844 -41.688  11.156  1.00 94.75           C  
ATOM   1557  CB  PRO A 194       8.133 -42.719   8.961  1.00 94.75           C  
ATOM   1558  O   PRO A 194       8.328 -42.125  12.195  1.00 94.75           O  
ATOM   1559  CG  PRO A 194       7.234 -43.812   9.383  1.00 94.75           C  
ATOM   1560  CD  PRO A 194       8.078 -44.906  10.000  1.00 94.75           C  
ATOM   1561  N   PHE A 195       9.195 -40.406  11.023  1.00 94.62           N  
ATOM   1562  CA  PHE A 195       8.875 -39.344  11.977  1.00 94.62           C  
ATOM   1563  C   PHE A 195       8.234 -38.156  11.266  1.00 94.62           C  
ATOM   1564  CB  PHE A 195      10.133 -38.875  12.727  1.00 94.62           C  
ATOM   1565  O   PHE A 195       8.766 -37.656  10.258  1.00 94.62           O  
ATOM   1566  CG  PHE A 195       9.844 -38.000  13.914  1.00 94.62           C  
ATOM   1567  CD1 PHE A 195       9.781 -36.625  13.773  1.00 94.62           C  
ATOM   1568  CD2 PHE A 195       9.641 -38.562  15.172  1.00 94.62           C  
ATOM   1569  CE1 PHE A 195       9.516 -35.812  14.875  1.00 94.62           C  
ATOM   1570  CE2 PHE A 195       9.383 -37.750  16.266  1.00 94.62           C  
ATOM   1571  CZ  PHE A 195       9.320 -36.375  16.125  1.00 94.62           C  
ATOM   1572  N   ILE A 196       7.090 -37.688  11.742  1.00 97.44           N  
ATOM   1573  CA  ILE A 196       6.387 -36.594  11.109  1.00 97.44           C  
ATOM   1574  C   ILE A 196       6.094 -35.500  12.148  1.00 97.44           C  
ATOM   1575  CB  ILE A 196       5.078 -37.062  10.438  1.00 97.44           C  
ATOM   1576  O   ILE A 196       6.137 -35.781  13.352  1.00 97.44           O  
ATOM   1577  CG1 ILE A 196       4.215 -37.844  11.438  1.00 97.44           C  
ATOM   1578  CG2 ILE A 196       5.379 -37.906   9.203  1.00 97.44           C  
ATOM   1579  CD1 ILE A 196       3.369 -36.969  12.352  1.00 97.44           C  
ATOM   1580  N   LYS A 197       5.875 -34.281  11.750  1.00 96.38           N  
ATOM   1581  CA  LYS A 197       5.430 -33.156  12.555  1.00 96.38           C  
ATOM   1582  C   LYS A 197       4.227 -32.469  11.914  1.00 96.38           C  
ATOM   1583  CB  LYS A 197       6.566 -32.156  12.742  1.00 96.38           C  
ATOM   1584  O   LYS A 197       3.963 -32.656  10.727  1.00 96.38           O  
ATOM   1585  CG  LYS A 197       7.754 -32.688  13.523  1.00 96.38           C  
ATOM   1586  CD  LYS A 197       8.805 -31.625  13.766  1.00 96.38           C  
ATOM   1587  CE  LYS A 197      10.008 -32.188  14.523  1.00 96.38           C  
ATOM   1588  NZ  LYS A 197      11.031 -31.125  14.781  1.00 96.38           N  
ATOM   1589  N   LEU A 198       3.518 -31.750  12.680  1.00 97.06           N  
ATOM   1590  CA  LEU A 198       2.375 -30.938  12.258  1.00 97.06           C  
ATOM   1591  C   LEU A 198       2.736 -29.469  12.203  1.00 97.06           C  
ATOM   1592  CB  LEU A 198       1.189 -31.156  13.203  1.00 97.06           C  
ATOM   1593  O   LEU A 198       3.205 -28.891  13.188  1.00 97.06           O  
ATOM   1594  CG  LEU A 198      -0.084 -30.375  12.875  1.00 97.06           C  
ATOM   1595  CD1 LEU A 198      -0.660 -30.828  11.539  1.00 97.06           C  
ATOM   1596  CD2 LEU A 198      -1.111 -30.547  13.992  1.00 97.06           C  
ATOM   1597  N   SER A 199       2.543 -28.781  11.094  1.00 97.25           N  
ATOM   1598  CA  SER A 199       2.807 -27.359  10.891  1.00 97.25           C  
ATOM   1599  C   SER A 199       1.676 -26.500  11.445  1.00 97.25           C  
ATOM   1600  CB  SER A 199       3.000 -27.062   9.406  1.00 97.25           C  
ATOM   1601  O   SER A 199       0.701 -27.031  11.992  1.00 97.25           O  
ATOM   1602  OG  SER A 199       3.391 -25.719   9.211  1.00 97.25           O  
ATOM   1603  N   ASP A 200       1.819 -25.203  11.391  1.00 95.81           N  
ATOM   1604  CA  ASP A 200       0.844 -24.234  11.891  1.00 95.81           C  
ATOM   1605  C   ASP A 200      -0.434 -24.266  11.055  1.00 95.81           C  
ATOM   1606  CB  ASP A 200       1.438 -22.828  11.891  1.00 95.81           C  
ATOM   1607  O   ASP A 200      -0.404 -24.625   9.875  1.00 95.81           O  
ATOM   1608  CG  ASP A 200       1.845 -22.359  10.508  1.00 95.81           C  
ATOM   1609  OD1 ASP A 200       2.551 -23.094   9.789  1.00 95.81           O  
ATOM   1610  OD2 ASP A 200       1.459 -21.234  10.125  1.00 95.81           O  
ATOM   1611  N   PRO A 201      -1.573 -23.859  11.602  1.00 96.31           N  
ATOM   1612  CA  PRO A 201      -2.840 -23.859  10.867  1.00 96.31           C  
ATOM   1613  C   PRO A 201      -2.969 -22.688   9.898  1.00 96.31           C  
ATOM   1614  CB  PRO A 201      -3.893 -23.781  11.977  1.00 96.31           C  
ATOM   1615  O   PRO A 201      -3.846 -22.703   9.031  1.00 96.31           O  
ATOM   1616  CG  PRO A 201      -3.213 -23.047  13.094  1.00 96.31           C  
ATOM   1617  CD  PRO A 201      -1.770 -23.469  13.125  1.00 96.31           C  
ATOM   1618  N   GLY A 202      -2.088 -21.625  10.055  1.00 95.62           N  
ATOM   1619  CA  GLY A 202      -2.232 -20.422   9.258  1.00 95.62           C  
ATOM   1620  C   GLY A 202      -3.398 -19.547   9.688  1.00 95.62           C  
ATOM   1621  O   GLY A 202      -3.545 -19.250  10.875  1.00 95.62           O  
ATOM   1622  N   ILE A 203      -4.188 -19.016   8.711  1.00 95.12           N  
ATOM   1623  CA  ILE A 203      -5.312 -18.125   8.961  1.00 95.12           C  
ATOM   1624  C   ILE A 203      -6.520 -18.938   9.430  1.00 95.12           C  
ATOM   1625  CB  ILE A 203      -5.672 -17.297   7.707  1.00 95.12           C  
ATOM   1626  O   ILE A 203      -6.906 -19.906   8.789  1.00 95.12           O  
ATOM   1627  CG1 ILE A 203      -4.438 -16.562   7.184  1.00 95.12           C  
ATOM   1628  CG2 ILE A 203      -6.812 -16.328   8.016  1.00 95.12           C  
ATOM   1629  CD1 ILE A 203      -3.811 -15.609   8.195  1.00 95.12           C  
ATOM   1630  N   SER A 204      -7.090 -18.500  10.492  1.00 96.19           N  
ATOM   1631  CA  SER A 204      -8.227 -19.203  11.086  1.00 96.19           C  
ATOM   1632  C   SER A 204      -9.445 -19.141  10.172  1.00 96.19           C  
ATOM   1633  CB  SER A 204      -8.562 -18.609  12.453  1.00 96.19           C  
ATOM   1634  O   SER A 204      -9.664 -18.141   9.484  1.00 96.19           O  
ATOM   1635  OG  SER A 204      -9.727 -19.219  12.992  1.00 96.19           O  
ATOM   1636  N   ILE A 205     -10.250 -20.156  10.203  1.00 96.75           N  
ATOM   1637  CA  ILE A 205     -11.453 -20.250   9.383  1.00 96.75           C  
ATOM   1638  C   ILE A 205     -12.477 -19.219   9.867  1.00 96.75           C  
ATOM   1639  CB  ILE A 205     -12.062 -21.656   9.414  1.00 96.75           C  
ATOM   1640  O   ILE A 205     -13.430 -18.891   9.148  1.00 96.75           O  
ATOM   1641  CG1 ILE A 205     -12.359 -22.078  10.859  1.00 96.75           C  
ATOM   1642  CG2 ILE A 205     -11.133 -22.672   8.734  1.00 96.75           C  
ATOM   1643  CD1 ILE A 205     -13.055 -23.438  10.984  1.00 96.75           C  
ATOM   1644  N   THR A 206     -12.336 -18.641  11.062  1.00 95.50           N  
ATOM   1645  CA  THR A 206     -13.289 -17.719  11.656  1.00 95.50           C  
ATOM   1646  C   THR A 206     -13.359 -16.422  10.852  1.00 95.50           C  
ATOM   1647  CB  THR A 206     -12.914 -17.391  13.117  1.00 95.50           C  
ATOM   1648  O   THR A 206     -14.352 -15.695  10.922  1.00 95.50           O  
ATOM   1649  CG2 THR A 206     -12.945 -18.656  13.984  1.00 95.50           C  
ATOM   1650  OG1 THR A 206     -11.594 -16.844  13.156  1.00 95.50           O  
ATOM   1651  N   VAL A 207     -12.312 -16.094  10.094  1.00 94.44           N  
ATOM   1652  CA  VAL A 207     -12.289 -14.820   9.375  1.00 94.44           C  
ATOM   1653  C   VAL A 207     -12.312 -15.078   7.867  1.00 94.44           C  
ATOM   1654  CB  VAL A 207     -11.047 -13.977   9.742  1.00 94.44           C  
ATOM   1655  O   VAL A 207     -12.156 -14.156   7.066  1.00 94.44           O  
ATOM   1656  CG1 VAL A 207     -11.086 -13.586  11.219  1.00 94.44           C  
ATOM   1657  CG2 VAL A 207      -9.766 -14.750   9.430  1.00 94.44           C  
ATOM   1658  N   LEU A 208     -12.438 -16.328   7.398  1.00 95.62           N  
ATOM   1659  CA  LEU A 208     -12.430 -16.656   5.980  1.00 95.62           C  
ATOM   1660  C   LEU A 208     -13.820 -16.484   5.371  1.00 95.62           C  
ATOM   1661  CB  LEU A 208     -11.945 -18.094   5.770  1.00 95.62           C  
ATOM   1662  O   LEU A 208     -14.828 -16.797   6.016  1.00 95.62           O  
ATOM   1663  CG  LEU A 208     -10.508 -18.391   6.180  1.00 95.62           C  
ATOM   1664  CD1 LEU A 208     -10.133 -19.828   5.824  1.00 95.62           C  
ATOM   1665  CD2 LEU A 208      -9.547 -17.406   5.520  1.00 95.62           C  
ATOM   1666  N   PRO A 209     -13.930 -16.031   4.180  1.00 94.38           N  
ATOM   1667  CA  PRO A 209     -15.211 -15.922   3.484  1.00 94.38           C  
ATOM   1668  C   PRO A 209     -15.820 -17.281   3.160  1.00 94.38           C  
ATOM   1669  CB  PRO A 209     -14.859 -15.164   2.203  1.00 94.38           C  
ATOM   1670  O   PRO A 209     -15.109 -18.297   3.123  1.00 94.38           O  
ATOM   1671  CG  PRO A 209     -13.516 -14.562   2.471  1.00 94.38           C  
ATOM   1672  CD  PRO A 209     -12.797 -15.430   3.465  1.00 94.38           C  
ATOM   1673  N   LYS A 210     -17.031 -17.328   2.865  1.00 93.81           N  
ATOM   1674  CA  LYS A 210     -17.797 -18.547   2.604  1.00 93.81           C  
ATOM   1675  C   LYS A 210     -17.297 -19.250   1.343  1.00 93.81           C  
ATOM   1676  CB  LYS A 210     -19.281 -18.250   2.473  1.00 93.81           C  
ATOM   1677  O   LYS A 210     -17.203 -20.484   1.301  1.00 93.81           O  
ATOM   1678  CG  LYS A 210     -19.953 -17.875   3.785  1.00 93.81           C  
ATOM   1679  CD  LYS A 210     -21.453 -17.688   3.611  1.00 93.81           C  
ATOM   1680  CE  LYS A 210     -22.125 -17.297   4.922  1.00 93.81           C  
ATOM   1681  NZ  LYS A 210     -23.594 -17.094   4.750  1.00 93.81           N  
ATOM   1682  N   ASP A 211     -17.000 -18.547   0.328  1.00 93.75           N  
ATOM   1683  CA  ASP A 211     -16.578 -19.141  -0.943  1.00 93.75           C  
ATOM   1684  C   ASP A 211     -15.273 -19.906  -0.792  1.00 93.75           C  
ATOM   1685  CB  ASP A 211     -16.438 -18.047  -2.014  1.00 93.75           C  
ATOM   1686  O   ASP A 211     -15.078 -20.938  -1.439  1.00 93.75           O  
ATOM   1687  CG  ASP A 211     -15.461 -16.953  -1.619  1.00 93.75           C  
ATOM   1688  OD1 ASP A 211     -15.305 -16.688  -0.408  1.00 93.75           O  
ATOM   1689  OD2 ASP A 211     -14.852 -16.359  -2.525  1.00 93.75           O  
ATOM   1690  N   ILE A 212     -14.398 -19.484   0.071  1.00 94.75           N  
ATOM   1691  CA  ILE A 212     -13.125 -20.156   0.317  1.00 94.75           C  
ATOM   1692  C   ILE A 212     -13.367 -21.438   1.130  1.00 94.75           C  
ATOM   1693  CB  ILE A 212     -12.125 -19.234   1.048  1.00 94.75           C  
ATOM   1694  O   ILE A 212     -12.789 -22.484   0.838  1.00 94.75           O  
ATOM   1695  CG1 ILE A 212     -11.773 -18.031   0.170  1.00 94.75           C  
ATOM   1696  CG2 ILE A 212     -10.867 -20.016   1.448  1.00 94.75           C  
ATOM   1697  CD1 ILE A 212     -10.766 -17.078   0.803  1.00 94.75           C  
ATOM   1698  N   LEU A 213     -14.219 -21.391   2.088  1.00 97.12           N  
ATOM   1699  CA  LEU A 213     -14.516 -22.531   2.945  1.00 97.12           C  
ATOM   1700  C   LEU A 213     -15.133 -23.672   2.141  1.00 97.12           C  
ATOM   1701  CB  LEU A 213     -15.461 -22.125   4.078  1.00 97.12           C  
ATOM   1702  O   LEU A 213     -14.891 -24.844   2.432  1.00 97.12           O  
ATOM   1703  CG  LEU A 213     -14.914 -21.109   5.078  1.00 97.12           C  
ATOM   1704  CD1 LEU A 213     -15.969 -20.781   6.133  1.00 97.12           C  
ATOM   1705  CD2 LEU A 213     -13.641 -21.625   5.734  1.00 97.12           C  
ATOM   1706  N   GLN A 214     -15.883 -23.375   1.158  1.00 96.00           N  
ATOM   1707  CA  GLN A 214     -16.562 -24.375   0.347  1.00 96.00           C  
ATOM   1708  C   GLN A 214     -15.570 -25.234  -0.428  1.00 96.00           C  
ATOM   1709  CB  GLN A 214     -17.547 -23.719  -0.620  1.00 96.00           C  
ATOM   1710  O   GLN A 214     -15.852 -26.391  -0.750  1.00 96.00           O  
ATOM   1711  CG  GLN A 214     -18.734 -23.062   0.066  1.00 96.00           C  
ATOM   1712  CD  GLN A 214     -19.609 -22.266  -0.893  1.00 96.00           C  
ATOM   1713  NE2 GLN A 214     -20.656 -21.641  -0.366  1.00 96.00           N  
ATOM   1714  OE1 GLN A 214     -19.328 -22.219  -2.096  1.00 96.00           O  
ATOM   1715  N   GLU A 215     -14.453 -24.688  -0.719  1.00 95.62           N  
ATOM   1716  CA  GLU A 215     -13.430 -25.438  -1.437  1.00 95.62           C  
ATOM   1717  C   GLU A 215     -12.703 -26.406  -0.512  1.00 95.62           C  
ATOM   1718  CB  GLU A 215     -12.414 -24.469  -2.080  1.00 95.62           C  
ATOM   1719  O   GLU A 215     -12.039 -27.344  -0.977  1.00 95.62           O  
ATOM   1720  CG  GLU A 215     -13.000 -23.625  -3.203  1.00 95.62           C  
ATOM   1721  CD  GLU A 215     -11.977 -22.719  -3.861  1.00 95.62           C  
ATOM   1722  OE1 GLU A 215     -12.344 -21.969  -4.801  1.00 95.62           O  
ATOM   1723  OE2 GLU A 215     -10.805 -22.750  -3.434  1.00 95.62           O  
ATOM   1724  N   ARG A 216     -12.852 -26.234   0.813  1.00 97.31           N  
ATOM   1725  CA  ARG A 216     -12.164 -27.062   1.798  1.00 97.31           C  
ATOM   1726  C   ARG A 216     -13.117 -28.109   2.381  1.00 97.31           C  
ATOM   1727  CB  ARG A 216     -11.586 -26.203   2.920  1.00 97.31           C  
ATOM   1728  O   ARG A 216     -13.180 -28.281   3.600  1.00 97.31           O  
ATOM   1729  CG  ARG A 216     -10.547 -25.203   2.447  1.00 97.31           C  
ATOM   1730  CD  ARG A 216     -10.047 -24.328   3.590  1.00 97.31           C  
ATOM   1731  NE  ARG A 216      -9.297 -25.094   4.578  1.00 97.31           N  
ATOM   1732  NH1 ARG A 216      -8.914 -23.312   5.996  1.00 97.31           N  
ATOM   1733  NH2 ARG A 216      -8.125 -25.406   6.523  1.00 97.31           N  
ATOM   1734  CZ  ARG A 216      -8.781 -24.609   5.695  1.00 97.31           C  
ATOM   1735  N   ILE A 217     -14.023 -28.609   1.643  1.00 97.19           N  
ATOM   1736  CA  ILE A 217     -14.891 -29.734   2.014  1.00 97.19           C  
ATOM   1737  C   ILE A 217     -14.258 -31.047   1.556  1.00 97.19           C  
ATOM   1738  CB  ILE A 217     -16.297 -29.578   1.412  1.00 97.19           C  
ATOM   1739  O   ILE A 217     -13.875 -31.172   0.393  1.00 97.19           O  
ATOM   1740  CG1 ILE A 217     -17.016 -28.359   2.023  1.00 97.19           C  
ATOM   1741  CG2 ILE A 217     -17.125 -30.844   1.620  1.00 97.19           C  
ATOM   1742  CD1 ILE A 217     -18.375 -28.078   1.414  1.00 97.19           C  
ATOM   1743  N   PRO A 218     -14.086 -32.000   2.389  1.00 98.00           N  
ATOM   1744  CA  PRO A 218     -14.594 -32.125   3.758  1.00 98.00           C  
ATOM   1745  C   PRO A 218     -13.531 -31.781   4.809  1.00 98.00           C  
ATOM   1746  CB  PRO A 218     -15.023 -33.594   3.859  1.00 98.00           C  
ATOM   1747  O   PRO A 218     -13.477 -32.438   5.855  1.00 98.00           O  
ATOM   1748  CG  PRO A 218     -14.016 -34.312   3.041  1.00 98.00           C  
ATOM   1749  CD  PRO A 218     -13.633 -33.469   1.863  1.00 98.00           C  
ATOM   1750  N   TRP A 219     -12.578 -30.891   4.609  1.00 97.62           N  
ATOM   1751  CA  TRP A 219     -11.555 -30.469   5.555  1.00 97.62           C  
ATOM   1752  C   TRP A 219     -12.133 -29.531   6.613  1.00 97.62           C  
ATOM   1753  CB  TRP A 219     -10.398 -29.766   4.824  1.00 97.62           C  
ATOM   1754  O   TRP A 219     -11.562 -29.375   7.691  1.00 97.62           O  
ATOM   1755  CG  TRP A 219      -9.578 -30.688   3.973  1.00 97.62           C  
ATOM   1756  CD1 TRP A 219      -8.469 -31.391   4.359  1.00 97.62           C  
ATOM   1757  CD2 TRP A 219      -9.781 -30.984   2.590  1.00 97.62           C  
ATOM   1758  CE2 TRP A 219      -8.766 -31.891   2.201  1.00 97.62           C  
ATOM   1759  CE3 TRP A 219     -10.727 -30.578   1.640  1.00 97.62           C  
ATOM   1760  NE1 TRP A 219      -7.984 -32.125   3.299  1.00 97.62           N  
ATOM   1761  CH2 TRP A 219      -9.617 -31.984  -0.008  1.00 97.62           C  
ATOM   1762  CZ2 TRP A 219      -8.672 -32.406   0.902  1.00 97.62           C  
ATOM   1763  CZ3 TRP A 219     -10.633 -31.078   0.347  1.00 97.62           C  
ATOM   1764  N   VAL A 220     -13.219 -28.891   6.336  1.00 98.19           N  
ATOM   1765  CA  VAL A 220     -13.953 -28.031   7.258  1.00 98.19           C  
ATOM   1766  C   VAL A 220     -15.234 -28.719   7.703  1.00 98.19           C  
ATOM   1767  CB  VAL A 220     -14.273 -26.656   6.621  1.00 98.19           C  
ATOM   1768  O   VAL A 220     -16.016 -29.188   6.871  1.00 98.19           O  
ATOM   1769  CG1 VAL A 220     -15.133 -25.828   7.562  1.00 98.19           C  
ATOM   1770  CG2 VAL A 220     -12.984 -25.922   6.270  1.00 98.19           C  
ATOM   1771  N   PRO A 221     -15.500 -28.844   8.969  1.00 98.25           N  
ATOM   1772  CA  PRO A 221     -16.734 -29.484   9.438  1.00 98.25           C  
ATOM   1773  C   PRO A 221     -17.984 -28.672   9.086  1.00 98.25           C  
ATOM   1774  CB  PRO A 221     -16.531 -29.547  10.953  1.00 98.25           C  
ATOM   1775  O   PRO A 221     -17.906 -27.438   8.961  1.00 98.25           O  
ATOM   1776  CG  PRO A 221     -15.633 -28.406  11.281  1.00 98.25           C  
ATOM   1777  CD  PRO A 221     -14.680 -28.203  10.133  1.00 98.25           C  
ATOM   1778  N   PRO A 222     -19.141 -29.328   8.953  1.00 97.56           N  
ATOM   1779  CA  PRO A 222     -20.375 -28.672   8.531  1.00 97.56           C  
ATOM   1780  C   PRO A 222     -20.797 -27.562   9.477  1.00 97.56           C  
ATOM   1781  CB  PRO A 222     -21.391 -29.812   8.539  1.00 97.56           C  
ATOM   1782  O   PRO A 222     -21.344 -26.547   9.039  1.00 97.56           O  
ATOM   1783  CG  PRO A 222     -20.578 -31.062   8.438  1.00 97.56           C  
ATOM   1784  CD  PRO A 222     -19.250 -30.812   9.086  1.00 97.56           C  
ATOM   1785  N   GLU A 223     -20.547 -27.641  10.734  1.00 97.19           N  
ATOM   1786  CA  GLU A 223     -20.984 -26.641  11.711  1.00 97.19           C  
ATOM   1787  C   GLU A 223     -20.250 -25.312  11.508  1.00 97.19           C  
ATOM   1788  CB  GLU A 223     -20.766 -27.156  13.141  1.00 97.19           C  
ATOM   1789  O   GLU A 223     -20.734 -24.266  11.945  1.00 97.19           O  
ATOM   1790  CG  GLU A 223     -19.328 -27.547  13.430  1.00 97.19           C  
ATOM   1791  CD  GLU A 223     -19.047 -29.031  13.180  1.00 97.19           C  
ATOM   1792  OE1 GLU A 223     -18.188 -29.609  13.883  1.00 97.19           O  
ATOM   1793  OE2 GLU A 223     -19.703 -29.609  12.289  1.00 97.19           O  
ATOM   1794  N   CYS A 224     -19.062 -25.344  10.867  1.00 97.31           N  
ATOM   1795  CA  CYS A 224     -18.281 -24.141  10.641  1.00 97.31           C  
ATOM   1796  C   CYS A 224     -18.609 -23.516   9.297  1.00 97.31           C  
ATOM   1797  CB  CYS A 224     -16.781 -24.453  10.719  1.00 97.31           C  
ATOM   1798  O   CYS A 224     -18.250 -22.375   9.031  1.00 97.31           O  
ATOM   1799  SG  CYS A 224     -16.219 -24.938  12.367  1.00 97.31           S  
ATOM   1800  N   ILE A 225     -19.266 -24.219   8.398  1.00 96.44           N  
ATOM   1801  CA  ILE A 225     -19.672 -23.688   7.102  1.00 96.44           C  
ATOM   1802  C   ILE A 225     -20.844 -22.734   7.285  1.00 96.44           C  
ATOM   1803  CB  ILE A 225     -20.062 -24.828   6.125  1.00 96.44           C  
ATOM   1804  O   ILE A 225     -20.859 -21.625   6.730  1.00 96.44           O  
ATOM   1805  CG1 ILE A 225     -18.844 -25.703   5.820  1.00 96.44           C  
ATOM   1806  CG2 ILE A 225     -20.656 -24.250   4.840  1.00 96.44           C  
ATOM   1807  CD1 ILE A 225     -17.750 -24.984   5.031  1.00 96.44           C  
ATOM   1808  N   GLU A 226     -21.750 -23.078   8.117  1.00 94.44           N  
ATOM   1809  CA  GLU A 226     -22.938 -22.250   8.391  1.00 94.44           C  
ATOM   1810  C   GLU A 226     -22.578 -21.031   9.242  1.00 94.44           C  
ATOM   1811  CB  GLU A 226     -24.016 -23.078   9.086  1.00 94.44           C  
ATOM   1812  O   GLU A 226     -23.031 -19.922   8.984  1.00 94.44           O  
ATOM   1813  CG  GLU A 226     -24.609 -24.172   8.211  1.00 94.44           C  
ATOM   1814  CD  GLU A 226     -25.641 -25.031   8.930  1.00 94.44           C  
ATOM   1815  OE1 GLU A 226     -26.125 -26.016   8.336  1.00 94.44           O  
ATOM   1816  OE2 GLU A 226     -25.953 -24.703  10.102  1.00 94.44           O  
ATOM   1817  N   ASN A 227     -21.719 -21.312  10.188  1.00 96.31           N  
ATOM   1818  CA  ASN A 227     -21.266 -20.250  11.086  1.00 96.31           C  
ATOM   1819  C   ASN A 227     -19.812 -20.453  11.508  1.00 96.31           C  
ATOM   1820  CB  ASN A 227     -22.172 -20.188  12.320  1.00 96.31           C  
ATOM   1821  O   ASN A 227     -19.516 -21.266  12.398  1.00 96.31           O  
ATOM   1822  CG  ASN A 227     -21.891 -18.953  13.172  1.00 96.31           C  
ATOM   1823  ND2 ASN A 227     -22.797 -18.672  14.102  1.00 96.31           N  
ATOM   1824  OD1 ASN A 227     -20.875 -18.281  12.992  1.00 96.31           O  
ATOM   1825  N   PRO A 228     -18.938 -19.672  11.016  1.00 95.19           N  
ATOM   1826  CA  PRO A 228     -17.516 -19.812  11.328  1.00 95.19           C  
ATOM   1827  C   PRO A 228     -17.203 -19.578  12.797  1.00 95.19           C  
ATOM   1828  CB  PRO A 228     -16.844 -18.766  10.438  1.00 95.19           C  
ATOM   1829  O   PRO A 228     -16.125 -19.969  13.281  1.00 95.19           O  
ATOM   1830  CG  PRO A 228     -17.812 -18.547   9.320  1.00 95.19           C  
ATOM   1831  CD  PRO A 228     -19.203 -18.703   9.852  1.00 95.19           C  
ATOM   1832  N   LYS A 229     -18.031 -18.969  13.578  1.00 94.19           N  
ATOM   1833  CA  LYS A 229     -17.812 -18.703  15.000  1.00 94.19           C  
ATOM   1834  C   LYS A 229     -17.922 -19.969  15.828  1.00 94.19           C  
ATOM   1835  CB  LYS A 229     -18.797 -17.656  15.500  1.00 94.19           C  
ATOM   1836  O   LYS A 229     -17.500 -20.016  16.984  1.00 94.19           O  
ATOM   1837  CG  LYS A 229     -18.609 -16.266  14.906  1.00 94.19           C  
ATOM   1838  CD  LYS A 229     -19.594 -15.258  15.484  1.00 94.19           C  
ATOM   1839  CE  LYS A 229     -19.406 -13.875  14.875  1.00 94.19           C  
ATOM   1840  NZ  LYS A 229     -20.375 -12.883  15.430  1.00 94.19           N  
ATOM   1841  N   ASN A 230     -18.531 -21.000  15.281  1.00 95.25           N  
ATOM   1842  CA  ASN A 230     -18.672 -22.281  15.969  1.00 95.25           C  
ATOM   1843  C   ASN A 230     -17.375 -23.094  15.906  1.00 95.25           C  
ATOM   1844  CB  ASN A 230     -19.828 -23.078  15.375  1.00 95.25           C  
ATOM   1845  O   ASN A 230     -17.406 -24.266  15.523  1.00 95.25           O  
ATOM   1846  CG  ASN A 230     -21.172 -22.422  15.602  1.00 95.25           C  
ATOM   1847  ND2 ASN A 230     -22.156 -22.781  14.789  1.00 95.25           N  
ATOM   1848  OD1 ASN A 230     -21.328 -21.578  16.484  1.00 95.25           O  
ATOM   1849  N   LEU A 231     -16.328 -22.500  16.250  1.00 94.69           N  
ATOM   1850  CA  LEU A 231     -15.031 -23.156  16.344  1.00 94.69           C  
ATOM   1851  C   LEU A 231     -14.820 -23.781  17.719  1.00 94.69           C  
ATOM   1852  CB  LEU A 231     -13.906 -22.156  16.047  1.00 94.69           C  
ATOM   1853  O   LEU A 231     -14.664 -23.062  18.703  1.00 94.69           O  
ATOM   1854  CG  LEU A 231     -12.500 -22.734  15.906  1.00 94.69           C  
ATOM   1855  CD1 LEU A 231     -12.391 -23.562  14.633  1.00 94.69           C  
ATOM   1856  CD2 LEU A 231     -11.461 -21.625  15.922  1.00 94.69           C  
ATOM   1857  N   ASN A 232     -14.844 -25.062  17.812  1.00 95.06           N  
ATOM   1858  CA  ASN A 232     -14.664 -25.797  19.062  1.00 95.06           C  
ATOM   1859  C   ASN A 232     -13.750 -27.000  18.875  1.00 95.06           C  
ATOM   1860  CB  ASN A 232     -16.016 -26.234  19.641  1.00 95.06           C  
ATOM   1861  O   ASN A 232     -13.125 -27.156  17.828  1.00 95.06           O  
ATOM   1862  CG  ASN A 232     -16.812 -27.078  18.672  1.00 95.06           C  
ATOM   1863  ND2 ASN A 232     -18.141 -26.969  18.734  1.00 95.06           N  
ATOM   1864  OD1 ASN A 232     -16.250 -27.812  17.859  1.00 95.06           O  
ATOM   1865  N   LEU A 233     -13.633 -27.828  19.859  1.00 93.31           N  
ATOM   1866  CA  LEU A 233     -12.688 -28.938  19.875  1.00 93.31           C  
ATOM   1867  C   LEU A 233     -13.055 -30.000  18.844  1.00 93.31           C  
ATOM   1868  CB  LEU A 233     -12.648 -29.578  21.281  1.00 93.31           C  
ATOM   1869  O   LEU A 233     -12.211 -30.797  18.438  1.00 93.31           O  
ATOM   1870  CG  LEU A 233     -12.086 -28.703  22.406  1.00 93.31           C  
ATOM   1871  CD1 LEU A 233     -12.227 -29.406  23.734  1.00 93.31           C  
ATOM   1872  CD2 LEU A 233     -10.625 -28.344  22.125  1.00 93.31           C  
ATOM   1873  N   ALA A 234     -14.273 -30.031  18.406  1.00 96.62           N  
ATOM   1874  CA  ALA A 234     -14.750 -31.016  17.438  1.00 96.62           C  
ATOM   1875  C   ALA A 234     -14.180 -30.734  16.047  1.00 96.62           C  
ATOM   1876  CB  ALA A 234     -16.281 -31.016  17.391  1.00 96.62           C  
ATOM   1877  O   ALA A 234     -14.141 -31.625  15.195  1.00 96.62           O  
ATOM   1878  N   THR A 235     -13.781 -29.578  15.789  1.00 97.94           N  
ATOM   1879  CA  THR A 235     -13.273 -29.156  14.492  1.00 97.94           C  
ATOM   1880  C   THR A 235     -12.086 -30.016  14.070  1.00 97.94           C  
ATOM   1881  CB  THR A 235     -12.844 -27.672  14.508  1.00 97.94           C  
ATOM   1882  O   THR A 235     -12.062 -30.547  12.953  1.00 97.94           O  
ATOM   1883  CG2 THR A 235     -12.305 -27.234  13.148  1.00 97.94           C  
ATOM   1884  OG1 THR A 235     -13.977 -26.859  14.852  1.00 97.94           O  
ATOM   1885  N   ASP A 236     -11.195 -30.234  14.930  1.00 98.25           N  
ATOM   1886  CA  ASP A 236      -9.977 -31.000  14.633  1.00 98.25           C  
ATOM   1887  C   ASP A 236     -10.289 -32.469  14.398  1.00 98.25           C  
ATOM   1888  CB  ASP A 236      -8.961 -30.844  15.766  1.00 98.25           C  
ATOM   1889  O   ASP A 236      -9.617 -33.125  13.609  1.00 98.25           O  
ATOM   1890  CG  ASP A 236      -8.406 -29.438  15.883  1.00 98.25           C  
ATOM   1891  OD1 ASP A 236      -8.398 -28.703  14.875  1.00 98.25           O  
ATOM   1892  OD2 ASP A 236      -7.969 -29.062  17.000  1.00 98.25           O  
ATOM   1893  N   LYS A 237     -11.266 -32.969  15.016  1.00 97.81           N  
ATOM   1894  CA  LYS A 237     -11.648 -34.375  14.875  1.00 97.81           C  
ATOM   1895  C   LYS A 237     -12.156 -34.656  13.469  1.00 97.81           C  
ATOM   1896  CB  LYS A 237     -12.727 -34.750  15.906  1.00 97.81           C  
ATOM   1897  O   LYS A 237     -11.789 -35.688  12.875  1.00 97.81           O  
ATOM   1898  CG  LYS A 237     -12.312 -34.500  17.344  1.00 97.81           C  
ATOM   1899  CD  LYS A 237     -13.469 -34.719  18.312  1.00 97.81           C  
ATOM   1900  CE  LYS A 237     -13.094 -34.344  19.734  1.00 97.81           C  
ATOM   1901  NZ  LYS A 237     -14.258 -34.438  20.656  1.00 97.81           N  
ATOM   1902  N   TRP A 238     -12.977 -33.812  12.930  1.00 98.31           N  
ATOM   1903  CA  TRP A 238     -13.492 -33.938  11.570  1.00 98.31           C  
ATOM   1904  C   TRP A 238     -12.352 -33.969  10.562  1.00 98.31           C  
ATOM   1905  CB  TRP A 238     -14.453 -32.812  11.242  1.00 98.31           C  
ATOM   1906  O   TRP A 238     -12.266 -34.875   9.734  1.00 98.31           O  
ATOM   1907  CG  TRP A 238     -14.977 -32.844   9.844  1.00 98.31           C  
ATOM   1908  CD1 TRP A 238     -14.375 -32.312   8.727  1.00 98.31           C  
ATOM   1909  CD2 TRP A 238     -16.219 -33.406   9.406  1.00 98.31           C  
ATOM   1910  CE2 TRP A 238     -16.297 -33.188   8.008  1.00 98.31           C  
ATOM   1911  CE3 TRP A 238     -17.266 -34.062  10.055  1.00 98.31           C  
ATOM   1912  NE1 TRP A 238     -15.164 -32.531   7.621  1.00 98.31           N  
ATOM   1913  CH2 TRP A 238     -18.406 -34.281   7.914  1.00 98.31           C  
ATOM   1914  CZ2 TRP A 238     -17.391 -33.625   7.254  1.00 98.31           C  
ATOM   1915  CZ3 TRP A 238     -18.344 -34.500   9.305  1.00 98.31           C  
ATOM   1916  N   SER A 239     -11.406 -33.031  10.641  1.00 98.69           N  
ATOM   1917  CA  SER A 239     -10.281 -32.938   9.719  1.00 98.69           C  
ATOM   1918  C   SER A 239      -9.352 -34.125   9.836  1.00 98.69           C  
ATOM   1919  CB  SER A 239      -9.500 -31.641   9.961  1.00 98.69           C  
ATOM   1920  O   SER A 239      -8.742 -34.562   8.852  1.00 98.69           O  
ATOM   1921  OG  SER A 239     -10.336 -30.516   9.820  1.00 98.69           O  
ATOM   1922  N   PHE A 240      -9.250 -34.656  11.039  1.00 98.69           N  
ATOM   1923  CA  PHE A 240      -8.422 -35.844  11.266  1.00 98.69           C  
ATOM   1924  C   PHE A 240      -8.906 -37.031  10.430  1.00 98.69           C  
ATOM   1925  CB  PHE A 240      -8.414 -36.219  12.750  1.00 98.69           C  
ATOM   1926  O   PHE A 240      -8.109 -37.719   9.797  1.00 98.69           O  
ATOM   1927  CG  PHE A 240      -7.527 -37.406  13.070  1.00 98.69           C  
ATOM   1928  CD1 PHE A 240      -8.031 -38.688  13.055  1.00 98.69           C  
ATOM   1929  CD2 PHE A 240      -6.191 -37.188  13.398  1.00 98.69           C  
ATOM   1930  CE1 PHE A 240      -7.215 -39.781  13.352  1.00 98.69           C  
ATOM   1931  CE2 PHE A 240      -5.371 -38.281  13.703  1.00 98.69           C  
ATOM   1932  CZ  PHE A 240      -5.883 -39.562  13.680  1.00 98.69           C  
ATOM   1933  N   GLY A 241     -10.195 -37.250  10.406  1.00 98.62           N  
ATOM   1934  CA  GLY A 241     -10.758 -38.344   9.594  1.00 98.62           C  
ATOM   1935  C   GLY A 241     -10.461 -38.188   8.117  1.00 98.62           C  
ATOM   1936  O   GLY A 241     -10.102 -39.156   7.445  1.00 98.62           O  
ATOM   1937  N   THR A 242     -10.602 -36.969   7.605  1.00 98.50           N  
ATOM   1938  CA  THR A 242     -10.312 -36.688   6.207  1.00 98.50           C  
ATOM   1939  C   THR A 242      -8.844 -36.969   5.891  1.00 98.50           C  
ATOM   1940  CB  THR A 242     -10.641 -35.219   5.863  1.00 98.50           C  
ATOM   1941  O   THR A 242      -8.531 -37.562   4.867  1.00 98.50           O  
ATOM   1942  CG2 THR A 242     -10.445 -34.938   4.375  1.00 98.50           C  
ATOM   1943  OG1 THR A 242     -12.008 -34.938   6.207  1.00 98.50           O  
ATOM   1944  N   THR A 243      -7.938 -36.531   6.781  1.00 98.75           N  
ATOM   1945  CA  THR A 243      -6.504 -36.750   6.602  1.00 98.75           C  
ATOM   1946  C   THR A 243      -6.152 -38.219   6.613  1.00 98.75           C  
ATOM   1947  CB  THR A 243      -5.703 -36.000   7.695  1.00 98.75           C  
ATOM   1948  O   THR A 243      -5.320 -38.688   5.820  1.00 98.75           O  
ATOM   1949  CG2 THR A 243      -4.203 -36.062   7.418  1.00 98.75           C  
ATOM   1950  OG1 THR A 243      -6.105 -34.625   7.738  1.00 98.75           O  
ATOM   1951  N   LEU A 244      -6.758 -38.969   7.473  1.00 97.94           N  
ATOM   1952  CA  LEU A 244      -6.543 -40.406   7.535  1.00 97.94           C  
ATOM   1953  C   LEU A 244      -6.930 -41.094   6.219  1.00 97.94           C  
ATOM   1954  CB  LEU A 244      -7.348 -41.031   8.688  1.00 97.94           C  
ATOM   1955  O   LEU A 244      -6.184 -41.906   5.699  1.00 97.94           O  
ATOM   1956  CG  LEU A 244      -7.227 -42.531   8.867  1.00 97.94           C  
ATOM   1957  CD1 LEU A 244      -5.766 -42.938   9.055  1.00 97.94           C  
ATOM   1958  CD2 LEU A 244      -8.070 -43.000  10.047  1.00 97.94           C  
ATOM   1959  N   TRP A 245      -8.031 -40.750   5.656  1.00 96.62           N  
ATOM   1960  CA  TRP A 245      -8.484 -41.250   4.371  1.00 96.62           C  
ATOM   1961  C   TRP A 245      -7.480 -40.938   3.270  1.00 96.62           C  
ATOM   1962  CB  TRP A 245      -9.852 -40.656   4.012  1.00 96.62           C  
ATOM   1963  O   TRP A 245      -7.148 -41.812   2.459  1.00 96.62           O  
ATOM   1964  CG  TRP A 245     -10.477 -41.281   2.793  1.00 96.62           C  
ATOM   1965  CD1 TRP A 245     -11.391 -42.281   2.758  1.00 96.62           C  
ATOM   1966  CD2 TRP A 245     -10.242 -40.906   1.433  1.00 96.62           C  
ATOM   1967  CE2 TRP A 245     -11.039 -41.750   0.624  1.00 96.62           C  
ATOM   1968  CE3 TRP A 245      -9.430 -39.938   0.818  1.00 96.62           C  
ATOM   1969  NE1 TRP A 245     -11.727 -42.562   1.456  1.00 96.62           N  
ATOM   1970  CH2 TRP A 245     -10.242 -40.688  -1.346  1.00 96.62           C  
ATOM   1971  CZ2 TRP A 245     -11.047 -41.656  -0.770  1.00 96.62           C  
ATOM   1972  CZ3 TRP A 245      -9.438 -39.844  -0.569  1.00 96.62           C  
ATOM   1973  N   GLU A 246      -6.984 -39.750   3.234  1.00 96.81           N  
ATOM   1974  CA  GLU A 246      -6.008 -39.312   2.240  1.00 96.81           C  
ATOM   1975  C   GLU A 246      -4.723 -40.156   2.332  1.00 96.81           C  
ATOM   1976  CB  GLU A 246      -5.699 -37.844   2.410  1.00 96.81           C  
ATOM   1977  O   GLU A 246      -4.176 -40.562   1.311  1.00 96.81           O  
ATOM   1978  CG  GLU A 246      -6.836 -36.906   1.983  1.00 96.81           C  
ATOM   1979  CD  GLU A 246      -6.480 -35.438   2.080  1.00 96.81           C  
ATOM   1980  OE1 GLU A 246      -7.371 -34.594   1.850  1.00 96.81           O  
ATOM   1981  OE2 GLU A 246      -5.309 -35.125   2.387  1.00 96.81           O  
ATOM   1982  N   ILE A 247      -4.215 -40.312   3.553  1.00 96.75           N  
ATOM   1983  CA  ILE A 247      -3.000 -41.094   3.770  1.00 96.75           C  
ATOM   1984  C   ILE A 247      -3.186 -42.500   3.229  1.00 96.75           C  
ATOM   1985  CB  ILE A 247      -2.619 -41.125   5.266  1.00 96.75           C  
ATOM   1986  O   ILE A 247      -2.346 -43.000   2.475  1.00 96.75           O  
ATOM   1987  CG1 ILE A 247      -2.262 -39.750   5.770  1.00 96.75           C  
ATOM   1988  CG2 ILE A 247      -1.465 -42.125   5.500  1.00 96.75           C  
ATOM   1989  CD1 ILE A 247      -2.066 -39.656   7.277  1.00 96.75           C  
ATOM   1990  N   CYS A 248      -4.250 -43.125   3.461  1.00 94.25           N  
ATOM   1991  CA  CYS A 248      -4.508 -44.500   3.080  1.00 94.25           C  
ATOM   1992  C   CYS A 248      -4.789 -44.625   1.586  1.00 94.25           C  
ATOM   1993  CB  CYS A 248      -5.684 -45.062   3.873  1.00 94.25           C  
ATOM   1994  O   CYS A 248      -4.629 -45.688   0.997  1.00 94.25           O  
ATOM   1995  SG  CYS A 248      -5.371 -45.219   5.645  1.00 94.25           S  
ATOM   1996  N   SER A 249      -5.168 -43.531   0.944  1.00 92.88           N  
ATOM   1997  CA  SER A 249      -5.465 -43.531  -0.484  1.00 92.88           C  
ATOM   1998  C   SER A 249      -4.254 -43.062  -1.295  1.00 92.88           C  
ATOM   1999  CB  SER A 249      -6.648 -42.594  -0.772  1.00 92.88           C  
ATOM   2000  O   SER A 249      -4.348 -42.875  -2.508  1.00 92.88           O  
ATOM   2001  OG  SER A 249      -7.812 -43.062  -0.104  1.00 92.88           O  
ATOM   2002  N   GLY A 250      -3.172 -42.812  -0.683  1.00 93.62           N  
ATOM   2003  CA  GLY A 250      -1.958 -42.438  -1.398  1.00 93.62           C  
ATOM   2004  C   GLY A 250      -1.859 -40.969  -1.691  1.00 93.62           C  
ATOM   2005  O   GLY A 250      -1.287 -40.562  -2.707  1.00 93.62           O  
ATOM   2006  N   GLY A 251      -2.537 -40.125  -0.933  1.00 95.31           N  
ATOM   2007  CA  GLY A 251      -2.398 -38.688  -1.078  1.00 95.31           C  
ATOM   2008  C   GLY A 251      -3.496 -38.062  -1.920  1.00 95.31           C  
ATOM   2009  O   GLY A 251      -3.479 -36.844  -2.182  1.00 95.31           O  
ATOM   2010  N   ASP A 252      -4.461 -38.844  -2.365  1.00 93.88           N  
ATOM   2011  CA  ASP A 252      -5.562 -38.344  -3.178  1.00 93.88           C  
ATOM   2012  C   ASP A 252      -6.539 -37.531  -2.336  1.00 93.88           C  
ATOM   2013  CB  ASP A 252      -6.297 -39.500  -3.863  1.00 93.88           C  
ATOM   2014  O   ASP A 252      -6.977 -37.969  -1.273  1.00 93.88           O  
ATOM   2015  CG  ASP A 252      -5.426 -40.250  -4.852  1.00 93.88           C  
ATOM   2016  OD1 ASP A 252      -4.500 -39.656  -5.434  1.00 93.88           O  
ATOM   2017  OD2 ASP A 252      -5.668 -41.469  -5.051  1.00 93.88           O  
ATOM   2018  N   LYS A 253      -6.883 -36.375  -2.787  1.00 96.00           N  
ATOM   2019  CA  LYS A 253      -7.867 -35.531  -2.100  1.00 96.00           C  
ATOM   2020  C   LYS A 253      -9.289 -36.000  -2.389  1.00 96.00           C  
ATOM   2021  CB  LYS A 253      -7.707 -34.062  -2.512  1.00 96.00           C  
ATOM   2022  O   LYS A 253      -9.648 -36.219  -3.545  1.00 96.00           O  
ATOM   2023  CG  LYS A 253      -6.363 -33.469  -2.133  1.00 96.00           C  
ATOM   2024  CD  LYS A 253      -6.270 -32.000  -2.557  1.00 96.00           C  
ATOM   2025  CE  LYS A 253      -4.898 -31.422  -2.254  1.00 96.00           C  
ATOM   2026  NZ  LYS A 253      -4.797 -29.984  -2.688  1.00 96.00           N  
ATOM   2027  N   PRO A 254     -10.047 -36.188  -1.418  1.00 95.62           N  
ATOM   2028  CA  PRO A 254     -11.438 -36.562  -1.637  1.00 95.62           C  
ATOM   2029  C   PRO A 254     -12.266 -35.469  -2.303  1.00 95.62           C  
ATOM   2030  CB  PRO A 254     -11.953 -36.844  -0.223  1.00 95.62           C  
ATOM   2031  O   PRO A 254     -12.016 -34.281  -2.084  1.00 95.62           O  
ATOM   2032  CG  PRO A 254     -11.133 -35.969   0.666  1.00 95.62           C  
ATOM   2033  CD  PRO A 254      -9.750 -35.875   0.087  1.00 95.62           C  
ATOM   2034  N   LEU A 255     -13.164 -35.906  -3.197  1.00 94.31           N  
ATOM   2035  CA  LEU A 255     -14.125 -35.031  -3.859  1.00 94.31           C  
ATOM   2036  C   LEU A 255     -13.422 -34.000  -4.727  1.00 94.31           C  
ATOM   2037  CB  LEU A 255     -15.016 -34.312  -2.828  1.00 94.31           C  
ATOM   2038  O   LEU A 255     -13.922 -32.875  -4.910  1.00 94.31           O  
ATOM   2039  CG  LEU A 255     -15.766 -35.219  -1.852  1.00 94.31           C  
ATOM   2040  CD1 LEU A 255     -16.578 -34.406  -0.871  1.00 94.31           C  
ATOM   2041  CD2 LEU A 255     -16.656 -36.219  -2.607  1.00 94.31           C  
ATOM   2042  N   SER A 256     -12.250 -34.188  -5.164  1.00 93.69           N  
ATOM   2043  CA  SER A 256     -11.414 -33.219  -5.891  1.00 93.69           C  
ATOM   2044  C   SER A 256     -11.961 -32.969  -7.285  1.00 93.69           C  
ATOM   2045  CB  SER A 256      -9.977 -33.750  -5.992  1.00 93.69           C  
ATOM   2046  O   SER A 256     -11.664 -31.922  -7.891  1.00 93.69           O  
ATOM   2047  OG  SER A 256      -9.945 -35.000  -6.668  1.00 93.69           O  
ATOM   2048  N   ALA A 257     -12.820 -33.844  -7.863  1.00 92.25           N  
ATOM   2049  CA  ALA A 257     -13.359 -33.719  -9.211  1.00 92.25           C  
ATOM   2050  C   ALA A 257     -14.617 -32.844  -9.219  1.00 92.25           C  
ATOM   2051  CB  ALA A 257     -13.664 -35.094  -9.797  1.00 92.25           C  
ATOM   2052  O   ALA A 257     -15.172 -32.562 -10.281  1.00 92.25           O  
ATOM   2053  N   LEU A 258     -15.086 -32.438  -8.023  1.00 92.44           N  
ATOM   2054  CA  LEU A 258     -16.328 -31.672  -7.902  1.00 92.44           C  
ATOM   2055  C   LEU A 258     -16.047 -30.172  -7.801  1.00 92.44           C  
ATOM   2056  CB  LEU A 258     -17.125 -32.125  -6.676  1.00 92.44           C  
ATOM   2057  O   LEU A 258     -14.969 -29.766  -7.344  1.00 92.44           O  
ATOM   2058  CG  LEU A 258     -17.484 -33.625  -6.629  1.00 92.44           C  
ATOM   2059  CD1 LEU A 258     -18.297 -33.906  -5.371  1.00 92.44           C  
ATOM   2060  CD2 LEU A 258     -18.266 -34.031  -7.879  1.00 92.44           C  
ATOM   2061  N   ASP A 259     -17.016 -29.344  -8.227  1.00 91.25           N  
ATOM   2062  CA  ASP A 259     -16.953 -27.891  -8.023  1.00 91.25           C  
ATOM   2063  C   ASP A 259     -17.531 -27.500  -6.672  1.00 91.25           C  
ATOM   2064  CB  ASP A 259     -17.703 -27.172  -9.148  1.00 91.25           C  
ATOM   2065  O   ASP A 259     -17.953 -28.359  -5.895  1.00 91.25           O  
ATOM   2066  CG  ASP A 259     -19.156 -27.562  -9.250  1.00 91.25           C  
ATOM   2067  OD1 ASP A 259     -19.625 -28.391  -8.438  1.00 91.25           O  
ATOM   2068  OD2 ASP A 259     -19.844 -27.062 -10.164  1.00 91.25           O  
ATOM   2069  N   SER A 260     -17.516 -26.266  -6.324  1.00 90.50           N  
ATOM   2070  CA  SER A 260     -17.922 -25.750  -5.020  1.00 90.50           C  
ATOM   2071  C   SER A 260     -19.391 -26.000  -4.758  1.00 90.50           C  
ATOM   2072  CB  SER A 260     -17.625 -24.250  -4.918  1.00 90.50           C  
ATOM   2073  O   SER A 260     -19.797 -26.328  -3.639  1.00 90.50           O  
ATOM   2074  OG  SER A 260     -16.219 -24.016  -4.988  1.00 90.50           O  
ATOM   2075  N   GLN A 261     -20.219 -25.984  -5.746  1.00 92.62           N  
ATOM   2076  CA  GLN A 261     -21.656 -26.172  -5.605  1.00 92.62           C  
ATOM   2077  C   GLN A 261     -22.000 -27.609  -5.211  1.00 92.62           C  
ATOM   2078  CB  GLN A 261     -22.375 -25.797  -6.902  1.00 92.62           C  
ATOM   2079  O   GLN A 261     -22.750 -27.828  -4.266  1.00 92.62           O  
ATOM   2080  CG  GLN A 261     -23.891 -25.844  -6.797  1.00 92.62           C  
ATOM   2081  CD  GLN A 261     -24.578 -25.469  -8.094  1.00 92.62           C  
ATOM   2082  NE2 GLN A 261     -25.906 -25.547  -8.109  1.00 92.62           N  
ATOM   2083  OE1 GLN A 261     -23.922 -25.109  -9.078  1.00 92.62           O  
ATOM   2084  N   ARG A 262     -21.453 -28.562  -5.820  1.00 94.44           N  
ATOM   2085  CA  ARG A 262     -21.719 -29.969  -5.574  1.00 94.44           C  
ATOM   2086  C   ARG A 262     -21.172 -30.406  -4.219  1.00 94.44           C  
ATOM   2087  CB  ARG A 262     -21.125 -30.844  -6.684  1.00 94.44           C  
ATOM   2088  O   ARG A 262     -21.734 -31.297  -3.568  1.00 94.44           O  
ATOM   2089  CG  ARG A 262     -21.844 -30.719  -8.016  1.00 94.44           C  
ATOM   2090  CD  ARG A 262     -21.188 -31.562  -9.094  1.00 94.44           C  
ATOM   2091  NE  ARG A 262     -21.859 -31.422 -10.383  1.00 94.44           N  
ATOM   2092  NH1 ARG A 262     -20.359 -32.750 -11.547  1.00 94.44           N  
ATOM   2093  NH2 ARG A 262     -22.125 -31.781 -12.633  1.00 94.44           N  
ATOM   2094  CZ  ARG A 262     -21.453 -31.984 -11.516  1.00 94.44           C  
ATOM   2095  N   LYS A 263     -20.203 -29.844  -3.693  1.00 95.88           N  
ATOM   2096  CA  LYS A 263     -19.625 -30.156  -2.387  1.00 95.88           C  
ATOM   2097  C   LYS A 263     -20.609 -29.828  -1.265  1.00 95.88           C  
ATOM   2098  CB  LYS A 263     -18.312 -29.406  -2.176  1.00 95.88           C  
ATOM   2099  O   LYS A 263     -20.688 -30.531  -0.263  1.00 95.88           O  
ATOM   2100  CG  LYS A 263     -17.141 -29.969  -2.967  1.00 95.88           C  
ATOM   2101  CD  LYS A 263     -15.859 -29.203  -2.684  1.00 95.88           C  
ATOM   2102  CE  LYS A 263     -14.680 -29.797  -3.453  1.00 95.88           C  
ATOM   2103  NZ  LYS A 263     -13.438 -29.000  -3.248  1.00 95.88           N  
ATOM   2104  N   LEU A 264     -21.328 -28.812  -1.447  1.00 95.81           N  
ATOM   2105  CA  LEU A 264     -22.297 -28.422  -0.438  1.00 95.81           C  
ATOM   2106  C   LEU A 264     -23.375 -29.500  -0.274  1.00 95.81           C  
ATOM   2107  CB  LEU A 264     -22.953 -27.094  -0.812  1.00 95.81           C  
ATOM   2108  O   LEU A 264     -23.859 -29.734   0.835  1.00 95.81           O  
ATOM   2109  CG  LEU A 264     -22.062 -25.859  -0.725  1.00 95.81           C  
ATOM   2110  CD1 LEU A 264     -22.828 -24.625  -1.221  1.00 95.81           C  
ATOM   2111  CD2 LEU A 264     -21.578 -25.656   0.704  1.00 95.81           C  
ATOM   2112  N   GLN A 265     -23.734 -30.125  -1.377  1.00 96.44           N  
ATOM   2113  CA  GLN A 265     -24.750 -31.172  -1.357  1.00 96.44           C  
ATOM   2114  C   GLN A 265     -24.297 -32.344  -0.519  1.00 96.44           C  
ATOM   2115  CB  GLN A 265     -25.078 -31.625  -2.781  1.00 96.44           C  
ATOM   2116  O   GLN A 265     -25.125 -33.062   0.066  1.00 96.44           O  
ATOM   2117  CG  GLN A 265     -26.328 -32.500  -2.875  1.00 96.44           C  
ATOM   2118  CD  GLN A 265     -26.797 -32.688  -4.301  1.00 96.44           C  
ATOM   2119  NE2 GLN A 265     -27.969 -33.281  -4.461  1.00 96.44           N  
ATOM   2120  OE1 GLN A 265     -26.109 -32.312  -5.254  1.00 96.44           O  
ATOM   2121  N   PHE A 266     -23.047 -32.594  -0.423  1.00 96.81           N  
ATOM   2122  CA  PHE A 266     -22.469 -33.656   0.396  1.00 96.81           C  
ATOM   2123  C   PHE A 266     -22.938 -33.531   1.843  1.00 96.81           C  
ATOM   2124  CB  PHE A 266     -20.953 -33.625   0.329  1.00 96.81           C  
ATOM   2125  O   PHE A 266     -23.328 -34.531   2.465  1.00 96.81           O  
ATOM   2126  CG  PHE A 266     -20.281 -34.719   1.130  1.00 96.81           C  
ATOM   2127  CD1 PHE A 266     -19.812 -34.469   2.414  1.00 96.81           C  
ATOM   2128  CD2 PHE A 266     -20.125 -36.000   0.599  1.00 96.81           C  
ATOM   2129  CE1 PHE A 266     -19.203 -35.469   3.156  1.00 96.81           C  
ATOM   2130  CE2 PHE A 266     -19.516 -37.000   1.335  1.00 96.81           C  
ATOM   2131  CZ  PHE A 266     -19.047 -36.750   2.613  1.00 96.81           C  
ATOM   2132  N   TYR A 267     -22.984 -32.375   2.436  1.00 96.69           N  
ATOM   2133  CA  TYR A 267     -23.406 -32.125   3.809  1.00 96.69           C  
ATOM   2134  C   TYR A 267     -24.922 -32.156   3.932  1.00 96.69           C  
ATOM   2135  CB  TYR A 267     -22.875 -30.766   4.285  1.00 96.69           C  
ATOM   2136  O   TYR A 267     -25.453 -32.688   4.902  1.00 96.69           O  
ATOM   2137  CG  TYR A 267     -21.391 -30.750   4.531  1.00 96.69           C  
ATOM   2138  CD1 TYR A 267     -20.672 -31.922   4.688  1.00 96.69           C  
ATOM   2139  CD2 TYR A 267     -20.703 -29.547   4.613  1.00 96.69           C  
ATOM   2140  CE1 TYR A 267     -19.297 -31.922   4.918  1.00 96.69           C  
ATOM   2141  CE2 TYR A 267     -19.328 -29.516   4.844  1.00 96.69           C  
ATOM   2142  OH  TYR A 267     -17.281 -30.688   5.223  1.00 96.69           O  
ATOM   2143  CZ  TYR A 267     -18.641 -30.703   4.992  1.00 96.69           C  
ATOM   2144  N   GLU A 268     -25.641 -31.625   2.908  1.00 96.44           N  
ATOM   2145  CA  GLU A 268     -27.094 -31.594   2.939  1.00 96.44           C  
ATOM   2146  C   GLU A 268     -27.688 -33.000   2.973  1.00 96.44           C  
ATOM   2147  CB  GLU A 268     -27.641 -30.812   1.734  1.00 96.44           C  
ATOM   2148  O   GLU A 268     -28.609 -33.281   3.740  1.00 96.44           O  
ATOM   2149  CG  GLU A 268     -27.344 -29.328   1.773  1.00 96.44           C  
ATOM   2150  CD  GLU A 268     -27.766 -28.594   0.512  1.00 96.44           C  
ATOM   2151  OE1 GLU A 268     -27.531 -27.375   0.410  1.00 96.44           O  
ATOM   2152  OE2 GLU A 268     -28.344 -29.250  -0.383  1.00 96.44           O  
ATOM   2153  N   ASP A 269     -27.109 -33.938   2.207  1.00 96.44           N  
ATOM   2154  CA  ASP A 269     -27.609 -35.281   2.098  1.00 96.44           C  
ATOM   2155  C   ASP A 269     -26.984 -36.188   3.158  1.00 96.44           C  
ATOM   2156  CB  ASP A 269     -27.328 -35.844   0.700  1.00 96.44           C  
ATOM   2157  O   ASP A 269     -27.281 -37.375   3.219  1.00 96.44           O  
ATOM   2158  CG  ASP A 269     -28.109 -35.125  -0.390  1.00 96.44           C  
ATOM   2159  OD1 ASP A 269     -29.156 -34.531  -0.091  1.00 96.44           O  
ATOM   2160  OD2 ASP A 269     -27.672 -35.188  -1.559  1.00 96.44           O  
ATOM   2161  N   ARG A 270     -26.000 -35.656   3.965  1.00 97.38           N  
ATOM   2162  CA  ARG A 270     -25.359 -36.344   5.070  1.00 97.38           C  
ATOM   2163  C   ARG A 270     -24.672 -37.625   4.586  1.00 97.38           C  
ATOM   2164  CB  ARG A 270     -26.375 -36.688   6.164  1.00 97.38           C  
ATOM   2165  O   ARG A 270     -24.859 -38.688   5.168  1.00 97.38           O  
ATOM   2166  CG  ARG A 270     -26.953 -35.469   6.863  1.00 97.38           C  
ATOM   2167  CD  ARG A 270     -27.797 -35.875   8.070  1.00 97.38           C  
ATOM   2168  NE  ARG A 270     -28.203 -34.688   8.844  1.00 97.38           N  
ATOM   2169  NH1 ARG A 270     -28.938 -35.906  10.672  1.00 97.38           N  
ATOM   2170  NH2 ARG A 270     -29.062 -33.625  10.680  1.00 97.38           N  
ATOM   2171  CZ  ARG A 270     -28.734 -34.750  10.062  1.00 97.38           C  
ATOM   2172  N   HIS A 271     -23.906 -37.562   3.504  1.00 96.31           N  
ATOM   2173  CA  HIS A 271     -23.156 -38.656   2.938  1.00 96.31           C  
ATOM   2174  C   HIS A 271     -21.812 -38.812   3.635  1.00 96.31           C  
ATOM   2175  CB  HIS A 271     -22.938 -38.469   1.436  1.00 96.31           C  
ATOM   2176  O   HIS A 271     -21.453 -38.031   4.512  1.00 96.31           O  
ATOM   2177  CG  HIS A 271     -24.172 -38.688   0.623  1.00 96.31           C  
ATOM   2178  CD2 HIS A 271     -25.406 -39.125   0.980  1.00 96.31           C  
ATOM   2179  ND1 HIS A 271     -24.219 -38.469  -0.738  1.00 96.31           N  
ATOM   2180  CE1 HIS A 271     -25.438 -38.781  -1.183  1.00 96.31           C  
ATOM   2181  NE2 HIS A 271     -26.172 -39.156  -0.160  1.00 96.31           N  
ATOM   2182  N   GLN A 272     -21.172 -39.969   3.381  1.00 96.75           N  
ATOM   2183  CA  GLN A 272     -19.828 -40.281   3.863  1.00 96.75           C  
ATOM   2184  C   GLN A 272     -18.875 -40.531   2.701  1.00 96.75           C  
ATOM   2185  CB  GLN A 272     -19.859 -41.500   4.789  1.00 96.75           C  
ATOM   2186  O   GLN A 272     -19.297 -40.656   1.552  1.00 96.75           O  
ATOM   2187  CG  GLN A 272     -20.734 -41.312   6.020  1.00 96.75           C  
ATOM   2188  CD  GLN A 272     -20.125 -40.375   7.039  1.00 96.75           C  
ATOM   2189  NE2 GLN A 272     -20.922 -39.969   8.031  1.00 96.75           N  
ATOM   2190  OE1 GLN A 272     -18.953 -40.000   6.938  1.00 96.75           O  
ATOM   2191  N   LEU A 273     -17.578 -40.469   2.926  1.00 96.38           N  
ATOM   2192  CA  LEU A 273     -16.562 -40.844   1.938  1.00 96.38           C  
ATOM   2193  C   LEU A 273     -16.641 -42.312   1.613  1.00 96.38           C  
ATOM   2194  CB  LEU A 273     -15.164 -40.469   2.447  1.00 96.38           C  
ATOM   2195  O   LEU A 273     -17.141 -43.094   2.422  1.00 96.38           O  
ATOM   2196  CG  LEU A 273     -14.883 -39.000   2.715  1.00 96.38           C  
ATOM   2197  CD1 LEU A 273     -13.461 -38.812   3.236  1.00 96.38           C  
ATOM   2198  CD2 LEU A 273     -15.109 -38.188   1.453  1.00 96.38           C  
ATOM   2199  N   PRO A 274     -16.219 -42.719   0.442  1.00 92.62           N  
ATOM   2200  CA  PRO A 274     -16.172 -44.156   0.131  1.00 92.62           C  
ATOM   2201  C   PRO A 274     -15.281 -44.938   1.104  1.00 92.62           C  
ATOM   2202  CB  PRO A 274     -15.578 -44.188  -1.282  1.00 92.62           C  
ATOM   2203  O   PRO A 274     -14.086 -44.656   1.214  1.00 92.62           O  
ATOM   2204  CG  PRO A 274     -15.883 -42.844  -1.852  1.00 92.62           C  
ATOM   2205  CD  PRO A 274     -15.805 -41.844  -0.748  1.00 92.62           C  
ATOM   2206  N   ALA A 275     -15.859 -45.844   1.803  1.00 93.69           N  
ATOM   2207  CA  ALA A 275     -15.148 -46.625   2.801  1.00 93.69           C  
ATOM   2208  C   ALA A 275     -14.219 -47.625   2.137  1.00 93.69           C  
ATOM   2209  CB  ALA A 275     -16.141 -47.344   3.717  1.00 93.69           C  
ATOM   2210  O   ALA A 275     -14.594 -48.281   1.150  1.00 93.69           O  
ATOM   2211  N   PRO A 276     -13.000 -47.781   2.613  1.00 90.81           N  
ATOM   2212  CA  PRO A 276     -12.148 -48.906   2.150  1.00 90.81           C  
ATOM   2213  C   PRO A 276     -12.695 -50.250   2.551  1.00 90.81           C  
ATOM   2214  CB  PRO A 276     -10.812 -48.625   2.830  1.00 90.81           C  
ATOM   2215  O   PRO A 276     -13.625 -50.344   3.354  1.00 90.81           O  
ATOM   2216  CG  PRO A 276     -10.953 -47.250   3.412  1.00 90.81           C  
ATOM   2217  CD  PRO A 276     -12.414 -46.938   3.566  1.00 90.81           C  
ATOM   2218  N   LYS A 277     -12.078 -51.344   2.057  1.00 91.50           N  
ATOM   2219  CA  LYS A 277     -12.492 -52.719   2.346  1.00 91.50           C  
ATOM   2220  C   LYS A 277     -12.172 -53.094   3.787  1.00 91.50           C  
ATOM   2221  CB  LYS A 277     -11.820 -53.688   1.382  1.00 91.50           C  
ATOM   2222  O   LYS A 277     -12.844 -53.938   4.375  1.00 91.50           O  
ATOM   2223  CG  LYS A 277     -12.258 -53.531  -0.067  1.00 91.50           C  
ATOM   2224  CD  LYS A 277     -11.547 -54.531  -0.977  1.00 91.50           C  
ATOM   2225  CE  LYS A 277     -11.891 -54.281  -2.441  1.00 91.50           C  
ATOM   2226  NZ  LYS A 277     -11.117 -55.188  -3.346  1.00 91.50           N  
ATOM   2227  N   TRP A 278     -11.180 -52.500   4.266  1.00 92.12           N  
ATOM   2228  CA  TRP A 278     -10.789 -52.750   5.648  1.00 92.12           C  
ATOM   2229  C   TRP A 278     -11.805 -52.156   6.621  1.00 92.12           C  
ATOM   2230  CB  TRP A 278      -9.398 -52.156   5.934  1.00 92.12           C  
ATOM   2231  O   TRP A 278     -11.812 -50.969   6.879  1.00 92.12           O  
ATOM   2232  CG  TRP A 278      -8.766 -52.688   7.191  1.00 92.12           C  
ATOM   2233  CD1 TRP A 278      -9.336 -53.500   8.117  1.00 92.12           C  
ATOM   2234  CD2 TRP A 278      -7.445 -52.406   7.660  1.00 92.12           C  
ATOM   2235  CE2 TRP A 278      -7.281 -53.094   8.875  1.00 92.12           C  
ATOM   2236  CE3 TRP A 278      -6.383 -51.625   7.168  1.00 92.12           C  
ATOM   2237  NE1 TRP A 278      -8.445 -53.750   9.133  1.00 92.12           N  
ATOM   2238  CH2 TRP A 278      -5.070 -52.281   9.109  1.00 92.12           C  
ATOM   2239  CZ2 TRP A 278      -6.094 -53.031   9.609  1.00 92.12           C  
ATOM   2240  CZ3 TRP A 278      -5.203 -51.562   7.898  1.00 92.12           C  
ATOM   2241  N   ALA A 279     -12.641 -52.969   7.238  1.00 93.62           N  
ATOM   2242  CA  ALA A 279     -13.781 -52.562   8.062  1.00 93.62           C  
ATOM   2243  C   ALA A 279     -13.328 -51.750   9.273  1.00 93.62           C  
ATOM   2244  CB  ALA A 279     -14.570 -53.781   8.508  1.00 93.62           C  
ATOM   2245  O   ALA A 279     -13.945 -50.750   9.625  1.00 93.62           O  
ATOM   2246  N   GLU A 280     -12.336 -52.219   9.945  1.00 91.38           N  
ATOM   2247  CA  GLU A 280     -11.852 -51.562  11.148  1.00 91.38           C  
ATOM   2248  C   GLU A 280     -11.398 -50.125  10.844  1.00 91.38           C  
ATOM   2249  CB  GLU A 280     -10.703 -52.344  11.773  1.00 91.38           C  
ATOM   2250  O   GLU A 280     -11.695 -49.219  11.594  1.00 91.38           O  
ATOM   2251  CG  GLU A 280     -11.148 -53.594  12.508  1.00 91.38           C  
ATOM   2252  CD  GLU A 280     -11.422 -54.781  11.578  1.00 91.38           C  
ATOM   2253  OE1 GLU A 280     -11.859 -55.844  12.062  1.00 91.38           O  
ATOM   2254  OE2 GLU A 280     -11.203 -54.625  10.359  1.00 91.38           O  
ATOM   2255  N   LEU A 281     -10.719 -49.938   9.758  1.00 93.75           N  
ATOM   2256  CA  LEU A 281     -10.266 -48.625   9.328  1.00 93.75           C  
ATOM   2257  C   LEU A 281     -11.438 -47.750   8.922  1.00 93.75           C  
ATOM   2258  CB  LEU A 281      -9.273 -48.750   8.172  1.00 93.75           C  
ATOM   2259  O   LEU A 281     -11.508 -46.594   9.297  1.00 93.75           O  
ATOM   2260  CG  LEU A 281      -8.703 -47.438   7.617  1.00 93.75           C  
ATOM   2261  CD1 LEU A 281      -7.883 -46.750   8.688  1.00 93.75           C  
ATOM   2262  CD2 LEU A 281      -7.859 -47.719   6.375  1.00 93.75           C  
ATOM   2263  N   ALA A 282     -12.359 -48.250   8.172  1.00 96.25           N  
ATOM   2264  CA  ALA A 282     -13.555 -47.531   7.730  1.00 96.25           C  
ATOM   2265  C   ALA A 282     -14.367 -47.031   8.914  1.00 96.25           C  
ATOM   2266  CB  ALA A 282     -14.414 -48.438   6.836  1.00 96.25           C  
ATOM   2267  O   ALA A 282     -14.844 -45.875   8.922  1.00 96.25           O  
ATOM   2268  N   ASN A 283     -14.484 -47.812   9.898  1.00 96.19           N  
ATOM   2269  CA  ASN A 283     -15.227 -47.469  11.102  1.00 96.19           C  
ATOM   2270  C   ASN A 283     -14.578 -46.281  11.828  1.00 96.19           C  
ATOM   2271  CB  ASN A 283     -15.359 -48.656  12.039  1.00 96.19           C  
ATOM   2272  O   ASN A 283     -15.273 -45.375  12.312  1.00 96.19           O  
ATOM   2273  CG  ASN A 283     -16.312 -49.719  11.500  1.00 96.19           C  
ATOM   2274  ND2 ASN A 283     -16.125 -50.969  11.938  1.00 96.19           N  
ATOM   2275  OD1 ASN A 283     -17.203 -49.438  10.695  1.00 96.19           O  
ATOM   2276  N   LEU A 284     -13.359 -46.312  11.898  1.00 95.81           N  
ATOM   2277  CA  LEU A 284     -12.641 -45.219  12.555  1.00 95.81           C  
ATOM   2278  C   LEU A 284     -12.867 -43.906  11.828  1.00 95.81           C  
ATOM   2279  CB  LEU A 284     -11.141 -45.531  12.617  1.00 95.81           C  
ATOM   2280  O   LEU A 284     -13.164 -42.875  12.453  1.00 95.81           O  
ATOM   2281  CG  LEU A 284     -10.250 -44.469  13.258  1.00 95.81           C  
ATOM   2282  CD1 LEU A 284     -10.719 -44.188  14.680  1.00 95.81           C  
ATOM   2283  CD2 LEU A 284      -8.797 -44.906  13.250  1.00 95.81           C  
ATOM   2284  N   ILE A 285     -12.742 -43.906  10.531  1.00 97.44           N  
ATOM   2285  CA  ILE A 285     -12.953 -42.719   9.727  1.00 97.44           C  
ATOM   2286  C   ILE A 285     -14.383 -42.188   9.914  1.00 97.44           C  
ATOM   2287  CB  ILE A 285     -12.672 -42.969   8.227  1.00 97.44           C  
ATOM   2288  O   ILE A 285     -14.594 -41.000  10.188  1.00 97.44           O  
ATOM   2289  CG1 ILE A 285     -11.195 -43.312   8.016  1.00 97.44           C  
ATOM   2290  CG2 ILE A 285     -13.086 -41.781   7.371  1.00 97.44           C  
ATOM   2291  CD1 ILE A 285     -10.875 -43.812   6.613  1.00 97.44           C  
ATOM   2292  N   ASN A 286     -15.344 -43.062   9.875  1.00 97.44           N  
ATOM   2293  CA  ASN A 286     -16.750 -42.688  10.031  1.00 97.44           C  
ATOM   2294  C   ASN A 286     -17.016 -42.094  11.414  1.00 97.44           C  
ATOM   2295  CB  ASN A 286     -17.656 -43.875   9.781  1.00 97.44           C  
ATOM   2296  O   ASN A 286     -17.812 -41.156  11.539  1.00 97.44           O  
ATOM   2297  CG  ASN A 286     -17.656 -44.312   8.328  1.00 97.44           C  
ATOM   2298  ND2 ASN A 286     -17.953 -45.594   8.094  1.00 97.44           N  
ATOM   2299  OD1 ASN A 286     -17.406 -43.531   7.430  1.00 97.44           O  
ATOM   2300  N   ASN A 287     -16.406 -42.625  12.406  1.00 97.12           N  
ATOM   2301  CA  ASN A 287     -16.594 -42.125  13.758  1.00 97.12           C  
ATOM   2302  C   ASN A 287     -16.016 -40.719  13.914  1.00 97.12           C  
ATOM   2303  CB  ASN A 287     -15.961 -43.062  14.781  1.00 97.12           C  
ATOM   2304  O   ASN A 287     -16.609 -39.844  14.570  1.00 97.12           O  
ATOM   2305  CG  ASN A 287     -16.734 -44.375  14.914  1.00 97.12           C  
ATOM   2306  ND2 ASN A 287     -16.031 -45.438  15.266  1.00 97.12           N  
ATOM   2307  OD1 ASN A 287     -17.953 -44.406  14.711  1.00 97.12           O  
ATOM   2308  N   CYS A 288     -14.906 -40.469  13.344  1.00 97.75           N  
ATOM   2309  CA  CYS A 288     -14.266 -39.156  13.430  1.00 97.75           C  
ATOM   2310  C   CYS A 288     -15.039 -38.125  12.625  1.00 97.75           C  
ATOM   2311  CB  CYS A 288     -12.820 -39.250  12.930  1.00 97.75           C  
ATOM   2312  O   CYS A 288     -15.141 -36.969  13.031  1.00 97.75           O  
ATOM   2313  SG  CYS A 288     -11.742 -40.250  13.961  1.00 97.75           S  
ATOM   2314  N   MET A 289     -15.570 -38.562  11.484  1.00 98.31           N  
ATOM   2315  CA  MET A 289     -16.281 -37.688  10.570  1.00 98.31           C  
ATOM   2316  C   MET A 289     -17.781 -37.781  10.781  1.00 98.31           C  
ATOM   2317  CB  MET A 289     -15.938 -38.000   9.117  1.00 98.31           C  
ATOM   2318  O   MET A 289     -18.547 -37.906   9.820  1.00 98.31           O  
ATOM   2319  CG  MET A 289     -14.469 -37.812   8.781  1.00 98.31           C  
ATOM   2320  SD  MET A 289     -14.109 -38.125   7.004  1.00 98.31           S  
ATOM   2321  CE  MET A 289     -14.930 -36.688   6.266  1.00 98.31           C  
ATOM   2322  N   ASP A 290     -18.141 -37.719  12.000  1.00 97.94           N  
ATOM   2323  CA  ASP A 290     -19.547 -37.719  12.383  1.00 97.94           C  
ATOM   2324  C   ASP A 290     -20.141 -36.312  12.336  1.00 97.94           C  
ATOM   2325  CB  ASP A 290     -19.719 -38.312  13.789  1.00 97.94           C  
ATOM   2326  O   ASP A 290     -19.500 -35.344  12.734  1.00 97.94           O  
ATOM   2327  CG  ASP A 290     -21.141 -38.781  14.070  1.00 97.94           C  
ATOM   2328  OD1 ASP A 290     -22.094 -38.062  13.711  1.00 97.94           O  
ATOM   2329  OD2 ASP A 290     -21.312 -39.875  14.664  1.00 97.94           O  
ATOM   2330  N   TYR A 291     -21.438 -36.188  11.898  1.00 97.25           N  
ATOM   2331  CA  TYR A 291     -22.109 -34.906  11.750  1.00 97.25           C  
ATOM   2332  C   TYR A 291     -22.484 -34.344  13.109  1.00 97.25           C  
ATOM   2333  CB  TYR A 291     -23.375 -35.062  10.891  1.00 97.25           C  
ATOM   2334  O   TYR A 291     -22.703 -33.125  13.242  1.00 97.25           O  
ATOM   2335  CG  TYR A 291     -23.078 -35.219   9.414  1.00 97.25           C  
ATOM   2336  CD1 TYR A 291     -22.969 -34.094   8.586  1.00 97.25           C  
ATOM   2337  CD2 TYR A 291     -22.922 -36.469   8.852  1.00 97.25           C  
ATOM   2338  CE1 TYR A 291     -22.703 -34.250   7.230  1.00 97.25           C  
ATOM   2339  CE2 TYR A 291     -22.656 -36.625   7.496  1.00 97.25           C  
ATOM   2340  OH  TYR A 291     -22.297 -35.656   5.348  1.00 97.25           O  
ATOM   2341  CZ  TYR A 291     -22.547 -35.500   6.691  1.00 97.25           C  
ATOM   2342  N   GLU A 292     -22.516 -35.188  14.070  1.00 95.69           N  
ATOM   2343  CA  GLU A 292     -22.844 -34.750  15.430  1.00 95.69           C  
ATOM   2344  C   GLU A 292     -21.578 -34.625  16.281  1.00 95.69           C  
ATOM   2345  CB  GLU A 292     -23.828 -35.719  16.078  1.00 95.69           C  
ATOM   2346  O   GLU A 292     -21.000 -35.625  16.688  1.00 95.69           O  
ATOM   2347  CG  GLU A 292     -24.281 -35.281  17.469  1.00 95.69           C  
ATOM   2348  CD  GLU A 292     -24.984 -33.938  17.469  1.00 95.69           C  
ATOM   2349  OE1 GLU A 292     -24.922 -33.219  18.500  1.00 95.69           O  
ATOM   2350  OE2 GLU A 292     -25.609 -33.594  16.438  1.00 95.69           O  
ATOM   2351  N   PRO A 293     -21.203 -33.375  16.641  1.00 96.19           N  
ATOM   2352  CA  PRO A 293     -19.969 -33.156  17.406  1.00 96.19           C  
ATOM   2353  C   PRO A 293     -19.938 -33.969  18.703  1.00 96.19           C  
ATOM   2354  CB  PRO A 293     -20.000 -31.656  17.719  1.00 96.19           C  
ATOM   2355  O   PRO A 293     -18.875 -34.438  19.094  1.00 96.19           O  
ATOM   2356  CG  PRO A 293     -20.781 -31.047  16.594  1.00 96.19           C  
ATOM   2357  CD  PRO A 293     -21.859 -32.000  16.188  1.00 96.19           C  
ATOM   2358  N   ASP A 294     -21.016 -34.219  19.359  1.00 93.44           N  
ATOM   2359  CA  ASP A 294     -21.094 -34.938  20.641  1.00 93.44           C  
ATOM   2360  C   ASP A 294     -20.734 -36.406  20.484  1.00 93.44           C  
ATOM   2361  CB  ASP A 294     -22.484 -34.781  21.250  1.00 93.44           C  
ATOM   2362  O   ASP A 294     -20.406 -37.094  21.453  1.00 93.44           O  
ATOM   2363  CG  ASP A 294     -22.781 -33.375  21.703  1.00 93.44           C  
ATOM   2364  OD1 ASP A 294     -21.844 -32.594  22.000  1.00 93.44           O  
ATOM   2365  OD2 ASP A 294     -23.984 -33.000  21.750  1.00 93.44           O  
ATOM   2366  N   PHE A 295     -20.812 -36.906  19.312  1.00 95.12           N  
ATOM   2367  CA  PHE A 295     -20.562 -38.312  19.078  1.00 95.12           C  
ATOM   2368  C   PHE A 295     -19.125 -38.531  18.625  1.00 95.12           C  
ATOM   2369  CB  PHE A 295     -21.547 -38.875  18.031  1.00 95.12           C  
ATOM   2370  O   PHE A 295     -18.672 -39.688  18.531  1.00 95.12           O  
ATOM   2371  CG  PHE A 295     -22.969 -38.875  18.484  1.00 95.12           C  
ATOM   2372  CD1 PHE A 295     -23.297 -38.812  19.844  1.00 95.12           C  
ATOM   2373  CD2 PHE A 295     -24.016 -38.938  17.562  1.00 95.12           C  
ATOM   2374  CE1 PHE A 295     -24.625 -38.812  20.266  1.00 95.12           C  
ATOM   2375  CE2 PHE A 295     -25.344 -38.938  17.984  1.00 95.12           C  
ATOM   2376  CZ  PHE A 295     -25.641 -38.875  19.328  1.00 95.12           C  
ATOM   2377  N   ARG A 296     -18.422 -37.562  18.281  1.00 96.56           N  
ATOM   2378  CA  ARG A 296     -17.047 -37.688  17.828  1.00 96.56           C  
ATOM   2379  C   ARG A 296     -16.125 -38.062  18.984  1.00 96.56           C  
ATOM   2380  CB  ARG A 296     -16.562 -36.375  17.203  1.00 96.56           C  
ATOM   2381  O   ARG A 296     -16.109 -37.406  20.031  1.00 96.56           O  
ATOM   2382  CG  ARG A 296     -17.391 -35.906  16.016  1.00 96.56           C  
ATOM   2383  CD  ARG A 296     -16.922 -34.562  15.477  1.00 96.56           C  
ATOM   2384  NE  ARG A 296     -17.891 -34.000  14.555  1.00 96.56           N  
ATOM   2385  NH1 ARG A 296     -17.047 -31.844  14.688  1.00 96.56           N  
ATOM   2386  NH2 ARG A 296     -18.859 -32.281  13.352  1.00 96.56           N  
ATOM   2387  CZ  ARG A 296     -17.922 -32.719  14.203  1.00 96.56           C  
ATOM   2388  N   PRO A 297     -15.375 -39.031  18.812  1.00 94.19           N  
ATOM   2389  CA  PRO A 297     -14.500 -39.469  19.906  1.00 94.19           C  
ATOM   2390  C   PRO A 297     -13.328 -38.531  20.141  1.00 94.19           C  
ATOM   2391  CB  PRO A 297     -14.008 -40.844  19.422  1.00 94.19           C  
ATOM   2392  O   PRO A 297     -12.953 -37.750  19.234  1.00 94.19           O  
ATOM   2393  CG  PRO A 297     -14.016 -40.750  17.938  1.00 94.19           C  
ATOM   2394  CD  PRO A 297     -15.180 -39.906  17.516  1.00 94.19           C  
ATOM   2395  N   SER A 298     -12.820 -38.562  21.344  1.00 94.38           N  
ATOM   2396  CA  SER A 298     -11.617 -37.781  21.656  1.00 94.38           C  
ATOM   2397  C   SER A 298     -10.375 -38.438  21.078  1.00 94.38           C  
ATOM   2398  CB  SER A 298     -11.461 -37.625  23.172  1.00 94.38           C  
ATOM   2399  O   SER A 298     -10.422 -39.594  20.625  1.00 94.38           O  
ATOM   2400  OG  SER A 298     -11.172 -38.875  23.781  1.00 94.38           O  
ATOM   2401  N   PHE A 299      -9.289 -37.719  21.062  1.00 94.88           N  
ATOM   2402  CA  PHE A 299      -8.047 -38.250  20.500  1.00 94.88           C  
ATOM   2403  C   PHE A 299      -7.461 -39.344  21.359  1.00 94.88           C  
ATOM   2404  CB  PHE A 299      -7.027 -37.094  20.328  1.00 94.88           C  
ATOM   2405  O   PHE A 299      -6.746 -40.219  20.859  1.00 94.88           O  
ATOM   2406  CG  PHE A 299      -7.355 -36.156  19.219  1.00 94.88           C  
ATOM   2407  CD1 PHE A 299      -7.078 -36.469  17.906  1.00 94.88           C  
ATOM   2408  CD2 PHE A 299      -7.941 -34.906  19.500  1.00 94.88           C  
ATOM   2409  CE1 PHE A 299      -7.383 -35.594  16.859  1.00 94.88           C  
ATOM   2410  CE2 PHE A 299      -8.242 -34.031  18.469  1.00 94.88           C  
ATOM   2411  CZ  PHE A 299      -7.965 -34.375  17.156  1.00 94.88           C  
ATOM   2412  N   ARG A 300      -7.812 -39.438  22.656  1.00 91.94           N  
ATOM   2413  CA  ARG A 300      -7.406 -40.531  23.547  1.00 91.94           C  
ATOM   2414  C   ARG A 300      -7.906 -41.875  23.031  1.00 91.94           C  
ATOM   2415  CB  ARG A 300      -7.926 -40.281  24.953  1.00 91.94           C  
ATOM   2416  O   ARG A 300      -7.141 -42.812  22.938  1.00 91.94           O  
ATOM   2417  CG  ARG A 300      -7.484 -41.312  25.969  1.00 91.94           C  
ATOM   2418  CD  ARG A 300      -7.941 -40.969  27.375  1.00 91.94           C  
ATOM   2419  NE  ARG A 300      -7.582 -42.031  28.328  1.00 91.94           N  
ATOM   2420  NH1 ARG A 300      -5.531 -41.125  28.875  1.00 91.94           N  
ATOM   2421  NH2 ARG A 300      -6.223 -43.062  29.859  1.00 91.94           N  
ATOM   2422  CZ  ARG A 300      -6.445 -42.062  29.016  1.00 91.94           C  
ATOM   2423  N   ALA A 301      -9.148 -41.906  22.688  1.00 92.19           N  
ATOM   2424  CA  ALA A 301      -9.734 -43.156  22.172  1.00 92.19           C  
ATOM   2425  C   ALA A 301      -9.164 -43.500  20.797  1.00 92.19           C  
ATOM   2426  CB  ALA A 301     -11.258 -43.000  22.078  1.00 92.19           C  
ATOM   2427  O   ALA A 301      -8.992 -44.656  20.469  1.00 92.19           O  
ATOM   2428  N   ILE A 302      -8.867 -42.531  19.953  1.00 94.75           N  
ATOM   2429  CA  ILE A 302      -8.312 -42.750  18.625  1.00 94.75           C  
ATOM   2430  C   ILE A 302      -6.953 -43.438  18.719  1.00 94.75           C  
ATOM   2431  CB  ILE A 302      -8.164 -41.406  17.859  1.00 94.75           C  
ATOM   2432  O   ILE A 302      -6.668 -44.375  17.953  1.00 94.75           O  
ATOM   2433  CG1 ILE A 302      -9.547 -40.781  17.609  1.00 94.75           C  
ATOM   2434  CG2 ILE A 302      -7.402 -41.594  16.547  1.00 94.75           C  
ATOM   2435  CD1 ILE A 302      -9.492 -39.375  17.016  1.00 94.75           C  
ATOM   2436  N   ILE A 303      -6.109 -43.062  19.641  1.00 91.25           N  
ATOM   2437  CA  ILE A 303      -4.797 -43.656  19.844  1.00 91.25           C  
ATOM   2438  C   ILE A 303      -4.957 -45.125  20.172  1.00 91.25           C  
ATOM   2439  CB  ILE A 303      -4.020 -42.938  20.969  1.00 91.25           C  
ATOM   2440  O   ILE A 303      -4.270 -45.969  19.609  1.00 91.25           O  
ATOM   2441  CG1 ILE A 303      -3.684 -41.500  20.547  1.00 91.25           C  
ATOM   2442  CG2 ILE A 303      -2.748 -43.719  21.328  1.00 91.25           C  
ATOM   2443  CD1 ILE A 303      -3.123 -40.625  21.688  1.00 91.25           C  
ATOM   2444  N   ARG A 304      -5.922 -45.469  21.078  1.00 88.06           N  
ATOM   2445  CA  ARG A 304      -6.207 -46.844  21.422  1.00 88.06           C  
ATOM   2446  C   ARG A 304      -6.598 -47.656  20.188  1.00 88.06           C  
ATOM   2447  CB  ARG A 304      -7.320 -46.906  22.469  1.00 88.06           C  
ATOM   2448  O   ARG A 304      -6.078 -48.750  19.969  1.00 88.06           O  
ATOM   2449  CG  ARG A 304      -7.695 -48.344  22.875  1.00 88.06           C  
ATOM   2450  CD  ARG A 304      -8.953 -48.375  23.734  1.00 88.06           C  
ATOM   2451  NE  ARG A 304     -10.125 -47.938  22.984  1.00 88.06           N  
ATOM   2452  NH1 ARG A 304     -11.398 -47.469  24.859  1.00 88.06           N  
ATOM   2453  NH2 ARG A 304     -12.266 -47.125  22.766  1.00 88.06           N  
ATOM   2454  CZ  ARG A 304     -11.266 -47.500  23.531  1.00 88.06           C  
ATOM   2455  N   ASP A 305      -7.496 -47.156  19.391  1.00 92.94           N  
ATOM   2456  CA  ASP A 305      -7.980 -47.844  18.203  1.00 92.94           C  
ATOM   2457  C   ASP A 305      -6.859 -48.031  17.188  1.00 92.94           C  
ATOM   2458  CB  ASP A 305      -9.133 -47.062  17.562  1.00 92.94           C  
ATOM   2459  O   ASP A 305      -6.750 -49.094  16.594  1.00 92.94           O  
ATOM   2460  CG  ASP A 305     -10.391 -47.062  18.422  1.00 92.94           C  
ATOM   2461  OD1 ASP A 305     -10.398 -47.688  19.500  1.00 92.94           O  
ATOM   2462  OD2 ASP A 305     -11.383 -46.438  18.016  1.00 92.94           O  
ATOM   2463  N   LEU A 306      -5.984 -47.094  16.969  1.00 94.25           N  
ATOM   2464  CA  LEU A 306      -4.863 -47.219  16.047  1.00 94.25           C  
ATOM   2465  C   LEU A 306      -3.881 -48.281  16.500  1.00 94.25           C  
ATOM   2466  CB  LEU A 306      -4.145 -45.875  15.914  1.00 94.25           C  
ATOM   2467  O   LEU A 306      -3.320 -49.000  15.664  1.00 94.25           O  
ATOM   2468  CG  LEU A 306      -4.891 -44.750  15.148  1.00 94.25           C  
ATOM   2469  CD1 LEU A 306      -4.152 -43.438  15.281  1.00 94.25           C  
ATOM   2470  CD2 LEU A 306      -5.055 -45.156  13.688  1.00 94.25           C  
ATOM   2471  N   ASN A 307      -3.670 -48.438  17.797  1.00 87.38           N  
ATOM   2472  CA  ASN A 307      -2.770 -49.438  18.328  1.00 87.38           C  
ATOM   2473  C   ASN A 307      -3.246 -50.844  17.953  1.00 87.38           C  
ATOM   2474  CB  ASN A 307      -2.625 -49.312  19.844  1.00 87.38           C  
ATOM   2475  O   ASN A 307      -2.432 -51.750  17.719  1.00 87.38           O  
ATOM   2476  CG  ASN A 307      -1.817 -48.094  20.250  1.00 87.38           C  
ATOM   2477  ND2 ASN A 307      -2.111 -47.562  21.422  1.00 87.38           N  
ATOM   2478  OD1 ASN A 307      -0.938 -47.656  19.516  1.00 87.38           O  
ATOM   2479  N   SER A 308      -4.520 -51.062  17.828  1.00 88.50           N  
ATOM   2480  CA  SER A 308      -5.113 -52.344  17.562  1.00 88.50           C  
ATOM   2481  C   SER A 308      -4.977 -52.750  16.094  1.00 88.50           C  
ATOM   2482  CB  SER A 308      -6.586 -52.375  17.969  1.00 88.50           C  
ATOM   2483  O   SER A 308      -5.270 -53.875  15.719  1.00 88.50           O  
ATOM   2484  OG  SER A 308      -6.727 -52.156  19.359  1.00 88.50           O  
ATOM   2485  N   LEU A 309      -4.566 -51.812  15.328  1.00 90.44           N  
ATOM   2486  CA  LEU A 309      -4.461 -52.062  13.891  1.00 90.44           C  
ATOM   2487  C   LEU A 309      -3.111 -52.688  13.555  1.00 90.44           C  
ATOM   2488  CB  LEU A 309      -4.656 -50.781  13.102  1.00 90.44           C  
ATOM   2489  O   LEU A 309      -2.918 -53.219  12.445  1.00 90.44           O  
ATOM   2490  CG  LEU A 309      -6.016 -50.094  13.250  1.00 90.44           C  
ATOM   2491  CD1 LEU A 309      -6.074 -48.844  12.375  1.00 90.44           C  
ATOM   2492  CD2 LEU A 309      -7.145 -51.062  12.906  1.00 90.44           C  
ATOM   2493  N   PHE A 310      -2.121 -52.656  14.516  1.00 86.62           N  
ATOM   2494  CA  PHE A 310      -0.786 -53.219  14.289  1.00 86.62           C  
ATOM   2495  C   PHE A 310      -0.724 -54.688  14.688  1.00 86.62           C  
ATOM   2496  CB  PHE A 310       0.256 -52.406  15.078  1.00 86.62           C  
ATOM   2497  O   PHE A 310       0.265 -55.125  15.266  1.00 86.62           O  
ATOM   2498  CG  PHE A 310       0.430 -51.000  14.594  1.00 86.62           C  
ATOM   2499  CD1 PHE A 310       1.385 -50.688  13.633  1.00 86.62           C  
ATOM   2500  CD2 PHE A 310      -0.361 -49.969  15.102  1.00 86.62           C  
ATOM   2501  CE1 PHE A 310       1.548 -49.375  13.188  1.00 86.62           C  
ATOM   2502  CE2 PHE A 310      -0.204 -48.656  14.656  1.00 86.62           C  
ATOM   2503  CZ  PHE A 310       0.752 -48.375  13.703  1.00 86.62           C  
ATOM   2504  N   THR A 311      -1.713 -55.500  14.445  1.00 85.56           N  
ATOM   2505  CA  THR A 311      -1.722 -56.906  14.781  1.00 85.56           C  
ATOM   2506  C   THR A 311      -1.304 -57.750  13.586  1.00 85.56           C  
ATOM   2507  CB  THR A 311      -3.111 -57.375  15.273  1.00 85.56           C  
ATOM   2508  O   THR A 311      -1.582 -57.406  12.438  1.00 85.56           O  
ATOM   2509  CG2 THR A 311      -3.611 -56.469  16.406  1.00 85.56           C  
ATOM   2510  OG1 THR A 311      -4.039 -57.281  14.180  1.00 85.56           O  
ATOM   2511  N   PRO A 312      -0.635 -58.906  13.766  1.00 79.00           N  
ATOM   2512  CA  PRO A 312      -0.195 -59.781  12.688  1.00 79.00           C  
ATOM   2513  C   PRO A 312      -1.354 -60.312  11.836  1.00 79.00           C  
ATOM   2514  CB  PRO A 312       0.483 -60.938  13.438  1.00 79.00           C  
ATOM   2515  O   PRO A 312      -1.161 -60.656  10.672  1.00 79.00           O  
ATOM   2516  CG  PRO A 312       0.921 -60.344  14.742  1.00 79.00           C  
ATOM   2517  CD  PRO A 312      -0.073 -59.281  15.141  1.00 79.00           C  
ATOM   2518  N   ASP A 313      -2.531 -60.312  12.359  1.00 83.44           N  
ATOM   2519  CA  ASP A 313      -3.719 -60.812  11.664  1.00 83.44           C  
ATOM   2520  C   ASP A 313      -4.008 -59.969  10.422  1.00 83.44           C  
ATOM   2521  CB  ASP A 313      -4.930 -60.781  12.602  1.00 83.44           C  
ATOM   2522  O   ASP A 313      -4.641 -60.438   9.477  1.00 83.44           O  
ATOM   2523  CG  ASP A 313      -4.773 -61.750  13.781  1.00 83.44           C  
ATOM   2524  OD1 ASP A 313      -4.027 -62.719  13.672  1.00 83.44           O  
ATOM   2525  OD2 ASP A 313      -5.406 -61.500  14.828  1.00 83.44           O  
ATOM   2526  N   TYR A 314      -3.475 -58.750  10.383  1.00 83.56           N  
ATOM   2527  CA  TYR A 314      -3.801 -57.844   9.273  1.00 83.56           C  
ATOM   2528  C   TYR A 314      -2.588 -57.625   8.383  1.00 83.56           C  
ATOM   2529  CB  TYR A 314      -4.320 -56.500   9.805  1.00 83.56           C  
ATOM   2530  O   TYR A 314      -2.590 -56.719   7.539  1.00 83.56           O  
ATOM   2531  CG  TYR A 314      -5.648 -56.594  10.516  1.00 83.56           C  
ATOM   2532  CD1 TYR A 314      -6.832 -56.750   9.789  1.00 83.56           C  
ATOM   2533  CD2 TYR A 314      -5.727 -56.562  11.898  1.00 83.56           C  
ATOM   2534  CE1 TYR A 314      -8.062 -56.844  10.438  1.00 83.56           C  
ATOM   2535  CE2 TYR A 314      -6.949 -56.656  12.555  1.00 83.56           C  
ATOM   2536  OH  TYR A 314      -9.328 -56.875  12.461  1.00 83.56           O  
ATOM   2537  CZ  TYR A 314      -8.109 -56.781  11.812  1.00 83.56           C  
ATOM   2538  N   GLU A 315      -1.540 -58.344   8.523  1.00 84.69           N  
ATOM   2539  CA  GLU A 315      -0.293 -58.125   7.793  1.00 84.69           C  
ATOM   2540  C   GLU A 315      -0.347 -58.750   6.406  1.00 84.69           C  
ATOM   2541  CB  GLU A 315       0.895 -58.688   8.586  1.00 84.69           C  
ATOM   2542  O   GLU A 315       0.484 -58.469   5.547  1.00 84.69           O  
ATOM   2543  CG  GLU A 315       1.272 -57.844   9.797  1.00 84.69           C  
ATOM   2544  CD  GLU A 315       2.504 -58.375  10.523  1.00 84.69           C  
ATOM   2545  OE1 GLU A 315       2.879 -57.781  11.570  1.00 84.69           O  
ATOM   2546  OE2 GLU A 315       3.098 -59.344  10.039  1.00 84.69           O  
ATOM   2547  N   LEU A 316      -1.352 -59.562   6.156  1.00 82.75           N  
ATOM   2548  CA  LEU A 316      -1.432 -60.281   4.883  1.00 82.75           C  
ATOM   2549  C   LEU A 316      -2.246 -59.469   3.867  1.00 82.75           C  
ATOM   2550  CB  LEU A 316      -2.051 -61.656   5.082  1.00 82.75           C  
ATOM   2551  O   LEU A 316      -2.367 -59.875   2.709  1.00 82.75           O  
ATOM   2552  CG  LEU A 316      -1.247 -62.625   5.930  1.00 82.75           C  
ATOM   2553  CD1 LEU A 316      -2.043 -63.938   6.148  1.00 82.75           C  
ATOM   2554  CD2 LEU A 316       0.093 -62.938   5.266  1.00 82.75           C  
ATOM   2555  N   LEU A 317      -2.799 -58.406   4.234  1.00 83.25           N  
ATOM   2556  CA  LEU A 317      -3.537 -57.562   3.314  1.00 83.25           C  
ATOM   2557  C   LEU A 317      -2.609 -56.969   2.254  1.00 83.25           C  
ATOM   2558  CB  LEU A 317      -4.234 -56.406   4.078  1.00 83.25           C  
ATOM   2559  O   LEU A 317      -1.483 -56.562   2.559  1.00 83.25           O  
ATOM   2560  CG  LEU A 317      -5.262 -56.844   5.125  1.00 83.25           C  
ATOM   2561  CD1 LEU A 317      -5.785 -55.625   5.879  1.00 83.25           C  
ATOM   2562  CD2 LEU A 317      -6.410 -57.594   4.473  1.00 83.25           C  
ATOM   2563  N   THR A 318      -3.102 -56.938   0.999  1.00 84.69           N  
ATOM   2564  CA  THR A 318      -2.336 -56.375  -0.103  1.00 84.69           C  
ATOM   2565  C   THR A 318      -2.789 -54.938  -0.391  1.00 84.69           C  
ATOM   2566  CB  THR A 318      -2.471 -57.219  -1.379  1.00 84.69           C  
ATOM   2567  O   THR A 318      -3.787 -54.469   0.163  1.00 84.69           O  
ATOM   2568  CG2 THR A 318      -2.150 -58.688  -1.100  1.00 84.69           C  
ATOM   2569  OG1 THR A 318      -3.812 -57.125  -1.872  1.00 84.69           O  
ATOM   2570  N   GLU A 319      -1.999 -54.312  -1.211  1.00 82.94           N  
ATOM   2571  CA  GLU A 319      -2.305 -52.938  -1.590  1.00 82.94           C  
ATOM   2572  C   GLU A 319      -3.641 -52.844  -2.322  1.00 82.94           C  
ATOM   2573  CB  GLU A 319      -1.188 -52.344  -2.463  1.00 82.94           C  
ATOM   2574  O   GLU A 319      -4.414 -51.906  -2.107  1.00 82.94           O  
ATOM   2575  CG  GLU A 319      -1.356 -50.875  -2.771  1.00 82.94           C  
ATOM   2576  CD  GLU A 319      -0.183 -50.281  -3.541  1.00 82.94           C  
ATOM   2577  OE1 GLU A 319      -0.179 -49.062  -3.797  1.00 82.94           O  
ATOM   2578  OE2 GLU A 319       0.738 -51.031  -3.889  1.00 82.94           O  
ATOM   2579  N   ASN A 320      -3.961 -53.812  -3.133  1.00 83.25           N  
ATOM   2580  CA  ASN A 320      -5.191 -53.844  -3.918  1.00 83.25           C  
ATOM   2581  C   ASN A 320      -6.418 -54.031  -3.031  1.00 83.25           C  
ATOM   2582  CB  ASN A 320      -5.129 -54.938  -4.973  1.00 83.25           C  
ATOM   2583  O   ASN A 320      -7.535 -53.688  -3.439  1.00 83.25           O  
ATOM   2584  CG  ASN A 320      -4.109 -54.656  -6.059  1.00 83.25           C  
ATOM   2585  ND2 ASN A 320      -3.586 -55.719  -6.672  1.00 83.25           N  
ATOM   2586  OD1 ASN A 320      -3.795 -53.500  -6.344  1.00 83.25           O  
ATOM   2587  N   ASP A 321      -6.219 -54.500  -1.877  1.00 84.38           N  
ATOM   2588  CA  ASP A 321      -7.316 -54.750  -0.949  1.00 84.38           C  
ATOM   2589  C   ASP A 321      -7.770 -53.438  -0.270  1.00 84.38           C  
ATOM   2590  CB  ASP A 321      -6.906 -55.781   0.103  1.00 84.38           C  
ATOM   2591  O   ASP A 321      -8.758 -53.438   0.468  1.00 84.38           O  
ATOM   2592  CG  ASP A 321      -6.676 -57.156  -0.481  1.00 84.38           C  
ATOM   2593  OD1 ASP A 321      -7.152 -57.438  -1.604  1.00 84.38           O  
ATOM   2594  OD2 ASP A 321      -6.012 -57.969   0.188  1.00 84.38           O  
ATOM   2595  N   MET A 322      -7.102 -52.406  -0.498  1.00 85.38           N  
ATOM   2596  CA  MET A 322      -7.410 -51.125   0.171  1.00 85.38           C  
ATOM   2597  C   MET A 322      -8.328 -50.281  -0.688  1.00 85.38           C  
ATOM   2598  CB  MET A 322      -6.125 -50.375   0.493  1.00 85.38           C  
ATOM   2599  O   MET A 322      -9.133 -49.500  -0.162  1.00 85.38           O  
ATOM   2600  CG  MET A 322      -5.230 -51.062   1.504  1.00 85.38           C  
ATOM   2601  SD  MET A 322      -5.988 -51.156   3.174  1.00 85.38           S  
ATOM   2602  CE  MET A 322      -4.809 -52.250   4.008  1.00 85.38           C  
ATOM   2603  N   LEU A 323      -8.273 -50.344  -1.979  1.00 81.44           N  
ATOM   2604  CA  LEU A 323      -9.062 -49.500  -2.893  1.00 81.44           C  
ATOM   2605  C   LEU A 323     -10.469 -50.062  -3.057  1.00 81.44           C  
ATOM   2606  CB  LEU A 323      -8.375 -49.438  -4.258  1.00 81.44           C  
ATOM   2607  O   LEU A 323     -10.648 -51.281  -3.232  1.00 81.44           O  
ATOM   2608  CG  LEU A 323      -7.020 -48.719  -4.289  1.00 81.44           C  
ATOM   2609  CD1 LEU A 323      -6.359 -48.875  -5.652  1.00 81.44           C  
ATOM   2610  CD2 LEU A 323      -7.176 -47.250  -3.947  1.00 81.44           C  
ATOM   2611  N   PRO A 324     -11.391 -49.250  -2.889  1.00 81.94           N  
ATOM   2612  CA  PRO A 324     -12.758 -49.719  -3.139  1.00 81.94           C  
ATOM   2613  C   PRO A 324     -12.977 -50.156  -4.590  1.00 81.94           C  
ATOM   2614  CB  PRO A 324     -13.617 -48.531  -2.793  1.00 81.94           C  
ATOM   2615  O   PRO A 324     -12.359 -49.594  -5.500  1.00 81.94           O  
ATOM   2616  CG  PRO A 324     -12.711 -47.594  -2.039  1.00 81.94           C  
ATOM   2617  CD  PRO A 324     -11.289 -47.938  -2.416  1.00 81.94           C  
ATOM   2618  N   ASN A 325     -13.781 -51.156  -4.770  1.00 77.69           N  
ATOM   2619  CA  ASN A 325     -14.156 -51.594  -6.113  1.00 77.69           C  
ATOM   2620  C   ASN A 325     -15.258 -50.719  -6.699  1.00 77.69           C  
ATOM   2621  CB  ASN A 325     -14.594 -53.062  -6.098  1.00 77.69           C  
ATOM   2622  O   ASN A 325     -16.344 -50.594  -6.129  1.00 77.69           O  
ATOM   2623  CG  ASN A 325     -13.484 -54.000  -5.668  1.00 77.69           C  
ATOM   2624  ND2 ASN A 325     -13.859 -55.125  -5.070  1.00 77.69           N  
ATOM   2625  OD1 ASN A 325     -12.305 -53.719  -5.867  1.00 77.69           O  
ATOM   2626  N   MET A 326     -14.992 -50.062  -7.840  1.00 75.00           N  
ATOM   2627  CA  MET A 326     -15.969 -49.250  -8.531  1.00 75.00           C  
ATOM   2628  C   MET A 326     -16.766 -50.062  -9.547  1.00 75.00           C  
ATOM   2629  CB  MET A 326     -15.281 -48.062  -9.234  1.00 75.00           C  
ATOM   2630  O   MET A 326     -16.547 -49.938 -10.750  1.00 75.00           O  
ATOM   2631  CG  MET A 326     -16.234 -46.938  -9.617  1.00 75.00           C  
ATOM   2632  SD  MET A 326     -15.391 -45.594 -10.539  1.00 75.00           S  
ATOM   2633  CE  MET A 326     -16.828 -44.594 -11.039  1.00 75.00           C  
ATOM   2634  N   ARG A 327     -17.641 -50.938  -9.094  1.00 73.69           N  
ATOM   2635  CA  ARG A 327     -18.406 -51.812  -9.961  1.00 73.69           C  
ATOM   2636  C   ARG A 327     -19.906 -51.625  -9.734  1.00 73.69           C  
ATOM   2637  CB  ARG A 327     -18.000 -53.281  -9.734  1.00 73.69           C  
ATOM   2638  O   ARG A 327     -20.688 -52.531 -10.031  1.00 73.69           O  
ATOM   2639  CG  ARG A 327     -16.578 -53.594 -10.133  1.00 73.69           C  
ATOM   2640  CD  ARG A 327     -16.234 -55.062  -9.922  1.00 73.69           C  
ATOM   2641  NE  ARG A 327     -14.844 -55.344 -10.250  1.00 73.69           N  
ATOM   2642  NH1 ARG A 327     -14.938 -57.562  -9.641  1.00 73.69           N  
ATOM   2643  NH2 ARG A 327     -12.984 -56.688 -10.445  1.00 73.69           N  
ATOM   2644  CZ  ARG A 327     -14.258 -56.531 -10.109  1.00 73.69           C  
ATOM   2645  N   ILE A 328     -20.094 -50.562  -9.156  1.00 71.31           N  
ATOM   2646  CA  ILE A 328     -21.516 -50.312  -8.938  1.00 71.31           C  
ATOM   2647  C   ILE A 328     -22.172 -49.844 -10.234  1.00 71.31           C  
ATOM   2648  CB  ILE A 328     -21.734 -49.281  -7.816  1.00 71.31           C  
ATOM   2649  O   ILE A 328     -21.766 -48.844 -10.797  1.00 71.31           O  
ATOM   2650  CG1 ILE A 328     -21.078 -49.750  -6.516  1.00 71.31           C  
ATOM   2651  CG2 ILE A 328     -23.234 -49.031  -7.613  1.00 71.31           C  
ATOM   2652  CD1 ILE A 328     -21.125 -48.719  -5.391  1.00 71.31           C  
ATOM   2653  N   GLY A 329     -22.984 -50.594 -10.836  1.00 71.56           N  
ATOM   2654  CA  GLY A 329     -23.672 -50.312 -12.078  1.00 71.56           C  
ATOM   2655  C   GLY A 329     -25.016 -49.656 -11.859  1.00 71.56           C  
ATOM   2656  O   GLY A 329     -25.406 -49.344 -10.727  1.00 71.56           O  
ATOM   2657  N   ALA A 330     -25.578 -49.219 -12.930  1.00 72.31           N  
ATOM   2658  CA  ALA A 330     -26.938 -48.688 -12.930  1.00 72.31           C  
ATOM   2659  C   ALA A 330     -26.969 -47.281 -12.336  1.00 72.31           C  
ATOM   2660  CB  ALA A 330     -27.875 -49.625 -12.164  1.00 72.31           C  
ATOM   2661  O   ALA A 330     -27.969 -46.906 -11.711  1.00 72.31           O  
ATOM   2662  N   LEU A 331     -25.750 -46.844 -12.422  1.00 67.19           N  
ATOM   2663  CA  LEU A 331     -25.688 -45.438 -12.031  1.00 67.19           C  
ATOM   2664  C   LEU A 331     -25.391 -44.531 -13.242  1.00 67.19           C  
ATOM   2665  CB  LEU A 331     -24.625 -45.219 -10.961  1.00 67.19           C  
ATOM   2666  O   LEU A 331     -24.953 -45.031 -14.281  1.00 67.19           O  
ATOM   2667  CG  LEU A 331     -24.859 -45.906  -9.609  1.00 67.19           C  
ATOM   2668  CD1 LEU A 331     -23.594 -45.875  -8.766  1.00 67.19           C  
ATOM   2669  CD2 LEU A 331     -26.016 -45.219  -8.875  1.00 67.19           C  
ATOM   2670  N   GLY A 332     -25.953 -43.594 -13.523  1.00 73.25           N  
ATOM   2671  CA  GLY A 332     -25.812 -42.594 -14.594  1.00 73.25           C  
ATOM   2672  C   GLY A 332     -24.453 -41.938 -14.609  1.00 73.25           C  
ATOM   2673  O   GLY A 332     -24.328 -40.781 -15.078  1.00 73.25           O  
ATOM   2674  N   PHE A 333     -23.406 -42.500 -13.859  1.00 72.81           N  
ATOM   2675  CA  PHE A 333     -22.094 -41.906 -13.852  1.00 72.81           C  
ATOM   2676  C   PHE A 333     -21.094 -42.750 -14.648  1.00 72.81           C  
ATOM   2677  CB  PHE A 333     -21.594 -41.719 -12.422  1.00 72.81           C  
ATOM   2678  O   PHE A 333     -20.922 -43.906 -14.359  1.00 72.81           O  
ATOM   2679  CG  PHE A 333     -22.422 -40.781 -11.602  1.00 72.81           C  
ATOM   2680  CD1 PHE A 333     -22.234 -39.406 -11.664  1.00 72.81           C  
ATOM   2681  CD2 PHE A 333     -23.422 -41.250 -10.758  1.00 72.81           C  
ATOM   2682  CE1 PHE A 333     -23.000 -38.531 -10.906  1.00 72.81           C  
ATOM   2683  CE2 PHE A 333     -24.203 -40.406 -10.000  1.00 72.81           C  
ATOM   2684  CZ  PHE A 333     -23.984 -39.031 -10.070  1.00 72.81           C  
ATOM   2685  N   SER A 334     -20.609 -42.250 -15.797  1.00 74.06           N  
ATOM   2686  CA  SER A 334     -19.641 -42.938 -16.641  1.00 74.06           C  
ATOM   2687  C   SER A 334     -18.438 -42.062 -16.922  1.00 74.06           C  
ATOM   2688  CB  SER A 334     -20.281 -43.375 -17.953  1.00 74.06           C  
ATOM   2689  O   SER A 334     -18.547 -40.844 -16.984  1.00 74.06           O  
ATOM   2690  OG  SER A 334     -21.484 -44.094 -17.719  1.00 74.06           O  
ATOM   2691  N   GLY A 335     -17.172 -42.656 -16.922  1.00 71.12           N  
ATOM   2692  CA  GLY A 335     -15.992 -41.969 -17.391  1.00 71.12           C  
ATOM   2693  C   GLY A 335     -15.297 -41.188 -16.281  1.00 71.12           C  
ATOM   2694  O   GLY A 335     -14.867 -40.031 -16.500  1.00 71.12           O  
ATOM   2695  N   ALA A 336     -15.148 -41.812 -15.148  1.00 73.44           N  
ATOM   2696  CA  ALA A 336     -14.555 -41.062 -14.031  1.00 73.44           C  
ATOM   2697  C   ALA A 336     -13.172 -41.625 -13.688  1.00 73.44           C  
ATOM   2698  CB  ALA A 336     -15.469 -41.125 -12.812  1.00 73.44           C  
ATOM   2699  O   ALA A 336     -12.680 -41.438 -12.578  1.00 73.44           O  
ATOM   2700  N   PHE A 337     -12.625 -42.281 -14.711  1.00 75.06           N  
ATOM   2701  CA  PHE A 337     -11.297 -42.844 -14.453  1.00 75.06           C  
ATOM   2702  C   PHE A 337     -10.211 -41.906 -14.930  1.00 75.06           C  
ATOM   2703  CB  PHE A 337     -11.141 -44.219 -15.125  1.00 75.06           C  
ATOM   2704  O   PHE A 337     -10.023 -41.719 -16.141  1.00 75.06           O  
ATOM   2705  CG  PHE A 337     -12.055 -45.281 -14.578  1.00 75.06           C  
ATOM   2706  CD1 PHE A 337     -11.688 -46.031 -13.461  1.00 75.06           C  
ATOM   2707  CD2 PHE A 337     -13.281 -45.531 -15.180  1.00 75.06           C  
ATOM   2708  CE1 PHE A 337     -12.539 -47.000 -12.953  1.00 75.06           C  
ATOM   2709  CE2 PHE A 337     -14.133 -46.500 -14.680  1.00 75.06           C  
ATOM   2710  CZ  PHE A 337     -13.758 -47.250 -13.570  1.00 75.06           C  
ATOM   2711  N   GLU A 338      -9.484 -41.250 -14.016  1.00 77.56           N  
ATOM   2712  CA  GLU A 338      -8.375 -40.312 -14.227  1.00 77.56           C  
ATOM   2713  C   GLU A 338      -8.750 -39.219 -15.227  1.00 77.56           C  
ATOM   2714  CB  GLU A 338      -7.129 -41.062 -14.711  1.00 77.56           C  
ATOM   2715  O   GLU A 338      -8.008 -38.969 -16.172  1.00 77.56           O  
ATOM   2716  CG  GLU A 338      -6.527 -42.000 -13.664  1.00 77.56           C  
ATOM   2717  CD  GLU A 338      -5.254 -42.656 -14.133  1.00 77.56           C  
ATOM   2718  OE1 GLU A 338      -4.641 -43.406 -13.336  1.00 77.56           O  
ATOM   2719  OE2 GLU A 338      -4.863 -42.438 -15.297  1.00 77.56           O  
ATOM   2720  N   ASP A 339      -9.852 -38.594 -15.227  1.00 79.94           N  
ATOM   2721  CA  ASP A 339     -10.398 -37.531 -16.078  1.00 79.94           C  
ATOM   2722  C   ASP A 339     -10.141 -36.156 -15.469  1.00 79.94           C  
ATOM   2723  CB  ASP A 339     -11.898 -37.750 -16.281  1.00 79.94           C  
ATOM   2724  O   ASP A 339     -11.070 -35.469 -15.055  1.00 79.94           O  
ATOM   2725  CG  ASP A 339     -12.477 -36.781 -17.328  1.00 79.94           C  
ATOM   2726  OD1 ASP A 339     -11.711 -36.156 -18.078  1.00 79.94           O  
ATOM   2727  OD2 ASP A 339     -13.727 -36.688 -17.391  1.00 79.94           O  
ATOM   2728  N   ARG A 340      -8.922 -35.781 -15.430  1.00 85.94           N  
ATOM   2729  CA  ARG A 340      -8.516 -34.531 -14.859  1.00 85.94           C  
ATOM   2730  C   ARG A 340      -8.289 -33.469 -15.945  1.00 85.94           C  
ATOM   2731  CB  ARG A 340      -7.250 -34.688 -14.016  1.00 85.94           C  
ATOM   2732  O   ARG A 340      -7.875 -33.812 -17.062  1.00 85.94           O  
ATOM   2733  CG  ARG A 340      -7.430 -35.562 -12.797  1.00 85.94           C  
ATOM   2734  CD  ARG A 340      -6.141 -35.719 -12.000  1.00 85.94           C  
ATOM   2735  NE  ARG A 340      -6.277 -36.656 -10.906  1.00 85.94           N  
ATOM   2736  NH1 ARG A 340      -4.090 -36.469 -10.188  1.00 85.94           N  
ATOM   2737  NH2 ARG A 340      -5.539 -37.906  -9.117  1.00 85.94           N  
ATOM   2738  CZ  ARG A 340      -5.301 -37.031 -10.078  1.00 85.94           C  
ATOM   2739  N   ASP A 341      -8.578 -32.312 -15.805  1.00 90.06           N  
ATOM   2740  CA  ASP A 341      -8.328 -31.188 -16.703  1.00 90.06           C  
ATOM   2741  C   ASP A 341      -6.887 -30.688 -16.594  1.00 90.06           C  
ATOM   2742  CB  ASP A 341      -9.297 -30.031 -16.406  1.00 90.06           C  
ATOM   2743  O   ASP A 341      -6.504 -30.094 -15.578  1.00 90.06           O  
ATOM   2744  CG  ASP A 341      -9.195 -28.891 -17.406  1.00 90.06           C  
ATOM   2745  OD1 ASP A 341      -8.312 -28.938 -18.297  1.00 90.06           O  
ATOM   2746  OD2 ASP A 341     -10.000 -27.953 -17.328  1.00 90.06           O  
ATOM   2747  N   PRO A 342      -6.109 -30.938 -17.531  1.00 92.31           N  
ATOM   2748  CA  PRO A 342      -4.699 -30.547 -17.469  1.00 92.31           C  
ATOM   2749  C   PRO A 342      -4.496 -29.031 -17.547  1.00 92.31           C  
ATOM   2750  CB  PRO A 342      -4.078 -31.250 -18.672  1.00 92.31           C  
ATOM   2751  O   PRO A 342      -3.381 -28.547 -17.344  1.00 92.31           O  
ATOM   2752  CG  PRO A 342      -5.191 -31.359 -19.672  1.00 92.31           C  
ATOM   2753  CD  PRO A 342      -6.473 -31.594 -18.922  1.00 92.31           C  
ATOM   2754  N   THR A 343      -5.547 -28.281 -17.875  1.00 95.50           N  
ATOM   2755  CA  THR A 343      -5.430 -26.844 -18.047  1.00 95.50           C  
ATOM   2756  C   THR A 343      -5.688 -26.109 -16.734  1.00 95.50           C  
ATOM   2757  CB  THR A 343      -6.410 -26.328 -19.125  1.00 95.50           C  
ATOM   2758  O   THR A 343      -5.746 -24.891 -16.703  1.00 95.50           O  
ATOM   2759  CG2 THR A 343      -6.230 -27.094 -20.438  1.00 95.50           C  
ATOM   2760  OG1 THR A 343      -7.754 -26.516 -18.656  1.00 95.50           O  
ATOM   2761  N   GLN A 344      -5.852 -26.844 -15.641  1.00 95.88           N  
ATOM   2762  CA  GLN A 344      -6.027 -26.266 -14.320  1.00 95.88           C  
ATOM   2763  C   GLN A 344      -4.793 -26.484 -13.445  1.00 95.88           C  
ATOM   2764  CB  GLN A 344      -7.266 -26.844 -13.633  1.00 95.88           C  
ATOM   2765  O   GLN A 344      -4.629 -27.562 -12.859  1.00 95.88           O  
ATOM   2766  CG  GLN A 344      -8.570 -26.516 -14.352  1.00 95.88           C  
ATOM   2767  CD  GLN A 344      -9.789 -27.031 -13.602  1.00 95.88           C  
ATOM   2768  NE2 GLN A 344     -10.961 -26.891 -14.211  1.00 95.88           N  
ATOM   2769  OE1 GLN A 344      -9.680 -27.547 -12.484  1.00 95.88           O  
ATOM   2770  N   PHE A 345      -3.967 -25.516 -13.289  1.00 96.31           N  
ATOM   2771  CA  PHE A 345      -2.748 -25.562 -12.492  1.00 96.31           C  
ATOM   2772  C   PHE A 345      -3.023 -25.125 -11.055  1.00 96.31           C  
ATOM   2773  CB  PHE A 345      -1.659 -24.688 -13.109  1.00 96.31           C  
ATOM   2774  O   PHE A 345      -3.908 -24.297 -10.812  1.00 96.31           O  
ATOM   2775  CG  PHE A 345      -1.166 -25.172 -14.445  1.00 96.31           C  
ATOM   2776  CD1 PHE A 345       0.030 -25.875 -14.539  1.00 96.31           C  
ATOM   2777  CD2 PHE A 345      -1.899 -24.938 -15.602  1.00 96.31           C  
ATOM   2778  CE1 PHE A 345       0.489 -26.328 -15.773  1.00 96.31           C  
ATOM   2779  CE2 PHE A 345      -1.447 -25.391 -16.828  1.00 96.31           C  
ATOM   2780  CZ  PHE A 345      -0.253 -26.094 -16.922  1.00 96.31           C  
ATOM   2781  N   GLU A 346      -2.293 -25.688 -10.141  1.00 96.19           N  
ATOM   2782  CA  GLU A 346      -2.424 -25.312  -8.734  1.00 96.19           C  
ATOM   2783  C   GLU A 346      -1.375 -24.281  -8.336  1.00 96.19           C  
ATOM   2784  CB  GLU A 346      -2.311 -26.547  -7.840  1.00 96.19           C  
ATOM   2785  O   GLU A 346      -0.207 -24.391  -8.711  1.00 96.19           O  
ATOM   2786  CG  GLU A 346      -3.418 -27.562  -8.055  1.00 96.19           C  
ATOM   2787  CD  GLU A 346      -3.316 -28.766  -7.133  1.00 96.19           C  
ATOM   2788  OE1 GLU A 346      -4.059 -29.766  -7.340  1.00 96.19           O  
ATOM   2789  OE2 GLU A 346      -2.492 -28.719  -6.191  1.00 96.19           O  
ATOM   2790  N   GLU A 347      -1.728 -23.406  -7.586  1.00 96.06           N  
ATOM   2791  CA  GLU A 347      -0.860 -22.312  -7.160  1.00 96.06           C  
ATOM   2792  C   GLU A 347       0.264 -22.828  -6.262  1.00 96.06           C  
ATOM   2793  CB  GLU A 347      -1.670 -21.234  -6.434  1.00 96.06           C  
ATOM   2794  O   GLU A 347       1.385 -22.312  -6.309  1.00 96.06           O  
ATOM   2795  CG  GLU A 347      -0.907 -19.938  -6.211  1.00 96.06           C  
ATOM   2796  CD  GLU A 347      -1.787 -18.812  -5.711  1.00 96.06           C  
ATOM   2797  OE1 GLU A 347      -1.374 -17.625  -5.809  1.00 96.06           O  
ATOM   2798  OE2 GLU A 347      -2.898 -19.094  -5.215  1.00 96.06           O  
ATOM   2799  N   ARG A 348       0.028 -23.828  -5.410  1.00 96.88           N  
ATOM   2800  CA  ARG A 348       1.000 -24.344  -4.453  1.00 96.88           C  
ATOM   2801  C   ARG A 348       2.205 -24.938  -5.168  1.00 96.88           C  
ATOM   2802  CB  ARG A 348       0.353 -25.391  -3.545  1.00 96.88           C  
ATOM   2803  O   ARG A 348       3.273 -25.094  -4.570  1.00 96.88           O  
ATOM   2804  CG  ARG A 348      -0.096 -26.641  -4.273  1.00 96.88           C  
ATOM   2805  CD  ARG A 348      -0.668 -27.672  -3.314  1.00 96.88           C  
ATOM   2806  NE  ARG A 348       0.365 -28.234  -2.449  1.00 96.88           N  
ATOM   2807  NH1 ARG A 348      -1.094 -29.500  -1.177  1.00 96.88           N  
ATOM   2808  NH2 ARG A 348       1.153 -29.547  -0.730  1.00 96.88           N  
ATOM   2809  CZ  ARG A 348       0.139 -29.094  -1.454  1.00 96.88           C  
ATOM   2810  N   HIS A 349       2.086 -25.344  -6.438  1.00 97.06           N  
ATOM   2811  CA  HIS A 349       3.146 -26.016  -7.184  1.00 97.06           C  
ATOM   2812  C   HIS A 349       3.980 -25.016  -7.973  1.00 97.06           C  
ATOM   2813  CB  HIS A 349       2.559 -27.062  -8.125  1.00 97.06           C  
ATOM   2814  O   HIS A 349       4.957 -25.391  -8.625  1.00 97.06           O  
ATOM   2815  CG  HIS A 349       1.851 -28.172  -7.422  1.00 97.06           C  
ATOM   2816  CD2 HIS A 349       1.968 -28.641  -6.156  1.00 97.06           C  
ATOM   2817  ND1 HIS A 349       0.889 -28.953  -8.031  1.00 97.06           N  
ATOM   2818  CE1 HIS A 349       0.443 -29.859  -7.168  1.00 97.06           C  
ATOM   2819  NE2 HIS A 349       1.082 -29.688  -6.020  1.00 97.06           N  
ATOM   2820  N   LEU A 350       3.607 -23.719  -7.941  1.00 96.38           N  
ATOM   2821  CA  LEU A 350       4.348 -22.672  -8.617  1.00 96.38           C  
ATOM   2822  C   LEU A 350       5.445 -22.109  -7.723  1.00 96.38           C  
ATOM   2823  CB  LEU A 350       3.404 -21.547  -9.047  1.00 96.38           C  
ATOM   2824  O   LEU A 350       5.164 -21.594  -6.633  1.00 96.38           O  
ATOM   2825  CG  LEU A 350       2.324 -21.906 -10.070  1.00 96.38           C  
ATOM   2826  CD1 LEU A 350       1.381 -20.734 -10.289  1.00 96.38           C  
ATOM   2827  CD2 LEU A 350       2.959 -22.359 -11.383  1.00 96.38           C  
ATOM   2828  N   LYS A 351       6.625 -22.203  -8.109  1.00 95.19           N  
ATOM   2829  CA  LYS A 351       7.777 -21.625  -7.434  1.00 95.19           C  
ATOM   2830  C   LYS A 351       8.312 -20.422  -8.203  1.00 95.19           C  
ATOM   2831  CB  LYS A 351       8.883 -22.656  -7.254  1.00 95.19           C  
ATOM   2832  O   LYS A 351       8.844 -20.562  -9.305  1.00 95.19           O  
ATOM   2833  CG  LYS A 351       8.461 -23.875  -6.441  1.00 95.19           C  
ATOM   2834  CD  LYS A 351       9.586 -24.891  -6.332  1.00 95.19           C  
ATOM   2835  CE  LYS A 351       9.141 -26.156  -5.594  1.00 95.19           C  
ATOM   2836  NZ  LYS A 351      10.234 -27.172  -5.512  1.00 95.19           N  
ATOM   2837  N   PHE A 352       8.250 -19.281  -7.605  1.00 93.19           N  
ATOM   2838  CA  PHE A 352       8.734 -18.062  -8.219  1.00 93.19           C  
ATOM   2839  C   PHE A 352      10.250 -18.094  -8.398  1.00 93.19           C  
ATOM   2840  CB  PHE A 352       8.336 -16.844  -7.383  1.00 93.19           C  
ATOM   2841  O   PHE A 352      10.977 -18.438  -7.465  1.00 93.19           O  
ATOM   2842  CG  PHE A 352       8.898 -15.539  -7.891  1.00 93.19           C  
ATOM   2843  CD1 PHE A 352      10.055 -15.008  -7.344  1.00 93.19           C  
ATOM   2844  CD2 PHE A 352       8.266 -14.852  -8.922  1.00 93.19           C  
ATOM   2845  CE1 PHE A 352      10.578 -13.805  -7.812  1.00 93.19           C  
ATOM   2846  CE2 PHE A 352       8.781 -13.648  -9.398  1.00 93.19           C  
ATOM   2847  CZ  PHE A 352       9.938 -13.125  -8.844  1.00 93.19           C  
ATOM   2848  N   LEU A 353      10.750 -17.750  -9.484  1.00 90.19           N  
ATOM   2849  CA  LEU A 353      12.180 -17.719  -9.773  1.00 90.19           C  
ATOM   2850  C   LEU A 353      12.641 -16.297 -10.086  1.00 90.19           C  
ATOM   2851  CB  LEU A 353      12.516 -18.641 -10.953  1.00 90.19           C  
ATOM   2852  O   LEU A 353      13.422 -15.711  -9.328  1.00 90.19           O  
ATOM   2853  CG  LEU A 353      12.180 -20.125 -10.773  1.00 90.19           C  
ATOM   2854  CD1 LEU A 353      12.477 -20.891 -12.055  1.00 90.19           C  
ATOM   2855  CD2 LEU A 353      12.961 -20.703  -9.602  1.00 90.19           C  
ATOM   2856  N   GLN A 354      12.016 -15.641 -11.125  1.00 91.25           N  
ATOM   2857  CA  GLN A 354      12.398 -14.305 -11.562  1.00 91.25           C  
ATOM   2858  C   GLN A 354      11.242 -13.602 -12.266  1.00 91.25           C  
ATOM   2859  CB  GLN A 354      13.609 -14.375 -12.500  1.00 91.25           C  
ATOM   2860  O   GLN A 354      10.492 -14.227 -13.016  1.00 91.25           O  
ATOM   2861  CG  GLN A 354      14.102 -13.016 -12.969  1.00 91.25           C  
ATOM   2862  CD  GLN A 354      15.273 -13.117 -13.930  1.00 91.25           C  
ATOM   2863  NE2 GLN A 354      15.773 -11.969 -14.375  1.00 91.25           N  
ATOM   2864  OE1 GLN A 354      15.734 -14.219 -14.258  1.00 91.25           O  
ATOM   2865  N   GLN A 355      11.133 -12.359 -12.039  1.00 91.75           N  
ATOM   2866  CA  GLN A 355      10.164 -11.562 -12.797  1.00 91.75           C  
ATOM   2867  C   GLN A 355      10.688 -11.258 -14.195  1.00 91.75           C  
ATOM   2868  CB  GLN A 355       9.852 -10.258 -12.055  1.00 91.75           C  
ATOM   2869  O   GLN A 355      11.836 -10.859 -14.367  1.00 91.75           O  
ATOM   2870  CG  GLN A 355       8.781  -9.414 -12.727  1.00 91.75           C  
ATOM   2871  CD  GLN A 355       8.398  -8.195 -11.906  1.00 91.75           C  
ATOM   2872  NE2 GLN A 355       7.613  -7.305 -12.508  1.00 91.75           N  
ATOM   2873  OE1 GLN A 355       8.805  -8.055 -10.750  1.00 91.75           O  
ATOM   2874  N   LEU A 356       9.898 -11.445 -15.195  1.00 89.69           N  
ATOM   2875  CA  LEU A 356      10.305 -11.289 -16.578  1.00 89.69           C  
ATOM   2876  C   LEU A 356       9.969  -9.883 -17.094  1.00 89.69           C  
ATOM   2877  CB  LEU A 356       9.625 -12.336 -17.469  1.00 89.69           C  
ATOM   2878  O   LEU A 356      10.820  -9.219 -17.688  1.00 89.69           O  
ATOM   2879  CG  LEU A 356       9.922 -13.797 -17.125  1.00 89.69           C  
ATOM   2880  CD1 LEU A 356       9.102 -14.727 -18.031  1.00 89.69           C  
ATOM   2881  CD2 LEU A 356      11.406 -14.086 -17.266  1.00 89.69           C  
ATOM   2882  N   GLY A 357       8.766  -9.438 -16.969  1.00 89.31           N  
ATOM   2883  CA  GLY A 357       8.312  -8.133 -17.422  1.00 89.31           C  
ATOM   2884  C   GLY A 357       7.109  -7.621 -16.656  1.00 89.31           C  
ATOM   2885  O   GLY A 357       6.383  -8.398 -16.031  1.00 89.31           O  
ATOM   2886  N   LYS A 358       6.926  -6.324 -16.672  1.00 88.94           N  
ATOM   2887  CA  LYS A 358       5.797  -5.645 -16.047  1.00 88.94           C  
ATOM   2888  C   LYS A 358       5.180  -4.613 -16.984  1.00 88.94           C  
ATOM   2889  CB  LYS A 358       6.234  -4.969 -14.742  1.00 88.94           C  
ATOM   2890  O   LYS A 358       5.840  -3.648 -17.375  1.00 88.94           O  
ATOM   2891  CG  LYS A 358       5.094  -4.355 -13.945  1.00 88.94           C  
ATOM   2892  CD  LYS A 358       5.586  -3.742 -12.641  1.00 88.94           C  
ATOM   2893  CE  LYS A 358       4.434  -3.168 -11.820  1.00 88.94           C  
ATOM   2894  NZ  LYS A 358       4.898  -2.646 -10.500  1.00 88.94           N  
ATOM   2895  N   GLY A 359       3.934  -4.871 -17.344  1.00 85.25           N  
ATOM   2896  CA  GLY A 359       3.207  -3.953 -18.203  1.00 85.25           C  
ATOM   2897  C   GLY A 359       2.174  -3.127 -17.453  1.00 85.25           C  
ATOM   2898  O   GLY A 359       2.148  -3.117 -16.234  1.00 85.25           O  
ATOM   2899  N   ASN A 360       1.335  -2.381 -18.141  1.00 79.44           N  
ATOM   2900  CA  ASN A 360       0.318  -1.512 -17.562  1.00 79.44           C  
ATOM   2901  C   ASN A 360      -0.813  -2.318 -16.938  1.00 79.44           C  
ATOM   2902  CB  ASN A 360      -0.237  -0.551 -18.609  1.00 79.44           C  
ATOM   2903  O   ASN A 360      -1.449  -1.864 -15.977  1.00 79.44           O  
ATOM   2904  CG  ASN A 360       0.792   0.459 -19.078  1.00 79.44           C  
ATOM   2905  ND2 ASN A 360       0.590   1.000 -20.281  1.00 79.44           N  
ATOM   2906  OD1 ASN A 360       1.762   0.750 -18.375  1.00 79.44           O  
ATOM   2907  N   PHE A 361      -1.107  -3.512 -17.516  1.00 86.00           N  
ATOM   2908  CA  PHE A 361      -2.252  -4.293 -17.062  1.00 86.00           C  
ATOM   2909  C   PHE A 361      -1.830  -5.312 -16.016  1.00 86.00           C  
ATOM   2910  CB  PHE A 361      -2.922  -5.000 -18.250  1.00 86.00           C  
ATOM   2911  O   PHE A 361      -2.609  -5.652 -15.125  1.00 86.00           O  
ATOM   2912  CG  PHE A 361      -3.553  -4.062 -19.234  1.00 86.00           C  
ATOM   2913  CD1 PHE A 361      -4.816  -3.531 -19.016  1.00 86.00           C  
ATOM   2914  CD2 PHE A 361      -2.881  -3.711 -20.406  1.00 86.00           C  
ATOM   2915  CE1 PHE A 361      -5.402  -2.662 -19.922  1.00 86.00           C  
ATOM   2916  CE2 PHE A 361      -3.459  -2.842 -21.328  1.00 86.00           C  
ATOM   2917  CZ  PHE A 361      -4.719  -2.320 -21.094  1.00 86.00           C  
ATOM   2918  N   GLY A 362      -0.650  -5.789 -16.141  1.00 92.38           N  
ATOM   2919  CA  GLY A 362      -0.160  -6.824 -15.242  1.00 92.38           C  
ATOM   2920  C   GLY A 362       1.325  -7.094 -15.398  1.00 92.38           C  
ATOM   2921  O   GLY A 362       2.076  -6.223 -15.844  1.00 92.38           O  
ATOM   2922  N   SER A 363       1.744  -8.242 -14.938  1.00 94.44           N  
ATOM   2923  CA  SER A 363       3.148  -8.633 -14.984  1.00 94.44           C  
ATOM   2924  C   SER A 363       3.299 -10.094 -15.406  1.00 94.44           C  
ATOM   2925  CB  SER A 363       3.812  -8.422 -13.625  1.00 94.44           C  
ATOM   2926  O   SER A 363       2.365 -10.883 -15.266  1.00 94.44           O  
ATOM   2927  OG  SER A 363       3.174  -9.195 -12.625  1.00 94.44           O  
ATOM   2928  N   VAL A 364       4.402 -10.422 -16.031  1.00 95.06           N  
ATOM   2929  CA  VAL A 364       4.766 -11.781 -16.422  1.00 95.06           C  
ATOM   2930  C   VAL A 364       5.945 -12.258 -15.586  1.00 95.06           C  
ATOM   2931  CB  VAL A 364       5.105 -11.867 -17.922  1.00 95.06           C  
ATOM   2932  O   VAL A 364       6.977 -11.586 -15.508  1.00 95.06           O  
ATOM   2933  CG1 VAL A 364       5.383 -13.312 -18.328  1.00 95.06           C  
ATOM   2934  CG2 VAL A 364       3.975 -11.273 -18.766  1.00 95.06           C  
ATOM   2935  N   GLU A 365       5.770 -13.445 -14.992  1.00 95.50           N  
ATOM   2936  CA  GLU A 365       6.777 -14.031 -14.109  1.00 95.50           C  
ATOM   2937  C   GLU A 365       7.176 -15.430 -14.562  1.00 95.50           C  
ATOM   2938  CB  GLU A 365       6.262 -14.070 -12.664  1.00 95.50           C  
ATOM   2939  O   GLU A 365       6.363 -16.156 -15.148  1.00 95.50           O  
ATOM   2940  CG  GLU A 365       5.953 -12.703 -12.078  1.00 95.50           C  
ATOM   2941  CD  GLU A 365       5.328 -12.766 -10.695  1.00 95.50           C  
ATOM   2942  OE1 GLU A 365       5.113 -11.703 -10.078  1.00 95.50           O  
ATOM   2943  OE2 GLU A 365       5.051 -13.891 -10.227  1.00 95.50           O  
ATOM   2944  N   MET A 366       8.406 -15.742 -14.320  1.00 94.31           N  
ATOM   2945  CA  MET A 366       8.922 -17.094 -14.555  1.00 94.31           C  
ATOM   2946  C   MET A 366       8.734 -17.953 -13.312  1.00 94.31           C  
ATOM   2947  CB  MET A 366      10.398 -17.031 -14.938  1.00 94.31           C  
ATOM   2948  O   MET A 366       9.250 -17.641 -12.242  1.00 94.31           O  
ATOM   2949  CG  MET A 366      11.008 -18.406 -15.203  1.00 94.31           C  
ATOM   2950  SD  MET A 366      12.766 -18.297 -15.734  1.00 94.31           S  
ATOM   2951  CE  MET A 366      13.547 -17.828 -14.164  1.00 94.31           C  
ATOM   2952  N   CYS A 367       8.102 -19.078 -13.438  1.00 95.50           N  
ATOM   2953  CA  CYS A 367       7.891 -20.062 -12.383  1.00 95.50           C  
ATOM   2954  C   CYS A 367       8.172 -21.469 -12.883  1.00 95.50           C  
ATOM   2955  CB  CYS A 367       6.461 -19.969 -11.852  1.00 95.50           C  
ATOM   2956  O   CYS A 367       8.258 -21.703 -14.086  1.00 95.50           O  
ATOM   2957  SG  CYS A 367       6.051 -18.375 -11.117  1.00 95.50           S  
ATOM   2958  N   ARG A 368       8.391 -22.250 -12.000  1.00 94.81           N  
ATOM   2959  CA  ARG A 368       8.430 -23.688 -12.250  1.00 94.81           C  
ATOM   2960  C   ARG A 368       7.219 -24.375 -11.633  1.00 94.81           C  
ATOM   2961  CB  ARG A 368       9.719 -24.297 -11.688  1.00 94.81           C  
ATOM   2962  O   ARG A 368       6.930 -24.203 -10.453  1.00 94.81           O  
ATOM   2963  CG  ARG A 368       9.828 -25.797 -11.891  1.00 94.81           C  
ATOM   2964  CD  ARG A 368      11.195 -26.328 -11.484  1.00 94.81           C  
ATOM   2965  NE  ARG A 368      12.242 -25.859 -12.391  1.00 94.81           N  
ATOM   2966  NH1 ARG A 368      13.984 -26.375 -10.961  1.00 94.81           N  
ATOM   2967  NH2 ARG A 368      14.414 -25.453 -13.023  1.00 94.81           N  
ATOM   2968  CZ  ARG A 368      13.547 -25.906 -12.125  1.00 94.81           C  
ATOM   2969  N   TYR A 369       6.457 -25.141 -12.469  1.00 97.38           N  
ATOM   2970  CA  TYR A 369       5.359 -25.953 -11.977  1.00 97.38           C  
ATOM   2971  C   TYR A 369       5.836 -27.375 -11.664  1.00 97.38           C  
ATOM   2972  CB  TYR A 369       4.219 -26.000 -12.992  1.00 97.38           C  
ATOM   2973  O   TYR A 369       6.043 -28.172 -12.578  1.00 97.38           O  
ATOM   2974  CG  TYR A 369       2.988 -26.719 -12.500  1.00 97.38           C  
ATOM   2975  CD1 TYR A 369       2.758 -28.062 -12.828  1.00 97.38           C  
ATOM   2976  CD2 TYR A 369       2.053 -26.078 -11.703  1.00 97.38           C  
ATOM   2977  CE1 TYR A 369       1.625 -28.719 -12.375  1.00 97.38           C  
ATOM   2978  CE2 TYR A 369       0.916 -26.734 -11.242  1.00 97.38           C  
ATOM   2979  OH  TYR A 369      -0.413 -28.703 -11.133  1.00 97.38           O  
ATOM   2980  CZ  TYR A 369       0.711 -28.047 -11.586  1.00 97.38           C  
ATOM   2981  N   ASP A 370       5.930 -27.703 -10.383  1.00 93.88           N  
ATOM   2982  CA  ASP A 370       6.551 -28.953  -9.953  1.00 93.88           C  
ATOM   2983  C   ASP A 370       5.711 -29.641  -8.867  1.00 93.88           C  
ATOM   2984  CB  ASP A 370       7.965 -28.688  -9.430  1.00 93.88           C  
ATOM   2985  O   ASP A 370       6.008 -29.516  -7.680  1.00 93.88           O  
ATOM   2986  CG  ASP A 370       8.719 -29.969  -9.102  1.00 93.88           C  
ATOM   2987  OD1 ASP A 370       8.203 -31.078  -9.383  1.00 93.88           O  
ATOM   2988  OD2 ASP A 370       9.836 -29.875  -8.555  1.00 93.88           O  
ATOM   2989  N   PRO A 371       4.746 -30.422  -9.281  1.00 95.00           N  
ATOM   2990  CA  PRO A 371       3.879 -31.109  -8.320  1.00 95.00           C  
ATOM   2991  C   PRO A 371       4.652 -32.031  -7.395  1.00 95.00           C  
ATOM   2992  CB  PRO A 371       2.922 -31.906  -9.219  1.00 95.00           C  
ATOM   2993  O   PRO A 371       4.215 -32.281  -6.270  1.00 95.00           O  
ATOM   2994  CG  PRO A 371       2.893 -31.141 -10.508  1.00 95.00           C  
ATOM   2995  CD  PRO A 371       4.258 -30.562 -10.750  1.00 95.00           C  
ATOM   2996  N   LEU A 372       5.812 -32.531  -7.719  1.00 93.56           N  
ATOM   2997  CA  LEU A 372       6.586 -33.469  -6.906  1.00 93.56           C  
ATOM   2998  C   LEU A 372       7.578 -32.719  -6.023  1.00 93.56           C  
ATOM   2999  CB  LEU A 372       7.324 -34.469  -7.793  1.00 93.56           C  
ATOM   3000  O   LEU A 372       8.219 -33.312  -5.156  1.00 93.56           O  
ATOM   3001  CG  LEU A 372       6.453 -35.344  -8.688  1.00 93.56           C  
ATOM   3002  CD1 LEU A 372       7.320 -36.344  -9.477  1.00 93.56           C  
ATOM   3003  CD2 LEU A 372       5.418 -36.094  -7.852  1.00 93.56           C  
ATOM   3004  N   GLN A 373       7.801 -31.469  -6.277  1.00 93.19           N  
ATOM   3005  CA  GLN A 373       8.641 -30.594  -5.473  1.00 93.19           C  
ATOM   3006  C   GLN A 373      10.062 -31.141  -5.367  1.00 93.19           C  
ATOM   3007  CB  GLN A 373       8.047 -30.406  -4.078  1.00 93.19           C  
ATOM   3008  O   GLN A 373      10.625 -31.219  -4.273  1.00 93.19           O  
ATOM   3009  CG  GLN A 373       6.719 -29.672  -4.074  1.00 93.19           C  
ATOM   3010  CD  GLN A 373       6.203 -29.391  -2.672  1.00 93.19           C  
ATOM   3011  NE2 GLN A 373       5.117 -28.641  -2.576  1.00 93.19           N  
ATOM   3012  OE1 GLN A 373       6.777 -29.859  -1.684  1.00 93.19           O  
ATOM   3013  N   ASP A 374      10.648 -31.562  -6.480  1.00 87.00           N  
ATOM   3014  CA  ASP A 374      12.000 -32.094  -6.566  1.00 87.00           C  
ATOM   3015  C   ASP A 374      12.773 -31.500  -7.734  1.00 87.00           C  
ATOM   3016  CB  ASP A 374      11.945 -33.625  -6.707  1.00 87.00           C  
ATOM   3017  O   ASP A 374      13.672 -32.125  -8.289  1.00 87.00           O  
ATOM   3018  CG  ASP A 374      11.125 -34.094  -7.898  1.00 87.00           C  
ATOM   3019  OD1 ASP A 374      10.602 -33.219  -8.641  1.00 87.00           O  
ATOM   3020  OD2 ASP A 374      10.992 -35.312  -8.094  1.00 87.00           O  
ATOM   3021  N   ASN A 375      12.320 -30.312  -8.188  1.00 88.56           N  
ATOM   3022  CA  ASN A 375      12.984 -29.516  -9.211  1.00 88.56           C  
ATOM   3023  C   ASN A 375      12.945 -30.203 -10.578  1.00 88.56           C  
ATOM   3024  CB  ASN A 375      14.430 -29.203  -8.812  1.00 88.56           C  
ATOM   3025  O   ASN A 375      13.891 -30.094 -11.359  1.00 88.56           O  
ATOM   3026  CG  ASN A 375      14.516 -28.328  -7.590  1.00 88.56           C  
ATOM   3027  ND2 ASN A 375      15.500 -28.594  -6.730  1.00 88.56           N  
ATOM   3028  OD1 ASN A 375      13.719 -27.406  -7.414  1.00 88.56           O  
ATOM   3029  N   THR A 376      11.938 -30.922 -10.852  1.00 92.19           N  
ATOM   3030  CA  THR A 376      11.820 -31.656 -12.109  1.00 92.19           C  
ATOM   3031  C   THR A 376      10.672 -31.109 -12.953  1.00 92.19           C  
ATOM   3032  CB  THR A 376      11.602 -33.156 -11.852  1.00 92.19           C  
ATOM   3033  O   THR A 376      10.430 -31.578 -14.062  1.00 92.19           O  
ATOM   3034  CG2 THR A 376      12.742 -33.750 -11.039  1.00 92.19           C  
ATOM   3035  OG1 THR A 376      10.375 -33.344 -11.133  1.00 92.19           O  
ATOM   3036  N   GLY A 377       9.938 -30.188 -12.445  1.00 95.06           N  
ATOM   3037  CA  GLY A 377       8.812 -29.625 -13.164  1.00 95.06           C  
ATOM   3038  C   GLY A 377       9.219 -28.734 -14.320  1.00 95.06           C  
ATOM   3039  O   GLY A 377      10.391 -28.359 -14.438  1.00 95.06           O  
ATOM   3040  N   GLU A 378       8.367 -28.422 -15.203  1.00 95.81           N  
ATOM   3041  CA  GLU A 378       8.609 -27.562 -16.359  1.00 95.81           C  
ATOM   3042  C   GLU A 378       8.570 -26.094 -15.961  1.00 95.81           C  
ATOM   3043  CB  GLU A 378       7.594 -27.844 -17.453  1.00 95.81           C  
ATOM   3044  O   GLU A 378       7.852 -25.703 -15.039  1.00 95.81           O  
ATOM   3045  CG  GLU A 378       6.160 -27.484 -17.078  1.00 95.81           C  
ATOM   3046  CD  GLU A 378       5.164 -27.750 -18.203  1.00 95.81           C  
ATOM   3047  OE1 GLU A 378       3.941 -27.625 -17.969  1.00 95.81           O  
ATOM   3048  OE2 GLU A 378       5.609 -28.078 -19.328  1.00 95.81           O  
ATOM   3049  N   VAL A 379       9.391 -25.359 -16.594  1.00 95.56           N  
ATOM   3050  CA  VAL A 379       9.367 -23.922 -16.422  1.00 95.56           C  
ATOM   3051  C   VAL A 379       8.219 -23.312 -17.219  1.00 95.56           C  
ATOM   3052  CB  VAL A 379      10.711 -23.266 -16.828  1.00 95.56           C  
ATOM   3053  O   VAL A 379       8.062 -23.609 -18.406  1.00 95.56           O  
ATOM   3054  CG1 VAL A 379      10.672 -21.766 -16.625  1.00 95.56           C  
ATOM   3055  CG2 VAL A 379      11.867 -23.891 -16.047  1.00 95.56           C  
ATOM   3056  N   VAL A 380       7.383 -22.516 -16.625  1.00 96.88           N  
ATOM   3057  CA  VAL A 380       6.227 -21.875 -17.234  1.00 96.88           C  
ATOM   3058  C   VAL A 380       6.289 -20.359 -17.016  1.00 96.88           C  
ATOM   3059  CB  VAL A 380       4.898 -22.438 -16.672  1.00 96.88           C  
ATOM   3060  O   VAL A 380       7.055 -19.891 -16.172  1.00 96.88           O  
ATOM   3061  CG1 VAL A 380       4.781 -23.938 -16.969  1.00 96.88           C  
ATOM   3062  CG2 VAL A 380       4.801 -22.188 -15.180  1.00 96.88           C  
ATOM   3063  N   ALA A 381       5.578 -19.594 -17.797  1.00 96.50           N  
ATOM   3064  CA  ALA A 381       5.367 -18.156 -17.625  1.00 96.50           C  
ATOM   3065  C   ALA A 381       3.996 -17.875 -17.016  1.00 96.50           C  
ATOM   3066  CB  ALA A 381       5.504 -17.438 -18.969  1.00 96.50           C  
ATOM   3067  O   ALA A 381       2.975 -18.344 -17.516  1.00 96.50           O  
ATOM   3068  N   VAL A 382       3.963 -17.156 -15.945  1.00 97.25           N  
ATOM   3069  CA  VAL A 382       2.738 -16.812 -15.234  1.00 97.25           C  
ATOM   3070  C   VAL A 382       2.414 -15.336 -15.438  1.00 97.25           C  
ATOM   3071  CB  VAL A 382       2.854 -17.125 -13.727  1.00 97.25           C  
ATOM   3072  O   VAL A 382       3.186 -14.461 -15.039  1.00 97.25           O  
ATOM   3073  CG1 VAL A 382       1.571 -16.734 -12.992  1.00 97.25           C  
ATOM   3074  CG2 VAL A 382       3.170 -18.609 -13.508  1.00 97.25           C  
ATOM   3075  N   LYS A 383       1.329 -15.047 -16.094  1.00 96.69           N  
ATOM   3076  CA  LYS A 383       0.834 -13.688 -16.281  1.00 96.69           C  
ATOM   3077  C   LYS A 383      -0.296 -13.375 -15.305  1.00 96.69           C  
ATOM   3078  CB  LYS A 383       0.356 -13.477 -17.719  1.00 96.69           C  
ATOM   3079  O   LYS A 383      -1.318 -14.070 -15.289  1.00 96.69           O  
ATOM   3080  CG  LYS A 383      -0.110 -12.062 -18.016  1.00 96.69           C  
ATOM   3081  CD  LYS A 383      -0.502 -11.898 -19.484  1.00 96.69           C  
ATOM   3082  CE  LYS A 383      -0.953 -10.469 -19.781  1.00 96.69           C  
ATOM   3083  NZ  LYS A 383      -1.213 -10.273 -21.234  1.00 96.69           N  
ATOM   3084  N   LYS A 384      -0.151 -12.383 -14.469  1.00 95.69           N  
ATOM   3085  CA  LYS A 384      -1.170 -11.969 -13.508  1.00 95.69           C  
ATOM   3086  C   LYS A 384      -1.448 -10.477 -13.609  1.00 95.69           C  
ATOM   3087  CB  LYS A 384      -0.742 -12.328 -12.086  1.00 95.69           C  
ATOM   3088  O   LYS A 384      -0.631  -9.719 -14.141  1.00 95.69           O  
ATOM   3089  CG  LYS A 384       0.535 -11.633 -11.625  1.00 95.69           C  
ATOM   3090  CD  LYS A 384       0.931 -12.062 -10.219  1.00 95.69           C  
ATOM   3091  CE  LYS A 384       2.199 -11.359  -9.758  1.00 95.69           C  
ATOM   3092  NZ  LYS A 384       2.568 -11.742  -8.359  1.00 95.69           N  
ATOM   3093  N   LEU A 385      -2.576 -10.031 -13.055  1.00 91.25           N  
ATOM   3094  CA  LEU A 385      -3.004  -8.633 -13.078  1.00 91.25           C  
ATOM   3095  C   LEU A 385      -2.449  -7.875 -11.883  1.00 91.25           C  
ATOM   3096  CB  LEU A 385      -4.531  -8.547 -13.102  1.00 91.25           C  
ATOM   3097  O   LEU A 385      -2.127  -8.477 -10.852  1.00 91.25           O  
ATOM   3098  CG  LEU A 385      -5.234  -9.125 -14.328  1.00 91.25           C  
ATOM   3099  CD1 LEU A 385      -6.746  -9.008 -14.180  1.00 91.25           C  
ATOM   3100  CD2 LEU A 385      -4.762  -8.422 -15.594  1.00 91.25           C  
ATOM   3101  N   GLN A 386      -2.400  -6.613 -12.023  1.00 86.06           N  
ATOM   3102  CA  GLN A 386      -1.991  -5.738 -10.930  1.00 86.06           C  
ATOM   3103  C   GLN A 386      -3.197  -5.270 -10.125  1.00 86.06           C  
ATOM   3104  CB  GLN A 386      -1.221  -4.531 -11.469  1.00 86.06           C  
ATOM   3105  O   GLN A 386      -3.131  -5.184  -8.891  1.00 86.06           O  
ATOM   3106  CG  GLN A 386      -0.655  -3.625 -10.383  1.00 86.06           C  
ATOM   3107  CD  GLN A 386       0.193  -2.498 -10.945  1.00 86.06           C  
ATOM   3108  NE2 GLN A 386       0.702  -1.646 -10.062  1.00 86.06           N  
ATOM   3109  OE1 GLN A 386       0.390  -2.395 -12.156  1.00 86.06           O  
ATOM   3110  N   HIS A 387      -4.281  -4.910 -10.828  1.00 82.81           N  
ATOM   3111  CA  HIS A 387      -5.484  -4.391 -10.188  1.00 82.81           C  
ATOM   3112  C   HIS A 387      -6.602  -5.430 -10.188  1.00 82.81           C  
ATOM   3113  CB  HIS A 387      -5.957  -3.117 -10.891  1.00 82.81           C  
ATOM   3114  O   HIS A 387      -6.816  -6.121 -11.180  1.00 82.81           O  
ATOM   3115  CG  HIS A 387      -4.914  -2.049 -10.961  1.00 82.81           C  
ATOM   3116  CD2 HIS A 387      -4.680  -0.979 -10.164  1.00 82.81           C  
ATOM   3117  ND1 HIS A 387      -3.957  -2.008 -11.953  1.00 82.81           N  
ATOM   3118  CE1 HIS A 387      -3.176  -0.958 -11.758  1.00 82.81           C  
ATOM   3119  NE2 HIS A 387      -3.594  -0.317 -10.680  1.00 82.81           N  
ATOM   3120  N   SER A 388      -7.273  -5.535  -9.047  1.00 82.62           N  
ATOM   3121  CA  SER A 388      -8.328  -6.531  -8.859  1.00 82.62           C  
ATOM   3122  C   SER A 388      -9.711  -5.918  -9.039  1.00 82.62           C  
ATOM   3123  CB  SER A 388      -8.219  -7.164  -7.469  1.00 82.62           C  
ATOM   3124  O   SER A 388     -10.578  -6.070  -8.180  1.00 82.62           O  
ATOM   3125  OG  SER A 388      -8.227  -6.168  -6.461  1.00 82.62           O  
ATOM   3126  N   THR A 389      -9.984  -5.176 -10.172  1.00 87.06           N  
ATOM   3127  CA  THR A 389     -11.305  -4.609 -10.438  1.00 87.06           C  
ATOM   3128  C   THR A 389     -12.156  -5.574 -11.258  1.00 87.06           C  
ATOM   3129  CB  THR A 389     -11.195  -3.262 -11.180  1.00 87.06           C  
ATOM   3130  O   THR A 389     -11.625  -6.461 -11.930  1.00 87.06           O  
ATOM   3131  CG2 THR A 389     -10.305  -2.285 -10.414  1.00 87.06           C  
ATOM   3132  OG1 THR A 389     -10.633  -3.482 -12.477  1.00 87.06           O  
ATOM   3133  N   GLU A 390     -13.438  -5.418 -11.219  1.00 87.50           N  
ATOM   3134  CA  GLU A 390     -14.367  -6.273 -11.945  1.00 87.50           C  
ATOM   3135  C   GLU A 390     -14.172  -6.148 -13.453  1.00 87.50           C  
ATOM   3136  CB  GLU A 390     -15.812  -5.934 -11.578  1.00 87.50           C  
ATOM   3137  O   GLU A 390     -14.266  -7.137 -14.180  1.00 87.50           O  
ATOM   3138  CG  GLU A 390     -16.203  -6.363 -10.164  1.00 87.50           C  
ATOM   3139  CD  GLU A 390     -17.672  -6.094  -9.844  1.00 87.50           C  
ATOM   3140  OE1 GLU A 390     -18.125  -6.465  -8.734  1.00 87.50           O  
ATOM   3141  OE2 GLU A 390     -18.359  -5.508 -10.703  1.00 87.50           O  
ATOM   3142  N   GLU A 391     -13.922  -4.969 -13.953  1.00 88.62           N  
ATOM   3143  CA  GLU A 391     -13.688  -4.723 -15.375  1.00 88.62           C  
ATOM   3144  C   GLU A 391     -12.461  -5.477 -15.867  1.00 88.62           C  
ATOM   3145  CB  GLU A 391     -13.531  -3.227 -15.641  1.00 88.62           C  
ATOM   3146  O   GLU A 391     -12.516  -6.168 -16.891  1.00 88.62           O  
ATOM   3147  CG  GLU A 391     -13.336  -2.881 -17.109  1.00 88.62           C  
ATOM   3148  CD  GLU A 391     -13.188  -1.390 -17.359  1.00 88.62           C  
ATOM   3149  OE1 GLU A 391     -13.047  -0.983 -18.547  1.00 88.62           O  
ATOM   3150  OE2 GLU A 391     -13.195  -0.622 -16.375  1.00 88.62           O  
ATOM   3151  N   HIS A 392     -11.406  -5.461 -15.188  1.00 89.38           N  
ATOM   3152  CA  HIS A 392     -10.172  -6.133 -15.578  1.00 89.38           C  
ATOM   3153  C   HIS A 392     -10.344  -7.648 -15.562  1.00 89.38           C  
ATOM   3154  CB  HIS A 392      -9.023  -5.723 -14.648  1.00 89.38           C  
ATOM   3155  O   HIS A 392      -9.766  -8.352 -16.391  1.00 89.38           O  
ATOM   3156  CG  HIS A 392      -8.555  -4.320 -14.867  1.00 89.38           C  
ATOM   3157  CD2 HIS A 392      -8.758  -3.459 -15.891  1.00 89.38           C  
ATOM   3158  ND1 HIS A 392      -7.766  -3.654 -13.953  1.00 89.38           N  
ATOM   3159  CE1 HIS A 392      -7.508  -2.439 -14.406  1.00 89.38           C  
ATOM   3160  NE2 HIS A 392      -8.102  -2.295 -15.578  1.00 89.38           N  
ATOM   3161  N   LEU A 393     -11.141  -8.148 -14.625  1.00 89.69           N  
ATOM   3162  CA  LEU A 393     -11.383  -9.586 -14.555  1.00 89.69           C  
ATOM   3163  C   LEU A 393     -12.117 -10.070 -15.797  1.00 89.69           C  
ATOM   3164  CB  LEU A 393     -12.188  -9.930 -13.297  1.00 89.69           C  
ATOM   3165  O   LEU A 393     -11.766 -11.102 -16.375  1.00 89.69           O  
ATOM   3166  CG  LEU A 393     -11.438  -9.852 -11.969  1.00 89.69           C  
ATOM   3167  CD1 LEU A 393     -12.391 -10.094 -10.805  1.00 89.69           C  
ATOM   3168  CD2 LEU A 393     -10.289 -10.859 -11.938  1.00 89.69           C  
ATOM   3169  N   ARG A 394     -13.133  -9.359 -16.250  1.00 92.06           N  
ATOM   3170  CA  ARG A 394     -13.883  -9.719 -17.453  1.00 92.06           C  
ATOM   3171  C   ARG A 394     -12.984  -9.703 -18.688  1.00 92.06           C  
ATOM   3172  CB  ARG A 394     -15.062  -8.758 -17.656  1.00 92.06           C  
ATOM   3173  O   ARG A 394     -13.016 -10.633 -19.484  1.00 92.06           O  
ATOM   3174  CG  ARG A 394     -16.172  -8.930 -16.625  1.00 92.06           C  
ATOM   3175  CD  ARG A 394     -17.391  -8.086 -16.984  1.00 92.06           C  
ATOM   3176  NE  ARG A 394     -17.078  -6.664 -16.969  1.00 92.06           N  
ATOM   3177  NH1 ARG A 394     -17.656  -6.328 -14.766  1.00 92.06           N  
ATOM   3178  NH2 ARG A 394     -16.906  -4.578 -16.031  1.00 92.06           N  
ATOM   3179  CZ  ARG A 394     -17.219  -5.859 -15.922  1.00 92.06           C  
ATOM   3180  N   ASP A 395     -12.195  -8.656 -18.766  1.00 90.44           N  
ATOM   3181  CA  ASP A 395     -11.273  -8.539 -19.891  1.00 90.44           C  
ATOM   3182  C   ASP A 395     -10.234  -9.656 -19.875  1.00 90.44           C  
ATOM   3183  CB  ASP A 395     -10.578  -7.172 -19.891  1.00 90.44           C  
ATOM   3184  O   ASP A 395      -9.898 -10.211 -20.922  1.00 90.44           O  
ATOM   3185  CG  ASP A 395     -11.523  -6.023 -20.203  1.00 90.44           C  
ATOM   3186  OD1 ASP A 395     -12.578  -6.258 -20.828  1.00 90.44           O  
ATOM   3187  OD2 ASP A 395     -11.203  -4.875 -19.828  1.00 90.44           O  
ATOM   3188  N   PHE A 396      -9.750  -9.984 -18.766  1.00 92.81           N  
ATOM   3189  CA  PHE A 396      -8.734 -11.023 -18.609  1.00 92.81           C  
ATOM   3190  C   PHE A 396      -9.297 -12.391 -18.969  1.00 92.81           C  
ATOM   3191  CB  PHE A 396      -8.195 -11.031 -17.172  1.00 92.81           C  
ATOM   3192  O   PHE A 396      -8.633 -13.188 -19.641  1.00 92.81           O  
ATOM   3193  CG  PHE A 396      -6.969 -11.883 -17.000  1.00 92.81           C  
ATOM   3194  CD1 PHE A 396      -7.039 -13.094 -16.312  1.00 92.81           C  
ATOM   3195  CD2 PHE A 396      -5.746 -11.477 -17.516  1.00 92.81           C  
ATOM   3196  CE1 PHE A 396      -5.906 -13.883 -16.141  1.00 92.81           C  
ATOM   3197  CE2 PHE A 396      -4.609 -12.266 -17.344  1.00 92.81           C  
ATOM   3198  CZ  PHE A 396      -4.691 -13.469 -16.656  1.00 92.81           C  
ATOM   3199  N   GLU A 397     -10.477 -12.711 -18.578  1.00 94.12           N  
ATOM   3200  CA  GLU A 397     -11.133 -13.969 -18.922  1.00 94.12           C  
ATOM   3201  C   GLU A 397     -11.336 -14.094 -20.422  1.00 94.12           C  
ATOM   3202  CB  GLU A 397     -12.477 -14.086 -18.203  1.00 94.12           C  
ATOM   3203  O   GLU A 397     -11.219 -15.188 -20.984  1.00 94.12           O  
ATOM   3204  CG  GLU A 397     -12.352 -14.352 -16.703  1.00 94.12           C  
ATOM   3205  CD  GLU A 397     -13.688 -14.398 -15.992  1.00 94.12           C  
ATOM   3206  OE1 GLU A 397     -13.719 -14.727 -14.781  1.00 94.12           O  
ATOM   3207  OE2 GLU A 397     -14.719 -14.102 -16.641  1.00 94.12           O  
ATOM   3208  N   ARG A 398     -11.602 -12.992 -21.109  1.00 93.06           N  
ATOM   3209  CA  ARG A 398     -11.734 -12.992 -22.562  1.00 93.06           C  
ATOM   3210  C   ARG A 398     -10.422 -13.375 -23.234  1.00 93.06           C  
ATOM   3211  CB  ARG A 398     -12.195 -11.617 -23.047  1.00 93.06           C  
ATOM   3212  O   ARG A 398     -10.414 -14.164 -24.188  1.00 93.06           O  
ATOM   3213  CG  ARG A 398     -12.508 -11.562 -24.547  1.00 93.06           C  
ATOM   3214  CD  ARG A 398     -13.031 -10.195 -24.969  1.00 93.06           C  
ATOM   3215  NE  ARG A 398     -14.289  -9.875 -24.297  1.00 93.06           N  
ATOM   3216  NH1 ARG A 398     -14.055  -7.586 -24.516  1.00 93.06           N  
ATOM   3217  NH2 ARG A 398     -15.906  -8.461 -23.484  1.00 93.06           N  
ATOM   3218  CZ  ARG A 398     -14.750  -8.641 -24.094  1.00 93.06           C  
ATOM   3219  N   GLU A 399      -9.336 -12.836 -22.812  1.00 92.31           N  
ATOM   3220  CA  GLU A 399      -8.023 -13.219 -23.328  1.00 92.31           C  
ATOM   3221  C   GLU A 399      -7.805 -14.727 -23.234  1.00 92.31           C  
ATOM   3222  CB  GLU A 399      -6.914 -12.469 -22.594  1.00 92.31           C  
ATOM   3223  O   GLU A 399      -7.312 -15.352 -24.172  1.00 92.31           O  
ATOM   3224  CG  GLU A 399      -5.508 -12.867 -23.016  1.00 92.31           C  
ATOM   3225  CD  GLU A 399      -4.418 -12.117 -22.266  1.00 92.31           C  
ATOM   3226  OE1 GLU A 399      -3.221 -12.352 -22.547  1.00 92.31           O  
ATOM   3227  OE2 GLU A 399      -4.766 -11.289 -21.391  1.00 92.31           O  
ATOM   3228  N   ILE A 400      -8.172 -15.320 -22.156  1.00 95.06           N  
ATOM   3229  CA  ILE A 400      -7.992 -16.734 -21.875  1.00 95.06           C  
ATOM   3230  C   ILE A 400      -8.820 -17.562 -22.859  1.00 95.06           C  
ATOM   3231  CB  ILE A 400      -8.383 -17.094 -20.422  1.00 95.06           C  
ATOM   3232  O   ILE A 400      -8.312 -18.531 -23.453  1.00 95.06           O  
ATOM   3233  CG1 ILE A 400      -7.410 -16.438 -19.438  1.00 95.06           C  
ATOM   3234  CG2 ILE A 400      -8.414 -18.609 -20.219  1.00 95.06           C  
ATOM   3235  CD1 ILE A 400      -7.871 -16.484 -17.984  1.00 95.06           C  
ATOM   3236  N   GLU A 401     -10.039 -17.156 -23.062  1.00 96.25           N  
ATOM   3237  CA  GLU A 401     -10.906 -17.875 -23.984  1.00 96.25           C  
ATOM   3238  C   GLU A 401     -10.352 -17.812 -25.406  1.00 96.25           C  
ATOM   3239  CB  GLU A 401     -12.328 -17.312 -23.938  1.00 96.25           C  
ATOM   3240  O   GLU A 401     -10.383 -18.797 -26.141  1.00 96.25           O  
ATOM   3241  CG  GLU A 401     -13.047 -17.547 -22.625  1.00 96.25           C  
ATOM   3242  CD  GLU A 401     -13.219 -19.031 -22.297  1.00 96.25           C  
ATOM   3243  OE1 GLU A 401     -13.273 -19.375 -21.109  1.00 96.25           O  
ATOM   3244  OE2 GLU A 401     -13.297 -19.828 -23.250  1.00 96.25           O  
ATOM   3245  N   ILE A 402      -9.844 -16.703 -25.797  1.00 95.75           N  
ATOM   3246  CA  ILE A 402      -9.281 -16.516 -27.141  1.00 95.75           C  
ATOM   3247  C   ILE A 402      -8.016 -17.359 -27.281  1.00 95.75           C  
ATOM   3248  CB  ILE A 402      -8.977 -15.031 -27.422  1.00 95.75           C  
ATOM   3249  O   ILE A 402      -7.902 -18.156 -28.203  1.00 95.75           O  
ATOM   3250  CG1 ILE A 402     -10.273 -14.219 -27.500  1.00 95.75           C  
ATOM   3251  CG2 ILE A 402      -8.156 -14.891 -28.719  1.00 95.75           C  
ATOM   3252  CD1 ILE A 402     -10.055 -12.719 -27.594  1.00 95.75           C  
ATOM   3253  N   LEU A 403      -7.133 -17.234 -26.375  1.00 95.69           N  
ATOM   3254  CA  LEU A 403      -5.859 -17.938 -26.453  1.00 95.69           C  
ATOM   3255  C   LEU A 403      -6.082 -19.453 -26.453  1.00 95.69           C  
ATOM   3256  CB  LEU A 403      -4.949 -17.547 -25.297  1.00 95.69           C  
ATOM   3257  O   LEU A 403      -5.391 -20.188 -27.156  1.00 95.69           O  
ATOM   3258  CG  LEU A 403      -3.535 -18.125 -25.312  1.00 95.69           C  
ATOM   3259  CD1 LEU A 403      -2.814 -17.734 -26.594  1.00 95.69           C  
ATOM   3260  CD2 LEU A 403      -2.750 -17.656 -24.078  1.00 95.69           C  
ATOM   3261  N   LYS A 404      -7.004 -19.922 -25.656  1.00 96.44           N  
ATOM   3262  CA  LYS A 404      -7.336 -21.344 -25.578  1.00 96.44           C  
ATOM   3263  C   LYS A 404      -7.758 -21.891 -26.938  1.00 96.44           C  
ATOM   3264  CB  LYS A 404      -8.445 -21.578 -24.547  1.00 96.44           C  
ATOM   3265  O   LYS A 404      -7.484 -23.047 -27.250  1.00 96.44           O  
ATOM   3266  CG  LYS A 404      -8.812 -23.047 -24.359  1.00 96.44           C  
ATOM   3267  CD  LYS A 404      -9.875 -23.219 -23.281  1.00 96.44           C  
ATOM   3268  CE  LYS A 404     -10.219 -24.688 -23.062  1.00 96.44           C  
ATOM   3269  NZ  LYS A 404     -11.195 -24.859 -21.953  1.00 96.44           N  
ATOM   3270  N   SER A 405      -8.312 -21.094 -27.781  1.00 96.56           N  
ATOM   3271  CA  SER A 405      -8.844 -21.516 -29.062  1.00 96.56           C  
ATOM   3272  C   SER A 405      -7.766 -21.484 -30.141  1.00 96.56           C  
ATOM   3273  CB  SER A 405     -10.023 -20.641 -29.469  1.00 96.56           C  
ATOM   3274  O   SER A 405      -7.953 -22.031 -31.234  1.00 96.56           O  
ATOM   3275  OG  SER A 405      -9.586 -19.344 -29.844  1.00 96.56           O  
ATOM   3276  N   LEU A 406      -6.695 -20.828 -29.922  1.00 97.00           N  
ATOM   3277  CA  LEU A 406      -5.652 -20.641 -30.922  1.00 97.00           C  
ATOM   3278  C   LEU A 406      -4.660 -21.797 -30.906  1.00 97.00           C  
ATOM   3279  CB  LEU A 406      -4.918 -19.312 -30.688  1.00 97.00           C  
ATOM   3280  O   LEU A 406      -4.152 -22.156 -29.844  1.00 97.00           O  
ATOM   3281  CG  LEU A 406      -5.781 -18.047 -30.688  1.00 97.00           C  
ATOM   3282  CD1 LEU A 406      -4.926 -16.828 -30.391  1.00 97.00           C  
ATOM   3283  CD2 LEU A 406      -6.504 -17.891 -32.031  1.00 97.00           C  
ATOM   3284  N   GLN A 407      -4.395 -22.391 -31.953  1.00 97.38           N  
ATOM   3285  CA  GLN A 407      -3.436 -23.469 -32.156  1.00 97.38           C  
ATOM   3286  C   GLN A 407      -2.672 -23.297 -33.469  1.00 97.38           C  
ATOM   3287  CB  GLN A 407      -4.141 -24.828 -32.125  1.00 97.38           C  
ATOM   3288  O   GLN A 407      -3.182 -23.641 -34.531  1.00 97.38           O  
ATOM   3289  CG  GLN A 407      -3.186 -26.016 -32.156  1.00 97.38           C  
ATOM   3290  CD  GLN A 407      -3.908 -27.359 -32.094  1.00 97.38           C  
ATOM   3291  NE2 GLN A 407      -3.148 -28.438 -32.125  1.00 97.38           N  
ATOM   3292  OE1 GLN A 407      -5.141 -27.406 -32.031  1.00 97.38           O  
ATOM   3293  N   HIS A 408      -1.482 -22.797 -33.344  1.00 97.19           N  
ATOM   3294  CA  HIS A 408      -0.614 -22.547 -34.469  1.00 97.19           C  
ATOM   3295  C   HIS A 408       0.852 -22.500 -34.062  1.00 97.19           C  
ATOM   3296  CB  HIS A 408      -1.002 -21.234 -35.156  1.00 97.19           C  
ATOM   3297  O   HIS A 408       1.168 -22.094 -32.938  1.00 97.19           O  
ATOM   3298  CG  HIS A 408      -0.442 -21.094 -36.531  1.00 97.19           C  
ATOM   3299  CD2 HIS A 408      -0.912 -21.516 -37.750  1.00 97.19           C  
ATOM   3300  ND1 HIS A 408       0.751 -20.453 -36.812  1.00 97.19           N  
ATOM   3301  CE1 HIS A 408       0.991 -20.484 -38.094  1.00 97.19           C  
ATOM   3302  NE2 HIS A 408      -0.003 -21.125 -38.688  1.00 97.19           N  
ATOM   3303  N   ASP A 409       1.749 -22.875 -34.969  1.00 98.06           N  
ATOM   3304  CA  ASP A 409       3.176 -22.938 -34.688  1.00 98.06           C  
ATOM   3305  C   ASP A 409       3.734 -21.547 -34.344  1.00 98.06           C  
ATOM   3306  CB  ASP A 409       3.941 -23.547 -35.844  1.00 98.06           C  
ATOM   3307  O   ASP A 409       4.730 -21.438 -33.625  1.00 98.06           O  
ATOM   3308  CG  ASP A 409       3.643 -25.031 -36.031  1.00 98.06           C  
ATOM   3309  OD1 ASP A 409       3.301 -25.719 -35.062  1.00 98.06           O  
ATOM   3310  OD2 ASP A 409       3.752 -25.500 -37.188  1.00 98.06           O  
ATOM   3311  N   ASN A 410       3.154 -20.516 -34.875  1.00 98.69           N  
ATOM   3312  CA  ASN A 410       3.652 -19.156 -34.688  1.00 98.69           C  
ATOM   3313  C   ASN A 410       2.824 -18.391 -33.656  1.00 98.69           C  
ATOM   3314  CB  ASN A 410       3.670 -18.406 -36.031  1.00 98.69           C  
ATOM   3315  O   ASN A 410       2.855 -17.156 -33.625  1.00 98.69           O  
ATOM   3316  CG  ASN A 410       4.645 -19.016 -37.031  1.00 98.69           C  
ATOM   3317  ND2 ASN A 410       5.926 -18.984 -36.688  1.00 98.69           N  
ATOM   3318  OD1 ASN A 410       4.242 -19.484 -38.094  1.00 98.69           O  
ATOM   3319  N   ILE A 411       2.025 -19.016 -32.844  1.00 98.19           N  
ATOM   3320  CA  ILE A 411       1.259 -18.422 -31.750  1.00 98.19           C  
ATOM   3321  C   ILE A 411       1.590 -19.141 -30.453  1.00 98.19           C  
ATOM   3322  CB  ILE A 411      -0.260 -18.500 -32.031  1.00 98.19           C  
ATOM   3323  O   ILE A 411       1.695 -20.375 -30.422  1.00 98.19           O  
ATOM   3324  CG1 ILE A 411      -0.607 -17.703 -33.281  1.00 98.19           C  
ATOM   3325  CG2 ILE A 411      -1.052 -17.984 -30.828  1.00 98.19           C  
ATOM   3326  CD1 ILE A 411      -2.080 -17.750 -33.688  1.00 98.19           C  
ATOM   3327  N   VAL A 412       1.802 -18.484 -29.375  1.00 97.81           N  
ATOM   3328  CA  VAL A 412       2.115 -19.031 -28.062  1.00 97.81           C  
ATOM   3329  C   VAL A 412       1.020 -20.000 -27.641  1.00 97.81           C  
ATOM   3330  CB  VAL A 412       2.275 -17.922 -27.000  1.00 97.81           C  
ATOM   3331  O   VAL A 412      -0.169 -19.734 -27.828  1.00 97.81           O  
ATOM   3332  CG1 VAL A 412       2.412 -18.516 -25.609  1.00 97.81           C  
ATOM   3333  CG2 VAL A 412       3.480 -17.031 -27.328  1.00 97.81           C  
ATOM   3334  N   LYS A 413       1.409 -21.109 -27.141  1.00 96.75           N  
ATOM   3335  CA  LYS A 413       0.469 -22.156 -26.766  1.00 96.75           C  
ATOM   3336  C   LYS A 413      -0.182 -21.859 -25.422  1.00 96.75           C  
ATOM   3337  CB  LYS A 413       1.172 -23.516 -26.719  1.00 96.75           C  
ATOM   3338  O   LYS A 413       0.485 -21.406 -24.484  1.00 96.75           O  
ATOM   3339  CG  LYS A 413       1.696 -23.984 -28.078  1.00 96.75           C  
ATOM   3340  CD  LYS A 413       2.438 -25.312 -27.953  1.00 96.75           C  
ATOM   3341  CE  LYS A 413       3.094 -25.703 -29.266  1.00 96.75           C  
ATOM   3342  NZ  LYS A 413       3.906 -26.953 -29.141  1.00 96.75           N  
ATOM   3343  N   TYR A 414      -1.445 -22.109 -25.391  1.00 95.38           N  
ATOM   3344  CA  TYR A 414      -2.215 -22.078 -24.141  1.00 95.38           C  
ATOM   3345  C   TYR A 414      -1.905 -23.281 -23.266  1.00 95.38           C  
ATOM   3346  CB  TYR A 414      -3.715 -22.016 -24.453  1.00 95.38           C  
ATOM   3347  O   TYR A 414      -2.080 -24.422 -23.703  1.00 95.38           O  
ATOM   3348  CG  TYR A 414      -4.586 -22.188 -23.234  1.00 95.38           C  
ATOM   3349  CD1 TYR A 414      -5.188 -23.422 -22.938  1.00 95.38           C  
ATOM   3350  CD2 TYR A 414      -4.812 -21.125 -22.359  1.00 95.38           C  
ATOM   3351  CE1 TYR A 414      -5.992 -23.578 -21.828  1.00 95.38           C  
ATOM   3352  CE2 TYR A 414      -5.613 -21.281 -21.234  1.00 95.38           C  
ATOM   3353  OH  TYR A 414      -6.992 -22.672 -19.859  1.00 95.38           O  
ATOM   3354  CZ  TYR A 414      -6.199 -22.516 -20.969  1.00 95.38           C  
ATOM   3355  N   LYS A 415      -1.471 -23.062 -22.031  1.00 97.56           N  
ATOM   3356  CA  LYS A 415      -1.223 -24.156 -21.094  1.00 97.56           C  
ATOM   3357  C   LYS A 415      -2.389 -24.328 -20.125  1.00 97.56           C  
ATOM   3358  CB  LYS A 415       0.073 -23.922 -20.312  1.00 97.56           C  
ATOM   3359  O   LYS A 415      -2.820 -25.453 -19.859  1.00 97.56           O  
ATOM   3360  CG  LYS A 415       1.322 -23.906 -21.188  1.00 97.56           C  
ATOM   3361  CD  LYS A 415       1.677 -25.297 -21.672  1.00 97.56           C  
ATOM   3362  CE  LYS A 415       3.002 -25.312 -22.422  1.00 97.56           C  
ATOM   3363  NZ  LYS A 415       3.379 -26.688 -22.875  1.00 97.56           N  
ATOM   3364  N   GLY A 416      -2.832 -23.297 -19.562  1.00 98.12           N  
ATOM   3365  CA  GLY A 416      -3.932 -23.375 -18.609  1.00 98.12           C  
ATOM   3366  C   GLY A 416      -4.074 -22.125 -17.750  1.00 98.12           C  
ATOM   3367  O   GLY A 416      -3.684 -21.031 -18.172  1.00 98.12           O  
ATOM   3368  N   VAL A 417      -4.824 -22.250 -16.656  1.00 97.50           N  
ATOM   3369  CA  VAL A 417      -5.082 -21.172 -15.727  1.00 97.50           C  
ATOM   3370  C   VAL A 417      -4.738 -21.609 -14.305  1.00 97.50           C  
ATOM   3371  CB  VAL A 417      -6.547 -20.688 -15.797  1.00 97.50           C  
ATOM   3372  O   VAL A 417      -4.531 -22.797 -14.055  1.00 97.50           O  
ATOM   3373  CG1 VAL A 417      -6.863 -20.109 -17.172  1.00 97.50           C  
ATOM   3374  CG2 VAL A 417      -7.500 -21.844 -15.469  1.00 97.50           C  
ATOM   3375  N   CYS A 418      -4.641 -20.703 -13.398  1.00 96.19           N  
ATOM   3376  CA  CYS A 418      -4.383 -20.906 -11.977  1.00 96.19           C  
ATOM   3377  C   CYS A 418      -5.277 -20.016 -11.133  1.00 96.19           C  
ATOM   3378  CB  CYS A 418      -2.914 -20.625 -11.656  1.00 96.19           C  
ATOM   3379  O   CYS A 418      -5.129 -18.781 -11.141  1.00 96.19           O  
ATOM   3380  SG  CYS A 418      -2.510 -20.797  -9.906  1.00 96.19           S  
ATOM   3381  N   TYR A 419      -6.113 -20.562 -10.398  1.00 92.31           N  
ATOM   3382  CA  TYR A 419      -7.035 -19.844  -9.531  1.00 92.31           C  
ATOM   3383  C   TYR A 419      -6.430 -19.641  -8.141  1.00 92.31           C  
ATOM   3384  CB  TYR A 419      -8.367 -20.594  -9.414  1.00 92.31           C  
ATOM   3385  O   TYR A 419      -5.688 -20.500  -7.652  1.00 92.31           O  
ATOM   3386  CG  TYR A 419      -9.141 -20.656 -10.711  1.00 92.31           C  
ATOM   3387  CD1 TYR A 419      -9.961 -19.609 -11.109  1.00 92.31           C  
ATOM   3388  CD2 TYR A 419      -9.047 -21.766 -11.539  1.00 92.31           C  
ATOM   3389  CE1 TYR A 419     -10.672 -19.672 -12.297  1.00 92.31           C  
ATOM   3390  CE2 TYR A 419      -9.758 -21.844 -12.734  1.00 92.31           C  
ATOM   3391  OH  TYR A 419     -11.273 -20.844 -14.289  1.00 92.31           O  
ATOM   3392  CZ  TYR A 419     -10.562 -20.781 -13.109  1.00 92.31           C  
ATOM   3393  N   SER A 420      -6.770 -18.500  -7.527  1.00 91.31           N  
ATOM   3394  CA  SER A 420      -6.383 -18.203  -6.152  1.00 91.31           C  
ATOM   3395  C   SER A 420      -7.539 -18.453  -5.188  1.00 91.31           C  
ATOM   3396  CB  SER A 420      -5.906 -16.750  -6.031  1.00 91.31           C  
ATOM   3397  O   SER A 420      -8.648 -18.766  -5.609  1.00 91.31           O  
ATOM   3398  OG  SER A 420      -6.949 -15.852  -6.348  1.00 91.31           O  
ATOM   3399  N   ALA A 421      -7.234 -18.422  -3.887  1.00 89.25           N  
ATOM   3400  CA  ALA A 421      -8.281 -18.438  -2.867  1.00 89.25           C  
ATOM   3401  C   ALA A 421      -9.227 -17.250  -3.033  1.00 89.25           C  
ATOM   3402  CB  ALA A 421      -7.664 -18.438  -1.471  1.00 89.25           C  
ATOM   3403  O   ALA A 421      -8.789 -16.109  -3.090  1.00 89.25           O  
ATOM   3404  N   GLY A 422     -10.547 -17.547  -3.254  1.00 86.81           N  
ATOM   3405  CA  GLY A 422     -11.539 -16.500  -3.422  1.00 86.81           C  
ATOM   3406  C   GLY A 422     -11.758 -16.109  -4.871  1.00 86.81           C  
ATOM   3407  O   GLY A 422     -12.578 -15.234  -5.168  1.00 86.81           O  
ATOM   3408  N   ARG A 423     -10.969 -16.609  -5.848  1.00 88.12           N  
ATOM   3409  CA  ARG A 423     -11.109 -16.438  -7.289  1.00 88.12           C  
ATOM   3410  C   ARG A 423     -10.977 -14.977  -7.691  1.00 88.12           C  
ATOM   3411  CB  ARG A 423     -12.461 -17.000  -7.762  1.00 88.12           C  
ATOM   3412  O   ARG A 423     -11.727 -14.492  -8.547  1.00 88.12           O  
ATOM   3413  CG  ARG A 423     -12.617 -18.484  -7.551  1.00 88.12           C  
ATOM   3414  CD  ARG A 423     -13.875 -19.031  -8.219  1.00 88.12           C  
ATOM   3415  NE  ARG A 423     -13.977 -20.484  -8.109  1.00 88.12           N  
ATOM   3416  NH1 ARG A 423     -15.812 -20.672  -9.500  1.00 88.12           N  
ATOM   3417  NH2 ARG A 423     -14.891 -22.547  -8.547  1.00 88.12           N  
ATOM   3418  CZ  ARG A 423     -14.891 -21.219  -8.719  1.00 88.12           C  
ATOM   3419  N   ARG A 424     -10.133 -14.219  -7.074  1.00 88.62           N  
ATOM   3420  CA  ARG A 424      -9.969 -12.797  -7.344  1.00 88.62           C  
ATOM   3421  C   ARG A 424      -8.625 -12.508  -8.000  1.00 88.62           C  
ATOM   3422  CB  ARG A 424     -10.109 -11.984  -6.055  1.00 88.62           C  
ATOM   3423  O   ARG A 424      -8.422 -11.445  -8.578  1.00 88.62           O  
ATOM   3424  CG  ARG A 424     -11.508 -12.008  -5.453  1.00 88.62           C  
ATOM   3425  CD  ARG A 424     -11.586 -11.203  -4.168  1.00 88.62           C  
ATOM   3426  NE  ARG A 424     -12.906 -11.273  -3.562  1.00 88.62           N  
ATOM   3427  NH1 ARG A 424     -12.352 -10.047  -1.688  1.00 88.62           N  
ATOM   3428  NH2 ARG A 424     -14.484 -10.852  -1.942  1.00 88.62           N  
ATOM   3429  CZ  ARG A 424     -13.242 -10.727  -2.398  1.00 88.62           C  
ATOM   3430  N   ASN A 425      -7.711 -13.406  -7.930  1.00 91.50           N  
ATOM   3431  CA  ASN A 425      -6.383 -13.266  -8.523  1.00 91.50           C  
ATOM   3432  C   ASN A 425      -6.109 -14.367  -9.539  1.00 91.50           C  
ATOM   3433  CB  ASN A 425      -5.309 -13.266  -7.434  1.00 91.50           C  
ATOM   3434  O   ASN A 425      -5.207 -15.180  -9.352  1.00 91.50           O  
ATOM   3435  CG  ASN A 425      -5.488 -12.148  -6.430  1.00 91.50           C  
ATOM   3436  ND2 ASN A 425      -5.234 -12.438  -5.160  1.00 91.50           N  
ATOM   3437  OD1 ASN A 425      -5.852 -11.023  -6.793  1.00 91.50           O  
ATOM   3438  N   LEU A 426      -6.883 -14.320 -10.625  1.00 94.62           N  
ATOM   3439  CA  LEU A 426      -6.734 -15.281 -11.711  1.00 94.62           C  
ATOM   3440  C   LEU A 426      -5.410 -15.078 -12.438  1.00 94.62           C  
ATOM   3441  CB  LEU A 426      -7.898 -15.148 -12.695  1.00 94.62           C  
ATOM   3442  O   LEU A 426      -5.020 -13.945 -12.727  1.00 94.62           O  
ATOM   3443  CG  LEU A 426      -7.875 -16.094 -13.898  1.00 94.62           C  
ATOM   3444  CD1 LEU A 426      -7.973 -17.547 -13.430  1.00 94.62           C  
ATOM   3445  CD2 LEU A 426      -9.008 -15.766 -14.867  1.00 94.62           C  
ATOM   3446  N   LYS A 427      -4.727 -16.188 -12.734  1.00 96.81           N  
ATOM   3447  CA  LYS A 427      -3.449 -16.156 -13.445  1.00 96.81           C  
ATOM   3448  C   LYS A 427      -3.518 -16.969 -14.727  1.00 96.81           C  
ATOM   3449  CB  LYS A 427      -2.324 -16.672 -12.547  1.00 96.81           C  
ATOM   3450  O   LYS A 427      -4.184 -18.016 -14.773  1.00 96.81           O  
ATOM   3451  CG  LYS A 427      -2.197 -15.938 -11.219  1.00 96.81           C  
ATOM   3452  CD  LYS A 427      -1.143 -16.578 -10.328  1.00 96.81           C  
ATOM   3453  CE  LYS A 427      -1.160 -15.984  -8.930  1.00 96.81           C  
ATOM   3454  NZ  LYS A 427      -0.238 -16.703  -8.000  1.00 96.81           N  
ATOM   3455  N   LEU A 428      -2.848 -16.547 -15.711  1.00 97.31           N  
ATOM   3456  CA  LEU A 428      -2.697 -17.250 -16.984  1.00 97.31           C  
ATOM   3457  C   LEU A 428      -1.354 -17.969 -17.047  1.00 97.31           C  
ATOM   3458  CB  LEU A 428      -2.830 -16.281 -18.156  1.00 97.31           C  
ATOM   3459  O   LEU A 428      -0.309 -17.359 -16.797  1.00 97.31           O  
ATOM   3460  CG  LEU A 428      -2.586 -16.875 -19.547  1.00 97.31           C  
ATOM   3461  CD1 LEU A 428      -3.615 -17.953 -19.859  1.00 97.31           C  
ATOM   3462  CD2 LEU A 428      -2.623 -15.773 -20.609  1.00 97.31           C  
ATOM   3463  N   ILE A 429      -1.425 -19.281 -17.328  1.00 97.94           N  
ATOM   3464  CA  ILE A 429      -0.225 -20.109 -17.438  1.00 97.94           C  
ATOM   3465  C   ILE A 429       0.118 -20.312 -18.922  1.00 97.94           C  
ATOM   3466  CB  ILE A 429      -0.404 -21.469 -16.734  1.00 97.94           C  
ATOM   3467  O   ILE A 429      -0.699 -20.828 -19.688  1.00 97.94           O  
ATOM   3468  CG1 ILE A 429      -0.919 -21.266 -15.312  1.00 97.94           C  
ATOM   3469  CG2 ILE A 429       0.911 -22.250 -16.750  1.00 97.94           C  
ATOM   3470  CD1 ILE A 429       0.031 -20.500 -14.406  1.00 97.94           C  
ATOM   3471  N   MET A 430       1.349 -19.922 -19.312  1.00 97.12           N  
ATOM   3472  CA  MET A 430       1.832 -20.016 -20.688  1.00 97.12           C  
ATOM   3473  C   MET A 430       3.193 -20.703 -20.750  1.00 97.12           C  
ATOM   3474  CB  MET A 430       1.922 -18.625 -21.328  1.00 97.12           C  
ATOM   3475  O   MET A 430       3.809 -20.953 -19.703  1.00 97.12           O  
ATOM   3476  CG  MET A 430       0.616 -17.844 -21.297  1.00 97.12           C  
ATOM   3477  SD  MET A 430       0.792 -16.141 -21.953  1.00 97.12           S  
ATOM   3478  CE  MET A 430       1.898 -15.430 -20.703  1.00 97.12           C  
ATOM   3479  N   GLU A 431       3.568 -21.078 -21.922  1.00 96.75           N  
ATOM   3480  CA  GLU A 431       4.898 -21.656 -22.094  1.00 96.75           C  
ATOM   3481  C   GLU A 431       5.984 -20.609 -21.906  1.00 96.75           C  
ATOM   3482  CB  GLU A 431       5.027 -22.297 -23.484  1.00 96.75           C  
ATOM   3483  O   GLU A 431       5.797 -19.438 -22.266  1.00 96.75           O  
ATOM   3484  CG  GLU A 431       4.859 -21.328 -24.641  1.00 96.75           C  
ATOM   3485  CD  GLU A 431       4.941 -21.984 -26.000  1.00 96.75           C  
ATOM   3486  OE1 GLU A 431       4.781 -21.281 -27.031  1.00 96.75           O  
ATOM   3487  OE2 GLU A 431       5.164 -23.219 -26.047  1.00 96.75           O  
ATOM   3488  N   TYR A 432       7.094 -21.016 -21.297  1.00 95.06           N  
ATOM   3489  CA  TYR A 432       8.273 -20.172 -21.156  1.00 95.06           C  
ATOM   3490  C   TYR A 432       9.258 -20.391 -22.297  1.00 95.06           C  
ATOM   3491  CB  TYR A 432       8.961 -20.438 -19.812  1.00 95.06           C  
ATOM   3492  O   TYR A 432       9.484 -21.531 -22.719  1.00 95.06           O  
ATOM   3493  CG  TYR A 432      10.273 -19.719 -19.656  1.00 95.06           C  
ATOM   3494  CD1 TYR A 432      11.484 -20.375 -19.844  1.00 95.06           C  
ATOM   3495  CD2 TYR A 432      10.312 -18.375 -19.297  1.00 95.06           C  
ATOM   3496  CE1 TYR A 432      12.703 -19.719 -19.703  1.00 95.06           C  
ATOM   3497  CE2 TYR A 432      11.523 -17.703 -19.141  1.00 95.06           C  
ATOM   3498  OH  TYR A 432      13.906 -17.734 -19.203  1.00 95.06           O  
ATOM   3499  CZ  TYR A 432      12.711 -18.391 -19.344  1.00 95.06           C  
ATOM   3500  N   LEU A 433       9.828 -19.375 -22.766  1.00 94.56           N  
ATOM   3501  CA  LEU A 433      10.836 -19.422 -23.812  1.00 94.56           C  
ATOM   3502  C   LEU A 433      12.125 -18.734 -23.375  1.00 94.56           C  
ATOM   3503  CB  LEU A 433      10.305 -18.734 -25.078  1.00 94.56           C  
ATOM   3504  O   LEU A 433      12.125 -17.562 -23.031  1.00 94.56           O  
ATOM   3505  CG  LEU A 433       8.977 -19.266 -25.625  1.00 94.56           C  
ATOM   3506  CD1 LEU A 433       8.508 -18.406 -26.797  1.00 94.56           C  
ATOM   3507  CD2 LEU A 433       9.109 -20.719 -26.047  1.00 94.56           C  
ATOM   3508  N   PRO A 434      13.281 -19.375 -23.469  1.00 93.06           N  
ATOM   3509  CA  PRO A 434      14.547 -18.891 -22.906  1.00 93.06           C  
ATOM   3510  C   PRO A 434      15.086 -17.672 -23.641  1.00 93.06           C  
ATOM   3511  CB  PRO A 434      15.492 -20.078 -23.078  1.00 93.06           C  
ATOM   3512  O   PRO A 434      15.836 -16.875 -23.062  1.00 93.06           O  
ATOM   3513  CG  PRO A 434      14.883 -20.906 -24.172  1.00 93.06           C  
ATOM   3514  CD  PRO A 434      13.383 -20.766 -24.078  1.00 93.06           C  
ATOM   3515  N   TYR A 435      14.727 -17.422 -24.938  1.00 92.75           N  
ATOM   3516  CA  TYR A 435      15.289 -16.312 -25.688  1.00 92.75           C  
ATOM   3517  C   TYR A 435      14.508 -15.023 -25.438  1.00 92.75           C  
ATOM   3518  CB  TYR A 435      15.289 -16.625 -27.188  1.00 92.75           C  
ATOM   3519  O   TYR A 435      14.938 -13.945 -25.844  1.00 92.75           O  
ATOM   3520  CG  TYR A 435      16.266 -17.703 -27.578  1.00 92.75           C  
ATOM   3521  CD1 TYR A 435      17.625 -17.422 -27.734  1.00 92.75           C  
ATOM   3522  CD2 TYR A 435      15.852 -19.016 -27.797  1.00 92.75           C  
ATOM   3523  CE1 TYR A 435      18.531 -18.406 -28.094  1.00 92.75           C  
ATOM   3524  CE2 TYR A 435      16.750 -20.016 -28.156  1.00 92.75           C  
ATOM   3525  OH  TYR A 435      18.984 -20.688 -28.656  1.00 92.75           O  
ATOM   3526  CZ  TYR A 435      18.094 -19.703 -28.297  1.00 92.75           C  
ATOM   3527  N   GLY A 436      13.320 -15.148 -24.828  1.00 95.19           N  
ATOM   3528  CA  GLY A 436      12.539 -13.961 -24.516  1.00 95.19           C  
ATOM   3529  C   GLY A 436      11.914 -13.312 -25.734  1.00 95.19           C  
ATOM   3530  O   GLY A 436      11.430 -14.008 -26.625  1.00 95.19           O  
ATOM   3531  N   SER A 437      11.828 -12.047 -25.719  1.00 97.31           N  
ATOM   3532  CA  SER A 437      11.180 -11.305 -26.797  1.00 97.31           C  
ATOM   3533  C   SER A 437      12.164 -10.969 -27.906  1.00 97.31           C  
ATOM   3534  CB  SER A 437      10.555 -10.016 -26.250  1.00 97.31           C  
ATOM   3535  O   SER A 437      13.375 -10.961 -27.688  1.00 97.31           O  
ATOM   3536  OG  SER A 437      11.555  -9.141 -25.766  1.00 97.31           O  
ATOM   3537  N   LEU A 438      11.617 -10.695 -29.094  1.00 97.81           N  
ATOM   3538  CA  LEU A 438      12.422 -10.336 -30.250  1.00 97.81           C  
ATOM   3539  C   LEU A 438      13.148  -9.016 -30.031  1.00 97.81           C  
ATOM   3540  CB  LEU A 438      11.539 -10.250 -31.500  1.00 97.81           C  
ATOM   3541  O   LEU A 438      14.273  -8.836 -30.500  1.00 97.81           O  
ATOM   3542  CG  LEU A 438      12.273 -10.086 -32.844  1.00 97.81           C  
ATOM   3543  CD1 LEU A 438      13.211 -11.266 -33.062  1.00 97.81           C  
ATOM   3544  CD2 LEU A 438      11.273  -9.953 -33.969  1.00 97.81           C  
ATOM   3545  N   ARG A 439      12.516  -8.055 -29.359  1.00 97.44           N  
ATOM   3546  CA  ARG A 439      13.133  -6.777 -29.031  1.00 97.44           C  
ATOM   3547  C   ARG A 439      14.445  -6.980 -28.281  1.00 97.44           C  
ATOM   3548  CB  ARG A 439      12.188  -5.914 -28.203  1.00 97.44           C  
ATOM   3549  O   ARG A 439      15.492  -6.469 -28.688  1.00 97.44           O  
ATOM   3550  CG  ARG A 439      12.750  -4.551 -27.828  1.00 97.44           C  
ATOM   3551  CD  ARG A 439      11.758  -3.727 -27.031  1.00 97.44           C  
ATOM   3552  NE  ARG A 439      12.352  -2.486 -26.547  1.00 97.44           N  
ATOM   3553  NH1 ARG A 439      10.508  -1.830 -25.328  1.00 97.44           N  
ATOM   3554  NH2 ARG A 439      12.383  -0.517 -25.359  1.00 97.44           N  
ATOM   3555  CZ  ARG A 439      11.742  -1.614 -25.750  1.00 97.44           C  
ATOM   3556  N   ASP A 440      14.516  -7.816 -27.234  1.00 95.56           N  
ATOM   3557  CA  ASP A 440      15.695  -8.070 -26.422  1.00 95.56           C  
ATOM   3558  C   ASP A 440      16.719  -8.922 -27.172  1.00 95.56           C  
ATOM   3559  CB  ASP A 440      15.305  -8.742 -25.109  1.00 95.56           C  
ATOM   3560  O   ASP A 440      17.922  -8.719 -27.031  1.00 95.56           O  
ATOM   3561  CG  ASP A 440      14.453  -7.863 -24.219  1.00 95.56           C  
ATOM   3562  OD1 ASP A 440      14.531  -6.621 -24.328  1.00 95.56           O  
ATOM   3563  OD2 ASP A 440      13.695  -8.422 -23.391  1.00 95.56           O  
ATOM   3564  N   TYR A 441      16.234  -9.812 -28.016  1.00 96.62           N  
ATOM   3565  CA  TYR A 441      17.078 -10.750 -28.750  1.00 96.62           C  
ATOM   3566  C   TYR A 441      17.859 -10.031 -29.844  1.00 96.62           C  
ATOM   3567  CB  TYR A 441      16.219 -11.859 -29.375  1.00 96.62           C  
ATOM   3568  O   TYR A 441      19.078 -10.219 -29.969  1.00 96.62           O  
ATOM   3569  CG  TYR A 441      17.016 -12.906 -30.109  1.00 96.62           C  
ATOM   3570  CD1 TYR A 441      17.125 -12.883 -31.500  1.00 96.62           C  
ATOM   3571  CD2 TYR A 441      17.688 -13.914 -29.422  1.00 96.62           C  
ATOM   3572  CE1 TYR A 441      17.859 -13.844 -32.188  1.00 96.62           C  
ATOM   3573  CE2 TYR A 441      18.422 -14.883 -30.094  1.00 96.62           C  
ATOM   3574  OH  TYR A 441      19.234 -15.797 -32.156  1.00 96.62           O  
ATOM   3575  CZ  TYR A 441      18.500 -14.836 -31.469  1.00 96.62           C  
ATOM   3576  N   LEU A 442      17.234  -9.164 -30.625  1.00 97.69           N  
ATOM   3577  CA  LEU A 442      17.844  -8.500 -31.766  1.00 97.69           C  
ATOM   3578  C   LEU A 442      18.938  -7.527 -31.312  1.00 97.69           C  
ATOM   3579  CB  LEU A 442      16.797  -7.754 -32.594  1.00 97.69           C  
ATOM   3580  O   LEU A 442      19.953  -7.359 -31.984  1.00 97.69           O  
ATOM   3581  CG  LEU A 442      15.844  -8.617 -33.406  1.00 97.69           C  
ATOM   3582  CD1 LEU A 442      14.891  -7.738 -34.219  1.00 97.69           C  
ATOM   3583  CD2 LEU A 442      16.641  -9.539 -34.344  1.00 97.69           C  
ATOM   3584  N   GLN A 443      18.766  -6.914 -30.219  1.00 96.25           N  
ATOM   3585  CA  GLN A 443      19.750  -5.977 -29.672  1.00 96.25           C  
ATOM   3586  C   GLN A 443      21.016  -6.695 -29.266  1.00 96.25           C  
ATOM   3587  CB  GLN A 443      19.156  -5.211 -28.484  1.00 96.25           C  
ATOM   3588  O   GLN A 443      22.125  -6.199 -29.500  1.00 96.25           O  
ATOM   3589  CG  GLN A 443      20.062  -4.086 -27.984  1.00 96.25           C  
ATOM   3590  CD  GLN A 443      19.422  -3.303 -26.844  1.00 96.25           C  
ATOM   3591  NE2 GLN A 443      20.172  -2.350 -26.297  1.00 96.25           N  
ATOM   3592  OE1 GLN A 443      18.281  -3.551 -26.469  1.00 96.25           O  
ATOM   3593  N   LYS A 444      20.969  -7.934 -28.797  1.00 94.69           N  
ATOM   3594  CA  LYS A 444      22.109  -8.688 -28.266  1.00 94.69           C  
ATOM   3595  C   LYS A 444      22.797  -9.492 -29.375  1.00 94.69           C  
ATOM   3596  CB  LYS A 444      21.641  -9.633 -27.156  1.00 94.69           C  
ATOM   3597  O   LYS A 444      23.984  -9.812 -29.250  1.00 94.69           O  
ATOM   3598  CG  LYS A 444      21.156  -8.914 -25.906  1.00 94.69           C  
ATOM   3599  CD  LYS A 444      20.625  -9.898 -24.859  1.00 94.69           C  
ATOM   3600  CE  LYS A 444      20.016  -9.172 -23.672  1.00 94.69           C  
ATOM   3601  NZ  LYS A 444      19.391 -10.133 -22.719  1.00 94.69           N  
ATOM   3602  N   HIS A 445      22.078  -9.852 -30.453  1.00 95.12           N  
ATOM   3603  CA  HIS A 445      22.625 -10.742 -31.469  1.00 95.12           C  
ATOM   3604  C   HIS A 445      22.672 -10.047 -32.844  1.00 95.12           C  
ATOM   3605  CB  HIS A 445      21.797 -12.023 -31.562  1.00 95.12           C  
ATOM   3606  O   HIS A 445      22.344 -10.656 -33.844  1.00 95.12           O  
ATOM   3607  CG  HIS A 445      21.766 -12.812 -30.297  1.00 95.12           C  
ATOM   3608  CD2 HIS A 445      20.953 -12.758 -29.219  1.00 95.12           C  
ATOM   3609  ND1 HIS A 445      22.688 -13.812 -30.031  1.00 95.12           N  
ATOM   3610  CE1 HIS A 445      22.422 -14.328 -28.844  1.00 95.12           C  
ATOM   3611  NE2 HIS A 445      21.375 -13.711 -28.328  1.00 95.12           N  
ATOM   3612  N   LYS A 446      23.000  -8.797 -32.906  1.00 96.06           N  
ATOM   3613  CA  LYS A 446      22.969  -7.953 -34.094  1.00 96.06           C  
ATOM   3614  C   LYS A 446      23.891  -8.484 -35.188  1.00 96.06           C  
ATOM   3615  CB  LYS A 446      23.328  -6.512 -33.750  1.00 96.06           C  
ATOM   3616  O   LYS A 446      23.469  -8.719 -36.312  1.00 96.06           O  
ATOM   3617  CG  LYS A 446      23.328  -5.562 -34.938  1.00 96.06           C  
ATOM   3618  CD  LYS A 446      23.625  -4.133 -34.531  1.00 96.06           C  
ATOM   3619  CE  LYS A 446      23.625  -3.186 -35.719  1.00 96.06           C  
ATOM   3620  NZ  LYS A 446      23.781  -1.762 -35.281  1.00 96.06           N  
ATOM   3621  N   GLU A 447      25.125  -8.906 -34.875  1.00 95.31           N  
ATOM   3622  CA  GLU A 447      26.156  -9.273 -35.844  1.00 95.31           C  
ATOM   3623  C   GLU A 447      25.906 -10.664 -36.406  1.00 95.31           C  
ATOM   3624  CB  GLU A 447      27.547  -9.219 -35.188  1.00 95.31           C  
ATOM   3625  O   GLU A 447      26.312 -10.969 -37.531  1.00 95.31           O  
ATOM   3626  CG  GLU A 447      27.984  -7.809 -34.812  1.00 95.31           C  
ATOM   3627  CD  GLU A 447      29.344  -7.770 -34.156  1.00 95.31           C  
ATOM   3628  OE1 GLU A 447      29.828  -6.664 -33.812  1.00 95.31           O  
ATOM   3629  OE2 GLU A 447      29.953  -8.852 -33.969  1.00 95.31           O  
ATOM   3630  N   ARG A 448      25.125 -11.461 -35.719  1.00 95.38           N  
ATOM   3631  CA  ARG A 448      24.891 -12.844 -36.125  1.00 95.38           C  
ATOM   3632  C   ARG A 448      23.625 -12.969 -36.938  1.00 95.38           C  
ATOM   3633  CB  ARG A 448      24.828 -13.758 -34.906  1.00 95.38           C  
ATOM   3634  O   ARG A 448      23.328 -14.047 -37.500  1.00 95.38           O  
ATOM   3635  CG  ARG A 448      26.109 -13.836 -34.094  1.00 95.38           C  
ATOM   3636  CD  ARG A 448      26.000 -14.797 -32.938  1.00 95.38           C  
ATOM   3637  NE  ARG A 448      27.219 -14.812 -32.125  1.00 95.38           N  
ATOM   3638  NH1 ARG A 448      26.375 -16.234 -30.516  1.00 95.38           N  
ATOM   3639  NH2 ARG A 448      28.531 -15.445 -30.344  1.00 95.38           N  
ATOM   3640  CZ  ARG A 448      27.375 -15.500 -31.000  1.00 95.38           C  
ATOM   3641  N   ILE A 449      22.859 -11.930 -37.062  1.00 97.62           N  
ATOM   3642  CA  ILE A 449      21.578 -11.969 -37.781  1.00 97.62           C  
ATOM   3643  C   ILE A 449      21.703 -11.172 -39.094  1.00 97.62           C  
ATOM   3644  CB  ILE A 449      20.422 -11.422 -36.938  1.00 97.62           C  
ATOM   3645  O   ILE A 449      21.828  -9.945 -39.062  1.00 97.62           O  
ATOM   3646  CG1 ILE A 449      20.172 -12.344 -35.719  1.00 97.62           C  
ATOM   3647  CG2 ILE A 449      19.156 -11.250 -37.750  1.00 97.62           C  
ATOM   3648  CD1 ILE A 449      19.094 -11.844 -34.781  1.00 97.62           C  
ATOM   3649  N   ASP A 450      21.656 -11.883 -40.219  1.00 96.75           N  
ATOM   3650  CA  ASP A 450      21.734 -11.242 -41.531  1.00 96.75           C  
ATOM   3651  C   ASP A 450      20.344 -11.078 -42.156  1.00 96.75           C  
ATOM   3652  CB  ASP A 450      22.625 -12.047 -42.469  1.00 96.75           C  
ATOM   3653  O   ASP A 450      19.328 -11.305 -41.469  1.00 96.75           O  
ATOM   3654  CG  ASP A 450      22.156 -13.477 -42.656  1.00 96.75           C  
ATOM   3655  OD1 ASP A 450      21.062 -13.836 -42.156  1.00 96.75           O  
ATOM   3656  OD2 ASP A 450      22.875 -14.266 -43.312  1.00 96.75           O  
ATOM   3657  N   HIS A 451      20.297 -10.578 -43.375  1.00 97.50           N  
ATOM   3658  CA  HIS A 451      19.031 -10.281 -44.062  1.00 97.50           C  
ATOM   3659  C   HIS A 451      18.234 -11.547 -44.281  1.00 97.50           C  
ATOM   3660  CB  HIS A 451      19.297  -9.562 -45.375  1.00 97.50           C  
ATOM   3661  O   HIS A 451      17.000 -11.523 -44.250  1.00 97.50           O  
ATOM   3662  CG  HIS A 451      19.781  -8.156 -45.219  1.00 97.50           C  
ATOM   3663  CD2 HIS A 451      20.062  -7.438 -44.094  1.00 97.50           C  
ATOM   3664  ND1 HIS A 451      20.016  -7.324 -46.281  1.00 97.50           N  
ATOM   3665  CE1 HIS A 451      20.422  -6.148 -45.844  1.00 97.50           C  
ATOM   3666  NE2 HIS A 451      20.469  -6.191 -44.531  1.00 97.50           N  
ATOM   3667  N   ILE A 452      18.844 -12.656 -44.500  1.00 97.62           N  
ATOM   3668  CA  ILE A 452      18.156 -13.930 -44.750  1.00 97.62           C  
ATOM   3669  C   ILE A 452      17.359 -14.328 -43.500  1.00 97.62           C  
ATOM   3670  CB  ILE A 452      19.156 -15.039 -45.125  1.00 97.62           C  
ATOM   3671  O   ILE A 452      16.188 -14.711 -43.594  1.00 97.62           O  
ATOM   3672  CG1 ILE A 452      19.812 -14.734 -46.469  1.00 97.62           C  
ATOM   3673  CG2 ILE A 452      18.453 -16.406 -45.156  1.00 97.62           C  
ATOM   3674  CD1 ILE A 452      20.859 -15.742 -46.906  1.00 97.62           C  
ATOM   3675  N   LYS A 453      17.953 -14.258 -42.312  1.00 97.94           N  
ATOM   3676  CA  LYS A 453      17.266 -14.570 -41.031  1.00 97.94           C  
ATOM   3677  C   LYS A 453      16.094 -13.633 -40.812  1.00 97.94           C  
ATOM   3678  CB  LYS A 453      18.250 -14.492 -39.875  1.00 97.94           C  
ATOM   3679  O   LYS A 453      15.031 -14.070 -40.344  1.00 97.94           O  
ATOM   3680  CG  LYS A 453      17.656 -14.922 -38.531  1.00 97.94           C  
ATOM   3681  CD  LYS A 453      17.234 -16.391 -38.562  1.00 97.94           C  
ATOM   3682  CE  LYS A 453      18.438 -17.312 -38.719  1.00 97.94           C  
ATOM   3683  NZ  LYS A 453      18.016 -18.750 -38.719  1.00 97.94           N  
ATOM   3684  N   LEU A 454      16.312 -12.305 -41.125  1.00 98.38           N  
ATOM   3685  CA  LEU A 454      15.242 -11.328 -40.969  1.00 98.38           C  
ATOM   3686  C   LEU A 454      14.031 -11.719 -41.812  1.00 98.38           C  
ATOM   3687  CB  LEU A 454      15.727  -9.930 -41.344  1.00 98.38           C  
ATOM   3688  O   LEU A 454      12.898 -11.641 -41.344  1.00 98.38           O  
ATOM   3689  CG  LEU A 454      16.859  -9.344 -40.531  1.00 98.38           C  
ATOM   3690  CD1 LEU A 454      17.266  -7.973 -41.062  1.00 98.38           C  
ATOM   3691  CD2 LEU A 454      16.453  -9.266 -39.062  1.00 98.38           C  
ATOM   3692  N   LEU A 455      14.273 -12.148 -43.000  1.00 98.38           N  
ATOM   3693  CA  LEU A 455      13.188 -12.531 -43.906  1.00 98.38           C  
ATOM   3694  C   LEU A 455      12.516 -13.812 -43.438  1.00 98.38           C  
ATOM   3695  CB  LEU A 455      13.719 -12.711 -45.312  1.00 98.38           C  
ATOM   3696  O   LEU A 455      11.305 -13.984 -43.625  1.00 98.38           O  
ATOM   3697  CG  LEU A 455      14.211 -11.445 -46.031  1.00 98.38           C  
ATOM   3698  CD1 LEU A 455      14.797 -11.789 -47.375  1.00 98.38           C  
ATOM   3699  CD2 LEU A 455      13.078 -10.430 -46.156  1.00 98.38           C  
ATOM   3700  N   GLN A 456      13.211 -14.719 -42.812  1.00 98.44           N  
ATOM   3701  CA  GLN A 456      12.641 -15.930 -42.219  1.00 98.44           C  
ATOM   3702  C   GLN A 456      11.633 -15.594 -41.156  1.00 98.44           C  
ATOM   3703  CB  GLN A 456      13.742 -16.828 -41.688  1.00 98.44           C  
ATOM   3704  O   GLN A 456      10.508 -16.109 -41.156  1.00 98.44           O  
ATOM   3705  CG  GLN A 456      13.234 -18.141 -41.094  1.00 98.44           C  
ATOM   3706  CD  GLN A 456      14.352 -19.000 -40.531  1.00 98.44           C  
ATOM   3707  NE2 GLN A 456      14.008 -20.234 -40.156  1.00 98.44           N  
ATOM   3708  OE1 GLN A 456      15.500 -18.578 -40.438  1.00 98.44           O  
ATOM   3709  N   TYR A 457      12.008 -14.750 -40.219  1.00 98.75           N  
ATOM   3710  CA  TYR A 457      11.109 -14.328 -39.156  1.00 98.75           C  
ATOM   3711  C   TYR A 457       9.906 -13.578 -39.719  1.00 98.75           C  
ATOM   3712  CB  TYR A 457      11.844 -13.438 -38.125  1.00 98.75           C  
ATOM   3713  O   TYR A 457       8.781 -13.742 -39.219  1.00 98.75           O  
ATOM   3714  CG  TYR A 457      12.930 -14.148 -37.375  1.00 98.75           C  
ATOM   3715  CD1 TYR A 457      12.883 -15.531 -37.188  1.00 98.75           C  
ATOM   3716  CD2 TYR A 457      14.008 -13.453 -36.844  1.00 98.75           C  
ATOM   3717  CE1 TYR A 457      13.883 -16.203 -36.469  1.00 98.75           C  
ATOM   3718  CE2 TYR A 457      15.008 -14.109 -36.125  1.00 98.75           C  
ATOM   3719  OH  TYR A 457      15.930 -16.125 -35.250  1.00 98.75           O  
ATOM   3720  CZ  TYR A 457      14.938 -15.477 -35.969  1.00 98.75           C  
ATOM   3721  N   THR A 458      10.156 -12.734 -40.750  1.00 98.81           N  
ATOM   3722  CA  THR A 458       9.102 -11.953 -41.375  1.00 98.81           C  
ATOM   3723  C   THR A 458       7.996 -12.867 -41.906  1.00 98.81           C  
ATOM   3724  CB  THR A 458       9.648 -11.094 -42.531  1.00 98.81           C  
ATOM   3725  O   THR A 458       6.812 -12.617 -41.688  1.00 98.81           O  
ATOM   3726  CG2 THR A 458       8.547 -10.250 -43.156  1.00 98.81           C  
ATOM   3727  OG1 THR A 458      10.664 -10.219 -42.031  1.00 98.81           O  
ATOM   3728  N   SER A 459       8.352 -13.906 -42.562  1.00 98.81           N  
ATOM   3729  CA  SER A 459       7.398 -14.875 -43.094  1.00 98.81           C  
ATOM   3730  C   SER A 459       6.594 -15.531 -41.969  1.00 98.81           C  
ATOM   3731  CB  SER A 459       8.125 -15.938 -43.906  1.00 98.81           C  
ATOM   3732  O   SER A 459       5.391 -15.750 -42.094  1.00 98.81           O  
ATOM   3733  OG  SER A 459       7.211 -16.906 -44.375  1.00 98.81           O  
ATOM   3734  N   GLN A 460       7.172 -15.883 -40.906  1.00 98.81           N  
ATOM   3735  CA  GLN A 460       6.523 -16.516 -39.750  1.00 98.81           C  
ATOM   3736  C   GLN A 460       5.488 -15.594 -39.125  1.00 98.81           C  
ATOM   3737  CB  GLN A 460       7.562 -16.938 -38.719  1.00 98.81           C  
ATOM   3738  O   GLN A 460       4.410 -16.047 -38.750  1.00 98.81           O  
ATOM   3739  CG  GLN A 460       8.516 -18.016 -39.188  1.00 98.81           C  
ATOM   3740  CD  GLN A 460       9.539 -18.406 -38.156  1.00 98.81           C  
ATOM   3741  NE2 GLN A 460      10.531 -19.203 -38.562  1.00 98.81           N  
ATOM   3742  OE1 GLN A 460       9.438 -18.000 -36.969  1.00 98.81           O  
ATOM   3743  N   ILE A 461       5.754 -14.281 -39.031  1.00 98.75           N  
ATOM   3744  CA  ILE A 461       4.801 -13.297 -38.531  1.00 98.75           C  
ATOM   3745  C   ILE A 461       3.562 -13.266 -39.438  1.00 98.75           C  
ATOM   3746  CB  ILE A 461       5.430 -11.891 -38.438  1.00 98.75           C  
ATOM   3747  O   ILE A 461       2.434 -13.258 -38.938  1.00 98.75           O  
ATOM   3748  CG1 ILE A 461       6.594 -11.891 -37.438  1.00 98.75           C  
ATOM   3749  CG2 ILE A 461       4.375 -10.852 -38.062  1.00 98.75           C  
ATOM   3750  CD1 ILE A 461       7.406 -10.602 -37.438  1.00 98.75           C  
ATOM   3751  N   CYS A 462       3.768 -13.336 -40.719  1.00 98.75           N  
ATOM   3752  CA  CYS A 462       2.658 -13.359 -41.688  1.00 98.75           C  
ATOM   3753  C   CYS A 462       1.775 -14.586 -41.438  1.00 98.75           C  
ATOM   3754  CB  CYS A 462       3.178 -13.359 -43.125  1.00 98.75           C  
ATOM   3755  O   CYS A 462       0.549 -14.469 -41.406  1.00 98.75           O  
ATOM   3756  SG  CYS A 462       4.082 -11.859 -43.562  1.00 98.75           S  
ATOM   3757  N   LYS A 463       2.336 -15.719 -41.250  1.00 98.75           N  
ATOM   3758  CA  LYS A 463       1.597 -16.969 -41.062  1.00 98.75           C  
ATOM   3759  C   LYS A 463       0.795 -16.938 -39.750  1.00 98.75           C  
ATOM   3760  CB  LYS A 463       2.551 -18.156 -41.062  1.00 98.75           C  
ATOM   3761  O   LYS A 463      -0.351 -17.391 -39.719  1.00 98.75           O  
ATOM   3762  CG  LYS A 463       3.211 -18.422 -42.406  1.00 98.75           C  
ATOM   3763  CD  LYS A 463       4.238 -19.547 -42.312  1.00 98.75           C  
ATOM   3764  CE  LYS A 463       4.926 -19.781 -43.656  1.00 98.75           C  
ATOM   3765  NZ  LYS A 463       6.012 -20.797 -43.531  1.00 98.75           N  
ATOM   3766  N   GLY A 464       1.382 -16.500 -38.688  1.00 98.75           N  
ATOM   3767  CA  GLY A 464       0.659 -16.328 -37.438  1.00 98.75           C  
ATOM   3768  C   GLY A 464      -0.527 -15.398 -37.531  1.00 98.75           C  
ATOM   3769  O   GLY A 464      -1.625 -15.711 -37.094  1.00 98.75           O  
ATOM   3770  N   MET A 465      -0.309 -14.242 -38.219  1.00 98.50           N  
ATOM   3771  CA  MET A 465      -1.362 -13.242 -38.344  1.00 98.50           C  
ATOM   3772  C   MET A 465      -2.451 -13.727 -39.312  1.00 98.50           C  
ATOM   3773  CB  MET A 465      -0.782 -11.914 -38.875  1.00 98.50           C  
ATOM   3774  O   MET A 465      -3.625 -13.391 -39.125  1.00 98.50           O  
ATOM   3775  CG  MET A 465       0.218 -11.289 -37.906  1.00 98.50           C  
ATOM   3776  SD  MET A 465      -0.465 -11.062 -36.219  1.00 98.50           S  
ATOM   3777  CE  MET A 465      -1.742  -9.820 -36.562  1.00 98.50           C  
ATOM   3778  N   GLU A 466      -2.078 -14.477 -40.344  1.00 98.31           N  
ATOM   3779  CA  GLU A 466      -3.062 -15.078 -41.219  1.00 98.31           C  
ATOM   3780  C   GLU A 466      -4.043 -15.961 -40.438  1.00 98.31           C  
ATOM   3781  CB  GLU A 466      -2.367 -15.898 -42.312  1.00 98.31           C  
ATOM   3782  O   GLU A 466      -5.254 -15.891 -40.688  1.00 98.31           O  
ATOM   3783  CG  GLU A 466      -3.328 -16.594 -43.281  1.00 98.31           C  
ATOM   3784  CD  GLU A 466      -2.631 -17.484 -44.281  1.00 98.31           C  
ATOM   3785  OE1 GLU A 466      -3.309 -18.031 -45.188  1.00 98.31           O  
ATOM   3786  OE2 GLU A 466      -1.393 -17.641 -44.188  1.00 98.31           O  
ATOM   3787  N   TYR A 467      -3.551 -16.766 -39.594  1.00 98.06           N  
ATOM   3788  CA  TYR A 467      -4.383 -17.641 -38.781  1.00 98.06           C  
ATOM   3789  C   TYR A 467      -5.383 -16.828 -37.969  1.00 98.06           C  
ATOM   3790  CB  TYR A 467      -3.512 -18.484 -37.844  1.00 98.06           C  
ATOM   3791  O   TYR A 467      -6.559 -17.172 -37.875  1.00 98.06           O  
ATOM   3792  CG  TYR A 467      -4.297 -19.453 -37.000  1.00 98.06           C  
ATOM   3793  CD1 TYR A 467      -4.602 -19.156 -35.656  1.00 98.06           C  
ATOM   3794  CD2 TYR A 467      -4.734 -20.656 -37.500  1.00 98.06           C  
ATOM   3795  CE1 TYR A 467      -5.320 -20.047 -34.875  1.00 98.06           C  
ATOM   3796  CE2 TYR A 467      -5.461 -21.562 -36.719  1.00 98.06           C  
ATOM   3797  OH  TYR A 467      -6.461 -22.141 -34.656  1.00 98.06           O  
ATOM   3798  CZ  TYR A 467      -5.746 -21.250 -35.406  1.00 98.06           C  
ATOM   3799  N   LEU A 468      -4.996 -15.719 -37.344  1.00 97.81           N  
ATOM   3800  CA  LEU A 468      -5.902 -14.852 -36.594  1.00 97.81           C  
ATOM   3801  C   LEU A 468      -7.027 -14.344 -37.500  1.00 97.81           C  
ATOM   3802  CB  LEU A 468      -5.141 -13.664 -36.000  1.00 97.81           C  
ATOM   3803  O   LEU A 468      -8.188 -14.305 -37.094  1.00 97.81           O  
ATOM   3804  CG  LEU A 468      -4.082 -14.000 -34.938  1.00 97.81           C  
ATOM   3805  CD1 LEU A 468      -3.457 -12.727 -34.406  1.00 97.81           C  
ATOM   3806  CD2 LEU A 468      -4.691 -14.836 -33.844  1.00 97.81           C  
ATOM   3807  N   GLY A 469      -6.648 -13.977 -38.688  1.00 96.88           N  
ATOM   3808  CA  GLY A 469      -7.648 -13.516 -39.656  1.00 96.88           C  
ATOM   3809  C   GLY A 469      -8.711 -14.555 -39.938  1.00 96.88           C  
ATOM   3810  O   GLY A 469      -9.898 -14.234 -40.000  1.00 96.88           O  
ATOM   3811  N   THR A 470      -8.312 -15.781 -40.094  1.00 97.19           N  
ATOM   3812  CA  THR A 470      -9.250 -16.859 -40.406  1.00 97.19           C  
ATOM   3813  C   THR A 470     -10.188 -17.125 -39.250  1.00 97.19           C  
ATOM   3814  CB  THR A 470      -8.500 -18.156 -40.781  1.00 97.19           C  
ATOM   3815  O   THR A 470     -11.328 -17.547 -39.438  1.00 97.19           O  
ATOM   3816  CG2 THR A 470      -7.520 -17.922 -41.938  1.00 97.19           C  
ATOM   3817  OG1 THR A 470      -7.781 -18.625 -39.625  1.00 97.19           O  
ATOM   3818  N   LYS A 471      -9.773 -16.922 -38.000  1.00 96.56           N  
ATOM   3819  CA  LYS A 471     -10.578 -17.141 -36.812  1.00 96.56           C  
ATOM   3820  C   LYS A 471     -11.289 -15.859 -36.375  1.00 96.56           C  
ATOM   3821  CB  LYS A 471      -9.695 -17.641 -35.656  1.00 96.56           C  
ATOM   3822  O   LYS A 471     -11.984 -15.836 -35.375  1.00 96.56           O  
ATOM   3823  CG  LYS A 471      -9.031 -18.984 -35.938  1.00 96.56           C  
ATOM   3824  CD  LYS A 471     -10.062 -20.109 -36.062  1.00 96.56           C  
ATOM   3825  CE  LYS A 471      -9.398 -21.469 -36.219  1.00 96.56           C  
ATOM   3826  NZ  LYS A 471     -10.406 -22.562 -36.344  1.00 96.56           N  
ATOM   3827  N   ARG A 472     -11.062 -14.727 -37.156  1.00 96.81           N  
ATOM   3828  CA  ARG A 472     -11.734 -13.438 -36.969  1.00 96.81           C  
ATOM   3829  C   ARG A 472     -11.367 -12.805 -35.625  1.00 96.81           C  
ATOM   3830  CB  ARG A 472     -13.250 -13.602 -37.094  1.00 96.81           C  
ATOM   3831  O   ARG A 472     -12.250 -12.352 -34.906  1.00 96.81           O  
ATOM   3832  CG  ARG A 472     -13.719 -14.102 -38.438  1.00 96.81           C  
ATOM   3833  CD  ARG A 472     -15.234 -14.055 -38.562  1.00 96.81           C  
ATOM   3834  NE  ARG A 472     -15.742 -12.688 -38.500  1.00 96.81           N  
ATOM   3835  NH1 ARG A 472     -15.172 -12.156 -40.656  1.00 96.81           N  
ATOM   3836  NH2 ARG A 472     -16.188 -10.594 -39.344  1.00 96.81           N  
ATOM   3837  CZ  ARG A 472     -15.703 -11.812 -39.500  1.00 96.81           C  
ATOM   3838  N   TYR A 473     -10.156 -12.766 -35.344  1.00 97.06           N  
ATOM   3839  CA  TYR A 473      -9.586 -12.062 -34.188  1.00 97.06           C  
ATOM   3840  C   TYR A 473      -8.680 -10.930 -34.656  1.00 97.06           C  
ATOM   3841  CB  TYR A 473      -8.797 -13.031 -33.312  1.00 97.06           C  
ATOM   3842  O   TYR A 473      -8.008 -11.039 -35.688  1.00 97.06           O  
ATOM   3843  CG  TYR A 473      -9.672 -14.000 -32.531  1.00 97.06           C  
ATOM   3844  CD1 TYR A 473     -10.516 -13.555 -31.531  1.00 97.06           C  
ATOM   3845  CD2 TYR A 473      -9.641 -15.359 -32.812  1.00 97.06           C  
ATOM   3846  CE1 TYR A 473     -11.320 -14.438 -30.828  1.00 97.06           C  
ATOM   3847  CE2 TYR A 473     -10.445 -16.250 -32.125  1.00 97.06           C  
ATOM   3848  OH  TYR A 473     -12.070 -16.672 -30.422  1.00 97.06           O  
ATOM   3849  CZ  TYR A 473     -11.281 -15.789 -31.125  1.00 97.06           C  
ATOM   3850  N   ILE A 474      -8.633  -9.859 -33.938  1.00 96.94           N  
ATOM   3851  CA  ILE A 474      -7.730  -8.734 -34.125  1.00 96.94           C  
ATOM   3852  C   ILE A 474      -6.766  -8.625 -32.938  1.00 96.94           C  
ATOM   3853  CB  ILE A 474      -8.508  -7.410 -34.312  1.00 96.94           C  
ATOM   3854  O   ILE A 474      -7.195  -8.555 -31.797  1.00 96.94           O  
ATOM   3855  CG1 ILE A 474      -9.594  -7.570 -35.375  1.00 96.94           C  
ATOM   3856  CG2 ILE A 474      -7.555  -6.266 -34.656  1.00 96.94           C  
ATOM   3857  CD1 ILE A 474     -10.648  -6.473 -35.344  1.00 96.94           C  
ATOM   3858  N   HIS A 475      -5.516  -8.570 -33.094  1.00 96.25           N  
ATOM   3859  CA  HIS A 475      -4.512  -8.570 -32.031  1.00 96.25           C  
ATOM   3860  C   HIS A 475      -4.426  -7.203 -31.344  1.00 96.25           C  
ATOM   3861  CB  HIS A 475      -3.145  -8.969 -32.594  1.00 96.25           C  
ATOM   3862  O   HIS A 475      -4.453  -7.113 -30.125  1.00 96.25           O  
ATOM   3863  CG  HIS A 475      -2.131  -9.258 -31.516  1.00 96.25           C  
ATOM   3864  CD2 HIS A 475      -1.681 -10.430 -31.016  1.00 96.25           C  
ATOM   3865  ND1 HIS A 475      -1.453  -8.266 -30.844  1.00 96.25           N  
ATOM   3866  CE1 HIS A 475      -0.628  -8.820 -29.969  1.00 96.25           C  
ATOM   3867  NE2 HIS A 475      -0.747 -10.133 -30.062  1.00 96.25           N  
ATOM   3868  N   ARG A 476      -4.238  -6.008 -32.156  1.00 96.19           N  
ATOM   3869  CA  ARG A 476      -4.227  -4.602 -31.781  1.00 96.19           C  
ATOM   3870  C   ARG A 476      -2.928  -4.234 -31.078  1.00 96.19           C  
ATOM   3871  CB  ARG A 476      -5.422  -4.281 -30.875  1.00 96.19           C  
ATOM   3872  O   ARG A 476      -2.840  -3.189 -30.422  1.00 96.19           O  
ATOM   3873  CG  ARG A 476      -6.762  -4.320 -31.594  1.00 96.19           C  
ATOM   3874  CD  ARG A 476      -7.922  -4.117 -30.625  1.00 96.19           C  
ATOM   3875  NE  ARG A 476      -7.820  -2.840 -29.922  1.00 96.19           N  
ATOM   3876  NH1 ARG A 476      -9.055  -3.514 -28.094  1.00 96.19           N  
ATOM   3877  NH2 ARG A 476      -8.203  -1.387 -28.188  1.00 96.19           N  
ATOM   3878  CZ  ARG A 476      -8.359  -2.584 -28.734  1.00 96.19           C  
ATOM   3879  N   ASP A 477      -1.956  -5.102 -31.031  1.00 95.44           N  
ATOM   3880  CA  ASP A 477      -0.661  -4.816 -30.422  1.00 95.44           C  
ATOM   3881  C   ASP A 477       0.461  -5.562 -31.141  1.00 95.44           C  
ATOM   3882  CB  ASP A 477      -0.675  -5.184 -28.938  1.00 95.44           C  
ATOM   3883  O   ASP A 477       1.307  -6.188 -30.500  1.00 95.44           O  
ATOM   3884  CG  ASP A 477       0.433  -4.508 -28.156  1.00 95.44           C  
ATOM   3885  OD1 ASP A 477       1.130  -3.631 -28.703  1.00 95.44           O  
ATOM   3886  OD2 ASP A 477       0.614  -4.859 -26.969  1.00 95.44           O  
ATOM   3887  N   LEU A 478       0.430  -5.641 -32.438  1.00 97.81           N  
ATOM   3888  CA  LEU A 478       1.520  -6.219 -33.188  1.00 97.81           C  
ATOM   3889  C   LEU A 478       2.762  -5.336 -33.125  1.00 97.81           C  
ATOM   3890  CB  LEU A 478       1.092  -6.410 -34.656  1.00 97.81           C  
ATOM   3891  O   LEU A 478       2.832  -4.305 -33.812  1.00 97.81           O  
ATOM   3892  CG  LEU A 478       2.105  -7.094 -35.594  1.00 97.81           C  
ATOM   3893  CD1 LEU A 478       2.451  -8.484 -35.062  1.00 97.81           C  
ATOM   3894  CD2 LEU A 478       1.564  -7.180 -37.000  1.00 97.81           C  
ATOM   3895  N   ALA A 479       3.764  -5.773 -32.344  1.00 97.75           N  
ATOM   3896  CA  ALA A 479       5.016  -5.059 -32.094  1.00 97.75           C  
ATOM   3897  C   ALA A 479       6.148  -6.027 -31.766  1.00 97.75           C  
ATOM   3898  CB  ALA A 479       4.840  -4.059 -30.938  1.00 97.75           C  
ATOM   3899  O   ALA A 479       5.906  -7.160 -31.344  1.00 97.75           O  
ATOM   3900  N   THR A 480       7.383  -5.621 -31.984  1.00 98.25           N  
ATOM   3901  CA  THR A 480       8.555  -6.469 -31.797  1.00 98.25           C  
ATOM   3902  C   THR A 480       8.688  -6.883 -30.328  1.00 98.25           C  
ATOM   3903  CB  THR A 480       9.844  -5.758 -32.250  1.00 98.25           C  
ATOM   3904  O   THR A 480       9.211  -7.957 -30.031  1.00 98.25           O  
ATOM   3905  CG2 THR A 480       9.844  -5.543 -33.750  1.00 98.25           C  
ATOM   3906  OG1 THR A 480       9.930  -4.484 -31.594  1.00 98.25           O  
ATOM   3907  N   ARG A 481       8.148  -6.094 -29.375  1.00 97.38           N  
ATOM   3908  CA  ARG A 481       8.258  -6.367 -27.938  1.00 97.38           C  
ATOM   3909  C   ARG A 481       7.359  -7.535 -27.547  1.00 97.38           C  
ATOM   3910  CB  ARG A 481       7.891  -5.121 -27.125  1.00 97.38           C  
ATOM   3911  O   ARG A 481       7.520  -8.102 -26.453  1.00 97.38           O  
ATOM   3912  CG  ARG A 481       6.449  -4.672 -27.312  1.00 97.38           C  
ATOM   3913  CD  ARG A 481       6.180  -3.355 -26.594  1.00 97.38           C  
ATOM   3914  NE  ARG A 481       4.785  -2.947 -26.719  1.00 97.38           N  
ATOM   3915  NH1 ARG A 481       5.047  -1.979 -28.797  1.00 97.38           N  
ATOM   3916  NH2 ARG A 481       2.992  -1.979 -27.781  1.00 97.38           N  
ATOM   3917  CZ  ARG A 481       4.277  -2.303 -27.766  1.00 97.38           C  
ATOM   3918  N   ASN A 482       6.465  -7.961 -28.453  1.00 96.38           N  
ATOM   3919  CA  ASN A 482       5.531  -9.039 -28.141  1.00 96.38           C  
ATOM   3920  C   ASN A 482       5.801 -10.281 -28.984  1.00 96.38           C  
ATOM   3921  CB  ASN A 482       4.086  -8.562 -28.328  1.00 96.38           C  
ATOM   3922  O   ASN A 482       5.047 -11.250 -28.922  1.00 96.38           O  
ATOM   3923  CG  ASN A 482       3.709  -7.445 -27.391  1.00 96.38           C  
ATOM   3924  ND2 ASN A 482       2.803  -6.578 -27.828  1.00 96.38           N  
ATOM   3925  OD1 ASN A 482       4.227  -7.355 -26.266  1.00 96.38           O  
ATOM   3926  N   ILE A 483       6.758 -10.227 -29.938  1.00 98.31           N  
ATOM   3927  CA  ILE A 483       7.219 -11.406 -30.656  1.00 98.31           C  
ATOM   3928  C   ILE A 483       8.211 -12.188 -29.797  1.00 98.31           C  
ATOM   3929  CB  ILE A 483       7.871 -11.023 -32.000  1.00 98.31           C  
ATOM   3930  O   ILE A 483       9.266 -11.672 -29.438  1.00 98.31           O  
ATOM   3931  CG1 ILE A 483       6.938 -10.102 -32.812  1.00 98.31           C  
ATOM   3932  CG2 ILE A 483       8.227 -12.273 -32.812  1.00 98.31           C  
ATOM   3933  CD1 ILE A 483       5.598 -10.734 -33.156  1.00 98.31           C  
ATOM   3934  N   LEU A 484       7.887 -13.461 -29.422  1.00 97.88           N  
ATOM   3935  CA  LEU A 484       8.703 -14.305 -28.562  1.00 97.88           C  
ATOM   3936  C   LEU A 484       9.555 -15.266 -29.391  1.00 97.88           C  
ATOM   3937  CB  LEU A 484       7.820 -15.086 -27.594  1.00 97.88           C  
ATOM   3938  O   LEU A 484       9.039 -15.969 -30.250  1.00 97.88           O  
ATOM   3939  CG  LEU A 484       6.895 -14.258 -26.703  1.00 97.88           C  
ATOM   3940  CD1 LEU A 484       6.016 -15.180 -25.859  1.00 97.88           C  
ATOM   3941  CD2 LEU A 484       7.707 -13.328 -25.812  1.00 97.88           C  
ATOM   3942  N   VAL A 485      10.734 -15.312 -29.094  1.00 97.88           N  
ATOM   3943  CA  VAL A 485      11.672 -16.156 -29.828  1.00 97.88           C  
ATOM   3944  C   VAL A 485      11.719 -17.547 -29.203  1.00 97.88           C  
ATOM   3945  CB  VAL A 485      13.086 -15.539 -29.859  1.00 97.88           C  
ATOM   3946  O   VAL A 485      12.203 -17.719 -28.094  1.00 97.88           O  
ATOM   3947  CG1 VAL A 485      14.039 -16.406 -30.688  1.00 97.88           C  
ATOM   3948  CG2 VAL A 485      13.039 -14.117 -30.422  1.00 97.88           C  
ATOM   3949  N   GLU A 486      11.234 -18.547 -29.953  1.00 97.25           N  
ATOM   3950  CA  GLU A 486      11.242 -19.938 -29.500  1.00 97.25           C  
ATOM   3951  C   GLU A 486      12.617 -20.562 -29.672  1.00 97.25           C  
ATOM   3952  CB  GLU A 486      10.188 -20.750 -30.250  1.00 97.25           C  
ATOM   3953  O   GLU A 486      13.156 -21.172 -28.734  1.00 97.25           O  
ATOM   3954  CG  GLU A 486      10.164 -22.219 -29.859  1.00 97.25           C  
ATOM   3955  CD  GLU A 486       9.133 -23.031 -30.625  1.00 97.25           C  
ATOM   3956  OE1 GLU A 486       8.750 -24.125 -30.156  1.00 97.25           O  
ATOM   3957  OE2 GLU A 486       8.703 -22.562 -31.703  1.00 97.25           O  
ATOM   3958  N   ASN A 487      13.203 -20.453 -30.781  1.00 95.50           N  
ATOM   3959  CA  ASN A 487      14.570 -20.828 -31.125  1.00 95.50           C  
ATOM   3960  C   ASN A 487      15.125 -19.953 -32.250  1.00 95.50           C  
ATOM   3961  CB  ASN A 487      14.648 -22.312 -31.516  1.00 95.50           C  
ATOM   3962  O   ASN A 487      14.461 -19.031 -32.719  1.00 95.50           O  
ATOM   3963  CG  ASN A 487      13.742 -22.641 -32.688  1.00 95.50           C  
ATOM   3964  ND2 ASN A 487      12.719 -23.453 -32.438  1.00 95.50           N  
ATOM   3965  OD1 ASN A 487      13.969 -22.188 -33.812  1.00 95.50           O  
ATOM   3966  N   GLU A 488      16.328 -20.219 -32.719  1.00 96.44           N  
ATOM   3967  CA  GLU A 488      16.984 -19.359 -33.688  1.00 96.44           C  
ATOM   3968  C   GLU A 488      16.266 -19.359 -35.031  1.00 96.44           C  
ATOM   3969  CB  GLU A 488      18.453 -19.781 -33.875  1.00 96.44           C  
ATOM   3970  O   GLU A 488      16.453 -18.453 -35.844  1.00 96.44           O  
ATOM   3971  CG  GLU A 488      19.312 -19.578 -32.625  1.00 96.44           C  
ATOM   3972  CD  GLU A 488      20.766 -19.969 -32.844  1.00 96.44           C  
ATOM   3973  OE1 GLU A 488      21.578 -19.828 -31.906  1.00 96.44           O  
ATOM   3974  OE2 GLU A 488      21.094 -20.422 -33.969  1.00 96.44           O  
ATOM   3975  N   ASN A 489      15.398 -20.312 -35.219  1.00 97.38           N  
ATOM   3976  CA  ASN A 489      14.773 -20.422 -36.531  1.00 97.38           C  
ATOM   3977  C   ASN A 489      13.258 -20.266 -36.469  1.00 97.38           C  
ATOM   3978  CB  ASN A 489      15.125 -21.766 -37.188  1.00 97.38           C  
ATOM   3979  O   ASN A 489      12.570 -20.312 -37.469  1.00 97.38           O  
ATOM   3980  CG  ASN A 489      16.609 -21.906 -37.469  1.00 97.38           C  
ATOM   3981  ND2 ASN A 489      17.156 -23.094 -37.188  1.00 97.38           N  
ATOM   3982  OD1 ASN A 489      17.266 -20.969 -37.938  1.00 97.38           O  
ATOM   3983  N   ARG A 490      12.672 -20.078 -35.281  1.00 98.25           N  
ATOM   3984  CA  ARG A 490      11.227 -20.000 -35.125  1.00 98.25           C  
ATOM   3985  C   ARG A 490      10.844 -19.016 -34.031  1.00 98.25           C  
ATOM   3986  CB  ARG A 490      10.641 -21.375 -34.844  1.00 98.25           C  
ATOM   3987  O   ARG A 490      11.430 -19.016 -32.969  1.00 98.25           O  
ATOM   3988  CG  ARG A 490       9.125 -21.422 -34.812  1.00 98.25           C  
ATOM   3989  CD  ARG A 490       8.594 -22.812 -34.531  1.00 98.25           C  
ATOM   3990  NE  ARG A 490       9.070 -23.781 -35.500  1.00 98.25           N  
ATOM   3991  NH1 ARG A 490       7.266 -23.531 -36.938  1.00 98.25           N  
ATOM   3992  NH2 ARG A 490       8.945 -25.000 -37.469  1.00 98.25           N  
ATOM   3993  CZ  ARG A 490       8.430 -24.109 -36.625  1.00 98.25           C  
ATOM   3994  N   VAL A 491       9.875 -18.141 -34.344  1.00 98.62           N  
ATOM   3995  CA  VAL A 491       9.352 -17.172 -33.375  1.00 98.62           C  
ATOM   3996  C   VAL A 491       7.844 -17.359 -33.219  1.00 98.62           C  
ATOM   3997  CB  VAL A 491       9.664 -15.727 -33.812  1.00 98.62           C  
ATOM   3998  O   VAL A 491       7.207 -18.031 -34.031  1.00 98.62           O  
ATOM   3999  CG1 VAL A 491      11.172 -15.508 -33.938  1.00 98.62           C  
ATOM   4000  CG2 VAL A 491       8.969 -15.391 -35.125  1.00 98.62           C  
ATOM   4001  N   LYS A 492       7.246 -16.828 -32.156  1.00 98.62           N  
ATOM   4002  CA  LYS A 492       5.820 -16.906 -31.844  1.00 98.62           C  
ATOM   4003  C   LYS A 492       5.273 -15.523 -31.469  1.00 98.62           C  
ATOM   4004  CB  LYS A 492       5.559 -17.891 -30.703  1.00 98.62           C  
ATOM   4005  O   LYS A 492       5.996 -14.688 -30.938  1.00 98.62           O  
ATOM   4006  CG  LYS A 492       5.973 -19.312 -31.016  1.00 98.62           C  
ATOM   4007  CD  LYS A 492       5.641 -20.266 -29.859  1.00 98.62           C  
ATOM   4008  CE  LYS A 492       6.016 -21.703 -30.203  1.00 98.62           C  
ATOM   4009  NZ  LYS A 492       5.648 -22.625 -29.094  1.00 98.62           N  
ATOM   4010  N   ILE A 493       4.051 -15.297 -31.797  1.00 98.38           N  
ATOM   4011  CA  ILE A 493       3.348 -14.078 -31.391  1.00 98.38           C  
ATOM   4012  C   ILE A 493       2.703 -14.273 -30.031  1.00 98.38           C  
ATOM   4013  CB  ILE A 493       2.277 -13.688 -32.438  1.00 98.38           C  
ATOM   4014  O   ILE A 493       1.989 -15.258 -29.797  1.00 98.38           O  
ATOM   4015  CG1 ILE A 493       2.914 -13.539 -33.844  1.00 98.38           C  
ATOM   4016  CG2 ILE A 493       1.571 -12.391 -32.031  1.00 98.38           C  
ATOM   4017  CD1 ILE A 493       1.903 -13.414 -34.969  1.00 98.38           C  
ATOM   4018  N   GLY A 494       2.973 -13.375 -29.125  1.00 97.00           N  
ATOM   4019  CA  GLY A 494       2.412 -13.398 -27.781  1.00 97.00           C  
ATOM   4020  C   GLY A 494       1.685 -12.117 -27.422  1.00 97.00           C  
ATOM   4021  O   GLY A 494       1.217 -11.391 -28.297  1.00 97.00           O  
ATOM   4022  N   ASP A 495       1.296 -11.945 -26.109  1.00 93.00           N  
ATOM   4023  CA  ASP A 495       0.647 -10.805 -25.469  1.00 93.00           C  
ATOM   4024  C   ASP A 495      -0.697 -10.500 -26.125  1.00 93.00           C  
ATOM   4025  CB  ASP A 495       1.552  -9.570 -25.531  1.00 93.00           C  
ATOM   4026  O   ASP A 495      -0.815  -9.539 -26.891  1.00 93.00           O  
ATOM   4027  CG  ASP A 495       1.107  -8.469 -24.578  1.00 93.00           C  
ATOM   4028  OD1 ASP A 495       0.079  -8.633 -23.891  1.00 93.00           O  
ATOM   4029  OD2 ASP A 495       1.789  -7.418 -24.531  1.00 93.00           O  
ATOM   4030  N   PHE A 496      -1.678 -11.141 -25.797  1.00 95.12           N  
ATOM   4031  CA  PHE A 496      -3.023 -11.031 -26.344  1.00 95.12           C  
ATOM   4032  C   PHE A 496      -3.922 -10.219 -25.422  1.00 95.12           C  
ATOM   4033  CB  PHE A 496      -3.627 -12.414 -26.594  1.00 95.12           C  
ATOM   4034  O   PHE A 496      -5.137 -10.414 -25.406  1.00 95.12           O  
ATOM   4035  CG  PHE A 496      -2.936 -13.195 -27.672  1.00 95.12           C  
ATOM   4036  CD1 PHE A 496      -3.344 -13.094 -29.000  1.00 95.12           C  
ATOM   4037  CD2 PHE A 496      -1.874 -14.039 -27.359  1.00 95.12           C  
ATOM   4038  CE1 PHE A 496      -2.705 -13.820 -30.000  1.00 95.12           C  
ATOM   4039  CE2 PHE A 496      -1.231 -14.766 -28.359  1.00 95.12           C  
ATOM   4040  CZ  PHE A 496      -1.648 -14.656 -29.672  1.00 95.12           C  
ATOM   4041  N   GLY A 497      -3.402  -9.375 -24.609  1.00 93.25           N  
ATOM   4042  CA  GLY A 497      -4.125  -8.578 -23.625  1.00 93.25           C  
ATOM   4043  C   GLY A 497      -5.102  -7.602 -24.266  1.00 93.25           C  
ATOM   4044  O   GLY A 497      -6.125  -7.266 -23.656  1.00 93.25           O  
ATOM   4045  N   LEU A 498      -4.895  -7.102 -25.500  1.00 93.69           N  
ATOM   4046  CA  LEU A 498      -5.750  -6.137 -26.188  1.00 93.69           C  
ATOM   4047  C   LEU A 498      -6.562  -6.812 -27.281  1.00 93.69           C  
ATOM   4048  CB  LEU A 498      -4.914  -5.000 -26.781  1.00 93.69           C  
ATOM   4049  O   LEU A 498      -7.273  -6.145 -28.031  1.00 93.69           O  
ATOM   4050  CG  LEU A 498      -4.191  -4.098 -25.781  1.00 93.69           C  
ATOM   4051  CD1 LEU A 498      -3.385  -3.033 -26.516  1.00 93.69           C  
ATOM   4052  CD2 LEU A 498      -5.188  -3.457 -24.812  1.00 93.69           C  
ATOM   4053  N   THR A 499      -6.457  -8.133 -27.453  1.00 94.94           N  
ATOM   4054  CA  THR A 499      -7.102  -8.875 -28.531  1.00 94.94           C  
ATOM   4055  C   THR A 499      -8.617  -8.875 -28.359  1.00 94.94           C  
ATOM   4056  CB  THR A 499      -6.590 -10.328 -28.594  1.00 94.94           C  
ATOM   4057  O   THR A 499      -9.117  -9.016 -27.234  1.00 94.94           O  
ATOM   4058  CG2 THR A 499      -7.270 -11.102 -29.719  1.00 94.94           C  
ATOM   4059  OG1 THR A 499      -5.176 -10.320 -28.828  1.00 94.94           O  
ATOM   4060  N   LYS A 500      -9.367  -8.648 -29.422  1.00 94.00           N  
ATOM   4061  CA  LYS A 500     -10.820  -8.641 -29.422  1.00 94.00           C  
ATOM   4062  C   LYS A 500     -11.375  -9.570 -30.500  1.00 94.00           C  
ATOM   4063  CB  LYS A 500     -11.352  -7.223 -29.641  1.00 94.00           C  
ATOM   4064  O   LYS A 500     -10.664  -9.938 -31.438  1.00 94.00           O  
ATOM   4065  CG  LYS A 500     -10.938  -6.242 -28.547  1.00 94.00           C  
ATOM   4066  CD  LYS A 500     -11.617  -6.555 -27.219  1.00 94.00           C  
ATOM   4067  CE  LYS A 500     -11.242  -5.547 -26.141  1.00 94.00           C  
ATOM   4068  NZ  LYS A 500     -11.914  -5.844 -24.844  1.00 94.00           N  
ATOM   4069  N   VAL A 501     -12.648  -9.961 -30.297  1.00 94.00           N  
ATOM   4070  CA  VAL A 501     -13.375 -10.805 -31.250  1.00 94.00           C  
ATOM   4071  C   VAL A 501     -14.039  -9.930 -32.312  1.00 94.00           C  
ATOM   4072  CB  VAL A 501     -14.438 -11.672 -30.547  1.00 94.00           C  
ATOM   4073  O   VAL A 501     -14.664  -8.922 -32.000  1.00 94.00           O  
ATOM   4074  CG1 VAL A 501     -15.477 -10.797 -29.844  1.00 94.00           C  
ATOM   4075  CG2 VAL A 501     -15.109 -12.609 -31.531  1.00 94.00           C  
ATOM   4076  N   LEU A 502     -13.781 -10.250 -33.594  1.00 94.38           N  
ATOM   4077  CA  LEU A 502     -14.453  -9.602 -34.719  1.00 94.38           C  
ATOM   4078  C   LEU A 502     -15.852 -10.180 -34.906  1.00 94.38           C  
ATOM   4079  CB  LEU A 502     -13.641  -9.766 -36.000  1.00 94.38           C  
ATOM   4080  O   LEU A 502     -16.000 -11.375 -35.156  1.00 94.38           O  
ATOM   4081  CG  LEU A 502     -14.141  -8.984 -37.219  1.00 94.38           C  
ATOM   4082  CD1 LEU A 502     -14.117  -7.488 -36.938  1.00 94.38           C  
ATOM   4083  CD2 LEU A 502     -13.297  -9.320 -38.438  1.00 94.38           C  
ATOM   4084  N   PRO A 503     -16.891  -9.336 -34.906  1.00 93.31           N  
ATOM   4085  CA  PRO A 503     -18.250  -9.828 -35.094  1.00 93.31           C  
ATOM   4086  C   PRO A 503     -18.453 -10.453 -36.500  1.00 93.31           C  
ATOM   4087  CB  PRO A 503     -19.109  -8.570 -34.938  1.00 93.31           C  
ATOM   4088  O   PRO A 503     -17.828 -10.039 -37.469  1.00 93.31           O  
ATOM   4089  CG  PRO A 503     -18.234  -7.602 -34.219  1.00 93.31           C  
ATOM   4090  CD  PRO A 503     -16.812  -7.887 -34.594  1.00 93.31           C  
ATOM   4091  N   GLN A 504     -19.406 -11.398 -36.562  1.00 92.81           N  
ATOM   4092  CA  GLN A 504     -19.656 -12.125 -37.781  1.00 92.81           C  
ATOM   4093  C   GLN A 504     -20.391 -11.242 -38.812  1.00 92.81           C  
ATOM   4094  CB  GLN A 504     -20.469 -13.391 -37.531  1.00 92.81           C  
ATOM   4095  O   GLN A 504     -20.125 -11.312 -40.000  1.00 92.81           O  
ATOM   4096  CG  GLN A 504     -20.625 -14.297 -38.719  1.00 92.81           C  
ATOM   4097  CD  GLN A 504     -19.297 -14.844 -39.219  1.00 92.81           C  
ATOM   4098  NE2 GLN A 504     -19.281 -15.312 -40.469  1.00 92.81           N  
ATOM   4099  OE1 GLN A 504     -18.297 -14.844 -38.500  1.00 92.81           O  
ATOM   4100  N   ASP A 505     -21.219 -10.352 -38.281  1.00 93.19           N  
ATOM   4101  CA  ASP A 505     -22.078  -9.555 -39.156  1.00 93.19           C  
ATOM   4102  C   ASP A 505     -21.406  -8.242 -39.531  1.00 93.19           C  
ATOM   4103  CB  ASP A 505     -23.422  -9.281 -38.469  1.00 93.19           C  
ATOM   4104  O   ASP A 505     -21.984  -7.426 -40.250  1.00 93.19           O  
ATOM   4105  CG  ASP A 505     -23.266  -8.586 -37.125  1.00 93.19           C  
ATOM   4106  OD1 ASP A 505     -22.234  -8.797 -36.438  1.00 93.19           O  
ATOM   4107  OD2 ASP A 505     -24.172  -7.836 -36.719  1.00 93.19           O  
ATOM   4108  N   LYS A 506     -20.219  -7.969 -38.969  1.00 93.19           N  
ATOM   4109  CA  LYS A 506     -19.484  -6.738 -39.219  1.00 93.19           C  
ATOM   4110  C   LYS A 506     -18.062  -7.043 -39.688  1.00 93.19           C  
ATOM   4111  CB  LYS A 506     -19.453  -5.840 -38.000  1.00 93.19           C  
ATOM   4112  O   LYS A 506     -17.516  -8.086 -39.344  1.00 93.19           O  
ATOM   4113  CG  LYS A 506     -20.828  -5.395 -37.531  1.00 93.19           C  
ATOM   4114  CD  LYS A 506     -20.734  -4.492 -36.281  1.00 93.19           C  
ATOM   4115  CE  LYS A 506     -22.109  -4.125 -35.750  1.00 93.19           C  
ATOM   4116  NZ  LYS A 506     -22.016  -3.316 -34.500  1.00 93.19           N  
ATOM   4117  N   GLU A 507     -17.500  -6.082 -40.469  1.00 93.75           N  
ATOM   4118  CA  GLU A 507     -16.141  -6.246 -40.969  1.00 93.75           C  
ATOM   4119  C   GLU A 507     -15.117  -5.523 -40.125  1.00 93.75           C  
ATOM   4120  CB  GLU A 507     -16.062  -5.730 -42.438  1.00 93.75           C  
ATOM   4121  O   GLU A 507     -13.930  -5.484 -40.438  1.00 93.75           O  
ATOM   4122  CG  GLU A 507     -16.875  -6.559 -43.406  1.00 93.75           C  
ATOM   4123  CD  GLU A 507     -16.688  -6.102 -44.844  1.00 93.75           C  
ATOM   4124  OE1 GLU A 507     -17.219  -6.773 -45.781  1.00 93.75           O  
ATOM   4125  OE2 GLU A 507     -16.016  -5.070 -45.062  1.00 93.75           O  
ATOM   4126  N   TYR A 508     -15.602  -4.887 -39.125  1.00 95.94           N  
ATOM   4127  CA  TYR A 508     -14.703  -4.176 -38.219  1.00 95.94           C  
ATOM   4128  C   TYR A 508     -15.203  -4.227 -36.781  1.00 95.94           C  
ATOM   4129  CB  TYR A 508     -14.539  -2.717 -38.656  1.00 95.94           C  
ATOM   4130  O   TYR A 508     -16.344  -4.629 -36.531  1.00 95.94           O  
ATOM   4131  CG  TYR A 508     -15.820  -1.916 -38.594  1.00 95.94           C  
ATOM   4132  CD1 TYR A 508     -16.656  -1.813 -39.688  1.00 95.94           C  
ATOM   4133  CD2 TYR A 508     -16.188  -1.260 -37.438  1.00 95.94           C  
ATOM   4134  CE1 TYR A 508     -17.844  -1.074 -39.625  1.00 95.94           C  
ATOM   4135  CE2 TYR A 508     -17.359  -0.518 -37.344  1.00 95.94           C  
ATOM   4136  OH  TYR A 508     -19.344   0.302 -38.406  1.00 95.94           O  
ATOM   4137  CZ  TYR A 508     -18.172  -0.431 -38.469  1.00 95.94           C  
ATOM   4138  N   TYR A 509     -14.359  -3.975 -35.781  1.00 95.06           N  
ATOM   4139  CA  TYR A 509     -14.656  -3.826 -34.375  1.00 95.06           C  
ATOM   4140  C   TYR A 509     -14.328  -2.418 -33.875  1.00 95.06           C  
ATOM   4141  CB  TYR A 509     -13.875  -4.855 -33.531  1.00 95.06           C  
ATOM   4142  O   TYR A 509     -13.219  -1.928 -34.094  1.00 95.06           O  
ATOM   4143  CG  TYR A 509     -14.078  -4.723 -32.062  1.00 95.06           C  
ATOM   4144  CD1 TYR A 509     -13.172  -4.016 -31.266  1.00 95.06           C  
ATOM   4145  CD2 TYR A 509     -15.180  -5.301 -31.438  1.00 95.06           C  
ATOM   4146  CE1 TYR A 509     -13.359  -3.891 -29.891  1.00 95.06           C  
ATOM   4147  CE2 TYR A 509     -15.375  -5.184 -30.062  1.00 95.06           C  
ATOM   4148  OH  TYR A 509     -14.641  -4.355 -27.938  1.00 95.06           O  
ATOM   4149  CZ  TYR A 509     -14.461  -4.477 -29.297  1.00 95.06           C  
ATOM   4150  N   LYS A 510     -15.281  -1.761 -33.281  1.00 93.62           N  
ATOM   4151  CA  LYS A 510     -15.086  -0.417 -32.750  1.00 93.62           C  
ATOM   4152  C   LYS A 510     -14.789  -0.458 -31.250  1.00 93.62           C  
ATOM   4153  CB  LYS A 510     -16.312   0.457 -33.031  1.00 93.62           C  
ATOM   4154  O   LYS A 510     -15.594  -0.969 -30.469  1.00 93.62           O  
ATOM   4155  CG  LYS A 510     -16.125   1.918 -32.625  1.00 93.62           C  
ATOM   4156  CD  LYS A 510     -17.312   2.766 -33.094  1.00 93.62           C  
ATOM   4157  CE  LYS A 510     -17.094   4.238 -32.750  1.00 93.62           C  
ATOM   4158  NZ  LYS A 510     -18.188   5.094 -33.312  1.00 93.62           N  
ATOM   4159  N   VAL A 511     -13.672   0.083 -30.828  1.00 90.25           N  
ATOM   4160  CA  VAL A 511     -13.289   0.141 -29.422  1.00 90.25           C  
ATOM   4161  C   VAL A 511     -14.078   1.241 -28.703  1.00 90.25           C  
ATOM   4162  CB  VAL A 511     -11.773   0.383 -29.250  1.00 90.25           C  
ATOM   4163  O   VAL A 511     -14.117   2.383 -29.172  1.00 90.25           O  
ATOM   4164  CG1 VAL A 511     -11.406   0.562 -27.781  1.00 90.25           C  
ATOM   4165  CG2 VAL A 511     -10.977  -0.770 -29.875  1.00 90.25           C  
ATOM   4166  N   LYS A 512     -14.688   0.950 -27.547  1.00 86.50           N  
ATOM   4167  CA  LYS A 512     -15.508   1.891 -26.797  1.00 86.50           C  
ATOM   4168  C   LYS A 512     -14.922   2.152 -25.406  1.00 86.50           C  
ATOM   4169  CB  LYS A 512     -16.938   1.365 -26.656  1.00 86.50           C  
ATOM   4170  O   LYS A 512     -15.453   2.969 -24.641  1.00 86.50           O  
ATOM   4171  CG  LYS A 512     -17.656   1.193 -28.000  1.00 86.50           C  
ATOM   4172  CD  LYS A 512     -19.078   0.679 -27.797  1.00 86.50           C  
ATOM   4173  CE  LYS A 512     -19.781   0.470 -29.141  1.00 86.50           C  
ATOM   4174  NZ  LYS A 512     -21.172  -0.068 -28.953  1.00 86.50           N  
ATOM   4175  N   GLU A 513     -13.977   1.479 -25.031  1.00 83.31           N  
ATOM   4176  CA  GLU A 513     -13.352   1.628 -23.719  1.00 83.31           C  
ATOM   4177  C   GLU A 513     -12.047   2.420 -23.812  1.00 83.31           C  
ATOM   4178  CB  GLU A 513     -13.086   0.257 -23.094  1.00 83.31           C  
ATOM   4179  O   GLU A 513     -11.172   2.094 -24.609  1.00 83.31           O  
ATOM   4180  CG  GLU A 513     -14.336  -0.586 -22.906  1.00 83.31           C  
ATOM   4181  CD  GLU A 513     -14.039  -2.008 -22.453  1.00 83.31           C  
ATOM   4182  OE1 GLU A 513     -14.992  -2.820 -22.344  1.00 83.31           O  
ATOM   4183  OE2 GLU A 513     -12.852  -2.312 -22.203  1.00 83.31           O  
ATOM   4184  N   PRO A 514     -11.930   3.500 -23.031  1.00 80.81           N  
ATOM   4185  CA  PRO A 514     -10.672   4.250 -23.016  1.00 80.81           C  
ATOM   4186  C   PRO A 514      -9.539   3.488 -22.328  1.00 80.81           C  
ATOM   4187  CB  PRO A 514     -11.023   5.520 -22.234  1.00 80.81           C  
ATOM   4188  O   PRO A 514      -9.773   2.443 -21.719  1.00 80.81           O  
ATOM   4189  CG  PRO A 514     -12.094   5.098 -21.281  1.00 80.81           C  
ATOM   4190  CD  PRO A 514     -12.922   4.027 -21.938  1.00 80.81           C  
ATOM   4191  N   GLY A 515      -8.281   3.951 -22.500  1.00 76.88           N  
ATOM   4192  CA  GLY A 515      -7.102   3.365 -21.875  1.00 76.88           C  
ATOM   4193  C   GLY A 515      -5.840   3.596 -22.688  1.00 76.88           C  
ATOM   4194  O   GLY A 515      -5.891   4.125 -23.797  1.00 76.88           O  
ATOM   4195  N   GLU A 516      -4.703   3.180 -22.109  1.00 78.25           N  
ATOM   4196  CA  GLU A 516      -3.426   3.336 -22.797  1.00 78.25           C  
ATOM   4197  C   GLU A 516      -3.291   2.342 -23.953  1.00 78.25           C  
ATOM   4198  CB  GLU A 516      -2.262   3.168 -21.828  1.00 78.25           C  
ATOM   4199  O   GLU A 516      -3.594   1.158 -23.797  1.00 78.25           O  
ATOM   4200  CG  GLU A 516      -2.135   4.305 -20.812  1.00 78.25           C  
ATOM   4201  CD  GLU A 516      -0.933   4.160 -19.906  1.00 78.25           C  
ATOM   4202  OE1 GLU A 516      -0.700   5.055 -19.062  1.00 78.25           O  
ATOM   4203  OE2 GLU A 516      -0.217   3.139 -20.016  1.00 78.25           O  
ATOM   4204  N   SER A 517      -2.992   2.834 -25.094  1.00 84.44           N  
ATOM   4205  CA  SER A 517      -2.818   2.037 -26.312  1.00 84.44           C  
ATOM   4206  C   SER A 517      -1.532   2.414 -27.047  1.00 84.44           C  
ATOM   4207  CB  SER A 517      -4.016   2.213 -27.250  1.00 84.44           C  
ATOM   4208  O   SER A 517      -1.063   3.551 -26.938  1.00 84.44           O  
ATOM   4209  OG  SER A 517      -5.207   1.756 -26.625  1.00 84.44           O  
ATOM   4210  N   PRO A 518      -0.913   1.449 -27.703  1.00 92.00           N  
ATOM   4211  CA  PRO A 518       0.316   1.730 -28.453  1.00 92.00           C  
ATOM   4212  C   PRO A 518       0.062   2.537 -29.719  1.00 92.00           C  
ATOM   4213  CB  PRO A 518       0.851   0.336 -28.797  1.00 92.00           C  
ATOM   4214  O   PRO A 518       0.083   1.982 -30.828  1.00 92.00           O  
ATOM   4215  CG  PRO A 518      -0.368  -0.518 -28.922  1.00 92.00           C  
ATOM   4216  CD  PRO A 518      -1.399  -0.040 -27.953  1.00 92.00           C  
ATOM   4217  N   ILE A 519       0.075   3.758 -29.688  1.00 93.69           N  
ATOM   4218  CA  ILE A 519      -0.396   4.676 -30.719  1.00 93.69           C  
ATOM   4219  C   ILE A 519       0.562   4.648 -31.906  1.00 93.69           C  
ATOM   4220  CB  ILE A 519      -0.537   6.113 -30.172  1.00 93.69           C  
ATOM   4221  O   ILE A 519       0.150   4.867 -33.062  1.00 93.69           O  
ATOM   4222  CG1 ILE A 519       0.774   6.570 -29.531  1.00 93.69           C  
ATOM   4223  CG2 ILE A 519      -1.701   6.207 -29.188  1.00 93.69           C  
ATOM   4224  CD1 ILE A 519       0.772   8.023 -29.078  1.00 93.69           C  
ATOM   4225  N   PHE A 520       1.815   4.316 -31.766  1.00 95.75           N  
ATOM   4226  CA  PHE A 520       2.820   4.348 -32.812  1.00 95.75           C  
ATOM   4227  C   PHE A 520       2.688   3.137 -33.750  1.00 95.75           C  
ATOM   4228  CB  PHE A 520       4.230   4.402 -32.219  1.00 95.75           C  
ATOM   4229  O   PHE A 520       3.311   3.080 -34.812  1.00 95.75           O  
ATOM   4230  CG  PHE A 520       4.520   5.672 -31.469  1.00 95.75           C  
ATOM   4231  CD1 PHE A 520       4.762   6.859 -32.156  1.00 95.75           C  
ATOM   4232  CD2 PHE A 520       4.547   5.672 -30.078  1.00 95.75           C  
ATOM   4233  CE1 PHE A 520       5.027   8.039 -31.438  1.00 95.75           C  
ATOM   4234  CE2 PHE A 520       4.812   6.844 -29.375  1.00 95.75           C  
ATOM   4235  CZ  PHE A 520       5.055   8.023 -30.062  1.00 95.75           C  
ATOM   4236  N   TRP A 521       1.861   2.215 -33.438  1.00 97.31           N  
ATOM   4237  CA  TRP A 521       1.668   0.995 -34.219  1.00 97.31           C  
ATOM   4238  C   TRP A 521       0.250   0.921 -34.750  1.00 97.31           C  
ATOM   4239  CB  TRP A 521       1.957  -0.240 -33.344  1.00 97.31           C  
ATOM   4240  O   TRP A 521      -0.110  -0.045 -35.438  1.00 97.31           O  
ATOM   4241  CG  TRP A 521       3.408  -0.430 -33.031  1.00 97.31           C  
ATOM   4242  CD1 TRP A 521       4.309  -1.200 -33.719  1.00 97.31           C  
ATOM   4243  CD2 TRP A 521       4.125   0.157 -31.938  1.00 97.31           C  
ATOM   4244  CE2 TRP A 521       5.461  -0.300 -32.031  1.00 97.31           C  
ATOM   4245  CE3 TRP A 521       3.770   1.028 -30.906  1.00 97.31           C  
ATOM   4246  NE1 TRP A 521       5.547  -1.126 -33.094  1.00 97.31           N  
ATOM   4247  CH2 TRP A 521       6.062   0.937 -30.094  1.00 97.31           C  
ATOM   4248  CZ2 TRP A 521       6.438   0.085 -31.094  1.00 97.31           C  
ATOM   4249  CZ3 TRP A 521       4.746   1.410 -29.984  1.00 97.31           C  
ATOM   4250  N   TYR A 522      -0.580   1.925 -34.531  1.00 96.62           N  
ATOM   4251  CA  TYR A 522      -1.969   1.894 -34.969  1.00 96.62           C  
ATOM   4252  C   TYR A 522      -2.111   2.496 -36.375  1.00 96.62           C  
ATOM   4253  CB  TYR A 522      -2.865   2.646 -33.969  1.00 96.62           C  
ATOM   4254  O   TYR A 522      -1.368   3.410 -36.719  1.00 96.62           O  
ATOM   4255  CG  TYR A 522      -3.279   1.820 -32.781  1.00 96.62           C  
ATOM   4256  CD1 TYR A 522      -2.998   0.458 -32.719  1.00 96.62           C  
ATOM   4257  CD2 TYR A 522      -3.953   2.400 -31.719  1.00 96.62           C  
ATOM   4258  CE1 TYR A 522      -3.379  -0.308 -31.625  1.00 96.62           C  
ATOM   4259  CE2 TYR A 522      -4.340   1.646 -30.625  1.00 96.62           C  
ATOM   4260  OH  TYR A 522      -4.426  -0.458 -29.500  1.00 96.62           O  
ATOM   4261  CZ  TYR A 522      -4.047   0.294 -30.578  1.00 96.62           C  
ATOM   4262  N   ALA A 523      -3.105   2.006 -37.125  1.00 97.81           N  
ATOM   4263  CA  ALA A 523      -3.484   2.531 -38.406  1.00 97.81           C  
ATOM   4264  C   ALA A 523      -4.230   3.855 -38.281  1.00 97.81           C  
ATOM   4265  CB  ALA A 523      -4.340   1.517 -39.188  1.00 97.81           C  
ATOM   4266  O   ALA A 523      -4.871   4.113 -37.250  1.00 97.81           O  
ATOM   4267  N   PRO A 524      -4.156   4.715 -39.312  1.00 96.44           N  
ATOM   4268  CA  PRO A 524      -4.844   6.004 -39.281  1.00 96.44           C  
ATOM   4269  C   PRO A 524      -6.340   5.867 -39.000  1.00 96.44           C  
ATOM   4270  CB  PRO A 524      -4.594   6.590 -40.688  1.00 96.44           C  
ATOM   4271  O   PRO A 524      -6.891   6.602 -38.188  1.00 96.44           O  
ATOM   4272  CG  PRO A 524      -3.314   5.965 -41.125  1.00 96.44           C  
ATOM   4273  CD  PRO A 524      -3.254   4.562 -40.594  1.00 96.44           C  
ATOM   4274  N   GLU A 525      -7.043   4.910 -39.688  1.00 95.69           N  
ATOM   4275  CA  GLU A 525      -8.477   4.711 -39.469  1.00 95.69           C  
ATOM   4276  C   GLU A 525      -8.766   4.156 -38.094  1.00 95.69           C  
ATOM   4277  CB  GLU A 525      -9.047   3.777 -40.531  1.00 95.69           C  
ATOM   4278  O   GLU A 525      -9.867   4.324 -37.562  1.00 95.69           O  
ATOM   4279  CG  GLU A 525      -8.562   2.338 -40.438  1.00 95.69           C  
ATOM   4280  CD  GLU A 525      -7.230   2.090 -41.125  1.00 95.69           C  
ATOM   4281  OE1 GLU A 525      -6.859   0.911 -41.312  1.00 95.69           O  
ATOM   4282  OE2 GLU A 525      -6.551   3.084 -41.438  1.00 95.69           O  
ATOM   4283  N   SER A 526      -7.824   3.447 -37.469  1.00 95.06           N  
ATOM   4284  CA  SER A 526      -7.953   2.902 -36.125  1.00 95.06           C  
ATOM   4285  C   SER A 526      -7.781   3.990 -35.062  1.00 95.06           C  
ATOM   4286  CB  SER A 526      -6.930   1.791 -35.875  1.00 95.06           C  
ATOM   4287  O   SER A 526      -8.250   3.848 -33.938  1.00 95.06           O  
ATOM   4288  OG  SER A 526      -7.113   0.737 -36.812  1.00 95.06           O  
ATOM   4289  N   LEU A 527      -7.145   5.070 -35.438  1.00 92.69           N  
ATOM   4290  CA  LEU A 527      -6.984   6.207 -34.531  1.00 92.69           C  
ATOM   4291  C   LEU A 527      -8.188   7.133 -34.594  1.00 92.69           C  
ATOM   4292  CB  LEU A 527      -5.707   6.984 -34.875  1.00 92.69           C  
ATOM   4293  O   LEU A 527      -8.867   7.367 -33.594  1.00 92.69           O  
ATOM   4294  CG  LEU A 527      -4.383   6.262 -34.594  1.00 92.69           C  
ATOM   4295  CD1 LEU A 527      -3.223   7.051 -35.188  1.00 92.69           C  
ATOM   4296  CD2 LEU A 527      -4.180   6.047 -33.094  1.00 92.69           C  
ATOM   4297  N   THR A 528      -8.570   7.613 -35.781  1.00 89.81           N  
ATOM   4298  CA  THR A 528      -9.586   8.641 -35.969  1.00 89.81           C  
ATOM   4299  C   THR A 528     -10.977   8.078 -35.688  1.00 89.81           C  
ATOM   4300  CB  THR A 528      -9.531   9.242 -37.375  1.00 89.81           C  
ATOM   4301  O   THR A 528     -11.797   8.719 -35.031  1.00 89.81           O  
ATOM   4302  CG2 THR A 528      -8.227   9.992 -37.625  1.00 89.81           C  
ATOM   4303  OG1 THR A 528      -9.641   8.180 -38.344  1.00 89.81           O  
ATOM   4304  N   GLU A 529     -11.258   6.809 -36.156  1.00 90.19           N  
ATOM   4305  CA  GLU A 529     -12.586   6.219 -36.062  1.00 90.19           C  
ATOM   4306  C   GLU A 529     -12.633   5.125 -35.000  1.00 90.19           C  
ATOM   4307  CB  GLU A 529     -13.031   5.660 -37.438  1.00 90.19           C  
ATOM   4308  O   GLU A 529     -13.703   4.602 -34.688  1.00 90.19           O  
ATOM   4309  CG  GLU A 529     -13.086   6.703 -38.531  1.00 90.19           C  
ATOM   4310  CD  GLU A 529     -13.477   6.121 -39.875  1.00 90.19           C  
ATOM   4311  OE1 GLU A 529     -13.422   6.852 -40.906  1.00 90.19           O  
ATOM   4312  OE2 GLU A 529     -13.852   4.926 -39.938  1.00 90.19           O  
ATOM   4313  N   SER A 530     -11.492   4.699 -34.500  1.00 92.12           N  
ATOM   4314  CA  SER A 530     -11.359   3.650 -33.500  1.00 92.12           C  
ATOM   4315  C   SER A 530     -11.938   2.330 -34.000  1.00 92.12           C  
ATOM   4316  CB  SER A 530     -12.047   4.059 -32.219  1.00 92.12           C  
ATOM   4317  O   SER A 530     -12.523   1.569 -33.250  1.00 92.12           O  
ATOM   4318  OG  SER A 530     -11.445   5.215 -31.656  1.00 92.12           O  
ATOM   4319  N   LYS A 531     -11.953   2.152 -35.344  1.00 94.25           N  
ATOM   4320  CA  LYS A 531     -12.391   0.914 -35.969  1.00 94.25           C  
ATOM   4321  C   LYS A 531     -11.203   0.031 -36.344  1.00 94.25           C  
ATOM   4322  CB  LYS A 531     -13.219   1.215 -37.219  1.00 94.25           C  
ATOM   4323  O   LYS A 531     -10.320   0.446 -37.094  1.00 94.25           O  
ATOM   4324  CG  LYS A 531     -14.578   1.834 -36.938  1.00 94.25           C  
ATOM   4325  CD  LYS A 531     -15.344   2.146 -38.219  1.00 94.25           C  
ATOM   4326  CE  LYS A 531     -16.672   2.812 -37.938  1.00 94.25           C  
ATOM   4327  NZ  LYS A 531     -17.391   3.203 -39.188  1.00 94.25           N  
ATOM   4328  N   PHE A 532     -11.195  -1.146 -35.812  1.00 96.56           N  
ATOM   4329  CA  PHE A 532     -10.156  -2.131 -36.094  1.00 96.56           C  
ATOM   4330  C   PHE A 532     -10.695  -3.277 -36.938  1.00 96.56           C  
ATOM   4331  CB  PHE A 532      -9.578  -2.672 -34.781  1.00 96.56           C  
ATOM   4332  O   PHE A 532     -11.805  -3.754 -36.719  1.00 96.56           O  
ATOM   4333  CG  PHE A 532      -8.805  -1.651 -33.969  1.00 96.56           C  
ATOM   4334  CD1 PHE A 532      -7.422  -1.605 -34.062  1.00 96.56           C  
ATOM   4335  CD2 PHE A 532      -9.469  -0.738 -33.188  1.00 96.56           C  
ATOM   4336  CE1 PHE A 532      -6.703  -0.662 -33.312  1.00 96.56           C  
ATOM   4337  CE2 PHE A 532      -8.758   0.208 -32.438  1.00 96.56           C  
ATOM   4338  CZ  PHE A 532      -7.379   0.244 -32.500  1.00 96.56           C  
ATOM   4339  N   SER A 533      -9.945  -3.631 -37.906  1.00 96.75           N  
ATOM   4340  CA  SER A 533     -10.227  -4.742 -38.812  1.00 96.75           C  
ATOM   4341  C   SER A 533      -8.961  -5.523 -39.125  1.00 96.75           C  
ATOM   4342  CB  SER A 533     -10.875  -4.238 -40.094  1.00 96.75           C  
ATOM   4343  O   SER A 533      -7.902  -5.277 -38.562  1.00 96.75           O  
ATOM   4344  OG  SER A 533      -9.961  -3.453 -40.844  1.00 96.75           O  
ATOM   4345  N   VAL A 534      -9.078  -6.520 -40.000  1.00 94.06           N  
ATOM   4346  CA  VAL A 534      -7.934  -7.324 -40.406  1.00 94.06           C  
ATOM   4347  C   VAL A 534      -6.859  -6.426 -41.031  1.00 94.06           C  
ATOM   4348  CB  VAL A 534      -8.344  -8.422 -41.406  1.00 94.06           C  
ATOM   4349  O   VAL A 534      -5.668  -6.609 -40.750  1.00 94.06           O  
ATOM   4350  CG1 VAL A 534      -7.125  -9.203 -41.875  1.00 94.06           C  
ATOM   4351  CG2 VAL A 534      -9.375  -9.367 -40.781  1.00 94.06           C  
ATOM   4352  N   ALA A 535      -7.234  -5.430 -41.750  1.00 97.44           N  
ATOM   4353  CA  ALA A 535      -6.328  -4.516 -42.438  1.00 97.44           C  
ATOM   4354  C   ALA A 535      -5.594  -3.619 -41.438  1.00 97.44           C  
ATOM   4355  CB  ALA A 535      -7.098  -3.670 -43.438  1.00 97.44           C  
ATOM   4356  O   ALA A 535      -4.520  -3.092 -41.750  1.00 97.44           O  
ATOM   4357  N   SER A 536      -6.184  -3.326 -40.281  1.00 97.56           N  
ATOM   4358  CA  SER A 536      -5.527  -2.520 -39.250  1.00 97.56           C  
ATOM   4359  C   SER A 536      -4.199  -3.139 -38.844  1.00 97.56           C  
ATOM   4360  CB  SER A 536      -6.438  -2.359 -38.031  1.00 97.56           C  
ATOM   4361  O   SER A 536      -3.211  -2.430 -38.656  1.00 97.56           O  
ATOM   4362  OG  SER A 536      -6.848  -3.623 -37.531  1.00 97.56           O  
ATOM   4363  N   ASP A 537      -4.105  -4.484 -38.750  1.00 97.19           N  
ATOM   4364  CA  ASP A 537      -2.883  -5.176 -38.344  1.00 97.19           C  
ATOM   4365  C   ASP A 537      -1.845  -5.121 -39.469  1.00 97.19           C  
ATOM   4366  CB  ASP A 537      -3.182  -6.633 -38.000  1.00 97.19           C  
ATOM   4367  O   ASP A 537      -0.646  -5.258 -39.219  1.00 97.19           O  
ATOM   4368  CG  ASP A 537      -3.947  -6.770 -36.688  1.00 97.19           C  
ATOM   4369  OD1 ASP A 537      -4.160  -5.750 -36.000  1.00 97.19           O  
ATOM   4370  OD2 ASP A 537      -4.340  -7.906 -36.344  1.00 97.19           O  
ATOM   4371  N   VAL A 538      -2.268  -4.926 -40.688  1.00 98.56           N  
ATOM   4372  CA  VAL A 538      -1.361  -4.828 -41.812  1.00 98.56           C  
ATOM   4373  C   VAL A 538      -0.509  -3.566 -41.688  1.00 98.56           C  
ATOM   4374  CB  VAL A 538      -2.131  -4.816 -43.156  1.00 98.56           C  
ATOM   4375  O   VAL A 538       0.678  -3.574 -42.031  1.00 98.56           O  
ATOM   4376  CG1 VAL A 538      -1.171  -4.645 -44.312  1.00 98.56           C  
ATOM   4377  CG2 VAL A 538      -2.947  -6.102 -43.312  1.00 98.56           C  
ATOM   4378  N   TRP A 539      -1.089  -2.484 -41.250  1.00 98.62           N  
ATOM   4379  CA  TRP A 539      -0.338  -1.260 -41.000  1.00 98.62           C  
ATOM   4380  C   TRP A 539       0.775  -1.505 -40.000  1.00 98.62           C  
ATOM   4381  CB  TRP A 539      -1.269  -0.153 -40.500  1.00 98.62           C  
ATOM   4382  O   TRP A 539       1.928  -1.134 -40.219  1.00 98.62           O  
ATOM   4383  CG  TRP A 539      -0.583   1.159 -40.281  1.00 98.62           C  
ATOM   4384  CD1 TRP A 539       0.169   1.513 -39.188  1.00 98.62           C  
ATOM   4385  CD2 TRP A 539      -0.591   2.295 -41.156  1.00 98.62           C  
ATOM   4386  CE2 TRP A 539       0.178   3.303 -40.531  1.00 98.62           C  
ATOM   4387  CE3 TRP A 539      -1.174   2.559 -42.375  1.00 98.62           C  
ATOM   4388  NE1 TRP A 539       0.630   2.801 -39.344  1.00 98.62           N  
ATOM   4389  CH2 TRP A 539      -0.202   4.789 -42.312  1.00 98.62           C  
ATOM   4390  CZ2 TRP A 539       0.379   4.555 -41.094  1.00 98.62           C  
ATOM   4391  CZ3 TRP A 539      -0.973   3.807 -42.969  1.00 98.62           C  
ATOM   4392  N   SER A 540       0.493  -2.150 -38.875  1.00 98.75           N  
ATOM   4393  CA  SER A 540       1.451  -2.455 -37.812  1.00 98.75           C  
ATOM   4394  C   SER A 540       2.580  -3.340 -38.312  1.00 98.75           C  
ATOM   4395  CB  SER A 540       0.754  -3.139 -36.625  1.00 98.75           C  
ATOM   4396  O   SER A 540       3.721  -3.229 -37.875  1.00 98.75           O  
ATOM   4397  OG  SER A 540      -0.365  -2.381 -36.219  1.00 98.75           O  
ATOM   4398  N   PHE A 541       2.262  -4.246 -39.250  1.00 98.81           N  
ATOM   4399  CA  PHE A 541       3.236  -5.156 -39.844  1.00 98.81           C  
ATOM   4400  C   PHE A 541       4.383  -4.383 -40.469  1.00 98.81           C  
ATOM   4401  CB  PHE A 541       2.570  -6.066 -40.875  1.00 98.81           C  
ATOM   4402  O   PHE A 541       5.551  -4.750 -40.312  1.00 98.81           O  
ATOM   4403  CG  PHE A 541       3.535  -6.945 -41.625  1.00 98.81           C  
ATOM   4404  CD1 PHE A 541       3.936  -6.625 -42.906  1.00 98.81           C  
ATOM   4405  CD2 PHE A 541       4.043  -8.094 -41.031  1.00 98.81           C  
ATOM   4406  CE1 PHE A 541       4.828  -7.438 -43.594  1.00 98.81           C  
ATOM   4407  CE2 PHE A 541       4.938  -8.914 -41.719  1.00 98.81           C  
ATOM   4408  CZ  PHE A 541       5.328  -8.586 -43.000  1.00 98.81           C  
ATOM   4409  N   GLY A 542       4.062  -3.320 -41.188  1.00 98.81           N  
ATOM   4410  CA  GLY A 542       5.098  -2.479 -41.781  1.00 98.81           C  
ATOM   4411  C   GLY A 542       6.051  -1.904 -40.750  1.00 98.81           C  
ATOM   4412  O   GLY A 542       7.254  -1.810 -41.000  1.00 98.81           O  
ATOM   4413  N   VAL A 543       5.520  -1.495 -39.625  1.00 98.75           N  
ATOM   4414  CA  VAL A 543       6.324  -0.930 -38.531  1.00 98.75           C  
ATOM   4415  C   VAL A 543       7.246  -2.004 -37.969  1.00 98.75           C  
ATOM   4416  CB  VAL A 543       5.441  -0.332 -37.406  1.00 98.75           C  
ATOM   4417  O   VAL A 543       8.422  -1.748 -37.719  1.00 98.75           O  
ATOM   4418  CG1 VAL A 543       6.301   0.329 -36.344  1.00 98.75           C  
ATOM   4419  CG2 VAL A 543       4.449   0.671 -38.000  1.00 98.75           C  
ATOM   4420  N   VAL A 544       6.762  -3.234 -37.750  1.00 98.81           N  
ATOM   4421  CA  VAL A 544       7.551  -4.352 -37.250  1.00 98.81           C  
ATOM   4422  C   VAL A 544       8.688  -4.660 -38.219  1.00 98.81           C  
ATOM   4423  CB  VAL A 544       6.680  -5.609 -37.031  1.00 98.81           C  
ATOM   4424  O   VAL A 544       9.836  -4.848 -37.781  1.00 98.81           O  
ATOM   4425  CG1 VAL A 544       7.555  -6.840 -36.781  1.00 98.81           C  
ATOM   4426  CG2 VAL A 544       5.723  -5.398 -35.844  1.00 98.81           C  
ATOM   4427  N   LEU A 545       8.367  -4.699 -39.500  1.00 98.81           N  
ATOM   4428  CA  LEU A 545       9.359  -4.977 -40.531  1.00 98.81           C  
ATOM   4429  C   LEU A 545      10.445  -3.910 -40.531  1.00 98.81           C  
ATOM   4430  CB  LEU A 545       8.688  -5.059 -41.906  1.00 98.81           C  
ATOM   4431  O   LEU A 545      11.625  -4.223 -40.688  1.00 98.81           O  
ATOM   4432  CG  LEU A 545       9.586  -5.469 -43.062  1.00 98.81           C  
ATOM   4433  CD1 LEU A 545      10.266  -6.801 -42.781  1.00 98.81           C  
ATOM   4434  CD2 LEU A 545       8.781  -5.547 -44.375  1.00 98.81           C  
ATOM   4435  N   TYR A 546      10.133  -2.678 -40.438  1.00 98.75           N  
ATOM   4436  CA  TYR A 546      11.078  -1.570 -40.344  1.00 98.75           C  
ATOM   4437  C   TYR A 546      12.070  -1.806 -39.188  1.00 98.75           C  
ATOM   4438  CB  TYR A 546      10.336  -0.250 -40.125  1.00 98.75           C  
ATOM   4439  O   TYR A 546      13.281  -1.662 -39.375  1.00 98.75           O  
ATOM   4440  CG  TYR A 546      11.250   0.933 -39.906  1.00 98.75           C  
ATOM   4441  CD1 TYR A 546      11.648   1.308 -38.625  1.00 98.75           C  
ATOM   4442  CD2 TYR A 546      11.711   1.678 -40.969  1.00 98.75           C  
ATOM   4443  CE1 TYR A 546      12.492   2.398 -38.438  1.00 98.75           C  
ATOM   4444  CE2 TYR A 546      12.547   2.771 -40.781  1.00 98.75           C  
ATOM   4445  OH  TYR A 546      13.766   4.203 -39.312  1.00 98.75           O  
ATOM   4446  CZ  TYR A 546      12.938   3.123 -39.500  1.00 98.75           C  
ATOM   4447  N   GLU A 547      11.625  -2.229 -38.031  1.00 98.56           N  
ATOM   4448  CA  GLU A 547      12.461  -2.441 -36.875  1.00 98.56           C  
ATOM   4449  C   GLU A 547      13.438  -3.596 -37.094  1.00 98.56           C  
ATOM   4450  CB  GLU A 547      11.602  -2.711 -35.625  1.00 98.56           C  
ATOM   4451  O   GLU A 547      14.539  -3.594 -36.531  1.00 98.56           O  
ATOM   4452  CG  GLU A 547      10.828  -1.492 -35.156  1.00 98.56           C  
ATOM   4453  CD  GLU A 547      10.117  -1.721 -33.812  1.00 98.56           C  
ATOM   4454  OE1 GLU A 547       9.617  -0.741 -33.219  1.00 98.56           O  
ATOM   4455  OE2 GLU A 547      10.070  -2.889 -33.375  1.00 98.56           O  
ATOM   4456  N   LEU A 548      13.000  -4.602 -37.875  1.00 98.50           N  
ATOM   4457  CA  LEU A 548      13.891  -5.727 -38.156  1.00 98.50           C  
ATOM   4458  C   LEU A 548      15.148  -5.258 -38.875  1.00 98.50           C  
ATOM   4459  CB  LEU A 548      13.172  -6.785 -39.000  1.00 98.50           C  
ATOM   4460  O   LEU A 548      16.266  -5.570 -38.438  1.00 98.50           O  
ATOM   4461  CG  LEU A 548      11.977  -7.480 -38.312  1.00 98.50           C  
ATOM   4462  CD1 LEU A 548      11.414  -8.562 -39.250  1.00 98.50           C  
ATOM   4463  CD2 LEU A 548      12.391  -8.070 -36.969  1.00 98.50           C  
ATOM   4464  N   PHE A 549      15.023  -4.426 -39.844  1.00 98.12           N  
ATOM   4465  CA  PHE A 549      16.141  -4.027 -40.688  1.00 98.12           C  
ATOM   4466  C   PHE A 549      16.969  -2.947 -40.000  1.00 98.12           C  
ATOM   4467  CB  PHE A 549      15.641  -3.527 -42.031  1.00 98.12           C  
ATOM   4468  O   PHE A 549      18.078  -2.639 -40.438  1.00 98.12           O  
ATOM   4469  CG  PHE A 549      15.266  -4.629 -43.000  1.00 98.12           C  
ATOM   4470  CD1 PHE A 549      16.219  -5.176 -43.844  1.00 98.12           C  
ATOM   4471  CD2 PHE A 549      13.969  -5.121 -43.031  1.00 98.12           C  
ATOM   4472  CE1 PHE A 549      15.875  -6.199 -44.750  1.00 98.12           C  
ATOM   4473  CE2 PHE A 549      13.617  -6.141 -43.906  1.00 98.12           C  
ATOM   4474  CZ  PHE A 549      14.570  -6.676 -44.781  1.00 98.12           C  
ATOM   4475  N   THR A 550      16.516  -2.389 -38.875  1.00 98.25           N  
ATOM   4476  CA  THR A 550      17.281  -1.422 -38.094  1.00 98.25           C  
ATOM   4477  C   THR A 550      17.812  -2.061 -36.844  1.00 98.25           C  
ATOM   4478  CB  THR A 550      16.422  -0.191 -37.750  1.00 98.25           C  
ATOM   4479  O   THR A 550      18.453  -1.388 -36.000  1.00 98.25           O  
ATOM   4480  CG2 THR A 550      15.922   0.512 -39.000  1.00 98.25           C  
ATOM   4481  OG1 THR A 550      15.297  -0.607 -36.969  1.00 98.25           O  
ATOM   4482  N   TYR A 551      17.438  -3.348 -36.625  1.00 97.88           N  
ATOM   4483  CA  TYR A 551      17.875  -4.082 -35.438  1.00 97.88           C  
ATOM   4484  C   TYR A 551      17.453  -3.355 -34.156  1.00 97.88           C  
ATOM   4485  CB  TYR A 551      19.391  -4.281 -35.438  1.00 97.88           C  
ATOM   4486  O   TYR A 551      18.203  -3.312 -33.188  1.00 97.88           O  
ATOM   4487  CG  TYR A 551      19.891  -5.082 -36.625  1.00 97.88           C  
ATOM   4488  CD1 TYR A 551      20.000  -6.469 -36.562  1.00 97.88           C  
ATOM   4489  CD2 TYR A 551      20.250  -4.457 -37.812  1.00 97.88           C  
ATOM   4490  CE1 TYR A 551      20.469  -7.211 -37.625  1.00 97.88           C  
ATOM   4491  CE2 TYR A 551      20.703  -5.188 -38.906  1.00 97.88           C  
ATOM   4492  OH  TYR A 551      21.281  -7.293 -39.875  1.00 97.88           O  
ATOM   4493  CZ  TYR A 551      20.812  -6.562 -38.812  1.00 97.88           C  
ATOM   4494  N   ILE A 552      16.359  -2.500 -34.219  1.00 97.69           N  
ATOM   4495  CA  ILE A 552      15.703  -1.849 -33.094  1.00 97.69           C  
ATOM   4496  C   ILE A 552      16.656  -0.848 -32.469  1.00 97.69           C  
ATOM   4497  CB  ILE A 552      15.211  -2.879 -32.062  1.00 97.69           C  
ATOM   4498  O   ILE A 552      16.781  -0.807 -31.234  1.00 97.69           O  
ATOM   4499  CG1 ILE A 552      14.391  -3.980 -32.750  1.00 97.69           C  
ATOM   4500  CG2 ILE A 552      14.398  -2.191 -30.969  1.00 97.69           C  
ATOM   4501  CD1 ILE A 552      13.938  -5.086 -31.797  1.00 97.69           C  
ATOM   4502  N   GLU A 553      17.281  -0.143 -33.250  1.00 96.38           N  
ATOM   4503  CA  GLU A 553      18.172   0.917 -32.781  1.00 96.38           C  
ATOM   4504  C   GLU A 553      17.375   2.033 -32.094  1.00 96.38           C  
ATOM   4505  CB  GLU A 553      19.000   1.485 -33.938  1.00 96.38           C  
ATOM   4506  O   GLU A 553      16.391   2.514 -32.656  1.00 96.38           O  
ATOM   4507  CG  GLU A 553      20.047   2.506 -33.500  1.00 96.38           C  
ATOM   4508  CD  GLU A 553      20.922   2.998 -34.656  1.00 96.38           C  
ATOM   4509  OE1 GLU A 553      21.719   3.934 -34.438  1.00 96.38           O  
ATOM   4510  OE2 GLU A 553      20.797   2.443 -35.750  1.00 96.38           O  
ATOM   4511  N   LYS A 554      17.812   2.535 -30.891  1.00 95.88           N  
ATOM   4512  CA  LYS A 554      17.109   3.543 -30.109  1.00 95.88           C  
ATOM   4513  C   LYS A 554      16.969   4.848 -30.875  1.00 95.88           C  
ATOM   4514  CB  LYS A 554      17.844   3.795 -28.781  1.00 95.88           C  
ATOM   4515  O   LYS A 554      15.891   5.449 -30.891  1.00 95.88           O  
ATOM   4516  CG  LYS A 554      17.734   2.652 -27.797  1.00 95.88           C  
ATOM   4517  CD  LYS A 554      18.438   2.984 -26.484  1.00 95.88           C  
ATOM   4518  CE  LYS A 554      18.422   1.808 -25.516  1.00 95.88           C  
ATOM   4519  NZ  LYS A 554      19.156   2.111 -24.250  1.00 95.88           N  
ATOM   4520  N   SER A 555      17.938   5.281 -31.609  1.00 96.56           N  
ATOM   4521  CA  SER A 555      17.953   6.551 -32.344  1.00 96.56           C  
ATOM   4522  C   SER A 555      17.125   6.469 -33.625  1.00 96.56           C  
ATOM   4523  CB  SER A 555      19.375   6.973 -32.656  1.00 96.56           C  
ATOM   4524  O   SER A 555      16.750   7.496 -34.188  1.00 96.56           O  
ATOM   4525  OG  SER A 555      20.016   6.000 -33.469  1.00 96.56           O  
ATOM   4526  N   LYS A 556      16.812   5.262 -34.062  1.00 97.38           N  
ATOM   4527  CA  LYS A 556      16.078   5.062 -35.312  1.00 97.38           C  
ATOM   4528  C   LYS A 556      14.797   4.277 -35.062  1.00 97.38           C  
ATOM   4529  CB  LYS A 556      16.953   4.336 -36.344  1.00 97.38           C  
ATOM   4530  O   LYS A 556      14.320   3.566 -35.969  1.00 97.38           O  
ATOM   4531  CG  LYS A 556      18.219   5.098 -36.719  1.00 97.38           C  
ATOM   4532  CD  LYS A 556      19.016   4.352 -37.781  1.00 97.38           C  
ATOM   4533  CE  LYS A 556      20.281   5.098 -38.156  1.00 97.38           C  
ATOM   4534  NZ  LYS A 556      21.109   4.336 -39.156  1.00 97.38           N  
ATOM   4535  N   SER A 557      14.359   4.289 -33.781  1.00 98.06           N  
ATOM   4536  CA  SER A 557      13.109   3.605 -33.469  1.00 98.06           C  
ATOM   4537  C   SER A 557      11.914   4.332 -34.062  1.00 98.06           C  
ATOM   4538  CB  SER A 557      12.930   3.484 -31.953  1.00 98.06           C  
ATOM   4539  O   SER A 557      11.961   5.547 -34.281  1.00 98.06           O  
ATOM   4540  OG  SER A 557      12.758   4.762 -31.359  1.00 98.06           O  
ATOM   4541  N   PRO A 558      10.828   3.652 -34.375  1.00 97.50           N  
ATOM   4542  CA  PRO A 558       9.633   4.297 -34.906  1.00 97.50           C  
ATOM   4543  C   PRO A 558       9.141   5.453 -34.031  1.00 97.50           C  
ATOM   4544  CB  PRO A 558       8.602   3.164 -34.938  1.00 97.50           C  
ATOM   4545  O   PRO A 558       8.922   6.559 -34.531  1.00 97.50           O  
ATOM   4546  CG  PRO A 558       9.406   1.930 -35.188  1.00 97.50           C  
ATOM   4547  CD  PRO A 558      10.695   2.027 -34.438  1.00 97.50           C  
ATOM   4548  N   PRO A 559       9.047   5.285 -32.688  1.00 97.00           N  
ATOM   4549  CA  PRO A 559       8.680   6.430 -31.859  1.00 97.00           C  
ATOM   4550  C   PRO A 559       9.617   7.621 -32.031  1.00 97.00           C  
ATOM   4551  CB  PRO A 559       8.766   5.875 -30.438  1.00 97.00           C  
ATOM   4552  O   PRO A 559       9.156   8.758 -32.219  1.00 97.00           O  
ATOM   4553  CG  PRO A 559       8.398   4.434 -30.562  1.00 97.00           C  
ATOM   4554  CD  PRO A 559       8.984   3.900 -31.844  1.00 97.00           C  
ATOM   4555  N   ALA A 560      10.898   7.406 -32.094  1.00 97.31           N  
ATOM   4556  CA  ALA A 560      11.883   8.469 -32.250  1.00 97.31           C  
ATOM   4557  C   ALA A 560      11.758   9.117 -33.625  1.00 97.31           C  
ATOM   4558  CB  ALA A 560      13.297   7.930 -32.062  1.00 97.31           C  
ATOM   4559  O   ALA A 560      11.859  10.336 -33.781  1.00 97.31           O  
ATOM   4560  N   GLU A 561      11.602   8.320 -34.688  1.00 97.69           N  
ATOM   4561  CA  GLU A 561      11.477   8.828 -36.062  1.00 97.69           C  
ATOM   4562  C   GLU A 561      10.242   9.695 -36.219  1.00 97.69           C  
ATOM   4563  CB  GLU A 561      11.438   7.664 -37.062  1.00 97.69           C  
ATOM   4564  O   GLU A 561      10.297  10.766 -36.812  1.00 97.69           O  
ATOM   4565  CG  GLU A 561      12.773   6.957 -37.219  1.00 97.69           C  
ATOM   4566  CD  GLU A 561      13.828   7.824 -37.906  1.00 97.69           C  
ATOM   4567  OE1 GLU A 561      15.039   7.590 -37.688  1.00 97.69           O  
ATOM   4568  OE2 GLU A 561      13.438   8.750 -38.656  1.00 97.69           O  
ATOM   4569  N   PHE A 562       9.094   9.266 -35.656  1.00 96.44           N  
ATOM   4570  CA  PHE A 562       7.867  10.055 -35.750  1.00 96.44           C  
ATOM   4571  C   PHE A 562       8.016  11.367 -35.000  1.00 96.44           C  
ATOM   4572  CB  PHE A 562       6.684   9.258 -35.188  1.00 96.44           C  
ATOM   4573  O   PHE A 562       7.641  12.422 -35.500  1.00 96.44           O  
ATOM   4574  CG  PHE A 562       6.156   8.211 -36.125  1.00 96.44           C  
ATOM   4575  CD1 PHE A 562       6.008   8.477 -37.469  1.00 96.44           C  
ATOM   4576  CD2 PHE A 562       5.805   6.949 -35.656  1.00 96.44           C  
ATOM   4577  CE1 PHE A 562       5.520   7.512 -38.344  1.00 96.44           C  
ATOM   4578  CE2 PHE A 562       5.316   5.977 -36.531  1.00 96.44           C  
ATOM   4579  CZ  PHE A 562       5.176   6.258 -37.875  1.00 96.44           C  
ATOM   4580  N   MET A 563       8.625  11.328 -33.844  1.00 95.56           N  
ATOM   4581  CA  MET A 563       8.828  12.531 -33.062  1.00 95.56           C  
ATOM   4582  C   MET A 563       9.797  13.484 -33.750  1.00 95.56           C  
ATOM   4583  CB  MET A 563       9.344  12.180 -31.656  1.00 95.56           C  
ATOM   4584  O   MET A 563       9.625  14.703 -33.688  1.00 95.56           O  
ATOM   4585  CG  MET A 563       8.305  11.508 -30.766  1.00 95.56           C  
ATOM   4586  SD  MET A 563       6.766  12.492 -30.625  1.00 95.56           S  
ATOM   4587  CE  MET A 563       7.414  13.984 -29.812  1.00 95.56           C  
ATOM   4588  N   ARG A 564      10.828  12.883 -34.375  1.00 96.56           N  
ATOM   4589  CA  ARG A 564      11.773  13.688 -35.125  1.00 96.56           C  
ATOM   4590  C   ARG A 564      11.070  14.477 -36.219  1.00 96.56           C  
ATOM   4591  CB  ARG A 564      12.867  12.797 -35.750  1.00 96.56           C  
ATOM   4592  O   ARG A 564      11.375  15.648 -36.438  1.00 96.56           O  
ATOM   4593  CG  ARG A 564      13.953  13.570 -36.469  1.00 96.56           C  
ATOM   4594  CD  ARG A 564      14.984  12.641 -37.094  1.00 96.56           C  
ATOM   4595  NE  ARG A 564      14.398  11.797 -38.125  1.00 96.56           N  
ATOM   4596  NH1 ARG A 564      14.578  13.383 -39.812  1.00 96.56           N  
ATOM   4597  NH2 ARG A 564      13.672  11.328 -40.250  1.00 96.56           N  
ATOM   4598  CZ  ARG A 564      14.219  12.172 -39.406  1.00 96.56           C  
ATOM   4599  N   MET A 565      10.125  13.930 -36.938  1.00 95.94           N  
ATOM   4600  CA  MET A 565       9.422  14.539 -38.062  1.00 95.94           C  
ATOM   4601  C   MET A 565       8.406  15.570 -37.594  1.00 95.94           C  
ATOM   4602  CB  MET A 565       8.734  13.469 -38.906  1.00 95.94           C  
ATOM   4603  O   MET A 565       8.141  16.562 -38.281  1.00 95.94           O  
ATOM   4604  CG  MET A 565       9.688  12.586 -39.688  1.00 95.94           C  
ATOM   4605  SD  MET A 565       8.820  11.359 -40.750  1.00 95.94           S  
ATOM   4606  CE  MET A 565       8.359  10.133 -39.469  1.00 95.94           C  
ATOM   4607  N   ILE A 566       7.820  15.375 -36.375  1.00 92.44           N  
ATOM   4608  CA  ILE A 566       6.758  16.266 -35.906  1.00 92.44           C  
ATOM   4609  C   ILE A 566       7.328  17.281 -34.938  1.00 92.44           C  
ATOM   4610  CB  ILE A 566       5.609  15.461 -35.250  1.00 92.44           C  
ATOM   4611  O   ILE A 566       6.707  18.312 -34.656  1.00 92.44           O  
ATOM   4612  CG1 ILE A 566       6.113  14.750 -33.969  1.00 92.44           C  
ATOM   4613  CG2 ILE A 566       5.004  14.461 -36.219  1.00 92.44           C  
ATOM   4614  CD1 ILE A 566       5.039  13.961 -33.250  1.00 92.44           C  
ATOM   4615  N   GLY A 567       8.484  17.016 -34.250  1.00 91.31           N  
ATOM   4616  CA  GLY A 567       9.102  17.859 -33.219  1.00 91.31           C  
ATOM   4617  C   GLY A 567       9.250  17.188 -31.891  1.00 91.31           C  
ATOM   4618  O   GLY A 567       8.266  16.719 -31.312  1.00 91.31           O  
ATOM   4619  N   ASN A 568      10.438  17.141 -31.266  1.00 90.38           N  
ATOM   4620  CA  ASN A 568      10.750  16.453 -30.031  1.00 90.38           C  
ATOM   4621  C   ASN A 568      10.172  17.172 -28.812  1.00 90.38           C  
ATOM   4622  CB  ASN A 568      12.266  16.281 -29.875  1.00 90.38           C  
ATOM   4623  O   ASN A 568      10.188  16.641 -27.703  1.00 90.38           O  
ATOM   4624  CG  ASN A 568      12.859  15.336 -30.906  1.00 90.38           C  
ATOM   4625  ND2 ASN A 568      14.062  15.648 -31.359  1.00 90.38           N  
ATOM   4626  OD1 ASN A 568      12.234  14.336 -31.281  1.00 90.38           O  
ATOM   4627  N   ASP A 569       9.688  18.312 -29.078  1.00 85.75           N  
ATOM   4628  CA  ASP A 569       9.156  19.094 -27.984  1.00 85.75           C  
ATOM   4629  C   ASP A 569       7.664  18.828 -27.781  1.00 85.75           C  
ATOM   4630  CB  ASP A 569       9.383  20.594 -28.234  1.00 85.75           C  
ATOM   4631  O   ASP A 569       7.070  19.281 -26.812  1.00 85.75           O  
ATOM   4632  CG  ASP A 569       8.766  21.078 -29.547  1.00 85.75           C  
ATOM   4633  OD1 ASP A 569       8.758  20.312 -30.531  1.00 85.75           O  
ATOM   4634  OD2 ASP A 569       8.297  22.234 -29.578  1.00 85.75           O  
ATOM   4635  N   LYS A 570       7.062  18.172 -28.781  1.00 85.38           N  
ATOM   4636  CA  LYS A 570       5.652  17.812 -28.656  1.00 85.38           C  
ATOM   4637  C   LYS A 570       5.469  16.641 -27.703  1.00 85.38           C  
ATOM   4638  CB  LYS A 570       5.047  17.484 -30.016  1.00 85.38           C  
ATOM   4639  O   LYS A 570       6.035  15.562 -27.922  1.00 85.38           O  
ATOM   4640  CG  LYS A 570       5.285  18.562 -31.062  1.00 85.38           C  
ATOM   4641  CD  LYS A 570       4.613  19.875 -30.703  1.00 85.38           C  
ATOM   4642  CE  LYS A 570       4.844  20.938 -31.766  1.00 85.38           C  
ATOM   4643  NZ  LYS A 570       4.422  22.297 -31.281  1.00 85.38           N  
ATOM   4644  N   GLN A 571       4.738  16.781 -26.578  1.00 82.56           N  
ATOM   4645  CA  GLN A 571       4.551  15.742 -25.594  1.00 82.56           C  
ATOM   4646  C   GLN A 571       3.076  15.586 -25.219  1.00 82.56           C  
ATOM   4647  CB  GLN A 571       5.371  16.031 -24.328  1.00 82.56           C  
ATOM   4648  O   GLN A 571       2.232  16.359 -25.688  1.00 82.56           O  
ATOM   4649  CG  GLN A 571       6.875  16.094 -24.578  1.00 82.56           C  
ATOM   4650  CD  GLN A 571       7.664  16.375 -23.312  1.00 82.56           C  
ATOM   4651  NE2 GLN A 571       8.992  16.375 -23.438  1.00 82.56           N  
ATOM   4652  OE1 GLN A 571       7.094  16.562 -22.234  1.00 82.56           O  
ATOM   4653  N   GLY A 572       2.768  14.453 -24.562  1.00 80.00           N  
ATOM   4654  CA  GLY A 572       1.430  14.227 -24.047  1.00 80.00           C  
ATOM   4655  C   GLY A 572       0.445  13.781 -25.109  1.00 80.00           C  
ATOM   4656  O   GLY A 572       0.746  12.891 -25.906  1.00 80.00           O  
ATOM   4657  N   GLN A 573      -0.732  14.453 -25.109  1.00 84.69           N  
ATOM   4658  CA  GLN A 573      -1.838  14.008 -25.953  1.00 84.69           C  
ATOM   4659  C   GLN A 573      -1.727  14.578 -27.359  1.00 84.69           C  
ATOM   4660  CB  GLN A 573      -3.180  14.398 -25.328  1.00 84.69           C  
ATOM   4661  O   GLN A 573      -2.461  14.164 -28.266  1.00 84.69           O  
ATOM   4662  CG  GLN A 573      -3.471  13.711 -24.000  1.00 84.69           C  
ATOM   4663  CD  GLN A 573      -4.836  14.062 -23.453  1.00 84.69           C  
ATOM   4664  NE2 GLN A 573      -5.199  13.438 -22.328  1.00 84.69           N  
ATOM   4665  OE1 GLN A 573      -5.559  14.883 -24.016  1.00 84.69           O  
ATOM   4666  N   MET A 574      -0.766  15.406 -27.594  1.00 87.62           N  
ATOM   4667  CA  MET A 574      -0.637  16.047 -28.906  1.00 87.62           C  
ATOM   4668  C   MET A 574       0.086  15.133 -29.891  1.00 87.62           C  
ATOM   4669  CB  MET A 574       0.108  17.375 -28.781  1.00 87.62           C  
ATOM   4670  O   MET A 574       0.059  15.375 -31.094  1.00 87.62           O  
ATOM   4671  CG  MET A 574      -0.711  18.484 -28.125  1.00 87.62           C  
ATOM   4672  SD  MET A 574      -2.344  18.719 -28.922  1.00 87.62           S  
ATOM   4673  CE  MET A 574      -1.812  19.109 -30.625  1.00 87.62           C  
ATOM   4674  N   ILE A 575       0.674  14.195 -29.406  1.00 90.56           N  
ATOM   4675  CA  ILE A 575       1.411  13.266 -30.250  1.00 90.56           C  
ATOM   4676  C   ILE A 575       0.471  12.664 -31.297  1.00 90.56           C  
ATOM   4677  CB  ILE A 575       2.084  12.148 -29.422  1.00 90.56           C  
ATOM   4678  O   ILE A 575       0.766  12.688 -32.500  1.00 90.56           O  
ATOM   4679  CG1 ILE A 575       3.102  12.742 -28.453  1.00 90.56           C  
ATOM   4680  CG2 ILE A 575       2.746  11.117 -30.344  1.00 90.56           C  
ATOM   4681  CD1 ILE A 575       3.699  11.734 -27.484  1.00 90.56           C  
ATOM   4682  N   VAL A 576      -0.661  12.227 -30.859  1.00 92.06           N  
ATOM   4683  CA  VAL A 576      -1.608  11.562 -31.750  1.00 92.06           C  
ATOM   4684  C   VAL A 576      -2.123  12.555 -32.781  1.00 92.06           C  
ATOM   4685  CB  VAL A 576      -2.791  10.945 -30.969  1.00 92.06           C  
ATOM   4686  O   VAL A 576      -2.303  12.211 -33.938  1.00 92.06           O  
ATOM   4687  CG1 VAL A 576      -3.838  10.383 -31.922  1.00 92.06           C  
ATOM   4688  CG2 VAL A 576      -2.293   9.867 -30.000  1.00 92.06           C  
ATOM   4689  N   PHE A 577      -2.295  13.797 -32.406  1.00 91.38           N  
ATOM   4690  CA  PHE A 577      -2.773  14.844 -33.312  1.00 91.38           C  
ATOM   4691  C   PHE A 577      -1.798  15.062 -34.469  1.00 91.38           C  
ATOM   4692  CB  PHE A 577      -2.986  16.156 -32.562  1.00 91.38           C  
ATOM   4693  O   PHE A 577      -2.180  14.984 -35.625  1.00 91.38           O  
ATOM   4694  CG  PHE A 577      -3.396  17.312 -33.438  1.00 91.38           C  
ATOM   4695  CD1 PHE A 577      -2.451  18.219 -33.906  1.00 91.38           C  
ATOM   4696  CD2 PHE A 577      -4.727  17.484 -33.781  1.00 91.38           C  
ATOM   4697  CE1 PHE A 577      -2.828  19.281 -34.719  1.00 91.38           C  
ATOM   4698  CE2 PHE A 577      -5.113  18.562 -34.594  1.00 91.38           C  
ATOM   4699  CZ  PHE A 577      -4.160  19.453 -35.031  1.00 91.38           C  
ATOM   4700  N   HIS A 578      -0.565  15.258 -34.156  1.00 93.19           N  
ATOM   4701  CA  HIS A 578       0.449  15.555 -35.156  1.00 93.19           C  
ATOM   4702  C   HIS A 578       0.739  14.328 -36.031  1.00 93.19           C  
ATOM   4703  CB  HIS A 578       1.737  16.047 -34.500  1.00 93.19           C  
ATOM   4704  O   HIS A 578       1.050  14.461 -37.219  1.00 93.19           O  
ATOM   4705  CG  HIS A 578       1.622  17.406 -33.906  1.00 93.19           C  
ATOM   4706  CD2 HIS A 578       1.477  17.812 -32.625  1.00 93.19           C  
ATOM   4707  ND1 HIS A 578       1.648  18.562 -34.656  1.00 93.19           N  
ATOM   4708  CE1 HIS A 578       1.524  19.609 -33.875  1.00 93.19           C  
ATOM   4709  NE2 HIS A 578       1.418  19.188 -32.625  1.00 93.19           N  
ATOM   4710  N   LEU A 579       0.640  13.156 -35.438  1.00 95.69           N  
ATOM   4711  CA  LEU A 579       0.849  11.914 -36.188  1.00 95.69           C  
ATOM   4712  C   LEU A 579      -0.205  11.742 -37.281  1.00 95.69           C  
ATOM   4713  CB  LEU A 579       0.815  10.719 -35.219  1.00 95.69           C  
ATOM   4714  O   LEU A 579       0.127  11.453 -38.406  1.00 95.69           O  
ATOM   4715  CG  LEU A 579       1.009   9.336 -35.875  1.00 95.69           C  
ATOM   4716  CD1 LEU A 579       2.352   9.273 -36.594  1.00 95.69           C  
ATOM   4717  CD2 LEU A 579       0.906   8.242 -34.812  1.00 95.69           C  
ATOM   4718  N   ILE A 580      -1.478  11.969 -36.969  1.00 95.12           N  
ATOM   4719  CA  ILE A 580      -2.572  11.828 -37.906  1.00 95.12           C  
ATOM   4720  C   ILE A 580      -2.404  12.844 -39.031  1.00 95.12           C  
ATOM   4721  CB  ILE A 580      -3.945  12.016 -37.219  1.00 95.12           C  
ATOM   4722  O   ILE A 580      -2.551  12.492 -40.219  1.00 95.12           O  
ATOM   4723  CG1 ILE A 580      -4.230  10.852 -36.281  1.00 95.12           C  
ATOM   4724  CG2 ILE A 580      -5.055  12.156 -38.250  1.00 95.12           C  
ATOM   4725  CD1 ILE A 580      -5.449  11.062 -35.375  1.00 95.12           C  
ATOM   4726  N   GLU A 581      -2.023  14.031 -38.719  1.00 93.69           N  
ATOM   4727  CA  GLU A 581      -1.828  15.078 -39.750  1.00 93.69           C  
ATOM   4728  C   GLU A 581      -0.657  14.742 -40.656  1.00 93.69           C  
ATOM   4729  CB  GLU A 581      -1.603  16.438 -39.062  1.00 93.69           C  
ATOM   4730  O   GLU A 581      -0.754  14.898 -41.875  1.00 93.69           O  
ATOM   4731  CG  GLU A 581      -1.660  17.609 -40.031  1.00 93.69           C  
ATOM   4732  CD  GLU A 581      -1.546  18.953 -39.344  1.00 93.69           C  
ATOM   4733  OE1 GLU A 581      -1.573  20.000 -40.031  1.00 93.69           O  
ATOM   4734  OE2 GLU A 581      -1.429  18.969 -38.094  1.00 93.69           O  
ATOM   4735  N   LEU A 582       0.408  14.266 -40.094  1.00 96.62           N  
ATOM   4736  CA  LEU A 582       1.581  13.867 -40.875  1.00 96.62           C  
ATOM   4737  C   LEU A 582       1.229  12.766 -41.875  1.00 96.62           C  
ATOM   4738  CB  LEU A 582       2.695  13.383 -39.938  1.00 96.62           C  
ATOM   4739  O   LEU A 582       1.601  12.852 -43.062  1.00 96.62           O  
ATOM   4740  CG  LEU A 582       3.957  12.836 -40.625  1.00 96.62           C  
ATOM   4741  CD1 LEU A 582       4.684  13.953 -41.375  1.00 96.62           C  
ATOM   4742  CD2 LEU A 582       4.875  12.188 -39.594  1.00 96.62           C  
ATOM   4743  N   LEU A 583       0.506  11.766 -41.500  1.00 97.31           N  
ATOM   4744  CA  LEU A 583       0.152  10.617 -42.312  1.00 97.31           C  
ATOM   4745  C   LEU A 583      -0.807  11.023 -43.438  1.00 97.31           C  
ATOM   4746  CB  LEU A 583      -0.478   9.516 -41.469  1.00 97.31           C  
ATOM   4747  O   LEU A 583      -0.708  10.523 -44.562  1.00 97.31           O  
ATOM   4748  CG  LEU A 583       0.436   8.852 -40.438  1.00 97.31           C  
ATOM   4749  CD1 LEU A 583      -0.362   7.891 -39.562  1.00 97.31           C  
ATOM   4750  CD2 LEU A 583       1.584   8.125 -41.125  1.00 97.31           C  
ATOM   4751  N   LYS A 584      -1.701  11.914 -43.219  1.00 95.50           N  
ATOM   4752  CA  LYS A 584      -2.623  12.422 -44.219  1.00 95.50           C  
ATOM   4753  C   LYS A 584      -1.871  13.141 -45.344  1.00 95.50           C  
ATOM   4754  CB  LYS A 584      -3.652  13.359 -43.594  1.00 95.50           C  
ATOM   4755  O   LYS A 584      -2.305  13.133 -46.500  1.00 95.50           O  
ATOM   4756  CG  LYS A 584      -4.738  12.641 -42.812  1.00 95.50           C  
ATOM   4757  CD  LYS A 584      -5.734  13.625 -42.188  1.00 95.50           C  
ATOM   4758  CE  LYS A 584      -6.836  12.914 -41.438  1.00 95.50           C  
ATOM   4759  NZ  LYS A 584      -7.781  13.875 -40.781  1.00 95.50           N  
ATOM   4760  N   ASN A 585      -0.742  13.680 -45.000  1.00 96.56           N  
ATOM   4761  CA  ASN A 585       0.075  14.414 -45.938  1.00 96.56           C  
ATOM   4762  C   ASN A 585       1.190  13.547 -46.531  1.00 96.56           C  
ATOM   4763  CB  ASN A 585       0.661  15.672 -45.281  1.00 96.56           C  
ATOM   4764  O   ASN A 585       2.297  14.031 -46.750  1.00 96.56           O  
ATOM   4765  CG  ASN A 585      -0.406  16.656 -44.875  1.00 96.56           C  
ATOM   4766  ND2 ASN A 585      -0.165  17.344 -43.750  1.00 96.56           N  
ATOM   4767  OD1 ASN A 585      -1.439  16.797 -45.531  1.00 96.56           O  
ATOM   4768  N   ASN A 586       1.018  12.164 -46.594  1.00 96.56           N  
ATOM   4769  CA  ASN A 586       1.860  11.172 -47.219  1.00 96.56           C  
ATOM   4770  C   ASN A 586       3.207  11.031 -46.531  1.00 96.56           C  
ATOM   4771  CB  ASN A 586       2.066  11.523 -48.719  1.00 96.56           C  
ATOM   4772  O   ASN A 586       4.207  10.680 -47.156  1.00 96.56           O  
ATOM   4773  CG  ASN A 586       0.788  11.422 -49.500  1.00 96.56           C  
ATOM   4774  ND2 ASN A 586       0.587  12.367 -50.438  1.00 96.56           N  
ATOM   4775  OD1 ASN A 586      -0.013  10.508 -49.312  1.00 96.56           O  
ATOM   4776  N   GLY A 587       3.230  11.453 -45.281  1.00 97.81           N  
ATOM   4777  CA  GLY A 587       4.406  11.203 -44.469  1.00 97.81           C  
ATOM   4778  C   GLY A 587       4.531   9.750 -44.031  1.00 97.81           C  
ATOM   4779  O   GLY A 587       3.574   9.172 -43.500  1.00 97.81           O  
ATOM   4780  N   ARG A 588       5.738   9.078 -44.281  1.00 98.56           N  
ATOM   4781  CA  ARG A 588       6.043   7.711 -43.875  1.00 98.56           C  
ATOM   4782  C   ARG A 588       7.473   7.605 -43.344  1.00 98.56           C  
ATOM   4783  CB  ARG A 588       5.832   6.730 -45.000  1.00 98.56           C  
ATOM   4784  O   ARG A 588       8.250   8.562 -43.438  1.00 98.56           O  
ATOM   4785  CG  ARG A 588       4.441   6.789 -45.625  1.00 98.56           C  
ATOM   4786  CD  ARG A 588       3.395   6.188 -44.688  1.00 98.56           C  
ATOM   4787  NE  ARG A 588       2.084   6.113 -45.344  1.00 98.56           N  
ATOM   4788  NH1 ARG A 588       1.533   8.320 -44.938  1.00 98.56           N  
ATOM   4789  NH2 ARG A 588       0.066   6.953 -46.062  1.00 98.56           N  
ATOM   4790  CZ  ARG A 588       1.231   7.129 -45.438  1.00 98.56           C  
ATOM   4791  N   LEU A 589       7.809   6.441 -42.688  1.00 98.50           N  
ATOM   4792  CA  LEU A 589       9.188   6.168 -42.312  1.00 98.50           C  
ATOM   4793  C   LEU A 589      10.086   6.070 -43.531  1.00 98.50           C  
ATOM   4794  CB  LEU A 589       9.266   4.871 -41.500  1.00 98.50           C  
ATOM   4795  O   LEU A 589       9.688   5.527 -44.562  1.00 98.50           O  
ATOM   4796  CG  LEU A 589       8.516   4.859 -40.156  1.00 98.50           C  
ATOM   4797  CD1 LEU A 589       8.539   3.459 -39.562  1.00 98.50           C  
ATOM   4798  CD2 LEU A 589       9.117   5.875 -39.188  1.00 98.50           C  
ATOM   4799  N   PRO A 590      11.273   6.555 -43.469  1.00 98.00           N  
ATOM   4800  CA  PRO A 590      12.203   6.457 -44.625  1.00 98.00           C  
ATOM   4801  C   PRO A 590      12.789   5.055 -44.781  1.00 98.00           C  
ATOM   4802  CB  PRO A 590      13.297   7.465 -44.250  1.00 98.00           C  
ATOM   4803  O   PRO A 590      12.641   4.215 -43.875  1.00 98.00           O  
ATOM   4804  CG  PRO A 590      13.336   7.473 -42.750  1.00 98.00           C  
ATOM   4805  CD  PRO A 590      11.938   7.285 -42.250  1.00 98.00           C  
ATOM   4806  N   ARG A 591      13.305   4.812 -45.969  1.00 98.25           N  
ATOM   4807  CA  ARG A 591      13.977   3.541 -46.188  1.00 98.25           C  
ATOM   4808  C   ARG A 591      15.172   3.361 -45.281  1.00 98.25           C  
ATOM   4809  CB  ARG A 591      14.430   3.445 -47.656  1.00 98.25           C  
ATOM   4810  O   ARG A 591      16.062   4.203 -45.219  1.00 98.25           O  
ATOM   4811  CG  ARG A 591      15.023   2.096 -48.031  1.00 98.25           C  
ATOM   4812  CD  ARG A 591      15.445   2.049 -49.500  1.00 98.25           C  
ATOM   4813  NE  ARG A 591      16.625   2.877 -49.750  1.00 98.25           N  
ATOM   4814  NH1 ARG A 591      16.750   2.373 -52.000  1.00 98.25           N  
ATOM   4815  NH2 ARG A 591      18.281   3.791 -51.031  1.00 98.25           N  
ATOM   4816  CZ  ARG A 591      17.203   3.012 -50.938  1.00 98.25           C  
ATOM   4817  N   PRO A 592      15.211   2.266 -44.406  1.00 98.06           N  
ATOM   4818  CA  PRO A 592      16.375   2.021 -43.562  1.00 98.06           C  
ATOM   4819  C   PRO A 592      17.672   1.848 -44.344  1.00 98.06           C  
ATOM   4820  CB  PRO A 592      16.000   0.728 -42.844  1.00 98.06           C  
ATOM   4821  O   PRO A 592      17.625   1.480 -45.531  1.00 98.06           O  
ATOM   4822  CG  PRO A 592      14.531   0.599 -43.000  1.00 98.06           C  
ATOM   4823  CD  PRO A 592      14.141   1.222 -44.312  1.00 98.06           C  
ATOM   4824  N   ASP A 593      18.781   2.057 -43.719  1.00 97.44           N  
ATOM   4825  CA  ASP A 593      20.078   1.819 -44.344  1.00 97.44           C  
ATOM   4826  C   ASP A 593      20.266   0.345 -44.688  1.00 97.44           C  
ATOM   4827  CB  ASP A 593      21.219   2.279 -43.406  1.00 97.44           C  
ATOM   4828  O   ASP A 593      20.062  -0.530 -43.844  1.00 97.44           O  
ATOM   4829  CG  ASP A 593      21.156   3.766 -43.094  1.00 97.44           C  
ATOM   4830  OD1 ASP A 593      20.688   4.551 -43.969  1.00 97.44           O  
ATOM   4831  OD2 ASP A 593      21.578   4.156 -42.000  1.00 97.44           O  
ATOM   4832  N   GLY A 594      20.562   0.086 -45.969  1.00 96.12           N  
ATOM   4833  CA  GLY A 594      20.844  -1.280 -46.375  1.00 96.12           C  
ATOM   4834  C   GLY A 594      19.594  -2.078 -46.719  1.00 96.12           C  
ATOM   4835  O   GLY A 594      19.688  -3.256 -47.062  1.00 96.12           O  
ATOM   4836  N   CYS A 595      18.438  -1.550 -46.594  1.00 98.00           N  
ATOM   4837  CA  CYS A 595      17.188  -2.229 -46.906  1.00 98.00           C  
ATOM   4838  C   CYS A 595      17.000  -2.361 -48.406  1.00 98.00           C  
ATOM   4839  CB  CYS A 595      16.000  -1.476 -46.281  1.00 98.00           C  
ATOM   4840  O   CYS A 595      17.062  -1.368 -49.125  1.00 98.00           O  
ATOM   4841  SG  CYS A 595      14.398  -2.229 -46.656  1.00 98.00           S  
ATOM   4842  N   PRO A 596      16.781  -3.576 -48.938  1.00 97.50           N  
ATOM   4843  CA  PRO A 596      16.500  -3.744 -50.375  1.00 97.50           C  
ATOM   4844  C   PRO A 596      15.266  -2.973 -50.812  1.00 97.50           C  
ATOM   4845  CB  PRO A 596      16.297  -5.254 -50.500  1.00 97.50           C  
ATOM   4846  O   PRO A 596      14.328  -2.791 -50.062  1.00 97.50           O  
ATOM   4847  CG  PRO A 596      16.969  -5.848 -49.312  1.00 97.50           C  
ATOM   4848  CD  PRO A 596      16.828  -4.895 -48.156  1.00 97.50           C  
ATOM   4849  N   ASP A 597      15.297  -2.529 -52.062  1.00 97.75           N  
ATOM   4850  CA  ASP A 597      14.195  -1.763 -52.656  1.00 97.75           C  
ATOM   4851  C   ASP A 597      12.891  -2.551 -52.594  1.00 97.75           C  
ATOM   4852  CB  ASP A 597      14.516  -1.371 -54.094  1.00 97.75           C  
ATOM   4853  O   ASP A 597      11.828  -1.987 -52.312  1.00 97.75           O  
ATOM   4854  CG  ASP A 597      15.641  -0.358 -54.188  1.00 97.75           C  
ATOM   4855  OD1 ASP A 597      15.820   0.456 -53.281  1.00 97.75           O  
ATOM   4856  OD2 ASP A 597      16.359  -0.370 -55.219  1.00 97.75           O  
ATOM   4857  N   GLU A 598      12.984  -3.783 -52.844  1.00 97.75           N  
ATOM   4858  CA  GLU A 598      11.805  -4.645 -52.875  1.00 97.75           C  
ATOM   4859  C   GLU A 598      11.141  -4.723 -51.500  1.00 97.75           C  
ATOM   4860  CB  GLU A 598      12.172  -6.051 -53.375  1.00 97.75           C  
ATOM   4861  O   GLU A 598       9.914  -4.812 -51.406  1.00 97.75           O  
ATOM   4862  CG  GLU A 598      12.664  -6.098 -54.812  1.00 97.75           C  
ATOM   4863  CD  GLU A 598      13.055  -7.492 -55.250  1.00 97.75           C  
ATOM   4864  OE1 GLU A 598      13.500  -7.648 -56.438  1.00 97.75           O  
ATOM   4865  OE2 GLU A 598      12.922  -8.438 -54.469  1.00 97.75           O  
ATOM   4866  N   ILE A 599      11.914  -4.703 -50.500  1.00 98.12           N  
ATOM   4867  CA  ILE A 599      11.406  -4.773 -49.156  1.00 98.12           C  
ATOM   4868  C   ILE A 599      10.719  -3.463 -48.781  1.00 98.12           C  
ATOM   4869  CB  ILE A 599      12.539  -5.082 -48.125  1.00 98.12           C  
ATOM   4870  O   ILE A 599       9.633  -3.467 -48.188  1.00 98.12           O  
ATOM   4871  CG1 ILE A 599      13.172  -6.445 -48.438  1.00 98.12           C  
ATOM   4872  CG2 ILE A 599      12.016  -5.023 -46.688  1.00 98.12           C  
ATOM   4873  CD1 ILE A 599      12.188  -7.609 -48.375  1.00 98.12           C  
ATOM   4874  N   TYR A 600      11.305  -2.338 -49.125  1.00 98.38           N  
ATOM   4875  CA  TYR A 600      10.703  -1.044 -48.844  1.00 98.38           C  
ATOM   4876  C   TYR A 600       9.383  -0.883 -49.594  1.00 98.38           C  
ATOM   4877  CB  TYR A 600      11.656   0.094 -49.219  1.00 98.38           C  
ATOM   4878  O   TYR A 600       8.453  -0.249 -49.094  1.00 98.38           O  
ATOM   4879  CG  TYR A 600      11.180   1.456 -48.781  1.00 98.38           C  
ATOM   4880  CD1 TYR A 600      10.703   2.385 -49.719  1.00 98.38           C  
ATOM   4881  CD2 TYR A 600      11.195   1.816 -47.438  1.00 98.38           C  
ATOM   4882  CE1 TYR A 600      10.266   3.643 -49.312  1.00 98.38           C  
ATOM   4883  CE2 TYR A 600      10.758   3.070 -47.031  1.00 98.38           C  
ATOM   4884  OH  TYR A 600       9.867   5.219 -47.562  1.00 98.38           O  
ATOM   4885  CZ  TYR A 600      10.297   3.975 -47.969  1.00 98.38           C  
ATOM   4886  N   MET A 601       9.336  -1.446 -50.750  1.00 98.38           N  
ATOM   4887  CA  MET A 601       8.102  -1.423 -51.531  1.00 98.38           C  
ATOM   4888  C   MET A 601       6.973  -2.117 -50.781  1.00 98.38           C  
ATOM   4889  CB  MET A 601       8.297  -2.090 -52.906  1.00 98.38           C  
ATOM   4890  O   MET A 601       5.844  -1.629 -50.750  1.00 98.38           O  
ATOM   4891  CG  MET A 601       7.078  -2.016 -53.812  1.00 98.38           C  
ATOM   4892  SD  MET A 601       7.383  -2.748 -55.438  1.00 98.38           S  
ATOM   4893  CE  MET A 601       7.566  -4.496 -55.000  1.00 98.38           C  
ATOM   4894  N   ILE A 602       7.230  -3.178 -50.156  1.00 98.62           N  
ATOM   4895  CA  ILE A 602       6.250  -3.891 -49.344  1.00 98.62           C  
ATOM   4896  C   ILE A 602       5.758  -2.988 -48.219  1.00 98.62           C  
ATOM   4897  CB  ILE A 602       6.836  -5.199 -48.750  1.00 98.62           C  
ATOM   4898  O   ILE A 602       4.555  -2.900 -47.969  1.00 98.62           O  
ATOM   4899  CG1 ILE A 602       7.105  -6.203 -49.875  1.00 98.62           C  
ATOM   4900  CG2 ILE A 602       5.898  -5.793 -47.719  1.00 98.62           C  
ATOM   4901  CD1 ILE A 602       7.789  -7.484 -49.438  1.00 98.62           C  
ATOM   4902  N   MET A 603       6.637  -2.316 -47.531  1.00 98.69           N  
ATOM   4903  CA  MET A 603       6.258  -1.406 -46.469  1.00 98.69           C  
ATOM   4904  C   MET A 603       5.293  -0.338 -46.969  1.00 98.69           C  
ATOM   4905  CB  MET A 603       7.500  -0.748 -45.844  1.00 98.69           C  
ATOM   4906  O   MET A 603       4.266  -0.079 -46.312  1.00 98.69           O  
ATOM   4907  CG  MET A 603       8.477  -1.734 -45.219  1.00 98.69           C  
ATOM   4908  SD  MET A 603       9.984  -0.916 -44.594  1.00 98.69           S  
ATOM   4909  CE  MET A 603      10.992  -2.371 -44.188  1.00 98.69           C  
ATOM   4910  N   THR A 604       5.594   0.232 -48.062  1.00 98.44           N  
ATOM   4911  CA  THR A 604       4.793   1.325 -48.625  1.00 98.44           C  
ATOM   4912  C   THR A 604       3.391   0.840 -48.969  1.00 98.44           C  
ATOM   4913  CB  THR A 604       5.457   1.948 -49.844  1.00 98.44           C  
ATOM   4914  O   THR A 604       2.414   1.578 -48.812  1.00 98.44           O  
ATOM   4915  CG2 THR A 604       6.816   2.547 -49.500  1.00 98.44           C  
ATOM   4916  OG1 THR A 604       5.629   0.938 -50.844  1.00 98.44           O  
ATOM   4917  N   GLU A 605       3.256  -0.369 -49.469  1.00 98.69           N  
ATOM   4918  CA  GLU A 605       1.951  -0.948 -49.781  1.00 98.69           C  
ATOM   4919  C   GLU A 605       1.135  -1.170 -48.500  1.00 98.69           C  
ATOM   4920  CB  GLU A 605       2.111  -2.270 -50.531  1.00 98.69           C  
ATOM   4921  O   GLU A 605      -0.068  -0.901 -48.469  1.00 98.69           O  
ATOM   4922  CG  GLU A 605       2.709  -2.109 -51.938  1.00 98.69           C  
ATOM   4923  CD  GLU A 605       2.928  -3.436 -52.625  1.00 98.69           C  
ATOM   4924  OE1 GLU A 605       3.529  -3.441 -53.750  1.00 98.69           O  
ATOM   4925  OE2 GLU A 605       2.494  -4.477 -52.094  1.00 98.69           O  
ATOM   4926  N   CYS A 606       1.740  -1.617 -47.469  1.00 98.75           N  
ATOM   4927  CA  CYS A 606       1.080  -1.828 -46.188  1.00 98.75           C  
ATOM   4928  C   CYS A 606       0.634  -0.504 -45.562  1.00 98.75           C  
ATOM   4929  CB  CYS A 606       2.012  -2.557 -45.219  1.00 98.75           C  
ATOM   4930  O   CYS A 606      -0.351  -0.456 -44.844  1.00 98.75           O  
ATOM   4931  SG  CYS A 606       2.465  -4.219 -45.750  1.00 98.75           S  
ATOM   4932  N   TRP A 607       1.348   0.573 -45.875  1.00 98.75           N  
ATOM   4933  CA  TRP A 607       1.104   1.888 -45.281  1.00 98.75           C  
ATOM   4934  C   TRP A 607       0.200   2.725 -46.188  1.00 98.75           C  
ATOM   4935  CB  TRP A 607       2.426   2.621 -45.031  1.00 98.75           C  
ATOM   4936  O   TRP A 607       0.267   3.957 -46.156  1.00 98.75           O  
ATOM   4937  CG  TRP A 607       3.260   2.029 -43.938  1.00 98.75           C
[truncated: 435,538 more chars]
