# Supplementary material for: A germline JAK2 exon12 mutation and a late somatic CALR mutation in a patient with essential thrombocythemia
Source: Front Oncol. 2024 Jan 4;13:1265022. doi: 10.3389/fonc.2023.1265022 (PMC10794477; doi:10.3389/fonc.2023.1265022)
Supplement: Supplementary file 1 [file DataSheet_1.zip › jak_5c98e/jak_5c98e_env/uniref.a3m]

>101
PPKPKDKSNLLVFRTNGVSDVPTSPTLQRPTHMSQMVFHKIRNEDLIFNESLGQGTFTKIFKGVRREVGDYGQLHETEVLLKVLDKAHRNYSESFFEAASMMSKLSHKHLVLNYGVCVCGDENILVQEFVKFGSLDTYLKKNKNCINILWKLEVAKQLAWAMHFLEENTLIHGNVCAKNILLIREEDRKTGNPPFIKLSDPGISITVLPKDILQERIPWVPPECIENPKNLNLATDKWSFGTTLWEICSGGDKPLSALDSQRKLQFYEDRHQLPAPKWAELANLINNCMDYEPDFRPSFRAIIRDLNSLFTPDYELLTENDMLPNMRIGALGFSGAFEDRDPTQFEERHLKFLQQLGKGNFGSVEMCRYDPLQDNTGEVVAVKKLQHSTEEHLRDFEREIEILKSLQHDNIVKYKGVCYSAGRRNLKLIMEYLPYGSLRDYLQKHKERIDHIKLLQYTSQICKGMEYLGTKRYIHRDLATRNILVENENRVKIGDFGLTKVLPQDKEYYKVKEPGESPIFWYAPESLTESKFSVASDVWSFGVVLYELFTYIEKSKSPPAEFMRMIGNDKQGQMIVFHLIELLKNNGRLPRPDGCPDEIYMIMTECWNNNVNQRPSFRDLALRVDQIRDNMAG
>UniRef100_A0A836AAJ5	725	0.966	6.432E-228	0	632	633	573	1205	1206
PPKPKDKSNLLVFRTNGVSDVPTSPTLQRHNNVNQMVFHKIRNEDLVFNESLGQGTFTKIFKGIRREIGDYGQLHETEVLLKVLDKAHRNYSESFFEAASMMSQLSHKHLILNYGVCVCGEENILVQEFVKFGSLDTYLKKNKNSINILWKLEVAKQLAWAMHFLEEKTLIHGNVCAKNVLLIREEDRKTGNPPFIKLSDPGISITVLPKDILQERIPWVPPECIENPKNLNLATDKWSFGTTLWEICSGGDKPLSALDSQRKLQFYEDRHQLPAPKWTELANLINNCMDYEPDFRPSFRAIIRDLNSLFTPDYELLTENDMLPNMRIGALGFSGAFEDRDPTQFEERHLKFLQQLGKGNFGSVEMCRYDPLQDNTGEVVAVKKLQHSTEEHLRDFEREIEILKSLQHDNIVKYKGVCYSAGRHNLRLIMEYLPYGSLRDYLQKHKERIDHKKLLQYTSQICKGMEYLGTKRYIHRDLATRNILVENENRVKIGDFGLTKVLPQDKEYYKVKEPGESPIFWYAPESLTESKFSVASDVWSFGVVLYELFTYIEKSKSPPAEFMRMIGNDKQGQMIVFHLIELLKNNGRLPRPDGCPDEIYVIMTECWNNNVNQRPSFRDLAVRVDQIRDNMTG
>UniRef100_A0A7K6A844	717	0.924	4.691E-225	0	632	633	495	1127	1128
PPKPKDKSNLLVFRSNSVSDVPSSPTLQRHNNVNQMVFHKIRNEDLIFEESLGQGTFTKIFKGVRKEVGDYGQLHQTEVLLKVLDKVHRNYSESFFEAASMMSQLSYKHLVLNYGVCVCGEENILVQEYVKFGSLDTYLKKNKNIINILWKLEVAKQLALAMHFLEDKGLVHGNVCAKNILLIREEDRKSGNLPFIKLSDPGISITVLPRDILLERIPWVPPECIENPKQLSLATDKWSFGTTLWEICSGGDKPLSALDSSRKLQFYEDRHQLPAPNWTELANLINNCMDYEPDFRPSFRAIIRDLNSLFTPDYELLTESDMLPNMRIGALGFSGAFEDRDPTQFEERHLKFLQQLGKGNFGSVEMCRYDPLQDNTGEVVAVKKLQHSTEEHLRDFEREIEILKSLQHDNIVKYKGVCYSAGRRNLRLIMEYLPYGSLRDYLQKHKERLDHKKLLLYASQICKGMEYLGTKRYVHRDLATRNILVENENRVKIGDFGLTKVLPQDKEYYKVKEPGESPIFWYAPESLTESKFSVASDVWSFGVVLYELFTYIDKSKSPPAEFMRMIGNDKQGQMIVFHLIELLKNNGRLPRPDGCPDEIYAIMKECWNNNVAQRPTFRDLGQRVDHIRENMGG
>UniRef100_A0A852D9A4	717	0.924	4.691E-225	0	632	633	498	1130	1131
PPKPKDKSNLLVFRSNSVSDVPSSPMLQRHNNVNQMVFHKIRNEDLIFEESLGQGTFTKIFKGVRKEVGDYGQLHQTEVLLKVLDKVHRNYSESFFEAASMMSQLSYKHLVLNYGVCVCGEENILVQEYVKFGSLDTYLKKNKNIINILWKLEVAKQLALAMHFLEDKGLVHGNVCAKNILLIREEDRKSGNLPFIKLSDPGISITVLPRDILLERIPWVPPECIENPKQLSLATDKWSFGTTLWEICSGGDKPLSALDSSRKLQFYEDRHQLPAPNWTELANLINNCMDYEPDFRPSFRAIIRDLNSLFTPDYELLTESDMLPNMRIGALGFSGAFEDRDPTQFEERHLKFLQQLGKGNFGSVEMCRYDPLQDNTGEVVAVKKLQHSTEEHLRDFEREIEILKSLQHDNIVKYKGVCYSAGRRNLRLIMEYLPYGSLRDYLQKHKERLDHKKLLLYASQICKGMEYLGTKRYVHRDLATRNILVENENRVKIGDFGLTKVLPQDKEYYKVKEPGESPIFWYAPESLTESKFSVASDVWSFGVVLYELFTYIDKSKSPPAEFMRMIGNDKQGQMIVFHLIELLKNNGRLPRPDGCPDEIYAIMKECWNNNVAQRPTFRDLAQRVDHIRENMGG
>UniRef100_A0A8C0JWM6	710	0.971	7.116E-223	7	632	633	13	638	639
-------SNLLVFRTNGVSDVPTSPTLQRHNNVNQMVFHKIRNEDLMFNESLGQGTFTKIFKGVRREVGDYGQLHETEVLLKVLDKAHRNYSESFFEAASMMSQLSHKHLVLNYGVCVCGEENILVQEFVKFGSLDTYLKKNKNSINIFWKLEVAKQLAWAMHFLEEKALIHGNVCAKNILLIREEDRKTGNPPFIKLSDPGISITVLPKDILQERIPWVPPECIENPKNLNLATDKWSFGTTLWEICSGGDKPLSALDSQRKLQFYEDRHQLPAPKWTELANLINNCMDYEPDFRPSFRAIIRDLNSLFTPDYELLTENDMLPNMRIGALGFPGAFEDQDPTQFEERHLKFLQQLGKGNFGSVEMCRYDPLQDNTGEVVAVKKLQHSTEEHLRDFEREIEILKSLQHDNIVKYKGVCYSAGRRNLRLIMEYLPYGSLRDYLQKHKERIDHKKLLQYTSQICKGMEYLGTKRYIHRDLATRNILVENENRVKIGDFGLTKVLPQDKEYYKVKEPGESPIFWYAPESLTESKFSVASDVWSFGVVLYELFTYIEKSKSPPAEFMRMIGNDKQGQMIVFHLIELLKNNGRLPRPDGCPDEIYLIMTECWNNNVNQRPSFRDLALRVDQIRDNMAG
>UniRef100_UPI001127A8EF	705	0.906	5.760E-221	0	630	633	542	1171	1174
PPKPKDKSNLLIFRSNGVSDVPLSPTLQRHNNVNQMVFHKIRNEDLTFHESLGQGTFTKIFKGLREEVGDYGQLHKTEVLLKVLDKSHRNYSESFFEAASMMSQLSYKHLVLNYGVCVCGEENILVQEYVKFGSLDTYLKKNKISINILWKLEVAKQLAWAMHFLEEKGLVHGNVCSKNILLIREEDRKTGNPPFIKLSDPGISITVLPKDVLLERIPWVPPECIEHPKNLNLAADKWSFGTTLWEICSGGDKPLSALDAQRKLQFYEDRHQLPAPKWTELANLINNCMDYEPDFRPSFRAIIRDLNSLFTPDYELLAESDMLPN-RVGAFGFSGAFENQDPTQFEERHLKFLQQLGKGNFGSVEMCRYDPLQDNTGEVVAVKKLQHSSEEHLRDFEREIEILKSLQHDNIVKYKGVCYSAGRRNLRLVMEYLPYGSLRDYLQKHKERLDYKKLLQYSYQICKGMEYLTIKRYIHRDLATRNILVENENRVKIGDFGLTKVLPQDKEYYKVKEPGESPIFWYAPESLTESKFSVASDIWSFGVVLYELFTYSEKSKSPPSEFMRMIGNDKQGQMIVFHLIELLKNNGRLPKPDGCPDEIYSIMSECWNNNINLRPSFKDLALRVDRTRDSM--
>UniRef100_UPI0023045BF1	704	0.894	1.079E-220	0	632	633	497	1129	1130
PPKPKDKSNLLIFRSNKVSDVPTSPTLQRHNNINQMVFHKIRNEDLTFTESLGQGTFTKISKGMRKEVGDYGKLHQTEVLLKVLDKMHRNYSESFFEAASMMSQLSYKHLVLNYGVCVNGEENILVQEYVKFGSLDTYLKKNTHSINILWKLEVAKQLAMAMHFLEDKNLVHGNVCAKNILLIREEDRKSGNLPFIKLSDPGISIIVLPKDILLERIPWVPPECIENPKQLSLATDKWSFGTTLWEICSGGDKPLSALDSQRKLQFYEDRHQLPAPNWTELANLINNCMDYEPDYRPSFRAIIRDLNSLFTPDYELLTENDMLPNMRPGTLGFSEAFEGRDPTHFEERHLKFLQQLGKGNFGSVEMCRYDPLQDNTGEVVAVKKLQHSTEEHLRDFEREIEILKSLQHDNIVKYKGVCYSAGRRNLKLIMEYLPYGSLRDYLQKHKDRLDHKKLLQYASQICKGMEYLGTKRYVHRDLATRNILVENENRVKIGDFGLTKVLPQDKEYYKVKEPGESPIFWYAPESLTDNKFSVASDMWSFGVVLYELFTYLDKNKSPPAEFMRMIGNDKQNQMIVFHLIELLKNNGRLQRPDGCPDEVYAIMTDCWNNNASLRPSFRDLAVRVDRIRESMGG
>UniRef100_A0A6P7XG75	702	0.906	3.786E-220	0	630	633	498	1127	1129
PPKPKDKLNLLICRSNGVSDVPTSPTLQRHNNVNQMVFHKIRNEDLTFHESLGQGTFTKIFKGLREEVGDYGQLHKTEVLLKVLDKSHRNYSESFFEAASMMSQLSYKHLVLNYGVCVCGEENILVQEYVKFGSLDTYLKKNKTSINILWKLEVAKQLAWAMHFLENKGLVHGNVCSKNILLIREEDRKTGNPPFIKLSDPGISITVLPKDILLERIPWVPPECIEHPKNLNLAADKWSFGTTLWEICSGGEKPLSALDAQRKLQFYEDRHQLPAPKWTELANLINNCMDYEPDFRPSFRTIIRDLNSLFTPDYELLTESDMLPN-RVGAFGFSGAFENRDPAQFEERHLKFLQQLGKGNFGSVEMCRYDPLQDNTGEVVAVKKLQHSTEEHLRDFEREIEILKSLQHDNIVKYKGVCYSAGRRNLRLVMEYLPYGSLRDYLQKHKERLDHKKLLQYSSQICKGMEYLTVKRYIHRDLATRNILVENENRVKIGDFGLTKVLPQDKEYYKVKEPGESPIFWYAPESLTESKFSVASDVWSFGVVLYELFTYSEKSKSPPSEFMRMIGNDKQGQMIVFHLIELLKNNGRLPKPDGCPDEIYSVMSECWNNNISLRPSFKDLALRVDRTRDSM--
>UniRef100_A0A8D2L697	702	0.895	3.786E-220	0	632	633	497	1129	1130
PPKPKGKSNLLVFRSNGASDVPTSPTLQRQNNVNQMVFHKIRNEDLVFTESLGQGTFTKISKGIRKEVGDYGKLYQTEVLLKVLDKVHRNYSESFFEAASMMSQLSYKHLVFNYGVCVCGDENILVQEYVKFGSLDTYLKKNKSSINILWKLEVAKQLSMAMHFLEDKGLIHGNVCAKNILLIREEDRKSGNLPFIKLSDPGISITVLPKDILLERIPWVPPECIENPKQLSLATDKWSFGTTLWEICSGGDKPLSALDSQRKLQFYEDRHQLPAPNWTELANLINNCMDYEPDFRPSFRAIIRDLNSLFTPDYELLTENDMLPNMRIGALGFSEAFESRDPTYFEERHLKFLQQLGKGNFGSVEMCRYDPLQDNTGEVVAVKKLQHSTEEHLRDFEREIEILKSLQHDNIVKYKGVCYSAGRRNLKLIMEYLPYGSLRDYLQKHKDCLDHKKLLQYAFQICKGMEYLGSKRYVHRDLATRNILVENENRVKIGDFGLTKVLPQDKEYYKVKEPGESPIFWYAPESLMDNKFSVASDMWSFGVVLYELFTYIDKNKSPPTEFMRMIGNDKQNQMIVFHLIELLKNNGRLPRPDGCPDEVYVIMTECWNNNTSLRPSFKDLAQRVDLIRESLGG
>UniRef100_UPI001377BBE6	700	0.890	1.818E-219	0	632	633	497	1129	1130
PPKPKDKSNLLVFRSNGDSDMPTSPTLQRHNNVNQMVFHKIRNEDLIFNESLGQGTFTKIFKGVRKEVGDYGKLHETEVLLKVLDKTHRHYSESFFEAASMMSQLSHKHLVLNYGVCVCGEENILVQEYVKFGSLDTYLKKNKTSMNILWKLEVAKQLAMAMHFLEDKNLMHGNVCAKNILLVREEDRKSGNLPFIKLSDPGISITVLPKDILLERIPWVAPECIESPKQLNQAADKWSFGTTLWEICSGGDKPLNALDSQRKLQFYEDRHQLPAPNWTELANLINNCMEYDADFRPSFRAIIRDLNSLFTPDYELLTENDMLPNMRIGGLGFSEAFEGRDPTYFEERHLKFLQQLGKGNFGSVEMCRYDPLQDNTGEVVAVKKLQHSTEEYLRDFEREIEILKSLQHDNIVKYKGVCYSAGRRNLKLIMEYLPYGSLRDYLQKHKDRMDHKKLLQYASQICKGMEYLGSKRYVHRDLATRNILVENENRVKIGDFGLTKVLPQDKEYYKVKEPGESPIFWYALESLTDNRFSVASDMWSFGVVLYELFTYIDKNKSPPAEFMRMIGNDKQNQMIVFHLIELLKNSARLPRPDGCPDEVYTIMSECWNNNTSQRPSFRDLALRVDVIREGLGG
>UniRef100_A0A6J0UGG9	697	0.889	3.063E-218	0	630	633	497	1126	1129
PPKPKDKSNLLVFRSNGNSDVPTSPTLQRHKNINQMVFHKIRNEDLIFNESLGQGTFTKIFKGVRKEVGDYGKLYQTEVLLKVLDKVHRNYSESFFEAASMMSQLSYKHLVLNYGVCVYGEENILVQEYVKFGSLDTYLKKNKSSINILWKLEVAKQLAMAMHFLEDKNLIHGNVCAKNILLIREEDRKSGSLPFIKLSDPGLGITVLPKDILIERIPWVPPECIENPKQLSLATDKWSFGTTLWEICSGGDKPLGALDSQRKLQFYEDRHQLPAPNWTELANLINSCMDYEPDFRPSFRAVIRDLNSLFTPDYELLTENDMLPNMRAGVLGFSEAFEDRDPTYFEERHLKFLQQLGKGNFGSVEMCRYDPLQDNTGEVVAVKKLQHSTEEHLRDFEREIEILKSLQHENIVKYKGVCYSAGRRNLKLIMEYLPYGSLRDYVQKHKDRLDHKKLLQYACQICKGMEYLGAKRYVHRDLATRNILVENENRIKIGDFGLTKVLPQDKEYYKVKEPGESPIFWYAPESLMDNKFSVASDMWSFGVVLYELFTYIDKNKSPPAEFMRMIGNDKQNQ-IVFHLIELLKNNGRLLRPDGCPDEVYAIMTECWHNNPSLRPSFRDLAVRVDVIKESM--
>UniRef100_UPI002025D6BA	697	0.898	3.063E-218	0	632	633	528	1160	1161
PPKPKDKSNLLVVRSNGVSDIPTSPTLQRHNNINQMVFHKISNEDLIFNESLGQGTFTKIFKGVRKEAGDYGKVHETEVLLKVLDKVHRNYCESFFEAASMMSQLSYKHLVLNYGVCVFGEENILVQEFVKFGSLDTYLKKNKYSINILWKLEVAKQLAMAMHFLEDKSLVHGNVCAKNILLIREEDRKSGNLPFIKLSDPGISITVLPKDILLERIPWVPPECIENPKQLSLATDKWSFGTTLWEICSGGDKPLSALDSQRKLQFYEDRHQLPAPNWTELANLINNCMDYEPDFRPSFRAIIRDLNSLFTPDYELLTENDMLPNLRTGAFGFSGAFASRDPTHFEERHLKFLQQLGKGNFGSVEMCRYDPLQDNTGEVVAVKKLQHSTEEHLRDFEREIEILKSLQHDNIVKYKGVCYSAGRRNLKLIMEYLPYGSLRDYIQKHRDRLDHKKLLQYASQICKGMEYLGTKRYVHRDLATRNILVENESRVKIGDFGLTKVLPQDKEYYKVKEPGESPIFWYAPESLTDNKFSVASDMWSFGVVLYELFTYIDKNKSPPAEFMRMIGNDKQNQMIVFHLIELLKNNARLPRPEGCPDEAYAIMTECWNNNVSLRPSFRDLGLRVDLIRESMGG
>UniRef100_UPI00234A8FE4	691	0.823	3.391E-216	0	632	633	497	1129	1130
PPKLKENSNLIIFRSNSDSEVSASPTLQRHNNINQMVFHKIRNEDLTFMENLGQGTFTKIFRGKREEMGDYNKIYETEVLLKVLDKSHRNFSEAFFEAASMMSQLSYKHLILNYGVCVCGEESILVQEYAKFGSLDTYLLKNRNSVNIMWKLEVSKQLAWAMQFLEDRNLVHGNVCSKNILLIREEDRKTGNPAFIKLSDPGISLTVLSREILLERIPWIAPECIENSKHLNPSSDKWSFGTTIWEICSGGEKPLNALDSQRKLQFYEDRHQLPAPKWIELANLIHSCMDYEPDFRPSFRAVIRELNSLFTPDYELLAENDLLPNMRIGTFGFSGAFEDRDPTNFEERHLKFLQQLGKGNFGSVELCRYDPLQDNTGEVVAVKKLQHTTEEYLRDFEREIEILKSLQHENIVRYKGVCYSAGRRNLRLIMEYLPYGSLRDYLQKHKERLDFKKLLQYSTQICKGMEYLTVKRYIHRDLATRNILVENESRVKIGDFGLTKVLPQDKEYYKVKDPGESPIFWYAPESLSESRFSVASDVWSFGVVLYELFTYSEKNKSPPSEFMRMVGSDKQGQMIVFHLIELLKNNGRLPQPDGCPSEIYSIMKECWNNNISQRPSFKDLTIQVDRLREHMGG
>UniRef100_G1KCE0	689	0.879	1.628E-215	0	632	633	497	1128	1129
PPKPKDKSNLLILRSNAASDVPTSPTLHRHNNINQMVFHKIRNEDLIFNESLGQGTFTKIFKGVRKEVGDYGKLYQTEVLLKVLDKVHRNYSESFFEAASMMSQLSYKHLVLNYGVCVCGEENILVQEYVKFGALDTYLKKNKNSINILWKLEVAKQLAMAMHFLEDKNLVHGNVCAKNILLIREEDRKSGNLPFIKLSDPGIGITVLPKDILLERIPWVPPECIENPKRLSLATDKWSFGTTLWEICSGGDKPLGALDLQRKLQFYEDRHQLPAPNWTELANLINNCMDYEPDFRPSFRAIIRDLNSLFTPDYELLTENDMLPNMRTSGLGLSGAFENKDPTYFEERHLKFLQQLGKGNFGSVEMCRYDPLQDNTGEVVAVKKLQHSTEEHLRDFEREIEILKSLQHDNIVKYKGVCYSAGRRNLKLIMEYLPYGSLRDYLQKHKDRLDHKKLLQYASQICKGMEYLGSKRYIHRDLATRNILVEHENRVKIGDFGLTKVLPQDKEYYKVKEPGESPIFWYAPESLTDNKFSVASDMWSFGVVLYELFTYTDKNKSPPVEFMRMIGDDKQNQ-IAFHLIVLLKNNVRLSRPDGCPDEVYAIMTECWNSNPSVRPIFRDLTLRVDVLRENMGG
>UniRef100_A0A8C5LRF1	688	0.835	3.049E-215	0	632	633	497	1129	1130
PPKAKEISNLIIFRSNKDSEVAISPTLQRHNNISQMVFHKIRNEDLTFMENLGQGTFTKIFRGKREELGDYNQIHETEVLLKVLDKTHRNYSEAFFEAASMMSQLSYKHLILNYGVCVCGDESILVQEFAKFGSLDTYLKKNKNTINIMWKLEVSKQLAWAMHFLEDRNIPHGNVSSKNILLIREEDRKAGNPAFIKLSDPGISITVLPIEILLERIPWIAPECIENSKNLSTASDKWSFGTTLWEICSGGDKPLSALDTQRKRQFYEDKHQLPAPKWIELANLIHGCMDYEPDFRPSFRTVIRELNSLFTPDYELLAENDLLSSMRIGNFGFSGAFEDRDPTHFEERHLKFLQQLGKGNFGSVELCRYDPLQDNTGEVVAVKKLQHTTEEYLRDFEREIEILKSLQHENIVKYKGVCYSAGRRNLRLIMEYLPYGSLRDYLQKHKERLDFKKLLQYSSQICKGMEYLTIKRYIHRDLATRNILVENENRVKIGDFGLTKVLPQDKEYYKVKEPGESPIFWYAPESLTESKFSVASDVWSFGVVLYELFTYSEKNKSPPSEFMRMIGGDKQGQMIVFHLIEFLKNNGRLPQPESCPSEIYTIMLDCWNNNISVRPSFKDLTVHVDRCKERMGG
>UniRef100_UPI001CFA161C	688	0.833	4.173E-215	1	630	633	1099	1729	1732
-PKPKDKSNLLVARSIGPSDMPASPTMQRHNNIHQMVFHKIRKEDLSpQRESLGQGTFTKIFKGVREELGDYGQLHKTEVLLKVLDKQHRNYSESFFEAASMMSQLSYKHLLLIYGVCVCGEENVMVQEYVKFGSLDMYLKKNKNSVNIMWKLDVAKQVAWAMHFLEDKNLVHGNVCAKNILLIREEDRKIGTPPFVKLSDPGISITVLPKDILVERIPWVPPECILDPKNLSQAADKWSFGTTLWEICSGGDKPLNALDSARKIQFYEDRHQLPAPKWTELANLINSCMDYEPEFRPSFRAVIRDLNSLFTPDYELLAESDILPNMRVGGFGFSGAFDNQDPSQFEERHLIFLQQLGKGNFGSVEMCRYDPLQDNTGEVVAVKKLQHTTEEHLRDFEREIEILKSLQHDNIVKYKGVCYSAGRRNLKLIMEYLPYGSLRDYLQKNKDRLDHKKLLLYASQICKGMEYLATKRYIHRDLATRNILVASENRVKIGDFGLTKVLPQDKEYYKVKEPGESPIFWYAPESLTESRFSVASDVWSFGVVLYELFTYSDKSKSPPTEFLNMMGSDKQGQMIVFHLIELLKAFKRLPKPEGCPNEIYPVMMECWNNDPAYRPSFKDLTQKVDIIRSGL--
>UniRef100_UPI001CF218DB	685	0.836	5.135E-214	0	630	633	495	1125	1128
PPKTKEKSNLIIFRSNKVSDLPASPSLHRHNNVSQMVFHKIRSEDLTYAENLGQGTFTKIFRGKREEIGDYNQIHETEVLLKVLDKSHRKYSESFFEAASMMSQLSYRHLILNYGVCVCGDESILVQEYAKFGSLDIYLKKNKNSVNIMWKLEVSKQLAWALHFLEDRNLVHGNVCLKNILLIREEDRKTGNPAFIKLSDPGISISVLSRDILLERIPWVAPECLDNQKNLTPMVDKWSYGTTLWEICSGGDKPLSALDSQRKFQFYEDRHQLPTPKWIELANLINSCMDYEPDFRPSFRAVIRELNSMFTPDYELLAESDLLPNMRVGALGFSGGFEDCDPTHFEERHLKFLQQLGKGNFGSVELCRYDPLQDNTGEVVAVKKLQHSTEEYLRDFEREIEILKSLQHENIVKYKGVCYSAGRRNLKLIMEYLPYGSLRDYLQKNKERLDFKKLLQYATQICKGMEYLTIKRYIHRDLATRNVLVENENRVKIGDFGLTKVLPQDKEYYKVKEPGESPIFWYAPESLTESKFSVASDVWSFGVVLYELFTYSEKNKSPPSEFMRMIGNDKQGQMIVFHLIELLKKNGRLPKPDGCPSEIYLLMTECWNNNISQRPSFKDLTIKVERTWDNM--
>UniRef100_UPI001AAD54F4	682	0.838	4.616E-213	0	630	633	496	1126	1129
PPKPKDKSNLIIFRSNRVSDVLLSPSLQRHTNVNQMVFHKIRSEDLTYLENLGQGTFTKIFRGKREETGDYNQIHETEVLLKVLDKTHRNYSESFFEAASMNSQLSYRHLILNYGVCVCGDESILVQEYAKFGSLDIYLKKNKNTVNIMWKLEVSKQLAWAMHFLEERNLVHGNVCLKNILLIREEDRKTGNPAFIKLSDPGISISVLPREILLERIPWVAPECFDNPKNLSPMVDKWSFGTTLWEICSGGDKPLNALDSQRKQQFYEDRHQLPTPKWTELANLINSCMDYEPDFRPSFRAIIRELNSLFTPDYELLVETDLLPNVRTGAFGFSGGFEDRDPTHFEERHLKFLQQLGKGNFGSVELCRYDPLQDNTGEVVAVKKLQHSTEEYMRDFEREIEILKSLQHENIVRYKGVCYSAGRRNLRLIMEYLPYGSLRDYLQKHKERLDFKKLLQYSTQICKGMEYLTIKRYIHRDLASRNVLVENENRVKIGDFGLTKVLPQDKEYYKVKEPGESPIFWYAPESLTESKFSVASDVWSFGVVLYELFTYSEKNKSPPSEFMRMIGNDKQGQMIVFHLIELLKNNGRLPQPEGCPNEIYQFMTECWNNAISLRPSFKELTVKVERIRESM--
>UniRef100_A0JM01	679	0.849	3.032E-212	0	625	633	497	1121	1129
PPRPKEKSNLIIFRSNEDSEVSSSPTLQRNNNVNQMVFHKIRSEDLHFLENLGQGTFTKIFKGKREELGDYNKIHVTEVLLKVLDKTHRSFSESFFEAASMMSQLSYKHLILNYGVCVCGDESILVQEYAKYGSLDTYLKRNKNAINIMWKLEVSKQLAWAMHFLEDRNLVHGNVCSKNILLIREEDRKTGNPPFIKLSDPGISITVLPKEILLERIPWVPPECIDNSKHLTQASDKWSFGTTLWEIYSGGDKPLTALDSQRKLQFYEDRHQLPAPKWIELANLINSCMDYEPDFRPSFRAIIRDLNSLFTPDYELLAETDFLQNMRIGAFGFSGGFEDRDP-PFEERHLKFLQQLGKGNFGSVELCRYDPLQDNTGEVVAVKKLQHTTEEYLRDFEREIEILKSLQHDNIVRYKGVCYSAGRRNLRLIMEYLPYGSLRDYLQKHKDRLDFKKLLQYSSQICKGMEYLTIKRYIHRDLATRNILVENENRVKIGDFGLTKVLPQDKEYYKVKEPGESPIFWYAPESLTESKFSVASDVWSFGVVLYELFTYSEKSKSPPSEFMRMIGNDKQGQMIVFHLIELLKNKGRLPQPEGCPDEIYRIMNECWNNSISQRPSFKELTIQVEK-------
>UniRef100_A0A8J7P4G2	678	0.830	7.771E-212	0	632	633	487	1117	1118
PPRTKDKSNLLVCRSNSCSDVPLSPMLQRH-NISQMVFHKIRKEDLEIHDSLGQGTFTKIFRGIRKELGDYGQMHETEVIVKILDRAHRNYSESFFEAASMMSQLSHKHLLLNYGVCVCGEENIMVQEYVKFGSLDTYLKKNKNSVNIIWKLEVAKQLAWAMHFLEDKSLVHGNVCAKNLLLIREEDRKNGNPPFIKLSDPGVSITVLPKEVLIERIPWVPPECIEDPKNLSLATDKWSFGTTLWEICSGGDKPLSTLDSTKKYLFYEDHHQLPAPKWTELANLINNCMDYEPAYRPSFRAIIRDLNSLFTPDYELLLESDMLPN-RSGGFGYGGAFENQEPAQFEERHLIFLQQLGKGNFGSVEMCRYDPLQDNTGEVVAVKKLQHSTAEHLRDFEREIEILKSLQHDNIVKYKGVCYSAGRRNLRLIMEYLPFGSLRDYLIKNKERIDHKKLLHYASQICKGMDYLATKRYIHRDLATRNILVESENRVKIGDFGLTKVLPQDKEYYKVKEPGESPIFWYAPESLTESKFSVASDVWSFGVVLYELFTHSDKNKSPPAEFMRMIGNDKQGQMIVYHLIEILKTGNRLTCPEGCPKEIYQMMLECWTNDPAQRPSFKDLTLGVDNFRDSKEG
>UniRef100_A0A4W3JI33	676	0.840	3.729E-211	0	632	633	496	1127	1128
PPKPKDKSNLLVLRSNGRSDLPTSPTLQRH-NVSQMVFHKIKKEDLVFGESLGQGTFTKICKGVREELGDYGQIHKTDVLLKVLDKAHRNYSESFFEAASMMSQLSYKHLVLNYGVCVCGEENIMVQEYVKFGSLDTYLKKNKNNINILWKLEVAKQLAWAMHFLEDRNLVHGNVCAKNVLMIREEDRNTGNPPFIKLTDPGVGITVLPKDVLIERIPWVPPECIEDSKNISLATDKWSFGTTLWEICSGGDKPLSALDTTRKLQFYEDRHQLPAPKWTELANLINNCMDYEPDFRPSFRAIIRDLNSLFTPDYELLAEIDLLPNVRGAGNGFFGACVSHDPAQFEERHLIFLQQLGKGNFGSVELCRYDPLQDNTGDVVAVKKLQQSTAEHIRDFERETEILKSLQHDNIVKYKGVCYSAGRRNLKLIMEYLPHGSLRDYLQKNKDRIDRRKLLSYASQICKGMEYLGTKRYIHRDLATRNILVENENRVKIGDFGLTKVLPQDKEYYKVKEPGESPIFWYALESLMENKFSVASDVWSFGVVLYELFTCSEKTKSPPSEFMRMIGNDKQGQMIVFHLIELLKDGRRLPRPDGCPDTIHSTMMNCWHNGPTQRPNFKDLGQKMDSMRDNVGG
>UniRef100_UPI00235ADCD5	676	0.816	5.104E-211	0	630	633	496	1126	1129
PPKPRDKSNLIIFRSNRDSEISASPTMQRHNNINQMVFHKIRNEDLLTEESLGQGTFTKIYKGKRIEVDDYNKEHRTDVLLKVLDVSHRNFSESFFEAASMMSQLSYRHLILNYGVCVGREESILVQEYARFGSLDTYMKKNKNSITIMWKLEISKQLAWAMHYLEERNIAHGNVCSKNILLIREEDRKSGNPAFIKVSDPGIGITVLPKEILIERIPWVPPECIENSKHLTTASDKWSFGTTLWEILSGGDKPLNALDSQRKLQFYEDRHQLPALKWIELANLINSCMDYEPDFRPSFRAIIRELNSLFTPDYELLTEDDLLPNNKIGAFGFSGAFEDRDPTHFEERHLKLLQQLGKGNFGSVELCRYDPLQDNTGEVVAVKKLQHTTEEYLRDFEREIEILKSLQHDNIVRYKGVCYSAGRKNLRLIMEYLPYGSLKDYLQKHKERLDFRKLLLYAVQICKGMEYLTVKRYIHRDLATRNVLVENENRVKIGDFGLTKVLPQDKEYYKVKEPGESPIFWYALESLSESKFSVASDVWSFGVVLYELFTYSDKSKSPPSEFMRMIGNDKQGQMIVYHLTELLKKNGRLPQPEGCPNEIYAIMTQCWNNNVDQRPSFKDLSVQVDLVRESM--
>UniRef100_H3ABD2	674	0.854	1.790E-210	0	632	633	496	1126	1152
PPKAKDKSNLLVFRSNCASDVPTSPTLQRHNNISQMVFHKIRNEDLSFGESLGQGTFTKIFKGVRKEVGDYGHLHETEVLLKVLDRAHRNYSESFFEAASMISQLSYKHLVLNYGVCVCGEENIMVQEYVKFGSLDTYLKKNKNTVNIMWKLEVAKQLAWVMHFLEDKNLMHGNVCAKNILLIREGDRRSGNPPFIKLSDPGISITVLPKDILIERIPWVPPECIEDAKNLNQAVDKWSFGTTLWEICSGGDKPLGTLDSSTKLQFYKDRHQLPAPKWTELANLINNCMDYEPEFRPSFRAIIRDLNSLFTPDYELLAESDMLPN--RVAFGFSGRFVNQDPAQFEERHLIFLQQLGKGNFGSVEMCRYDPLQDNTGEVVAVKKLQHSTAEHLRDFEREIEILKSLQHENIVKYKGVCYSAGRRNLRLIMEYLPFGSLRDYLQKNKERLDHKKLLHYASQICKGMEYLGTKRYIHRDLATRNILVETENRVKIGDFGLTKVLPQDKEYYKVKEPGESPIFWYAPESLTESRFSVASDVWSFGVVLYELFTYSEKSKSPPLEFMRMIGNDKQGQMIVFHLIELLKANRRLSKPEGCPDEIYSMMVKSWNNDAACRPSFKDLGQTVDCVREHFGG
>UniRef100_UPI0018F41E31	674	0.830	3.352E-210	0	632	633	496	1127	1128
PPKPKDKSNLLVLRSNSASDMPTSPTLQRH-NVSQMVFHKIRKEDLVFGESLGQGTFTKIFKGVREELGDYGQIHKTEVLLKVLEKAHRNYSESFFEAASMMSQLSYKHLVLNYGVCVCGEGNVMVQEYVKFGSLDTYLKRNKNNVNILWKLEVAKQLAWAMHFLEDRNLVHGNVCAKNVLMIREEDRKTGNPPFIKLADPGVGMTVLPKDVLVERIPWVPPECIEDPKNLGLPTDKWSFGTTLWEICSGGDKPLGQFDSTRKLQFYEDKHQLPAPKWLELANLINQCMNYDPDFRPSFRAIIRDLNSLFTPDYELLAESDLLPNMRGGGLGFLGACATQDPAQFEERHLIFLQQLGKGNFGSVELCRYDPLQDSTGDVVAVKKLQQSTAEHIRDFEREIEILKSLQHDNIVKYKGVCYSAGRRNLRLIMEYLPHGSLRDYLQKNKDRIDHKKLLAYSSQICKGMEYLGTKRYIHRDLATRNILVENENRVKIGDFGLTKVLPQDKEYYKVKEPGESPIFWYALESLMENKFSVASDVWSFGVVLYELFTYSEKTKSPPSEFMRMIGSDKQGQMIVFHLIELLKLDRRLPNPNGCPDVMYSIMIDCWNTASSQRPTFKELTQKVDSMRDSMGG
>UniRef100_A0A6P5LTW6	673	0.913	6.277E-210	0	632	633	497	1124	1125
PPKPKDKSNLLVFRSNGISDASTSPTLQRHNNVNQMVFHKIRNEDLIFNESLGQGTFTKIFKGVRREIGDYGQLHETEVLLKVLDKAHRNYSESFFEAASMMSQLSYKHLVLNYGVCVCGEENILVQEFVKFGSLDTYLKKNKNSINILWKLEVAKQLAWAMHFLEEKSLTHGNVCTKNILLIREEDRKTGNPPFIKLSDPGISITVLPKDSKGYRVP---PECIDNPKNLSXAADKWSFGTTCGK-SAXGDKPXECINSQRKL-LYEDRHQLPAPKWTELANLINNCMDYEPDFRPSFRAIIRDLNSLLTPDYELLTENDMLPNMRIGALGFSGAFEDRDPTQFEERHLKFLQQLGKGNFGSVEMCRYDPLQDNTGEVVAVKKLQHSTEEHLRDFEREIEILKSLQHDNIVKYKGVCYSAGRRNLRLIMEYLPYGSLRDYLQKHKERLDHKKLLQYTSQICKGMEYLGTKRYIHRDLATRNILVENENRVKIGDFGLTKVLPQDKEYYKVKEPGESPIFWYAPESLTESKFSVASDVWSFGVVLYELFTYIEKSKSPPAEFMRMIGNDKQGQMIVFHLIELLKNNGRLPRPDGCPDEIYAIMTECWNNNVSLRPAFRDLALRVDQIRDDMGG
>UniRef100_A0A3Q3IRH0	670	0.798	7.718E-209	0	628	633	488	1115	1120
PPKSKEKSCLLVCRSNKGSEVPLSPSLQRH-TISQMVFHKIRKEDLEFMESLGQGTFTKIFKGVRKELGDYGLVHKTEVVMKVLDQAHRNYSESFFEAASMMSQLSHKHLILNYGVCVCGEENIMVQEYVKFGSLDTYLKKNKNSINILWKLEVAKQLAWAMNFLEEKHLVHGNVCAKNVLLIREEDRRTGNPPFIKLSDPGISITVLPKEILIERIPWVPPECIEDTANLSLAADKWSFGATLWEICSGGEKPLATLDNSKKTLFYEDHHQLPAPKWTELANLITSCMDYEPTFRPTFRAVIRDLHSLFTPDYELIMDSDILPNRTVGSAWSTGGFDNQDPTQFEERHLIFLQQLGKGNFGSVEMCRYDPLQDNTGEVVAVKKLQHSTAEHIRDFEREIEILKSLQHENIVKYKGVCYSAGRRNLCLVMEYLPFGSLRDYLMKNKERIDNKKLVHYSSQISKGMEYLSSKRYIHRDLATRNILVESELRVKIGDFGLTKVLPQDKEYYMVKEPGESPIFWYAPESLTESKFSVASDVWSFGVVLYELFTHSEKNCSPPAVFMSMMGNDKQGQLIVYHLIELLKSGSRLPQPLGCPTEIHEIMEECWDNDPDLRPSFKELALHIDLFRD----
>UniRef100_A0A1S3FBE8	669	0.898	1.056E-208	0	632	633	404	1011	1012
PPKPKDKSNLLVFRTNGISDVPNSPTLQRHNNVNQMVFHKIRNEDLIFNESLGQGTFTKIFKGLRREVGDYGQLHETEVLLKVLDKAHRNYSESFFEAASMMSQLSHKHLVLNYGVCVCGEENILVQEFVKFGSLDTYLKKNKSSINILWKLGVAKQLAWAMHFLEEKNIIHGNVCAKNILLIREEDRKTGNPPFIKLSDPGISITVLPKDILQERIPWVPPECIENPKNLNLATDKWSFGTTLWEICSGGDKPLSALDSQRKLQFYEDRHQLPAPKWTELANLINNCMDYESDFRPSFRAIIRDLNSLFTPDYELLTENDMLPNLRIGALGFSGAFEDRDPTQFEERHLKFLQQLGKGNFGSVEMCRYDPLQDNTGEVVAVKKLQHSTEEHLRDFEREIEILKSLQHDNIVKYKGVCYSAGRRNLRLIMEYLPYGSLRDYLQKHKERIDHKKLLQYTSQICKGMEYLGTKRYIHRDLATRNILVENENRVKIGDFGLTKVLPQDKEYYKVKEPGESPIFWYAPESLTESRFSVASDVWSFGVVLYELFTYIEKSKSPPVPPVEDLFAESQH-------------------------NIYLIMTECWNNNVHQRPSFRDLAYRVDQIRDNIAG
>UniRef100_UPI001B7DE094	669	0.808	1.445E-208	0	632	633	488	1118	1119
PPKAKDKSNLVVFRSNKGSEMPMSPVLQRH-NVSQMVFHKIKKEDLEFHESLGQGTFTKIFRGIRKELGDYGEMHETEVVVKVLDKAHRNYSESFFEAASMMSQLSYKHLVLNYGVCVCGEENIMVQEYVKFGSLDTYLKKNKSCVNIMWKLEVAKQLAWGMHFLEDKNLVHGNVCAKNILLIREEDRKSGSPPFIKITDPGISITVLPKEILVERIPWVPPECIEDPKNLSQATDKWSFGTTLWEICSGGDKPLSTLDSSKKIQFYEDEHKLPAPKWTELANLINSCMNYKAEFRPSFRAVIRDLNNLFTPDYELLAESDMLPNRALG-VGFTGIFENQTPAQFEERHLIFLQQLGKGNFGSVEMCRYDPLQDNTGEVVAVKKLQHSTAEHLRDFEQEIRILKSLHHDNIVKYKGVCYSAGRRNLRLIMEYLPYGSLRDYLNKNKERMDHMKLLLYASQICKGMDYLAMNRYIHRDLATRNILVETEHRVKIGDFGLTKMLPKDSEYYKVNEPGESPIFWYAPESLTESKFSVASDIWSFGVVLYELFTFSDKNQSPPAEFMRMIGMDKQGQMIVYHLIEILKSNRRLPKPEGCPDLIYSIMLECWNNNKSLRPSFKDLAQRVDAFRDNKEG
>UniRef100_UPI00223441EA	668	0.826	1.978E-208	0	632	633	497	1127	1128
PPKTKEKSNLLIFRSNKGSEVPLSPIIQRH-NVSQMVFHKIRKEDLEINDSLGQGTFTKIYKGLRKELGDYGEMHQTEVIVKVLDRTHRNYSESFFEAASMMSQLSYKHLVLNYGVCVCGEENIMVQEYAKFGSLDTYLKKNKNSINIMWKLEVAKQLAWAMLFLEEKSLAHGNVCAKNILLIREEDQKSGNPPFIKLSDPGISITVLPKEVLIERIPWVPPESVENPKGLNLATDKWSFGTTLWEICSGGDKPLMTLDSSKKHLFYEDRHQLPAPKWPELANLINSCMDYEPEFRPSFRAIIRDLNSLFTPDYELLVDSDMLP-IRTFGFGLAGAFENQLSAQFEERHLIFLQQLGKGNFGSVEMCRYDPLQDNTGEVVAVKKLQHSTAEHLRDFEREIEILQSLQHDNIVKYKGVCYSAGRRNLRLIMEYLPFGSLRDYLNKNKERIDHRKLLHYASQICKGMEYLTLKRYIHRDLATRNILVESENRVKIGDFGLTKVLPQDKEYYKVKEPGESPIFWYAPESLTESKFSVASDVWSFGVVLYELFTYSDKNKSPPAEFMHMIGSDKQGQMIVYHLIEILKNNHRLPNPEGCPDEIYKIMLECWNNDTCQRPSFKDLSQRVDSFRDSKGG
>UniRef100_A0A8C9VHI7	667	0.815	6.935E-208	0	628	633	483	1109	1114
PPKAKEKSNLLVCRSNQGLDVPLSPSLQRH-NISQMVFHKIRKEDLDIHESLGQGTFTKIFRGIRKELGDYGQMHETGVVVKVLDKAHRNYSESFFEAASMMSQLSHKHLLLNYGVCVCGEENIMVQEYVRFGSLDTYLKKNKNVVNTTWKLEVAKQLAWAMHFLEEKNVVHGNVCAKNILLIREEDRKLGNPPFIKLSDPGISITVLPKEILVERIPWVPPECIEDPKNLSLATDRWAFGTTLWEICSGGEKPLGTLDCSKKNLFYEDRHQLTAPKWTELANLINNCMDYEPMFRPSFRAIIRDLNSLFTPDYELLVESDMLPNRTRG-CGFTGAFENHEPAQFEERHLIFLQQLGKGNFGSVEMCRYDPLQDNTGEVVAVKKLQHSTAEHLRDFEREIEILKSLQHENIVKYKGVCYSAGRRNLRLIMEYLPFGSLRDYLIKNKDRIDHKKLLHYASQICKGMDYLASKRYIHRDLATRNILVESELRVKIGDFGLTKVLPQDKEYYTVKEPGESPIFWYAPESLTESKFSVASDIWSFGVVLYELFTHSDKNSSPPAVFMGMMGSDKQGQMIVYHLIELLKRGSRLPQPEGSPVEIYRIMTECWNSDPCLRPSFKKLANSVDTFRD----
>UniRef100_A0A8C9TJE4	667	0.815	6.935E-208	0	628	633	501	1127	1132
PPKAKEKSNLLVCRSNQGLDVPLSPSLQRH-NISQMVFHKIRKEDLDIHESLGQGTFTKIFRGIRKELGDYGQMHETGVVVKVLDKAHRNYSESFFEAASMMSQLSHKHLLLNYGVCVCGEENIMVQEYVRFGSLDTYLKKNKNVVNTTWKLEVAKQLAWAMHFLEEKNVVHGNVCAKNILLIREEDRKLGNPPFIKLSDPGISITVLPKEILVERIPWVPPECIEDPKNLSLATDRWAFGTTLWEICSGGEKPLGTLDCSKKNLFYEDRHQLTAPKWTELANLINNCMDYEPMFRPSFRAIIRDLNSLFTPDYELLVESDMLPNRTRG-CGFTGAFENHEPAQFEERHLIFLQQLGKGNFGSVEMCRYDPLQDNTGEVVAVKKLQHSTAEHLRDFEREIEILKSLQHENIVKYKGVCYSAGRRNLRLIMEYLPFGSLRDYLIKNKDRIDHKKLLHYASQICKGMDYLASKRYIHRDLATRNILVESELRVKIGDFGLTKVLPQDKEYYTVKEPGESPIFWYAPESLTESKFSVASDIWSFGVVLYELFTHSDKNSSPPAVFMGMMGSDKQGQMIVYHLIELLKRGSRLPQPEGSPVEIYRIMTECWNSDPCLRPSFKKLANSVDTFRD----
>UniRef100_A0A667XVD7	666	0.807	1.299E-207	0	628	633	488	1115	1120
PPKSKEKSCLLVCRSNKGSEVPLTPSLHRH-NISQMVFHKIRKEDLEFNESLGQGTFTKIFKGVRKEPGDCGLMHQTEVVMKVLDQAHRNYSESFFEAASMMSQLSHKHLVLNYGVCVCGEENIMVQEYVKFGSLDTYLKKNKNSVNILWKLEVAKQLAWAMHFLEEKSLAHGNVCAKNILLIREEDRRTGNPPFIKLSDPGISITVLPKDILIERIPWVPPECIEDPANLSLAGDKWSFGTTLWEICSGGEKPLATLDNSKKSLFYEDRHQLPAPKWTELANLITSCMDYEPTFRPTFRAVIRDLHSLFTPDYELIVDSDILPNRTVGSGWVTGGFESQEPAQFEERHLIFLQQLGKGNFGSVEMCRYDPLQDNTGEVVAVKKLQHSTAEHIRDFEREIEILKSLQHENIVKYKGVCYSAGRHNLRLIMEYLPFGSLRDYLMKNKERIDHKKLVHYTSQICKGMEYLSDKRYIHRDLATRNILVESELRVKIGDFGLTKVLPQDKEYYMVKEPGESPIFWYAPESLMESKFSVASDVWSFGVVLYELFTHSDKNCSPPAVFMAMMGNDKQGQMIIYHLIELLKSGSRLPRPLGCPTEMHEIMQECWDNDPGLRPSFKELALRVDLFRD----
>UniRef100_UPI00117EF084	665	0.806	2.432E-207	0	628	633	490	1117	1122
PPKSKETSCLLVCRSNKVSEVPPSPSLQR-RTISQMVFHKIRKEDLEFIESLGQGTFTKIFKGLRKEVGDYGHVHQTEVVMKVLDHAHRNYSESFFEAASMMSQLSHKHLLLTYGVCVCGEENIMVQEYVKFGSLDTYLKKNKNTINILWKLEVAKQLAWAMHFLEEKHLVHGNVCAKNVLLIREEDRRAGNPPFIKLSDPGISITVLHKEILIERIPWVPPECIEDPANLSLAADKWSFGTTLWEICSGGEKPLAALDNSKKSLFYEDRHQLPAPKWTELANLITSCMDYEPTFRPTFRAVIRDLHSLFTPDYELIVESDILPNRTAGSGWTTGGFESQEPAQFEERHLIFLQQLGKGNFGSVEMCRYDPLQDNTGEVVAVKKLQHSTAEHVRDFEREIEILKSLQHENIVKYKGVCYSAGRRNLRLIMEYLPXGSLRDYLMKNKERIDHKKLWHYTSQICKGMEYLSSKRYIHRDLATRNILVESELRVKIGDFGLTKVLPQDKEYYMVKEPGESPIFWYAPESLTESKFSVASDVWSFGVVLYELFTHSEKNCSPPAVFMSMMGNDKQGQLIVYHLIELLKSGSRLPQPLGCPPQIHEIMEECWDNDPGLRPGFKELALRIDLFRD----
>UniRef100_A0A665WV78	665	0.788	3.327E-207	0	628	633	482	1109	1114
PPKAKEKSCLLVCRSNKGSEVPLSPSLHRH-NICQMVFHKIRKEDLELMESLGQGTFTKIFKGVRKELSDYGLVHKTEVVMKVLDQTHRNYSESFFEAASMMSQLSHKHLILNYGVCVCGEEHIMVQEYVKFGSLDTYLKKNKESINILWKLEVAKQLAWAMNYMEEKHLVHGNVCAKNVLLIREEDRRVGNPPFIKLSDPGISITVLPKDILIERIPWVPPECIQDPANLSLAADKWGFGTTLWEICSGGEKPLATLDNSKKTLFYEDHHQLPAPKWTELANLITSCMDYEPAFRPTFRAVIRDLHSLFTPDYELIVDSDILPNRTVGSTWSAGGFENQEPTQFEERHLIFLQQLGKGNFGSVEMCRYDPLQDNTGEVVAVKKLQHSTAEHIRDFEREIEILKSLQHENIVKYKGVCYSAGRRNLRLIMEYLPHGSLRDYLIKNKERIDHKKLVHYTSQICKGMEYLSSKRYIHRDLATRNILVESELRVKIGDFGLTKVLPQDKEYYMVKEPGESPIFWYAPESLTESKFSVASDVWSFGVVLYELFTLSDKNCSPPAVFMSMMGNDKQGQLIVYHLIELLKSGSRLPQPLGCPTEIHEVMEECWDNDPSFRPSFKELALRIDLFRD----
>UniRef100_UPI0014022D5D	664	0.808	4.553E-207	0	632	633	496	1127	1128
PPKPKDKSNLLVMRSNCASDVPTSPMLQRH-NVSQMVFHKIRKEDLIFGESLGQGTFTKIFKGVRKELGDYGQIHKTEVLLKVLGKAHRNYSESFFEAASMMTQLSYKHLVLNYGVSVCGEENIMVQEYVKFGSLDTYLKRNKNNVNILWKLDVAKQLAWAVHYLEDRNLVHGNICAKNVLMIREEDRKTRSPPFIKLADPGVGITVLSKDVLVERIPWVPPECIEDTKNLCLATDKWSFGATLWEICSGGDRPLGHFDSTRKLQFYEDRHQLPAPKWLELANLINHCMNYEPDFRPSFRAIIRDLNSLFTPDYELLVESDLLPNVRGGGLGFLAACGNHDPAQFEERHLIFLQQLGKGNFGSVELCRYDPLQDNTGDVVAVKKLQQSTAEHVRDFEREIEILKSLQHENIVKYKGVCYSAGRRNLRLIMEYLPHGSLRDYLQKNKDRIDRRKTLVYASQICKGMEYLGTKRYIHRDLATRNILVENENRVKIGDFGLTKVLPQDKEYYKVKEPGESPIFWYALESLMENKFSVASDVWSFGVVLYELFTYSEKTKSPPSEFMHMIGSDKQGQMIVFHLIELLKAGRRLPKPEECSDTMYSMMMDCWKNGSNQRPTFQELAQKVESMRSLVGG
>UniRef100_UPI0009B48FFC	664	0.799	8.526E-207	0	628	633	487	1114	1119
PPKSKEKSCLLVCRSNKGSEVPPSPSLHRH-NISQMVFHKIRKEDLEFMESLGQGTFTKIFKGVRKELGDYGLVHQTEVVMKVLHEAHRNYSESFFEAASMMSQLSHKHLILNYGVCVCGEENIMVQELVKFGSLDTYLKKNKNLINILWKLEVAKQLAWAMNFLEEKNLVHGNVCAKNILLIREDDRRAGNPPFIKLSDPGISITVLPREILIERIPWVPPECIEDPANLSLAADKWSFGTTLWEICSGGEKPLATLDNSKKTLFYEDHHQLPAPKWTELANLITSCMDYEPSFRPSFRAIIRDLHSLFTPDYELIVDSDILPNRTAGTGWATGGFESQEPAQFEERHLIFLQQLGKGNFGSVEMCRYDPLQDNTGEVVAVKKLQHSTAEHLRDFEREIEILKSLQHENIVKYKGVCYSAGRRNLRLIMEYLPFGSLRDYLMKNRERIDHKKLVHYTSQICKGMEYLSSKRYIHRDLATRNILVESELRVKIGDFGLTKVLPQDKEYYMVKEPGESPIFWYAPESLTESKFSVASDVWSFGVVLYELFTHSDKNSSPPAVFMSMMGNDKQGQLIVYHLIELLRSGSRLPQPLGCPTEVNEIMEECWDNDPELRPSFKELALRIDLFRD----
>UniRef100_H2L7P7	663	0.775	1.167E-206	0	628	633	491	1118	1123
PPLPKEKTCLLVCRSNKGSEVPLTPSLQRH-NISQMVFHKISKDDLEFMESLGQGTFTKIFKGVRKELGDYGCMHQTEVIMKVLDLAHRNYSESFFEAASMMSQLSHKHLILNYGVCVCGEENIMVQEYVKFGSLDTYLKKNKSSINIMWKLEVAKQLAWAMNFLEDKQLVHGNVCAKNVLLIREEDRRAGNPPFIKLSDPGICITVLPKEIVIERIPWVPPEYIKEPGKLCLAADKWSFGTTLWEICSGAEKPLGTLDNFKKIQFYENHHHLPAPKWTELANIISSCMDYEPAFRPTFRAVIRDLHSLITPDYELIMDSDILPNRTAGSAWTTGGFESHEPAQFEERHLKFLQLLGKGNFGSVEMCRYDPLQDNTGEVVAVKKLQHSTEEHMRDFEREIEILKSLQHENIVKYKGVCYSAGRRNLRLIMEYLPFGSLRDYLIKNKDRIDHQKLVHYASQICKGMEYLSSKRYIHRDLATRNILVESELRVKIGDFGLTKVLPQDKEYYMVKEPGESPIFWYAPESLTESKFSVASDVWSFGVVLYELFTHSDKNCSPPAVFMSMMGNDKQGQLIVYHLNELLKSGSRLPQPLGCPPEIYEIMEECWNKDPTSRPSFKELALSIDLFRD----
>UniRef100_UPI001C4B791E	663	0.796	1.596E-206	0	628	633	103	730	735
PPKSKEKSCLLVCRSNKGSEVPISPSLHR-RNISQMVFHKIKKEDLEFMESLGQGTFTKIFKGVRKELGDYGLVHQTEVVMKVLDQAHRNYSESFFEAASMMSQLSNKHLILNYGVCVCGEENIMVQEYVKFGSLDTYLKKNKNSINILWKLEVAKQLAWAMNFLEEKHLVHGNVCAKNVLLIREEDRRAGNTPFIKLSDPGISITVLPKDILIERIPWVPPECIKDPANLSLAGDKWSFGTTLWEICSGGERPLATLDNSKKSLFYEDHHQLPAPKWTELANLITSCMDYEPTFRPTFRAVIRDLHSLFTPDYELIVDSDILPNRTVGSGWTSGGFESQEPAQFEERHLIFLQQLGKGNFGSVEMCRYDPLQDNTGEVVAVKKLQHSTAEHIRDFEREIEILKSLQHENIVKYKGVCYSAGRRNLRLIMEYLPFGSLRDYLMKNKERIDHKKLMHYTSQICKGMEYLSSKRYIHRDLATRNILVESELRVKIGDFGLTKVLPQDKEYYKVKEPGESPIFWYAPESLTESKFSVASDVWSFGVVLYELLTHSDKNCSPPAVFMSMMGNDKQGQLIVYHLIELLKSGSRLPQPLGCPTEIHEIMEECWDIDPGLRPSFKELALRIDLFRD----
>UniRef100_UPI0020B1C29C	663	0.801	1.596E-206	0	628	633	480	1106	1111
PPKAKEKSNLLVCRNEPVTEVPLSSSIQR-RNISQMVFHKIKKEDIEIHESLGQGTFTKIFKGIRKELGDYEKMYETDVVVKILDKAHRNYSESFFEAASIMSQLSHKHLLLNYGVCVCGEENIMVQEYVRFGSLDTYLKKNKNSVNITWKLEVAKQLAWAMHFLEGKNLIHGNVCAKNILLIREEDRKSGSQPFIKLSDPGISILVLPKEILMERIPWVPPECVEDPRNLSLATDKWAFGTTLWEICSGGDKPLSTLDSSKKNLFYEDRHQLPAPKWTELANLINNCMDYEPLFRPSFQAIIRDLNSLFTPDYELLAESDMLPNRSRG-FGFSGAFENHEPAEFEERHLIFLQQLGKGNFGSVEMCRYDPLQDNTGEVVAVKKLQHSTAEHLRDFEREIEILKSLQHENIVKYKGVCYSAGRRNLRLVMEYLPFGSLRDYLSKNKDRMDHTKLLHYASQICKGMDYLASKRYIHRDLATRNILVESELRVKIGDFGLTKVLPQDKEYYTVKEPGESPIFWYAPESLTESKFSVPSDIWSFGVVLYELFTHSNKNNSPPAVFMRMMGSDKQGQMIVYHLIELLKQGSRLPLPDGCPTEIHRIMTECWNSDPCLRPTFKKLAQSVDVIRD----
>UniRef100_UPI001C0805FB	663	0.788	1.596E-206	0	632	633	496	1126	1127
PPRSHDKTNLLVCRRNQGLDVPLSPSLFKH-SISQMVFHKIRKEDLEVNESLGQGTFTKIFRGMRKELGDYGEIYEMEVIMKILEKTHRNYSESFFEAASMMSQLSHKHLLLNYGVCVCTDENIMVQEYGKFGSLDTYLKKNRNSINITWKLEVSKQLAWAMHYLEDKGLVHGNVCAKNVLLIREEDRKTGNPPFIKLSDPGISITVLPKDVLLERIPWVPPECVDNPRNLTLATDKWSFGTTLWEICSGGEKPLSTLDSSKKNLFYEDRHQLPAPKWTELANLINSCMDYEPLHRPSFRAVIRDLNSLFTPDYELLVESDMVP-IRARGFGFPGAFESQEPAQFEERHLIFLQQLGKGNFGSVEKCRYDPLQDNTGEVVAVKKLQHSTAEHLRDFEREIEILKSLQHDNIVKYKGVCYSAGRRNLRLVMEYLPFGSLRDYLIKNKERFDHKKLLHYASQICKGMDYLATKRYIHRDLATRNILVESELRVKIGDFGLTKVLPQDKEYYTVREPGESPIFWYAPESLTESKFSVASDVWSFGVVLYELFTYSDKNCSPPAVFMEQMGSDKQGQMIVYHLIDLLKKGYRLPYPEGCPQEIQQLMSECWSSDPTQRPSFKGLSQSVDTIWDGKEG
>UniRef100_A0A9D3Q4H1	662	0.798	2.184E-206	0	632	633	490	1122	1123
PPKTKDKSNLLVCRTSQGSEVPLSPSLQRH-NISQMVFHKIRKEDLEINESLGQGTFTKIFRGIRKELGDYGQMHETEVVVKVLEKAHRNFSESFFEAASMMSQLSHKHLLLNYGVCVCGEENIMVQEYVKFGSLDTYLKKSKNSVNITWKLEVAKQLAWAMLFLEDKNLVHGNVCAKNVLLIREEDRKTGNPPFIKLSDPGISITVLPKEILIERIPWVPPECIEDPKKLSLVTDKWGFGTTLWEIFSGGEKPLGTLDSFKKKLFYEDRHQLPAPKWTELANLINSCMDYEPMLRPSFRAIIRDLNSLFTPDYELLAESEIEPPNRTRGFGFTGAFENQEPAQFEERHLIFLQQLGKGNFGSVEMCRYDPLQDNTGEVVAVKKLQHSTAEHLRDFEQEIEILKSLQHDNIVKYKGVCYSAGRRNLRLIMEYLPFGSLRDYLIKNKDRIDHKKLLHYASQICKGMDYLATKRYIHRDLATRNILVESELRVKIGDFGLTKVLPQDKEYYRVKEPGESPIFWYAPESLTESKFSVASDIWSFGVVLYELFTHSDKTCSPPAVFMSMMGSDKQGQLIVLHLVNlLIKEGRRLPQPEGCPAEIYSIMNECWNNDPCVRPSFKKLAHSLDVFRDSTEG
>UniRef100_UPI001C05CD62	662	0.779	2.184E-206	0	628	633	491	1118	1123
PPMSKEKSCLLVCRSNKGSEVPLSPSPQRH-NISQMVFHKIRKEDLEFTESLGQGTFTKIFRGVRKELGDYGCVHQTEVVMKVLDLAHRNYSESFFEAASMMSQLSHKHLILNYGVCVCGEENIMVQEYVKFGSLDTYLKKNKNSINILWKLEVAKQLAWAMNFLEEKHLVHGNVCAKNVLLIREEDRRAGNPPFIKLSDPGVSITVLPKEILIERIPWVPPEYIKDSVKLSLAADKWSFGTTLWEICSSGEKPLAALDSSKKILFYEDRQHLPAPKWTELANLITSCMDYEPTFRPTFRAVIRDLHSLFTPDYELIVDSDILPNRTVGSSWTTGGFENQEPAQFEERHLIFLQLLGKGNFGSVELCRYDPLQDNTGEVVAVKKLQHSTAEHIRDFEREIEILKSLQHENIVKYKGVCYSAGRRNIRLIMEYLPFGSLRDYLMKNKERIDHKKLVHYASQICKGMEYLSSKRYIHRDLATRNILVESELRVKIGDFGLTKVLPQDKEYYMVNEPGESPIFWYAPESLTESKFSVASDVWSFAVVLYELFTHSDKNCSPPAVFMSMMGNDKQGQLIVYHLIELLKSGSRLPQPLDCPTEIQEIMEECWDKDSTLRPSFKELALRIDLFRD----
>UniRef100_UPI00155F5FB5	661	0.807	5.597E-206	0	628	633	496	1122	1126
PPKAKDKSNLVVFRSNKGSEMPMSPTLHRH-SISQMVFHKIKKEDLEIHESLGQGTFTKIFRGIRKELGDYGELHETEVVVKVLDKAHRNYSESFFEAASMMSQLSYKHLVLNYGVCVCGEENIMVQEYVKFGSLDTYLKKNKSCVNIMWKLEVAKQLAWAMHFLEDKNLVHGNVCAKNILLIREKDRKSGSPPFIKLTDPGVSITVLPKEILVERIPWVPPECIEDPKNLSQATDKWSFGTTIWEICSGGDKPLSTLDSSKKIQFYEDEHKLPAPRWTELANLINSCMNYKAEFRPSFRAIIRDLNSLFTPDYELLAESDMLPSRALG-IGFTGIFENQAPAQFEERHLIFLQQLGKGNFGSVEMCRYDPLQDNTGEVVAVKKLQHSTAEHLRDFEQEIRILKSLHHDNIVKYKGVCYSAGRRNLRLIMEYLPYGSLRDYLNKNKDRMDHMKLLLYAFQICKGMEYLATNRYIHRDLATRNILVETEHRVKIGDFGLTKMLPKDSEYYKVNEPGESPIFWYAPESLTESKFSVASDVWSFGVVLYELFTFSDKHKSPPAEFMRMIGMDKQGQMIVYHLIEILKSNRRLPKPEGCPELIYSTMLECWNNNKSLRPTFKDLAQRVDAFRD----
>UniRef100_UPI001130EAF2	661	0.804	7.659E-206	0	628	633	491	1118	1123
PPKSKDKSSLLVSRSNKGSDVPLSPSLQR-RNINQMVFHKIRKEDLEYTESQGQGTFTKIFKGVRKELGDYGEMHQTDVIMKVLDKAHRNYSESFFEAASMMSQLSHKHLVLNYGVCVCGEENIMVQEYVKFGSLDTYLKKNKNSVNILWKLEVAKQLAWAMHFLEEKNLAHGNVCAKNVLLIREEDRKTGNPPFIKLSDPGVSITVLPKDILVERIPWVPPECIEDSTNLSLAADKWSFGTTLWEICSGGEKPLVTLDNSKKNLFYEDRHQLPAPKWTELANLITSCMDYEPTFRPSFRVIIRDLNSLFTPEYELIVESDLLPNRTSASPWVTGAFENQEPVQFEERHLIFLQQLGKGNFGSVEMCRYDPLQDNTGEVVAVKKLQHSTAEHMRDFEREIEILKSLQHENIVKYKGVCYSAGRRNLRLIMEYLPYGSLRDYLIKNKQRIDHMKLVHYTAQICKGMEYLATKRYIHRDLATRNILVESELRVKIGDFGLSKVLPQDKEYYMVKEPGESPIFWYAPESLTESKFSVASDIWSFGVVLYELFTHSDKNCSPPAMFMGMMGNDKKGQLIVYHLIELLKSGSRLPQPVGCPMEMHEIMQECWDKDPCLRPSFKELALRVDLFRD----
>UniRef100_A0A8T2PRX9	661	0.810	7.659E-206	0	632	633	498	1128	1129
PPKVKEKSNLLVCRSNQGLDMPLSPSLQRH-NISQMVFHKIKKEDLEFCESLGQGTFTKIFKGIRKELGDYRQMHETEVILKVLDKAHRNYSESFFEAASMMSQLSHKHLLLNYGVCVCAEENIMVQEYVKFGSLDTYLKKNKNSVNITWKLEVAKQLAWAMLFLEDKNLVHGNVCAKNVLLIREEDRKTRNPPFIKLSDPGVSITVLPKEILIERIPWVPPECIEDPKKLSLVTDKWGFGTTLWEICSGGEKPLSTLDSSKKHLFYEDRHQLPAPKWTELANLINNCMDYEPMYRPSFRAIIRDLNSLFTPDYELLAESDMLPNRSRG-FGFTGAFENQEPAQFEERHLIFLQQLGKGNFGSVEMCRYDPLQDNTGEVVAVKKLQHSTAEHMRDFEREIEILKSLQHDNIVKYKGVCYSAGRRNLRLIMEYLPFGSLRDYLIKNKDRIDHKKLLHYASQICKGMEYLATKRYIHRDLATRNILVESEQRVKIGDFGLTKVLPQDKEYYTVKEPGESPIFWYAPESLTESKFSVASDIWSFGVVLYELFTHSDKALSPPAVFMALMGSDKQGQMIVYHLIELLKAGRRLPKPENCPAEIYSIMNDCWNNEPCPRPSFKKLANSLDLFRNGMEG
>UniRef100_UPI0015AF844B	660	0.799	1.434E-205	0	632	633	509	1139	1140
PPKVKDKSNLLVCRCNQSSEMPLSPSLQRH-NISQMVFHKIKKEDLEFCESLGQGTFTKIFKGIRKELGDYSKLYETEVIMKVLDKAHRNYSESFFEAASMMSQLSHKHLLLTYGVCVCGEENIMVQEYVRFGSLDTYLKKNKNSVNITWKLEVAKQLAWAMLFLEDKNLIHGNVCAKNVLLIREEDRKTRNPPFIKLSDPGISITVLPKEILVERIPWVPPECIEDPKKLSVVADKWGFGTTLWEICSGGEKPLSSLDSSKKHLFYEDRHQLPAPKWTELANLINSCMDYEPMLRPSFRAIIRDLNSLFTPDYELLAESDMLPNRSRG-FGLTGAFETQELSQFEERHLIFLQQLGKGNFGSVEMCRYDPLQDNTGEVVAVKKLQHSTAEHLRDFEREIEILKSLQHENIVKYKGVCYSAGRRNLRLIMEYLPFGSLRDYLIKNKDRIDHKKLLHYATQICKGMEYLATKRYIHRDLATRNILVESEQRVKIGDFGLTKVLPQDKEYYTVKEPGESPIFWYAPESLTESKFSVASDIWSFGVVLYELFTHSDKACSPPAVFMGMMGSDKQGQMIVYHLIELLKSGSRLPQPEDCPALIYSMMKDCWNNEPCPRPSFKKLANSLDTFRNSMEG
>UniRef100_A0A6I9Q0F2	659	0.791	2.685E-205	0	628	633	94	721	726
PPKSKEKSCLLVCRSNKGSEVPLSPSLHR-RNISQMVFHKIRKEDLEFMESLGQGTFTKIFKGVRKEVGDYGLVHQTEVVMKVLDQAHRNYSESFFEAASMISQLSHKHLILNYGVCVCGDENIMVQELVKFGSLDTYLKKNKNSINILWKLEVAKQLAWAMNFLEEKHLVHGNVCAKNVLLIREEDRRAGNPPFIKLSDPGISINVLPREILIERIPWVPPECVEDPGSLSLAADKWSFGTTLWEICSGGEKPLATLDNSKKTLFYEDHHQLPAPKWTELANLITSCMDYEPAFRPTFRAVIRDLHSLFTPDYELIVDSDIVPNRTVGSGLSTGGFESQEPAQFEERHLIFLQQLGKGNFGSVEMCRYDPLQDNTGEVVAVKKLQHSTAEHIRDFEREIEILKSLQHENIVKYKGVCYSAGRRNLRLVMEYLPYGSLRDYLLKNKERINHKKLVHYTSQICKGMEYLSSKRYIHRDLATRNILVESELRVKIGDFGLTKILPLDKEYYMVKEPGESPIFWYAPESLTESKFSVASDVWSFGVVLYELFTHSEKNSSPPAVFMSMMGNDKQGQLIVYHLIELLKSGSRLPQPLGCPAEIHEITEECWDNDPSLRPSFKELALRIDLFRD----
>UniRef100_UPI001C8A3842	659	0.740	2.685E-205	0	628	633	470	1095	1100
PPRSKDKSNLLVCRSSQSSNACLSPSELRHVN--QMIFHKIHKEDLQRKESLGQGTFTQVFRGVRTELGDYGEIHKMDVVLKVLDKTHRNYTESFFESASMMSQLSHKHLLLNYGVCVCADEHIMVQEYVRFGSLDTYLKRNRNTINITWKLEVAKQLAWALHHLEEKNLIHGNVCARNVLVTREEDRKTGTSPFVKLSDPGISITVQPRELLVERIPWVPPECVKDSRSLSLAADKWSFGTTLWEIYCSGEHPLAGYDSCKKLLFYEDKHQLPAPKWTELASVINTCMEYEPLQRPSFRAVIRDLNSLFTPDYELLVESDTVP-SRHRALGLTGAFQNQEPTQFEARHLIFLQLLGKGNFGSVEKCRYDPLQDNTGEVVAVKKLQHSTAEHLRDFEREIEILRSLQHENIVKYKGVCYSAGRRNLRLVMEFLPFGSLRDYLSKNKERFDHTKLLLYASQICKGMDYLASKRYVHRDLATRNILVESEFRVKIGDFGLTKVLPQDKEYYTVREPGESPIFWYAPESLTESKFSVASDVWSFGVVLYELFTYSDKSCSPPAVFMEQMGEDKQGQMIVYHLIDLLKRSYRLPAPDGCPAEVHQLMKECWAAEPGDRPSFRDLAERVESIQD----
>UniRef100_A0A3Q3ADB6	659	0.777	2.685E-205	0	628	633	495	1121	1126
PPQSKEKSCLLVCRSNKGSEVPLSPSLQRH-NISQMVFHKIRKEDLEFMESLGQGTFTKIFKGVRKELGDYGQMHQTEVVMKVLDLAHRNYSESFFEAASMMSQLSHKHLILNYGVCVCGEENIMVQEYVKFGSLDTYLKKNKNSINIQWKLEVAKQLAWAMNFLEEKHLVHGNVCAKNVLLIREEDRRAGNPPFIKLCDPGVSVVVLPKEILIERIPWVPPEYIKEPVKLSLAADKWSFGTTLWEICSGGEKPLATLDNSKKILFYEDHHHLPAPKWTELANLITSCMDYEPTFRPTFRAVIRDLHSLFTPDYELIM-DDILPNRTVSSGWTSGGFENQEPALFEERHLIFLQLLGKGNFGSVEMCRYDPLQDNTGEVVAVKKLQHSTAEHLRDFEREIEILKSLQHENIVKYKGVCYSAGRRNLRLIMEYLPFGSLRDYLMKNKERIDHKTLVHYASQICKGMEYLSSKRYIHRDLATRNILVESELRVKIGDFGLTKVLPQDKEYYMVEEPGESPIFWYAPESLTDSKFSVASDVWSFSVVLYELFTHSDKNCSPPAVFMSMMGNDKQGQLIVYHLIELLKSGSRLPQPLGCPTEMHEIMEECWDKDPTLRPSFNELALRIDLFRD----
>UniRef100_UPI001864EA81	659	0.748	5.027E-205	0	632	633	489	1119	1120
PPRSKDKSNLLICRSNQRSDVSLSPSLFKH-NISQMVFHKIRKEDLETMESLGHGTFTQVFRGIRRELGDYGEMHEMEVVMKVLDKTHRNYTESFFEAASMMSQLSHKHLLLNYGICVCAEEHIMVQEYVRFGSLDTYLKRNRACINITWKLEVAKQLAWAMHYLEDKNLIHGNVCAKNVLLTREEDRKTGTPPFIKLSDPGISITVQPREVLIEHIPWVPPEFVEDCRNLSLDTDKWGYGTTLWEIYTGGEKPLSSYDSSKKLLFYEDRHQLPSPKWTELANLINSCMDYEPSQRPSFRAIIRDLNSLFTPDYELLVENDTVPVRSRG-FGFAGAFDSQEPVHFEARHLIFLQQLGKGNFGSVEKCRYDPLQDNTGEVVAVKKLQHSTAEHLRDFEREIEILKSLQHENIVKYKGVCYTAGRKNLRLIMEYLPFGSLREYLAKNKERFDHKKLLHYASQICKGMDYLASKRYVHRDLATRNILVESELRVKIGDFGLTKVLPQDKDYYTVREPGESPIFWYAPESLTESKFSVASDVWSFGVVLYELFTYSDKNCSPPAVFMEKMGIDKQGQMIVYHLIDLLKHNYRLPAPEGCPAEVHSLMKDCWAADPSQRPSFKSLGRSVDTIRESKEG
>UniRef100_UPI001F07ECB7	659	0.776	5.027E-205	0	628	633	498	1122	1127
PPKARDKSNLLVCRSNQGVDVPMTPSLHR--HISQMVFHKIRQEDLDIKDSLGQGTFTKIFYGVRKELGDYGEMHQMDVIVKILDKAHRNYSESFFEAASMMSQLSHKHLLLTYGVCVCGEENMMVQEYVKFGSLDTYLKKTKGSLSIPWKLEVAKQLAWAMHYLEDKGLVHGNVCAKNVLLIREEDRKLGNPPFIKLSDPGISITVLPRDVLVERIPWVPPECVNDPRNLSSATDKWAFGTTLWEICSGGDKPLGTLDCSKKFLFYEDRHQLPAPKWTELANLITSCMDYEPCHRPSFRAVIRDLNSLFTPDYELLVESDMVPTR---SRGFPGTFDSLEPAQFEERHLIFLKQLGKGNFGSVEMCRYDPLQDSTGEVVAVKKLQHSSAEHLRDFEREIEILKSLQHDNIVKYKGVCYSAGRKNLRLIMEYLPYGSLRDYLVKNRERFDFKKLLHYSSQICKGMDYLATKRYIHRDLATRNILVETEMRVKIGDFGLTKVLPQDKEYYTVREPGESPIFWYAPESLTESKFSVASDVWSFGVVLYELFTYSDKNHSPPAAFMDEMGSDKQGQMIVYHLIDlLLKRGYRLPAPDGCPPEIYNVMSECWNSDPSLRPSFKKLAQTVDSIRD----
>UniRef100_A0A8S4B4C2	658	0.780	6.879E-205	0	628	633	488	1114	1119
PPLPKEKSCLLVCRSNRGSEVPLSPSLRH--NISQMVFHKIRKEDLDVVESLGQGTFTKIFKGVRKELGDYGCVHQTEVVMKVLDLTHRNYSESFFEAASMMSQLSHKHLILNYGVCVCGEENIMVQEYVKFGSLDIYLKKNKNSINILWKLEVAKQLAWAMNFLEEKHLVHGNVCAKNVLLIREEDRRAGNPPFIKLSDPGISITVLPKEILAERIPWVPPEYIKEPVKLSLAADKWSFGTTLWEICSGGEKPLASLDNCKRIQFFEDHQHLPAPKWTELANLITSCMDYEPTFRPTFRAVIRDLHSLFTPDYELIMDSDILPNRTAGSGWTTGGLENQDPAQFEERHLIFLQLLGKGNFGSVEMCRYDPLQDNTGEVVAVKKLQHSTAEHLRDFEREIEILKSLQHENIVKYKGVCYSAGRRNLRLIMEYLPFGSLRDYLMKNKERIDHKKLVHYASQICKGMEYLSSKRYIHRDLATRNILVESETRVKIGDFGLTKVLPQDKEYYMVKEPGESPIFWYAPESLTESKFSVASDVWSFGVVLYELFTHSDKHCSPPAVFMSMMGNDKQGQLIVYHLVELLKSGSRLPQPLECPSEIHEIMEECWDKDPILRPSFKELALRIDLFRD----
>UniRef100_UPI000CD62F56	658	0.806	9.413E-205	0	628	633	482	1108	1113
PPKAKEKSNLLVCRNEPVTEVLLSSSIQR-RNISQMVFHKIKKEDIEIHESLGQGTFTKIFKGIRKELGDCEKMYETDVVVKILDKAHRNYSESFFEAASMMSQLSHKHLLLNYGVCVCGEENIMVQEYVRFGSLDTYLKKKKNSVNITWKLEVAKQLAWAMHFLEGKNLIHGNVCAKNILLIREEDRKSGSPPFIKLSDPGISILVLPKEILMERIPWVPPECIEDPRNLSLATDKWAFGTTLWEICSGGDKPLSTLDSSKKNLFYEDRHQLPAPKWTELATLINNCMDYEPLFRPSFQAIIRDLNSLFTPDYELLAESDMLPNRSRG-FGFSGAFENHEPAQFEERHLIFLQQLGKGNFGSVEMCRYDPLQDNTGEVVAVKKLQHSTAEHLRDFEREIEILKSLQHENIVKYKGVCYSAGRRNLRLVMEYLPFGSLRDYLIKNKDRIDHKKLLHYASQICKGMDYLASKRYIHRDLATRNILVESELRVKIGDFGLTKVLPQDKEYYTVKEPGESPIFWYAPESLTESKFSVPSDVWSFGVVLYELFTHSNKNNSPPAVFMRMMGSDKQGQMIVYHLIELLKQGSRLPLPDGCPTEIHRIMTECWNSDPCLRPSFKKLAQSVDVIRD----
>UniRef100_UPI001864773A	658	0.790	9.413E-205	0	628	633	483	1111	1125
PPKAKEKSNLLVCRSNKGSEVPISPSLQR-QNISQMVFHKIKKEDLEFGESQGQGTFTKIFRGIRKELGDYGEMHKTDVLIKVLDKAHRNYSESFFEAASMMSQLSHKHLVLTYGICVCGEENIMVQEFVKFGSLDTYLKKNKNSVNILWKLEVAKQLAWAMHFLEEKNLAHGNVCAKNVLLIREEDRKTGNPPFIKLSDPGISITVLPREILVERIPWVPPECIVDPKNLSLATDKWSFGTTLWEICSGGEKPLANMDSSKKHLFYENHHQLPVPKWTELANLINSCMNYEPAFRSSFKAVIRDLNSLSCPDYEmMMMESDLLPSRTGGLAFATGAFEDQEPVQFEERHLIFLQQLGKGNFGSVEMCRYDPLQDNTGEVVAVKKLQHSTTEHMRDFEREIEILKSLQHENIVKYKGVCYGAGRRNLRLVMEYLPYGSLRDYLSKNRDRIDHKKLVHYASQICKGMEYLANKRYIHRDLATRNILVESEFRVKIGDFGLTKVLPQDKEYYKVKEPGESPIFWYAPESLTESKFSVASDVWSFGVVLYELFTHSDKLCSPPTVFMSMMGGDKQGQTIVYHLIELLKRGNRLPQPVGCPSEMYEIMQECWDNDPSFRPAFKELALRVDLFRD----
>UniRef100_A0A673XYW0	657	0.775	1.288E-204	0	632	633	487	1115	1116
PPKAKDKSNLLVCRSNQGAEVPLSPSLHRH-NISQMVFHKIRKEDLVIKDSLGQGTFTKIFCGVRKELGDYGEIHQMDVLVKILDKAHRNYSESFFEAASMMSQLSHKHLLLTYGVCVCGEENMMVQEYVKFGSLDTYLKKNKSSVNITWKLEVAKQLAWAMHYLEDKNLVHGNVCAKNVLLSREEDRKTGNPPFIKLSDPGISITVLPKDVLVERIPWVPPECLQEDRHLTLATDKWAFGTTLWEICSGGDRPLGTLDCSKKQLFYEDHHQLPAPKWTELANLINSCMDYDPSSRPSFRAVIRDLNSLFTPDYELLVESDMVPNRARG-FGFPGAFENQNPAQFEERHLIFLKQLGKGNFGSVEMCRYDPLQDNTGEVVAVKKLQHSTAEHLRDFEREIEILKSLQHDNIVKYKGVCYSAGRRNLRLIMEYLPYGSLRDYLIKNKDRFDYKKLLHYASQICKGMDYLATKRYIHRDLATRNILVESELRVKIGDFGLTKVLPQDKDYYTVREPGESPIFWYAPESLTESKFSVGSDVWSFGVVLYELFS--DKNCSPPAAFMDKMGSDKQGQMIVYHLIDLLKRGYRLPAPKGCPEEIQHMMTECWNIDPALRPTFKKLAQTVDMFRDSKEG
>UniRef100_UPI0011EA2D85	657	0.788	1.288E-204	0	628	633	491	1117	1122
PPKSKEKSCLLVCRSNKGSEVPLSPSLNRH-NISQMVFHKIRNEDLEFMESLGQGTFTKIFKGVRKELRDYG-VHQTEVVMKVLDQAHRNFSESFFEAASMMSQLSHIHLILNYGVCVCGEENIMVQEYVKFGSLDIYLKKNKNSINLLWKLEVAKQLAWAMNFLEEKHLVHGNVCAKNVLLIREEDRRAGNPPFIKLSDPGISITVLPREILIERIPWVPPECIEDPAKLSLAADKWSFGTTLWEICSGGDKPLATLDNSKKSLFYEDHHQLPAPKWTELANLITSCMDYEPTFRPTFRAVIRDLHSLFTPDYELIVDSDILPNRTVGSAWTFGGFENQEPAQFEERHLIFLQQLGKGNFGSVEMCRYDPLQDNTGEVVAVKKLQHSTAEHIRDFEREIEILKSLQHENIVKYKGVCYSAGRRNLRLIMEYLPFGSLRDYLMKNKERIDHQKLVHYTSQICKGMEYLSSKRYIHRDLATRNILVESELRVKIGDFGLTKVLPQDKDYYMVKDPGESPIFWYAPESLTESKFSVASDVWSFGVVLYELFTHSDKNCSPPAVFMSMMGNDKQGQLIVYHLIELLKSGSRLPQPLGCPTEIHEIMEECWDTDPGLRPPFKELALRIDLFRD----
>UniRef100_UPI002110C50A	657	0.791	1.288E-204	1	628	633	497	1123	1126
-PKPKEKSCLLVCRRNKASDVPPSPSLHQP-HVSQMVFHTIKKEDLEFLESLGRGTFTKIFKGVRKELGDYGLVHQTEVVMKVLDQAHRNYSESFFEAASMMSQLSHKHLVLNYGVCVCGEENIMVQEYVKFGSLDTYLKKKKNSLNILWKLEVAKQLAWAMNFLEEKHLVHGNVCAKNVLLIREEDRRAGNPPFIKLSDPGISITVLPKDILIERIPWVPPECIDDPANLSLAADKWSYGVTLWELCSGGERPLAALDDSKKCLFYEDHHQLPAPKWTELANLISNCTDYEPTYRPTFRAIIRDLNSLFTPDYELIVDSDILPNRTTASGWTTGGVENQEPAQFEERHLIFLQQLGKGNFGSVEMCRYDPLQDNTGEVVAVKKLQHSTAEHIRDFEREIDILKSLQHENIVKYKGVCYSAGRRNLRLIMEYLPFGSLRDYLMKNKERIDHKKLMHYTSQICKGMEYLSGKRYIHRDLATRNILVESEQRVKIGDFGLTKVLPQDKEYYMVKEPGESPIFWYAPESLTESRFSVASDVWSFGVVLYELFTHSEKSCSPPAIFMSMMGNDKQGQLIVYHLMELLKSGSRLPQPVHCPAEIYEIMEECWDNDSGLRPSFNELTLRIDLLRD----
>UniRef100_A0A3Q3XJJ1	657	0.779	1.762E-204	0	628	633	478	1105	1110
PPKSKERSCLLVCRSNKGPEVPLSPSLNR-QNISQMVFHKIKKEDLEFMKSLGQGTFTKIFKGVRKELGDYGHVHQTEVVMKVLDQAHRNYSESFFEAASMMTQLSHKHLILNYGVCVCGEENIMVQEYVKFGSLDTYLKRKKTSINLLWKLEVAKQLAQAMNFLEDKHLIHGNVCAKNVLLIREDDRRAGNPPFIKLSDPGISITILPKEILIERIPWVPPECIGDPANLSLAADKWSFGTTLWEICSGGEKPLATLDNSKKSLFYEDHHQLPAPKWTELANVITSCMDYEPTFRPTFRAVIRDLHSLFTPDYELIVDSDILPNRTVGSGWSTGGFDSQEPAQFEERHLIFLQQLGKGNFGSVEMCRYDPLQDNTGEVVAVKKLQHSTAEHIRDFEREIEILKSLQHENIVKYKGVCYSAGRRNLRLIMEYLPFGSLRDYLVKIKERIDHKKLMHYTSQICKGMEYLSSKRYIHRDLATRNILVESEMRVKIGDFGLTKVLPQDKEYYMVKEPGESPIFWYAPESLTESKFSVASDVWSFGVVLYELFTHSDKNSSPPAVFMSMMGNDKQGQLIVYHLIELLKSGSRLPEPLGCPTEIYKIMEECWDNDPCSRPSFKELSLSVDMLRD----
>UniRef100_A0A3B5LTB9	657	0.783	1.762E-204	0	628	633	485	1111	1116
PPQSKEKSCLLICRSNKGSEVPLSPSLQRH-NVSQMVFHKIRKEDLEFVESLGLGTFTKIFKGVRKELGDYGQMHETEVVMKVLDQAHRNYAESFFEAASMMSQLSHKHLILNYGVCVCGEENIMVQEYVKLGSLDTYLKKNKNSINIQWKLEVAKQLAWAMNFLEEKHLVHGNVCAKNVLLIREEDRRAGNPPFIKLSDPGIGITVLPKEILIERIPWVPPEYINEPMTLSLAADKWSFGTTLWEICSGGEKPLAMLDNTKKVLFYNDRQQLPAPKWTEIANLITSCMDYEPTFRPTFRAVIRDLHSLFTPDYELIM-DDILPNRTTGAGGTAGGFENQEPALFQERHLIFLQLLGKGNFGSVEMCRYDPLQDNTGEVVAVKKLQHSTAEHMRDFEREIEILKSLQHENIVKYKGVCYSAGRRNLRLIMEYLPFGSLRDYLIKNMERIDHKKLVHYASQICKGMEYLSSKRYIHRDLATRNILVESELRVKIGDFGLTKVLPQDKEYYMVQEPGESPIFWYSPESLTESKFSVASDVWSFGVVLYELFTHSYKNCSPPAVFMSMMGNDKQGQLIVYHLIELLKSGSRLPQPLGCPSEIYQIMEECWDNDPTLRPSFNELALRIDLIRD----
>UniRef100_UPI001C5619F9	656	0.736	3.300E-204	0	628	633	494	1119	1160
PPRSKDKSNLLVCRSSQSSDACLSPSELKHVN--QMIFHKIHKEDLETRESLGQGTFTQVFRGVRRELGDYGEIHKMDVVLKVLDKSHRNFTESFFESASMMSQLSHKHLLLNYGVCVCADEHIMVQEYVRFGSLDTYLKRNRNTINITWKLEVAKQLAWALHHLEEKNLIHGNVCARNVLVTREEDRKTGMSPFIKLSDPGISITVQPRELLVDRIPWVPPECVKDSKSLSLAADKWSFGTTLWEIYCSGEHPLAAYDGSKKLLFYEDKHQLPAPKWTELASVITSCMEYEPPLRPSFRAVIRDLNSLFTPDYELLAESDTVP-SRQRALGLAGAFERQEPTQFEARHLIFLQLLGKGNFGSVEKCRYDPLQDNTGEVVAVKKLQHSTAEHLRDFEREIEILRSLQHENIVRYKGVCYSAGRRNLRLVMEFLPFGSLRDYLSKNKERFDHMKLLLYASQICKGMDYLASRRYVHRDLATRNVLVESEFRVKIGDFGLTKVLPQDKEYYTVREPGESPIFWYAPESLTESKFSVASDVWSFGVVLYELFTYSDKSCSPPAVFMEQMGEDKQGQMIVYHLIDLLKRGYRLPAPDGCPAEVHELMKECWAAEPSHRPTFKDLAQRVDAIQD----
>UniRef100_A0A6Q2Z698	656	0.790	4.515E-204	0	630	633	485	1114	1117
PPKPKDKSSLLVCRSNKGPSVPPSPTLQRH-NVSQMVFHKIRREDLEYTESHGQGTFTKIFKGVRKELGDYGEMHQTEVIVKVLDKAHRNYSESFFEAASMMSQLSHKHLVLNYGVCVCREENIMVQEYVKFGSLDTYLKKKKNSVNILWKLEVAKQLAWAMNFLEEKNLVHGNVCAKNVLLIREEDRITGNPPFIKLSDPGVSITVLPKDILVERIPWVSPECIEDLASLSLAADKWSFGTTLWEICSGGEKPLATLDSSTKNLFYKDRHQLPAPRWTELANLITSCMDYEPTFRPSFRTVIRDLDGLFTPDYELIVESDLLPNRTAASAWVTGAFENQEPAQFEERHLIFLQQLGKGNFGSVEMCRYDPLQDNTGEVVAVKKLQHSTAEHMRDFEREIEILKSLQHENIVKYKGVCYSAGRRNLRLIMEYLPFGSLRDYLIQNKERIDHKKLVHYTSQICKGMEYLAVKRYVHRDLATRNVLVESELRVKIGDFGLTKVLPQDKDYYMVKEPGESPIFWYAPESLSESKFSVASDVWSFGVVLYELFTHSDKNCSPPAMFMGMMGNDKQGQLIVYHLIELLKSGSRLPRPVGCPMEIYEVMQECWDKDPSSRPLFKELALRVDMFRDTM--
>UniRef100_A0A6J2UT59	656	0.779	4.515E-204	0	629	633	488	1113	1131
PPKSKDKSNLLVCRGNQGSEMALSPSLSRH-SISQMVFHKIRQEDLEMNESLGQGTFTKIFRGVRTEVGDYGKVHKMEVIIKVLDKSHRNYSESFFEAASMMSQLSHRHLLLNYGVCVCAEENIMVQEYAKFGSLDTYLKKNRNSVNITWKLEVAKQLAWALHYLEDKNLIHGNVCAKNVLLIREEDRK--NPPFIKLSDPGISITVLPREILMERIPWVAPECIENSKHLSLAADKWSFGTTLWEICSGGERPLSTYDSSKKHLFYVDRHQLPAPKWTELANLINSCMDYEPLHRPSFRAVIRDLNSLFTPDYELLTESDMVPNRARG-FGFGGAFESQEPAQFEERHLIFLQQLGKGNFGSVEKCRYDPLQDNTGEVVAVKKLQHSSAEHMRDFEREIEILKSLQHENIVKYKGVCYSPGRNNLRLIMEYLPFGSLRDYLSKNKDRFDHKKLLLYASQICKGMDYLGTKRYIHRDLATRNILVESEFRVKIGDFGLTKVLPQDKEYYTVREPGESPIFWYAPESLRESKFLVASDVWSFGVVLYELFTYSDKNYSPPAVFMGEIGNDKQGQMIVYHLIDLLRRGYRLPAPDGCPPEIHRLMLQCWSSDPTQRPSFTSLGENVDLYRED---
>UniRef100_A0A673WPG6	656	0.785	4.515E-204	0	628	633	486	1111	1131
PPKAKDKSNLLVCRGNQGAEVPPSPSLHR--HISQMVFHKIRKEDLVIKDSLGQGTFTKIFCGVRKELGDYGEIHQMDVIVKILDKAHRNYSESFFEAASMMSQLSHKHMLLNYGVCVCGEENMMVQEYVKFGSLDTYLKKNKSSVNITWKLEVAKQLAWAMHYLEDKNLIHGNVCAKNVLLIREEDKKTGNPPFIKLSDPGISITVLPKDVLVERIPWVPPECIEVPRHLTLATDKWAFGTTLWEICSGGDKPLSTLDCSKKRLFYEDRHQLPAPKWTELANLINSCMDYEPSIRPSFRAVIRDLNSLFTPDYELLVESDMVPNRTRG-FGFPGTFENQEPALFEERHLIFLKQLGKGNFGSVEMCRYDPLLDNTGEVVAVKKLQHSTAEHLRDFEREIEILKSLQHDNIVKYKGVCYSAGRRNLHLIMEYLPHGSLRDYLVKNKDRFDYKKLLLYASQICKGMDYLATKRYIHRDLATRNILVESELRVKIGDFGLTKVLPQDKDYYTVREPGESPIFWYAPESLTESKFSVGSDVWSFGVVLYELFTHSDKNCSPPSVFMDKMGRDKQGQMIVYHLIDLLKRGYRLPAPQGCPEEIHNMMTECWNGDPGLRPTFKTLAQSVDTFRD----
>UniRef100_A0A5C6MY48	655	0.776	8.454E-204	0	629	633	482	1110	1114
PPKAKERSCLLVCRSNKGPDVPLSPSTNRH-NISQMVFHKIRKEDLEFNESLGQGTFTKIFKGIRKELGDYGLMHQTEVVMKVLDQAHRNYSESFFEAASMMTQLSYKHLILNYGVCVCGEENIMVQEFVKFGSLDTYLKKNKNSVNILWKLEVAKQLAQAMNFLEEKHLVHGNVCAKNVLLIREDDWKAGNPPFIKLSDPGISITVLPKEILVERIPWVPPECLTDPANLSLAADKWSFGTTLWEICSGGEKPLASLDNTKKILFYEDQYQLPAPKWIELANLITSCMDYEPTFRPTFRAVIRDLHSLFTPDYELIVDSDILPNRTVGAGWSSGGFDSQEPAQFEERHLIFLQQLGKGNFGSVEMCRYDPLQDNTGEVVAVKKLQHGTAEHIRDFEREIEILKSLQHENIVKYKGVCYSAGRRNLRLIMEYLPFGSLRDYLMKNRERIDHKKLVHYSSQICKGMEYLSTKRYIHRDLATRNILVESESRVKIGDFGLTKVLPQDKEYYMVKEPGESPIFWYAPESLTESKFSVASDVWSFGVVLYELFTHSDRNSSPPTVFMSMMGNDKQGQLIVYHLIELLKSGSRLPPPLGCPTEMHEIMEQCWDKDPFLRPSFKELALSIDLFREN---
>UniRef100_UPI001056820C	655	0.771	1.157E-203	0	628	633	488	1114	1119
PPKSREKSCLLVCRSNKSSEVPSSPSLNRH-NISQMVFHKIKKTDLEFMESLGQGTFTKIFKGVRKEVGDYGLVHQTDVVMKVLDQAHRNYSEAFFEAASMMSQLSHKHLILNYGVCVCGEEHIMVQEYVKFGSLDTYLKKNKNS-NILWKLEVAKQLAWAMNFLEDKQLIHGNVCAKNVLLIREEDRRAGNPPFIKLSDPGISVTVLPKEILTERIPWVAPECIEDPAKLSLAADKWSFGTTLWEICSGGEKPLATVENSMKTLFYQHQHHLPAPKWTELANLITSCMEYEPTFRPTFRAVIRDLHSLFTPDYELIVDNDILPNRTTGLGWTSGGFENPEPVQFEERHLIFLQQLGKGNFGSVEMCRYDPLQDNTGDVVAVKKLQHSTAEHMREFEREIEILKSLQHENIVKYKGVCYSAGRKNLRLIMEYLPFGSLRDYLMKNKERIDHKILVHYTSQICKGMEYLASKRYIHRDLATRNILVESEQRVKIGDFGLTKVLPQDKEYYMVKEPGESPIFWYAPESLTESKFSVASDVWSFGVVLYELFTHSDKNCSPPAVFMSIMGNDKQGQLIVYHLVELLKSGSRLPQPMGCPSEIHEIMEECWDKDPGLRPSFKELALRIDLFRD----
>UniRef100_UPI000661D5C7	655	0.772	1.157E-203	0	632	633	494	1123	1124
PPKANEKSNLLVCRGNRGAEVPQTPSLHR--HISQMVFHKIRKEDLIIKDSLGQGTFTKIFCGVRKELGDYGEIHQMDVIVKILERAHRNYSESFFEAASMMSQLSHKHLLLNYGVCVCGEENMMVQEYGKFGSLDMYLKKNKSSVNITWKLEVAKQLAWAMHYLEDKSIIHGNVCAKNVLLIREEDRKGGNPPFIKLSDPGISITVLPKDVLVERIPWVPPECIEEPRDLTLATDKWAFGTTLWEICSGGDKPLCTLDCSKKRLFYEDRHQLPAPKWTELANLINSCMDYEPTNRPCFKAVIRDLNSLFTPDYELLVESDMVPNRTRG-FGFPGAFENQDPTVFEERHLIFLKQLGKGNFGSVEMCRYDPQQDNTGEVVAVKKLQHSTAEHLRDFEREIEILKSLQHDNIVKYKGVCYSAGRRNLRLIMEYLPHGSLRDYLIKNKDCFDYKKLLHYASQICKGMDYLANKRYIHRDLATRNILVESEFRVKIGDFGLTKVLPQDKEYYTVREPGESPIFWYAPESLTESKFSVASDVWSFGVVLYELFTHSDKNCSPPAVFMDQMGSDRQGQMIVYHLIDLLKRGYRLPSPKDCTEEIYKMMTECWNVDPGQRPTFKMLAQSVDRFRDSKEG
>UniRef100_A0A6J2WSQ6	654	0.786	1.583E-203	0	628	633	478	1105	1119
PPKFKDKSNLLICRSNKGSAVSVSPPARRP-NINQMVFHKIPKEDLEFNESQGQGTFTKIFRGIRKELGDYGEMHQTEVIIKVLDKAHRNYSESFLEAASMMSQLSHKHLVLTYGICVCGDENIMVQESVKFGSLDTYLKKNKNSINILWKLEVAKQLAWAMHFLEEKDLIHGNVCAKNVLLIREEDKNTGNPPFIKLSDPGISITVLPKEILVERIPWVPPECVTDLKNLSLATDKWSFGTTLWEICSGGEKPLANMDNSKKQLFYENHHQLPAPKWTELANLISSCMNYESTFRPSFRAVIRDLNSLFTPDYNRPAETDILPNRTGAPGFASGAFDNQEPAQFEERHLIFLQQLGKGNFGSVEMCRYDPLQDNTGEVVAVKKLQHSTAEHMRDFEREIEILKSLQHENIVKYKGVCYSAGRRNLRLVMEYLPYGSLRDYLIKNRDRIDHKKLVHYASQICKGMEYLATKRYIHRDLATRNILVESEQRVKIGDFGLTKVLPQDKEYYKVREPGESPIFWYAPESLTDSKFSVASDVWSFGVVLYELFTYSDKLSSPPTVFMSMMGVDKQGQTIVYHLIELLRRGSRLPQPVGCPSEMYSLMQECWENDPNLRPSFKDLALHVDLYRD----
>UniRef100_G3PKI3	654	0.776	2.166E-203	0	628	633	488	1116	1121
PPKPKaEKSSLLVCRNNKGSEVPLSPTLHRH-NINQMVFHKIRKEDLEFMESLGQGTFTKIFKGVRKELGDYGLVHQTEVVMKVLDQAHRNYSESFFEAASMMSQLSHKHLVLNYGVCVCGEENIMVQEYVKFGTLDTYLKKNRNLINILWKLEVAKQLAWAMNFLEEKQLVHGNVCGKNVLLIREEDRRAGNPPFIKLSDPGIGITVLPKEILIERVPWISPECVEDPANLSLAADKWSFGATLWEICSGGERPLASLDNSKKTLFYEDHHQLPAPKWTELANLITSCMDYEPSFRPTFRAVIRDLHSLFTPDYELIVDSDILPNRTVVSSWSTGGFESQEPAQFEERHLIFLQQLGKGNFGSVEMCRYDPLQDNTGEVVAVKKLQHSTAEHIRDFEREIEILKSLQHENIVKYKGVCYSAGRRNLRLVMEYLPFGSLRDHLMKNKERIDHKMLVHFTSQICKGMEYLASKRYIHRDLATRNVLVESELRVKIGDFGLTKVLPQDKEYYMVKEPGESPIFWYAPESLTESKFSVASDVWSFGVVLYELFTHSDKTSSPPAVFMSMMGNDKQGQLIVYHLIELLKSGSRLPQPLGSPAEIHEIMEECWDNDPGLRPSFKELSLRIDLFRD----
>UniRef100_UPI00195560DD	653	0.734	2.963E-203	0	631	633	463	1091	1094
PPRSKDKSNLLVCRNSQSSDALLSPS--EFKHVNQMIFHKIHKEDLETRESLGQGTFTQVFRGVRRERGDYGEIHKMDVVLKVLDKSHRNYTESFFESASMMSQLSHKHLLLNYGVCVCAEEHIMVQEYVRFGSLDTYLKRNRSSINITWKLEAVKQLAWALHHLEEKNLIHGNVCARNVLVTREEDRKTGTPPFIKLSDPGISITVQPREFLLERIPWVPPECVQDSRSLSLAADKWSFGTTLWEIYCGGEHPLAALDCCKKLLFYEDKHQLPAPKWTELASVINSCMDYEPLHRPSFRAVIRDLNSLFTPDYELLVESETLP-SRTRPLGFAGAFENQEPTQFEARHLIFLQLLGKGNFGSVEKCRYDPLQDSTGEVVAVKKLQHSSAEHLRDFEREIEILRSLQHDNIVRYKGVCYSAGRKNLRLVMEFLPFGSLRDYLSKNKERFDHMKLLLYAAQICKGMDYLASKRYVHRDLATRNILVESEFHVKIGDFGLTKVLPQDKEYYTVREPGESPIFWYAPESLTESKFSVASDVWSFGVVLYELFTYSDKSCSPPAVFMEQMGEDKQGQMIVYHLIDLLKRNYRLPSPEGCPAEIQALMKECWATEPSDRPTFRTLAQRVHAIQDRAS-
>UniRef100_A0A1Z1B8L8	653	0.763	2.963E-203	0	628	633	491	1119	1124
PPKPKEMSCLLVCRSNKGSEVPVPQSSSLIrRNISQMMFHKIKKEDLEFVESLGQGTFTKIFKGVRKELGDYGHVHQTEVVMKVLDQEHRNYSESFFEAASMMSQLSHKHLILNYGVCVCGEENIMVQEYVKYGSLDTYLKRNKNCINILWKLEVAKQLAWAMHFLEEKHIVHGNVCAKNVLLIREEDRRAGNPPFIKLSDPGIGVTVLPKEILLERIPWVPPECIKDPANLSLAADKWGFGATLWEICCNGDRPLATLEHTKKIQFYQDNHQLPAPKWTELANLITSCMDYEPAIRPTFRSVIRDLHNLFTPDYELIVESDILPN-RTGAAGWTTGLDSQDPAQFEERHLIFLQQLGKGNFGSVELCRYDPLQDNTGEVVAVKKLQHSTAEHMRDFEREIEILKSLQHENIVKYKGVCYSAGRQNLHLIMEYLPFGSLRDYLMKNKDRVDHNKLLLYTSQICKGMEYLSSKRYIHRDLATRNVLVESELRVKIGDFGLTKVLPQDKEYYMVEEPGESPIFWYAPESLTDSKFSVASDVWSFGVVLYELFTHSDKNCSPPAVFMSMMGNDKQGQLIVYHLIQLLKSSSRLPQPPGCPTEIYDIMADCWDNDPGLRPSFNQLALRIDLFRD----
>UniRef100_A0A4Z2FS45	653	0.785	4.055E-203	0	627	633	490	1116	1119
PPSSKEKSCLLVCRSNKGSDVPLSPALHRH-NISQMVFHKIRKEDLEFMESLGQGTFTKIFKGVRKELGDYGLVHQTEVVMKVLDQAHRNYSESFFEAASMMSQLSHKHLILNYGVCVCGEENIMVQEYVKFGSLDTYLKKKKNSINLLWKLEVAKQLAWVMNFLEEKHLVHGNVCAKNILLIREEDRRAGNPPFIKLSDPGIDITVLPKEILIERIPWISPECVEDPAHPSLAADKWSFGTTLWEICSGGEKPLATLDNSKKSLFYEDHHQLPALKWTELANLITSCMDYEPSFRPTFRAVIRDLHSLFTPDYELIVESDILPNRTVGSGWCTGGFESQEPAQFEERHLIFLQQLGKGNFGSVEMCRYDPLTDNTGEVVAVKKLQHSTAEHIRDFEREIEILKSLQHENIVKYKGVCYSAGRRNLRLVMEYLPFGSLRDYLLKNKERIDHKKLLHYTSQICKGMEYLSSKRYIHRDLATRNILVESELRVKIGDFGLTKVLPQDKEYYMVKEPGESPIFWYAPESLTESKFSVASDVWSFGVVLYELFTHSDKNSSPPAVFMSMMGNDKQGQLIVYHLIELLKSGSRLPQPLGCPTEIHEIMEECWDIDPGLRPCFKELALRIDLFR-----
>UniRef100_UPI0011EA4B82	653	0.785	4.055E-203	0	628	633	498	1124	1129
PPSPKDKSNLLVCRNNQGSEVSLSPTLHKH-TISQMVFHKIRKEDLVIKESLGQGTFTKIFCGVRKELGDYGEIHQIDVVIKILDRAHRSYSESFFEAASMMSQLSHKHLLLTYGVCVCGDENMMVQEYGKFGSLDTYLKKNKSCVNITWKLEVAKQLAWAMHYLEDKNLIHGNVCAKNVLLIREEDRKTGSLPFIKLSDPGISITVLPREVLVERIPWVPPECIENPQNLSLATDKWSFGTTLWEICSGGDKPLSTLDCSKKNLFYEDRHQLPAPKWTELANLINSCMDYEPLHRPSFRAVIRDLNSLFTPDYELLVESDVVPNRARG-FGFPWASENQDPSQFEERHLIFLKQLGKGNFGSVEMCRYDPLQDSTGEVVAVKKLQHSTAEHLRDFEREIEILKSLQHENIVKYKGVCYSAGRRNLRLIMEYLPYGSLRDYLIKHKDRFDSKKLLHYASQICKGMDYLSTKRYIHRDLATRNILVESEMRVKIGDFGLTKVLPQDKDYYTVREPGESPIFWYAPESLTESKFSVASDVWSFGVVLYELFTYSDKNCSPPVVFMNKMGNEKQGQMIVYHLIDLLKQGYRLPAPDNCPTAIHKIMMECWSSDPRQRPTFKTLIHSVDTARD----
>UniRef100_UPI001FB7F6C3	653	0.777	4.055E-203	0	632	633	503	1133	1134
PPSPRDKSNLLVCRNNHGADVPLSPSLQKH-TISQMVFHKIRKEDLVINDSLGQGTFTKIFCGVRKELGDYGEIHQIDVVVKILDKAHRNFSESFFEAASMMSQLSYKHLLLNYGVCVCGDENMMVQEYGKFGSLDIYLKKNKSCVNITWKLEVAKQLAWAMHYLEDKNLIHGNVCAKNVLLIREEDRKTGSLPFIKLSDPGISMTVLPREVLVERIPWVPPECVENPQNLSLATDKWGFGTTLWEICSGGDKPLSTLDSSKKYLFYEDRHQLPAPKWTELANLINSCMDYDPSHRPSFRAIIRDLNSLFTPDYELLVESDMVPNRTRG-FGFPWASECQEPAQFEERHLIFLKQLGKGNFGSVEMCRYDPLQDSTGEVVAVKKLQHSTAEHLRDFEREIDILRSLQHENIVKYKGVCYSAGRRNLRLIMEYLPFGSLRDYLMKHKGRFDSKKLLHYASQICKGMDYLATKRYIHRDLATRNILVESEMRVKIGDFGLTKVLPQDKEYYTVREPGESPIFWYAPESLTESKFSVASDVWSFGVVLYELFTYSDKNCSPPAVFMDKMGNEKQGQMIVYHLIDLLRDGYRLPAPDDCPKEIHKIMMECWNGDPKLRPSFKTLIQSVEVVREGMDG
>UniRef100_A0A8C4AH09	653	0.777	5.548E-203	0	628	633	487	1111	1116
PPKSRDKTNLLVCRSNQGSDVPLSPTPFRH-NISQMVFHKIRKEDLQFNESLGQGTFTKIFCGIRKELGDYGEMHEMEVIVKILDKTHRSYSESFFEAASMMSQLSHKHLLLNYGVCVCADENIMVQEYGKFGSLDTYLKKNKNSVNITWKLEVAKQLAWAMHYMEDKGLIHGNVCAKNVLLIREEDRKTRNPPFIKLSDPGISITVLPKEILLERIPWVPPEVVEDPRNLSLATDKWSFGTTLWEICSGGERPLNTLDCSKKNLFYEDRHQLPAPKWTELANLINSCMDYEALHRPSFRAIIRDLNSLFTPDYELLVESDMVPSRPRG-FGFAGAFENPEPSQFEERHLIFLQLLGKGNFGSVEKCRYDPLQDNTGEVVAVKKLQHSTAEHLRDFEREIEILKSLHHENIVKYKGVCYSAGRRNLRLVMEFLPFGSLREYL--NKDRFDHKMLLHYASQICKGMDYLASRRYIHRDLATRNILVESEQRVKIGDFGLTKVLPQDKEYYTVREPGESPIFWYSPESLTESKFSVASDVWSFGVVLYELFTYGDKICSPPAVFMKEMGNDKQGQMIVYHLIDLLKRGYRLPAPEDCPVEIYQLMNECWSMDPVQRPTFRQLSQNVDMFRD----
>UniRef100_F1QWX8	652	0.733	7.591E-203	0	632	633	465	1094	1095
PPRSKDKSNLLVCRTHQGSEVCAPSSEHRLVN--QMIFHKIHREDLQTTEGLGQGTFTQVFRGIRREVGDYGEVHKMEVVMKILDKSHRNYTESFFESASMMSQLSHKHLLLNYGICVCADEHIMVQEYVRFGSLDTYLKRNRNTINITWKLEVAKQLAWALHHLEEKSLTHGNVCARNVLVTREEDRKTGTPPFIKLSDPGISITVQPREILLERIPWVPPECVKDSRNLSLAADKWSFGTTLWEIYCGGEQPLAAYDTAKKLLFYEDKHQLPAPKWTELASVINSCMDYEPLHRPSFRALIRDLNSLYTPDYELLVESDTVPSRHRGP-GLAGAFESQEPTQFQARHLIFLQLLGKGNFGSVEKCRYDPLQDNTGEVVAVKKLQHSTAEHLRDFEREIEILRSLQHENIVRYKGVCYSAGRNNLRLVMEFLPFGSLRDYLSKNRERFDHSKLLLYASQICKGMDYLAEKRYVHRDLATRNILVESEFRVKIGDFGLTKVLPQDKEYYTVREPGESPIFWYAPESLTESKFSVASDVWSFGVVLYELFTYSEKSCSPPAVFMEQMGEDKQGQMIVYHLIDLLKRNYRLPAPDGCPAEIHALMKQCWAPEPADRPLFRDLARTVEDIQDSQSG
>UniRef100_A0A5A9P5C0	652	0.780	7.591E-203	1	628	633	484	1112	1126
-PRAKEKSNLLVCRSNRASEVPLSSSMHRS-NISQMVFHKIKKEDLELGESLGQGTFTKIFRGIRKEQGDYGETHKTEVIVKVLDKAHRNYSESFFEAASIMSQLTHKHLVLTYGVCVCGEENIMVQEYVKFGSLDTYLKKNKNsmSVNILWKLEVAKQLAWAMLFLEEKNLAHGNVCAKNILLIREEDRAQGNPPFIKLSDPGISVTVLPREILVERIPWVPPECIVDPKNLSPATDKWSFGTTVWEICSGGEKPLANMDNSKKHLFYENRHQLPAPKWTELANLINSCMDYEPTVRPSFRAIIRDLNNLFCPDYEIVKETDILPSRTGASGFSSGAFENGEPVQFEERHLIFLQQLGKGNFGSVEMCRYDPLQDNTGEVVAVKKLQHSTTEHVRDFEREIEILKSLQHENIVKYKGVCYGAGRRNLRLVMEYLPYGSLRDYLNKNKERIDHNKLVYYSAQICKGMEYLATKRYIHRDLATRNILVESEFRVKIGDFGLTKVLPQDKEYYKVKEPGESPIFWYAPESLTESKFSVASDVWSFGVVLYELFTYSNKLCSPPTVFMSMMGGDKQGQTIVYHLIELLKRGNLLPQPAGCPSEIYEIMQECWDNDPCVRPTFKQLALHVDLIRD----
>UniRef100_UPI001FAE446D	652	0.774	1.039E-202	0	628	633	491	1117	1122
PPQSKEKSCLLVCRSNKGSEVPLSPSLQRH-NISQMVFHKIRKEDLECLESLGQGTFTKIFKGVRKELGDYGQMYETEVVMKVLDLAHRNYAESFFEAASMMSQLSHKHLILNYGVCVCGEENIMVQEYVKFGSLDTYLKKNKNFVNIQWKLEVAKQLAWAMNFLEEKHLVHGNVCAKNVLLIREEDRKVGNPPFIKLSDPGIGIIVLPKEILIERIPWVPPEYIKEPIKLSLDADKWSFGATLWEICSGGEKPLAVLDNSKKVLFYEDHQHLPAPKWTELANLITSCMEYEPTFRPTFRAVIRDLHSLFTPDYELIM-DDILPNRTAGAGWTTGGLENQEPALFEERHLIFLQLLGKGNFGSVEMCRYDPLQDNTGEVVAVKKLQHSTAEHMRDFEREIEILKSLQHENIVKYKGVCYSAGRRNLRLIMEYLPFGSLRDYLIKNTEQIDHKKLVHYASQICKGMEYLSSKRYIHRDLATRNILVESELRVKIGDFGLTKVLPQDKEYYMVQEPGESPIFWYAPESLTESKFSVASDVWSFGVVLYELFTHSDKNCSPPAVFMSMMGNDKQGQLIVYHLIELLKSGSKLPQPLGCPSEIYEIMEECWDKDPTLRPSFNELALRIDLIRD----
>UniRef100_UPI001C41D9FB	652	0.778	1.039E-202	0	632	633	495	1124	1125
PPTPKEKSNLLVCRNNQGAEVPLSPSLHK--HISQMVFHKIRKEDLNINESLGQGTFTKIFCGVRKELGDYGEVHQIDVVIKILDKAHRNYSESFFEAASMMSQLSHKHLILNYGVCVCGDENMMVQEYGKFGSLDTYLKKNKSCVNITWKLEVAKQLAWAMHYLEDKTLIHGNVCAKNVLLIREEDRKTGSLPFIKLSDPGISITVLPREVLVERIPWVPPECIDNPQNLSLASDKWGFGTTLWEICSGGDKPLSTLDCSKKNLFYEDRHQLPAPKWTELANLINCCMDYEPSYRPSFRAVIRDLNSLFTPDYELLVESDMLPNRTRG-FGFPWASESQEPAQFEERHLIFLKQLGKGNFGSVEMCRYDPLQDSTGDVVAVKKLQHSTAEHMRDFEREIEILKSLQHENIVKYKGVCYSAGRRNLRLIMEYLPYGSLRDYLIKHKDHFDSKKLLLYASQICKGMDYLATKRYIHRDLATRNILVESEMRVKIGDFGLTKVLPQDKEYYTVREPGESPIFWYAPESLTESKFSVASDVWSFGVVLYELFTYSDKNCSPPAVFMDKMGNEKQGQMIVYHLIDLLKQGYRLPAPDNCPKEIHKMMAECWGSDPGLRPTFMTLIQKVEKVRESNEG
>UniRef100_UPI002241A33C	651	0.732	2.661E-202	0	628	633	483	1108	1113
PPRSKDKSNLLVCRNNQTSDASLSPSV--FKHINQMIFHKIRKEDLLTMESLGQGTFTQVFRGIRREVGDYREIHEMDVVLKILDKSQRNYTESFFESASMMSQLSHKHLLLNYGICVFADEHIMVQEYVRFGSLDTYLRRNRNSINITWKLEVAKQLAWVLHHLEEKNMIHGNVCARNVLVTREEDRKTGTPPFIKLSDPGISITVQPREFLVERIPWVPPECVRDSKNLSLATDKWSFGATLWEIYCGGEHPLLAYDCSKKLLFYEDKHQLPAPKWTELANVINSCMNYEPLHRPSFRALIRDLNSLYTPDYELLVESEMVPN-RNRVLGFTGAFENQEPGQFEARHLIFLQLLGKGNFGSVEKCRYDPLQDNTGEVVAVKKLQHSNAEHLRDFKREIEILRSLQHENIVKYKGVCYTAGRKNLRLIMEYLPFGSLRDYLSKNKERFDHTKLLLYACQICKGMDYLASKRYIHRDLATRNILVESEFRVKIGDFGLTKVLPQDKEYYTVREPGESPIFWYAPESLTESKFSISSDVWSFGVVLYELFTYSDKNCSPPTVFMDQMGEDKQGQMIVYHLIDLLKRNYRLPPPDECPAEIHALMTECWATEPSERPTFKTLAQRIETIQD----
>UniRef100_UPI00097D7915	651	0.780	2.661E-202	0	628	633	487	1114	1119
PPKAKEKSCLLVCRSNKGSEVPLSPSLHRH-NINQMVFHKIRKEDLEFMESLGQGTFTKIFKGVLKELTDYGQVHQTEVVMKVLDQAQRNYSESFFEAASMMSQLSHKHLIFNYGVCVCGEENIMVQEYGKFGSMDTYLKKNKNSINILWKLEVAKQLAWAMNFLEEKQLVHGNVCAKNVHLIREEDRRAGNAPFIKLSDPGISITVLPKEILIERIPWVPPECIEDPTNLSLAADKWSFGTTLWEICSGGEKPLATLDNSKKTLFYEDHDHLPAPKWTELANLITNCMDYEPEFRPTFRAVIRDLHSLFTPDYEMIVDSDILPNRTASSAWSTGGFENQEPAQFEERHLIFLQQLGKGNFGSVEMCRYDPLQDNTGEVVAVKKLQHSTTEHIRDFEREIEILKSLQHENIVKYKGVCYSAGRRNLRLIMEYLPFGSLRDYLMKNKERNDHKKLVHYTSQICKGMEYLSSKRYIHRDLATRNILVESELRVKIGDFGLTKVLPQDKEYYMVKEPGESPIFWYAPESLTESKFSVASDVWSFGVVLYELFTRSDKICSPPAVFMSMMGNDKQGQMIVYHLNELLKSGSRLPQPLGCPTEIHEVMEECWDNDPCLRPSFKELVLRIDLFRD----
>UniRef100_A0A3B4G1B0	651	0.782	2.661E-202	0	628	633	489	1115	1120
PPSHKDKSNLLVCRSNQGAEMPISPTLHKH-NISQMVFHKIRKEDLIIKESLGQGTFTKIFCGVRKELGDYGEIHQMDVVIKILDKAHRSYSESFFEAASIMSQLSHKHLLLTYGVCVCADENMMVQEYGKFGSLDTYLKKNKGCVNITWKLEVAKQLSWAMHYLEDKNVIHGNVCAKNVLLIREEDRKTGSLPFIKLSDPGISITVLPREVLVERIPWVPPECIENPQNLSLATDKWSFGTTLWEICSGGDKPLSTLDSSKKNLFYEDRHQLPAPKWTELANLINSCMDYEPLHRPSFRTIIRDLNSLFTPDYELLVESDMVPNRARG-FGFPWASENQDPSQFEERHLIFLKQLGKGNFGSVEMCRYDPLQDSTGEVVAVKKLQHSTAEHLRDFEREIEILKSLQHENIVKYKGVCYSAGRRNLRLIMEYLPYGSLRDYLIKHKDRFDSKKLLHYASQICKGMDYLGTKRYIHRDLATRNILVESEMRVKIGDFGLTKVLPQDKDYYTVREPGESPIFWYAPESLTESKFSVASDVWSFGVVLYELFTYSDKNCSPPVVFMNKMGNEKQGQMIVYHLIDLLRNGYRLPAPDKCPTQIHKIMMECWSNDPKLRPTFKTLIHSVETVRD----
>UniRef100_UPI001C044985	651	0.785	2.661E-202	0	628	633	559	1184	1189
PPCPKDKSNLLVCRNNQGAEVPLSPSLHK--HISQMVFHKIRKEDLIFNESLGQGTFTKIFCGVRKELGDYGAMHQINVVIKILDKAHRNYSESFFEAASMMSQLSHKHLLLNYGVCVCGDENMMVQEYGKFGSLDIYLKKKKTCINITWKLEVAKQLAWAMHYLEDKNLIHGNVCAKNILLIREEDRKTGSLPFIKLSDPGISITVLPREVLVERIPWVPPECIENPRNLSLATDKWGFGTTLWEICSGGDKPLSTLDCSKKNLFYEDRHQLPAPKWTELANLINSCMDYEPSHRPSFRAIIRDLNSLFTPDYELLVESDMVPNRTRG-FGFPWASENQEPVHFEERHLIFLKQLGKGNFGSVEMCRYDPLQDSTGEVVAVKKLQHSTAEHLRDFEREIEILKSLHHENIVKYKGVCYSAGRKNLRLIMEYLPFGSLRDYLIKHKDHFDSKKLLHYASQICKGMDYLGAKRYIHRDLATRNILVESEMRVKIGDFGLTKMLPQDKEYYTVREPGESPIFWYAPESLAESKFSVASDVWSFGVVLYELYTYSDKNCSPPAVFMEKMGNEKQGQMIVYHLIDLLKQGYRLPAPDSCPKEIHKVMTECWGSDPTLRPTFKTLNQRVETVRD----
>UniRef100_A0A6P7J889	650	0.777	3.641E-202	0	632	633	504	1134	1135
PPSPKDKSNLLVCRNDQGAEVPLSPSLHKP-NISQMVFHKIRKEDLVINESLGQGTFTKIFCGVKKELGDYGEIHQTDVVIKILDKAHRNFSESFFEAASMMSQHSHKHLLLNYGVCVCGDENMMVQEYGKFGSLDIYLKKNKSCVNIPWKLEVAKQLAWAMHYLEDKNLIHGNVCAKNVLLIREEDRKTGSLPFIKLSDPGISIAVLSKEVLVERIPWVPPECIENPQNLSLATDKWGFGTTLWEICSSGDKPLCTLDCSKKYLFYEDRHQLPAPKWTELANLINSCMDYEPLHRPSFRAVIRDLNSLFTPDYELLVESDMVPNRTRG-FGFPWAFESQEPAQFEERHLIFLKQLGKGNFGSVEMCRYDPLQDSTGEVVAVKKLQHSTAEHLRDFEREIEILKSLQHENIVKYKGVCYSAGRRNLRLIMEYLPFGSLRDYLIKHKDHFDSKKLLHYASQICKGMDYLATKRYIHRDLATRNILVESEMRVKIGDFGLTKVLPQDKEYYTVREPGESPIFWYAPESLTESKFSVASDVWSFGVVLYELFTYSDKNCSPPAVFMDKMGNEKQGQMIVYHLIDLLKQGFRLPAPDNCPKEIHKIMMECWSSDPKLRPTFKTLIQSVDIVRDSKGG
>UniRef100_A0A3P9NV34	650	0.769	4.982E-202	0	632	633	560	1189	1190
PPSQKDKSNLLVCRNNQSTDVPPSPSLHK--HINQMVFHKIRKEDLVFNESLGQGTFTKLFRGVRKELGDYGEVHQMDVAVKILDKAHRSFSESFFEAASMMSQLSHKHLLLIYGVCVCGDENMMVQEYGKFGSLDIYLKKKKNCINITWKLEVAKQLAWAMHYLEDKSVVHGNVCAKNILLIREEDRKTGSLPFIKLSDPGISITVLPREVLVEHIPWVPPECIENPQNLSLATDKWGFGTTLWEICSGGEKPLSTLDSSKKNLFYEDRHQLPAPKWTELANLINSCMDYEPLHRPSFRTIIRDLNSLFTPDYELLVESDMVPNRTRG-FGFPWASVSQEPAQFEERHLIFLKQLGKGNFGSVEMCRYDPLQDSTGEVVAVKKLQHSTAEHLRDFEREIEILKSLHHENIVKYKGVCYSAGRRNLRLIMEYLPFGSLRDYLIKHKDRMDSMKLLHYASQICKGMDYLGGKRYIHRDLATRNILVESEMRVKIGDFGLTKVLPQDKEYYTVREPGESPIFWYAPESLTESKFSVASDVWSFGVVLYELFTYSDKNCSPPAVFMEKMGNEKQGQMIVYHLIDLLKQGYRLPAPENCLKEIHKIMMECWSSDPKLRPTFKALIQQVETVRESKDG
>UniRef100_A0A8T2KGZ5	649	0.801	9.326E-202	0	630	633	498	1119	1122
PPKPKEKCNLIIFRSNKDSEISASPSLQRNTNINQMVFHKIRSEDLHFLENLGQGTFTKIFRGKREEMGDYNKVYETEVLLKVLDKTHRSFSESFFEAASMMSQLSYKHLILNYGVCVCGDESILVQEYAKYGSLDTYLKKNRNAINIMWKLEVSKQLAWAMHFLEDRNLVHGNVCSKNILLIREEDRKAGNPAFIKLSDPGISISVLPKEILMERIPWVPPECIDNPKNLSLTSDKWSFGTTLWEICSGGDRPLNALDCQRACPTTPTATKHYPPT---------NCMDYEPDFRPSFRAVIRELNSLFTPDYELLAEADLLPIMRIGAFGFSGAFEDRDPTHFEERHLKFLQQLGKGNFGSVELCRYDPLQDNTGEVVAVKKLQNSTDEYLRDFEREIEILKSLQHENIVRYKGVCYSAGRRNLRLIMEYLPYGSLRDYLQKHKDRLDFKKLLLYATQICKGMEYLTIKRYIHRDLATRNILVENENRVKIGDFGLTKVLPQDKEYYKVKEPGESPIFWYAPESLTESKFSVASDVWSFGVVIYELFTYSEKNKSPPSEFMRMIGNDKQGQMIVFHLIELLKNNGRLPQPEGCPSEIYSIMNTCWNNNISQRPSFKDLAIQVERIRESM--
>UniRef100_UPI0020143EED	649	0.777	9.326E-202	1	628	633	483	1111	1125
-PKAKEKSSLLVCRSHRGLEVPLSPSLQRH-NISQMVFHKIKKEDLDLGESQGQGTFTKIFKGIRKEQGDYGETHKTEVIVKVLDKAHRNYSESFFEAASMMSQLTHKHLVLTYGICVCGEENIMVQEYVKFGSLDTYLKKNKNSISvnILWKLEVAKQLAWAMLFLEEKNLAHGNVCAKNILLIREEDRTLGNSPFIKLSDPGISITVLPREILLERIPWVSPECVLDPKNLSLASDKWSFGTTLWEICSGGEKPLANMDSSKKHLFYENSHQLPAPKWTELANLINSCMDYEPTFRPSFRAIIRDLNSLFCPDYEIVKESDILPSRAGASGFTTGAFENEEPVQFEERHLIFLQQLGKGNFGSVEMCRYDPLQDNTGEVVAVKKLQHSTTEHIRDFEREIEILKSLQHENIVKYKGVCYGAGRRNLRLIMEYLPYGSLRDYLNKNRDRIDHKKLVHYASQICKGMEYLATKRYIHRDLASRNILVESELRVKIGDFGLTKVLPQDKEYYKVKEPGESPIFWYAPESLTESKFSVASDIWSFGVVLYELFTYSDKLCSPPTVFLSMMGGDKQGQTIVYHLIELLKKENRLPQPMGCPSEMCEIMQECWDNDPSLRPTFKELALRVDLIRD----
>UniRef100_UPI00145BA4E2	649	0.775	9.326E-202	0	628	633	500	1127	1132
PPKSKELSCLLVCRSNKGSDVPLSSSLLR-RNVSQMVFHKIRKEDLEFMESLGQGTFTKIFKGVRKELGDYGHVHQTEVVMKVLDHDHRNYSESFFEAASMMSQLSHKHLIFNYGVCVCGEENIMVQEYVKYGSLDTYLKKNKNTINILWKLEVAKQLAWAMHFLEEKHLVHGNVCAKNVLLIREEDRRAGNPPFIKLSDPGISVTVLPKEILLERVPWVPPECIKDPANLSLAADKWGFGATLWEICCNGDKPLATLDHTKKRQFYQDLHQLPAPKWTELANLIMSCMDYEPTFRPTFRAVIRDLHNLFTPDYELIVESDILPNRTGTSGWATGGLDSQEPVQFEERHLIFLQQLGKGNFGSVEMCRYDPLQDNTGEVVAVKKLQHSTAQHMRDFEREIEILKSLQHENIVKYKGVCYSAGRRNLHLIMEYLPFGSLRDYLMKNRERTDHNKLLIYTSQICKGMEYLSSKRYIHRDLATRNILVESELRVKIGDFGLTKVLPQDKEYYMVEEPGESPIFWYSPESLTDSKFSVASDVWSFGVVLYELFTRSDKNCSPPAVFMSMMGHDKQGQLIVYHLIQLLKSGSRLPQPAGCPAEIYEIMEECWDNDPGLRPSFNGLALRVDLFRD----
>UniRef100_A0A3B5K3X8	648	0.774	1.746E-201	1	629	633	439	1065	1069
-PSP-ERSCLLVCRSNKGPDVPLSPSTNRH-NISQMVFHKIRKEDLEFNESLGQGTFTKIFKGIRKELGDYGLMHQTEVVMKVLDQAHRNFSESFFEAASMMTQLSYKHLILNYGVCVCGEENIMVQEFVKFGSLDTYLKKNKNSVNILWKLEVAKQLAQAMNFLEEKHLVHGNVCAKNVLLIREDDWKAGNPPFIKLSDPGISITVLPKEILVERIPWVPPECLTDPANLSLAADKWSFGTTLWEICSGGEKPLASLDNTKKILFYEDRYQLPAPKWIELANLITSCMDYEPTFRPTFRAVIRDLHSLFTPDYELIVDSDILPNRTVGAGWSSGGFDSQEPAQFEERHLIFLQQLGKGNFGSVEMCRYDPLQDNTGEVVAVKKLQHGTAEHIRDFEREIEILKSLQHENIVKYKGVCYSAGRRNLRLIMEYLPFGSLRDYLMKNRERIDHKKLVHYSSQICKGMEYLSTKRYIHRDLATRNILVESESRVKIGDFGLTKVLPQDKEYYMVKEPGESPIFWYAPESLTESKFSVASDVWSFGVVLYELFTHSDRNSSPPTVFMSMMGNDKQGQLIVYHLIELLKSGSRLPPPLGCPTEMHEIMEQCWDKDPFLRPSFKELALSIDLFREN---
>UniRef100_A0A8S4AGG4	648	0.779	1.746E-201	0	628	633	498	1123	1128
PPCPRDKSNLLVCRNNQGTEVPLSPSLHK--HISQMVFHKIRKEDLITKESLGQGTFTKIFCGVRKERGDYGEIHQMNVVIKILDKAHRNYSESFFEAASMMSQLSHKHLLLNYGVCVCGEENMMVQEYGKFGSLDTYLKKKKTCVNITWKLEVAKQLAWAMHYLEDKNVIHGNVCAKNVLLIREEDRKTGSLPFIKLSDPGISITVLPREVLVERIPWVPPECIENSKNLSLATDKWGFGTTLWEICSGGDKPLSTLDSSKKNLFYEDRHQLPAPKWTELANLINSCMDYEPSHRPSFRAIIRDLNSLFTPDYELLVESDMVPNRTRG-FGFPWASESQEPAQFEERHLIFLKQLGKGNFGSVEMCRYDPLQDSTGEVVAVKKLQHSSAEHLRDFEREIEILKSLHHENIVKYKGVCYSAGRRNLRLIMEYLPFGSLRDYLIKHRDHFDSKKLLHYASQICKGMDYLGLKRYIHRDLATRNILVESEMRVKIGDFGLTKVLPQDKDYYTVREPGESPIFWYAPESLTESKFSVGSDVWSFGVVLYELFTYSDKNCSPPAVFMEKMGNEKQGQMIVYHLIDLLKQGYRLPPPDSCPKEIHKIMMECWSSDPGLRPTFKTLIQRVETVRD----
>UniRef100_UPI000E45F6D7	648	0.783	1.746E-201	0	627	633	501	1126	1129
PPCPKEKSNLLVGRNNQGADVCLSPSLHK-QNISQMVFHKIRKEDLTINESLGQGTFTKIFCGVRKELGDYGEIHQIDVVIKILDKAHRNYSESFFEAASMMSQLSHKHLLLNYGVCVCGDENMMVQEYGKFGSLDTYLKKNKSSVYITWKLEVAKQLAWAMHYLEEKNLIHGNVCAKNVLLIREEDRKTGSLPFIKLSDPGISITVLPREVLVERIPWVPPECIENPQNLSLATDKWGFGTTLWEICSGGDKPLSTLDCSKKNLFYEDRHQLPAPKWTELANLINSCMDYEPSHRPSFRAIIRDLNSLFTPDYELLVESDMVPNRTRG-FGFPWASENQEPTQFEERHLIFLKQLGKGNFGSVEMCRYDPLQDSTGEVVAVKKLQHSTDEHLRDFEREIEILKSLHHENIVKYKGVCYSAGRRNLRLIMEYLPYGSLRDYLTKHKDHFDSKKLMLYASQICKGMDYLGTKRYVHRDLATRNILVESEMRVKIGDFGLTKVLPQDKDYYTVREPGESPIFWYAPESLVESKFSVASDVWSFGVVLYELFTYSDKNCSPPAVYMDKMGNEKQGQMIVYHLIDLLKQGYRLPAPDNCPKEIYKIITMCWNIDPNLRPTFNKLIHSVEDVR-----
>UniRef100_UPI001F075AFA	647	0.777	4.473E-201	0	628	633	488	1115	1120
PPKSKELSSLLVCRSNKGSEVSLSPLLSRH-HISQMVFHKIKKEDLEFNDSLGQGTFTKIIKGVRKELGDYGEMHQTEVIMKVLEQAQRSYSESFFEAASMMSQLSHKHLVLNYGMCVCGEENIMVQEFVKFGSMDMYLKKNKNSVNIRWKLEVAKQLAWAMNFLEEKNIAHGNVCLKNVLLIREEDQKTGNPPFIKLSDPGISITVLPKEILTERIPWVAPECIEDPGCLSLAADKWSYGTTLWEICSGGEKPLGTLDNSKKKLFYGDHHQLPAPKWTELANLITSCMDYEPSFRPTFRAVIRDLNSLFTPDYELIVESDILPNRTGASSLLSGAFENGEPAQFEERHLIFLQQLGKGNFGSVEMCRYDPLQDNTGDVVAVKKLQHSSAEHMRDFEREIEILKSLQHENIVKYKGVCYSAGRRNLRLIMEYLPFGSLRDYLIKNKERIDQKKLVHYTSQICKGMEYLANKRYIHRDLATRNILVESELRVKIGDFGLTKVLPQDKEYYMVKEPGESPIFWYAPESLTESKFSVASDVWSFGVVLYELFTHSDKNLSPPAMFMGMMGNDKQGQLIVYHLIELLKSGSRLPQPLQCPPEIHEMMQECWDNDPCSRPSFKELALRVDLFWD----
>UniRef100_UPI001490302E	647	0.766	4.473E-201	0	632	633	500	1130	1131
PPTPKDKSNLLVCRNNQGEEVPLSPSLHKH-NISQMVFHKIRKEDLVFKESLGQGTFTKIFCGVKKELRDYGEIHQIDVVIKILDKAQRNFSESFYEAASMMSQLSHKHLLLNYGMCVCGDENMMVQEYGKFGSLDTYLKKNKSCVNITWKLEVAKQLAWAMHYLEDKNLIHGNICAKNVLLIREEDRMMGNMPFIKLSDPGIRITVLPREVLVERIPWISPECIENSQNLSLATDKWGFGTTLWEICSGGDKPLSTLDCSKKILFYEDRHQLPAPKWTELANLINSCMDYEPLHRPSFRAVIRDLNSLFTPDYELLVESDMVPNRTRGS-GFPWASESREPAQFEERHLIFLKQLGKGNFGSVEMCRYDPLQDSTGEVVAVKKLQHSTAEHLRDFEREIEILKSLHHENIVKYKGVCYSAGRRNLRLIMEYLPYGSLRDYLIKHKDRFDSTKMLHYASQICKGMDYLALKRYIHRDLATRNILVESEMRVKIGDFGLTKVLPQDKEYYTVREPGESPIFWYAPESLTESKFSVASDVWSFGVVLYELFTYSDKNCSPPAVFMDKMGNEKQGQMIVYHLIDLLKQGYRLPAPDSCPKEIHKIMTECWNSEPRLRPTFKKLIISVETVRESKDG
>UniRef100_A0A3B4YCC0	647	0.785	4.473E-201	0	632	633	503	1132	1133
PPSPKDKSNLLVCRNNQGAEVPLSPSLHK--HISQMVFHKIRKEDLIINESLGQGTFTKIFCGVRKELGDYGEIHQIDVVIKILDKAHRNYSESFFEAASMMSQLSYKHLLLNYGVCVCGDENMMVQEYGKFGSLDTYLKKNKSCVNITWKLEVAKQLAWAMHYLENKNLVHGNVCAKNVLLIREEDRKTGSLPFIKLSDPGISITVLPREVLVERIPWVPPECIENPQNLSLATDKWGFGTTLWEICSGGDKPLSTLDCSKKNLFYEDRHQLPAPKWTELANLIYNCMNYEPSHRPSFKAIIRDLKSLFTPDYDLLVESDMVPNRTRG-LGFPWASENQEPAQFEERHLIFLKQLGKGNFGSVEMCRYDPLQDSTGEVVAVKKLQHSTAEHLRDFEREIEILKSLQHENIVKYKGVCYSAGRRNLRLIMEYLPYGSLRDYLMKHKDHFDSKKLLHYASQICKGMDYLATKRYIHRDLATRNILVESEMRVKIGDFGLTKVLPQDKEYYTVREPGESPIFWYAPESLTESKFSVASDVWSFGVVLYELFTYSDKNWSPPAVFMDKMGNEKQGQMIVYHLIDLLKQGYRLPAPDNCPKEIHKIMTECWSGDLKLRPTFKTLIHSVETIRDSKDG
>UniRef100_A0A4W4H722	646	0.774	8.373E-201	0	628	633	485	1114	1128
PPKAKEKSSLLVCRSNKDCEVPLSPSLHR-QNISQMVFHKIRKEDLEFGENQGQGTFTKIFRGVRKELGDYGEMHKTDVIIKVLDNAHRNYSESFFEAASMMSQLSHKHLTLTYGICVCSDENIMVQEYVKFGSLDTYLKKNKNSVNILWKLEVAKQLAWAMHFLEEKNLAHGNVCAKNVLLIREEDRKTGNPPFIKLSDPGISITVLPREILVERIPWVPPECIMDPKNLSPATDKWSFGTTLWEICSGGEKPLATMDSSKKHLFYEDHHHLPMPKWTELANLINSCMDYEPAFRSSFRAVIRDLNSLCCPDYEmMMMESDLVPSRAGGLAFGTGAFEDQEPVQFEERHLIFLQQLGKGNFGSVEMCRYDPLQDNTGEVVAVKKLQHSTTEHLRDFEREIEILKSLQHENIVKYKGVCYGAGRRNLRLVMEYLPYGSLRDYLSKNRDRIDNKKLVHYASQICKGMEYLANRRYIHRDLATRNVLVESEFRVKIGDFGLTKVLPQDKEYYKVKEPGESPIFWYAPESLTESKFSVASDVWSFGVVLYELFTHSDKLCSPPTVFMSMMGGDKQGQTIVYHLIELLKRGNRLPQPVGCPSEVkHTIMQECWDNDPSFRPAFKELALRVDLFRD----
>UniRef100_A0A665VND6	646	0.781	8.373E-201	0	632	633	505	1134	1135
PPSPKDKSNLLVCRNNQGAEVPLSPYLHK--HISQMVFHKIRKEDLIINESLGQGTFTKIFCGVRKELGDYGEMHQIEVIIKILDKAHRIYSESFFEAASMMSQLSYKHLLLSYGVCVCSDENMMVQEYGKFGSLDTYLKKNKSCVNITWKLEVAKQLAWAMHYLEDKNLIHGNVCAKNVLLIREEDRKTGSLPFIKLSDPGISITVLPREVLVERIPWVPPECIENPQNLSLATDKWGFGTTLWEICSGGDKPLSTLDSSKKNLFYEDRHQLPAPKWTELANLINSCMDYEPSYRPSFKAIIRDLNSLFTPDYELLVESDMVPSRTRG-FGFPWASENQEPAQFEERHLIFLKQLGKGNFGSVEMCRYDPLQDSTGEVVAVKKLQHSTAEHLRDFEREIEILKSLHHENIVKYRGVCYSAGRRNLRLIMEYLPFGSLRDYLIKHKDHFDSKKLLHYATQICKGMHYLGTKRYIHRDLATRNILVESEMRVKIGDFGLTKVLPQDKEYYTVREPGESPIFWYAPESLTESKFSVASDVWSFGVVLYELFTYSDKNCSPPAVFMDKMGNEKQGQMIVYHLIDLLKQGYRLPAPDNCPKEIRQIMTECWSSDLKLRPTFSTLIHSVETVRDRMDG
>UniRef100_A0A3B4ZDE7	646	0.774	1.146E-200	1	630	633	504	1130	1134
-PSCKDKSNLLVCRNNQGAEVSLSPSLHK--HISQMVFHKIRKEDLVISESLGQGTFTKIFCGVRKELGDYGEVHQIDVVIKILDKAHRNYSESFFEAASMMSQLSHKHLLLNYGICVCGDENMMVQEYGKFGSVDTYLKKNKSCVNITWKLEVAKQLAWAMHYLEDKNLTHGNVCAKNVLLIREEDRKTGSLPFIKLSDPGISITVLPREVLVERIPWVPPECIDNPQNLSLATDKWGFGTTLWEICSGGDKPLSTLDSSKKNLFYEDRHQLPAPKWTELANLINSCMDYEPSHRPSFRAVIRDLNSLFTPDYELLVESDMVPSRTRG-FGFPWASESQEPAQFEERHLIFLKQLGKGNFGSVEMCRYDPLQDSTGEVVAVKKLQHSTAEHLRDFEREIDILKSLQHENIVKYKGVCYSAGRRNLRLIMEYLPFGSLRDYLIKHKDHFDSKKLLHYASQICKGMDYLATKRYIHRDLATRNILVESEMRVKIGDFGLTKVLPQDKEYYTVKEPGESPIFWYAPESLTESKFSVASDVWSFGVVLYELFTYSDKNCSPPAVFMDKMGNEKQGQMIVYHLIDLLMHGYRLPAPDNCPKEIHKVMMECWSKDPSRRPTFKTLIQTVDSVRDNL--
>UniRef100_A0A8C5EZB6	645	0.767	2.145E-200	0	632	633	495	1125	1126
PPSPKDKSNLLICRNNQGVEVPLSPSLHKH-NISQMVFHKIRKEDLVINESLGQGTFTKIFCGVRKELGDYGEVHQIDVVIKILDKAHRSFSESFFEAASMMSQLSYKHLLLNYGVCVCGDENMMVQEYGKFGSLDTYLKKNRSSVNIIWKLEVAKQLAWAMHYLEDKNLIHGNVCAKNVLLIRKEDRKTGSLPFIKLSDPGISITVLPKEVLVERIPWVPPECINDPQNLSLATDKWGFGTTLWEICSGGDKPLCTLDCSKKNLFYEDRHQLPAPKWTELANLINSCMDYEPSHRPSFRAVIRDLNSLFTPDYELLVESDMVPNRTRG-FGFPWASENQEPAHFEERHLIFLKQLGKGNFGSVDMCRYDPLQDSTGEVVAVKKLQHSTAEHLRDFEREIEILKSLQHENIVKYKGVCYSAGRRNLRLIMEYLPFGSLRDYLIKHKGRFDSNKLLHYASQVCKGMDYLAMKRYIHRDLATRNILVESEMRVKIGDFGLTKVLPHDKEYYTVREPGESPIFWYAPESLTESKFSVGSDVWSFGVVLYELLTYSDKSRSPPLVFMEKMGNEKQGQMIVYHLIDLLKQGYRLPAPDNCPKEIHNIMTECWNSNPRLRPDFKTLMLKVESVRDNQNG
>UniRef100_UPI00117C3C36	645	0.776	2.145E-200	1	632	633	502	1131	1132
-PSPKDKSNLLVSRNNQGADVPLSPSLHKH-NISQMVFHKIRKEDLVISESLGQGTFTKIFCGVRKELRDYGEVHQIDVVIKILDKAQRNYSESFYEAASMMSQLSHMHLLLIYGVCVCGDENMMVQEYSKFGSLDTYLKKNKGCINITWKLEVAKQLAWAMHYLEDKNLIHGNVCAKNVLLIREEDRKTGSLPFIKLSDPGISITVLPKEVLVERIPWVPPECIENPHNLSLATDKWGFGTTLWEICSGGDKPLSTLDCSKKNLFYEDRHQLPAPKWTELANLINSCMDYEPSHRPSFRAVIRDLNSLFTPDYELLVESDMVPNRTRG-FGFPWASESQEPAQFEERHLIFLKQLGKGNFGSVEMCRYDPLQDSTGEVVAVKKLQHSTAEHLRDFEREIEILKSLQHENIVKYKGVCYSAGRRNLRLIMEYLPYGSLRDYLIKNKDHFDSLKLLHYASQICKGMDYLANKRYIHRDLATRNILVESEMRVKIGDFGLTKVLPQDKEYYTVKEPGESPIFWYAPESLTESKFSVASDVWSFGVVLYELFTYSDKNCSPPAVFMEKMGKEKQGQMIVYHLIDLLKQGYRLPPPDNCPKEIHKIMTECWSSDPKLRPTFKTLIHSVETVRGSKDG
>UniRef100_A0A672JE31	645	0.770	2.145E-200	0	632	633	505	1135	1136
PPSPRDKSNLLVCRNNQGAEVPLSPSLHKH-NISQMVFHKIRKEDLVINESLGQGTFTKIFCGVRKELGDYGEIHQMNVVIKILDKAHRNFSESFFEAASMMSQLSHKHLLLNYGVCVCGDENMMVQEYGKFGSLDIYLKKNKSCVNITWKLEVAKQLAWAMHYLEDKNLIHGNVCAKNVLLIREEDRKTGSLPFIKLSDPGISVTVLPREVLVERIPWVPPECIENPQNLSLATDKWGYGTTLWEICSGGDKPLSTLDCSKKNLFYEDRHQLPAPKWTELANLINSCMDYEPSHRPSFRAVIRDLNSLFTPDYELLVESDMVPNRTRG-VGFPWSSENQEPAQFEERHLIFLKQLGKGNFGSVEMCRYDPLQDSTGEVVAVKKLQHSTAEHLRDFEREIEILKSLQHENIVRYKGVCYSAGRRNLRLIMEYLPFGSLRDYLIKYKDRFDSKKLLHYASQICKGMDYLATKRYIHRDLATRNILVESETRVKIGDFGLTKVLPQDKEYYTVREPGESPIFWYAPESLTESKFSVASDVWSFGVVLYELFTYSDKSCSPPAVFMDKMGNEKQGQMIVYHLIDLLKQGYRLPAPANCPKEIHKVMMECWSSDPRLRPMFKTLIHNVEIVRDSKDG
>UniRef100_UPI002304ED1A	645	0.783	2.145E-200	1	628	633	515	1140	1145
-PSPRDKSNMLVCRSNQGAEVPLSPSLHMH-DISQMVFHKIRKEDLVTNESLGQGTFTKIFCGVRKELGDYGEVHQIDVVIKILDKAHRNYSESFFEAASMMSQLSHKHLLLNYGVCVCGDENMMVQEYGKFGSLDTYLKKNKSCVNITWKLEVAKQLAWAMHYLEDKNLIHGNLCAKNVLLIRKEDRKTGSLPFIKLSDPGISITVLPKEVLVERIPWVPPECIENPQNLSLATDKWGFGTTLWEICSGGDKPLSTLDCSKKNLFYEDRHQLPAPKWTELANLINSCMDYEPSHRPSFRAIIRDLNSLFTPDYELLVESDMVPSRTRG-FGFPWTSENQEPAQFEERHLIFLKQLGKGNFGSVEMCRYDPLQDSTGEVVAVKKLQHSTAEHLRDFEREIEILKSLHHENIVKYKGVCYSAGRRNLRLIMEYLPYGSLRDYLIKHKDRFDSKKLLHYASQICKGMDYLATKRYIHRDLATRNILVESEMRVKIGDFGLTKVLPQDKEYYTVREPGESPIFWYAPESLTESKFSVASDIWSFGVVLYELFTYSDKNCSPPAVFMDKMGNEKQGQMIVYHLIDLLKQGYRLPAPDHCPKEIHKIMTECWSSDPGLRPTFKTLIHSVDTVRD----
>UniRef100_A0A7J6D127	645	0.774	2.145E-200	1	628	633	528	1156	1170
-PKAKEKSSLLVCRSHRGSEVSLSSSLQRH-NISQMVFHKIKKDDLDLGESQGQGTFTKIFKGIRKEQGDYGETHKTEVIVKVLDKAHRNYSESFFEAASMMSQLTHKHLVLTYGICVCGEENIMVQEYVKFGSLDTYLKKNKNSISvnILWKLEVAKQLAWAMLFLEEKNLAHGNVCAKNILLIREEDRTSGNPPFIKLSDPGVSITVLPREILVERIPWVPPECILDPKNLSLASDKWSFGTTLWEICSGGEKPLANMDSSKKHLFYENHHQLSAPKWTELANLINSCMDYEPTFRPSFRAIIRDLNSLFCPDYEIVKESDILPSRAGASGLSTGAFQNEDLVQFEERHLIFLQQLGKGNFGSVEMCRYDPLQDNTGEVVAVKKLQHSTTEHIRDFEREIEILKSLQHENIVKYKGVCYSAGRRNLRLVMEYLPHGSLRDYLNKNKDRIDHKKLLHYASQICKGMEYLATKRYIHRDLATRNILVESEFKVKIGDFGLTKVLPQGKEYYKVKEPGESPIFWYAPESLTESKFSVASDIWSFGVVLYELFTYSDKLCSPPTVFLSMMGGDKQGQTIVYHLIELLKTGSRLPQPMGCPSEMCEIMQECWDNDPSLRPPFKELALRVDLIRD----
>UniRef100_A0A3P8WKX7	645	0.772	2.934E-200	0	628	633	499	1124	1129
PPSSKEKSNLLVCRNNQGAEVSLSPS--LHTHISQMVFHKIRKEDLIISESLGQGTFTKIFRGVRKELGDYGELHQIEVVIKILDKAHRNYSESFFEAASMMSQLSHKHLILNYGVCVCGDENMMVQDFGRFGSLDIYLKKNKSCINITWKLEVAKQLAWAMLYLEEKNLVHGYVCAKNVLLIREEDKRTGSLPFIKLSDPGISITVLPREVLLERIPWVPPECIDNAQNLSLAADKWGFGTTLWEICSGGDKPLSTLDSSKKQLFYVDRHQLPAPKWTELANLINSCMDYEPLNRPSFRAVIRDLNSLFTPDYELLVESDMLPHRTRG-LGFPWASENQEPAQFEERHLIFLKQLGKGNFGSVEMCRYDPLQDSTGEVVAVKKLQHSTDEHIRDFEREIEILKSLQHENIVKYKGVCYSAGRRNLRLVMEYLPYGSLRDYLIKHKDHFDSMKLLHYASQICKGMDYLALKRYIHRDLATRNILVESEMRVKIGDFGLTKMLPQDKEYYTVREPGESPIFWYAPESLTESKFSVASDIWSFGVVLYELFTYSDKSCSPPAVFMEKMGNEKQGQMIVYHLIDLLSQGYRLPTPDNCPQEICNIMSECWSGDPKLRPTFKALLLRVESIRE----
>UniRef100_A0A6G1QJ61	645	0.775	2.934E-200	0	632	633	503	1131	1132
PPSPKDKSNLLVCRNNG-SEVCLSPSLHK--HISQMVFHKIRKEDLVINESLGQGTFTKVFCGVRKEVGDYGEVHQIDVVIKILDKAHRNFSESFFEAASMMSQLSHKHLLLNYGVCVCGDENMMVQEHGKFGSLDIYLKKNKTSVNITWKLEVTKQLAWAMHYLEDKNIIHGNVCAKNVLLIREEGRKTGSLPFIKLSDPGISISMLPREVLVERIPWVPPECVENPQNLSLATDKWGFGTTLWEICSGGDKPLSTLDSSKKNLFYEDRHQLPAPKWTELANLINSCMDYEPSYRPSFRAIIRDLNSLFTPDYELLVESDMVPNRTRG-FGFPWASESQEPAQFEERHLIFLKQLGKGNFGSVEMCRYDPLQDSTGEVVAVKKLQHSTAEHLRDFEREIEILKSLQHENIVKYKGVCYSAGRKNLRLIMEYLPYGSLRDYLIKHKDHFDSKKLLHYALQICKGMDYLGTKRYIHRDLATRNILVESEMRVKIGDFGLTKVLPQDKEYYTVKEPGESPIFWYAPESLTESKFSVASDVWSFGVVLYELFTYSDKSCSPPVVYMDKMGNEKQGQMIVYHQIDLLKQSYRLPAPDNCPKEIHKIMTECWSSDPKLRPTFKTLIHSVEAVRDSKDG
>UniRef100_A0A498MS24	645	0.771	2.934E-200	1	628	633	480	1108	1475
-PKAKEKSSLLVCRSHRGLEVSLSSSLRRH-NISQMVFHKIKKEDLNLGESQGQGTFTKIFKGIRKEQGDYGETHKTEVIVKVLDKAHRNYSESFFEAASMMSQLTHKHLVLTYGICVCGEENIMVQEYVKFGSLDTYLKKNKNSISvnILWKLEVAKQLAWAMLFLEEKNLAHGNVCAKNILLIREEDRTSGNPPFIKLSDPGISITVLPREILVERIPWVPPECILDPKNLSLASDKWSFGTTLWEICSGGEKPLANMDSSKKQLFYENRQQLSAPKWTELANLINSCMDYEPTFRPSFRAIIRDLNSLFCPDYEIVNESDILPSRAGAPGLSTGAFHNEDLVQFEERHLIFLQQLGKGNFGSVEMCRYDPLQDNTGEVVAVKKLQHSTTEHIRDFEREIEILKSLQHENIVKYKGVCYSAGRRNLRLVMEYLPHGSLRDYLNKNRDRIDHKKLLHYASQICKGMEYLATKRYIHRDLATRNILVESEFKVKIGDFGLTKVLPQGKEYYKVKEPGESPIFWYAPESLTESKFSVASDIWSFGVVLYELFTYSDKLCSPPTVFLSMMGGDKQGQTIVYHLIELLKRGNRLPQPMGCPSEMCEIMQECWDNDPSLRPPFKELALRIDLIRD----
>UniRef100_UPI00223E25B6	644	0.735	5.493E-200	1	628	633	476	1102	1105
-PRAKEKSCLLVRRRNEASDAPPSPWPQRP-GVSQMVFHTIKKEDLQFTDSLGRGTFTKIFKGVRKELGDYGLVHQTQVVVKVLERAHRNYSESFFEAASMMSQLSHKHLLLNYGVCVCGQENMMVQEYVEFGSLDTYLKKNNNSLNVAWKLEVAKQLAWAMNFLEEKGLVHGNVCAKNVLLIREEDRRVGNPPFVKLSDPGVGVAVLPADVLTERIPWVPPECIEDPARLSPAADKWGYGVTLWELCGGGERPLAALDDSQKRLFYEDRRRLPAPKWTELADLIADCTDYEPTFRPSFGAVIRDLNGLLAPDYELIGDGDILPARTAARGPTAGGLESREPARFEERHLRFLQQLGKGNFGSVEMCRYDPLQDNTGEVVAVKKLQHGTAEHIRDFEREIDILKSLQHDNIVKYKGVCYSAGRRNLRLVMEYLPFGSLRDYLIKNKERMDRHKLMRYTSQICKGMEYLSAKRYIHRDLATRNILVESERRVKIGDFGLSKVLPQDKEYYLVKEPGESPIFWYAPESLTESRFSVASDVWSFGVVLYELFTRSEKNCSPPAIFMSMMGNDKQGQLIVYHLMELLRSGSRLPQPARCPAEIYEIMVECWADDLSLRPSFSELTLRIDLLRD----
>UniRef100_A0A667ZF98	644	0.773	5.493E-200	0	626	633	484	1109	1110
PPSAKEKSNLLVCRNNQGAELPLSPSLQK-QNISQMVFHKIRKEDLVIKESLGQGTFTKIFCGVRQELGDYGEMHQIDVIVKILDKAHRNYSESFFEAASMMSQLSHKHLLLNYGVCVCGEENIMVQEYGKFGSLDTYLKKNKSCVNITWKLEVAKQLAWAMHYLEDKNLTHGNVCAKNVLLIREEDRKTGSLPFIKLSDPGISITVLPKDVLLERIPWVPPECIEDPHNLSQATDKWGFGTTLWEICSGGDKPLSTLDTTKKNLFYEDRHQLPAPKWTELANLINSCMDYEPSHRPSFRAVIRDLNSLFTPDYELLVESDMVPNRTRG-FGFPWASESQEPAQFEERHLIFLKQLGKGNFGSVEMCRYDPLQDSTGEVVAVKKLQHSTAEHLRDFEREIEILKSLQHENIVKYKGVCYSAGRKNLRLIMEYLPYGSLRDYLMKNKDRFDSKKLLHYASQICKGMEYLGIKRYIHRDLATRNILVESEMRVKIGDFGLTKVLPQDKEYYTVREPGESPIFWYAPESLTANKFSVASDVWSFGVVLYELFTYSDKNCSPPAVFMDKMGSEKQGQMIVYHLIDlLVEQGYRLPAPDNCPKEIQRIMAECWSSDPSQRPTFTKLVQSIDTV------
>UniRef100_UPI0011B64B2D	644	0.774	7.516E-200	0	628	633	489	1117	1122
PPKAKEKSCLLVCRRDKGLDVAASPSPHRH-NISQMVFHKIKKEDLQFMESLGQGTFTKIFKGVRKELGDYGLLHQTEVVMKVLDHAHRAYSESFFEAASMMSQLSHKHLVLNYGVCVCaGEDNIMVQEYVKFGSLDTYLKKNKNSVNILWKLEVAKQLAWAMHFLEEKNLAHGNVCAKNVLLIREEDRRTGNPPFIKLSDPGIGVTVLPKEILTERIPWMAPECVEEPGSLSLAGDKWSYGTTLWEICSGGEKPLAALDHTKKHMFYAERLQLPAPKWTELANLISSCMDYEPSFRPTFRAVIRDLHSLFTPDYELIVESDIMPNKTLSSGWVTGGFESQEPAQFEERHLIFLQQLGKGNFGSVEMCRYDPLQDNTGEVVAVKKLQHSTAEHIREFEREIEILKSLQHENIVKYEGVCYSAGRRNLRLIMEYLPYGSLRDYLIKNKERIDHSKLVHYTAQICKGMEYLSNKRYIHRDLATRNILVESENQVKIGDFGLTKVLPQDKEYYMVKEPGESPIFWYAPESLTENRFSVASDVWSFGVVLYELFTHSDKNCSPPAMFMAMMGNDKQGQLIVYHLIELLKSGSRLPQPLGCPTEIHDMMQECWDNEPAMRPSFKELALGVDLFRD----
>UniRef100_UPI001FAC29F4	643	0.771	1.028E-199	0	628	633	501	1126	1131
PPSQKDKSNLLVCRNNQGAEVALSPSLHK--HISQMVFHKIRKEDLIFNESLGQGTFTKLFRGVRKEVGNYGEVHQMDVAVKILDKAHRSFSESFFEAASMMSQLSHKHLLLNYGVCVCGDENMMVQEYGKFGSLDIYLKKKKNCVNITWKLEVAKQLAWAMHYLEDKNVVHGNVCAKNVLLIREEDRKTGSLPFIKLSDPGISVNVLPREVLVERIPWVPPECIENPQNLSLATDKWGFGTTLWEICSGGEKPLSSLDSSKKNLFYEDRHQLSAPKWIELANLINSCMDYEPLHRPSFRAIIRDLNSLFTPDYELLVESDMVPNRTRG-FGFPWASASKEPAQFEERHLIFLKQLGKGNFGSVEMCRYDPLQDSTGDVVAVKKLQHSTAEHLRDFEREIEILKSLHHENIVKYKGVCYSAGRRNLRLIMEYLPFGSLRDYLIKHKDHIDSKKLLHYASQICKGMEYLGSKRYIHRDLATRNILVESEMRVKIGDFGLTKVLPQDKEYYTVREPGESPIFWYAPESLTESKFSVASDVWSFGVVVYELFTYSDKNCSPPAVFMEKMGNEKQGQMIVYHLIDLLKQGYRLPVPENCLKEIHKIMVECWSSDPKLRPTFKALIQRVETVRD----
>UniRef100_UPI00211036E1	643	0.760	1.407E-199	0	630	633	579	1206	1209
PPSSKHKSNLLVCRNNQGPEVLLSPSLQK--SISQMVFHKIRKEDLIINESLGQGTFTKLFSGVRKELGDYGEIHQIDVVLKILDKAHRTYSESFFEAASMMSQLSHKHLLLNYGVCVCGDENIMVQEYGKFGSLDTYLKKNKSSINITWKLEVAKQLAWAMHYLEDKNIVHGNVCAKNVLVIRKEDRKTGSLPFIKLSDPGIGITVLPKEVLVERIPWVPPECIESQQNLSLATDKWGFGTTLWEICSGGDKPLCALDCCKKLMFYEDRHQLPAPKWTELANLINSCMDYEPSVRPSFRAVIRDLNSLFTPDYELLVESDMVPAKTRG-VGFPWASECQEPAQFEERHLIFLKQLGKGNFGSVEMCRYDPLQDSTGEVVAVKKLQHSTAEHIRDFEREIEILKSLHHENIVKYKGVCYSAGRKNLRLIMEYLPYGSLRDYLLKNKVHFDFKKLLLYSLQICKGMDYLATKRYIHRDLATRNILVESDTQVKIGDFGLTKVLPQDKEYYTVREPGESPIFWYSPESLTESKFSVASDVWSFGVVLYELFTYCDKGNSPPAVFMEQMGNDKQGQMIVYHLIDLLKQGYRLPVPENCPKEMHQMMSECWSGDPGERPTFKMLIHSVEMARDNL--
>UniRef100_A0A4W6BZY2	642	0.781	1.925E-199	5	632	633	25	649	650
-----DKSNLLVCRNNQGAEVPLSPSLHK--HINQMVFHKIQKEDLIINESLGQGTFTKIFCGVRKELGDYGEIHQIDVVIKILDKAHRNYSESFFEAASMMSQLSHKHLLLNYGVCVCGDENMMVQEYGKFGSLDTYLKKNKSCVNITWKLEVAKQLAWAMHYLEDKNLIHGNVCAKNVLLIREEDRKTGSLPFIKLSDPGISITVLPREVLVERIPWVPPECIENPQNLSLAADKWGFGTTLWEICSGGDKPLSTLDCSKKNLFYEDRHQLPAPKWTELANLINSCMDYEPLHRPSFRAVIRDLNSLFTPDYELLVESDMVPNRTRG-FGFPWASESQEPAQFEERHLIFLKQLGKGNFGSVEMCRYDPLQDSTGEVVAVKKLQHSTAEHLRDFEREIEILRSLQHENIVKYKGVCYSAGRRNLRLIMEYLPFGSLRDYLIKHKDHFDSMKLLHYASQICKGMDYLATKRYIHRDLATRNILVESEMRVKIGDFGLTKVLPQDKEYYTVREPGESPIFWYAPESLTESKFSVASDVWSFGVVLYELFTYSDKNCSPPAVFMDKMGNEKQGQMIVYHLIDLLKQGYRLPAPDNCPKEIHKIMTECWSSDPKLRPTFKTLIHSVETVRDIKDG
>UniRef100_A0A6P7P3G5	642	0.763	2.634E-199	0	632	633	501	1131	1132
PPSPKDKSNLLVCRNNQGSEVCLSPLLHKH-DISQMVFHKIRKEDLVINESLGQGTFTKIFCGVRKELGDYGEIHQIDVVIKILDKAHRNFSESFFEAASIMSQLSHKHLLLNYGVCVCGDENMMIQEYGKFGSLDIYLKKNKSSVNITWKLEVAKQLAWAMHYLEDKNLIHGNVCAKNVLLIRKEDRRTGSMPFIKLSDPGINITVLPREVLVERIPWVAPECIENPLNLSLATDKWAFGTTLWEICSGGDKPLVTLDCSKKILFYEDRHQLSAPKWTELANLINSCMDYEPSYRPSFRAIIRDLNSLFTPDYELLAESDMLPNRTRG-FGFPWASESQEPAQFEERHLIFLKQLGKGNFGSVEMCRYDPLQDSTGEVVAVKKLQHSTAEHLRDFEREIEILRSLQHENIVKYKGVCYSAGRRNLRLIMEYLPYGSLRDYLIKHKDHFDCKKLLHYSAQICKGMDYLATKRYIHRDLATRNILVESDMRVKIGDFGLTKVLPQDKDYYTVREPGESPIFWYAPESLTESKFSVASDVWSFGVVLYELFTYSDKNCSPPAVFMDKMGNEKQGQMIVYHLINLLKQGYRLPAPENCPGKIHTIMTECWSSDPRLRPTFKTLIHSVEAVRDSKDG
>UniRef100_A0A484CLG6	642	0.776	2.634E-199	1	632	633	505	1134	1135
-PSFKDKSNLVVCRNNQGADVPLSPSLHKH-NISQMVFHKIRKEDLVINESLGQGTFTKIFCGVRKELGDYGEIHQIDVVIKILDKAHRNYSESFFEAASMMSQLSHKHILLNYGVCVCGNENMMVQEYGKFGSLDTYLKKNKSCVNITWKLEVAKQLSWAMHYLEDKSLIHGNVCAKNVLLIRKEDRKTGSLPFIKLSDPGISITVLPKEVLVERIPWVPPEYIENPQNLSLATDKWGFGTTLWEICSGGDKPLSTLDSSKKNLFYEDRHQLPAPKWTELANLINSCMDYEPSHRPSFRAIIRDLNSLFIQDYELLVESDMVPNRTRG-FGFPWASESQDLAQFEERHLIFLKLLGKGNFGSVEMCRYDPLQDSTGEVVAVKKLQHSTAEHLRDFEREIEILKSLQHENIVKYKGVCYSAGRRNLRLIMEYLPYGSLRDYLIKHKHRFDSNKLLHYASQICKGMDYLATKRYIHRDLATRNILVESEMRVKIGDFGLTKVLPQDKEYYTVREPGESPIFWYAPESLTESKFSVGSDVWSFGVVLYELFTYSDKNCSPPAVFMDKMGNEKQGQMIVYHLIDLLKQGYRLPAPDNCPKEIHKIMTECWSSDPSLRPTFKSLIHSVETVRDSNDG
>UniRef100_A0A669DXS1	642	0.783	3.604E-199	5	628	633	467	1088	1093
-----NKSNLLVCRNNQGAEMPTSPTL-HNQNISQMVFHKIRKEDLIIKESLGQGTFTKIFCGVRKELGDYGEIHQMDVVVKILDKAHRSYSESFFEAASIMSQLSHKHLLLTYGVCVCGDENMMVQEYGKFGSLDTYLKKNKSCVNITWKLEVAKQLSWAMHYLEDKNVIHGNVCAKNVLLIREEDRKTGSLPFIKLSDPGISITVLPREVLVERIPWVPPECIENPQNLSLATDKWSFGTTLWEICSGGDKPLSTLDCSKKNLFYEDRHQLPAPKWTELANLINSCMDYEPLHRPSFRTIIRDLNSLFTPDYELLVESDMVPNRARG-FGFPWASENQDPSQFEERHLIFLKQLGKGNFGSVEMCRYDPLQDSTGEVVAVKKLQHSTAEHLRDFEREIEILKSLQHENIVKYKGVCYSAGRRNLRLIMEYLPYGSLRDYLIKHKDRFDSKKLLHYASQICKGMDYLGTKRYIHRDLATRNILVESEMRVKIGDFGLTKVLPQDKDYYTVREPGESPIFWYAPESLTESKFSVASDVWSFGVVLYELFTYSDKNCSPPVVFMNKMGNEKQGQMIVYHLIDLLRNGYRLPAPDMCPTQIHKIMMECWSNDPKLRPTFKTLIHSVETVRD----
>UniRef100_UPI0014725DE9	642	0.775	3.604E-199	0	628	633	495	1121	1125
PPSPKDKSNLLVCRSNQGSDVSPSASLHLH-NISQMVFHKIQKEDLTINESLGQGTFTKIFRGVRKELRDYGEVHQIDVVIKILDKGHRNYSESFFEAASMMSQLSHKHLLLIYGVCVCGDENMMVQEYGKFGSLDTYLKKNKSCINITWKLEVAKQLAWTMHYLEDKNLVHGNVCAKNVLLIREEDRKTGSLPFIKLSDPGISITVLPKEVLLEHIPWVPPECIEDPLNLSTATDKWGFGTTLWEICSGGDKPLCTMDSSKKILFYEDRHQLPALKWTELANLINNCMDYEPSHRPSFRAVIRDLNSLFTPDYELLVESDMVPNRTRG-FGFPWAFESQEPTHFEERHLIFLKQLGKGNFGSVEMCRYDPLQDSTGEVVAVKKLQHSTTEHLRDFEREIDILRSLQHENIVKYKGVCYSAGRRNLRLIMEYLPYGSLRDYLIKNKDHIDSKKLLHYASQICKGMEYLSSKRYIHRDLATRNILVESDTRVKIGDFGLTKVLPQDKEYYTVKEPGESPIFWYAPESLTESKFSVASDVWSFGIVLYELFTYSEKNCSPPAVFMEEMGNEKQGQMIVYHLIALLKDGYRLPAPGNCPKQIHSIMMECWSSDVSCRPSFTWLIHSVDSVRD----
>UniRef100_A0A5A9PB32	641	0.726	4.931E-199	0	628	633	274	900	905
PPRSKEKSNLLVTRnNETSSDVCLSPSGFKPVN--QMIFHKIHKEDLETRESLGQGTFTQVFRGFRTELGDYGEVHKMEVVLKVLEKCHGNYTESFFESASMMSQLSHRHLLLNYGICVCADEHIMVQEFMRFGSLDTYLKRNRNFINITWKLEVAKQLAWALHHLEEKNLIHGNVCARNVLVTREEDRKTGTPPFIKLSDPGISLSVQPKELLIERIPWVPPECVKDSRSLTLAADKWSFGVTLWEIYCSGERPLASYDSSKKLLFYEDKHQLPAPKWTELACVINSCMDYEPLKRPSFRALIRDLNSLFTPDYELLVESETV-ASRKRALGFNGAFENQEPTQFEARHLIFLQLLGKGNFGSVEKCRYDPLQDNTGEVVAVKKLQHSTAEHLRDFEREIEILRSLQHENIVRYKGVCYTAGRKNLRLIMEYLPFGSLRDYLSKNKECFDHTKLLLYASQICKGMDYLALKRYIHRDLATRNILVESEYRVKIGDFGLTKVLPQDKEYYTVREPGESPIFWYAPESLTESKFSVASDVWSFGVVLYELFTFSNKTCSPPTVFMEQMGDDKQGQMIVYHLIDLLKRNYRLPSPIGCPAEIHTLMTECWAPEPSRRPTFKDLAQGINAIQD----
>UniRef100_A0A8D3BE73	641	0.777	6.746E-199	0	628	633	507	1132	1137
PPSPNDKSNLLVCRNNQGPEVPLSPSLHK--HVSQMVFHKIRKEDLAINESLGQGTFTKIFCGVRKELGGYGEMHQMDVVIKILDKAHRSYSESFFEAASMMSQLSHKHLVLNYGVCVCGDENMMVQEYGKFGSLDTYLKKNKSCVNITWKLEVAKQLAWAMHYLEDKNLIHGNVCAKNVLLIREEDRRTGSLPFIKLSDPGISITVLPREVLVERIPWVPRECVETPQNLSLATDKWGFGTTLWEICSGGDKPLSTLDCSKKNLFYEDRHQLPAPKWTELANLINSCMDYEPSHRPSFRAIIRDLNSLFTPDYELLVESDMLPNRTRG-IGFPWASESQEPAQFEERHLIFLKQLGKGNFGSVEMCRYDPLQDSTGEVVAVKKLQHSTAEHIRDFEREIEILKSLQHENIVKYKGVCYSAGRRNLRLIMEYLPFGSLRDYLIKHKDHFDSKKLLHYASQICKGMDYLATKRYIHRDLATRNILVESEMRVKIGDFGLTKVLPQNKEYYTVREPGESPIFWYAPESLTESKFSVASDVWSFGVVLYELFTYSDKSCSPPAVFMEKMGNEKQGQMIVYHLMDLLKQGYRLPAPDNCPKEFHKIMAECWSSDPGLRPTFKTLIHSVEIVRD----
>UniRef100_UPI00146A6518	640	0.764	9.230E-199	1	632	633	499	1128	1129
-PSLKEKSNLVVCRNNHGADVPLSPSLHKH-NISQMVFHKIRKEDLVINESLGQGTFTKIFCGVRKETGDYGEIHKIDVVIKILDKSHRNYSESFFEAASMMSQLSHKHLILNFGVCVCGNENMMVQEYGKFGSLDTYLKKNKSCVNITWKLEVAKQLSWAMHYLEDKNLIHGNVCAKNVLLIREEDLMTGSLPFIKLSDPGISITVLPKEVLVERIPWVAPECIKNPQNLSSATDKWGFGTTLWEICSGGDKPLSTLDCSKKNLFYEDRHQLPAPKWTELANLINSCMDYEPSHRPSFKAIIRDLNSLFTPDYELLVESDMVPNRTRG-CGFPWASESHEPAQFEERHLIFLKQLGKGNFGSVEMCRYDPLQDSTGEVVAVKKLQHSTAEHLRDFEREIEILKSLQHENIVKYKGVCYSAGRKNLRLIMEYLPYGSLRDYLIKHKDRFDFSKLLHYASQICKGMDYLATQRYIHRDLATRNVLVESEMRVKIGDFGLTKVLPHDKEYYTVREPGESPIFWYAPESLTESKFSVGSDVWSFGVVLYELFTYSDKKCSPPAVFMDKMGNEKQGQMIVYHLIDLLKQGYRLPAPDNCPKEMYKMMTECWSSEPGLRPSFKTLIHSVETVRENKDG
>UniRef100_UPI00232A6FD7	640	0.761	9.230E-199	0	632	633	507	1136	1137
PPSHKEKSNLLVCRNNQGAELPLTPSLHK--HVSQMVFHKIRKEDLTINESLGQGTFTKIFCGVRKELRDYGEIHEMDIVIKILDKAHRNYSESFFEAASMMSQLAHKHLILNYGVCVCGDENMMVQEYGKFGSLDIYLKKNKSCVNITWKLEVAKQLAWAMHYLEEKNLIHGNVCAKNVLLIREEDRKTGNPPFIKLSDPGISITVLPREVLVERIPWVPPECLENPQNLSSATDKWGFGTTLWEICSGGDKPLSTLDCSKKILFYEDRHQLPAPKWTELANLINSCMDYEASHRPSFRAIIRDLNCLFTPDYELLVESDMLPSKTR-SVGFPWSSESHEPAQFEERHLIFLKQLGKGNFGSVEMCRYDPLQDSTGEVVAVKKLQHSTAEHIRDFEREIEILKSLQHENIVQYKGVCYSAGRRNLRLVMEYLPYGSLRDYLIKHKDHFDCKKLLHYASQICKGMNYLATKRYIHRDLATRNVLVESEMRVKIGDFGLTKVLPQDKEYYTVREPGESPIFWYAPESLTESKFSVASDVWSFGVVLYELFTCNDKNCSPPAVFMDKMGNEKQGQMIVYHLIDLLKQGYRLPAPDNCPKEIHKMMADCWNKDPGLRPTFKTLINSVESVREAKEG
>UniRef100_A0A3B3RTH9	640	0.786	1.263E-198	0	632	633	484	1114	1115
PPIFKEKSNLLISRCNRGAIAPHSSSLHRH-NISQMVFHKIRREDLDINESQGQGTFTKIFRGIRKELGDNDEMHKTEVILKILDKAHRNYSESFFEAASMMSQLSHKHLLLNYGVCVCGEENIMVQEFVKFGSLDTYLKKHKNSVNIIWKLEVAKQLAWAMHFLEEKNLVHGNVCAKNVLLIREEDRKNGNPPFIKLSDPGISLTVLPRDVLLERIPWVPPECILDPQNLSLAADKWSFGTTLWEICSCGEKPLRILDCHKKNLFYEDRHQLPAPKWKDLANLISRCMDYEPLFRPSFQAVIRDLNCLFTPDYELLAESDMVPN-RAGGSGFTGAFESQQPAQFEERHLIFLQQLGKGNFGSVEMCRYDPLQDNTGEVVAVKKLQSSTAEHMRDFEREIEILKSLQHENIVKYKGVCYSAGRRNLRLIMEYLPFGSLRDYLMKNKEMIDHRKLLHYASQICKGMEYLGTKRYIHRDLATRNVLVESEMRVKIGDFGLTKVLPQDKEYYKVKEPGESPIFWYAPESLTESKFSVASDTWSFGVVLYELFTHSDKNCSPPSVFMGMMGTDKQGQMIVYHLIELLRSGSRLPQPIGCPPEIYDIMEECWNNEPYLRPFFKQLSLRLDLIRDCSGG
>UniRef100_A0A1A8RWB2	640	0.761	1.263E-198	0	628	633	495	1114	1119
PPQPKEKSCLLVCRSNKASEVPLSPSLQRH-AISQMVFHKIRKEDLEFMESLGQGTFTKIFKGVRKELGDYGQMHQTEVVMKVLDVAHRNYSESFFEATSMMSQLSHKHLVLIYGVCVCGEENIMVQEYVKFGSLDTYLKKNRNTIKIQWKLEVAKQLAWAMNFLEEKHLFHGNVCAKNVLLMREEQ-RGGNPPFIKLGDPGVSITVLPKEILLERIPWVPPEYIKEPVKLNLAADKWGYGTTLWEICSSGEKPLATLDNAKKILFYEDQHHLPAPKWTELANLITSCMDYEPAFRPTFRAVIRDLHSLFTPDYELI--MDEMPLIRTAA-----TFESQEPALFEERHLIFLQLLGKGNFGSVEMCRYDPLQDNTGEVVAVKKLQYSTAEHIRDFEREIEILKSIQHENIVQYKGVCYSAGRRNLRLIMEYLPFGSLRDYLIKNKERIDDKALVHYASQISKGMEYLSSKRYIHRDLATRNILVESELRVKIGDFGLTKVLPQDKEYYMVKEPGESPIFWYAPESLTESKFSVASDVWSFGVVLYELFTLSDKNCSPPAVFMSMMGNDKQGQLIVYHLIELLKSGSRLPQPLGCPTEMHEIMEECWDKDPTLRPSFNELALRIDLFRD----
>UniRef100_A0A8C2ZDN6	640	0.777	1.263E-198	1	628	633	502	1127	1132
-PGLKDKSNLVVCRNNQGADVPLSPALPKH-NISQMVFHKIRKEDLVINESLGQGTFTKIFCGVRKELGDYGEIHQIDVVIKVLDKAHRNYSESFFEAASMMSQLSHKHLLLNYGVCVCGNENMMVQEHGKFGSLDTYLKKNRSCVNITWKLEVAKQLSWAMHYLEDKNLVHGNVCAKNVLLIREEDRMTGCLPFIKLSDPGISITVLPKEVLVERIPWVPPECIENPQNLSSATDKWGFGTTLWEICSGGDKPLSSLDSSKKNLFYEDRHQLPAPKWTELANLINSCMDYEPSHRPSFRAIIRDLNSLFTPDYELLVESDMVPNRTRG-VGFPWASESQEPAQFEERHLIFLKQLGKGNFGSVEMCRYDPLQDSTGEVVAVKKLQHSTAEHLRDFEREIEILKSLQHENIVKYKGVCYSAGRRNLRLVMEYLPFGSLRDYLIKHKDHFDFNKLLHYASQICKGMDYLATKRYIHRDLATRNILVESEMRVKIGDFGLTKVLPQDKEYYTVREPGESPIFWYAPESLTESKFSVGSDVWSFGVVLYELFTFSDKNCSPPAVFMDKMGNDKQGQMIVYHLIDLLKQGYRLPAPDNCPKEIHRIITQCWSSEPRLRPTFKTLIHSVEAVRD----
>UniRef100_A0A7J5ZYY8	640	0.765	1.728E-198	0	628	633	515	1143	1157
PPKAKEKSNLLVCRSNKGSEVLRSPSLLR-QNISQMIFHKIRKEDLEFGENQGQGTFTKIFKGIRKEMGDYGEMHQTDVIIKVLDKAHRRYSESFFEAASMMSQLSHKHLTFTYGICVCGEENIMVQEYVKFGSLDIYLKKNKNSISILWKLEVAKQLAWAMHFLEEKNLAHGNVCAKNVLLIREEDRKTGNPPFIKLSDPGISITVLPKEILLERIPWVAPECIVDPKNVSLATDKWSFGTTLWEICSGGEKPLANMDNSKKHLFYEKHHQLPVPKWTELANLINSCMDYEPAFRSSFRAIIRDLNTLSCPDYEtVMMESDLMPIRTGGLVLVTGTFEDQEPVQFEERHLIFLQQLGKGNFGSVEMCRYDPLQDGTGEVVAVKKLQHSTTENMRDFEREIEILKSLQHENIVKYKGVCYGAGRRNLRLVMEYLPYGSLRDYLSKNRARIDHKKLVHYASQICKGMEYLAYKRYIHRDLATRNILVESESQVKIGDFGLTKVLPQDKEYYKVKEPGESPIFWYAPESLTESKFSVASDVWSYGVVLYELFTHSDKLCSPPTVFMSMMGGDKHGQTIVYHLIELLKKGNRLPQPVGCPSEMYEIMQECWDNDATFRPAFKELALRIDLFRD----
>UniRef100_A0A979FCP9	639	0.750	2.364E-198	0	632	633	486	1114	1115
PPRNKDKSNLLICRNDQDSDVLFSPSLLKH---SQMVFHKIHREDLQMMESLGQGTFTQVFRGVRRELGDYGEVHEMGVVMKVLDKSYRNYTESFFEAASMMSQISHKHLLLNYGICVCTEEHIMVQEFVRFGSLDTYLRRNRNSINITWKLEVAKQLAWVMHYLEDKSLIHGNVCAKNILLAREEDRKTHTPPFIKLSDPGISISVQPREILIEHIPWVPPECVEDHRNLSLATDKWSFGTTLWEIYTGGENPLSSYDSSKKLLFYEDRHQLSAPKWTELATLINSCMDYEPFQRPSFRSIIRDLNSLFTPDYELLVENDVLPVRNRG-FGLSGTFDSQEPTQFEARHLIFLQQLGKGNFGSVEKCRYDPLQDNTGEVVAVKKLQHSTTEHLRDFEREIEILKSLQHENIVKYKGVCYTAGRKNLRLVMEYLPFGSLREYLAKNKERFDHKKLLHYASQICKGMDYLGSKRYIHRDLATRNILVESEMRVKIGDFGLTKVLPQDKDYYTVKEPGESPIFWYAPESLVESKFSVASDVWSFGVVLYELFTYSDKNCSPPAVFMEIMGVDKQGQMIVYHLISLLKGSYRLPAPQGCPAEVHCVMKECWAADPSQRPSFRSLGRTVDYIRESKEG
>UniRef100_A0A3Q3XGW4	639	0.771	2.364E-198	0	628	633	492	1118	1123
PPTLKDKSNLLVCRNNQVAEVPLSPSLHKH-NISQMVFHKIRREDLVINESLGQGTFTKIFCGVRKELGDYGEIHQIDVVVKILDKAHRNCSESFYEAASMMSQLSHKHLLLNYGVCVCGDENMMVQEYGKFGSLDTYLKKKKSCVNITWKLEVAKQLSWAMHYLEDKNLIHGNVCAKNVLLIREEDRTTGSLPFIKLSDPGISITVLPREVLLERIPWVPPECIKNPQNLSLAVDKWGFGTTLWEICSGGDKPLSTLDCSKKKQFYEDRHQLPAPKWTELANLINSCMDYEPSHRPSFRAIIRDLNSLFMPDYELLVESDMVPYRTRGS-GFPWASESQEPAQFEERHLIFLKQLGKGNFGSVELCRYDPLQDSTGEVVAVKKLQHSTAKHLRDFEREIEILKSLQHENIVKYKGVCYSAGRRNLRLIMEYIPYGSLRDYLIKHKDHFESKKLLHYASQICKGMDYLATKRYIHRDLATRNILVESEMRVKIGDFGLTKVLPQDKEYYTVREPGESPIFWYAPESLTESKFSVASDIWSFGVVLYELFTYSDKNCSPPAVFMDKIGNEKQGQMIVYHLINLLKQGYRLPAPENCPKEIHKSMTECWSSDPQLRPSFRALSHSVESVWD----
>UniRef100_UPI00187C33A3	639	0.778	2.364E-198	0	630	633	505	1133	1136
PPTLKDKSNLLVCRNNQGTEVSLSPSIHKH-DISQMVFHKIRKEDLVINDSLGQGTFTKIFCGVKKELGDYGEVHQMDVVIKILDKAHRNYSESFFEAASMMSQLSHKHLLLNYGVCVCGNENMMVQEYGKFGSLDTYLKKNKSCVNITWKLEVAKQLSWAMHYLEEKNLIHGNVCAKNVLLIREEDRTTGNLPFIKLSDPGISITVLPKEVLVERIPWVPPECIENPQNLSLATDKWGFGTTLWEICSGGDKPLSTLDCSKKNLFYEDRHQLPAPKWTELANLINSCMDYEPSHRPSFRAVIRDLNSLFTPDYELLVESDMVPNRTRGN-GFPWAAESQEPAQFEERHLIFLKQLGKGNFGSVEMCRYDPLQDSTGEVVAVKKLQHSTAEHLRDFEREIEILKSLQHENIVKYKGVCYSAGRRNLRLIMEYLPYGSLRDYLIKHKDHFDSMKLLHYASQICKGMDYLAIKRYIHRDLATRNILVESEMRVKIGDFGLTKVLPQDKEYYTVREPGESPIFWYAPESLTESKFSVASDVWSFGVVLYELFTYSDKNCSPPAVFMDKMGNEKQGQMIVYHLIDLLKQGYRLPAPENCPKEIHRIMTECWSSEPRLRPTFKTLIHSVEAVRDSM--
>UniRef100_A0A6J2QVC1	638	0.775	4.425E-198	1	632	633	534	1163	1172
-PSLKDKSNLVVCRNNRGADVPLSPSLHKH-NISQMVFHKIRKEDLVINESLGQGTFTKIFCGVRKELGDYGEIHQIDVVIKILDKAQRNYSESFFEAASMMSQLSHKHLLLNYGVCVCGNENMMVQEYGKYGSLDTYLKKNKSCVNITWKLEVAKQLSWAMHYLEEKNLIHGNVCAKNVLLIREEDRLTGSLPFIKLSDPGISVTVLPKEVLVERIPWVAPECIENPQNLSLAMDKWSFGTTLWEICSGGDKPLSTLDCSKKNLFYEDRHQLPAPKWTELANLINSCMDYEPSHRPSFRAIIRDLNSLFTPDYELLVESDMVPNRTRG-FGFPWASESQEPAQFEERHLIFLKQLGKGNFGSVEMCRYDPLQDSTGDVVAVKKLQHSTAEHLRDFEREIEILKSLQHENIVKYKGVCYSAGRRNLRLIMEYLPYGSLRDYLIKHKDRFDFNKLLHYASQICQGHDYLATKRYIHRDLATRNILVESEXRVKIGDFGLTKVLPQDKEYYTVREPGESPIFWYAPESLTESKFSVGSDVWSFGVVLYELFTYSDKKCSPPAVFMDKMGNEKQGQMIVYHLIDLLKQGYRLPAPDNCPKEILKIMTDCWSGEPKLRPSFKTLIHSVETVRDSMDG
>UniRef100_A0A8C6UKW7	638	0.763	8.284E-198	0	628	633	469	1093	1098
PPKPKEMTCLLVCRSNKGAEVPQSPTMLR-RNVSQMVFHKIRKEDLEFVESLGQGTFTKIFKGVRKELGDYGHVHQTEVVMKVLDQDHRNYSEAFFEAASMMSQLSHKHLILNYGVCVCVEENIMVQEYVKHGSLDTYLKKNKNSINILWKLEVAKQLAWAMHFLEEKHLVHGNVCAKNVLLIREEDRRVGNPPFVKLSDPGISVTVLPKEILLERIPWVPPECIEDPANLSLAADKWGFGTTLWEICSNGEKPLATMDNCKKRQFYQDCHQLPAPKWTELANLITNCMDYEPNFRPTFRAVIRDLH-----NYELIVESDILPNRTGTTGWATGGLDSQEPSQFEERHLIFLQQLGKGNFGSVEMCRYDPLQDNTGEVVAVKKLQHSTAEHMRDFEREIEILRSLQHENIVKYKGVCYSAGRRNLHLIMEYLPFGSLRDYLIKNKERIDHKQLLLYASQICKGMEYLSSKRYIHRDLATRNILVESELRVKIGDFGLTKVLPQDKEYYMVKEPGESPIFWYAPESLTDSKFSVASDIWSFGVVLYELFTHNDKNCSPPAvcVFMSMMGNDKQGQLIVYHLYELLKSGSRLPKPSGSPTEMWEIMEECWDNDPDLRPSFNELALRVDLFRD----
>UniRef100_UPI001C412E98	638	0.764	8.284E-198	0	628	633	488	1113	1117
PPKAKEKSCLLMCRSNKSSEVPPSPSLHRH-NINQMVFHKIRKEDLDIVESLGQGTFTKIFKCVRKELGDYGQIHQTDAVMKVLDQDHRNYSESFFEAASMMSQLSHKHLILNYGVCVCGEQNIMVQEYVKFGSMDIYLKKNKNSINILWKLEVAKQLAWAMNFLEEKQLVHGNVCAKNVLVIREEGRRAGNAPFIKLSDPGISITVLPRDILVERIPWVSPECVNDPANLSLAADKWSFGATLWEICSSGDKPLATLDNSKKTMFYEDHHQLPAPKWTELANLITSCMDYEPTFRPTFRAVIRDLHSLFTPDYELIADGDILPNRGSGPAW--SSFESQEPSQFEERHLIFLQQLGKGNFGSVEMCRYDPLQDNTGEVVAVKKLQNSTAEHVRDFEREIEILKSLQHENIVKYKGVCYSAGRRNLRLVMEYLPFGSLRDYLMKNKERVDNKKLVHYTSQICKGMEYLSSKRYIHRDLATRNILVETEQRVKIGDFGLTKVLPQDKEYYMVKEPGESPIFWYAPESLTESKFSVASDVWSFGVVLYELFTHSDKVCSPPAVFMSMMGNDKQGQLIVYHLTELLRSGSRLPQPLDCPAEIHEVMNECWNNEPSVRPSFKELALRIDLFRD----
>UniRef100_UPI00094F1D10	637	0.750	1.133E-197	1	628	633	473	1093	1096
-PRAKEKSCLVVCRRNKAPDVPPSPSLHRP-SVSQMVFHTIKKEDLQFTESLGRGTFTKIFKGVRQELGDYGLVHQTEVVVKVLDRAHRNYSESFFEAASMMSQLSHKHLLLNYGVCVCGEENMMVQEYVKFGSLDTYLKKNNNSVNIAWKLEVAKQLAWAMHFLEEKGLVHGNVCAKNVLLIREEDRRLGNPPFVKLSDPGVGIAVLPTDILMERIPWVPPECIEDPARLSPAADKWGYGVALWELCSGGERPLAALDDSEKRRFYEDRRGLPAPKWTELADLIGSCTDYEPAFRPSFRAVIRDLNGLFTPDYELIGDGDVLPARTAGGL------ESREPAQFEERHLRFLQQLGKGNFGSVEMCRYDPLQDNTGEVVAVKKLQHGTAEHVRDFEREIDILKSLQHDNIVKYKGVCYSFRRRNLRLVMEYLPFGSLRDYLIKNKERMDRHKLMRYTSQICKGMEYLSGKRYIHRDLATRNILVESERRVKIGDFGLSKVLPQDKEYYLVKEPGESPIFWYAPESLTESRFSVASDVWSFGVVLYELFTHSEKNCSPPAIFMSMMGNDKQGQLIVYHLMELLRSGSRLPQPVRCPAEIYELMVECWANDSSLRPSFSELTLRIDLLGD----
>UniRef100_UPI000F5FAE04	637	0.772	1.551E-197	0	628	633	493	1118	1123
PPTPKDKSNLLVCRNNQGAEVQASPSLHK--HISQMVFHKIRKEDLVINESLGQGTFTKIFRGVKKELRDYGEIHQIDVIIKILDKAHRNYSESFFEAASMMSQLSYKHLLFNYGVCVCGNENMMVQEHAKFGSLDTYLKKKKSCVNITWKLEVAKQLSWAMHYLEDKNLIHGNVCAKNVLLIREEDRTTGSLPFIKLSDPGISITVLPKEVLVERIPWVPPECIENPQNLSLATDKWGFGTTLWEICSGGDKPLSTLDCSKKNLFYEDRHQLPAPKWTELASLINSCMDYEPSHRPSFRAVIRDLNSLFTPDYELLVESDMVPN-RSREIGFPWASESHEPAQFEERHLIFLKQLGKGNFGSVEMCRYDPLQDSTGEVVAVKKLQHSTAEHLRDFEREIEILKSLQHENIVKYKGVCYSAGRKNLRLIMEYLPFGSLRDYLIKHKDHFDSKKLLLYASQICKGMDYLGIKRYIHRDLATRNILVESEMRVKIGDFGLTKVLPQDKEYYTVREPGESPIFWYAPESLTESKFSVASDVWSFGVVLYELFTYSDKNCSPPAVFMDKMGNEKQGQMIVYHLIDLLKQGYRLPAPANCPKEIDKIMTECWSSEPKLRPTFKTLIHSVETVRD----
>UniRef100_A0A3Q3NCK8	637	0.772	1.551E-197	0	631	633	496	1125	1130
PPTSKDKSNLLVFRNNQGEEVPLSPSLHKH-NISQMVFHKIRKEDLVINESLGQGTFTKIFCGVRKELGDYGEIHQIDVVIKILDKAHRNYSESFYEAASMMSQHSHKHLLLNYGVCVCGDDNMMVQEYGKFGSLDTYLKKNKSCVNITWKLEVAKQLAWAMHYLENKNLIHGNVCAKNVLLIREEDRMTGSLPFIKLSDPGISITVLPREVLMERIPWVPPECIENAQNLSLATDKWGFGTTLWEICSGGDKPLSTLDCSKKNLFYEDRHQLPAPKWTELANLINSCMDYEPSHRPSFRSVIRDLNSLFTPDYELLVESDMVPNRSRGS-GFPWASESQEPAQFEERHLIFLKQLGKGNFGSVEMCRYDPLQDSTGEVVAVKKLQHSTAEHLRDFEREIEILKSLHHENIVQYKGVCYSAGRRNLRLIMEYLPYGSLRDYLIKHKDRFDSKKLLHYASQICKGMDYLAVKRYIHRDLATRNILVESETRVKIGDFGLTKVLPQDKEYYTVREPGESPIFWYAPESLTESKFSVASDVWSFGVVLFELFTYSDKNCSPPAVFMNKMGNEKQGQMIVYHLIDLLKQGYRLPAPDNCPKEITNMMTECWNSEPILRPTFKTLTVSVETVRESMS-
>UniRef100_UPI001471E33C	636	0.766	2.122E-197	0	629	633	488	1113	1116
PPKSKEKSCLLVCRSNKGSNMPPSPLLNR--HISQMVFHKIKKDDLEFMESLGQGTFTKIFKGLRKELRDYGLVHQTDVVMKVLDQAHKKYSESFFEAASMMSQLSHKHLVLNYGVCVCGEENIMVQEYVKFGSLDTYLKKNKSIINIAWKLEVAKQLALAMHFLEEKHLVHGNVCAKNVLLIREEDRRNGNPPFIKLSDPGISISILPKEILIERIPWVAPECIEDPTNLSLAGDKWSFGVTLWEICSGGEKPLAALNNNKKRLFYEDHHQLPAPKWTELANLITSCMEYEPTFRPIFCAIIRDLHSLFTPDYELIVESDILPNRTVNFGW--AGFESQEPAQFEERHLIFLQLLGKGNFGSVEMCRYDPLQDNTGEVVAVKKLQHSTAEHMRDFEREIEILKSLQHENIVKYKGVCYSAGRHNLHLIMEYLPFGSLRDYLIKYKERIDHKKLVHYTSQICKGMEYLSSKRYIHRDLATRNILVESELKVKIGDFGLTKVLPQDKEYYMVKEPGESPIFWYAPESLTMSKFSVASDVWSFGVVLYELFTHSDKNRSPPTVFLSMMGTDKQGQLIVYHLIKLLSSGSRLPQPLGCPTEIHEIMEECWNNDPGLRPSFKELALQIDLFRDN---
>UniRef100_UPI00234C2B61	636	0.737	2.903E-197	0	632	633	483	1111	1112
PPRNKDKSNLLICRSDQGSDVPFSPSLSKH---TQMVFHKIHREHLQMLDCLGQGTFTQVFRGVRSEVTDYGEVHKMDVVLKVLDKSQRNYTESFFEAASMMSQVSHKHLLLNYGICVCTEEHIMVQEFVRFGSLDTYLKRNRSSINITWKLEVAKQLAWAMHYLEDKSLIHGNVCAKNILLAREEDRKTHTPPFIKLSDPGISISVQPREILIEHIPWVPPECVKDQRNLSLATDKWSFGTTLWEIYNGGEKPLSSYDSSKKLLFYEDRHQLSAPKWTELASLINTCMDYEPFQRPAFRSVIRDLNSLFTPDYELLVENDVVPVRNRG-FGLPGTLDSQEPTQFEARHLIFLQQLGKGNFGSVEKCRYDPLQDNTGEVVAVKKLQHSTAEHLRDFEREIEILKSLQHENIVKYKGVCYTAGRRNLRLVMEYLPFGSLREYLAKNKERFDHKKLLHYASQICKGMDYLGSKRYIHRDLATRNILVESELRVKIGDFGLTKVLPQGKDYYTVKEPGESPIFWYAPESLMESKFSVASDVWSFGVVLYELFTYSDKTCSPPAVFMDTMGVDKQGQMIVYHLISLLKGTYRLPAPQGCPAEVYRVMKDCWLADPGQRPSFRSLSQTVDSIRESKDG
>UniRef100_A0A8C1LVP3	636	0.769	3.971E-197	1	628	633	486	1114	1118
-PNAKEKSSLLVCRSHRGSEVSLSSSLQRH-NISQMVFHKIKKEDLDLGESQGQGTFTKIFKGIRKEQGDYGETHKTEVIVKVLDKAHRNYSESFFEAASMMSQLTHKHLVLTYGICVCGEENIMVQEYVKFGSLDTYLKKNKNSVSvnILWKLEVAKQLAWAMLFLEEKNLAHGNVCAKNILLIREEDRTSGNPPFIKLSDPGISITVLPREILVERIPWVPPECILDPKNLSLASDKWSFGTTLWEICSGGEKPLASMDSSKKHLFYENRHQLSAPKWTELANLINSCMDYEPTFRPSFRTIIRDLNSLFCPDDEIVKESDILPSRAGASGLSAGVFQNEDLVQFEERHLIFLQQLGKGNFGSVEMCRYDPLQDNTGEVVAVKKLQHSTTEHIRDFEREIEILKSLQHENIVKYKGVCYSAGRRNLRLVMEYLPHGSLRDYLNKNKDRIDHKKLLHYASQICKGMEYLATKRYIHRDLATRNILVESEFKVKIGDFGLTKVLPQGKEYYKVKEPGESPIFWYAPESLTESKFSVASDIWSFGVVLYELFTYSDKLCSPPTVFLSMMGGDKQGQTIVYHLVELLKTGNRLPQPMGCPSEMCEIMQECWDNDLSLRPHFKELALRVDLIRD----
>UniRef100_UPI00097DDE59	636	0.759	3.971E-197	0	632	633	503	1132	1133
PPSHKEKSNLLVCRINQGAEAPLTPSLHK--HAGQMVFHKIRKEDLTINDSLGQGTFTKIFCGVRKELRDYGDVHRMDVVIKILDKAHRNYSESFFEAASMMSQLSHKHLILNYGVCVCGDENMMVQEFGKFGSLDIYLKKNKSCVNITWKLEVAKQLAWAMHYLEDKNLIHGNVCAKNVLLIREADRKTGNLPFIKLSDPGISITVLPREVLVERIPWVPPECIEKPQNLSLATDKWGYGTTLWEICSGGDKPLSTLDCSKKNLFYEDRHQLPAPKWTELANLINSCMDYEASHRPSFRAIIRDLNSLFTPDYELLVESDMLPNKTRG-FGLPWSSESQEPAQFEERHLIFLKQLGKGNFGSVEMCRYDPLQDSTGEVVAVKKLQHSTAEHIRDFEREIEILKSLQHENIVKYKGVCYSAGRRNLRLVMEYLPYGSLRDYLSKHKDHFDSKKLLHYASQICKGMNYLATNRYIHRDLATRNILVESEMRVKIGDFGLTKVLPQDKEYYTVREPGESPIFWYAPESLTESKFSVASDVWSFGVVLYELFTCSDKNCSPPAVFMDKIGNEKQGQMIVYHLLDLLKQGYRLPAPDNCPKEIHKMMDDCWSSDPSLRPTFKTLIHSVESVREGKEG
>UniRef100_UPI0015D03142	635	0.739	5.433E-197	1	629	633	491	1117	1121
-PRNKDKSNLLICRTNLGTDIPPSPSHFKH-NISQMVFHKIRREDLETTESLGQGTFTQVFRGVRREVGDYGEVHEMEVVMKVLEKSHRNYTESFFEAASMMSQLSHKHLLLNYGICVCADEHIMVEEYVRFGSLDTYLRRERSSINITWKLEVAKQLAWAMHYLEDKNLIHGNVCARNVLLTREEDRRTGTPPFIKLSDPGITISVQPREILIERIPWLSPECVENCHSLSLATDKWAFGTTLWEIYTCGEKPLSSYDSSKKLLFYEDRHQLPSPKWAELAHLINSCMDYEPSQRPSFRAVIRDLNSLFTPDYELLVENDIGPVRSRG-FGFVGSLDSQEPAQFEARHLIFLQQLGKGNFGSVEKCRYDPLQDNTGEVVAVKKLQHSTAEHMRDFEREIEILRSLQHDNIVKYKGVCYTAGRRNLRLVMEFLPFGSLREYLAKNRERFDHKKLLLYASQICKGMDYLASKRYIHRDLATRNILVESESRVKIGDFGLTKVLPQDKDYYTVREPGESPIFWYAPESLTESKFSVASDVWSFGVVLYELFTYSDKNCSPPTVFMEKMGIDKQGQMIVYHLIDLLKHNYRLPSPVGCPAEVYSLMKDSWAAEPSLRPSFRSLGCTVDSIRDN---
>UniRef100_Q6Y4Q0	635	0.738	5.433E-197	0	631	633	502	1131	1133
PPSPKDKSNLLVCRNSQGAEVALAPCLHTH-NISQMVFHKIRREDLVLDNSLGQGTFTKIFRGVRKELGDYGEVHQMDVVVKILDKAHCNFSESFYEAASMMSQLSHKHLLLSYGVCVCGDENMMVQEYGKFGSLDTYLKKKKGCVNITWKLEVAKQLSWAMHYLEDKNLVHGNLCAKNVLLIREEDRMSGSPPFVKLSDPGISVGVLPLDVLADRIPWVPPECIENPQNLSLAADKWSFGTTLWEICSGGKKPLSTLDSSKKRLFYEDRHQLPAPKWTELANLIHSCMDYEPLHRPSFKAVIRDLNSLFTPDYELLVDSDIVPNRTRGS-GFPWASESQEPTQFEERHLIFIKQLGKGNFGSVEMCRYDPLQDSTGEVVAVKKLQHSSTEHLRDFEREIEILKSLHHENIVKYKGVGYSAGRRNLRLIMEYLPYGSLRDYLIKHRERCFGPSTLLYASQICKGMDYLAAKRYIHRDLATRNILVESEMRVKIGDFGLTKVLPQDKEYYTVREPGESPIFWYAPESLTESKFSVASDVWSFGVVLYELFTYSDKNCSPPMVFMERMGKEKQGQMIVYHLIDLLKQGYRLPTPESCPAEIHAIMLECWNSDPELRPSFKALIHSVEAARGGLS-
>UniRef100_A0A8C7Z634	635	0.770	7.433E-197	1	624	633	491	1111	1121
-PSSKDKSNLLVCRNNQRVEASLSPSLHR--HISQMVFHKIRREDLIIKASLGQGTFTKIFCGVRKELGDYGEMHQIDVVIKILDKAHRNYSESFFEAASMMSQLSHKHLLLNYGVCVCGDQNMMVQEYGKFGSLDTYLKKKKSCVNITWKLEVAKQLAWAMHYLEDKNLIHGNVCAKNVLLIREEDRKSGSVPFIKLSDPGISLTVLPREILVERIPWVPPECIENPQKASLATDKWSFGTTLWEICSGGDKPLSTLDCSKKFLFYEDRHQLPAPKWTELANLINSCMDYEPSHRPSFRAIIRDLNSLFTPDYELLVESDMVPNRTRG-LGFPWATDGHEPAQFEERHLIFLKLLGKGNFGSVELCRYDPLQDSTGEVVAVKKLQHSTAEHLRDFEREIEILKSLHHENIVKYKGVCYSAGRRNLRLIMEYLPFGSLRDYLIKHKDHFDAKRLLLYASQICKGMDYLATKRYIHRDLATRNILVESEMRVKIGDFGLTKVLPQDKDYYKVTEPGESPIFWYAPESLTESKFSFASDVWSFGVVLYELFTYSDKNCSPPAVFMEKMGSEKQGQMIVYHLIDLLKQGFRLPAPEGCPQKIHRMMMECWSSDPCVRPSFTTLIQRVE--------
>UniRef100_A0A1A7WNW6	635	0.772	7.433E-197	0	632	633	498	1127	1128
PPSPKDKSNLLVCRNNQVSEVVLFP--LLHKHISHMVFHKIRKEDLSFSDSLGRGTFTKIVRGVRKELGDYGEVHQIDVVIKILDKAHRSFSESFFEAASMMSQLSHKHLLLNYGVCVCGDENMMVQEYGKFGSLDIYLRKKKNCVNITWKLEVAKQLAWAMHYLEDKHLVHGNVCAKNVLLIREEDRRTGSLPFIKLSDPGIGIAVLPKEVLVERIPWVAPEFIENRNNLSLATDKWSFGTTLWEICSGGDKPLSTLDCSKKNLFYEDRHQLLAPKWTELANLINSCMDYEPLHRPSFRAIIRDLNSLFTPDYELLVESDMVPG-RIRELGFPWASVSHEPAQFEERHLIFLKQLGKGNFGSVEMCRYDPLQDSTGEVVAVKKLQHSTAEHLRDFEREIEILKSLHHENIVKYKGVCYSAGRRNLRLIMEYLPFGSLRDYLIKHKDHIDSQKLLHYASQICKGMDYLGTKRYIHRDLATRNILVESEMRVKIGDFGLTKVLPQGKEYYTVSEPGESPIFWYAPESLTESKFSVASDVWSFGVVLYELFTYSEKNCSPPAVFMEKMGNEKQGQMIVYHLIDLLKNGYRLPAPDGCPKEIYRIMLECWGGDLKQRPTFKVLIQRVETVRDSKGG
>UniRef100_A0A3P8WK53	634	0.763	1.017E-196	0	628	633	493	1121	1126
PPKAKEKTCLLVCRSNKGSEVSLSPSLHRH-NINQMVFHKIRKEDLELMESLGQGTFTKIFKGVRKELGDYGQIHQTEAVMKVLDQTHRNYSESFFEAASMMSQLSYKHLILNYGVCVCGEENIMVQEYAKFGSLDTYLKKNKNHINILWKLEVAKQLAWAMNFLEEKRLVHGNVCAKNVLVIREEDRRAGNAPFIKLTDPGISITVLPKEILIERIPWVSPECLKDPANLSLSADKWSFGTTLWEICSGGDKPLATLDNPKKVLFYEDHHQLPAPKWTEIADLISSCMDYEAMFRPTFRAVIRDLHSLFTPDYELIVDSDILPNrVNVGTTWSSSCFECQEPAQFEERHLIFLQQLGRGNFGSVELCRYDPLQDNTGEVVAVKKLQQCTAEHLRDFEQEIEILKSLQHENIVKYKGVCYSAGRRNLRLIMEYLPFGSLRDYLMKNKERIDHKKLIHYTSQICKGMEYLSSKRYIHRDLATRNVLVESEQRVKIGDFGLTKVLPQDKEYYMVKEPGESPIFWYAPESLTESKFSVPSDVWSFGVVLYELFTHSDKICSPPAVFMSMMGNDKQGQLIVYHLIELLRTGSRLPQPLACPTEIYEVMVECWNNDAFLRPSFKELSLRIDLFRD----
>UniRef100_A0A8C6Q163	633	0.755	2.604E-196	0	628	633	483	1102	1114
PPLPKEKSCLLVCRSNKASEVPLSPSLQRH-AISQMVFHKIRKEDLEFMESLGQGTFTKIFKGVRKELGDYGQMHQTEVVMKVLDVAHRNYSESFFEATSMMSQLSHKHLVLIYGVCVCGEENIMVQEYVKFGSLDTYLKKNRNTIKIQWKLEVAKQLAWAMNFLEEKHLFHGNVCAKNVLLMREEQ-RGWNPPFIKLGDPGVSITVLPKEILLERIPWVPPEYIKEPVKLNLAADKWSYGTTLWEICSSGEKPLATLDNAKKILFYEDQHHLPAPKWTELANLITSCMDYEPAFRPTFRAVIRDLHGLFTPDYELIMDEIPL-------IRTAATFEGQEPALFEERHLIFLQLLGKGNFGSVEMCRYDPLQDNTGEVVAVKKLQYSTAEHIRDFEREIEILKSIQHENIVKYKGVCYSAGRRNLRLIMEYLPFGSLRDYLIKNKERVDDKTLVHYASQISKGMEYLSIKRYIHRDLATRNILVESELRVKIGDFGLTKVLPQDKEYYMVKEPGESPIFWYAPESLTESKFSVASDVWSFGVVLYELFTHSDKNCSPPAVFMSMMGNDKQGQLIVYHLIELLKSGSRLPQPLGCPTEMHEIMEECWDKDPTLRPSFNELALRIDLFRD----
>UniRef100_A0A8C9SN73	633	0.771	3.563E-196	0	628	633	477	1101	1106
PPKAKEKSNLLVCRSNRSTETLLSSSIHRH-NISQMVFHKIRREDLEINESQGQGTFTKIFRGIRQDLGDYGEMHKTEVILKILDKAHRNYSESFFEAASMMSQLSHKHLLLNYGVCVCAEENIMVQEYVKFGSLDTYMKKNKNSVDIAWKLEVAKQLAWAMHFLEEKKIVHGNVCAKNVLLTREEDRKNGNPPFIKLSDPGIGITVLPKEILIERIPWVPPECIEDPWSLSLAADKWGFGTTLWEICSGGEKPLGVLD--CFKLFYEDRQQLPAPSWTELANLINNCMDYQPMLRPSFQAIIRDLNCLFIPDHELLAESDLLPNRTVG-FGFTGAFETHQTGHFEERHLIFLQQLGKGNFGSVEMCRYDPLQDSTGEVVAVKKLQHSTAEHLRDFEREIKILKSLQHENIVKYKGVCYSAGRRNLRLIMEYLPFGSLRDYLIKHKELTDHSKLLHYASQICKGMDYLSSKRYIHRDLATRNILVESENRVKIGDFGLTKVLPQGKDYYKVKEPGESPIFWYAPESLTESKFSVASDIWSFGVVLYELFTHSSKSCSPPTVFMGMIGADKQGQLIVYHLIELLRSGVRLPQPAGCPDEIYEMMEDCWNKELSLRPAFRELSLRVDLLRD----
>UniRef100_UPI00188893F7	632	0.773	4.875E-196	1	628	633	502	1127	1132
-PGFKDKSNLVVCRNNQGADVPLTPSPHKH-DISQMVFHKIRKEDLVIKESLGQGTFTKIFCGVRKEVGDYGEIHTIDVVIKILDKAHRDYSESFFEAASMMSQLSHKHLLLNFGVCVCGNENMMVQEYGKFGSVDTYLKKNKSRVNITWKLEVAKQLSWAMHYLEEKNLVHGNVCAKNVLLIREEDRMTGSLPFIKLSDPGISITVLPTEVLVERIPWVPPECMGKPHSLSLATDKWGFGTTLWEICSGGDKPLSTLDGSKKNLFYEDRHQLPAPKWTELANLITSCMDYEPSHRPSFRAIIRDLNSLFTPDYELLAESDMVPN-RTRSAGFPWAFERQEPVQFEERHLIFLKLLGKGNFGSVEMCRYDPLQDSTGEVVAVKKLQHSTAEHLRDFEREIEILKSLQHENIVKYKGVCYSAGRKNLRLIMEYLPFGSLRDYLLKHKERFDRNKLLQYASQICKGMDYLGTKRYIHRDLATRNILVESEMRVKIGDFGLTKVLPQDKEYYTVREPGESPIFWYAPESLTESKFSVASDVWSFGVVLYELLTYTDKNCSPPAVFMDKIGNEKQGQMIVYHLIDLLKQGFRLPAPDDCPKEILRIMTECWSGEPGLRPSFKTLFHSVDSVRD----
>UniRef100_UPI001EEACB0E	632	0.756	6.670E-196	0	628	633	483	1107	1112
PPRNKDKSNLLICRSDQDSDVPFSLSLLKH---SQMVFHKIHREDLQMTESLGQGTFTQVFRGIRRELGDYAKVHEMEVVMKVLDKSHRNYTESFFEAASMMSQVSHKHLLLNYGICVCTEEHIMVQEFVRFGSLDTYLKRNRNSINITWKLEVAKQLAWAMHYLEDKYLIHGNVCAKNILLAREEDRGTHTPPFIKLSDPGISISVQPREILIEHIPWVPPECVEDPKNLSLATDKWSFGTTLWEIYNGGEKPLSSYDSSKKLLFYEDRHQLSAPKWTELAALINNCMDYEPFQRLSFRSIIRDLNSLFTPDYELLVEND-APAVRNRGFGFSGMFDSQEPTQFEARHLIFLQQLGKGNFGSVEKCRYDPLQDNTGEVVAVKKLQHSTAEHLRDFEREIEILKSLQHENIVKYKGVCYTAGRKNLRLVMEYLPFGSLREYLAKNKERFDHKKLLHYASQICKGMDYLGSKRYIHRDLATRNILVESEMRVKIGDFGLTKVLPQDKEYYTVKEPGESPIFWYAPESLMESKFSVSSDVWSFGVVLYELFTYSDKNCSPPAVFMERMGVDKQGQMIVYHLISLLKGSYRLPAPQGCPAEVHGVMMACWTAEPSQRPTFRSLIRSVDSIRE----
>UniRef100_A0A1Z1BIC0	632	0.755	6.670E-196	4	628	633	499	1121	1132
----KDKSNLLVCRNSQGSDVPLSPSLQKH-NISQMVFHKIRQEDLVISKSLGQGTFTKVFCGVRKELGDYGEVHKIDVVIKILDKAQRNYSESFYEAASMMSQLSHKHLLLIFGVCVCGDENMMVQEYGRFGSLDIYLKKNKSSVNITWKLEVAKQLAWAMHYLEDKSLIHGNVCAKNVLLIREEDRKTGSLPFIKLSDPGISITVLAKEVLVERIPWVPPECIENPQNLSLATDKWAFGATLWEICSGGEKPLSTFDNFKKNLFYEDRHQLPAPKWTELANLINNCMDYEASHRPSFKAVIRDLNSLFTPDYELLVESDMVPN-RTRTFGFPWTYDNQEPAQFEERHLIFLKQLGKGNFGSVEMCRYDPLQDSTGEVVAVKKLQHSTAEHLRDFEREIDILKSLQHENIVKYKGVCYSAGRRNLRLIMEYLPYGSLRDYLIKNKDHIDTSKLLHYSSQICKGMDYLAIKRYIHRDLATRNILVESEMRVKIGDFGLTKMLPQDKEYYTVREPGESPIFWYAPESLTQSKFSVASDVWSFGVVLYELFTYSDKNCSPPAVFMEKMGKEKQGQMIVYHLIDLLNKDFRLPAPDNCPKEIHKMMAECWSSDPSKRPTFKTLMQNVESVRD----
>UniRef100_UPI0011453165	630	0.757	3.197E-195	0	630	633	498	1125	1128
PPSMKDKSNLLVCRNNQGAEVSLPPS--LHTHISQMVFHKIRREDLVLNESLGQGTFTKIFRGVRKELGDYGEVHQMDVVVKILDKTYRNFSESFYEAASMMSQISHKYLLLSYGVCVCGDENMMVQEYGKFGSLDTYLKKNKSRVNITWKLEVAKQLSWAMHYLEDKNLIHGKVCAKNVLLIREEDRTTGSLPFIKLSDPGISVGVLPREILVDHIPWVPPECIDNPQNLSLAADKWSFGTTLWEICSSGDKPLSTLDSSKKRLFYEDRHQLPAPKWTELANLINSCMDYEPSHRPSFRAIIRDLNSLFTPDYELLVESDIVPN-RTKGSGFPWASENQEPTQFEERHLIFIKQLGKGNFGSVEMCRYDPLQDSTGEVVAVKKLQHSTAEHLRDFEREIEILKSLHHENIVKYKGVCYSAGRRNLRLIMEYLPYGSLRDYLIKHRERFQPAKLLLYASQICKGMDYLAGKRYIHRDLATRNILVESEMRVKIGDFGLTKVLPQDKEYYTVREPGESPIFWYAPESLTESKFSVASDVWSFGVVLYELFTYSDKTCSPPAVFMEKMGKEKQGQMIVYHLIDLLKQGYRLPAPDSCPAEIHTIMMECWSSNLGLRPSFNSLMHRVEAVRGSL--
>UniRef100_A0A8C4IDI3	630	0.753	4.373E-195	0	632	633	501	1137	1138
PPTLKDKSNLLVCRNNQGAGVPLSPSLLKH-NISQMVFHKIQKrgprhrkmNLFNFF--LGQGTFTKIFCGVRKELGDYGEIHQIDVVIKILDKAHRNYSESFFEAASMMSQLSHKHILLNYGVCVCSDENMMVQEYGKFGSLDTYLKKNKSCVNITWKLEVAKQLSWAMHYLEDKSLIHGNVCAKNVLLIREEDRATGSLPFIKLSDPGISIIVLPREVLVERIPWVPPECIENPQNLSLATDKWGFGTTLWEICSGGDKPLSTLDCSKKILFYEDRHQLPAPKWTELANLINSCMDYEPSHRPSFRAIIRDLNSLFTPDYELLVESDMVPNRTRGS-GFPWASEGQEPAQFEERHLIFLKQLGKGNFGSVEMCRYDPLQDSTGEVVAVKKLQHSTAEHLRDFEREIEILKSLQHENIVKYKGVCYSAGRRNLRLIMEYLPYGSLRDYLIKHKDHFDSKKLLHYASQICKGMDYLALKRYIHRDLATRNILVESEMRVKIGDFGLTKVLPQGKDYYTVREPGESPIFWYAPESLTESKFSVASDVWSFGVVLYELYTYSDKNCSPPAVFMDKMGNEKQGQMIVYHLIDLLKQGYRLPAPDTCPKEIHKMMTECWNSEPRLRPTFKTLIHSVETVRDSLDG
>UniRef100_UPI0009B4E15C	627	0.775	5.367E-194	0	627	633	504	1126	1132
PPSDRDKSNLLVCRYNQGAEVCLSPSLHK-QNISQMVFHKIRKEDLVINESLGQGTFTKIFCGVRKELGDYGEIHQIDVVIKILDKAHSNYSESFFEAASMMSQLSHKHLLLNYGVCVCGDENMMVQECGKFGSLDTYLKKNKSCVNITWKLEVAKQLAWAMHYLEDKSLIHGNVCAKNVLLIREEDR---TXPFIKLSDPGISITVLPREVLLERIPWVPPECIENPQNLSLATDKWGFGTTLWEICSGGDRPLSTLDCSKKNLFYEDRHQLPAPKWTELANLINSCMDYEPSHRPSFRAIIRDLNSLFTPDYELLVESDMVPNRTRG-FGLPWASESQEPAQFEERHLIFLKQLGKGNFGSVEMCRYDPLQDSTGEVVAVKKLQHSTAEHLRDFEREIDILKSLQHENIVKYKGVCYSAGRRNLRLIMEYLPYGSLRDYLIKHKDHFDSKKLQLYASQICKGMDYLATRRYIHRDLATRNILVESEMRVKIGDFGLTKVLPQDKEYYTVREPGESPIFWYAPESLTESKFSVASDVWSFGVVLYELFTYSDKNCSPPVVFMEKMGNEKQGQMIVYHLIGLLKNGYRLPAPDGCNTQIHKIMTECWNSDPNQRPTFKTLIHSVEAVR-----
>UniRef100_UPI0006B32D8D	625	0.717	1.374E-193	0	632	633	491	1119	1120
PPCPKEKSNLLVCRNNQEAELPVSPSIHK--HISQMVFHKIRKEALFFAECLGRGTFTKIFHGERVELGENGESHKIEVVIKILDKAHRNFSESFFEAASMMSQLSHKYLLLNYGVCVCGDENMMVQEYGKFGSLDIYLKKNKQSVNVPWKLEVAKQLAWAMHYLEDKNITHGNVCAKNVLLIREKDQKAKNLPFIKLSDPGISITMLPREVLVERIPWVPPECIDNPQNLGLATDKWAFGTTLWEICSGGEKPLGTLDSSKKNLFYEDRHQLPAPKWTELANLINSCMDYEPLHRPSFRAIIRDLNSLFTPDYELLTESDMVP-SRTQDFDFLWASSSQDPAQFEERHLIFLKQLGKGNFGTVEMCRYDPLQDSTGEVVAVKKLQHSTAEHLREFEREIEILKSLHHENIVKYKGVCYSAGRENLRLIMEYLPFGSLKEYLSKHKSLIDSKRLLHYASQICKGMDYLGTKRYVHRDLATRNILVESEMRVKIGDFGLTKMIPQGKDYYQVANPGESPIFWFAPESL-NNKFSVASDVWSFGVVLYELFTYSDKNCAPPVIFMENMGNEKHGHMILVHFFSLLKNGFRLPAPDSCPNEIYKLMLDCWSFDPKSRPTFKTLVQRVEAVRGSKDG
>UniRef100_A0A672IG66	622	0.767	2.307E-192	3	628	633	483	1099	1104
---PKAKGTLLAAQ--RCTRVPPSPSLHRH-NISQMVFHKIRKEDLEFMDSLGQGTFTKIFKGVRKELGDYGLVHQTEVVMKVLDQAHRNFSESFFEAASMMSQLSHKHLILNYGV-SASSPDIMVQEYVKFGSLDTYLKKNKNSINILWKLEVAKQLAWAMNFLEEKHLVHGNVCAKNVLLIREEDRRAGNPPFIKLSDPGISITVLPKEILVERIPWVPPECVEDPAKLSLAGDKWSFGTTLWEICSGGEKPLKTL-------FYEHRHQLPAPKWTELANLITSCMDYEPTFRPTFRAVIRDLHSLFTPDYELIVDSDILPNRTVGSGWTTGGFENQEPAQFEERHLIFLQQLGKGNFGSVEMCRYDPLQDNTGEVVAVKKLQHSTAEHIRDFEREIEILKSLQHENIVKYKGVCYSAGRQNLRLIMEYLPFGSLRDYLIKNKERIDHKKLVHYTSQICKGMEYLSSKRYIHRDLATRNILVESKLRVKIGDFGLTKVLPQDKEYYMVKEPGESPIFWYAPESLTESKFSVASDVWSFGVVLYELFTHSDKNCSPPAVFMSMMGNDKQGQLIVYHLIELLKSGSRLPQPLGCPTEVthTHIMEECWDKDPCLRPSFKELALRIDLFRD----
>UniRef100_UPI0018982115	622	0.714	2.307E-192	0	632	633	490	1118	1119
PPCPKEKSNLLVCRNNQEAELPLSPSIHK--HISQMVFHKIRKEALFFGECLGRGTFTKIFHGERVELGEDGETHRIEVAIKILNKAHCNFSESFFEAASMMSQLSHKYLLLNYGVCVCGDENMMVQEYGKFGSLDIYLKKNKQSVNIPWKLEVAKQLAWAMHYLEDKNITHGNVCAKNVLLIREKDQKMKNLPFIKLGDPGVSITVLPKEVLVERIPWVPPECIENPQNLGLATDKWAFGTTLWEICSGGEKPLGTLDCSKKNLFYEDRHQLPAPKWTELANLINSCMDYEPLHRPSFRAILRDLNSLFTPDYELLTESDMVP-SRTQDFDFLWASASRETAQFEERHLIFLKQLGKGNFGTVEMCRYDPLLDSTGEVVAVKKLQHSTAEHLREFEREIEILKSLHHENIVKYKGVCYSAGRENLRLIMEYLPFGSLKEYLNKHKKLIDSKRLLHYASQICKGMDYLGTKRYIHRDLATRNILVESEMRVKIGDFGLTKMIPQDKDYYHVANPGESPIFWFAPESL-NNKFSVASDVWSFGVVLYELFTYSDKSCAPPVIFMENMGNEKHGHMVLVHFFNLLNNGFRLPAPDNCPNEIYKIMLDCWSFDPKSRPTFKSLVQRVETVRGSKDG
>UniRef100_A0A8C2W9S5	621	0.800	3.156E-192	4	598	633	458	1051	1073
----RKKSCLLVCRSNKGSEVPLSPSLHRH-NISQMVFHKIRKEDLEFMESLGQGTFTKIFKGVRKELGDYGLVHQTEVVMKVLDQAHRNYSESFFEAASMMSQLSHKHLILNYGVCVCGEENIMVQEYVKFGSLDTYLKKNKNSINLLWKLEVAKQLAWAMNFLEEKHLVHGNVCAKNILLIREEDRRAGNPPFIKLSDPGIGITVLPKEILIERIPWISPECVEDPANPSLAADKWSFGTTLWEICSGGEKPLATLDNSKKSLFYEDHHQLPAPKWTELANLITSCMDYEPSFRPTFRAVIRDLHSLFTPDYELIVESDVLPNRTVVSGWSTGGFESQEPAQFEERHLIFLQQLGKGNFGSVEMCRYDPLTDNTGEVVAVKKLQHSTAEHIRDFEREIEILKSLQHENIVKYKGVCYSAGRRNLRLVMEYLPFGSLRDYLIKNKERTDHKKLVHYTSQICKGMEYLSSKRYIHRDLATRNILVESELRVKIGDFGLTKVLPQDKEYYMVKEPGESPIFWYAPESLTESKFSVASDVWSFGVVLYELFTYSDKNSSPPAVFMSMMGNDKQGQLIVYHLIELLKSGSRLPQPLGCPTEV----------------------------------
>UniRef100_H3C837	619	0.736	1.512E-191	0	629	633	376	1007	1011
PPKAKERSCLLVCRTNKGPEVPLSPSTNRH-NISQMVFHKIRKEDLEFNESLGQGTFTKIFKGVRKELGDYGLMHQTEVVMKVLDQAHRNYSESFFEAASMMTQLSHVHLILNYGVCVCGEENIMVQEYVKFGSLDTYLKKNKNSVNILWKLEVAKQLAQAMNFLEEKNLVHGNVCAKNVLLIREDDWRAGNPPFIKLSDPGISITVLPKTVLVERIPWVPPECVNDPANLSLAADKWSFGTTLWEICSGGEKPLASLDNTNKTLFYEDRHQLPAPKWIELANLITSCMDYEPTFRPTFRAIIRDLHSLFTPGWFsnmVLFKQQLGKVQTQERQFLFCLESFRTASSGANRRLSMLCLLLKGNFGSVEMCRYDPLQDNTGEVVAVKKLQHGTAEHIRDFEREIEILKSLQHENIVKYKGVCYSAGRRNLRLVMEYLPFGSLRDYLIKNKERIDHKKLVHYSSQICKGMEYLSGKRYIHRDLATRNILVESESRVKIGDFGLTKILPQDKEYYMVREPGESPIFWYAPESLTESKFSVASDVWSFGVVLYELFTHSSRNSSPPTVFMSMMGNDKQGQLIVYHLIELLKSGSRLPQPLDCPTEIHEIMEQCWDNDPYLRPSFKELALSIDLFREH---
>UniRef100_A0A4W5MM92	619	0.789	1.512E-191	0	606	633	478	1080	1117
PPKAKDKSNLLVCRGNQGAEVSLSPSFHR--HISQMVFHKIRKEDLIIKDSLGQGTFTKIFCGVRKELGDYGEIHQMDVIVKILDKAHRNYSESFFEAASMMSQLSHKHLLLNYGVCVCGEENMMVQEYVKFGSLDTYLKKNKNSVNITWKLEVAKQLAWAMHYLEDKNLIHGNVCAKNVLLIREEDKKTGNPPFIKLSDPGISITVLPKDVLMERIPWVPPECIEVPRHLTLATDKWAFGTTLWEICSGGDKPLSTLDCSKKRLFYEDRHQLPAPKWTELANLINSCMAYEPSNRPSFRAVIRDLNSLFTPDYELLVESDMVPNRTRG-FGFPGTFENQEPALFEERHLIFLKQLGKGNFGSVEMCRYDPLLDNTGEVVAVKKLQHSTAEHLRDFEREIEILKSLQHDNIVKYKGVCYSAGRRNLHLIMEYLPHGSLRDYLIKDKDRFDYKKLLRYASQICKGMDYLATKRYIHRDLATRNILVESELRVKIGDFGLTKVLPQDKDYYTVREPGESPIFWYAPESLTESKFSVGSDVWSFGVVLYELFTHGDKNCSPPAVRLCM-GRDKQGQMIVYHLIDLLKRGYRLPAPQGCPEEVRLTVCFCL--------------------------
>UniRef100_A0A834FUN9	619	0.793	2.830E-191	49	628	633	1	580	585
-------------------------------------------------ESLGQGTFTKIFKGVRKELGDYGCMHQTEVVMKVLDLAHRNYSESFFEAASMMSQLSHKHLILNYGVCVCGEENIMVQEYVKFGSLDTYLKKNKSSINIMWKLEVAKQLAWAMNFLEDKQLVHGNVCAKNVLLIREEDRRAGNPPFIKLSDPGICITVLPREIVVERIPWVPPEYIREPVKLSLAADKWSFGTTLWEICSGAEKPLATLDNFKKIQFYENRHHLPAPKWTELANIISSCMDYEPTFRPTFRAVIRDLHSLITPDYELIMDSDILPNRTAGSAWTTGGFENQEPAQFEERHLKFLQLLGKGNFGSVEMCRYDPLQDNTGEVVAVKKLQHSTEEHMRDFEREIEILKSLQHENIVKYKGVCYSAGRRNLRLIMEYLPFGSLRDYLIKNKERIDHQKLVHYASQICKGMEYLSSKRYIHRDLATRNILVESELRVKIGDFGLTKVLPQDKEYYMVKEPGESPIFWYAPESLTESKFSVASDVWSFGVVLYELFTHSDKNCSPPAVFMSMMGNDKQGQLIVYHLNELLKSGSRLPQPLGCPPEIYEIMEECWTKDPTSRPSFKELALSIDLFRD----
>UniRef100_A0A670K8H6	618	0.889	3.871E-191	0	559	633	458	1012	1025
PPKPKDKSNLLVFRSNGISDLPSSPTLQRHNNVNQMVFHKIRNEDLIFNESLGQGTFTKIFKGVRKEVGDYGKLYQTEVLLKVLDKVHRNYSESFFEAASMMSQLSYKHLVLNYGVCVYGEENILVQEYVKFGSLDTYLKKNKNSINILWKLEVAKQLAMAMHFFEDKNLVHGNVCAKNILLIREEDRKSGNLPFIKLSDPGISITVLPKDILLERIPWVPPECIENPKQLSLAADKWSFGTTLWEICSGGDKPLSLLDSQRKLQFYEDRHQLPAPNWTELANLINNCMDYEPDFRPSFRAVIRDLNSLFAPDYELLKESDMLPNMRIGALGFSGAFEGRDPTYFEERHLKFLQQLGKGNFGSVEMCRYDPLQDDTGEVVAVKKLQHSTEEHLRDFEREIEILKSLQHDNIVKYKAC-----RRNLKLIMEYLPHGSLRDYLQKHKDRLDHKKLLHYASQICKGMEYLGSKRYVHRDLATRNILVENENRVKIGDFGLTKVLPQDKEYYKVKEPGESPIFWYAPESLTDNKFSVASDMWSFGVVLYELFTYIDKNKSPPA-------------------------------------------------------------------------
>UniRef100_A0A8C0GDT2	617	0.872	1.356E-190	0	602	633	372	962	966
PPKPKGPQTV----KEGVRKPSCNPIFR--LNSFQYSYSSLP------NESLGQGTFTKIFKGIRKEVGDYGELHQTEVVLKVLDKVHRNYSESFFEAASMMSQLSYKHLVLNYGVCVCGEENILVQEYVRFGSLDTYLKKSKNSINILWKLEVAKQLALAMHFLEDKSLVHGNVCAKNILLIREEDRKSGNLPFIKLSDPGISMTVLPKDILLERIPWVPPECIENPKQLSLATDKWSFGTTLWEICSGGDKPLGALDSPRKLQFYEDRHQLPAPNWTELANLINNCMDYEPDFRPSFRAIIRDLNSLFTPDYELLTENDMLPNMRIGALGFSGAFEDRDPTQFEERHLKFLQQLGKGNFGSVEMCRYDPLQDNTGEVVAVKKLQHSTEEHLRDFEREIEILKSLQHDNIVKYKGVCYSAGRRNLRLIMEYLPYGSLRDYIQKHKERLDHKKLLQYTSQICKGMEYLGTKRYIHRDLATRNILVENENRVKIGDFGLTKVLPQDKEYYKVKEPGESPIFWYALESLTESKFSVASDVWSFGVVLYELFTYIEKSKSPPAEFMRMIGNDKQGQMIVFHLIELLKNNGRLPRPDGCPDEVLQLI------------------------------
>UniRef100_A0A8C7YIT5	616	0.723	2.537E-190	0	628	633	378	1010	1015
PPLPKEKTCLLVCRSNKGSEVPLTPSLQRH-NISQMVFHKISKDDLEFMESLGQGTFTKIFKGVRKELGDYGCMHQTEVIMKVLDLSHRNYSEGgvrrgagcSLTLMAALRKLNNMMVTSLH---SHLAHDIMVQEYVKFGSLDTYLKKNKNSINIMWKLEVAKQLAWAMNFLEDKQLVHGNVCAKNVLLIREEDRRAGNPPFIKLSDPGICITVLPKEIVIERIPWVPPEYIKEPGKLCLAADKWSFGTTLWEICSGAEKPLGTLDNFKKIQFYENHHHLPAPKWTELANIISSCMDYEPAFRPTFRAVIRDLHSLITPDYELIMDSEILPNRTAGSAWTTGGFESHEPAQFEERHLKFLQLLGKGNFGSVEMCRYDPLQDNTGEVVAVKKLQHSTEEHMRDFEREIEILKSLQHENIVKYKGVCYSAGRRNLRLIMEYLPFGSLRDYLIKNKDRIDHQKLVHYASQICKGMEYLSSKRYIHRDLATRNILVESELRVKIGDFGLTKVLPQDKEYYMVKEPGESPIFWYAPESLTESKFSVASDVWSFGVVLYELFTHSDKNCSPPAVFMSMMGNDKQGQLIVYHLNELLKSGSRLPQLLGCPPEIYEIMEECWNKDPTSRPSFKELALSIDLFRD----
>UniRef100_UPI0011B432C8	615	0.735	4.747E-190	0	632	633	487	1119	1120
PPTIKDKSNLLVCRSPQGVEVPGDSLAIHQHHINQMVFHKIRKEDLTLKKSLGQGTFTKIFCGVRKELRDYGEVHETEVLIKVLDKAHRNYSESFFEAASLMSQLSHKYLLLNYGVCVCREENMMVQEYSKLGSLDTYLMTKKACVNIPWKLEVAKQLAWVLHFLENKNLIHGNVCAKNVLLIREGDCKMGSLPFIKLSDPGISITVLPRDVLMERIPWVPPECIENARNLSQAADKWSFGTTLWEICNQGEKPLGNMDISKKNLFYEDKHQLAVPKWTELANLINSCMDYEPSHRPSFRAIIRDLNSLFTPDYELLVESDMLPN-PTRVFGLSLTLDHREPTQFMERHLIYIKQLGKGNFGSVELCRYDPLLDSTGEVVAVKKLQHSTAEHLRDFEREIDILKSLQHDNIVKYKGVCYSAGRRNLRLIMEYLPYGSLRDYLVKYRERFNSQKLLHYASQICKGMDYLATKRYIHRDLATRNILVESEMRVKIGDFGLTKVLPQGKEYYTVTDPGESPIFWYAIESLTDSKFSVASDVWSFGVVLYELFTYSEKKCSPPTVLMDEMGNDKQGQMIVYHLIDLLqKQGYRLPAPDNCPSEIQKIMADCWHGDPALRPTFRELAHSVDVTRDSQVG
>UniRef100_UPI001B7E3153	614	0.786	1.215E-189	23	632	633	54	654	655
-----------------------SPPRDDCTSP--------PGDDLEIHESLGQGTFTKIFRGIRKELGDYGEMHEMEVVVKVLDKAHRNYSESFFEAASMMSQLSYKHLVLNYGVCVCGEENIMVQEYVKFGSLDTYLKKNKSCVNIMWKLEVAKQLAWAMHFLEDKNLVHGNVCAKNILLIREKDRKSGSPPFIKLTDPGVSITVLPKEILVERIPWVPPECIEDPKNLSQATDKWSFGTTLWEICSGGDKPLSTLDSSKKIQFYEDEHKLPAPRWTELANLINSCMNYMAEFRPSFRAVIRDLNSLFTPDYELLAESDMLPSRALG-VGFTGIFENQAPAQFEERHLIFLQQLGKGNFGSVEMCRYDPLQDNTGEVVAVKKLQHSTAEHVRDFEQEIRILKSLHHDNIVKYKGVCYSAGRRNLRLIMEYLPYGSLRDYLNKNKDRMDHVKLLLYAFQICKGMEYLATNRYIHRDLATRNILVETEHRVKIGDFGLTKMLPKDSEYYKVNEPGESPIFWYAPESLTESKFSVASDVWSFGVVLYELFTFSDKNQSPPAEFMRMIGMDKQGQMIVYHLIEILKSNRRLPKPEGCPDLIYSTMLECWNNNKSLRPPFMDLAQRVDTFRDSKEG
>UniRef100_A0A8D3CP57	614	0.790	1.662E-189	35	628	633	424	1019	1024
-----------------------------------MFFFERLVDNFTLfcMESLGQGTFTKIFKGVRKELGDYGLVHQTEVVMKVLDQAHRNYSESFFEAASMMSQLSHKHLIFNYGVCVCGEENIMVQEYVKFGSMDTYLKKNKNSINVLWKLEVVKQLAWAMNFLEEKHLVHGNVCAKNVLLIREEDRRAGNPPFIKLSDPGISITVLPKEILIERIPWVPPECIEDPANLSLAADKWSFGTTLWEICSGGEKPLATLDNSKKTLFYEDRHHLPAPKWTELANLINSCMDYEPTFRPTFRAVIRDLHSLFTPDYELIVDSDILPNRTVGSAWSTGGFENQEPAQFEERHLIFLQQLGKGNFGSVEMCRYDPLQDNTGEVVAVKKLQHSTAEHIRDFEREIEILKSLQHENIVKYKGVCYSAGRRNLRLIMEYLPFGSLRDYLMKNRDRIDHNKLIHYTSQICKGMEYLSSKRYIHRDLATRNILVESELRVKIGDFGLTKVLPQDKEYYMVKEPGESPIFWYAPESLTESKFSVASDVWSFGVVLYELFTHSDKICSPPAVFMSMMGNDKQGQLIVYHLIELLKSGSRLPQPLGCPTEIHEVMEECWDNDPCLRPSFKELALRVDLFRD----
>UniRef100_A0A671RUQ4	612	0.749	4.256E-189	1	628	633	457	1070	1084
-PKAKEKSSLLVCRSHRGLEVPLSSSLQRH-NISQMVFHKIKKEDLDLGESQGQGTFTKIFKGIRKEQGDYGETHKTEVIVKVLDKAHRNYSESFFEAASMMSQLTHKHLVC--GFFVLD---IMVQEYVKFGSLDMYLRKNKNSISvnILWKLEVAKQLAWAMLFLEEKNLAHGNVCAKNILLIREEDRTLGNPPFIKLSDPGISITVLPREILVERIPWVPPECILDPKSLSLASDKWSFGTTLWEICSGGEKPLKHL-------FFENRHQLSAPKWTELANLINSCMDYEPTFRPSFRAIIRDLNSLFCPDYEIVKESDILPSRAGASALSTGALQNEDLVQFEERHLIFLQQLGKGNFGSVEMCRYDPLQDNTGEVVAVKKLQHSSTEHIRDFEREIEILKSLQHENIVKYKGVCYSAGRRNLRLVMEYLPHGSLRDYLNKNRDRIDHKKLLHYASQICKGMEYLATKRYIHRDLATRNILVESEFKVKIGDFGLTKVLPQGKEYYKVKEPGESPIFWYAPESLTESKFSVASDIWSFGVVLYELFTYSDKLSSPPTVFLSMMGGDKQGQTIVYHLVELLKRGNRLPQPMGCPSE---IMQECWDNDPSLRPPFKELALRIDLIPD----
>UniRef100_A0A671VHJ7	612	0.739	4.256E-189	0	628	633	471	1090	1095
PPKSKEKSCLLVCRSNKGSEVPLSPSLHRH-NISQMVFHKIRKEDLEFMESLGQGTFTKIFKGVRKELGDYGLVHQTEVVMKVLDQTHRNYSESFFEAASMMSQLSHKHLILNYGVCVCGEENIMVQEYVKFGSLDTYLKKNKNSINILWKLEVAKQLAWAMNFLEEKHLVHGNVCAKNVLLIREDDRRAGNPPFIKLSDPGISITVLPKEILIERIPWVPPECIGDPANLSLAADKWSFGTTLWEICSGGEKPLATLDNTKKMLFYEDHHQLPAPKWTELANLITSCMDYEPTFRPTFRAVIRDLHSLFTPDYELIVDSDILPNRTVGPGWSTGGFESQEPAQFEERHLIFLQQLGKGNFGSVEMCRYDPLQDNTGEVVA--------------------ILKSLQHENIHSTHvqnteyvystvsCFWLLSGRRNLRLIMEYLPFGSLRDYLMKNKERIDHKKLVHYTSQICKGMEYLSNKRYIHRDLATRNILVESELRVKIGDFGLTKVLPQDKEYYMVKEPGESPIFWYAPESLTESKFSVASDVWSFGVVLYELFTHSDKNSSPPAVFMSMMGNDKQGQLIVYHLIELLKSGSRLPQPLGCPAEIHEIMEECWDNDPCLRPSFKELALRIDLFRD----
>UniRef100_A0A8U7NSC9	608	0.590	9.763E-188	0	628	633	479	1105	1113
PPRPKEKSNLLIVRS-GVPCPPGSPPVPRCRSLHQMMFHKIDPQSLTRGESLGQGSFTQIYKGVKRDQDEEDGPRQTPVVLKVMDSSHRNCLESFLEAASTMSQLSHKHLVLLHGVSL-GKDSVMVQEHVRHGPLDLYLRKHHGAVTTGWKLTVAKQLAYALNYLEDKKIPHGNVSAKKVLLAREGDTAGGSPPFIKLNDPGVSVTVLARDMLVERIPWVAPECVSDPGSLALPADKWGFGATLWEIFSGGNMPLSLLEPQRKLEFYQSHQQLPAPKWPELATLVAQCMEYEPQRRPCFRALIRDLNSLITSDYELLSDLSPTDvTLRDGFWGHDSLAMSQDPELFQERHLKYISLLGKGNFGSVELCRYDPLGDSTGELVAVKKLQQDSAKEIRDFEREIQILHSLQHDFIVQYRGVCYSRGMRGLRLVMEFLPNGCLRDYLQKNQPRLEHCTLLLYAWQICKGMEYLGAQRCVHRDLASRNILVESDSHVKIGDFGLAKLLPQDKDYYVVREPGQSPVFWYAPESLADNIFSCASDTWSFGVLLYELFTYSSKSKSPSEEFLRMMGTGKPAQ-IICHLLELLKDNRRLPAPAGCPAEVYALMMSCWAFAPSARPTFGQLAPKIEALRD----
>UniRef100_A0A7N5ZV79	608	0.792	1.827E-187	0	598	633	448	1041	1059
PPSPKDKSNLLVCRNNQGSEVCLSPLLHKH-DISQMVFHKIRKEDLIINKSLGQGTFTKIFCGVRKELGDYGEIHQIDVVVKILDKAHRNFSESFFEAASMMSQLSHKHLLLNYGVCVCGDENMMVQEYGKFGSLDIYLKKNKSSVNITWKLEVAKQLAWAMHYLEDKNLCHGNVCAKNVLLIREEDWKTGSLPFIKLSDPGISITVLPREVLVERIPWVPPECIENPQNLSLATDKWAFGTTLWEICSGGEKPLSTLDCSKKNLFYEDRHQLPAPKWTELANLINSCMDYEPLYRPSFRAIIRDLNSLFTPDYELLVESDMVPNRR--GFTFPWASENQEPAQFEERHLIFLKQLGKGNFGSVEMCRYDPLQDSTGEVVAVKKLQHSTAEHLRDFEREIEILKSLQHENIVKYKGVCYSAGRRNLRLIMEYLPYGSLRDYLIKHKDHFDSKKLLLYASQICKGMDYLATKRYIHRDLATRNILVESEMRVKIGDFGLTKVLPQDKEYYTVREPGESPIFWYAPESLTESKFSVASDVWSFGVVLYELFTYSDKNCSPPA--VTHMGNEKQGQMIVYHLIDLLKQGYRLPAPDNCPKEV----------------------------------
>UniRef100_A0A670ZWH0	607	0.836	2.499E-187	0	598	633	426	1007	1053
PPKPKDKSNLLVFRSNGESDMPTSPTLQRHNNINQMVFHKIRNEDLIFNESLGQGTFTKIFKGVRKEVGDYGKLYQTEVLLKVLDKTHRHYSESFFEAASMMSQLSYKHLVLNYGVCVCGEENILVQEYVKFGSLDTYLKKNKTSINILWKLEVAKQLAMAMHFLEDKNLVHGNVCAKNILLIREEDRKSGNLPFIKLSDPGISITVLPKDILLERIPWVPPECIESPKQLSQAADKWSFGTTLWEICSGGDKPLNALDSQRKLQFYEDRHQLPAPNWTELANLINNCMEYEADFRPSFRAVIRDLNSLFTPGSEDYLLFWLLSPHAHTLFSKCFYFFVL-----------------QGNFGSVEMCRYDPLQDNTGEVVAVKKLQHSTEEYLRDFEREIEILKSLQHDNIVKYKGVCYSAGRRNLKLIMEYLPYGSLRDYLQKHKDRLDHKKLLQYASQICKGMEYLGSKRYVHRDLATRNILVENENRVKIGDFGLTKVLPQDKEYYKVKEPGESPIFWYALESLTDNRFSVASDMWSFGVVLYELFTYIDKNKSPPAEFMRMIGNDKQNQMIVFHLIELLKNNGRLPRPDGCPDEV----------------------------------
>UniRef100_A0A8C4NVZ7	607	0.754	2.499E-187	0	628	633	449	1077	1082
PPKAKGKTNrlLIDIQFERLVNIS------KGCVCATVYINQTIISYLEFMESLGQGTFTKIFKGVRKELGDYGLMHQTEVVMKVLDQAHRNYSESFFEAASMMSQLSHKHLILNYGVCVCGEENIMVQEYVKFGSLDTYLKKNKNSINILWKLEVAKQLAWAMNFLEEKHLVHGNVCAKNVLLIREDDRRAGNPPFIKLSDPGISITVLPKEILIERIPWVPPESIADPANLSLAADKWSFGTTLWEICSGGEKPLSSLDNSKKILFYEDHHQLPAPKWTELANLITSCMDYEPTFRPTFRAIIRDLHSLFTPGWCLLivsqPTNDILPNRTVASGWSTGGFESQEPAQFEERHLIFLQQLGKGNFGSVEMCRYDPLQDNTGEVVAVKKLQHSTAEHIRDFEREIEILKSLQHENIVKYKGVCYSAGRRNLRLIMEYLPFGSLRDYLMKNKDRIDHKKLVHYTSQICKGMEYLSSKRYIHRDLATRNILVESELRVKIGDFGLTKVLPQDKEYYMVKEPGESPIFWYAPESLTESKFSVASDVWSFGVVLYELFTHSDKNSSPPAVFMSMMGNDKQGQLIVYHLIELLKSGSRLPEPLGCPTEIHEIMEECWSNDPGLRPSFKELALRIDLFRD----
>UniRef100_F6X8E5	607	0.614	2.499E-187	0	628	633	481	1106	1114
PPRPKEKSNLIVVR-RDCSQLPSSPSPQPRLQLSHMMFHTIQPESLQWHENLGHGSFTKIYRGTRRDMADE-ETRETEVLLKVMDSTHQNCSESFLEAASVMSQVSHQHLVLLHGVCMAGD-SIMVQEFVRFGALDTHLKKHTPNITASWKLQVAKQLAYALNYLEDRRIVHGNVSAKKVLLAREGDGASGSPPFIKLSDPGVSPAVLAKELLTDRIPWVAPECLWDPKSLSLEADKWSFGATVWEIFSGGTMPLSTLEPAEKLQFYKKQHQLPAPKWTELANLIGQCMDYSPPRRPSFRAVIRDLNSLITSDYELLSDlSPSELAVRDGFWPSTNLSACQDPTLFEERHLKYISLLGKGNFGSVELCRYDPLGDNTGELVAVKRLQQSTAEQLRDFQREIQILKSLHSDFVVKYRGVCYSPGRKSLRLVMEYLPNGCLRDYLQRNRQQLDSRLLLLYASQICKGMEYLGSQRYVHRDLANRNILVESETHVKIGDFGLAKILPQDKEYYVVQEPGQSPIFWYAPESLSDNVFSRESDVWSFGVVLYELYTYSEKSRSPSAEFLRMMGCDRTMP-ILCHLLELLKEGKRLPTPPGCPWEVHELMKSCWAHNPWERPSFSALGPQIDALWD----
>UniRef100_A0A8C7QMT9	604	0.786	2.239E-186	47	632	633	486	1068	1069
-----------------------------------------------QKDSLGQGTFTKIFCGVRKELGDYGEIHQMDVLVKILDKAHRNYSESFFEAASMMSQLSHKHLLLTYGVCVCGEENMMVQEYGKFGSLDTYLKKKKSSVNITWKLEVAKQLAWAMHYLEDKSLVHGNVCAKNVLLIREEDRKTGNPPFIKLSDPGISITVLPKDVLVERIPWVPPECLEEDRHLTLATDKWAFGTTLWEICSGGERPLSTLDCSKKRLFYEDHHQLPAPKWTELANLINSCMDYEPSNRPSFRAVIRDLNSLFTPDYELLVESDMVPNRARG-FGFPGAFENQNPAQFEERHLIFLKQLGKGNFGSVEMCRYDPLQDNTGEVVAVKKLQHSTAEHLRDFEREIEILKSLQHDNIVKYKGVCYSAGRRNLRLIMEYLPYGSLRDYLIKNKARFDYKKLLHYASQICKGMDYLATKRYIHRDLATRNILVESELRVKIGDFGLTKVLPQDKDYYTVREPGESPIFWYAPESLTESKFSVGSDVWSFGVVLYELFS--DKNCSPPAAFMDKMGRDKQGQMIVYHLIDLLKKGYRLPAPQGCPEEIQHMMTECWNIDPALRPTFEKLAQTVDMFRDSKEG
>UniRef100_A0A212C5E0	604	0.906	3.063E-186	46	632	633	233	778	779
----------------------------------------------SLNESLGQGTFTKIFKGIRREIGDYGQLHETEVLLKVLDKAHRNYSESFFEAASMMSQLSHKHLILNYGVCVCGEENILVQEFVKFGSLDTYLKKNKNSINILWKLEVAKQLAWAMHFLEEKTLIHGNVCAKNILLIREEDRKTGNPPFIKLSDPGISITVLPKDILQERIPWVPPECIENPKNLNLATDKWSFGTTLWEICSGGDKPLSALDSQRKLQFYEDRHQLPAPKWTELANLINNCMDYEPDFRPSFRAIIRDLNSLFTPDYELLTENDMLPNMRIGALGFSGAFEDRDPTQFEERHLKFLQQLGKGNFGSVEMCRYDPLQDNTGEVVAVKKLQHSTEEHLRDFEREIEILKSLQHDNIVKYKGVCYSAG-----------------------------------------GMEYLGTKRYIHRDLATRNILVENENRVKIGDFGLTKVLPQDKEYYKVKEPGESPIFWYAPESLTESKFSVASDVWSFGVVLYELFTYIEKSKSPPAEFMRMIGNDKQGQMIVFHLIELLKNNGRLPRPDGCPDEIYVIMTECWNNNVSQRPSFRDLAVRVDQIRDNMTG
>UniRef100_V9K8B1	603	0.659	5.730E-186	0	628	633	479	1106	1111
PPKPKEKSNLIIIRSHGSSALLTSPCMQR-RNVSQMMFHKIKKEELTWGESLGQGSFTKIFKGKREEYIDC-DSHQMDVLLKVLDHTHRNYSESLFEAASIMSQISHKHLILVYGICAVNKDNIMVQEYVKHGALDIYLKKNKNksRVNISWKLEVAKQLGYAMNFLEDKRIVHGNICAKNILLTREGDAMTGLPPFIKLSDPGISITILPIEVRIDRIPWVAPECIGNPRNLSLESDKWSFGTTLWEIFSPGDLPLNSLEPSQKLQFYQDYLRLPAPKWSELAHLINQCMAYQHSLRPCFRAIIRDLNRLITSDYELLSDlPPSEIPSKDGFWSFVDMRKADDPTFFEERHLKFISVLGKGNFGSVELCRYDPLGDNTGDMIAVKKLQQSTTEHLRDFEREIKIVKSLHNDHIVKYKGVCYSLGRKNLRLIMEYLPYGSLRDYLQKNKERVDHRKLLLFASQICKGMEYLGSKRYVHRDLATRNVLVESDTCVKIGDFGLTKILPQDKEYYKVLDPGESPIFWYAPESLSESKFSRESDVWSFGVVLYELFTYSDRSRSPPMEYLRMIGYDKQGQIPFH--MTEILKGNRLPLPQNCPREIYDMMLNCWNCHPEQRPTFTYLQQEINKFRD----
>UniRef100_UPI00202B1DD7	602	0.635	1.467E-185	0	630	633	478	1107	1109
PPRPKEKSNLVIVRSSRSSDLLTSPTMHR-RNVHQMMFHKVKKEELVWGESLGQGSFTKIFKGTRKGNTDC-HFYQMDVLLKVLDHTHRNYSESFFEAASIMSQISHKHLILVYGICAVSDDNIMVQEYMKYGALDTYLKKNRNksCVNISWKLEVAKQLSYAMNFLEDKHIVHGNICAKNVLLTREGDAIAGIPPFIKLSDPGVSITILPIEVRIDRIPWTAPECIDRAVNLALESDKWSFGTTLWEIFSGGDLPLHNMEPRQKLQFYEDSLQLPAPRWTELANLINQCMNYDPYQRPSFRAIIRELNKLNTSDYERLCDlSPTDHPSTDGFWRFVDMWKQDDPTFFEERHLKFISVLGKGNFGSVELCRYDPYGDNTGDLVAVKKLQHSTSEHLRDFEREIAVVKNLHNEYIVKYKGVCYSVGRRNLRLIMEYLPFGSLRDYLQKNKHRLDQKKLLLYASQICKGMDYLGSKRYVHRDLATRNILVQSDTCVKIGDFGLTKILPGDKDYYKVLEPGESPIFWYALESLSDSKFSRESDVWSFGVVLYELFTYSDRSRSPPMEFLRMIGSDKQGQIVLQML--EVLKSKRLPAPQDCPREMYNLMLSCWNSNPADRPTFLELLGKIEVMQDAL--
>UniRef100_A0A673C3A4	602	0.758	2.006E-185	5	628	633	453	1077	1104
-----ETSCLLVCRSNKVSEVPPSPSLQR-RTISQMVFHKIRKEDLEFIESLGQGTFTKIFKGLRKEVGDYGHVHQTEVVMKVLDHAHRNYSESFFEAASMMSQLSHKHLLLTYGVCVCGEENIMVQEYVKFGSLDTYLKKNKNTINILWKLEVAKQLAWAMHFLEEKHLVHGNVCAKNVLLIREEDRRAGNPPFIKLSDPGISITVLHKEILIERIPWVPPECIEDPANLSLAADKWSFGTTLWEICSGGEKPLAALDNSKKSLFYEDRHQLPAPKWTELANLITSCMDYEPTFRPTFRAVIRDLHSLFTPDYELIVESDILPNRTAGSGWTTGGFESQEPAQFEERHLIFLQQLGKGNFGSVEMCRYDPLQDNTGEVVAVKKLQHSTAEHVRDFEREIEILKSLQHENIVKYKGVCYSAGRRNLRLIMEYL---------------IDHKKLWHYTSQICKGMEYLSSKRYIHRDLATRNILVESELRVKIGDFGLTKVLPQDKEYYMVKEPGESPIFWYAPESLTESKFSVASDVWSFGVVLYELFTHSEKNCSPPAVFMSMMGNDKQGQLIVYHLIElsfslltlLLFHQYFLPLPllllvktsvHVTLSQIHEIMEECWDNDPGLRPGFKELALRIDLFRD----
>UniRef100_UPI001CFB30C0	602	0.668	2.006E-185	0	628	633	479	1103	1111
PPRPKEKSNLIIIRSN-CSDVLLSPSV-HCRNFNQMVFHTVQKEQLHQEESLGQGSFTKIYKGLKIDWEDE-EPIKTPVLLKILDSAHKNYSGSFFEAASMMSQVSHTHLILVHGICV-GIENVMVQEYVKYGALDIYLKKNKNtaSVTTSWKLEVTKQAAYALSFLEDKNIIHGNVCAKNILLAREGDPENGSPPFIKLSDPGISITVLAKEICIDRIPWIAPECIDDPKNLALECDKWSFGTTLWEIFSSGDLPLSSLEPLRKLQFYRDRLQLPAPKWTELANLINQCMEYNPYMRPSFRAIIRDLNSLITSDYELLSDPSP-SDMTTTFWHFISVSTQRDPTLFEERHLKFISMLGKGNFGSVELCRYDPLGDNTGDLVAVKKLQHSTTEHMRAFEREIEILKSLHNDFIVKYKGVCYSVGRRNLRLIMEYLPNGSLRDYLQKNKEHLDHNKLLLYAVQICKGMEYLGCNRYVHRDLATRNILVVNDVHVKIGDFGLAKILPQDKEYYKVREPGESPIFWYAPESLSDNKFSRESDIWSFGVVLYELFTYNEKRRSPPIEFLRMMGFEKQIQ-IVTNLLELLKSNQRLPTPAGCPVEVYSLMMNCWSYNPEQRPKFGDLTQKIENIQE----
>UniRef100_A0A8C1LL41	601	0.787	3.753E-185	47	628	633	518	1101	1115
-----------------------------------------------QGESQGQGTFTKIFKGIRKEQGDYGETHKTEVIVKVLDKAHRNYSESFFEAASMMSQLTHKHLVLTYGICVCGEENIMVQEYVKFGSLDTYLRKNKNSISvnILWKLEVAKQLAWAMLFLEEKNLAHGNVCAKNILLIREEDRTLGNPPFIKLSDPGISITVLPREILVERIPWVPPECILDPKSLSLASDKWSFGTTLWEICSGGEKPLASMDSSKKHLFYENRHQLSAPKWTELANLINSCMDYEPTFRPSFRAIIRDLNSLFCPDYEIVKESDILPSKAGASALSTGAFQNEDLVQFEERHLIFLQQLGKGNFGSVEMCRYDPLQDNTGEVVAVKKLQHSTTEHIRDFEREIEILKSLQHENIVKYKGVCYSAGRRNLRLVMEYLPHGSLRDYLNKNRDRIDHKKLLHYASQICKGMEYLATKRYIHRDLATRNILVESEFKVKIGDFGLTKVLPQGKEYYKVKEPGESPIFWYAPESLTESKFSVASDIWSFGVVLYELFTYSDKLCSPPTVFLSMMGGDKQGQTIVYHLIELLKRGNRLPQPMGCPSEMCEIMQECWDNDLSLRPPFKELALRIDLIQD----
>UniRef100_UPI001B7E7497	600	0.645	7.022E-185	0	630	633	479	1108	1110
PPRPKEKSNLIIIRSNCSSDLLTSPTMQR-RNVNQMMFHKVKKEELTWGESLGQGSFMKIFKGTRKGNADC-DFYQMDVLLKVLDHTHRNYSESFFEAASVMSQISHKHLILVYGICAVSEENIMVQEYVKYGALDMYLKKnrNKNCVNISWKLEVAKQLAYAMNFLEDKHIVHGNICAKNVLLTREGDAMTGIPPFIKLSDPGVSITILPIEVRIDRIPWAAPECIDEPNHLALESDKWSFGTTLWEIFSGGDLPLYSMEPTRKLQFYEDGLHLPAPRWTELANLINQCMNYQPYLRPSFRAIIRELNRLNTSDYERLCDLSPSDlPSTDGFWRFVDMRKQDDPSFFEERHLKFISMLGKGNFGSVELCRYDPLGDNTGDLVAVKKLQHSTTEHLRDFEREIAVVKNLHSEYIVKYKGVCYSVGHRNLRLIMEYLPYGSLRDYLQKNKHRLDHKKLLLYASQICKGMDYLGSKRYVHRDLATRNILVESDTCVKIGDFGLTKILPGDKDYYKVLEPGESPIFWYAFESLSDSKFSRESDVWSFGVVLYELFTYSDRSRSPPMEFLRMIGSDKQGQIVLQML--EVLKTKRLPAPKDCSREMYNVMLSCWNHNPAQRPTFVELLRNIEEMYDAL--
>UniRef100_UPI0021105793	600	0.607	7.022E-185	0	628	633	478	1104	1112
PPLPKEKSNLLIVR-NGCPQPPGSPAAPR-RSLNQMMFHKIDPQSLTRGESLGQGSFTQIYKGIKRDQ-EEDGYYQTEVVLKVMDGSHRNCSESFLEAASIMSQLSHKHLVLLHGVSL-GKDSIMVQEYVRYGPLDLYLKKNqgEGKVTTSWKLQVAKQLAYALNYLEDKKITHGNVSAKKVLLTREGDVASGSPPFIKLSDPGVSITVLAKEMLVERIPWVAPECLSDPKSLALPADKWSFGATLWEIFSGGNMPVSLLEPQKKLDFYQSNLQLPAPKWTELATLVAQCMDYQPRRRPCFRALIRDLNSLITSDYELLSDLSPMDvTLRDSFWGYEPLTMCQDPTHFEERHLKYISLLGKGNFGSVELCRYDPLGDSTGELVAVKKLQQDSAKELQDFEREIQILHSLQHDFIVQYRGVCYSRGRRGLRLVMEYLPNGCLRDYLQKNQSRLDHRTLLLYAWQICKGMEYLGAQRCVHRDLASRNILVESETHVKIGDFGLAKLLPQDKDYYVVQEPGQSPVFWYAPESLADNVFSRASDIWSFGVLLYELFTYSSKSKSPSEEFLRMMGAEKAAQ-IIWHLLELLKDNRRLPVPAGCPVEIYALMLNCWSFTPAARPTFGELAPKIEALRD----
>UniRef100_H3B0L6	600	0.664	7.022E-185	0	631	633	480	1111	1116
PPRPKDKSNLIIVRSN-CSDILMSPTMHR-RAVSQMIFHKIKKEDLIWGENLGMGSFTKIYKGTKVSKKNEDETHQTEVLLKVLENIHKNCSESFFEAASVMSQISHKHLILVYGICVINIGNVMVQEFVKYGALDTYLkkKKNTGTVTASWKLEVAKQLAYALNFLEDKNIIHGNVCAKNILLTREGDAMNGSPPFIKLSDPGISITVLAKEMCIDRIPWVAPECINDSNNLSLESDKWSYGTTLWEIFSGGVLPLSALEPSRKLEFYKNSLQLPAPKWTELANLINQCMDYQVYLRPSFRAIIRDLNSLITSDYELLCDMSPSDVPVKDTFWRSINVSDhRDPTLFEERHLKFISVLGKGNFGSVELCRYDPLGDNTGDLIAVKKLQQSTAEHIQDFQREIKILKSLHNDFVVKYKGVCYSVGRRNLRLVMEYLPNGSLRDYLCKNKDRLDHKKLLLYASQICKGMEYLGSKRYIHRDLATRNILVENEARVKIGDFGLAKILPQDKDYYKVLEPGESPIFWYAPESLSDSVFSRESDVWSFGVVVYELFTYSEKSRSPPLEFMRMMGPDKQMQ-IVKHLTDLLKNNQRLPAPQGCPIEVYSLMLNCWMYEPAKRPMFTELEEKIESIRGSLS-
>UniRef100_A0A672ZJM9	599	0.742	2.458E-184	1	632	633	443	1054	1055
-PSPKDKSNLLVSRNNQGADVPLSPSLHKH-NISQMVFHKIRKEDLVISESLGQGTFTKIFCGVRKELRDYGEVHQIDVVIKILDKAQRNYSESFYEAASMMSQLSHMHLLLIYGVCVCGDENMMVQEYSKFGSLDTYLKKNKGCINITWKLEVAKQLAWAMHYLEDKNLIHGNVCAKNVLLIREEDRKTGSLPFIKLSDPGISITVLPKEVLVERIPWVPPECIENPHNLSLATDKWGFGTTLWEICSGGDKPLSTLDCSKNL-FYEDRHQLPAPKWTELANLINSCMDYEPSHRPSFRAVIRDLNSLFTPDYELLVESDMVPNRTRG-FGFPWASESQEPAQFEERHLIFLKQLGKGNFGSVEMCRYDPLQDSTGEVVAVKKLQHSTAEHLRDFEREIEILKSLQHENIVKYKGVCYSAGRRNLRLIMEYLPYGSLRDYLIKNKDHFDSLKLLHYASQICKGMDYLANKRYIHRDLATRNILVESEMRVKIGDFGLTKVLPQDKEYYTVKEPGESPIFWYAPESLTESKFSVASDVWSFGVVLYELFTYSDKNCSPPAVLHLFINLFYNLFFLSCFLF-----------------NIHKIMTECWSSDPKLRPTFKTLIHSVETVRGSKDG
>UniRef100_UPI0021F84583	598	0.583	3.362E-184	0	628	633	477	1104	1112
PPRSREKSNLLIVRSGCPRPPPLAH-RPLPQXLTQMMFHKIDPQSLTRGESLGQGSFTRIYKGIRRD-EEQDEPHETPVVLKVMDSTHQNCTESFLEAASIMSQLSHKHLVLLHGVSL-GKDCIMVQEYVRYGPLDLYLKKNqgEGKVNTSWKLQVAKQLAYALNYLEDKKITHGNVSAKKVLLTREGDVASGSPPFIKLNDPGVSVTILAKDMLVERIPWVAPECLSDPASLALPADKWSFGATLWEIFSGGNMPLSQLEPQKKLEFYQSHLQLPAPRWTELATLIAQCMDYQPGHRPCFRALIRDLNSLITSDYELLSDLSPTDvTLRDSFWGYESLATCQDPEHFEERHLKYISLLGKGNFGSVELCRYDPLGDSTGELVAVKRLQQDSAKELRDFERETQILHSLRHDFIVQYRGVCYSRGRRGLRLVMEYLPNGCLRDYLQKNQPRLDHRTLLLYAWQICKGMEYLGAQRCVHRDLASRNILVESETHVKIGDFGLAKLLPQDKDYYVVREPGQSPIFWYAPESLADNVFSRASDIWSFGVLLYELFTYGSKSRSPSEEFLRMMGTG-QTAQIICHLLELLKDNRRLPAPAACSGEVYKLMLSCWAFTPSTRPTFGELVPKIEALRD----
>UniRef100_UPI0022277805	598	0.592	3.362E-184	0	628	633	477	1109	1117
PPRPKEKSNLLIVRS-GAPPPPGSPPAPRRRSLHQMMFHKIDPQSLTRGESLGQGSFTQIYKGVKRDQEEQEEEGdgprQTTVVLKVMDSSHRNCSESFLEAASTMSQLSHKHLVLLHGVSL-GKDSVMVQEFVRHGPLDLYLRKkqGEGSVTTSWKLTVAKQLAYALNYLEDKKITHGNVSAKKVLLAREGDAATGTPPFIKLNDPGVSVTVLAPDMLVQRIPWVAPECVRDPKSLALPADKWSFGATLWEIFSGGNMPLSLLEPQKKLDFYQSQLQLPAPKWPELATLMAQCMEYEPQRRPCFRALIRDLNSLITSDYELLSDLSPADvALRDSLWGHEPLAVSRDPEHFQERHLKYISLLGKGNFGSVELCRYDPLGDSTGELVAVKKLQQDSAKELRDFEREIQILHSLQHDFIVRYRGVCYSRGWRGLRLVMEFLPNGCLRDYLQKNQPRLDHRALLLYAWQICKGMEYLGAQRCVHRDLASRNILVESESHVKIGDFGLAKLLPQDKDYYVVREPGQSPVFWYAPESLAENVFSCASDAWSFGVLLYELFTYGNKSRSPSEEFLRMMGTGKPAQ-IICHLLELLKDNRRLPVPSGCPTEVYSLMMSCWAFSPGARPAFGELSPRIEALRD----
>UniRef100_Q4T1R9	597	0.679	8.603E-184	0	631	633	325	1008	1010
PPQPersaeatADKSNLLVCRNSQGAEVALAPCLHTH-NISQMVFHKIRREDLVLDNSLGQGTFTKIFRGVRKELGDYGEVHQMDVVVKILDKAHCNFSEvslsaksrffgseekpsglfslqSFYEAASMMSQLSHKHLLLSYGVCVCGDEskYMMVQEYGKFGSLDTYLKKKKGCVNITWKLEVAKQLSWAMHYLEDKNLVHGNLCAKNVLLIREEDRMSGSPPFVKLSDPGISVGVLPLDVLADRIPWVPPECIENPQNLSLAADKWSFGTTLWEICSGGKKPLSTLDSSKKRLFYEDRHQLPAPKWTELANLIHSCMDYEPLHRPSFKAVIRDLNSLFTPDYELLVDSDIVPNRTRGS-GFPWASESQEPTQFEERHLIFIKQLGKvrsshahthtggkitcrvsppqGNFGSVEMCRYDPLQDSTGEVVAVKKLQHSSTEHLRDFEREIEILKSLHHENIVKYKGVGYSAGRRNLRLIMEYLPYGSLRDYLIKHRERFGPSTLLLYASQICKGMDYLAAKRYIHRDLATRNILVESEMRVKIGDFGLTKVLPQDKEYYTVREPGESPIFWYAPESLTESKFSVASDVWSFGVVLYELFTYSDKNCSPPMVFMERMGKEKQGQMIVYHLIDLLKQGYRLPTPESCPAEIHAIMLECWNSDLELRPSFKALIHSVEAARGGLS-
>UniRef100_A0A8C9FIM3	597	0.596	8.603E-184	0	628	633	470	1096	1104
PPLPREKSNLLIVRS-GCPRPPSSPPAPR-RSPSQMTFHKIDPESLIRGESLGQGSFTHIYKGIKRDQKD-DEFYQTPVVLKVMDSSHRNCSESFLEAASIMSQLSHKHLVLLHGVSL-GKDSIMVQEYIRHGPLDLYLKKNhsEGKVTTSWKLQVAKQLAYALNYLEDKKITHGNVSAKKVLLTREGDAASGSPPFIKLNDPGVSVTVLAKELLVERIPWVAPECLSDPQSLALPADKWGFGATLWEIFSGGNMPVSLLEPQKKLQFYESRLQLPAPRWSELAALIAQCMHYAPSRRPCFRAVIRDINSLISSDYELLSELSPADvTLRESFWGYEHVAAGHSPALFEERHLKYISLLGKGNFGSVELCRYDPLGDSTGELVAVKKLQQDSAKELQDFEREIQILHSLQHDFIVKYRGVCYSRGRRGLRLVMEYLPDGCLRDYLQKNQHRLEHRTLLLYAWQICKGMEYLGAQRCVHRDLASRNILVESETHVKIGDFGLAKLLPQDKDYYVVQEPGQSPVFWYAPESLADNVFSRASDVWSFGVLLYELFTYSNKSRSPSEEFLRMMG-PEKPAQIICHLLELLKDSRRLPVPPGCPMEVYAAMLSCWAFTPSARPTFSELAARVEALRD----
>UniRef100_UPI001408DDE8	596	0.574	1.610E-183	0	632	633	476	1105	1106
PPRAKDKSNLLIVRS-GVPHPPGSPPAPRRRSLHQMMFHKIDPQSLTRGESLGQGSFTQIYKGVKREQDEQDGARHTPVVLKVMDSSHQNCLESFLEAASTMSQLSHKHLVLLHGVSL-GKDTVMVQELVRHGPLDLYLRKNRGAVSTGWKLTVAKQLAYALNYLEDKKIPHGNVSAKKVLLAREGDA-GGSPPFIKLNDPGVSVTVLAPDMLLERIPWVAPECVHDPGSLGLPADKWGFGATLWEIFSGGSVALSLAEPRRKLEFYQSRQHLPAPKWPELAALVAQCMEYEPQRRPCFRALIRDLNSLITSDYELLSELSPAEGTpRDGFWGHESLAMSHDPEHFQERHLKYISLLGKGNFGSVELCRYDPLGDSTGELVAVKRLQQDSAKELREFEREIQILHSLQHEFIVRYRGVCYSRGVRGLRLVMEFLPNGCLRDFLQRNQPRLQHSSLLLYAWQICKGMEYLGARRCVHRDLASRNILVESESHVKIGDFGLAKLLPHDKEYYVVREPGQSPVFWYAPESLSDNVFSCASDTWSFGVLLYELFTYGSKSRSPSEEFLRMLGSGKPPH-IVCQLLELLRDSRRLPAPPGCPSEVYSLMSSCWSFSPSARPSFEELGPKLEELRSKTRG
>UniRef100_A0A8C4JPR2	595	0.599	3.011E-183	0	628	633	495	1120	1128
PPQPKEKSNLLIVRS-GCPRLPGSPAAPR-RSLTHMMFHKINPESLTRGESLGQGSFTQIYKGIKRDQ-KEDEYYQTEVVLKVMDSSHHNCSESFLEAASIMSQVSHKHLVLLHGVSL-GRDSIMVQEYVRHGPLDLYLKKNqsEGKVTTSWKLQVAKQLAYALNYLEDKKITHGNVSAKKVLLTREGDAASGSPPFIKLNDPGVSVTVLAKEMLVDRIPWVAPECVSDPGSLALPADKWSFGATLWEIFSGGNMPVSLLEP-RKLHFYESGLQLPTPKWTELATLITQCMDYQPQRRPCFRAVIRDLNSLITSDYELLSDlSPSDATQRDSFWGYEHVAMRHDPTLFEERHLKYISLLGKGNFGSVELCRYDPLGDSTGELVAVKKLQQDSAKELRDFEREIQILHSLQHDFIVKYRGVCYSRGRRGLRLVMEYLPNGCLRDYLQKNQHRLEHRTLLLYAWQICKGMEYLGAQRCVHRDLANRNILVESETHVKIGDFGLAKLLPQDKDYYVVREPGQSPVFWYAPESLADNVFSRASDIWSFGVLLYELFTYSNKSKSPSEEFLRMMGTDKAAQ-IICSLLELLKDNRRLPAPAGCPVEVYALMLSCWAFAPGGRPTFGELAPRIEALRD----
>UniRef100_A0A4W3JVI8	595	0.759	5.633E-183	0	632	633	426	1029	1030
PPKPKDKSNLLVLRSNGRSDLPTSPTLQRH-NVSQMVFHKIKKEDLVFVSNHGTLTslniYCAIYFSLESILKINSYSSGLIVSINLL-------FQSFFEAASMMSQLSYKHLVLNYGVCVCGEENIMVQEYVKFGSLDTYLKKNKNNINILWKLEVAKQLAWAMHFLEDRNLVHGNVCAKNVLMIREEDRNTGNPPFIKLTDPGVGITVLPKDVLIERIPWVPPECIEDSKNISLATDKWSFGTTLWEICSGGDKPLSALDTTRKLQFYEDRHQLPAPKWTELANLINNCMDYEPDFRPSFRAIIRDLNSLFTPGTH-------------------------DPAQFEERHLIFLQQLGKGNFGSVELCRYDPLQDNTGDVVAVKKLQQSTAEHIRDFERETEILKSLQHDNIVKYKGVCYSAGRRNLKLIMEYLPHGSLRDYLQKNKDRIDRRKLLSYASQICKGMEYLGTKRYIHRDLATRNILVENENRVKIGDFGLTKVLPQDKEYYKVKEPGESPIFWYALESLMENKFSVASDVWSFGVVLYELFTCSEKTKSPPSEFMRMIGNDKQGQMIVFHLIELLKDGRRLPRPDGCPDTIHSTMMNCWHNGPTQRPNFKDLGQKMDSMRDNVGG
>UniRef100_A0A7K9TFM7	593	0.605	1.441E-182	0	628	633	477	1108	1116
PPLPKEKSNLLIVRSS-CPQPPRSPTGPR-RSLDQMMFHKIDPQSLTRvgdgGESLGQGSFTQIYKGIKRDQ-DEDGYYQTEVVLKVMDGSHRNCSESFLEAASIMSQLSHKHLVLLHGVSL-GKDSIMVQEYVKYGPLDLYLKKNqgEGKVTTSWKLQVAKQLAYALNYLEDKKITHGNVSAKKVLLTREGDMASGSPPFIKLNDPGVSITVLAKEMLVERIPWVAPECFHDPKSLALPADKWSFGATLWEIFSGGNMPVSLLEPQKKLDFYQSHLQLPAPKWTELATLITQCMDYQPQHRPCFRALIRDLNSLITSDYELLSDLSPTDAMlRDSFWGYEPLTACQDPTHFEERHLKYISLLGKGNFGSVELCRYDPLGDSTGELVAVKKLQQDSAKELQEFEREIQILHSLQHDFIVRYRGVCYSrGGRRGLRLVMEYLPNGCLRDYLQKNQLRLDHRTLLLYAWQICKGMEYLGTQRYVHRDLASRNILVESETHVKIGDFGLAKLLPQDKDYYVVREPGQSPVFWYAPESLADNVFSRASDIWSFGVLLYELFTYSNKSKSPSEEFLRMMGTEKTAQ-IICHLLELLKDNRRLPVPAGCPVEVYTLMLSCWAFNPSARPTFGELIPKIEALRD----
>UniRef100_UPI0011CF7E0C	593	0.593	1.971E-182	0	628	633	472	1098	1106
PPQPRDKSNLLIVRS-GCPQPPGSPCTPR-RSLNQMMFHKIDPQSLTRGESLGQGSFTHIYKGIKQDQGEDG-CYQTTVVLKVMDGSHQNCSESFLEAASIMSQLSHKHLVLLHGVSL-GKDSIMVQEYVRYGPLDLYLKKNqgEAKVTTSWKLQVAKQLAYALNYLEDKKITHGNISAKKVLLTREGDVASGSPPFIKLNDPGVSVTILAKDMLVERIPWLAPECLQDPKSLALPADKWSFGATLWEIFSGGNMPVSLLEPQKKLDFYASGLQLPAPKWTELATLIVQCMDYEPWRRPCFRALIRDLNSLITSDYELLSDLSPADvALRDSFWGCEPLAMCQDPACFEERHLKYISLLGKGNFGSVELCRYDPLGDSTGELVAVKKLQQDSAKELRDFEREIQILHSLQHDFIVQYRGVCYSRGCRRLRLVMEYLPNGCLRDYLQKNQPRLAHRTLLLYAWQICKGMEYLGAQRCVHRDLASRNILVESETHVKIGDFGLAKLLPQDKDYYVVREPGQSPVFWYAPESLSDNVFSRASDIWSFGVLLYELFTYSNKIRSPSEEFLRMMGTEKTTQ-IICHLLELLKDNRRLPAPCGCPGEVYTLMLSCWAFNPGARPTFGELVPKIEALRD----
>UniRef100_A0A4Z2BA41	592	0.717	3.688E-182	35	629	633	0	654	658
-----------------------------------MVFHKIRKEDLEFNESLGQGTFTKIFKGIRKELGDYGLMHQTEVVMKVLDQAHRNYSESFFEAASMMTQLSYKHLILNYGVCVCGEENIMVQEFVKFGSLDTYLKKNKNSVNILWKLEVAKQLAQAMNFLEEKHLVHGNVCAKNVLLIREDDWKAGNPPFIKLSDPGISITVLPKEILVERIPWVPPECLTDPANLSLAADKWSFGTTLWEICSGGEKPLASLDNTKKILFYEDQYQLPAPKWIELANLITSCMDYEPTFRPTFRAVIRDLHSLFTPDYELIVDSDILPNRTVGAGWSSGGFDSQEPAQFEERHLIFLQQLGKGNFGSVEMCRYDPLQDNTGEVVAVKKLQHGTAEHIRDFEREIEILKSLQHENIVKYKGVCYSAGRRNLRLIMEYLPFGSLRDYLMKNRERIDHKKLVHYSSQICkvlpstqcvklflrstaphflpsvsrQGMEYLSTKRYIHRDLATRNILVESESRVKIGDFGLTKVLPQDKEYYMVKEPGESPIFWsellgflvflhrpswpplltsvhhccrYAPESLTESKFSVASDVWSFGVVLYELFTHSDRNSSPPTGtcqhtpvFMSMMGNDKQGQLIVYHLIELLKSGSRLPPPLGCPTEMHEIMEQCWDKDPFLRPSFKELALSIDLFREN---
>UniRef100_A0A7N6AEB7	592	0.774	5.044E-182	0	598	633	447	1024	1042
PPSPKDKSNLLVCRNNQGSEVCLSPLLHKH-DISQMVFHKIRKEDLIINKSLGQGTFTKIFCGVRKELGDYGEIHQIDVVVKILDKAHRNFSESFFEAASMMSQLSHKHLLLNYGVCVCGDENMMVQEYGKFGSLDIYLKKNKSSVNITWKLEVAKQLAWAMHYLEDKNLCHGNVCAKNVLLIREEDWKTGSLPFIKLSDPGISITVLPREVLVERIPWVPPECIENPQNLSLATDKWAFGTTLWEICSGGEKPLSTLDCSKKNLFYEDRHQLPAPKWTELANLINSCMDYEPLYRPSFRAIIRDLNSLFTPGRKTK--------------------RDKHPAQFEERHLIFLKQLGKGNFGSVEMCRYDPLQDSTGEVVAVKKLQHSTAEHLRDFEREIEILKSLQHENIVKYKGVCYSAGRRNLRLIMEYLPYGSLRDYLIKHKDHFDSKKLLLYASQICKGMDYLATKRYIHRDLATRNILVESEMRVKIGDFGLTKVLPQDKEYYTVREPGESPIFWYAPESLTESKFSVASDVWSFGVVLYELFTYSDKNCSPPAVFMDKMGNEKQGQMIVYHLIDLLKQGYRLPAPDNCPKEV----------------------------------
>UniRef100_A0A8C8VN55	591	0.621	6.899E-182	1	628	633	483	1108	1116
-PRPKEKSNLLIVRGSCC-QLPSSPSAPR-RSINQMMFHKIQLENLKWCENLGQGSFTKIYRGIKWDQED-DTCHQTTVLLKVMDGSHRNCSESFLEAASVMSQISHKHLVLLYGVSI-GEHNIMVQEFVKHGALDIYLKKNqvGGKVTASWKLEVAKQLAYALNFLEDKKIIHGNISAKKVLLAREGDITSGSPPFIKLSDPGVSVTVLAKDMLIDRIPWVAPECIIDPKNLALESDKWSFGATVWEIFSGGSVPMSTLEPQWKLQFYQNSCQLPAPKWTELANLITQCMDYRPCRRPSFRAIIRDLNSLTTSDYELLSDlSSSEFPAKDGFWGYVKVPACQDPALFEERHLKYISVLGKGNFGSVELCRYDPLDDSTGELVAVKRLQQSSAEQLRDFEREIAILRSLHSDFIVKYRGVCYSLGRSNLRLVMEYLPNGCLRDYLQKNRERLDHKRLLLYAWQICKGMEYLGSQRYVHRDVASRNILVENEKHVKIGDFGLAKLLPQDKEYYVVREPGQSPVFWYAPESLADNVFSRESDVWSFGVVLYELFTYSSRSHSPSEEFLRMMGLDKPLQ-IICQLLELLKDNKRLPMPAGCPTEVYVLMMSCWAFTPSKRPKFSELGPKIEALRD----
>UniRef100_A0A8K1LDE2	591	0.583	9.436E-182	0	628	633	478	1106	1114
PPRAKgdTKSNLLIVRS-GVPCPPGSPPAPRRRSLHQMTFHKIDPQSLTRGESLAQGSFTHIYKGVKREQDEEDGPRQTPVVLKVMDSSHRNCLESFLEAASTMSQLSHKHLVLLHGVSL-GKDSVMVQEHVRLGPLDLYLRKRRGAVTTGWKLTVAKQLGYALNYLEDKKIPHGNVSAKKVLLAREGDTAGGSPPFIKLNDPGVSVTVLAQDMLVERIPWVAPECVSDPGSLGLPADKWGFGATLWEIFSGGNMPLSLLEPQRKLEFYQCRQQLPAPKWPELAALVAQCMEYEPQRRPCFRALIRDLNGLISSDYELLSELSPTDvTLRDGFWGHDSLAMSQDPEHFQERHLKYISLLGKGNFGSVELCRYDPLGDSTGELVAVKKLQQDSAKEIRDFEREIQILHSLQHDFIVQYRGVCYSRGTRGLRLVMEFLPNGCLRDFLQKNQPRLEHRTLLLYAWQICKGMEYLGARRCVHRDLASRNILVESDSHVKIGDFGLAKLLPQDKDYYVVREPGQSPVFWYAPESLADNIFSCASDTWSFGVLLYELFTYSSKSRSPSEEFLRMMGTARPAQ-IICHLLELLKDNRRLPAPAGCPLEVYSLMTSCWAFTPSARPTFEDLAPKIEGLRD----
>UniRef100_UPI001403F9CA	590	0.627	1.765E-181	0	627	633	479	1105	1110
PPRLKEKSNLIIVRNNWSSDLLASPAMQR-RNVHQMMFHKVKKEELIWGESLGQGSFTKIFKGTREGNADN-DFYQMEVLLKVLDSSHRNYSESFFEAASIMSQVSHQHLILVYGICAVNNENIMVQEYVKYGALDIYLKKNRNksCINISWKLEVAKQLAYAMNFLEDKHIVHGNVCARNVLLTREGDAVAGCPPFIKLSDPGISMTILPNEVRIDRIPWLAPEYIDQATHMVSESDRWSFGTTLWEIFSGGDLPLNSMEPMQKLQFYEDHLQLPAPKWTELASLINQCMNYQPELRPSFRATIRELNRLNTSDYERLCDLSPSDlPNTNDFCRFFAMRKQEEPNFFEERHLKFISLLGKGNFGSVELCRYDPLGDNTGDLVAVKKLQHTTREHLRDFEQEIAVVKNLHSEHIVKYKGVCYSVGRRNLRLIMEYLPHGSLRDYVQQNRHRLGHKKLLLYAAQICKGMEYLGSKRYVHRDLAARNILVESDTCVKIGDFGLTKILPGDKDYYKVLEAGESPIFWYAIESLSDSKFSRESDVWSFGVVLYELFTYGSHGRSPPTEFQRMIGSDKQGHM-VFQILEVLKT-SRLPLPQGCPREIYNVMLRCWNHNPAQRPTFVELLHKMEEMQ-----
>UniRef100_A0A3Q0FYA4	590	0.599	1.765E-181	0	628	633	488	1114	1122
PPRPKEKSNLLIVRG-GCSPLPGSPSAPR-RIPNQMTFHKIRLENLTWGESLGQGSFTRIYQGIQRDQ-EGGEEHQTEVLLKVLDSGQRNCSASFLEAASVMSQVSHKHLVLLHGVSI-GKDSVMVQEYVRHGALDTYLRRGqaEGKVTTSWKLQVAKQLAYALNFLEDKKIVHGNVSAKKVLLAREGDAAGGSPPFIKLSDPGVSITVLAPELLVDRIPWVAPECVRDPKALALEADRWSFGATLWEIFSSGAVPLSALEPSKMLDFYLSALQLPPPKWTELANLVAQCMDYQPCGRPSFRAILRDLNSLITSDYELLSDlSPSDPPARDGFWDYANAPLCQDPTLFEERHLKYISVLGKGNFGSVELCRYDPLGDSTGELVAVKRLQQSSAEQLRDFEREIAILRALHNDFIVKYRGVCYSRGRRSLRLVMEYLPNGCLRDFLQKNQARLDHRKLLLYALQICKGMEYLGAQRCVNRDLASRNILVENESHVKIGDFGLAKLLPQGKEYYVVREPGQSPIFWYAPESLADNVFSRESDVWSFGVVLYELFTFSSKSRSPSEEFLRMMGPDKPPQIICP-LLELLKDDKRLPAPASCPTEVHALMLSCWTFTPGKRPTFGELAARIEALQD----
>UniRef100_A0A6F9CSX5	589	0.715	4.516E-181	0	632	633	94	678	679
PPKAKDKSNLLVCRSNQGAEVPLSPTLHRH-NISQMVFHKIRKEDLVIKDSLGQGTFTKIFCGVRKELGDYGEIHQMDVIVKILDKAHRNYSESFFEAASMMSQLSHKHLLLNYGVCVCGEENMMVQEYVKFGSLDTYQKKNKSSVNITWKLEVAKQLAWAMHYLEDKNLVHGNVCAKNVLLIREEDRKTGNPPFIKLSDPGISITVLPKDVLVERIPWVPPECIEEPRHLTLASDKWAFGTTLWEICSGGDKPLSTLDCSKKRLFYEDHHQLPAPKWTELANLINSCMDYEPSNRPSFRAVIRDLNSLFTPDYELLVESDMVPNRTRG-FGFPGAFENQDPAQFEERHLIFLKQLG----------------------------------------------KSLQHDNIVKYKGVCYSAGRRNLRLIMEYLPYGSLRDYLIKNKGCFDYKKLLHYASQICKGMDYLATKRYIHRDLATRNILVESELRVKIGDFGLTKVLPQDKEYYTVREPGESPIFWYAPESLTESKFSVGSDVWSFGVVLYELFTHSDKNCSPPAVFMDKMGSDKQGQMIVYHLIDLLKRGYRLPAPKGCPEEINHMMMECWNVDPALRPTFKKLAQSVDIFRDSKEG
>UniRef100_A0A4W6EJX8	589	0.774	6.177E-181	0	598	633	433	1010	1035
PPKAKGKTN-RIWQSNKGSEVPLSPSLHRH-NISQMVFHKIRKEDLEFMESLGQGTFTKIFKGVRKELGDYGLVHQTEVVMKVLDQAHRNYSESFFEAASMMSQLSHKHLILNYGVCVCGEENIMVQEYVKFGSLDIYLKKNKNSINILWKLEVAKQLAWAMNFLEEKHLVHGNVCAKNVLLIREEDRRAGNPPFIKLSDPGISITVLPKEILIERIPWVPPECIEDPANLSLASDKWSFGTTLWEICSGGEKPLATLDNSKKTLFYEDHHQLPAPKWTELANLITSCMDYEPTYRPTFRAIIRDLHSLFTP-------GWCIPLHQLTSQNFPNGFENQEPAQFEERHLIFLQQLGKGNFGSVEMCRYDPLQDNTGEVVAVKKLQHSTAEHIRDFEREIEILKSLQHENIVKYKGVCYSAGRRNLRLVMEYLPFGSLRDYLTKNKERIDHKKLVHYTSQICKGMEYLSSKRYIHRDLATRNILVESELRVKIGDFGLTKVLPQDKEYYMVKEPGESPIFWYAPESLTESKFSVASDVWSFGVVLYELFTHSDKICSPP------------GQLIVYHLIELLKSGSRLPQPLGCPTEV----------------------------------
>UniRef100_UPI0004F0F8BC	588	0.593	8.448E-181	1	628	633	15	644	652
-PVPPEKSNLLIVRS-GVPRPPGSPLAP-CRSLDQMMFHKINPQSLTRGESLGQGSFTQIYKGIKRDQDEEEEeegTHQTTVVLKVMDSSHRNCSESFLEAASTMSQLSHKHLVLLHGVSL-GKDSIMVQEYIKHGPLDLYLRKNhaKGTVTTSWKLTVAKQLAYALNYLEDKKITHGNVSAKKVLLAREGDAASGTPPFIKLNDPGVSVTVLAKEMLVERIPWVAPECVSDPKSLALPADKWSFGATLWEIFSGGNMPLSLLEPQKKLEFYQSRLQLPAPQWPELATLMAQCMDYEPQRRPCFRALIRDLNSLITSDYELLSDLSPTDvTLRNNFWGNELLAGSQDPAYFQERHLKYISLLGKGNFGSVELCRYDPVGDSTGELVAVKKLQQNSAKELRDFEREIQILHSLQHDFIVQYRGVCYSRGWRGLRLVMEFLPNGCLRDYLQKNQPRLDHRTLLLYAWQICKGMEYLGAQRCVHRDLASRNILVESETHVKIGDFGLAKLLPQDKDYYVVREPGQSPVFWYAPESLADNVFSCASDVWSFGVLLYELFTYSNKSKSPSEEFLRMMGTGKPAQIICL-LLELLKDNRRLPAPSGCPAEVYTLMMSCWAFAPSARPTFGELSPRIEALRD----
>UniRef100_A0A7N8X0D5	587	0.766	2.161E-180	0	598	633	475	1066	1114
PPKSKEKSCLLVCRSNKGSEVPLSPLLHRH-NISQMVFHKIRKEDLEFMESLGQGTFTKIFKGVRKELGDYGLVHQTEVVMKVLDQAHRNYSESFFEAASMMSQLSHKHLILNYGVCVCGEENIMVQEYVKFGSLDTYLKKNKNSLAWAmnflfNTVKVVQSV------IEEKQLAHGNVCAKNVLLIREEDRRAGNPPFIKLSDPGISITVLPKEILIERIPWVSPECIEDAANLSLAADKWSFGATLWEICSGGDKPLAALDNSKKSLFYEDHHQLPAPKWTELANLITSCMDYEPTFRPTFRAIIRDLH-----NYELIMDSDILPNRTVGSAWSTGGFENQDPAQFEERHLIFLQQLGKGNFGSVEMCRYDPLQDNTGEVVAVKKLQHSTAEHIRDFEREIEILKSLQHENIVKYKGVCYSAGRRNLRLIMEYLPFGSLRDYLIKNKERIDHKKLVHYTSQISKGMEYLSSKRYIHRDLATRNILVESELRVKIGDFGLTKVLPQDKEYYMVKEPGESPIFWYAPESLTESKFSVASDVWSFGVVLYELFTHSDKNSSPPAVFMSMMGNDKQGQLIVYHLIELLKSGSRLPQPLGCPTEV----------------------------------
>UniRef100_A0A8T1SCK7	587	0.611	2.956E-180	0	628	633	516	1142	1150
PPRPKEKSNLLIVRGS-CYQVPSSPSAPR-RSTNQMTFHKIQPENLTMCENLGQGSFTKIYRGIKRDQEDE-ECHETEVLLKVMDGSHGNWSESFLEAASIMSQISHKHLVLLYGVSI-KESSIMVQEYVRFGALDIYLKKNqaGGKVTASWKLEVAKQLAYALNFLEDKKIVHGNISAKKVLLAREGDAASGSPPFIKLSDPGVSLAMLTKEMLIDRIPWVAPECISDPKNLKLESDKWSFGATMWEIFSGGTMPTSALEPLSKLQFYQNSLQLPAPKWMELATLITQCMDYQPGWRPSFRAIIRDLNSLITSDYELLSdlSPSELPA-KDGFWGYVTSPACQDPAIFEERHLKYMCVLGKGNFGSVELCRYDPLDDSTGELVAVKRLQQSSAEQLLDFEREIAILRSLHSDFIVKYRGVCYSLGRRSLRLVMEYLPKGCLREYLQKNQERLDHKRLLLYAWQICKGMEYLGSQRYVHRDLASRNILVENETHVKIGDFGLAKLLPQDKEYYVVREPGQSPVFWYAPESLSDNVFSRESDVWSFGVVLYELFTYSNRSQSPSEEFLRMMGLDKPMP-IICHLLELLKDERRLPAPPGCPAEVHGLMLSCWAFSQGKRPKFSELGPKLEALRD----
>UniRef100_UPI0011C38C81	586	0.566	7.562E-180	1	631	633	478	1104	1109
-PQPRDRSNLLIIRS-GCPRPPPSPAAP-HRSLTQMMFHKIDPQSLTWGESLAQGSFTRIYKGIRRDQ-EQDGAHQTPVVLKVMDSTHQNCAESFLEAASIMSQLSHKHLVLLHGVSL-GKDSIMVQEYVRYGPLDLYLKKkqGEGKVTTSWKLQVAKQLAYALNYLEDRKITHGNVSAKKVLLTREGD--SASPPFIKLNDPGVSVTVLAQDMLVERIPWVAPECLRDPQSLALPADKWSFGATLWEIFSGGNMPLSLLQPQEKLDFYRSQRQLPVPRWPELATLVAQCMDYEPGHRPCFRALLRDLNSLISSDYELLSDlSPPELRLRNCFWGYEPLAPSQGPQHFEERHLKYISLLGKGNFGSVELCRYDPLGDSTGELVAVKRLQQDSAQELRDFQREIQILHSLHHEFIVRYRGVCSSRGSRGLRLVMEYLPKGCLRDYLQKNRSRLDRDTLLLYAWQICKGMEYLGGQRCVHRDLASRNILVESQSHVKIGDFGLAKLLPQDKEYYVVREPGQSPIFWYAPESLADNVFSRASDIWSFGVLLYELFTYGSKSRSPSEEFLHMMGTEKPAQ-IICHLLELLRDNQRLPAPPGCPGEVYTLMLSCWAFTPGTRPTFGELLPKIEALRDHQS-
>UniRef100_UPI001CC70441	586	0.572	7.562E-180	0	632	633	475	1109	1110
PPRPKEKSNLIIVR-RDCNQLPPSPAlspaqawPQPQRQLSQMMFHKIPANSLEWHENLGHGSFTKIYRGSRLDKVD-GETHKVEVLLKVMDKTHQNCIESFLEAASIMSQVSHQHLVLLHGVCMV-EDSIMVQEFVRWGALDTHLRKCGPLVPASWKLQVAKQLSYALNYLEDKGIVHGNISSKKVLLAREGAG--GSPPFIKLSDPGVSPTVLTKEMLTDRIPWVAPECLWDAKLLSLESDRWSFGATLWEIFSGGTMPLSALEPAKKLQFYKEKQQLPALKWTELATLIGQCMEYNPYLRPSFRAIIRDLNSLITSDYELLSDlSPSAMAARDGLWSSTHLMAGQDPTLFEERHLKYISLLGKGNFGSVELCRYDPLGDNTGALVAVKQLQNSGPQQLRDFQREVQILKALHSDFIVKYRGVCYGPGRQSLRLVMEYLPNGCLRDYLQRHRAHLDPYFLLLYASQICKGMEYLGSQRYVHRDLANRNILVESESHVKIGDFGLAKLLPQDKEYYVVREPGQSPIFWYAPESLSDSIFSRESDVWSFGVVLYELYTFSDKAHSPSEEFFRMMASDRPMP-ILCHLLELLTEGKRLPIPPGCPGEVREIMRNCWAYNPKDRPSFCALGPRLDALWAGRRG
>UniRef100_A0A8C3PIC7	585	0.600	1.034E-179	15	628	633	523	1137	1145
---------------HGCPRPPGSPAAPR-RSLNQMMFHKIDPQSLTRGESLGQGSFTQIYKGIKKDQGEDG-HYQTEVVLKVMDGSHRNCSESFLEAASIMSQLSHKHLVLLHGVSLgKDSECIMVQEYVRYGPLDLYLKKNqgEGKVTTSWKLQVAKQLAYALNYLEDKKITHGNVSAKKVLLTREGDAASGSPPFIKLNDPGVSVSVLAKEMLVERIPWVAPECLSDPRSLALPADKWSFGATLWEIFSGGNMPLSLLEPQKKLDFYQSNLQLPAPKWTELATLIAQCMDYQPGRRPCFRALIRDLNSLITSDYELLSDlSPTEVTLRDSFWGYEPLALCRDPAHFEERHLKYISLLGKGNFGSVELCRYDPLGDSTGELVAVKKLQQDSAKELRDFQREIQILHSLQHDFIVRYRGVCYSRGRRGLRLVMEYLPNGCLRDYLQKNQPRLDHRTLLLYAWQICKGMEYLGSQRCVHRDLASRNILVESETHVKIGDFGLAKLLPQDKDYYVVREPGQSPVFWYAPESLADNIFSRASDIWSFGVLLYELFTYSNKSRSPSEEFLRMMGTEKMAQ-IICHLLELLKDNRRLPVPAGCPVEVYTLMLSCWTFAPAARPTFGELAPRIEALRD----
>UniRef100_A0A668S845	585	0.774	1.415E-179	5	598	633	427	1000	1039
-----EHSNLLVCRNNQGAEMPTSPTL-HNQNISQMVFHKIRKEDLIIKESLGQGTFTKIFCGVRKELGDYGEIHQMDVVVKILDKAHRSYSESFFEAASIMSQLSHKHLLLTYGVCVCGDENMMVQEYGKFGSLDTYLKKNKSCVNITWKLEVAKQLSWAMHYLEDKNVIHGNVCAKNVLLIREEDRKTGSLPFIKLSDPGISITVLPREVLVERIPWVPPECIENPQNLSLATDKWSFGTTLWEICSGGDKPLSTLDCSKKNLFYEDRHQLPAPKWTELANLINSCMDYEPLHRPSFRTIIRDLNSLFTPGRNMNGVN-------------------QDPSQFEERHLIFLKQLGKGNFGSVEMCRYDPLQDSTGEVVAVKKLQHSTAEHLRDFEREIEILKSLQHENIVKYKGVCYSAGRRNLRLIMEYLPYGSLRDYLIKHKDRFDSKKLLHYASQICKGMDYLGTKRYIHRDLATRNILVESEMRVKIGDFGLTKVLPQDKDYYTVREPGESPIFWYAPESLTESKFSVASDVWSFGVVLYELFTYSDKNCSPPVVFMNKMGNEKQGQMIVYHLIDLLRNGYRLPAPDMCPTQV----------------------------------
>UniRef100_A0A8B9LNG7	584	0.779	2.646E-179	45	628	633	386	960	974
---------------------------------------------LLQGENQGQGTFTKIFRGIRKELGDYGEMHQTDVIIKVLDKTHRNYSESFFEAASMMSQLSHRHLALTYGICVCD---IMVQEYVKFGSLDTYLKKNKNAVNILWKLEVAKQLAWAMLFLEEKNLAHGNVCAKNVLLIREEDRKAGNPPFIKLSDPGISITVLPKEILVERIPWVPPECIVDPKNLSLATDKWSFGTTLWEICSGGEKPLKHL-------FYENRHQLPVPKWTELANLINSCMDYEPAFRSSFRAVIRDLNSLSCPDYEmIMMESDLLPSRTGGLAFATGAFEDQEPVQFEERHLIFLQQLGKGNFGSVEMCRYDPLQDSTGEVVAVKKLQHSTTEHMRDFEREIEILKSLQHENIVKYKGVCYGAGRRNLRLVMEYLPYGSLRDYLNKNRDRIDHKKLVHYASQICKGMEYLANKRYIHRDLATRNILVESEFRVKIGDFGLTKVLPQDKEYYKVKEPGESPIFWYAPESLTESKFSVASDVWSFGVVLYELFTHSDKICSPPTVFMSMMGGDKQSQTIVYHLIELLKRGNRLPQPVGCPSEMYEIMQECWDNDPSFRPAFKELALRVDLFRD----
>UniRef100_A0A8C6W0N0	583	0.735	4.949E-179	5	632	633	430	1034	1035
-----DKTNLLVCRNNQVPEVALFP--LLHKHISHM------------NESLGRGTFTKIVRGVRKELGDYGEVHQIDVVIKILDKAHCSFSESFFEAASMMSQLSHKHLLLNYGVCVCGDENMMVQEYGKFGSLDIYLRKKKNSVNITWKLEVAKQLAWAMHYLEDKHLVHGNVCAKNVLLIREEDRRTGSLPFIKLSDPGIGIAVLPKEVLVERIPWVAPEFIENRNNLSLATDKWSFGTTLWEICSGGDKPLSTLDCSKKNLFYEDRHQLPAPKWTELANLINSCMDYEPLHRPSFRAIIRDLNSLFTPDYELLVESDMVPG-RIRELGFPWASVSQEPAQFEERHLIFLKQLGKGNFGSVEMCRYDPLQDSTGEVVAVKKLQHSTAEHLRDFEREIEILKSLHHENIVKYKGVCYSAGRRNLRLIMEYLPFGSLRDYLIKHKDHIDSQKLLHYALQICKGMDYLGTKRYIHRDLATRNILVESEMRVKIGDFGLTKVLPQGKEYYTVSEPGESPIFWYAPESLTESKFSVASDIWSFGVVLYELFTYSEKSC--------KYLRICQGQMIVYHLIDLLKSGYRLPEPDGCPKEIYRVMLECWGSDLMQRPTFKVLIQRVESVRDSEGG
>UniRef100_UPI00051C431C	583	0.590	4.949E-179	5	628	633	420	1036	1044
-----EKSNLLIVRS-GCPRAPCSPTALR-RSLNQMMFHKIDPQSLTRGESLGQGSFTQIYKGVKRD-REEDGFYQTEVVLKVMDSSHR-----YWEPASIMSQLSHKHLVLLHGVSL-GKDSIMVQEYVRHGPLDLYLKKNqgEGKVTTSWKMQVAKQLAYALNYLEDKKITHGNVSAKKVLLTREGDTASGSPPFIKLNDPGVSVTILAKEMLVERIPWVAPECLSEPKSLSLPADKWSFGATLWEIFSGGNMPVSLLEPQKKLEFYQNSLQLPAPKWTELATLITQCMDYQPHRRPCFRALIRDLNSLITSDYELLSDLSPTDvALWDSFWGYEPLAVSQDPTQFEERHLKYISLLGKGNFGSVELCRYDPLGDSTGELVAVKKLQQDSAKELRDFKREIQILHSLQHEFIVQYRGVCYSRGRRGLRLVMEYLPNGCLRDYLQKNQPRLDHRSLLLYAWQICKGMEYLGAQRCVHRDLASRNILVESETHVKIGDFGLAKLLPQDKDYYVVREPGQSPVFWYAPESLADNIFSRASDIWSFGVLLYELFTYSNKNKSPSEEFLRMMGTEK-ATQIVCHLLELLKDNRRLPAPAGCPVEVYTLMLSCWTFTPNTRPTFGELAPKLEALRD----
>UniRef100_A0A8C2D9E1	583	0.695	6.768E-179	5	628	633	54	654	659
-----DKSNLLVCRSSQTSEACLSPS--EFKHVNQMIFHKIHKEDLETRESLGQGTFTQVFRGVRRELSDYGEIHKMDVVLKVLDKTHRNYTESFFESASMMSQLSHKHLLLNYGVCVCADE------------------QNKYCRNLSKKKSKSKNVI--VIYWEEKNLIHGNVCARNVLVTREEDRKTGMSPFIKLSDPGISITVQPRELLVDRIPWVPPECVKDSKSLSLAADKWSFGTTLWEIYCSGEHPLAAYDGSKKLLFYEDKHQLPAPKWTELASVITSCMEYEPPLRPSFRAVIRDLNSLFTPDYELLAESDTVP-SRQRALGLAGAFERQEPTQFEARHLIFLQLLGKGNFGSVEKCRYDPLQDNTGEVVAVKKLQHSTAEHLRDFEREIEILRSLQHENIVRYKGVCYSAGRRNLRLVMEFLPFGSLRDYLSKNKERFDHMKLLLYASQICKGMDYLASRRYVHRDLATRNVLVESEFRVKIGDFGLTKVLPQDKEYYTVREPGESPIFWYAPESLTESKFSVASDVWSFGVVLYELFTYSDKSCSPPAVFMEQMGEDKQGQMIVYHLIDLLKRGYRLPAPDGCPAEVKSLMKECWEAEPGDRPSFRDLGERVDSIQD----
>UniRef100_UPI00223D31E5	582	0.632	1.266E-178	1	627	633	471	1095	1100
-PRAKEKSNLIIIRGNWSSDLLVSPVMQR-RNVNQMMFHKVKKEELIWGESLGQGSFTKIFKGTREGNADN-DFYQMEVLLKVLDSSHRNYSESFFEAASIMSQVSHKHLILVYGICAINKENIMVQEYVKHGALDIYLKKNKNnsCVNISWKLEVAKQLAYAMNFLEDKHIIHGNVCAKNVLLTREGDTMARCPPFIKLSDPGISVTILPNEVRIDRIPWLAPEYIGETTHLVPELDKWSFGTTLWEIFSGGDLPLNSMEPMQKLQFYEDHLQLPAPRWTELASLINQCMNYQPELRPSFRATIRELNRLNTSDYERLCDLSPSNLPNTNDFWHCVAMRKQEDANFEERHLKFISMLGKGNFGSVELCRYDPLGDNTGDLVAVKKLQHTTREHLRDFEREIAVVKNLHSEHIVKYKGVCYSVGRRNLRLIMEYLPHGSLRDYLQKNRHRLDHKKLLLYASQICKGMEYLGSKRYVHRDLATRNILVESDTCVKIGDFGLTKILPGDKDYYKVLEAGESPIFWYAIESLSESKFSRESDVWSFGVVLYELFTYGDHSRSPPTEFQRMIGSDKQGHMVFQML--EVLKTSRLPAPQDCPREIYNVMLKCWSHNPAQRLTFVELLNKMEEMQ-----
>UniRef100_A0A7L4HAW9	582	0.564	1.266E-178	0	629	633	479	1138	1145
PPLPKEKSNLLIVRS-GCPQPPSSPAAXSSPaaprrSLSQMMFHKIDPQSLTrvrggrvpagwgtgavtprdsvplsrQGESLGQGSFTRIYRGVRRDQ-EEDGYHQTEVVLKVMDGSHRNCSESFLEAASIMSQLSHKHLVLLHGVSL-GKDSIMVQEYVRHGPLDLYLKKNqgEGTVTTSWKLQVAKQLAYALNYLEDKKITHGNVSAKKVLLAREGDVASGSPPFIKLSDPGVSVTVLAKEMLVERIPWVAPECLSDPKSLALPADKWGFGATLWEIFSGGNMPVSLLEPEKKLDFYRSSLQLPTPRWTELATLVAQCMAYEPRRRPCFRALIRDLNSLITSDYELLSDLSPADvTLRDSFWGYEPPAMCQDPTHFEERHLKYISLLGKGNFGSVELCRYDPLGDSTGELVAVKKLQQDSAKEARDFEREIQILHSLHHDFIVRYRGMCYSRGRRGLRLVMEYLPNGCLRDYLQQNQPRLDHGALLLYAWQICKGMEYLGAQRCVHRDLASRNILVESETHVKIGDFGLAKLLPQDKDYYVVREPGQSPVFWYAPESLADNVFSRASDIWSFGVLLYELFTYSNKSKSPSEEFLRMMGTEKAAQ-IICHLLELLKDDRRLPAPAGCPAEVYALMLSCWSFTPSARPTFGELAPKIEALRDH---
>UniRef100_UPI001402333F	582	0.581	1.266E-178	0	629	633	540	1167	1172
PPRPKEKSNLLIVRSNDASEMPSSPTMQRSVG--RMQFNRVRSENLEQERHIGSGTLTDLYVGVHKEMSDYGELRRVDVILKVLSSQHRNCSESFLEAASMMSQLSHKHLVHMHGVCVRGDEHVMVLEKVRFGSLDTYLQRHRQSaLALSWRLQVAKQLACAMSFLEDKGMVHGNVCSKNVLLTREGNARDHTQPFIKLSDPGVSITALSQEDREERIPFLPPECLEDPRRLSLLADKWGYGATLWEICMQGERPLHNLTREEKVNFYARRQQLGKLSWPELAELISRCMNYDPEMRPSFRAVVRELNSLINSGYEVLPLQDDRKPEE-PVIPYPAWTGLQDQNTFEDRYLKFIRILGAGNFGTVELCRYDRLGDDTGDTVAVKKLQGNPEQSNADFEKEIEILKSLHHENIVKYLGVCRGTGGRSLKLVMEYLPFGCLRDYLLHYREKTDQKCLLMFASQIAKGMDYLTTRRCVHRDLATRNILVQSHTQVKIGDFGLAKVIPQGKEYYKVQQPGESPIFWYALESLIESKFLAASDVWSFGVVLYELFTYSDKNKSPPQEFMRMMGGAKQGQMAVVLLIELLKNGQRLPRPAECPEEVYRIMLDCWHTEPPQRPGFRDLLLRIDSIRDN---
>UniRef100_UPI000395C2C9	580	0.573	8.283E-178	1	628	633	476	1094	1102
-PRPKDLSNLLIVRS-GVPRPPGSPRQRRPQ---QMSFHKIHPHSLTRGESLGQGSFTRIYRGVRREQDGEDGPRQSPVVLKVMDGGHRNCLESFLEAASTMSQLSHRHLVLLHGVSL-GKDCVMVQEHVPHGPLDLYLRQRRGAVATGWKLAVAKQLAYALNYLEDKKIPHGNVSAKKVLLAREGDTAGGSPPFIKLNDPGVSVTVLARDTLLERIPWVAPECVSEPGSLGLPADKWGFGATLWEIFSGGNMPLSLLEPQRKLEFYRSRQQLPAPKWPELAALVAQSMEYEPQRRPCFRALIRDLNGLISSDYELLSDPSPTDaALRDGFWGCDS----LDPERFQERHLKYISLLGKGNFGSVELCRYDPLGDSTGELVAVKRLQQDSAKEIRDFEREIQILHSLQHEFIVRYRGVCYSRGTRGLRLVMEFLPKGCLRDFLQQNQPRLEHGTLLLYAWQICKGMEYLGARRCVHRDLASRNILVESDSHVKIGDFGLAKLLPQDKDYYVVREPGQSPVFWYAPESLADNVFSCASDAWSFGVLLYELFTYSSKSRSPSEEFLRMLGSGRPAQ-IVCHLLELLKDNRRLPAPSGCPSEVYALMLSCWAFSPGSRPTFGELSPKIEELRE----
>UniRef100_A0A8B9VHF8	579	0.596	1.133E-177	0	628	633	475	1107	1116
PPLPKGDGAGAAVRWRGgpgvtCPRPPSSPSAPR-RSPNQMTFHKIDPESLTRGESLAQGSFTHIYKGVKQDQ-KEDEFYQTEVVLKVMDSSHRNCSESFLEAASIMSQLSHKHLVLLHGVSL-GKESIMVQEYVRHGPLDLYLKKNhgESKVTTSWKLQVAKQLAYALNYLEDKRITHGNVSAKKVLLTREGDVASGSPPFIKLNDPGVSVTVLAKDLLVERIPWVAPECLSDPKGLALPADKWGFGATLWEIFSGGNMPVSLLEPQKKLHFYQSRLQLPAPKWTELATLIAQCMDYEPRARPCFRALIRDLNSLITSDYELLSDPSPADvTLRDSFWGYEHVAVGQDPTLFEERHLKYISLLGKGNFGSVELCRYDPLGDSTGELVAVKKLQQDSAKELQDFEREIQILHSLQHDFIVKYRGVCYSRGRRGLRLVMEYLPNGCLRDYLQKNQHRLEHRSLLLYAWQICKGMEYLGAQRCVHRDLATRNILVESETHVKIGDFGLAKLLPQDKEYYVVQEPGQSPVFWYAPESLADNVFSRASDIWSFGVLLYELFTYSNKSRSPSEEFLRMMGTEKAVQ-IICHLLELLKDNRRLPAPAGCPVEVYALMLSCWAFYPGTRPTFSELAPKIEALRD----
>UniRef100_A0A8C9YKF4	579	0.743	1.549E-177	20	628	633	386	971	976
--------------------PPKSKVQQSPVKGHSWSSF--------QMESLGQGTFTKIFKGVRKELGDYGLVHQTEVVMKVLDEAHRNYSESFFEAASMMSQLSHKHLILNYGVCVCGEENIMVQEHVKFGSLDTYLKKNKNSINILWKLEVAKQLAWAMNFLVGIC---------------RTTGGLGTPPFIKLSDPGISITVLPKEILIERIPWVSPECVEDPANLSMAADKWSFGTTLWEICSGGEKPLATLDNSKKTLFYDDHHQLPAPKWTELANLITSCMDYEPTFRPTFRAVIRDLHSLFTPDYELIVDSDILPNRTVGSGWSTGGFEIQEPAQFEERHLIFLQQLGKGNFGSVEMCRYDPLQDNTGEVVAVKKLQHSTAEHIRDFEREIEILKSLQHENIVKYKGVCYSAGRRNLCLIMEYLPFGSLRDYLMKNKERIDHKKLAHYMSQICKGMEYLSSKRYIHRDLATRNILVESELRVKIGDFGLTKVLPQDKEYYMVKEPGESPIFWYAPESLTESKFSVASDVWSFGVVLYELFTHSDKNSSPPAVFMSMMGNDKQGQLIVYHLIELLKSGSRLPQPLGCPTEIHEIMEECWDNDPGLRPSFKELALRIDLFRD----
>UniRef100_A0A8C2WIF8	578	0.765	2.119E-177	0	598	633	389	951	973
PPKSKEKSCLLVCRSNKGSEVPLSPSLHRH-NISQMVFHKIRKEDLEFvslMESLGQGTFTKIFKGVRKELGDYGLVHQTEVVMKVLDQAHRNYSESFFEAASMMSQLSHKHLILNYGVCVCGEENIMVQEYVKFGSLDTYLKKNKNSINLLWKLEVAKQLAWAMNFLEEKHLVHGNVCAKNILLIREEDRRAGNPPFIKLSDPGIGITVLPKE---SEIPWISPECVEDPANPSLAADKWSFGTTLWEICSGGEKPLKSL-------FYEDHHQLPAPKWTELANLITSCMDYEPSFRPTFRAVIRDLHSLFT----------------------------QEPAQFEERHLIFLQQLGKGNFGSVEMCRYDPLTDNTGEVVAVKKLQHSTAEHIRDFEREIEILKSLQHENIVKYKGVCYSAGRRNLRLVMEYLPFGSLRDYLIKNKERTDHKKLVHYTSQICKGMEYLSSKRYIHRDLATRNILVESELRVKIGDFGLTKVLPQDKEYYMVKEPGESPIFWYAPESLTESKFSVASDVWSFGVVLYELFTYSDKNSSPPAVFMSMMGNDKQGQLIVYHLIELLKSGSRLPQPLGCPTEV----------------------------------
>UniRef100_A0A6Q2XZE1	578	0.764	2.119E-177	0	598	633	395	981	1010
PPKPKDKSSLLVCRSNKGPSVPPSPTLQRH-NVSQMVFHKIRREDLEYTESHGQGTFTKIFKGVRKELGDYGEMHQTEVIVKVLDKAHRNYSESFFEAASMMSQLSHKHLVLNYGVCVCREENIMVQEYVKFGSLDTYLKKKKNSVNILWKLEVAKQLAWAMNFLEEKNLVHGNVCAKNVLLIREEDRITGNPPFIKLSDPGVSITVLPKDILVERIPWVSPECIEDLASLSLAADKWSFGTTLWEICSGGEKPLATLDSSTKNLFYKDRHQLPAPRWTELANLITSCMDYEPTFRPSFRTVIRDLDGLFTPEL-----VEQPPCFSYLCLTFCFTFFN----EIPTALEQISQK--NGNFGSVEMCRYDPLQDNTGEVVAVKKLQHSTAEHMRDFEREIEILKSLQHENIVKYKGVCYSAGRRNLRLIMEYLPFGSLRDYLIQNKERIDHKKLVHYTSQICKGMEYLAVKRYVHRDLATRNVLVESELRVKIGDFGLTKVLPQDKDYYMVKEPGESPIFWYAPESLSESKFSVASDVWSFGVVLYELFTHSDKNCSPPAMFMGMMGNDKQGQLIVYHLIELLKSGSRLPRPVGCPMEV----------------------------------
>UniRef100_UPI000333A82B	578	0.569	2.898E-177	0	628	633	475	1099	1104
PPRPKEKSNLIVVRGGCSLPTSPPIQPQAQCQLSQMMFHKIPSDSLEWHENLGHGSFTKIYRGHRQEAVD-GEVRETEVLLKVMDAKHKNCMESFLEAASLMSQVSYPHLVLLYGVCMAGD-SIMVQEFVHLGALDTYLRKRGHLVPASWKLQVVKQLAYALNYLEDKGLPHGNVSARKVLLAREG--ADGSPPFIKLSDPGVSPTVLSLEMLTDRIPWVAPECLQEAWTLGLEADKWGFGATVWEVFSGVPVPISTLEPAKKLQFYEDRRQLPAPKWTELALLIQQCMAYEPGHRPSFRAVIRDLNSLITSDYELLSDPSPSAlAPREGLWSGAQLYAYQDPTIFEERHLKYISQLGKGNFGSVELCRYDPLGDNTGALVAVKQLQHSGPDQQKDFQREIQILKALHSDFIVKYRGVSYGPGRQSLRLVMEYLPSGCLREYLQRYRARLDAGRLLLYASQICKGMEYLGSRRCVHRDLAARNILVESEAHVKIADFGLAKLLPLDKDYYVVREPGQSPIFWYAPESLADNVFSRQSDVWSFGVVLYELFTYSDRSCSPSVEFLRMMGCEPQAPVLCC-LLELLAEGQRLPAPAGCPTEVHELMKLCWAPSPQDRPSFSTLGPQLDALWS----
>UniRef100_A0A8J6DQL5	577	0.568	7.411E-177	1	632	633	548	1175	1176
-PRPKEKSNLIVVRRDCSLPTSSPVQPQSQCQLSQMTFHKIPTDSLEWHENLGHGSFTKIYRGCRHENVD-GEVRETEVLLKVMDAKHKNCMESFLEAASLMSQVSYPHLVLLHGVCMAGD-SIMVQEFVHLGALDTYLRKCGHLVPASWKLQVTKQLAYALNYLEDKGLPHGNVSARKVLLAREGG--DGSPPFIKLSDPGVSPTVLSLEMLTDRIPWVAPECLQEACTLGLEADKWGFGATVWEVFSGVPMPISTLDPAKKLQFYEGHQQLPAPKWTELALLIQQCMAYEPDLRPSFRAVIRDLNSLITSDYELLSDPTPGTvAPRDGLWNGTQFYACQDPTIFEERHLKYISQLGKGNFGSVELCRYDPLGDNTGALVAVKQLQHSGPEQQRDFQREIQILKALHSDFIVKYRGVSYGPGRQSLRLVMEYLPSGCLRDFLQRHRARLDAGRLLLYALQICKGMQYLGSCRCVHRDLAARNILVESETHVKIADFGLAKLLPVDKDYYVVREPGQSPIFWYAPESLSDNIFSRQSDVWSFGVVLYELFTYSDKSCSPSAEFLRMMGCDRDVP-ALCRLLELLAEGQRLPAPPTCPAEVHELMKWCWAPSPQDRPSFSTLGPRLEALWSGNQG
>UniRef100_A0A8B7ABW3	576	0.572	1.014E-176	0	632	633	475	1103	1104
PPRPKEKSNLIVVRGGCSLPTSGPIQPQSQCQLSQMTFHKIPSDSLEWHENLGHGSFTKIYRGHRHEAVD-GEVWETEVLLKVLDAKHKNCMESFLEAASLMSQVSYQHLVLLYGVCMAGD-SIMVQEFVHLGALDTYLRKRGHLVPASWKLQVVKQLAYALNYLEDKGLPHGNVSARKVLLAREGAE--GSPPFIKLSDPGVSPTVLSLEMLTDRIPWVAPECLQEAQTLGLEADKWGFGATVWEVFSGVPMPISALDPAQKLQFYEDQQQLPAPKWMELALLIQQCMAYEPSHRPSFRAVIRDLNSLITSDYELLSDPTPSAlAPRDGLWNSAQLYVCQDPTIFEERHLKYISQLGKGNFGSVELCRYDPLGDNTGALVAVKQLQHSGPDQQRDFQREIQILKALHSDFIVKYRGVSYGPGRQSLRLVMEYLPSGCLRDYLQRYRARLDASRLLLYASQICKGMEYLGSRRCVHRDLAARNILVESEAHVKIADFGLAKLLPLDKEYYVVREPGQSPIFWYAPESLSDNVFSRQSDIWSFGVLLYELFTYSERSCSPSAEFLRMMGYEREAPVLCC-LLELLAAGQRLPAPAGCPAQVYELMKLCWAPSPQDRPPFSTLGSQLDSLWSASRG
>UniRef100_A0A8C3X3Q9	576	0.568	1.386E-176	1	632	633	476	1103	1104
-PRPKEKSNLIVVRRGCSPPASSPVQPQSQCQLSQMTFHKIPADSLEWHENLGHGSFTKIYRGCRHEAVD-GEARETEVLLKVMDAKHKNCMESFLEAASLMSQVSYQHLVLLHGVCMAGD-SIMVQEFVRLGALDTYLRKCGHLVPASWKLQVIKQLAYALNYLEDKGLPHGNVSARKVLLAREG--ADGNPPFIKLSDPGVSPTVLNLEMLTDRIPWLAPECLQEARTLGLEADKWGFGATVWEVFSGVTMPISTLDPAKKLQFYQERQQLPAPKWMELALLIQQCMAYEPGQRPSFRAVIRDLNSLITSDYELLSDPTPGAlAPRDGLWNGAQLYACQDPTIFEERHLKYISQLGKGNFGSVELCRYDPLGDNTGALVAVKQLQHSGPEQQRDFQREIQILKALHSDFIVKYRGVSYGPGRQSLRLVMEYLPSGCLRDFLQRHRARLDAGRLLLYASQICKGMEYLGSRRCVHRDLAARNILVESETHVKIADFGLAKLLPLDKDYYVVREPGQSPIFWYAPESLSDNIFSRQSDVWSFGVVLYELFTYSDKSCSPSAEFLRMMGCERDVP-ALCRLLELLAEGQRLPAPPACPSEVHELMKLCWAPSPQDRPSFSALGPQLDALWSGGRG
>UniRef100_UPI00141A11A4	576	0.578	1.386E-176	0	628	633	481	1114	1122
PPQPKEKSNLLIVRGGTSHQLPRSPAASR-RAVSQMMFPKIQAENLVQCENLGQGTFTRIYRGFKRDPKesreeeeeeeDDSRGRQMEVAMKVLDVAHCSWAEPFLEAASMLGQLSHKHLVLLHGVCV-GEESVMVQEYVRCGALDSYLRRNqaSGKVTATWKLHVAKQLAYALNFLEDKAMVHGNLSAKKVLLAREGDAASGCLPFVKLSDPGVSAAVLPKDLLTHRIPWVAPECLEDPKNLAPESDKWGFGATLWEIFNGGNMPMRLMEPERKLKFYQDRQQLPALKWAELANLVAPCLDYDPRKRPSFRSILRDLNEIITSDYELLS--DLPTDSTPG--GYVDVSLWQDPTLFEERHLKYISVLGKGNFGSVELCRYDPLDDSTGELVAVKRLQQSTSEHRADFEREIAILRSLHHDFVVAYRGVCCNRGRNSLRLVMEYLPNGCLRNYLQKNGERLDLRKLLLYAWQVCKGMDYLGSQRYIHRDLATRNILVENENHVKIGDFGLAKILPQDKEYYVVREPGQSPIFWYAPESLSDNVFSQESDVWSFGVVLYELFTYGSKSCSPSEEFLRMLGHS-NPPMIVCQLLELLKQSKRLPSPPNCPAEVYALMQSCWSFSPAQRPPFCKLAPQIEALRS----
>UniRef100_A0A7K8K487	576	0.572	1.386E-176	0	631	633	478	1131	1136
PPLPKEKSNLLIMRS-GCPQPPNSPTAPR-RSLNQMTFHKIDPQSLTRGESLGQGSFTLIYKGVKRDQ-EEDGYYQTEVVLKVMDGSQRNCSESFLEAASIMSQLSHKHLVLLHGVSL-GKDSVMVQEYVRYGPLDLYLKKNqgEGKVTTSWKLQVAKQLAYALNYLEDKKITHGNVSAKKVLLTREGHAASGSPPFIKLNDPGVSVTVLAKEMLVERIPWVAPECVNDPKSLALPADKWSFGATLWEIFSGGNMPVSLLEPQKKLDFYQNSLQLPAPKWTELAALIAQCMDYRPHCRPCFRALIRDLNNLITsgesrdsvegpgcrpspcphrpppPDYELLLDLSPADMMLQDSfWGYEPLAMCQDPTYFEERHLKYISLLGKGNFGSVELCRYDPLGDSTGELVAVKKLQQHSAKELQDFEREIQILHSLQHDFIVQYRGVCYSRGRRGLRLVMEYLPNGCLRDYLQKNEPRLDHRTLLLYAWQIGKGMEYLGAQRCVHRDLASRNILVESETHVKIGDFGLAKLLPQDKDYYVVREPGQSPIFWYAPESLADNVFSRASDIWSFGVLLYELFTYGSKSKSPSEEFLRMMGTEKTVQ-IICHLLQLLKDNRRLPAAAGCPMEVYTLMLSCWAFAPGARPTFGELVPKIEALRDVWS-
>UniRef100_A0A7L4FE97	576	0.595	1.386E-176	16	628	633	524	1135	1143
----------------GCPRPPGSPAAPR-RSLNQMMFHKIDPQSLTRGESLGQGSFTHIYKGIKLDQ-EEDGCHQTEVVLKVMDGSHRNCAESFLEAASIMSQLSHKHLVLLHGVSL-GKDSIMVQEYVRYGPLDIYLRKNRgeGKVTTSWKLQVAKQLAYALNYLEDKRITHGNVSAKKVLLTREGDVASGSPPFIKLNDPGVSVTVLAKDMLVERIPWVAPECLSDAKSLALPADKWSFGATLWEIFSGGNMPVSLLEPQKKLDFYQNSLQLPAPKWTELATLITQCMDYQPGRRPGIRALIRDLNSLITSDYELLSDLSPSDvTLRDSFWGYEPLAMCQDPTHFEERHLKYISLLGKGNFGSVELCRYDPLGDSTGELVAVKKLQQDSAKELRDFEREIQILHSLQHEFIVRYRGVCYSRGRRGLRLVMEYLPNGCLREYLQKNQPRLDHRTLLLYAWQICKGMEYLGAQRCVHRDLASRNILVESETHVKIGDFGLAKLLPQDKDYYVVREPGQSPVFWYAPESLADNIFSRASDIWSFGVLLYELFTYSNKSKSPSEEFLRMMGTEKPAQ-IICHLLELLKENRRLPAPHGCPAEVYALMLSCWAFAPGTRPTFGELVPRIEALRD----
>UniRef100_A0A7J7UA08	575	0.565	3.545E-176	0	632	633	475	1103	1104
PPRPKEKSNLIVVR-RGCSPPTSSPVQPHgGCQLSQMTFHKIAADSLEWRENLGHGSFTRIYRGCRHETVD-GEPRETEVLLKVLDGKHKHCMESFLEAASLMSQVSYQHLVLLHGVCMAGD-SVMVQEFVHLGALDTYLRKCGHLVPASWKLQVVKQLAYALNYLEDKGLPHGNVSARKVLLAREGT--DGSPPFIKLSDPGVSPTVLSLEMLTDRIPWVAPECLQEGRTLGLEADKWGFGATVWEVFSGVTMPISTLEPAKKLQFYEERQQLPAPKWMELALLIQQCMAYEPDHRPSFRAVIRDLNSLITSDYELLSDPTPGAlAPHDGLWNGAQLYACQDPTIFEERHLKYIAQLGKGNFGSVELCRYDPLGDNTGALVAVKQLQHSGPDQQRDFQREIQILKALHSDFIVKYRGVSYGPGRQSLRLVMEYLPSGCLRDFLQRHRARLDAGRLLLYASQICKGMEYLGSRRCVHRDLAARNILVESETHVKIADFGLAKLLPLDKDYYVVREPGQSPIFWYAPESLSDNIFSRQSDVWSFGVVLYELFTYSDKSRSPSAEFLRMMGCERDVP-ALCRLLDLLAEGQRLPAPPACPAEVHELMKLCWAPSPQDRPSFSTLGPQLEALWSASRG
>UniRef100_UPI0022344657	574	0.555	4.848E-176	1	628	633	450	1075	1083
-PQPKELTNLIVVRSNCSLEAPASPSLP-CRQPINVQFQMVKKEDLRWGENLGQGSFTKIFQGCKMDNRD-GEVHETEVLLKVLDTPHKSCWESFFEAASVMSQLSHKHLILVYGICIHGSENVMVQEYVKYGALDLFLKRNRSTVQVRWKLDVARQLACALNYLEDKKIVHGNIRAKNLLLSREGDATTGSPPFIKLSDPGISVGVLTREVVWDRIPWVAPELVECPALPVLESDKWSFGATLWEIFNSGEVPLLGRDLESKQRFYKDQMQLPAPRWTELANLITRCMQYQPSLRPSFRAIIRQLNNLFTSDYELLLEQQYCPQQEDTYWRYVNLSDSRDPLLYEERHFRYIYLLGKGNFGSVELCRYDPLGDNTGELVAVKRLQQSKNEHLGQFEKEIGIMRSLHNEHIVKYKGVCYSMGRQNVKLVMEYLPYGSLPGYLDKNKEWVNSKRLLLYALQICKGMEYLQTMRYVHRDLAARNVLVASDTLVKIADFGLTKVLPIDKDYYRVQHPGESPIFWYSPESIAECRFSPKSDVWSFGIVLHELFSFCERRRSPKQLYLQQIGSDRVGFIISVHLLQLFESNWRLPAPSLHLPEVYSLMRRCWSQKPEDRPSFAQLHQEIMLLRD----
>UniRef100_A0A7K7BDU9	574	0.569	6.630E-176	0	628	633	478	1148	1156
PPQPKERSNLLIVRS-GCPRLPGSPPAPR-RGLPHMTFHKISPESLVRGESLGQGSFTHIYKGVKRDQ-KEDEYYQTEVVLKVMDSSHHNCSESFLEAASIMSQLSHKHLVLLHGVSL-GKDSIMVQEYVRYGPLDLYLKKNqgDGKVTTSWKLQVAKQLAHALNYLEDKKVTHGNVSAKKVLLTREGDAATGSPPFIKLNDPGVSVTVLAKEMLVERIPWVAPECVSDPQSLALPADKWSFGATLWEIFSGGNMPVSLLEPQEKLRFYESGHQLPAPKWTELATLIAQCMAYEPRHRPCFRAVIRDLNSLITsgeprawgagsppaspphlsppPDYELLS--DLAPgdvTLRDSFWGYEHVAVHHDPTLFEERHLKYISLLGKGNFGSVELCRYDPLGDSTGELVAVKKLQQDSAKELRDFEREIHILHSLQHDFIVKYRGVCYSRGRRGLRLVMEYLPNGCLRDYLQKNQHRLEHRTLLLYAWQICKGMEYLGAQRCVHRDLANRNILVESESHVKIGDFGLAKLLPQDKDYYVVQEPGQSPVFWYAPESLADNVFSRASDIWSFGVLLYELFTYSNKSKSPSEEFLRMMGTNKAAQ-IVCTLLELLKENRRLPAPAGCPvevsgagraggparrrgahrprPQVYALMLSCWALAPGARPTFGELAPRIEALRD----
>UniRef100_A0A8C7SPG4	574	0.709	9.066E-176	0	632	633	486	1099	1100
PPKDKDKSNLLVCRGNQGAEVPLSPSLHR--HISQMVFHKIRKEDL--KDSLGQGTFTKIFCGVRKELGDYGEIHQMDVIVKILDKAHRNYSESFFEAASMMSQLSHKHMLLNYGVCVCGEENMMVQEYVKLGSLDTYLKKNKSSVNITWKLEVAKQLAWAMHYLEDKNLIHGNVCAKNVLLIREEDKKTGNPPFIKLSDPGISITVLPKDVLVERIPWVPPECIEVPRHLTLATDKWAFGTTLWEICSGGDKPLSTLDCSKV----KTGGSVVVGQFILITAII--------NSSFSLKVIVVCIAHCKL--HPNIKVSDMVPNRTRG-FGFPGTFENQEPALFEERHLIFLKQLGKGNFGSVEMCRYDPLLDNTGEVVAVKKLQHSTAEHLRDFEREIEILKSLQHDNIVKYKGVCYSAGRRNLHLIMEYLPYGSLRDYLVKNKDRFDYKKLLLYASQICKGMDYLATKRYIHRDLATRNILVESELRVKIGDFGLTKVLPQDKDYYTVREPGESPIFWYAPESLTESKFSVGSDVWSFGVVLYELYTHSDKDCSPPAVFMDKMGRDKQGQMIVYHLIDLLKRGYRLPAPQGCPEEIHNMMTECWNGDPGLRPTFKKLAQSVDTFRDSEEG
>UniRef100_UPI001E1B20B1	574	0.559	9.066E-176	1	632	633	491	1118	1119
-PRPKEKSNLIVIR-RGCSQAPMSPGqAQPHRTLSQMTFHKIPADTLERHENLGHGSFTKIYRGHRHEAVD-GETRNTEVLLKVMDSKHRNCMESFLEAASLMSQVSHPHLVLLHGVC-MADDSTMVQEFVHLGAIDTYLRKRGHLVPASWRLQVVKQLASALNYLEDKGLPHGNVSARKVLLAREG--ADGTPPFIKLSDPGVSPTVLSLEMLADRIPWVAPECLRGSQMLGLEADKWGFGATVWEVFSGVPIPISSLEPAKKLQFYEDRQQLPAPKWTELALLIGQCMAYEPSQRPSFRAILRDLNSLITSDYELlsdLTPGDLAP--REGLWGGTQLYACQDPTIFEERHLKYIAQLGKGNFGSVELCRYDPLGDNTGALVAVKQLQNSGPDQQRDFQREIHILKALRSDFIVKYRGVSYGPGRQSLRLVMEFVPGGCLRDFLQRHRGRLGASRLLLFAWQICKGMEYLGARRCVHRDLAARNILVESDAHVRIADFGLAKLLPLGKDYYVVHQPGQSPVFWYAPESLADNVFSCQSDVWSFGVVLYELFTYCDKSCSPSAEFMRLMGAEREGP-VLCRLLELLAEGRRLPVPPACPREVQELMKLCWAPSPQERPSFSALSPQLDVLWQGSPG
>UniRef100_A0A250YM00	573	0.562	1.240E-175	1	632	633	477	1105	1106
-PRPKEKSNLTVVR-QGYSPSPNS-TLQPQCKLSQMTFHKIPADSLQWHENLGHGSFTKIYRGHRHEGVD-GEARETEVLLKVMDATHRHCMESFLEAASLMSQVSHPHLVLLYGVCMAGD-STMVQEFVPLGAVDTYLRKRGPLVPASWKLQVIKQLAYALNYLEDKGLPHGNVSARKVLLAREGT--DGSPPFIKLSDPGVSPTVLSLEMLTDRIPWVAPECLQCLGDiqtLGLEADKWGFGATAWEVFSGAPMPVSSLDPAQKLKFYEERQRLPAPKWTELAQLVQQCMAYDPGRRPSFRAIVRDLNSLITSDYELLSDPAPGTlAPRDGLWSSAQLYSCQDPTIFEERHLKYISQLGKGNFGTVELCRYDPLGDNTGALVAVKQLQHSGPDQQRDFQREVQILKALHSDFIVKYRGVSYGPGRQSLRLVMEYLPSGCLRDFLQRHRARLDTGRLLLYATQICKGMEYLGSRRCVHRDLAARNILVESEAHVKIADFGLAKLLPLDKDYYVVREPGQSPIFWFAPESLADSVFSRQSDVWSFGVLLYELFTYGDKARSPSAEFLRMMGGDRDAP-NLCRLLELLAEGRRLPAPPTCPAEVQELMRLCWAPTPQDRPSFGALGPRLEALWSASRG
>UniRef100_A0A2Y9DZP7	573	0.570	1.240E-175	0	632	633	477	1105	1106
PPRSKEKSNLIVVRGGCSPPTSSPIQPQSQCQLSQMTFHKIPSDSLEWHENLGHGSFTKIYRGGRREAVD-GEIWETEVLLKVMDAKHKNCMESFLEAASLMSQVSYQHLVLLHGVCMAGD-SIMVQEFVHLGALDTYLRKRGHLVPASWKLQVVKQLAYALNYLEDKGLPHGNVSARKVLLAREG--ADGNPPFIKLSDPGVSPTVLSLEMLTDRIPWVAPECLQDARTLGLEADKWGFGATVWEVFNGVPMPISALDPAKKLQFYQDRQQLPVPKWTELALLIQQCMAYEPRHRPSFRAVIRDLNSLITSDYELLSDPTPGAlAPRDGLWNGTQLYACQDPTIFEERHLKYISQLGKGNFGSVELCRYDPLGDNTGALVAVKQLQHSGPDQQRDFQREIQILKALHSDFIVKYRGVSYGPGRQSLRLVMEYLPSGCLRDYLQRYRTRLDSSRLLLYASQICKGMEYLGSRRCVHRDLAARNILVESEAHVKIADFGLAKLLPLDKEYYVVREPGQSPIFWYAPESLSDNVFSRQSDVWSFGVVLYELFTYSDRSCSPSAEFLRMMGCEREAP-VLFCLLELLAEGQRLPAPAGCPAEVHELMKLCWAPSPQDRPPFSTLGPQLDLLWSASRG
>UniRef100_UPI001395CC3D	572	0.568	2.319E-175	1	632	633	450	1077	1078
-PKPKEKSNLIVVRRDCSTPTSIPVQPQSQCQLSQMTFHKIPADSLEWHENLGHGSFTKIYRGCRHEVV-EGEVRETEVLLKVMDAKHKNCMESFLEAASLMSQVSYQHLVLLHGVCMAGD-SIMVQEFVHLGALDTYLRKSGHLVPASWKLQVIKQLAYALNYLEDKGLPHGNVSARKVLLAREGT--DGNLPFIKLSDPGVSPSVLSREMLTDRIPWVAPECLQEARTLGLEADKWGFGATVWEVFSGIPMPISTLDPAKKLQFYEERQQLPAPKWTELAILIQQCMAYEPGQRPSFRAIIRDLNSLITSDYELLSDPTPGAlAPRDGLWNGVQLYAYQDPTIFEERHLKYISQLGKGNFGSVELCRYDPLGDNTGALVAVKQLQHSGPDQQRDFQREIQILKALHSDFIVKYRGVSYGPGRQSLRLVMEYLPSGCLRDFLQRHRARLPASRLLLYASQICKGMEYLGSRRCVHRDLAARNILVESETHVKIADFGLAKLLPLDKDYYVVREPGQSPIFWYAPESLSDNIFSRQSDVWSFGVVLYELFTYGNKSCSPSAEFLRMMGCDGDVPALCC-LLELLAEGQRLPAPPACPGEVHELMKLCWASSPQDRPTFSVLGPQLDALWSESRG
>UniRef100_UPI001B349C0C	572	0.559	2.319E-175	1	632	633	472	1097	1098
-PRPKEKSNLLVVRRGC--GLPSSSPQQPHGQLSQMVFQKIPADTLEWHENLGHGSFTKIYRGSRHEVVD-GEARRTEVLLKVMDAKHQTCLESFLEAASLMSQVSYPHLVLLHGVCMAGD-STMVQEFVQLGALDTYLRKRGHLVPASWKLQVVKQLAYALNYLEDKGLPHGNVSARKVLLAREGGG--GNPPFIKLSDPGVSPIVLSRELLTDRIPWVAPECLQDTQILGLEADKWGFGATVWEVFSGAPMPISALEPAQKLEFYEARGHLPAPKWTELAVLVEQCMAYEPEQRPSFRAVIRDLNSLITSDYELLSEPTPGAlAPREGLWGGAQFYACQDPTIYEERHLKYISQLGKGNFGSVELCRYDPLGDNTGALVAVKQLQHSGPDQERSFQREIQILKALHSDFIVKYRGVSYGPGRQSLRLVMEYVPSGCLRDFLQRHRARLDASRLLLYASQICKGMEYLGSCRCVHRDLAARNILVESETHVKIADFGLAKLLPLDKDYYVVREPGQSPIFWYAPESLSDNIFSRQSDVWSFGVLLYELFTYSDKSCSPSAEFLRMMGGERDAP-ALCRLLELLAEGHRLPAPPACPAKVHDLMKVCWAPSPEDRPTFSALGPQLDALWSGSRG
>UniRef100_A0A5J5N876	572	0.569	2.319E-175	1	632	633	476	1103	1104
-PRPKEKSNLIVVR-RGCNPPTSSPVQPQFqCQLSQMTFHKIPADSLQWHENLGHGSFTKIYRGCHHEIVD-GEARETEVLLKVMDAKHKNCMESFLEAASLMSQVSYQHLILLRGVCMAGD-SIMVQEFVRLGALDTYLRKCGHLVPASWKLQVIKQLAYALNYLEDKGLPHGNVSARKVLLAREGT--DGNLPFIKLSDPGVSPTVLSLEMLTDRIPWVAPECLQEARTLGLEADKWGFGATVWEVFSGVTVPISALEPAKKLQFYQERHQLPAPKWMELALLIQQCMAYEPGQRPSFRAVIRDLNSLITSDYELLSDPTPGTlAPRDGLWNGTQLYACQDPTIFEERHLKYISQLGKGNFGSVELCRYDPLGDNTGALVAVKQLQHSGPEQQRDFQREIQILKALHSDFIVKYRGVSYGPGRQSLRLVMEYLPSGCLRDFLQRHRTRLDAARLLLYASQICKGMEYLGSCRCVHRDLAARNILVESETHVKIADFGLAKLLPLDKDYYVVREPGQSPIFWYAPESLSDNIFSRQSDVWSFGVVLYELFTYSDKNCSPSAEFLRMMGCERDVP-ALCRLLELLAEGQRLPAPPACPSEVHELMKLCWAPNPQDRPSFSALGPQLDALWSGTRG
>UniRef100_A0A6J2MAG4	572	0.566	3.171E-175	1	632	633	476	1103	1104
-PRPKEKSNLIVVR-RGCSPPTSSPVqPHSGCQLSQMTFHKIPVDSLEWHENLGHGSFTKIYRGCRHESVD-GEPRKTEVLLKVLDAKHKNCTESFLEAASLMSQVSYQHLVLLHGVCMAGD-SIMVQEFVHLGALDTYLRKCGHLVPASWKLQVIKQLAYALNYLEDKGLTHGNVSARKVLLAREG--SDGSLPFIKLSDPGVSPTVLSLEMLTDRIPWVAPECLQEARTLGLEADKWGFGATVWEVFSGVTMPISSMDPAKKLQFYEERQQLPAPKWMELALLIQQCMTYEPSHRPSFRAVIRDLNNLITSDYELLSDPTPGAlAPRDGLWNGAQLYACQDPTIFEERHLKYISQLGKGNFGSVELCRYDPLGDNTGALVAVKQLQHSGPDQQRDFQREIQILKALHSDFIVKYRGVSYGPGRQSLRLVMEYLPSGCLRDFLQRHRTRLDASRLLLYASQICKGMEYLGSRRCVHRDLAARNILVESETHVKIADFGLAKLLPLDKDYYVVREPGQSPIFWYAPESLSDNIFSRQSDVWSFGVVLYELFTYSDKSCSPSAEFLRMMGCERDVP-ALCRLLDLLAEGQRLPAPPACPGEVHELMKLCWAPSPHDRPSFSTLGPQLDALWSGSRG
>UniRef100_A0A3Q0CF12	571	0.553	1.109E-174	1	626	633	552	1172	1179
-PRPKEKSNLIVVR-RGCTPAPPPGRAPSCCALTQLTFHTIPADSLEWHENLGHGSFTKIYRGRRREAVD-GETHDTEVLLKVMDARHRNCMESFLEAASLMSQVSYPHLVLLHGVCMAGD-SIMVQEFVHLGALDMYLRKRGPLVPASWKLQVAKQLAYALNYLEDKGLPHGNVSARKVLLAREG--MDGSPPFIKLSDPGVSPTVLSLEMLTDRIPWVAPECLQEARTLGLEADKWGFGATVWEVFSGGPLHITSLEPAKKLKFYEDQGQLPAPKWTELAGLIAQCMAYDPGRRPSFRAILRDLNGLITSDYELLSDPTPGSlSPRDELCSGAQLHACPDPTVFEERHLKYISLLGKGNFGSVELCRYDPLGDNTGPLVAVKQLQHSGPDQQRDFQREIQILKALHSDFIVKYRGVSYGPGRQSLRLVMEFLPSGCLRDFLQRHRARLHTGRLLLFAWQICKGMEYLGARRCVHRDLAARNILVESEAHVKIADFGLAKLLPLGKDYYVVREPGQSPIFWYAPESLSDNIFSRQSDVWSFGVVLYELFTYSDKSCSPSAEFLRMLGPERDGP-ALCRLLELLAEGRRLPPPPACPMEVQELMQLCWAPSPQDRPAFSALSPQLDAL------
>UniRef100_A0A2K5L3K1	569	0.563	3.878E-174	1	632	633	463	1092	1113
-PRPKEKSNLIVVQRGRSPPTSSLVQPQSQCQLSQMIFHKIPADSLEWHENLGHGSFTKIYRGCRHEAVD-GESRKTEVLLKVMDAKHKNCMESFLEAASLMSQVSYRHLVLLHGVCMAGDsESTMVQEFVHLGAIDTYLRKRGHLVPASWKLQVVKQLAYALNYLEDKGLPHGNVSARKVLLAREGT--DGSPPFIKLSDPGVSPAVLSLEMLTDRIPWVAPECLRKAQTLSLEADKWGFGATVWEVFSGVTMPISALDPAKKLQFYEDRQQLPAPKWTELALLIQQCMAYEPVQRPSFRAVIRDLNSLISSDYELLSDPTPGAlAPRDGLWNGAQLYACQDPTIFEERHLKYISQLGKGNFGSVELCRYDPLGDNTGALVAVKQLQHSGPDQQRDFQREIQILKALHSDFIVKYRGVSYGPGRQSLRLVMEYLPSGCLRDFLQRHRARLDASRLLLYSSQICKGMEYLGSRRCVHRDLAARNILVESEAHVKIADFGLAKLLPLDKDYYVVREPGQSPIFWYAPESLSDNIFSRQSDVWSFGVVLYELFTYCDKSCSPSAEFLRMMGCERDVP-ALCRLLELLEEGQRLPAPPACPAEVHELMKLCWAPSPQDRPSFSTLGPQLDMLWSGSRG
>UniRef100_UPI00215363B4	569	0.555	3.878E-174	1	626	633	500	1120	1127
-PRPKEKSNLIVVR-RGCTPSPAPSRTLSCCTLMQLSFHTIPADSLEWHENLGHGSFTKIYRGHRREAVD-GETHETEVLLKVMDARHRNCMESFLEAASLMSQVSYPHLVLLHGVCMAGD-SIMVQEFVYLGAIDTYLRKRGHLVPASWKLQVVKQLAYALNYLEDKGLPHGNVSARKVLLAREGV--DGSPPFIKLSDPGVSPTVLSLEMLTDRIPWVAPECLQEARALGLEADKWGFGATAWEVFSGGPVHITSLEPAKKLKFYEDRGQLPAPKWTELAGLIAQCMAYDPGQRPSFRAILRDLNGLITSDYELLSDPTPGSlSPRDELCTGTQLYACQDPTIFEERHLKYISLLGKGNFGNVELCRYDPLGDNTGPLVAVKQLQHSGPDQQRDFQREIQILKALHSDFIVKYRGVSYGPGRQSLRLVMEYLPSGCLRDFLQRHRARLHSGRLLLFAWQICKGMEYLGARRCVHRDLAARNILVESEAHVKIADFGLAKLLPVGKDYYVVREPGQSPIFWYAPESLSDNIFSCQSDVWSFGVVLYELFTYSDKSCSPSAEFLRMMG-PERDGLALCRLLELLAEGRRLPRPPACPTEVQELMQLCWAPRPQDRPTFSTLSPQLDAL------
>UniRef100_A0A673L4Y5	569	0.658	5.303E-174	0	628	633	462	1077	1082
PPRSKDKSNLLVCRSSQTSDTCLSPSELRHVN--QMIFHKIHKEDLETVEGLGQGAFTQVFRGVRRELGDYGEIHKMDVVLKVLDKTHRNYTESFFESASMMSQLSHKHLLLNYGVCVCADEHIMVQEYVRFGSLDTYLKRNRNTINITWKLEVAKQLAWVLHHLEEKNLIHGNVCARNVLVTREEDRKTGTPPFIKLSDPGISITVQPRELLVDRIPWVPPECVKDSKSLSLAADKWSFGTTLWEIYCSGEHPLAAYDGSKKLLFYEDKHQLPAPKWTELASVINSCMEYEPLQRPSFRAVIRDLNSLFTPDYELLVESDTVP-SRHRALGLAGAFESQEPTQFEARHLIFLQLLGKRGEVPLRSAAGQHGRSRRGQEATAQ--HGRTPARLRAGNRDPALAAAREHRQI--------QGSRKNLRLVMEFLPFGSLRDYLSKNKERFDHTKLLLYTSQICKGMDYLASKRYVHRDLATRNILVESEFRVKIGDFGLTKVLPQDKEYYTVREPGESPIFWYAPESLTESKFSVASDVWSFGVVLYELFTYSDKSCSPPAVFMEQMGEDKQGQMIVYHLIDLLKRSYRLPAPDGCPAEVRALMKECWEAEPGDRPTFKDLAQRVDAIQD----
>UniRef100_UPI00189E686F	569	0.566	5.303E-174	0	626	633	475	1097	1104
PPRPKEKSNLIVVRGGCSRPSSSAALAQTCCQLSQMTFHKIPAGSLQWHENLGHGSFTKIYRGRRHEAVD-GAARETEVLLKVMVAKHRHCMESFLEAASLMSQVSYQHLVLLHGVCV-AEDSIMVQEFVPLGALDTYLRKHGHLVLASWKLQVVKQLAYALNYLEDKGFPHGNVSARKVLLAREGV--DGSPPFIKLSDPGVSPTVLSLEMLTDRIPWVAPECLQEARTLGLEADKWGFGATVWEVFSGVAMPISALDPAEKLQFYEERKQLPAPKWTELALLIQQCMAYKPGQRPSFRAVIRDLNGLITSDYELLSDPTPGAlAPRDGLCNGAQLYPCQDPTIFEERHLKYISQLGKGNFGSVELCRYDPLGDNTGALVAVKQLQHSGPEQQRDFQREIQILKALHSDFIVKYRGVSYGPGRQSRRLVMEYLPSGCLRDYLQRHRARLDARRLLLYAAQICKGMEYLGSRRCVHRDLAARNILVESETHVKIADFGLAKLLPLDKDYYVVREPGQSPIFWYAPESLSDNIFSCQSDVWSFGVVLYELFSYSDKSCSPSAEFLRMMGYERDTP-VLCRLLELLAEGQRLPAPPGCPGEVHELMKLCWATSPGDRPSFSTLGPQLDAL------
>UniRef100_UPI00112D6D41	569	0.616	5.303E-174	0	624	633	479	1101	1109
PPVPKEKSNLLIVRGS-CPQPPTSPTGSR-KKISQMTFQNIRPENLVWGESLGQGSFTKIFRGTKKDTDHE-ESYETEVVLKVLDGAYRNFSESFLEAASVMSQISHKHLVLLHGVCV-GTDSIMVQEYVKFGPLDMYLKKHKDnsRITVRWKLEVAKQLAYALNFLGDKNIIHGNVSAKNILLSREGDASAGSPPFIKLSDSGVSISALTKELLTDRIPWVAPECVYDPRSLAQESDRWSFGTTLWEIFSSGSLPLSILEPAVKLQFYQDQLQLPTLKWTELANLIGCCMDYRAFLRPSFRAIIRDLNNLITSDYELLVDLSPGDlPIKDSFWRHMSLTDCQDPPFYEERHLKYISALGKGNFGSVDLCRYDPLGDNTGDLVAVKKLQQSTAERLRDFERESEILRSLHNDFIVQYRGVCYSAGRKNLQLIMEYLPNGCLREYLQKNQDHLHQGKLLLYAKQICKGMQYLGEKRYVHRDLATRNILVENSNHVKIGDFGLAKILPQDKEYYVVHERGESPIFWYAPESLADSVFSRQSDIWSFGVVLYELFTYGEKSSSPPSEFIRLMGSGKQLQLVS-HMLELLKEGVRLPPPPGCPAEVFGRMLQCWALQPAERPTFSDLEQNMD--------
>UniRef100_UPI00224391BD	568	0.555	7.251E-174	1	626	633	475	1095	1102
-PRPKEKSNLIVVR-RGCTPAPAPGRSPSCCALTQLSFHTIPADSLEWLENLGHGSFTKIFRGRRREVVD-GDTHDTEVLLKVMDSRHRNCMESFLEAASLMSQVSFPHLVLLHGVCMAGD-SIMVQEFVYLGAIDTYLRKRGHLVPASWKLQVTKQLAYALNYLEDKGLPHGNVSARKVLLAREGG--DGNPPFIKLSDPGVSPTVLSLEMLADRIPWVAPECLQEAQTLGVEADKWGFGATTWEVFSGGPAHITSLEPAKKLKFYEDRGQLPALKWTELAGLVAQCMAYDPGRRPSFRAILRDLNGLITSDYELLSDPTPgSPSPRDELCGGAQLYACQDPAIFEERHLKYISLLGKGNFGSVELCRYDPLGDNTGPLVAVKQLQHSGPDQQRDFQREIQILKALHSDFIVKYRGVSYGPGRQSLRLVMEYLPSGCLRDFLQRHGARLHADRLLLFAWQICKGMEYLGARRCVHRDLAARNILVESEAHVKIADFGLAKLLPLGKDYYVVREPGQSPIFWYAPESLSDNIFSRQSDVWSFGVVLYELFTYCDRSCSPSAEFLRMMGPEREGP-PLCRLLELLAEGRRLPPPPTCPAEVQELMQLCWAPSPQDRPAFGTLSPQLDAL------
>UniRef100_A0A9B0X009	568	0.560	7.251E-174	1	632	633	476	1103	1104
-PRPKEKSNLIVVRGGCSLPTSSTIQPQSQCQLSQMTFHKIPSNSLEWHENLGHGSFTKIYRGHRHEAVD-GEVWETEVLLKVMDAQHKNCMESFLEAASLMSQVSYQHLVLLHGVC-MAEDSIMVQEFVHLGALDTYLRKHGHLVPASWKLQVVKQLAYALNYLEDKGLPHGNVSARKVLLAREG--ADGSPPFIKLSDPGVSPTVLSLEMLTDRIPWVAPECLQEAWILGLEADKWGFGATVWEVFSGVPMPISALDPAKKLQFYKDQQQLPAPKWTELALLIQQCMAYEPGHRPSFRAVIRDLNSLITSDYELLSDPTPSAlAPRDELWNGAQLYACQDPTIFEERHLKYISQLGKGNFGNVELCRYDPLGDNTGALVAVKQLQHSGPDQQRDFQREIQILKALHSDFIVKYRGVSYGPGRQSLRLVMEYLPSGCLRDYLQRYRARLDARRLLLYASQICKGMEYLGSRRCVHRDLAARNILVESEAHVKIADFGLAKLLPLDKDYYVVREPGQSPIFWYAPESLSDNVFSRQSDVWSFGVVLYELFTYSDRSCSPSAEFLRMMGCEREAPVLCC-LLDLLANGQRLPAPAGCPAQVHELMKLCWAPSPQDRPSFNTLGPQLDLLWSASSG
>UniRef100_UPI002303331A	568	0.577	7.251E-174	0	628	633	479	1110	1118
PPQPKEKSNLLIVRGGSCRQLPISPSAPR-RTVNQMMFHKIQAENLTQDENLGQGTFTRIYRGLKHDTeeeedaeeGGEAGIRAVEVVMKVLDLSHIHWVEPFLEAASMISQLSHKHLILLYGVSI-GAENIMVQEYIRHGALDTYLRRNQatGKVTATWKLQVAKQLAYALNFLEDKKVPHGNVSAKKVLLAREGDATSGRPPFIKLSDPGVSVTVLNKDLLIHRIPWVAPECLEDPKNLTLESDKWSFGATLWEIFNGGNMPLSAMEPGVKLKFCQDQQQLPPLKWTELANVVAQCMDYSPPRRPAFRALIRDLNCLITSDYELLSD----LPMTDSFGGPTDMSTYQGPTIFEDRHLKYISVLGKGNFGSVELCRYDPLGDSTGELVAVKRLQQSSAKQQQDFEREIAILRSLHHDFIVAYRGVCYSRGRNCLRLVMEYLPNSCLRNYLQKNQARLDIKKLLLYAWQVCKGMEYLGSQRYIHRDLAARNILVENENRVKIGDFGLAKILPQGKEYYVMREPGQSPIFWYAPESLTDNIFSQESDVWSFGVVLYELFTYGSKSHSPSEEFLHMMGHRTPPQLI-FHLLDLLKENKRLPSPAGCPMEVYTLMQSCWAFAPHQRPQFCKLGPQIEALRN----
>UniRef100_A0A670KEB6	568	0.583	9.916E-174	0	628	633	473	1087	1095
PPQPKEKSNLLIVRGGTCHQLPSSPSASR-RAVNQMMFPKIQAENLVQCENLGQGTFTRIYRGFKRDP-------KVEVAMKVLDVAHCSWP--FLEAASMLGQLSHKHLVLLHGVCV-GEESVMVQEYVRCGALDSYLRRNqaSGKVTATWKLHVARQLAYALNFLEDKAMVHGNVSAKKVLLAREGDAASGCLPFIKLSDPGVSAAVLPKDLLIDRIPWVAPECLEDPKNLAPESDKWGFGATLWEIFNGGIMPLRLMEPERKLKFYQDRQQLPALKWAELANLVAPCLDFDPRRRPAFRSILRDLNEIITSDYELLSD---LPTSNTPGGYLDVSLW-QDPTLFEERHLKYISVLGKGNFGSVELCRYDPLGDSTGELVAVKRLQQSTSEHRADFEREIAILRSLHHDFVVAYRGVCCNRGRNSLRLVMEYLPNGCLRNYLQKNRERLDLRKLLLYAWQVCKGMDYLGSQRYIHRDLATRNILVENENHVKIGDFGLAKILPQDKEYYVVREPGQSPIFWYAPESLSDNVFSQESDVWSFGVVLYELFTYGSKSCSPSEEFLRMLGHSK-PPMIVCQLLELLKQSQRLPSPPNCPAEVYALMQSCWSFSPAQRPPFCKLAPQIEALRS----
>UniRef100_UPI001E269951	568	0.554	9.916E-174	1	632	633	476	1103	1104
-PRPKEKSNLIVVRSGCSLPTSSPVHPQSQRQLSQMTFHKIPANSLQWHENLGHGSFTKIYRGCRHEAVD-GEARDTEVLLKVMDAKHKNCMESFLEAASLMSQVSYQHLVLLHGVCMAGD-STMVQEFVHLGAIDMYLRKRGHLVPASWKLQVTKQLAYALNYLEDKGLPHGNVSARKVLLAREG--ADGSPPFIKLSDPGVSPTVLSLEMLTDRIPWVAPECLQEAQTLGLEADKWGFGATVWEVFSGVTMPISTLDPAKKLQFYEQRKQLPAPKWTELALLIQQCMAYDPGQRPSFRAVIRDLNNLITSDYELLSDPTPGAlAPRDGLWNGAQLYACQDPTIFEERHLKYISQLGKGNFGSVELCRYDPLGDNTGALVAVKQLQHSGPDQQRDFQREIQILKAMHSDFIVKYRGVSYGPGRQSLRLVMEYLPSGCLRDFLQRHRARLDASRLLLYASQICKGMEYLGSRRCVHRDLAARNILVESEAHVKIADFGLAKLLPLDKDYYVVREPGQSPIFWYAPESLSDNIFSRQSDVWSFGVVLYELFTYSDKSCSPSSEFLRMMGCERDAP-ALCRLLELLEEGQRLPAPPACPAEVHELMKLCWAPRPQDRPSFSTLGPQLEALWGGRRG
>UniRef100_A0A5E4ACQ3	567	0.564	1.854E-173	1	632	633	476	1103	1104
-PRPKEKTNLTVVR-RGCGPPSTSPAQPQSQHkLNQMTFHKIPADSLEWHENLGHGSFTKIYRGCRHEAVD-GEARATEVLLKVMDAKHRNCMESFLEAASLMSQVSYPHLVLLHGVCMAGD-SIMVQEFVLLGAIDTYLRKHGHLVPASWKLQVVKQLAYALNYLEDKGLPHGNVSARKVLLAREG--ADGSSPFIKLSDPGVSPTVLSLEMLTDRIPWVAPECLQETQTLGLEADKWGFGATVWEVFSGIPMPLNHLDPPKKLKFYEDRQQLPAPKWTELALLIQQCMAYEPGQRPSFRAVIRDLNSLITSDYELLSDPTPGTlTPRDGLWSGAQLYACQDPTIFEERHLKYISQLGKGNFGNVELCRYDPLGDNTGALVAVKQLQHSGPDQQRDFQREIQILKAMHSDFIVKYRGVSYGPGRQSLRLVMEYLPSGCLRDFLQRHRARLDSSRLLLYASQICKGMEYLGSRRCVHRDLAARNILVENEAHVKIADFGLAKLLPLDKDYYVVREPGQSPIFWYAPESLSDNVFSRQSDVWSFGVVLYELFTYSDKSCSPSAEFLRMMGCERDAP-ALCRLLELLAEGQRLPAPSACPREVHELMKLCWALSPQDRPTFSVLGPQLDVLWSGNRG
>UniRef100_A0A7N6BQI7	565	0.761	8.865E-173	49	628	633	496	1047	1052
-------------------------------------------------ESLGQGTFTKIFKGVRKELGDYGLVHQTEVVMKVLDQAHRNFSESFFEAASMMSQLSHKHLILNYGVCVCGEDNIMVQEYVKFGSLDTYLKKNKNSINILWKLEVAKQLAWAMNFLEDKHLVHGNVCAKNVLLIREEDRRAGNPPFIKLSDPGISITVLSKESEN-MIPWVSPECIEDSGNLSLAADKWSFGTTLWEICSGGEKPLATLDNSKKTLFYEDHHQLPAPKWTELANLITSCMDYEPTFRPTFRAVIR------------------------------GGFENQEPAQFEERHLIFLQQLGKGNFGSVEMCRYDPLQDNTGEVVAVKKLQHSTAEHIRDFEREIEILKSLQHENIVKYKGVCYSAGRRNLRLIMEYLPFGSLRDYLMKNRERIDHKKLVHYTSQIAKGMEYLSSKRYIHRDLATRNILVESELRVKIGDFGLTKVLPQDKEYYMVKEPGESPIFWYAPESLTESKFSVASDVWSFGVVLYELFTHSDKNSSPPAVFMSMMGNDKQGQLIVYHLIELLKSGSRLPQPLDCPTEVGThapIMEECWHNDPSLRPSFKELALRIDLFRD----
>UniRef100_A0A668TLJ4	565	0.785	8.865E-173	0	559	633	518	1061	1089
PPKSKGKTN----RIWICSEVPLSPSLHRH-NISQMVFHKIRKEDLEFMESLGQGTFTKIFKGVRKELRDYGE-HQTEVVMKVLDQSHRNFSESFFEAASMMSQLSHVHLILNYGVCVCGEENIMVQEYVKFGSLDTYLKKNKNSINLLWKLEVAKQLAWAMNFLEEKHLVHGNVCAKNVLLIREEDRRAGNPPFIKLSDPGISITVLPKEILIERIPWVPPECIEDPAKLSLAADKWSFGTTLWEICSGGDKPLATLDNSKKTLFYMDHHQLPAPKWTELANLISSCMDYEPTFRPTFRAVIRDLHSLFTP----------VASATVGSAWASGGFDNQDPAQFEERHLIFLQQLGKGNFGSVEMCRYDPLQDNTGEVVAVKKLQHSTAEHMRDFEREIEILKSLQHENIVKYKGVCYSAGRRNLRLIMEYLPFGSLRDYLIKNRERIDHQKLVHYTSQICKGMEYLSSKRYIHRDLATRNILVESELRVKIGDFGLTKVLPQDKDYYMVKDPGESPIFWYAPESLTESKFSVASDVWSFGVVLYELFTHSDKNCSPPA-------------------------------------------------------------------------
>UniRef100_A0A8M1FNM6	565	0.574	1.212E-172	1	632	633	476	1103	1104
-PKPKEKSNLIVVR-RGCNPPTSSPVqPQSQCQLSQMTFHKIPPESLEWHENLGHGSFTKIYRGCRHEVV-EGEARETEVLLKVMDAKHKNCMESFLEAASLMSQVSYQHLVLLHGVCMAGD-SIMVQEFVHLGALDTYLLKSGHLVPASWKLQVIKQLAYALNYLEDKGLPHGNVSARKVLLAREG--ADGNLPFIKLSDPGVSPTVLNREMLTDRIPWVAPECLQEARTLGLEADKWGFGATVWEVFSGIPMPISTLDPAKKLQFYEEQQQLPAPKWMELATLIQQCMAYESGQRPSFRAIIRDLNSLITSDYELLSDPTPGAlAPRDGLWNGAQLYAYQDPTIFEERHLKYISQLGKGNFGSVELCRYDPLGDNTGALVAVKQLQHSGPDQQRDFEREIQILKALHSDFIVKYRGVSYGPGRQSLRLVMEYLPSGCLRDFLQRHRARLDASRLLLYASQICKGMEYLGSCRCVHRDLAARNILVESETHVKIADFGLAKLLPLDKDYYVVREPGQSPIFWYAPESLSDNIFSRQSDVWSFGVVLYELFTYGNKSCSPSAEFLRMMECDRDVP-ALCRLLELLAEGQRLPAPPACPGEVHELMKLCWAPSSQDRPTFSALGPQLDALWSASRG
>UniRef100_UPI00038ED45C	565	0.549	1.212E-172	1	632	633	476	1103	1104
-PTPKEKSNLIVVRRGCGPATGGPAQPPAQPTLSQLTFHKIPPHSLQRHENLGHGSFTKIYRGSRREIVD-GEARETQVLLKVLDSEHRNFVESFLEAASLMSQVSYPHLVLLHGVCMAGD-STMVQEFVPLGAIDTYLCKRGHLVPASWKLQVTKQLAYALNYLEDKGLPHGNVSARKVLLAREG--ADGSPPFIKLSDPGVSPTVLSLEMLTDRIPWVAPECLDEARMLGPEADKWGFGATVWEVFSGAPVPVRSLDPAKKLKFYEQRRQLPAPRWTELAALIRQCMDYEPGRRPSFRAVIRDLNSLSTSDYELLSDPAPdALGPRDGLWSSAQLYACQDPTIFEERHLKYISQLGKGNFGSVELCRYDPLGDNTGALVAVKQLQHSGPEQQRDFQREVQILKALHNDFIVKYRGVSYGPGRQSLRLVMEYLPCGCLRDFLRRHRARLDAGRLLLFATQICKGMEYLGACRCVHRDLAARNILVESEAHVKIADFGLAKLLPLDKDYYVVREPGQSPIFWFAPESLADSVFSRQSDVWSFGVVLYELFSFGDPSCSPSAEFMRMMGCERDAP-ALCRLLELLAEGRRLPAPAACPTEVHELMSRCWAPSPQDRPTFSALGPQLEALWSGGRG
>UniRef100_A0A8C6RK14	565	0.555	1.212E-172	0	632	633	475	1103	1104
PPRPREKSNLVVIR-RGCSPTPTSPGRaPVHCKLTQLTFHKIPLDTLEWQENLGHGSFTKIYRGRRHEAVD-GEAHDSEVLLKVMDARHRNYMESFLEAASLMSQVSYPHLVLLHGVCMAGD-STMVQEFVHLGAIDTYLRKRGHQVSASWKLQVTKQLAYALNYLEDKGFPHGNVSARKLLLAREG--SDGSPPFIKLSDPGVSPTVLSLEMLTDRIPWVAPECLQEPQTLGLEADKWGFGATVWEVFSGIPMPLAALEPAKKLKFYEDHQQLPAPKWSELALLIQQCMAYDPGRRPSFRAILRDLNSLITSDYELLS--DLTPGTlapRDGLWSGTQLYACQDPTIFEERHLKYISQLGKGNFGSVELCRYDPLGDNTGALVAVKQLQHSGPDQQRDFQREIQILKALHNDFIVKYRGVSYGPGRQSLRLVMEYLPSGCLRDFLQRHRARLHAGRLLLFAWQICKGMEYLGACRCVHRDLAARNILVESEAHVKIADFGLAKLLPLGKDYYVVREPGQSPIFWYAPESLADNVFSRQSDVWSFGVLLYELFTYSDKNCSPSVEFLRMMG-PEREGAALCRLLELLAEGRRLPAPPACPAEVHELMKLCWAPSPEDRPAFSALGPQLDTLWRGSRG
>UniRef100_A0A670ZW69	564	0.902	1.658E-172	49	559	633	455	965	972
-------------------------------------------------KHLGQGTFTKIFKGVRKEVGDYGKLYQTEVLLKVLDKTHRHYSESFFEAASMMSQLSYKHLVLNYGVCVCGEENILVQEYVKFGSLDTYLKKNKTSINILWKLEVAKQLAMAMHFLEDKNLVHGNVCAKNILLIREEDRKSGNLPFIKLSDPGISITVLPKDILLERIPWVPPECIESPKQLSQAADKWSFGTTLWEICSGGDKPLNALDSQRKLQFYEDRHQLPAPNWTELANLINNCMEYEADFRPSFRAVIRDLNSLFTPDYELLTENDMLPNMRIGALGFSEAFEGRDPTYFEERHLKFLQQLGKGNFGSVEMCRYDPLQDNTGEVVAVKKLQHSTEEYLRDFEREIEILKSLQHDNIVKYKGVCYSAGRRNLKLIMEYLPYGSLRDYLQKHKDRLDHKKLLQYASQICKGMEYLGSKRYVHRDLATRNILVENENRVKIGDFGLTKVLPQDKEYYKVKEPGESPIFWYALESLTDNRFSVASDMWSFGVVLYELFTYIDKNKSPPA-------------------------------------------------------------------------
>UniRef100_Q63272	564	0.558	2.267E-172	1	626	633	473	1093	1100
-PRPKEKSNLIVVR-RGRNPTPAPGHSPSCCALTKLSFHTIPADSLEWHENLGHGSFTKIFHGHRREVVD-GETHDTEVLLKVMDSRHQNCMESFLEAASLMSQVSYPHLVLLHGVCMAGD-SIMVQEFVYLGAIDTYLRKRGHLVPASWKLQVTKQLAYALNYLEDKGLPHGNVSARKVLLAREGV--DGNPPFIKLSDPGVSPTVLSLEMLTDRIPWVAPECLQEAGTLNLEADKWGFGATTWEVFSGAPMHITSLEPAKKLKFYEDRGQLPALKWTELEGLIAQCMAYDPGRRPSFRAILRDLNGLITSDYELLSDPTPgIPNPRDELCGGAQLYACQDPAIFEERHLKYISLLGKGNFGSVELCRYDPLGDNTGPLVAVKQLQHSGPEQQRDFQREIQILKALHCDFIVKYRGVSYGPGRQSLRLVMEYLPSGCLRDFLQRHRARLHNDRLLLFAWQICKGMEYLGARRCVHRDLAARNILVESEAHVKIADFGLAKLLPLGKDYYVVREPGQSPIFWYAPESLSDNIFSRQSDVWSFGVVLYELFTYSDKSCSPSTEFLRMMG-PEREGSPLCHLLELLAEGRRLPPPSTCPTEVQELMQLCWSPNPQDRPAFDTLSPQLDAL------
>UniRef100_UPI00201917B8	564	0.556	2.267E-172	1	632	633	476	1106	1112
-PRPKEKSNLVVVRSRCSLSSPAPTSHQSPCKLGPMTFHTIPADSLLWKENLGHGSFTKIYRGLRREAVD-GEARETEVLLKVMDAKHRHCMESFLEAASLMSQVSYPHLVLLHGVCMTGD-STMVQEFVHLGAIDTYLLKHGHLLPASWKLQVIKQLAYALNYLEDKGLPHGNVSARKVLLAREG--ADGSPPFIKLSDPGVSPTVLSLEMLTDRIPWVAPECLQCPREaqaLGLEVDKWGFGATAWEVFNGGPMPISTLDPTEKLWFYEQRQQLPPPKWTELASLIQDCMAYEPGQRPSFRAIIRDLNSLITSDYELLSDPIPSAlEPRDGLWSSAQRYGCQDPTIFEERHLKYISQLGKGNFGSVELCRYDPLGDNTGALVAVKQLQHSGPDQQRDFQREIQILKAMHCDFIVKYRGVSYGPGRQSLRLVMEYLPSGCLRDFLRRHRARLDASRLLLYASQICKGMEYLGSRRCVHRDLAARNILVESEAHVKIADFGLAKLLPLDKEYYVVREPGQSPIFWYAPESLADNVFSRQSDVWSFGVLLYELFTYGDKNCSPSAEFLHMMGCEGDAP-ALCHLLDLLAQGYRLPAPPACPSQVHELMRLCWASSPQERPSFHTLGPRLDALWSGGGG
>UniRef100_UPI0021E2F13B	564	0.551	2.267E-172	1	626	633	507	1127	1134
-PRPKEKSNLIVVR-RGCTPMLAPGSSPSCSALTQLSFHTIPADSLEWYENLGHGSFTKIYRGCRREAVD-GETHDTEVLLKVMDARHRNCMESFLEAASLMSQVSYPHLVLLHGVCMAGD-SIMVQEFVYLGAIDTYLRKRGHLVPASWKLQVTKQLAYALNYLEDKGLPHGNVSARKVLLAREGV--DGSPPFIKLSDPGVSPTVLSLEMLTDRIPWVAPECLQEAQMLGLEADKWGFGATAWEVFSGGPAHITSLEPSKKLKFYEERRQLPALKWTELAGLIAQCMEYDPGRRPSFRAILRDLNGLITSDYELLSDPTPgSPSPRDELCGGAQLYACQDPAIFEERHLKYISLLGKGNFGSVELCRYDPLGDNTGPLVAVKQLQHSGPDQQRDFQREIQILKALHSDFIVKYRGVSYGPGRQSLRLVMEYLPSGCLRDFLQRHRARLHTGRLLLFAWQICKGMEYLGARRCVHRDLAARNILVESESHVKIADFGLAKLLPHGKDYYVVREPGQSPIFWYAPESLSDNVFSRQSDVWSFGVVLYELFTYSDKRCSPSAEFLRMMGPDRDG-SALCRLLELLAEGRRLPPPPTCPPEVHELMQLCWAPSPQDRPAFGTLSPQLDAL------
>UniRef100_UPI00074FEC79	563	0.589	3.100E-172	1	628	633	479	1104	1112
-PQPKEKSNLLIARGGSCHQLPTSPSAP-HRAINQMMFPKIQAESLVQHENLGQGTFTRIYQGIKRELTKEEEeegeagNHMTEVVMKVLDLSHCNWVEPFLEAASMISQLSHKHLILLYGVCV-GAENIMVQEYIKHGALDTYLRRNhaNGKATPTWKLQVAKQLAYVLNFLEDKKIIHGNISAKKVLLAREGDAVRGIPPFIKLSDPGVSSALLSKDMLVDRIPWVAPECLEDPKNLALESDKWSFGATVWEIFNSGIMPMTAMEPGWKLKFYQDRHPLPPLKWTELANLVGQCMDYNPQRRPAFRAIIRDLNSLITSDYELLSD---LPA-TDSFGGYMDISMCQDPTLFEERHLKYISVLGKGNFGSVELCRYDPLGDSTGELVAVKRLQQSSPEHRLDFEREIAILRSLHHDFIVAYRGVCYSRGRNCLRLVMEYLPSGCLRNYLQKNQERLDLKKLLLYAWQVCKGMEYLGSQRYIHRDLAARNILVENENRVKIGDFGLAKILPHGKEYYVVREPGQSPIFWYAPESLADNIFSQESDVWSFGIVLYELFTY---GSKISEEFLCMMGHNKPLQ-IVCQLLELLKGNRRLPPPPGCPTEVYDLMLSCWAFLPNQRPRFCELSPQIETLRN----
>UniRef100_A0A9D3QDP9	563	0.551	4.238E-172	0	629	633	480	1108	1116
PPRPKELTNMIIIRNSCSAEALGSPTPQRH-KASHVQFQMMKYEDLQWGESLGQGSFTRIFRGGKTDIRD-GERHVTDVLLKVLDNSHKNCWESFFEAASLMSQISHKHLLLVYGISVHRSKNIIVQEFVKCGALDLYLRKMGGSIPVSWKLDVAKQLACALNFLEEKNIVHGNICAKNLLLAREGDPSAGTSPFIKLSDPGIGVAVLGRDVLLDRIPWVAPEVLEAPESLELECDKWSFGTTLWEIFNGGKAPLQGLEPQHKLQFYENHEQLPSPDWTELADLIGQCMDYEPGLRPSCRAIIRQLNCLITSDYVWLYDPTTSTlPEKDSFWRVLNLSYQQEPSQYEERHLRYIGPLGKGNFGSVELCRYDPLGDNTGELIAVKRLQPNKQSNMEDFQREIQTISSLHCDYIVKYRGICYSMGRLSMSLVMEYLPYGSLIGYLEKNRQNVNNKRLLLFASQICKGMEYLQSMRYVHRDLAARNILVASETLVKIADFGLTKIIPLDKEYYRVTHPGESPIFWYAPESITESKFSHKSDVWSFGIVLYELFSYCEHSRNPKRLCLQKIGNDMQGPSIAMHLVNILKDGWRLPGPPHCPPRVYSMMLDCWAYSSEERPTFSNLEEQIKTIIQD---
>UniRef100_A0A7K6C8N2	563	0.606	5.796E-172	3	598	633	0	593	594
---PPEKSNLLIVRS-GVPCPPGSPPAPRRRSLHQMMFHKIDPQSLTRCESLGQGSFTHIYKGVKREQDEEDGPRQTPVVLKVMDSSHRNCLESFLEAASTMSQLSHKHLVLLHGVSL-GKDSVMVQEHVRHGPLDLYLRKKRGAVTTLWKLTVAKQLAYALNYLEDKKIPHGNVSAKKVLLAREGDAAGGSPPFIKLNDPGVSVTVLARDMLAERIPWVAPECVSDPESLALPADKWSFGATLWEIFSGGNMPLSLLEPQRKLEFYQSRLQLPAPKWPELATLLAQCMEYEPQRRPCFRALIRDLNSLSTSDYELLSDLSPTDvTLRDGFWGHEPLAMSRDPEHFQERHLKYISLLGKGNFGSVELCRYDPLGDSTGELVAVKKLQQDSAKELRDFEREIQILHSLRHDFIVQYRGVCYSRGMRGLRLVMEFLPNGCLRDYLQKNQPRLDHRALLLYAWQICKGMEYLGAQRCVHRDLASRNILVESDTHVKIGDFGLAKLLPQDKDYYVVREPGQSPVFWYAPESLADNIFSCASDAWSFGVLLYELFTYSSKSQSPSEEFLRMMGTGKPAQIICL-LLELLKDNRRLPAPRGCPAEV----------------------------------
>UniRef100_A0A6P8S512	563	0.596	5.796E-172	0	630	633	480	1108	1111
PPMPKEKSNLLIMRGS-CPQPQTSPTKCR-RNISQMTFQNIRPETIIWGESLGQGSFTKIFRGIKRDI-DNEESYETDVLLKVLDITYRNFNESFLEAASVMSLISHKHLVLLHGICV-GTDSIMVQEYVKLGPLDIYLKKQKDgsRITARWKLEVAKQLAYTLSFLRDKNIIHGNVSTKNILLSREGDSSTGSPPFIKLSDSGVSITVMTKELLTDRIPWVAPECVRDPRSLVQESDCWSFGATLWEIFNGGSIPLSVLEPTAKVKFYQDQLQLPILKWTELANLINCCMNYRPFLRPSFRAIIRDLNNLITSDYELLVDLSTGDlPVKDNFWRCMSLTDLQDPPFYEERHLKYISALGKGNFGSVDLCRYDPLGDNTGDLVAVKKLQQSTAEHLRDFERETEILRSLHNDFIVQYRGVCYSAGRKNLRLIMEYLPNGCLREYLQNHRDYLCQGKLLLYARQICKGMQYLGEKRYVHRDLATRNILVENSNHVKIGDFGLAKILPQDKEYYVVHERGESPIFWYAPESLADSIFSRHSDSWSFGVLLYELFTYGEKSSSPPSEFLQLIGSGNQLQLVN-QLLKLLTGGIRLPEPPECPAEVHGLMLQCWALQPAERPTFSDLEQRMEKYKQKI--
>UniRef100_UPI000A3401B7	562	0.551	7.925E-172	1	632	633	508	1132	1133
-PTPKEKSNLIVVR-RGCGPATTAH-AQLPV-LSQLTFHKIPPPSLQRHENLGHGSFTKIYRGCRHECVD-GEALETEVLLKVLDVEHRSFVESFLEAASLMSQVSYPHLVLLHGVCMAGD-SIIVQELVALGAIDTYLLKRGHLVPASWKLQVTKQLACALNYLEDKGLPHGNVSARKVLLAREG--ADGSPPFIKLSDPGVSPTVLSLEMLTDRIPWVAPECLDEARMLGLEADKWGFGATVWEVFSGAPMPTRALEPAEKLRFYEERRQLPAPRWAELAALIRQCMDYEPGRRPSFRAVIRDLNSLSTSDYELLSDPTPGAlAPRDGPWSGAQQYAGQDPTIFEERHLKYISQLGKGNFGSVELCRYDPLGDNTGALVAVKQLQHSGPDQQRDFQREVQILKALQSEFIVKYRGVSYGPGRQSLRLVMEYLPCGCLRDFLRRHRPRLDAGRLLLFATQICKGMEYLGACRCVHRDLAARNILVESETHVKIADFGLAKLLPLDKDYYVVREPGQSPIFWFAPESLADNVFSRQSDVWSFGVVLYELFTFGDPGCSPSAEFLRMMGCERDAP-ALCRLLELLAEGRRLPAPAACPAEVQELISQCWAPSPQDRPTFSTLGPQLEALWSGSRG
>UniRef100_UPI002231EBDE	561	0.554	1.482E-171	1	632	633	475	1101	1102
-PRPREKSNLIVVR-RGCGPATPADPPQGLHPLSQLTFHKVPADSLEWHENLGRGSFTSIFRGSRREAVD-GEARRSEVLLKVVDARHRHCLESFLEAASLMSQVSFPHLVLLHGVCMAGD-STMVQEFVPLGAVDTYLRRHGHRVPASWKLQVAKQLAYALNYLEDRGLTHGNVSARKVLLAREG--ADGSPPFIKLSDPGVSPAVLSREMLADRIPWVAPECLQDPQALGLEADKWGFGATVWEVFSGAPMPVSALEPAEKLDFYEQRSRLPAPPWAELALLIEQCMAYAPGRRPSFRAIIRDLNSLSTSDYELLSDPAPgAPGPRAGLWGGAQLHACQDPTVFEERHLKFISQLGKGHFGSVELCRYDPLGDDTGALVAVKRLQHSGPDQERSFAREIQILKALHSDFIVKYRGVSYGPGRQSLRLVMEYLPRGCLRDFLQRHRARLGAGHLLLYASQICKGMEYLGSRRCVHRDLAARNILVESETHVKIADFGLAKLLPLDKDYYVVREPGQSPIFWFAPESLADNVFSLQSDVWSFGVVLYELFTYSDKSCSPSAEFLRMMGGERDAP-GLCRLLELLAEGQRLPAPPACPAEVHELMQLCWAASPQDRPPFSALGPRLDALWSGSPG
>UniRef100_A0A553Q2R1	561	0.642	2.026E-171	0	628	633	477	1076	1082
PPRPRDKSNLLVCRRNQTSDA--SPTLSEFKQFNQMMFHKIHREDLETRECLGQGAFTQVFRGVRREMGDYGEMHTMDVVLKILDKSHRSYTESFFESASFMSQLSHKHLLLNYGICVCADQHIMVQEFVRFGSLDTYLKRNRNSINITWKLEVAKQLAWALNHLEEKGLIHGNVCARNVLVTREEDRKTGTLPFIKLSDPGISLTLQPRDVLLDRIPWVPPECVRDSRSLSLAIDKWSFGTTLWE-------------------------------------------------RPSFRAIIRDLNSLHTPgkgaspgrievcpepsspfdhslDYELLVESEVV-ASRNRTLGLSGTFESQEPTQFEARHLIFLQLLGKGNFGSVEKCRYDPLQDSTGEVVAVKKLQHSSEQHLRDFEREIEILRSLAHDNIVRYKGVCFSAGRRNLRLVMEFLPFGSLRDYLWKNKQRFDHSKLLLYASQICKGMDYLASKRYVHRDLATRNILVESEFRVKIGDFGLTKVLPQDKEYYTVHQPGESPIFWYAPESLTESKFSVASDVWSFGVVLYELFTYSERSRSPPTVFMQQVGEDKQGQMIVYHLVDLLKRNYRLPAPNGCPAQVVSLMRECWVTDPCERPSFTALGHRVDSIQD----
>UniRef100_UPI000B4ED959	561	0.556	2.026E-171	1	626	633	474	1094	1101
-PRPKEKSNLIVVR-RGCTPQPVPGRSRSCCVLTQLSFHTIPEDSLEWHENLGHGSFTKIYRGRRREEVD-GEARDTEVLLKVMDARHQNCMESFLEAASLMSQVSYPHLVLLHGVCVAGD-SIMVQEFVYLGAIDTYLRKRGHLVAASWKLQVTKQLAYALNYLEDKGLPHGNVSARKVLLAREGV--DGSPPFIKLSDPGVSPTVLSLEMLADRIPWVAPECLQEAQALGLEADKWGFGATAWEVFSGAPVHITALEPAKKLKFYEDRGQLPAPKWTELAGLIAQCMDYDPGRRPSFRAILRDLNGLITSDYELLSDPTPGSlSPRDELCGGTPLSACQDPSIFEERHLKYISLLGKGNFGSVELCRYDPLGDNTGPLVAVKQLQHSGPDQQRDFQREIQILKALHSDFIVKYRGVSYGPGRQSLRLVMEYLPSGCLRDFLQRHRARLHTGRLLLFAWQICKGMEYLGARRCVHRDLAARNILVESESHVKIADFGLAKLLPLGKDYYVVREPGQSPIFWYAPESLSENVFSRQSDVWSFGVVLYELFTYSDKSCSPSAEFLRMIGSEREGP-TLCRLLELLAEGRRLPPPPTCPTQVQELMQLCWAPSPQDRPAFGTLSPQLDAL------
>UniRef100_UPI001E69F403	561	0.566	2.770E-171	1	632	633	330	960	961
-PKPKEKSNLIVVR-RGCSPPTSSPLQTQSQgQLSQMTFHKIPDDSLEWHENLGHGSFTKIYRGCRHEVV-EGEARETEVLLKVMDAKHKNCMESFLEAASLMSQVSYQHLVLLHGVCMAGD-SIMVQEFVHLGALDTYLRKSGHLVPASWKLQVIKQLAYALNYLEDKGLLHGNVSARKVLLAREGT--DGNLPFIKLSDPGVSPAVLSLDMLTDRIPWVAPECLLKPWTPSLEADKWGFGATVWEVFSGIPIPISTLEPAKKLQFYEEQQQLPAPKWMELAMLIQQCMAYEAGQRPSFRAIIRDLNSLITSDYELLSDPTPGAlAPRDGLWNGAQLYAYQDPTIFEERHLKYISQLGKGNFGSVELCRYDPLGDNTGALVAVKQLQHSGPDQQRDFQREIQTLKALHSDFIVKYRGVSYGPGRQSLRLVMEYLPSGCLRDFLQRHRARLDASHLLLYASQICKGMEYLGSRRYVHRDLAARNILVESETHVKIADFGLAKLLPLDKDYYVVREPGQSPIFWYAPESLSDNIFSRQSDVWSFGVILYELFTYGNKSCSPSAEFLRMMGMMgcDPDVPALCRLLELLTEGQRLPAPAACPGEVHELMKLCWASSPKDRPTFSALSPQLDALWSASRG
>UniRef100_A0A6J0SP05	560	0.553	3.788E-171	0	627	633	480	1112	1121
PPLPKEKSNLLIVRGGSRHQLAISPSVPR-RAAIQMTFHKIQVENLVQCENLGQGTFTRVFRGLKRDpkgddheeeeGGETDKVHVTEVAMKILDPGHSRWVEPFLEAASLVGQLSHKHLVLLHGVCV-GAENIMVQEYVRYGALDTYLRRNTATghVTASWKLQVSKQLAYALNFLEDKRVVHGNVSAKKVLLAREGDPATGQPPFIKLSDPGISPASLTPDLLTDRVPWVAPECLEEPKNLSAESDRWAFGATLWEIFNGGHVPLSAMEPEAKCQFYQEGGRLPALPWPELAQLVAQCMDYDPRRRPTFRAVLRDLNGFISSDYELLSD----LPVPDNFGGYTNVATYQDPTVFEDRHLKYMSVLGKGNFGSVELCRYDPLGDGTGDLVAVKRLQQSSAEQREAFQKEIAILRSLHHDFIVAYRGVCYSRGRNCLCLVMEYLPHGCLRGYLQKSHARLDHRKLLLYAWQVCQGMDYLGSRRYIHRDLAARNVLVESEYRVKIGDFGLAKILPQGKDYYVVREPGQSPIFWYAPESLANSVFSQESDVWSFGVVLYELFTYGSKTWSPSEEFLRMMGHEKPPSMASL-LLELLKQNRRLPTPPGCPIEVFTLMESCWSFAPSQRPQFCKLASQIEALR-----
>UniRef100_UPI0022A794E9	560	0.550	5.180E-171	1	626	633	473	1095	1102
-PRPKEKSNLIVVRTS-CTPAPAPGRAPSCCALTQLSFHTIPADSLEWHENLGHGSFTKIYRGRRREAVD-GETHDTEVLLKVMDARHRNCMESFLEAASLMSQVSYPHLVLLHGVCMAGD-SIMVQEFVYLGAIDTYLRKRGRLVPASWKLQVIKQLAYALNYLEDKGLPHGNVSARKVLLAREG--ADGSPPFIKLSDPGVSPTVLSLEMLTDRIPWVAPECLQEARALGLEADKWGFGATAWEVFSGGPVHITSLEPAKKLKFYEDRGQLPAPKWTELAALIAQCMAYDPGRRPSFRAVLRDLNGLITSDYELLSDPTPGSLSPREELCSGVQLHAcQDPTIFEERHLKYISLLGKGNFGSVELCRYDPLGDNTGPLVAVKQLQHSGPDQQRDFQREIQILKALHSDFIVKYRGVSYGPGRQSLRLVMEYLPSGCLRDFLQRHPPRaaCTPAACCCSPWQICKGMEYLGARRCVHRDLAARNILVESEAHVKIADFGLAKLLPLGKDYYVVREPGQSPIFWYAPESLSDNIFSRQSDVWSFGVVLYELFTYSEKSCSPSAEFLRMMGPEREGP-ALCRLLELLAEGRRLPPPPSCPIEVQELMQLCWAPSPQDRPAFSALSPQLDAL------
>UniRef100_UPI0003317021	559	0.557	1.324E-170	1	632	633	476	1102	1103
-PRSKERTNLIVVRSDCSLSASPPIHPQVQCQLSQMTFHTIPAQSLEWHENLGHGSFTKIYRGHRHEVVD-GEARDTEVLLKVMDAKHKSCMESFLEAASLMSQVSYQHLVLLHGVCMAGD-SIMVQEFVRPGALDTYLQKCGPLVPASWKLQVIKQLAYALNYLEDKGLPHGNVSARKVLLAREG--SDGSPPFIKLSDPGVSPAVLNLEMLTDRIPWVAPECLQEARTLGLEADKWGFGATVWEVLSGITMPVSALDPAQKLQFYQRRQQLPTPKWTELAVLIQQCMAYEPHLRPSFRAIIRDLNNLITSDYELLSDPSP-DALTPRDTLWSGAQLCQDPTIFQERHLKYISQLGKGNFGSVELCRYDPLGDNTGALVAVKQlLQHSEPEQQRDFQREIQILKALHSDFIVKYRGVSYGPGRQSLRLVMEYMPSGCLRDFLQRHRARLDASRLLLYASQICKGMEYLGARRCVHRDLAARNILVESETHVKIADFGLAKLLPLDKDYYVVQEPGQSPIFWYAPESLSDNVFSRQSDVWSFGVVLYELFTYGDKSCSPSAEFLRMTGCERDVP-ALCRLLELLAEGQRLPAPPACPVEVHELMKGCWADSPQDRPSFSALGPQLEALRSGAPG
>UniRef100_A0A8C9SHE4	559	0.544	1.324E-170	0	629	633	478	1105	1113
PPRPNELTNLIIMRNSCSIEALGSPTMQR-RKASHVQFQMIRHEDLRLEESLGRGSFTRIFKGSKTDI-REGERQNTDVLLKVLDGSYKNCWESFFEAASLMSQISHKHLLLVYGISVHRSENIMVQEFVKYGALDLFLRKKQGSVPVSWKLDVAKQLACVLNFLEEKKIVHGNISAKNLLLAREGDSSIGTSPFIKLSDPGISVAVTGRDVALDRIPWVAPEVLEAPETWGMECDKWSFGTTLWEIFNGGKAPLQGLDPQQKLMFYENHEQLPSPKWTELADLIGRCMEYDPALRPSSRGIIRQLNSLITSDYELLDPGLSAHADKDSFLRTFNLSYQQEPSLYEERHLRYINLLGKGNFGSVELCRYDPLGDNTGELVAVKKLQPNKQSNMAEFQREIHTISSLHCENIVKYLGVCYSMGRLNMSLVMEYLPNGSLVSYLEKNRQNVNSKRLLLFASQICKGMEYLQSMRYVHRDLAARNILVASETLVKIADFGLTKIIPFDKEYYRVTHPGESPIFWYAPESITEFKFSHKSDVWSFGIVLHELFSYCEHKQNPKKLCLQMIGNDMQSPSIAMHLVNILKENWRLPAPLHCPPRVYAMMLNCWAYNSEDRPSFSSLGEQIKTYIQD---
>UniRef100_UPI001560A7E6	559	0.570	1.324E-170	0	628	633	479	1107	1115
PPRPKELTNLVIVRSNCSAETLASPLVEHP-HASHVQFHMIKHEDLQWGDSLGQGSFTKIFKGSMTDSV-EGESHVTEVLLKVLESTHKNCWESFFEAASVMSQVSHKHLLLVYGISIHGSKNIMVQEFVKHGALDLFLKKRRGSISVSWKLDVAKQLACALNFLEDKNIIHGNICAKNLLLAREGDTATGSPPFIKLSDPGISTAILDREVVLDRIPWVAPELvLVDSDRLALESDKWSFGTTLWEIFNGGEVPLLGREPQQKLQFYNNQRQLPALKWTELADLISQCMDYQPGLRPSFRGIIRQLNSLITSDYELLCDlRPSAAPEKDTFWRCLNVTDRQEPMLYEDRHLRYIYRLGKGNFGSVELCRYDPLADNTGELVAVKKLQHSKREHQADFEKEIGIMKSLHNDYIVKYKGICYSMGRQNVRLVMEYLPNGNLPGYLEKNRERVDSKRLLLYASQISKGMEYLQMMRHVHRDLAARNILVASDTLVKISDFGLTKILQVDKEYYRVKEPGESPIFWYAPESLQECKFSPKSDVWSFGVVLHELFSYCERVWSPTQLCLQQIGRDKQGPTILLHLFHLLKSEWRLPAPADCPPKVLCVMRRCWSYNADERPSFTQLDAQIEALRE----
>UniRef100_UPI0020266BD0	558	0.576	1.811E-170	0	628	633	470	1096	1104
PPQSKEKSNLLIVRGGSCHRLPTSPSAPR-RAINQMMFHKIQAENLVQCENLGQGTFTRIYRGIKGEQTEEEEeegearNHVTDVVMKVLDLSHCNWVEPFLEAASMIGQLSHKHLILLYGVCV-GAENIMVQEYIRHGALDTYLRRNhaTGKVTPTWKLQIAKQLAYVLSFLEDKKIIHGNISAKKVLLAREGDALKKMPPFIKLSDPGVSTALLSKELLMDRIPWVAPECLEDPKNLALESDKWSFGATLWEIFNSGSMPLTAIEPGLKLKFYQDRRTLPPVKWIELANLVGQCMDYNPQQRPAFRSIIRDLNSLITSDYELLSD---LPAINSFAEYVDISM-CRNPTLFEDRHLKYISVLGKGNFGSVELCCYDPLGDSTGELVAVKRLQQSSPEHRLDFEREIAILRSLHHDFIVAYRGVCYSRGRNCLRLVMEYLPSGCLRNYLQKNQEQLDLKKLLLYAWQVCKGMEYLGSQRYIHRDLAARNILVENENRVKIGDFGLAKILPHGKEYYVVREPGQSPIFWYAPESLADNIFSQESDVWSFGIVLYELFTY---GGKISEEFLCMMGHSRPLQ-IVCQLLELLKGNRRLPLPAGCPNEVYDLMLSCWAFMPNQRPRFCDLGPQIEKVRN----
>UniRef100_UPI001C4D8662	558	0.552	2.476E-170	0	628	633	482	1126	1134
PPRPQEKSNLLIVRgGHSCVQLPNSPSAQLRRGLNQMVFHKIQAEDLAQCESLGQGTFTRIYRGVKRDPkedegleeDGSSESHLVEVVMKVLDQSHSQWVEPFLEAASLIGQLSHKHLVLLHGVSIgaesesaSPEKDIMVQEYVRHGALDTYLRRNKatGKVTTMWKLQVAKQLAYALNFLEDKRIVHGNVSAKKVLLAREGEVTSGRPPFIKLGDPGVRTTVLTQEVLMDRIPWVAPECVWDPKSLVPESDKWSFGATLWEIFNGGNMPIAALDPKAKLQFYQDRQHLPLLHWTEMADLVAQCMDYQPQRRLPFRTVLRDLNSFITSDYEFLSEV----LSTSGFGGHMDSPMGPDPTLFEERHLKYISVLGKGNFGSVELCRYDPLGDSTGELVAVKRLQQSSAEHRKDFEKEISILRSLHHDFVVAYRGICYSRdslGQSSLRLVMEYLPSGCLRNYLQKNQERLDHKKLLLYAWQVCKGMDYLGSQRYIHRDLAARNILVENENRVKIGDFGLAKILPQGKEYYVVREPGQSPIFWYAPESLSDSVFSPESDVWSFGVVLYELFTYGSKSRSPSEEFLRLMGSWSLP-SVACHLLQLLKENKRLPIPAGCPIEAFALMQSCWSFAPSQRPRFCKMATQIETLRD----
>UniRef100_UPI0003F06AB2	558	0.567	2.476E-170	1	632	633	476	1103	1151
-PRPKEKSNLIVVRGGCNLPTSSLVQPQSQCQLSQMTFHKIPPDSLEWHENLGHGSFTKIYRGCRHE-AIEGEVWETEVLLKVMDAKHKNYMESFLEAASLMSQVSYQHLVLLHGVCMAGD-SIMVQEFVHLGALDTYLRKRGHLVPASWKLQVVKQLAYALNYLEDKGLTHGNVSARKVLLAREG--ADGSPPFIKLSDPGVSPMVLSLEMLTDRIPWVAPECLQEARTLGLEADKWGFGATVWEVFSGVPMPISALDPAKKLQFYKDQQELPAPKWTELALMIQQCMAYEPGHRPSFRAVIRDLNSLITSDYELLSDPTPNAlAPRDGLWNGVQLYVCQDPTIFEERHLKYISQLGKGNFGSVELCRYDPLGDNTGALVAVKQLQHSGPDQQRDFQREIQILKALHSDFIVKYRGVSYGPGRQSLRLVMEYLPSGCLRDYLQRYRTRLDAGRLLLYASQICKGMEYLGLCRCVHRDLAARNILVENEAHVKIADFGLAKLLPLDKDYYVVREPGQSPIFWYAPESLSDNVFSRQSDVWSFGVVLYELFTYSDRSCSPSSEFMRMMGCEREA-SVLHCLLELLAKGQRLPAPSGCPSEVHDLMKLCWAPSPQERPSFSALGPRLDLLWSATRG
>UniRef100_A0A8D2LN59	557	0.570	4.629E-170	0	628	633	475	1108	1116
PPQAKEKSNLLIVRGGSCHQLPTSPAIPR-RAINQMMFHKIQAENLVQCESLGQGTFTRIYRGLKRDPQDrnaegeeEPGGHQTEVVMKILDHSHshlRRCTSPFLEAASMLSRLSHKHLVLLYGVSV-GTESIMVQECVWHGALDTYLRRSTaaGGVTPTWKLQVAKQLAYALNFLEDQKTIHGNVSAKKVLLAREGDAARGQTPFIKLSDPGVSTTALAKDLLVERIPWIAPECLEDAKNLATESDRWSFGATLWEIFNGGNMPWSAMEPQAKLKFYQDRGQLCPLRWTELAGLVGRCMQYDPRRRPAFRAIMRELNSLTTSDYELLSD---LPA-TDHFAGYMDPSLCQDPTLFEDRHLKYISLLGKGNFGSVELCRYDPLGDSTGELVAVKRLHQNSAEQRQDFDREIAILRTLHHDFIVAYRGVCYSWGRNCLHLVMEYLPNGCLRNFLQKNQERLDLRKLLLYAWQVCKGMDYLGAQRYIHRDLAARNILVENENRVKIGDFGLAKILPQGKEYYVVREPGQSPIFWYAPESLADNVFSQESDVWSFGVVLYELFTYGSKSHSPSEEFLCMMGHS-RPATIACHLLELLKQNRRLPAPAGCPAEVFALMQSCWTFAPSQRPRFCKLAPQIEALRS----
>UniRef100_UPI000FFCB1D0	557	0.555	6.329E-170	1	628	633	475	1098	1101
-PRPKEKSNLIVIR-RGCGLSSSSPVGPQfHCQLSQMTFQKIPANSLEWHENLGHGSFTKIYRGCLHEAVD-GEARKTEVLLKVIDAKHRNCMESFLEAASLMSQVSYQHLVLLHGVCMAGD-STMVQEFVPLGAIDTYLRKRGHLVAASWKLQVIKQLAYALNYLEDKGLPHGNVSARKVLLAREG--ADGSPPFIKLSDPGVSPSVLSLEMLTDRIPWVAPECLQEARTLGLEADKWGFGATAWEVFSGVTMPVSTLDPAQKLQFYTGRQQLPAPKWTELALLIQDCMDYEPGRRPSFRAVIRDLNSLITSDYELLSDSTPGAlAPPDGLWSGAQLYAWQDPTIFEERHLKYISQLGKGNFGTVELCRYDPLGDNTGALVAVKQLQHSGPDQQRDFQREIQILKAMHSDFIVKYRGVSYGPGRQSLRLVMEYLPSGCLRDFLQRHRARLDAGRLLLYASQICKGMEYLGSRRCVHRDLAARNILVENEAHVKIADFGLAKLLPLDKDYYKVRKQGASPVPWYAPESLSDNIFSRQSDVWSFGVVLYELFTYSDKSCSPSAEFLRMMGCELDVP-ALCRLLELLTEGQRLPAPPACPGEVHELMKLCWASSPQDRPPFSVLGPQLDALWN----
>UniRef100_A0A7K4WNT2	557	0.759	6.329E-170	6	632	633	502	1103	1104
------KSNLLVFRSNSVSDVPSSPTLQRHNNVNQMVFHKIRNEDLIFEESLGQGTFTKIFKGVRKEVGDYGQLHQTEVLLKVLDKVHRNYSESFFEAASMMSQLSYKHLVLNYGVCVCGEESKNV--------LSIFFLTNQSFLNFSPKLMML-----NINYflIEDKGLVHGNVCAKNILLIREEDRKSGNLPFIKLSDPGISITVLPRDILLERIPWVPPECIENPKQLSLATDKWSFGTTLWEICSGGDKPLSALDSSRKLQFYEDRHQLPAPNWTELANLINNCMDYEPDFRPSFRAIIRDLNSLFTPDYELLTESDMLPNMRIGALGFSGAFEDRDPTQFEERHLKFLQQLGKGNFGSVEMCRYDPLQDNTGEVVAVKKLQHSTEEHLRDFEREIEILKSLQHDNIVKYKGVCYSAGMCFIEYTFNTLPHSEQKTFLLQYQQKKPDKNQERFSTR-AEGMEYLGTKRYVHRDLATRNILVENENRVKIGDFGLTKVLPQDKEYYKVKEPGESPIFWYAPESLTESKFSVASDVWSFGVVLYELFTYIDKSKSPPAVSIQVYINYVHYVFAYFQFSFFLL-------------QIYAIMKECWNNNVAQRPTFRDLAQRVDHIRENMGG
>UniRef100_A0A6P7Z5Q4	557	0.582	6.329E-170	0	630	633	480	1108	1110
PPMPKEKSNLLIVRGS-CSQPLTSPTKCR-RNISQMTFQNIRPETIIWGESLGQGSFTKIFRGIKRDTNGE-ECYETDVLLKVLDSTYRNFNESFLEAASVMSQISHKHLVLLHGVCV-GTDSIMVQEYVKLGPLDIYLKKQKDSsqLTARWKLEVAKQVAYALSFLGDKNIVHGNVSAKNILLSRVGDVSTGSPPFIKLSDSGVSITVMTKELLMDRIPWVAPECVCDPRSLAQESDRWSFGATLWEIFNSGSISLSVLEPIVKLKFYQDQLQLPILKWTELANLIKCCMDYRPFLRPSFRAIIRDLNNLITSDYELLVDLSPGDlPVKDNFWRCMSLTDLLYPPFYEERHLKYISALGKGNFGSVDLCRYDPLGDNTGDLVAVKKLQQNTAEHLQDFERETEILRALHNDFIVQYRGVCYNTGRKNLRLIMEYLPNGCLREYLQNHRDHLYQGKLLLYARQICKGMQYLGEKRYVHRDLATRNILVENSNHVKIGDFGLAKILPQDKEYYVVHERGESPIFWYAPESLADSIFSRQSDIWSFGVLLYELFTYGEKSSSPPSEFLRLMGSGNQLQLVN-QMLDLLMKGVRLTVPPGCHAEVYGLMMQCWALQPAVRPTFSDLEQRMETHESRW--
>UniRef100_A0A7K5GXZ9	556	0.614	8.654E-170	45	628	633	521	1104	1112
---------------------------------------------LRQGESLGQGSFTHIYKGIKRDQ-EEDRYYQTEVVLKVMDSSHRNCSESFLEAASIMSQLSHKHLVLLHGVSL-GKDSIMVQEYVRYGPLDLYLKKNqgQGKVTTSWKLQVAKQLAYALNYLEDKKITHGNVSAKKVLLTREGDAASGNPPFIKLNDPGVSVTVLAKEMLVERIPWVAPECLGDPKSLALPADKWSFGATLWEIFSGGNMPVSLLEPQKKLDFYQSSLQLPAPKWTELATLIAQCMDYQPCRRPGFRALIRDLNSLITSDYELLSDLSPTDVMlRDSFWGYEPLAMCQDPTYFEERHLKYISLLGKGNFGSVELCRYDPLGDSTGELVAVKKLQQDSAKELQDFEREIQILHSLQHDFIVQYRGVCYSRGRRGLRLVMEYLPNGCLRDFLQKNQPRLDHRTLLLYAWQICKGMEYLGAQRCVHRDLASRNILVESETHVKIGDFGLAKLLPQDKDYYVVREPGQSPVFWYAPESLADNVFSRASDIWSFGVLLYELFTYSNKSKSPSEEFLRMMGTEKTAQ-IICHLLELLKDNRRLPVPAGCPAEVYTLMLSCWAFAPGARPTFGELAPKIEALRD----
>UniRef100_UPI0013AF2531	556	0.542	1.618E-169	0	629	633	481	1104	1112
PPRPKELTNLIIIRNSSSPEAQGSPTPER-NKFSHIQFHMIKYEDLKWDVSLGQGSFTRIFKGYKTDIRD-GEKHVTNVFLKELDVVHKNYWESFFEAASLMSQISHKHLLLVYGVSVHGVKNIMVQEFVEYGALDLYLQRGR-SVSVSWKLDVAKQLASALNFLEEKNIIHGNICAKNLLLAREGDPSQGSSPFIKLSDPGISVAMLAKDVILDRIPWVAPEVLESPDNLTLECDKWSFGATLWEIFNSGEPPLRGWDLDQKRQLYESYLQLPPSQWTELADLISHCMDYQAAFRPSCRSIIRQLNSLITSDYVIL---HAAEPVTQSVVWRAISPAQHDQTLFEERHLRYIHPLGKGNFGSVELCRYDPLGDNTGELVAVKKLQPNKQSTLEDFKKEVKTLSVLHCDYIVKYRGVCYSTGRLSMSLVMEYLPNGSLIGYMEGNRHKVTTRRMLLFASQICKGMEYLQTLRYVHRDLAARNILVASESLVKIADFGLTKVIPCDKEYYRVSQPGESPIFWYAPESITESRFSHKSDVWSFGVVLHELFCYCDTNTNPKRLCMQEIGHNVQSPSISMHLANILKNNWRLPAPPNCPPKVYNLMKQCWEYDFEERPCFSDLGNQIETIMQD---
>UniRef100_A0A7K7VNV6	556	0.536	1.618E-169	0	628	633	473	1172	1180
PPQAKERSNLLVVRS-GCPRAPGSPLAPRH-GLPHMTFHTISPEILVrvwgapvgrarraatpspasplpwQGESLGQGSFTHIYKGVKRDQ-KEDEYYQTEVVLKVLDSSHRNCSESFLEAASVMSQLSHKHLVLLHGVslgrdskwrgrvreataCPPRPPPrlpagIMVQEYVRHGPLDLYLKKNRgeSKVTTGWKLQVAKQLAQALNYLEDKKITHGNVSAKKVLLTREGDKASGSHPFIKLSDPGVSVAVLAKEMLAERIPWLAPECVSDTRSLALPADKWSFGATLWEIFSGGNMPVSLLEPQEKLCFYESGHQLPAPKWPELATLIAQCMEYEPRRRPCFRAVIRDLNSLissgepwaaprrgaglcpavlrphltLPADYELLSELSLGDaPLRNSFWGYEHVAVRQDPALFEERHLKYISLLGKGNFGSVELCRYDPLGDSTGELVAVKKLQQDSAKELRDFEREIQILHSLQHDFIVQYRGVCYSRGRRSLRLVMEYLPNGCLRDYLQKNQQRLEHRTLLLYAWQICKGMEYLGAQRCVHRDLASRNILVESESHVKIGDFGLAKLLPQDKDYYVVQEPGQSPIFWYAPESLADNVFSRASDIWSFGVLLYELFTYSNKSKSPSEEFLRMMGTNKAPQ-IICALLELLKGPRRLPAPAGCPREVYALMQSCWALAPGARPPFAELAPRIEALRD----
>UniRef100_A0A7L1HDZ6	555	0.611	2.212E-169	47	628	633	526	1107	1115
-----------------------------------------------QGESLGQGSFTQIYKGIKRDQ-EEDGYYQTEVVLKVMDGSHRNCSESFLEAASIMSQLSHKHLVLLHGVSL-GKDSIMVQEYVRYGPLDLYLKKNqgEGKVTTSWKLQVAKQLAYALNYLEDKKITHGNVSAKKVLLTREGDAASGSPPFIKLNDPGVSVSVLAKEMLVERIPWVAPECLSDPKSLALPADKWSFGATLWEIFSGGNMPVSLLEPQKKLDFYRSSLQLPAPKWTELATLIAQCMDYQPARRPCFRALIRDLNSLITSDYELLSDLSPTDvTLRDTFWGYEPLAMGQDPTHFEERHLKYISLLGKGNFGSVELCRYDPLGDSTGELVAVKKLQQDSAKELRDFQREIQILHSLQHDFIVQYRGVCYSRGQRGLRLVMEYLPNGCLRDYLQKNQPRLDHRTLLLYAWQICKGMEYLGSQRCVHRDLASRNILVESETHVKIGDFGLAKLLPQDKDYYVVQEPGQSPVFWYAPESLADNLFSRASDIWSFGVLLYELFTYGNKSRSPSEEFLRMMGTEKTAQ-IVCHLLELLKDNWRLPAPTGCPMEVYMLMLSCWAFTPGTRPTFGELAPKIEALRD----
>UniRef100_A0A4D9E878	554	0.622	4.136E-169	35	628	633	0	593	601
-----------------------------------MMFHKIQLENLTTCENLGQGSFTKIYRGIKRDQDD-DECHETEVLLKVMDGSHGNCSESFLEAASIMSQISHKHLVLLYGVSI-KENSIMVQEYVKFGALDIYLKKNqaGGKVTASWKLEVAKQLAYALNFLEDKKIVHGNVSAKKVLLAREGDTASGSPPFIKLSDPGVSLTMLAKEMLIDRIPWVAPECISDPKNLALESDKWSFGATVWEIFSGGTMPTSALEPLSKLQFYQNSLQLPAPKWTELANLITQCMDYRPSWRPSFRAIIRDLNSLITSDYELLS--DLAPSElpaKDGFWGYITGPACQDPTIYEERHLKYMCVLGKGNFGSVELCRYDPLDDSTGELVAVKRLQQSSAEQLQDFEREIAILRSLHNDFIVKYRGVCYRLGRRSLRLVMEYLPKGCLREYLQKNQERLDHKRLLLYAWQICKGMEYLGSQRYVHRDLASRNILVENETHVKIGDFGLAKLLPQDKEYYVVREPGQSPVFWYAPESLSDNVFSRESDVWSFGVVLYELFTYSNRSQSPSEEFLRMMGLDKPMP-IICHLLELLKDDRRLPAPPGCPAEVHGLMLSCWAFSQSKRPKFSELGPKLEALGD----
>UniRef100_A0A6P6DSM1	554	0.549	4.136E-169	1	632	633	522	1153	1154
-PTPREKSNLIVVRTGCGPATTASaqPPVQLPvqPTLSQLTFHKIPPYSLQRHENLGHGSFTKIYCGSRHENVD-GEARETKVLLKVLDAEHRNFVESFLEAASLMSQVSYPHLVLLHGVCMAGD-STMVQEFVPLGAIDTYLCKRGHLVPASWRLQVTKQLAYALNYLEDKGLPHGNVSARKVLLAREGT--DGNPPFIKLSDPGVSPTVLSLEMLTDRIPWVAPECLDEARTLGLEADKWGFGATVWEVFSGAPMPTRALDPAKKLRFYEEQRQLPAPRWTELATLIRQCMDYDPRRRPSFRAVIRDLNSLSTSDYELLSDPAPGAlGPRDVLWNTAQLYACQDPTIFEERHLKYISQLGKGNFGSVELCRYDPLGDNTGALVAVKQLQHSGPEQQRDFQREVQILKALHSDFIVKYRGVSYGPGRQSLRLVMEYLPCGCLRDFLRRHRARLDAGRLLLFATQICKGMEYLGACRCVHRDLAARNILVESEAHVKIADFGLAKLLPLDKDYYVVREPGQSPIFWFAPESLADSVFSRQSDVWSFGVVLYELFTFGDPSCSPSAEFMRLMGCEGDAP-ALCRLLELLTEGCRLPAPAACPVEVHKLMSHCWAPSPQDRPTFSALGPQLEALWSGSRG
>UniRef100_M7AIF3	554	0.575	5.655E-169	0	628	633	421	1032	1040
PPQPKEKSNLLIVRSSCC-QLPSSPSAPR-RSVNQMMFHKIQPENLMMCENLGQGSFTKIYRGIKRDQEEEERD-------RRPAEGDGQQPRQLLRAASIMSQISHKHLVLLYGVSIR-ENSIMVQEYVRFGALDIYLKKNqaGGKVTASWKLEVAKQLAYALNFLEDKKIVHGNVSAKKVLLAREGDAASGSPPFIKLSDPGVSLAMLTKEMLIDRIPWVAPECIRNPKNLALESDKWSFGATVWEIFSGGTMPTSALEPQSKLQFYQNRLQLPAPKWTELANLITQCMDYRPRWRPSFRAIIRDLNSLITSDYELLSDlSPSQLPAKDGFWGYVTSPVCQDPTIFEERHLKYMCVLGKGNFGSVEL---------TGGRVAVKRLQQSSAEQLQDFEREIAILRALHSDFIVKYRGVCYSLGRRSLRLVMEYLPKGCLREYLQKNQERLDHKRLLLYAWQICKGMEYLGSQRYVHRDLASRNILVENETHVKIGDFGLAKLLPQDKEYYVVREPGQSPVFWYAPESLSDNVFSRESDVWSFGVVLYELFTYSNRSQSPSEEFLRMMGLDKPMP-IICHLLELLKDNRRLPAPPGCPAEVHGLMLSCWAFSQSKRPKFSELGPKLEALRD----
>UniRef100_A0A8B9KYB7	553	0.764	1.445E-168	53	605	633	409	941	942
-----------------------------------------------------QGTFTQVFRGIRRELGDYGEMHEMDVVLKVLDKNHRNYTESFFEAASMMSQLSHKHLLLNYGICVCSEEHIMVQEYVRFGSLDTYLKRNRSCINITWKLEVAKQLAWAMHYLEDKNLIHGNVCAKNVLLTREEDRKTGTPPFIKLSDPGISITVQPREILIEHIPWVPPECVEDCRNLSLDTDKWGFGTTLWEIYTGGEKPLSSYDSSKKLLFYEDRHQLPAPKWTELANLINSCMDYEPSQRPSFRAIIRDLNSLFTPGTH--------------------SFDIQEPVQFEARHLIFLQQLGKGNFGSVEKCRYDPLQDNTGEVVAVKKLQHSTADHLRDFEREIEILKSLQHENIVKYKGVCYTAGRKNLRLIMEYLPFGSLREYLSKNKERFDHKKLLHYASQICKGMDYLGFKRYVHRDLATRNILVESENRVKIGDFGLTKVLPQDKDYYTVREPGESPIFWYAPESLTESKFSVASDVWSFGVVLYELFTYSDKICSPPAVFMEKMGIDKQGQMIVYHLIDLLKRNYRLPAPEGCPDEVINTNTLC---------------------------
>UniRef100_UPI002110056A	553	0.560	1.445E-168	1	628	633	469	1093	1098
-PKPKEKTNLIILRSDCSlpSAPPCHPQAQR--QLSQMTFQKIPAQSLEWHENLGHGSFTKIYRGHRHEVV-EGDSRGMEVLLKVMDSKHQNCMESFLEAASLMSQVSYQHLVLLHGVCMAGD-SIMVQEFVRLGALDTYLQKCGPLVPASWKLQVIKQLAYALNYLEDKGLPHGNVSARKVLLAREGT--DGNPPFIKLSDPGVSPTVLSLEMLTDRIPWVAPECLEESRTLGLEADKWGFGATVWEVLSGVVMPLSALDPAQKLQFYQQKQQLPAPKWTELAELIQQCMAYDPRLRPAFRAIIRELNSLISSDYELLSDPAPGSlAPRDSLWTGTQLFACQDPTIFQERHLKYISQLGKGNFGSVELCRYDPLGDNTGALVAVKQlLQHSEPEQHRDFQREIHILKALHCDFIVKYRGVSYGPGRQSLRLVMEYLPCGCLRDFLQRHCARLDTGRLLLFAVQICKGMEYLGARRCVHRDLAARNILVESETHVKIADFGLAKLLPLDKDYYVVREPGQSPIFWYAPESLSDNVFSCQSDVWSFGVLLYELFTFGDKSCSPSAEFLRMMGCERDAP-ALCRLLELLSEGQRLPKPLACPAEIHEVTRRCWASNPLDRPPFSTLGPQLEALRS----
>UniRef100_UPI0014467409	553	0.541	1.445E-168	0	629	633	481	1104	1112
PPQPKELTNLIIIRNSSSVEAQGSPTPERS-KFSHIQFHMIKYEDLKWGESLGQGSFTRIFKGYKTDIRD-GEKHVTDVFLKELDAVHKNCWESFFEAASLMSQISHKHLLLVYGVSVHGVKNIMVQEFVEYGALDLYLKRGR-SVSVSWKLDVAKQLASALNFLEEKNIVHGNICAKNLLLAREGDPSQGSSPFIKLSDPGISVAILGMDVILDRIPWVAPEVLEAPDNLTLECDKWSFGATVWEIFNGGNAPLRGWELDEKRQFYKSFQQLPPSQWTELADLISQCMDYQADFRPSCRSIIRQLNSLITSDYVILHATEPVTQSPV---WKALSPAQHDQTLFEERHLRYISPLGKGNFGSVELCRYDPLGDNTGEQVAVKKLQPNKQSTLEDFKKEVNTLSVLHCDYIVKYRGVCYSPGRLTMSLVMEYLPHGSLIGYLDSHRHNVNTRRLLLFASQICKGMEYLQTLRYVHRDLAARNILVASESLVKIADFGLTKIIPTDKEYYRVTQPGESPIFWYAPESINEFKFSHKSDVWSFGVVLHELFSYCDTNANPKRLCTQEVGHHVQSPSIAMHLANILKNNWRLPAPPNCPHKVYSLMMQCWAYNFEERPCFTDLGNQIETIMQD---
>UniRef100_W5M4D5	553	0.548	1.445E-168	0	632	633	481	1113	1117
PPRPKELTNLNIVRSNYSQEALASPILQK-RKASHVQFQMIKYEDLQLGESLGQGSFTKIFKGTKTDI-REGERYTTDVLLKVLENAHKNCWESFFEAASLMSQLSHKHLLLVYGISIHGTKNIIVEEFVKYGALDLFLKKRQSSVSVSWKLDVAKQLACALSFLEEKNIVHGNICAKNLLLAREGDASAGTAPFIKLSDPGISLAMLGRDVVLDRIPWVAPEVLDSPERRMLESDKWSFGTTLWEIFNCGKVPLQGQNPQQKLQFYERREQLPSSKWTELADLIAPCMDYQPWLRPSCRCIIRQLNSLITSDYELLCDPRASTlPEKDGYWRSLSAPYHQDPSLYEERHLRYISPLGKGNFGSVELCRYDPLGDNTGELIAVKRLQQNKQGSLAAFEREIQTISSLHCDYIVKYKGICYSTGRLSMSLVMEYLPHGSLIGYLEKNRQHVNTKRLLLFASQICKGMEYLQSMRYVHRDLAARNILVASDTLVKIADFGLTKFIPLNKDYYRVTHPGESPIFWYAPESITESLFSHKSDVWSFGIVLYELFSYCEHNQNPKKMCLQQIGHDLQGPSISMHLVDLLKNNWRLPAPSQCPPKVYGMMLKCWAYHTEDRPSFSQLGEQIEtSLQDDRDG
>UniRef100_A0A851D458	552	0.608	1.976E-168	5	598	633	2	593	594
-----ERSNLLIVRS-GCPRPPGSPAA-SCRSLSQMMFHKIDPQSLTRGESLGQGSFTQIYKGVKRDQ-EEDGHYQIEVVLKVMDGSHRNCSESFLEAASIMSQLSHKHLVLLHGVSL-GKDSIMVQEYVRYGPLDLYLKKNqgEGKVTTSWKLQVAKQLAYALNYLEDKKITHGNVSAKKVLLTREGDAASGSPPFIKLNDPGVSVAVLAKKMLVERIPWVAPECLGDPKSLAPPADKWSFGATLWEIFSGGNMPVSLLEPREKLDFYQSGLQLPAPKWTELATLIGQCMDYEPRRRPCFRALIRDLNSLITSDYELLSDPSPSDaAARDSFWGYEPLAAGRDPTHYEERHLKYISLLGKGNFGSVELCRYDPLGDSTGELVAVKKLQQDSAKELRDFEREIQILHSLQHDFIVRYRGVCYSRGRRGLRLVMEYLPNGCLRDYLQKNQPRLEHRTLLLYAWQICKGMEYLGAQRCVHRDLASRNILVESETHVKIGDFGLAKLLPQDKDYYVVREPGQSPVFWYAPESLADNVFSRASDIWSFGVLLYELFTYSNKSKSPSEEFLRMMGPEKMVQ-IICHLLELLKDNRRLPVPAGCPMEV----------------------------------
>UniRef100_A0A8T3DB25	552	0.551	2.702E-168	0	629	633	479	1106	1114
PPRPKEHTNMIIVRNSCSIEALGSPTLQRH-KANQVQFQMMKYEDLQVGESLGQGSFTRIFKGGKIDIRD-GEKHVTDVLLKVLDSSHKNCWESFFEAASLMSQISHKHLLLVYGISVHRSKNIVVQEFVKCGALDLYLRKRGRSVAVSWKLDVAKQLACALSFLEEKGIAHGNICAKNLLLAREGD-SSGTSPFIKLSDPGISLTVLGREVLLDRIPWVAPEVVQAPDSLELERDKWSFGTTLWEIFNGGKAPLHGQDPQQKLQFYEKHQQLPSLEWPELADLIGRCMDYEPALRPSCRGIIRQLNSLITSDYVLLCDPQaSLAPEKDSFCRAPNPFSPQEPTLYEERHLRYLSPLGKGNFGSVELCRYDPLGDNTGELVAVKKLQPNKQSNMAAFEREIHTISSLHCDFIVKYRGICYSMGRLSMSLVMEYLPCGSLIGYLEKNRQHVNSKRLLLFASQICKGMEYLQSMRYVHRDLAARNILVASDTLVKIADFGLTKIIPLDKEYYRVTQPGESPIFWYAPESISEFKFSHKSDVWSFGIVMYELFSYCEHNRNPKRLCLQKIGNDMQGPSISMHLVNILKEGWRLPAPPHCPPKVYDKMLYCWAYSMEDRPTFSSLEEQIKAIIQD---
>UniRef100_A0A7L3FCK3	552	0.610	3.694E-168	47	628	633	523	1104	1112
-----------------------------------------------QGESLGQGSFTQIYRGIKRD-REEDEYYETEVVLKVMDSSHHNCSESFLEAASIMSQLSHKHLVLLHGVSL-GTDSIMVQEYVRYGPLDLYLKKNqgEGKVTTSWKLQVAKQLAYALNYLEDKRITHGNVSAKKVLLTREGDPASSSPPFIKLNDPGVSVAILAKEMLVERIPWVAPECLSDPKSLALPADKWSFGATLWEIFSGGNMPVSLLEPQKKLDFYQNSLQLPAPKWTELATLIAQCMEYQPCRRPSFRALIRDLNSLITSDYELLSDlSPTTVTLRDSFWGYEPLALCQDPTHFEERHLKYISLLGKGNFGSVELCRYDPLGDSTGELVAVKKLQQDSAKELQDFEREIQILHSLQHDFIVQYRGVCYSRGRRGLRLVMEYLPNGCLRDYLQKNQLRLDHRTLLLYAWQICKGMEYLGVQRCVHRDLASRNILVESESHVKIGDFGLAKLLPQDKEYYVVQEPGQSPIFWYAPESLADNVFSRASDIWSFGVLLYELFTYSNKSKSPSEEFLRMMGTEKMTQ-IICHLLELLKDNRRLPVPANCPVEVYTLMLSCWAFTPSARPTFRELAPKIEALRD----
>UniRef100_A0A8C2QN57	551	0.539	5.051E-168	1	626	633	473	1086	1093
-PRPKEKSNLIVVR-RGCTPAPHPGRASPCFTLTQLSFHTIPAESLEWHENLGHGSFTKIYRGCRREAVD-GETHDTEVLLKVMDARHRNCMESFLEAASLMSQVSYPHLVLLHGVCMAGD-SIMVQEFVYLGAIDMYLRKRGHLVPASWKLQVIKQLAYALNYLEDKGLPHGNVSARKVLLAREG--MDGSPPFIKLSDPGVSPTVLSLEMLTDRIPWVAPECLQEARTLGLEADKWGFGATVWEVFSGGPRHITSLEPAKKLKFYEDQGQLPAPKWTELAGLIAQCMAYDPGRRPSFRAILRDLNGLITSDYELLSDPTPGSlSPRDELCSGAQLYACQDPTIFEERHLKYISLLGKGNFGSVELCRYDPLGDNTGPLVAVKQLQHSGPDQQRDFQREIQILKALHSDFIVKYRGVSYGPGRQSLRLVMEYLPSGCLRDFLQRHRARLHTGRLLLFAWQICKGMEYLGARRCVHRDLAARNILVESEAHVKIADFGLAKLLPLGKDYYVVREPGQSPIFWYAPESLSDNIFSRQSDVWSFGVVLYELFTYSDKSCSP-----SAVSRQPHPSLI---LSPRPPPGRRLPPPAACPMEVQELMQLCWAPSPQDRPAFSALSPQLDAL------
>UniRef100_A0A8C4BRN7	551	0.547	5.051E-168	0	624	633	478	1098	1115
PPRPKELTNLIIVRNRVVMERHGSPSAQRH-NPSHIQFQMIRHEELECLESLGQGSFTRVFLGRKKGLRD-GEGYVTNVLLKVLDSNHKNCWESFFEAASLMSQISHKHLIHVYGISVHQSNNIMVQEFVKFGALDLYL-KRGHSVSVSWKLEVAKQLACALIFLEEKNIVHGNICAKNLLLAREGDQTSGNSPFIKLSDPGISLVMLGQDVLMDRIPWVAPEVLEDPEHLELDVDKWSFGTTLWEIFSGGKVPLQGLDLHQKLQFYKKGHWLPRPDWTELADLICQCMNYQPELRPSCRTIIRQLNGLITSDYEILHAAG-TSLNTDSFWRSLNLTYQPDQAEYEERHLRYISPLGKGNFGSVELCRYDPLGDNTGELVAVKRLQPNKQSNMADFQREIRTISSLHCDYIVKYRGICYSMGRLSVSLVMEYLPYGSLIAFLEKKRQVITPRRLLLFASQICKGMEYLQSRRVVHRDLAARNILVASDSLVKIADFGLTKIIPSDKEYYRVSHPGESPIFWYAPESITDFKFSHKSDVWSFGVVLYEIFSFCNHHLNPKVLCTQKIGPHAQGQSISMHLINLLKGNWRLPAPQLCPPQVYSMMTACWAYESENRPTFSSLGEMIE--------
>UniRef100_A0A7K8YZW4	551	0.595	6.906E-168	3	598	633	0	602	603
---PSEKSNLLIVRS-GAPLPPGSPPAPRHRSLNQMMFHKINPQSLTWGESLGQGSFTQIYKGTKwdqeeeeEEEEEGGRSHQTMVVLKVMDSSHRNCSESFLEAASTMSQLSHKHLVLLHGVSL-GKDSVMVQEYVRHGPLDLYLRKNqgEGLVTTSWKLTVAKQLAYALNYLEDKKITHGNVSAKKVLLAREGDVATGTPPFIKLNDPGVSVTVLAPDMLVQRIPWVAPECVTNPKSLALPADKWGFGATLWEIFSGGNMPLSLLEPQKKLKFYQSHLQLPAPKWPELATLMAQCMEYEPQRRPCFRAVIRDLNSLITSDYELLSDLSPTDvTLRDSLWGHEPLAMSRDPEHFQERHLKYISLLGKGNFGSVELCRYDPLGDSTGELVAVKKLQQDSAKELQDFEREIQILHSLQHDFIVRYRGVCYSRGWRGLRLVMEFLPNGCLRDYLQKNQTRLDHRMLLLYAWQICKGMEYLGAQRCVHRDLASRNILVESETHVKIGDFGLAKLLPQDKDYYVVREPGQSPVFWYAPESLSDNIFSCASDIWSYGVLLYELFTYSNKSKSPSEEFLRMMGTGKPAQ-IICQLLELLKDNRRLPVPTGCPTEV----------------------------------
>UniRef100_A0A7L0ETJ2	551	0.615	6.906E-168	47	628	633	467	1048	1056
-----------------------------------------------QGESLAQGSFTHIYKGIKRDQDEDGS-YQTEVVLKVMDSGHHNCSESFLEAASIMSQLSHKHLVLLHGVSL-GKDSIMVQEYVRYGPLDLYLKKNqgEGKVTTSWKLQVAKQLAYALNYLEDKKITHGNVSAKKVLLTREGDVASGSPPFIKLNDPGVSVTVLAKEMLVERIPWVAPECLRDPKSLALPADKWSFGATLWEIFSGGNMPVSLLEPQKKLDFYQSSLQLPAPKWPELATLIAQCMDYEPRHRPCFRALIRDLNSLITSDYELLSDLSSADvTLRDSFWGYEPLAMCQDPTHFEERHLKYISLLGKGNFGSVELCRYDPLGDSTGELVAVKKLQQDSAKELKDFEREIQILHSLQHDFIVRYRGVCYSRGRRGLRLVMEYLPNGCLRDYLQKNQPRLDHGTLLLYAWQICKGMEYLGTRRCLHRDLASRNILVESETHVKIGDFGLAKLLPQDKDYYVVREPGQSPVFWYAPESLADNVFSQASDIWSFGVLLYELFTYSNKSKSPSEEFLRMMGTAKTTQ-IVCHLLQLLKDNQRLPAPAGCPVEVYTLMLSCWAFAPSARPTFGKLAPTIEALRD----
>UniRef100_A0A3Q2C6B5	550	0.522	9.442E-168	0	629	633	478	1099	1102
PPRPKELTNLIIVRNSSLFEAQGSPSPER-NKFSHIQIHMIKFDDLKWGESLGQGSFTRIFKGYKTDT-REGEKHMTEVILKELDSAYKSCWESLFEAASLMSQVSHKHLLHVYGVSVHGSQNIMVQEFVKYGALDLYL-KRGTSVSVSWKLSIAKQLACALNFLEEQNIVHGNICAKNLLLAREGDPSLGNSPFIKLSDPGISVVMMGTDVILDRIPWVAPEVLNAPDNLTLECDKWSFGATVWEIFNDGSSPLRGWNLDQKRSFYENMQQLPPSQWTELAELISQCMEYDAAFRPSCRSIIRQLNSLITSDY-----VILHPTEPVTQSPMSIALSTSQHDQFEERYLCYISHLGKGNFGCVELCRYDPLGDNTGELVAVKKLQPNKVSNLEDFHKEVKTLSVLHCDYIVKYRGVCYSAGRLSMSLVMEYLPYGSLNGYVWTNRHNITTRRMLLFASQICKGMEYLQTQRYVHRDLAARNILVANDSLVKIADFGLTKVLPFDKEYYRLSQPGQSPLFWLAPECLNENKFSNKSDVWSFGIVLHELFSYCDNSFNPKRLCLQEIGQNVQGTSISMHLANMLANNWRLPAPPNCPPKVYSLMKECWTYDFDQRPTFSHLSKKVENMIQD---
>UniRef100_UPI000874B57D	550	0.535	1.291E-167	0	632	633	481	1110	1111
PPRPKEFTNLTIIRSSNSVDTQGSPTPERS-KFSHIQFHMIKYEDLTSGESLGQGSFTRIFKGCKTDIRD-GEKHLTEVLLKELDVAHKNCWESFFEAASLMSQISHKHLLHVYGISVHGVKNIMVQEFVKYGALDLYLKRGR-SVSVSWKLDVAKQLASALNFLEEKNIVHGNICAKNLLLAREGDPSQGSSPFVKLSDPGISVAMLGKDVILDRIPWVAPEVLEFPDNLTLECDKWSFGATVWEIFNNGNAPLRGWVLERKRRFYESFQQLPPSQWTELADLISQCMDYQAAFRPSCRSIIRQLNSLITSDYVILHATEPVTQSPV----WRALSPQHDQTLFEERHLRYISPLGKGNFGSVELCRYDPLGDNTGELVAVKKLQPNKQSTQEDFQKEVNTLSVLHCDYIVKYRGVCYSMGRLSMSLVMEYLPYGSLIGYLESNRHNVNTRRMLLFASQICKGMEYLQTLRYVHRDLAARNILVASESLVKIADFGLTKIIPFDKEYYRVTQPGESPIFWYAPECINESRFSHKSDIWSFGIVLHELFSFCDMSCNPKRLCMQEIGHNMQSPSISMHLANILKNGWRLSAPPHCPPKVYSLMKQCWAYNFEERPSFTSLGNQIEAImqdeRENLKG
>UniRef100_A0A3Q2ZY34	550	0.512	1.291E-167	0	629	633	481	1104	1112
PPRPKELTNLIIIRNSSLVEAQGSPTPER-NKFSHIQFHTIKYEDLKCDESLGQGSFTRIFKGEKIDTHD-GEKHTTEVLLKELDPDYRNCWESFFEAASLMSQISHKHLLHVYGVSVHGEKNIMVQEFVKYGALDLYL-KRGKSLSVSWKLNVAKQLACVLNYLEEQNIVHGNICAKNLLVAREEDPSQGISPFIKLSDPGINVAMLGKNAILHRIPWVAPEMLDSPDNLALECDKWSFGATMWEIFNNGNPPLQGWNIYEKEKFYENKEQLPPSQWTELADLIGQCMNYDAAFRPSCRSIIRQLNSLVTSDYEIL---HSTEQVTQSAVGRAFSPAQHDHAVFEERHLRYIRPLGKGNFGSVELCRYDPLGDHTGELVAVKKLQPNKQSNLDDFLKEIKTLSVLHCDYIVKYKGICYSMGHLSMTLVMEYMPHGSLNAYMESNRQNINTRRMLLFASQICKGMEYLQSLRYVHRDLAARNILVASESLVKIADFGMTKFIPQDTDYYRIQQPGQSPLYWLAPESLSESKFSHKTDVWSFGILLYELFSYCDKNCSPKKIILQELEHNLQGISISMRLTQILSSSWRLPAPPNCPPKVYGLMKKCWEYEFYERPDFPTLADQIENIMQD---
>UniRef100_UPI00235AAC4E	550	0.565	1.291E-167	0	628	633	473	1095	1112
PPKPKEKSNLLIVR--DSCPQRASSPYRLRRNLPSMTFHKIDLKNITWLESQGKGSFTKIFRGLKRDP-DGDVEHEAEVLLKVLDASHEHYQESFLEAASIMTQLSHKHQVLLHGVC-MAKQVIMVQEFVCLGALDLYLKRQQQTGSVagSWKLEVVKQLAYALCYMEDKQLVHGNISAKKILLSRAGD--TNTPPFIKLSDPGVSIRVLDKEMLVERIPWISPECVSDPNNLALESDRWGFGVTLWQIFNGGSVPLNAEDPSTKLKFYEDQLQLQPPPWAELANLVQQCMSYTPLLRPSFRSIIRELNNLITSDYELLADSRS-PQGKEGSSIGACGWECQDPSLYEERYLKYISVLGKGNFGSVELCRYDPLGDNTGELVAVKKLQHSTAEHVRDFQRESLILRSLHSDYIVRYKGVCYSVGHQSFQLIMEYLPNGSLREYLPKNRDVMESSQLLLYASQICKGMLYLGSQRYVHRDLASRNILVESRNHVKIGDFGLAKILPQDKEYYVVRERGESPIFWHAPESLSDSIYSRESDVWSFGVLLYELFTYSDRSCSPPTEYLRMMG-PHNSLQTVCSLVEILQEGKRLPLPQGCPAEVYKLMLSCWSSISSKRPSFKDLETQVEQLKE----
>UniRef100_A0A8T2LEK7	550	0.539	1.291E-167	0	629	633	523	1146	1154
PPKAKELSNLVIIRNSSVSEIPSSPPLQRHR-PSHIQFHMIKHEELIWKESLGQGSFTHIYRGCKTHHRD-GETYTTEVLLKVLDAEHKNSWESFFEAASLMSQISHKHLLLVYGVSVHKSKNIMVQEFVKYGALDLYLKRSSVSLSW--KLDVAKQLASTLNFLEEKNIVHGNICAKNLLLVREGDANSENSPFIKLSDPGISVAMLGREVVLDRIPWVAPEVLETL-ELGQQSDKWSFGTTLWELFNGGEVPLQRLDPRQKLQFYERRSQLPCLDWTELADLIAQCMEYQPELRPSSRSIIRHLNSLITSDYEILYASGTLP-ERDSFWRALSMPRQQEQDVFEERHLRFISPLGKGNFGTVELCRYDPLGDNTGELVAVKQLQPNKQTNMSDFQKEIQTISSLHCDYIVQYRGICYSAGRLSMRLVMEYLPYGSLIGYMEKCKITVSAKRLLLFASQICKGMEYLQSLRYVHRDLAARNILVASDTLVKIADFGLTKIIPYDKEYYRVSQFGESPIFWYAPESISEYKFSHKSDVWSFGIVLHELFSFCELSRNPKRLSLQRIGSDVHGPMMAVHLFNVLKEHWRLPAPSLCPPKVYSMMMQCWAFTSEDRPTFSDLQCLIENCLQD---
>UniRef100_A0A4W4GEL3	550	0.534	1.291E-167	0	632	633	522	1150	1154
PPQAKELSNLVIVRNSSVAEAPSSSPQQRPR-PSHIQFHMIRHEDLVWGESLGQGSFTHVYRGAKKDQRD-TETHTTEVLLKVLDAEHKNSWESFFEAASLMSQISHKHLLLVYGVSVHKSKNVMVQEFVKHGALDLYLKRSAVSLSW--KLDVAKQLACTLNFLEEKNIVHGNICAKNLLLAREGDPNSDTSPFIKLSDPGIGVALLGKEVVLDRIPWVAPEVLETL-ELGQQCDKWSFGATLWEIFNGGEVPLHRLDPIQKQQFYECHSQLPCLEWTELADLISQCMQYQPELRPSSRAIIRHLNSLITSDYEILHASGTLPERAGLWGGLSMPKQQQQHDVFEERHLRFISPLGKGNFGSVELCRYDPLGDNTGELVAVKQLQPNKQANMVDFQKEIQTISSLHCDYIVKYRGICYSAGRLSMRLVMEYLPYGTLIGYMEKNKRNINNRRLLLFASQICKGMEYLQSLRYVHRDLAARNILVASDTLVKIADFGLTKIIPFDKEYYRVTKSGESPIFWYAPESISEYIFSHKSDVWSFGVVLHELFSFCELSRNPKRLSLQQLGADLRGPMMAVQLVNVLKDNWRLPSPPLCPPKVYSMMLQCWSLNSEDRPTFCQLQDLIEsSIQDEREG
>UniRef100_UPI000A36641C	550	0.569	1.765E-167	0	628	633	408	1015	1023
PPLPKDKSNLL---------------XXXXXTPHTSVF------TPQQGESLGQGSFTHIYKGIKRDQ-EEDGCHQTEVVLKVMDGSHRNCAESFLEAASIMSQLSHKHLVLLHGVSL-GKDSIMVQEYVRYGPLDLYLKKNRGTgkVTTSWKLQVAKQLAYALNYLEDKRITHGNVSAKKVLLTREGDVASGSPPFIKLNDPGVSVTVLAKDMLVERIPWVAPECLSDSKSLALPADKWSFGATLWEIFSGGNMPVSLLEPQKKLDFYQNSLQLPAPKWTELATLIAQCMDYQPGRRPGFRALIRDLNSLITSDYELLSDLSPSDVMlRDSFWGYEPLTMCQDPTHFEERHLKYISLLGKGNFGSVELCRYDPLGDSTGELVAVKKLQQDSAKELRDFEREIQILHSLQHEFIVRYRGVCYSRGEHGXXXXXXXXXXGCLREYLQKNQPRLDHRTLLLYAWQICKGMEYLGAQRCVHRDLASRNILVESETHVKIGDFGLAKLLPQDKDYYVVQEPGQSPVFWYAPESLADNIFSRASDIWSFGVLLYELFTYGNKSKSPSEEFLRMMGTEKPAQ-IICHLLELLKDNRRLPAPPDCPTEVYALMLNCWAFAPGPRPTFGELVPKIEALRD----
>UniRef100_A0A7N6BB41	549	0.542	2.413E-167	0	626	633	481	1101	1112
PPRPKELTNLIIIRNSTSVEAQGSPTPER-NKFSHIQFHMIKYKDLKWEESLGQGSFTRIFKGSKTDVHD-GEKHVTEVLLKELDVVHKNCWESFFEAASLMSQISHKHLLLVYGVSVHGVKNIMVQEFVKYGALDLYLKRGR-SVSVSWKLDVAKQLASALNFLEEKNIVHGNICTKNLLLAREGDTSQGSSPFVKLSDPGVSVTMLGKDVILDRIPWVAPEVLEAPENLTMECDKWSFGATVWEIFNNGNAPLRGWDLKRKRQFYESFQQLPPSQWTELADLISQCMEYQSAFRPSCRSIIRQLNSLITSDYVILHATEPVTQSPV---WRALNPAQHDQTLFEERHLRYISPLGKGNFGSVELCRYDPLGDNTGELVAVKKLQPNKQSTLEDFQKEVNTLSVLHCDYIVKYRGVCYSMGRLSMSLVMEYLPHGSLIGYLENNRHNVNTRRMLLFASQICKGMEYLQTLRYIHRDLAARNILVASESLVKIADFGLTKIIPFDKEYYRVTQPGESPIFWYAPESINDSKFSHKSDVWSFGIVLHELFSYCDMVSNPKRLYMQELGHNVQGPSISMHLANILKNNWRLPSPPHCPSKVYNLMKQCWAYDFDERPCFSSLGNQIETI------
>UniRef100_UPI0018981DD4	549	0.519	2.413E-167	0	629	633	490	1112	1120
PPQPKELTNLIIIRNSSLVE-QGSPTPER-NKFSHIQFHTIKYEDLKCNESLGQGSFTRIFKGEKIDARD-GENHTTEVLLKELDPDHRNCWESFFEAASLMSQISHKHLLHVYGVSVHGEKNIMVQEFVKYGALDLYL-KRGQSLSVSWKLNVAKQLACVLNYLEEQNIVHGNICAKNLLVAREEDPSLGISPFIKLSDPGINVVMLGKDAILHRIPWVAPELLDSPDSLTLQCDKWSFGATMWEIFNNGHPPLQSWNLYEKEKFYENKQQLPPSQWTELADLIGQCMDYDAAFRPSCRSIIRQLNSLVTSDYEILHATEPVTQSSV-CRVFSPALHDHAA--FEERHLRYIRPLGKGNFGSVELCRYDPLGDNTGELVAVKKLQPNKQSNLDDFLKEIRTLSVLHCDYIVKYKGICYSMGHLSMNLVMEYMPHGSLNGYMESNRQNINTRRMLLFASQICKGMEYLHSLRYIHRDLAARNILVASESLVKIADFGMTKFIPQNTEYYRIQQPGQSPLYWLAPESLNDSKFSHKTDVWSFGILLYELFSYCDKNYSPKKIILQELEHNLQGIPVSMRLAQILSSSWRLPAPPNCPPKVYGLMKKCWEYEFYERPDFPALADQIETIMQD---
>UniRef100_A0A8U1BPF8	549	0.555	2.413E-167	0	632	633	502	1128	1132
PPRPKELSNMVIIRGSSSVETQGSPTLQR-TKPSHIQFHMIKYEDLRWCESLGQGSFTRIFKGSKIDIRD-GERHVTDVLLKELDANHKNCWESFFEAASLMSQISHKHLLLVYGISVHRSKNVMVQEFVKCGALDLYL-KREGSVSVSWKLDVAKQLASALNFLEEKNITHGNICAKNLLLAREGDASQGSSPFIKLSDPGINVAMLGRDVVLDRIPWVAPEVLEDPERLELECDKWSFGATLWELFNGGQAPLQGLDLERKLQFYETYKQLPSSEWTELADLISQCMNYQPAFRPSCRSIIRQLNSLITSDYVILHAAEPLPDRDRAL----GPSHQQDQSVYEERHLRYISPLGKGNFGSVELCRYDPLGDNTGELIAVKKLQPNKQSNLEDFQKEINTIRSLHCDYIVKYRGVCYSMGRLSMSLVMEYLPYGSLIRYLEKNRQHVNNRRMLLFASQICKGLEYLQSMRYVHRDLAARNILVASDTLVKIADFGLTKIIPFDKEYYRVTHPGESPIFWYAPESITESKFSHKSDVWSFGVVLHELFSYCEHNCNPKRLYMQEIGNDMQGLSISMHLVDILKDNWRLPAPPICPPRIYSMMTMCWGYSAEERPTFSTLGDQIEtSIQDEREG
>UniRef100_UPI002013E45A	549	0.536	2.413E-167	0	632	633	1085	1713	1717
PPRPKELTNMIIVRNSSMVEMPTSPMLQR-QKPSHMQFHMIKHEDLTWGESLGQGSFTHIYKGIKTDQRD-GVTHSTDVLLKALDANHKNCWESFFEAASLMSQISHKHILLVYGISVHKSKNIMVQEFVKYGALDLYLKRS-TSVSVSWKLDVAKQLACALNFLEEKNIAHGNICAKNLLLARQGDPSSDNLPFIKLSDPGISMAMLGKEVVLDRIPWVAPEVLDTL-EIEVECDKWSFGTTMWEIFNGGEAPLQGLDLIQKEQFYEHFSNLPALEWTELADLITQCMQYQPELRPSCRSIIRQLNSLITSDYEILHATGTLP-KSDGFWRRPNMFKKQQQDVFEERYLRFISVLGKGNFGSVDLCRYDPWGDNTGDLVAVKELQSNKQATMADFQREIQTISSLHCDYIVKYKGICYSAGRLSTKLVMEYLPYGSLIGYMEKHRQNVCTRKLLLFASQICKGMEYLQSMRYVHRDLAARNVLVASDTLVKIADFGLTKIIPVDKEYYRVTQPGESPIFWYAPESISELKFSHKSDVWSFGIVLHELFSYCDISRNPKRLCIQKIGTYVQSPSMAIHLLNLLKDNWRLPAPPQCPPKVHNIMIQCWEFNSEDRPSFSSLQDLIEnSLLDEREG
>UniRef100_UPI001FB6CF33	549	0.543	3.299E-167	0	632	633	481	1111	1112
PPRPKELTNLIIIRNSSSVEAQGSPTLER-NKFSHIQFHMIKYENLKWEESLGQGSFTRIFKGHKIDIRD-GEKHTTEVLLKELDSAHKNCWESLFEAASLMSQISHKHLLHVFGVSVHGVKNIMVQEFVKYGALDIYL-KRGKSMSVSWKLDVSKQLASALNFLEEKNIVHGNICAKNLLLAREGDPSQGSSPFIKLSDPGISVAMLGKDVILDRIPWVAPEVLQAPDNLSLECDKWSFGATVWEIFNNGHSPLRGWDLDQKRQFYERFQQLPPSQWTELADLISQCMDYQPDIRPSCRSIIRQLNSLITSDYVIL---HATEPVTQNSMYRALCPTHNEQTLFEERHLRYISPLGKGNFGSVELCRYDPLGDNTGELVAVKKLQPNKQSTMEDFQKEVNTLSVLYCDYIVKYRGVCYSMGRLNMSLVMEYLPFGSLIGYMESNRHKINTRRMLLFASQICKGMEYLQTLRFVHRDLAARNILVASETLVKIADFGLTKVIPFDKEYYRVKQPGESPIFWYAPESINESKFSHKSDVWSFGVVLHELFSYCDMNRNPKRLCMQEIGHNMQGTSISMHLVNILKNNWRLPVPPNCPPKVYTLMKQCWMYNSDERPCFSDIGNQIESIiqeeRENLKG
>UniRef100_UPI00189ECA82	548	0.526	4.511E-167	0	629	633	481	1104	1110
PPRPKELTNLIIIRSSSSLEAQGSPTPER-NKFSHIQFHMIKYEDLKWDESLGQGSFTRIFKGYKTDIHD-GKKHVTDVFLKELDGGHKSCWESFFEAASLMSQISHKHLLHVYGVSIHGVKNIMVQEFVEYGALDLYLKRGR-SVSVSWKLDVAKQLASVLNFLEEKNIVHGNICAKNLLLAREGDPSQGSSPFIKLSDPGISVAMLGKDVILDRIPWVAPEVVDNPDNLTLECDKWSFGATVWEIFNSGNTPLQGWDLDLKREFYESFQQLPPSQWTELADLVSQCMDYQAAFRPSCRSIIRQLNSLITSDYVILHATEPVTQSP---MWRALSPAKHDQPLFEERHLRYISPLGKGNFGSVELCRYDPLGDNTGELVAVKKLQTNKQLTMEDFKKEVHTLSVFHSDYIVKYRGVCYSAGRLTMSLVMEYLPHGSLIGYLESNRHNVNTRRMLLFASQICMGMEYLQNLRYVHRDLAARNILVASESLVKIADFGLTKVIPFDKEYYRVAQPGESPIFWYAPESINESRFSHKSDVWSFGVVLHELFCYCDTNSNPKRLCMQGIGHNVQGPSISMRLANILKDNWRLPAPPNCPPKVYSLMKQCWAYDFEERPSFSDLGNQIETIMQD---
>UniRef100_UPI0009B3D30A	548	0.542	4.511E-167	0	629	633	481	1104	1112
PPRPKELTNLIIIRSSSSVEAQGSPTLER-NKFSHIQFHMIKYEDLKWEESLGQGSFTRIFKGYKTDIRD-GEKHKTEVLLKELEVVHKNCWESFFEAASLMSQISHKHLLLVYGVSVHEVKNIMVQEFVKYGALDLYLKRGR-SVSVSWKLDVAKQLASALYFLEEKNIVHGNVCAKNLLLAREGDPSQGSSPFIKLSDPGISVAMLGKDVILDRIPWVAPEVLEDPDNLTLQCDKWSFGATLWEIFNNGNTPLQGWDLGQKRQFYETFQQLPPSQWMELADLISQCMDYQPAFRPSCRSIIRQLNSLITSDYVILHATEPVTQSPV---WRALSPAQDDQTLFEERHLRYISLLGKGNFGSVELCRYDPLGDNTGELVAVKKLQPNKQSTLDDFQKEVNTLSILHCDYIVKYRGVCYSMGRLSMSLVMEYLPHGSLIGYLEKYRHSVNTRRMLLFASQICKGMEYLQTLRYVHRDLAARNILVASDSLVKIADFGLTKIIPIDKEYYRVTQPGESPIFWYAPESISESRFSHKSDVWSFGIVLHEIFSYCDMNSNPKRLYIQEIGHNVQGPSISVHLTNILKSNWRLLPPPHCPPKVYSLMKQCWAYNFDERPCFSSLGNQIEVIMQD---
>UniRef100_A0A6G1R1J4	548	0.605	6.168E-167	47	628	633	39	620	628
-----------------------------------------------QGESLGQGSFTQIYRGIKRDQ-EEDESYETEVVLKVMDSSHHNCSESFLEAASIMSQLSHKHLVLLHGVSL-GTDSIMVQEYVRYGPLDLYLKKNqgEGKVTTSWKLQVAKQLAYALNYLEDKRITHGNVSAKKVLITREGDPASSSPPFIKLNDPGVSVAILAKEMLVERIPWVAPECLSDPKKLALPADKWSFGATLWEIFSGGNMPVSLLEPQKKLDFYQNSLQLPAPKWTELATLIAQCMEYEPWRRPSFRALIRDLNSLITSDYELLSDlSPTSVTLRDSFWGYEPLALCQNPTHFEERHLKYISLLGKGNFGSVELCRYDPWGDSTGELVAVKKLQQDSAKELQDFEREIQILHSLQHDFIVQYRGVCYSRGRRGLRLVMEYLPNGCLRDYLQKNQLRLEHRTLLLYAWQICKGMEYLGVQRCVHRDLASRNILVESESHVKIGDFGLAKLLPQDKEYYVVQEPGQSPIFWYAPESLADNIFSRASDIWSFGVLLYELFTYSNKSKSPSEEFLRMMGTEKMTQ-IICHLLELLKDNRRLPAPANCPVEVYTLMLSCWAFTPGARPTFRELAPKIEALRD----
>UniRef100_A0A3P8S1G4	548	0.532	6.168E-167	0	632	633	483	1113	1114
PPRPKELTNLIIIRSSSSVEAQGSPTPER-NKFSHIQFHMIKYNDLKWDESLGQGSFTRIFKGYKIDIRD-GEKHMTEVLLKELDAVHKNCWESLFEAASLMSQISHKHLLLVYGVSVHGVKNIMVQEFVKHGALDLYLKRGR-SVSVSWKLDVAKQLASALNFLEEKNIVHGNICAKNLLLAREGDPSQGTSPFIKLSDPGISVAMLGKDVVLDRIPWVAPELLEAPDDLTLECDKWSFGATVWEIFNNGNSPLRGWNLDEKRQFYEGFQQLPPSQWTELADLISQCMDYQAAVRPSCRSIIRQLNSLITSDYVILHATEPVTQSPVCRV---FSPAQHDQTLLEERHLRYISPLGKGNFGCVELCRYDPLGDNTGELVAVKKLQPNKQSTLEDFQKEVNTLSVLYCDYIVKYRGVCYSMGRLSMSLVMEYLPHGSLIGYLENNRHNVNTRRMLLFASQICKGMEYLQTLRYVHRDLAARNILVASESLVKIADFGLTKVIPCNKEYYRVTQPGESPIFWYAPESISESRFSHKSDVWSFGVVLHELFSYCDVNCNPKRLYMQVIGHNVQGTTISMHLTNILKNEWRLPAPPNCPPKVYSLMKQCWAYSFDERPCFSSLGDQIETImqdeRENLKG
>UniRef100_UPI002222BBB9	548	0.542	6.168E-167	0	629	633	490	1114	1122
PPRPKELTNMIILRNSSMAEMPSSPMLQRH-KPSHMQFHMIKHDDLTWKESLGQGSFTHIFRGGKTDQ-REGVTHSTEVLLKVLDANHKNCWESFFEAASLMSQISHKHLLLVYGISVHKSKNIMVQEFVKHGALDLYL-KRRTSVSVSWKLDVAKQLACALNFLEEKNIVHGNICAKNLLLAREGDPSSDNSPFIKLSDPGISMAMLGREVVLDRIPWVAPEVLETL-EIELECDKWSFGTTLWEIFSGGEAPLQGLDLIQKQQFYERFSNLPALEWTELADLIAQCMQYQPELRPSCRSIIRQLNSLITSDYEILHATGTLP-KSDGFWRRSNMVRKQQQDVFEERYLCFISILGKGNFGSVELCRYDPWGDNTGDLVAVKELQSNKQANMADFQREIQTISSLHCDYIVKYKGICYSAGRLSTRLVMEYLPYGSLIGYMEKNRQNVCSRRLLLFASQICKGMEYLQSMRYVHRDLAARNILVASDILVKIADFGLTKIIPVDKEYYRVTQPGESPIFWYAPESISELKFSHKSDVWSFGIVLHELFSYCEISRNPKRLCIQKIGSYVQSPSMAIHLLNLLKDNWRLPVPSQCPPKVNNIMMQCWEFNSEDRPSFSSLHDLIENCLSD---
>UniRef100_UPI001C540758	548	0.551	8.432E-167	1	632	633	473	1103	1104
-PRPKEKSNLVVVRGGYGLAPPACAAPRGPRKPGPMTFHTIPAHSLQRHENLGHGSFTKIYRGLRHEAVD-GEARETEVLLKVMDATHKHCMESFLEAASLMSQVSYPHLVLLHGVCMAGD-STMVQEFVPLGAVDTYLLKRGQQVPASWKLQVIKQLAYALSYLEDKELPHGNVSARKVLLAREG--ADGSPPFIKLSDPGVSPTVLSLEMLTDRIPWVAPECLQCPREpqaLGLEADKWGFGATAWEVFSGAPMPVSALEPAEKLRFYEQRQQLPPPKWTELASLIQECMAYEPGRRPSFRAVIRDLNSLTTSDYELLADPTAGGlEPRDGLWSSARLYACQDPTIFEERHLKYISQLGKGNFGSVELCRYDPLGDNTGALVAVKQLQHSGPDQQRDFQREIQILKAMHSDYIVKYRGVSYGPGRQSLRLVMEYLPSGCLRDFLRRHRARLDAGRLLLYASQICKGMEYLGSRRCVHRDLAARNILVESEAHVKIADFGLAKLLPLDKDYYVVREPGQSPIFWYAPESLADSIFSRQSDVWSFGVLLYELFTYGDKSCSPSAEFLRMMGCEGDAP-ALCRLLDLLSEGRRLPAPPACPSQVHELMRLCWARAPQERPSFGALRPRLDALWSGAPG
>UniRef100_A0A3Q3KUX2	548	0.542	8.432E-167	0	629	633	478	1101	1109
PPRPKELTNLIIICNSTTVEAQGSPTSER-NKFSHIQFHMIKYEDLKWEESLGQGSFTRIFKGCKTDIRD-GEKHVTEVLLKELDVVHKNCWESFFEAASLMSQISHKHLLLVYGVSVHGVKNIMVQEFVKYGALDLYLKRGR-SVSVSWKLDVAKQLASALNFLEEKNIVHGNICAKNLLLAREGDPSQGSFPFIKLSDPGISVVMLGKDVILDRIPWVAPEVLEAPDNMTLECDKWSFGATVWEIFNNGNAPLRGCDLEQKQQFYENFQQLPPSQWTELADLISQCMDYQAAFRPSCRSIIRQLNSLITSDYVILHATEPVTQNPV---WRVLSPSQHEQTLFEERHLRYISPLGKGNFGSVELCRYDPLGDNTGELVAVKKLQPNKQSTVDDFQKEVNMLSILHCDYIVKYRGVCYSMGRLSMSLVMEYLPYGSLIGYLENNQHNINTRRMLLFASQICKGMEYLQTLRYVHRDLAARNILVASESLVKIADFGLTKIIPSDKEYYRVTQPGESPIFWYAPESINESRFSHKSDVWSFGIVLHELFFYCDNKSNPKRLYMQEIGHSVQGPSISMHLANILKNNWRLPSPPHCPPKVYSLMRQCWAYNFDERPCFSSLGNQIETIMQD---
>UniRef100_UPI001C4D8AC8	548	0.544	8.432E-167	0	632	633	481	1109	1110
PPRPKELTNLIIIRNSSSVETQGSPTPER-NKFSHIQFHMIRYDDLKWDESLGQGSFTRIFKGYKTDTRD-GEKHTTEVLLKELDVGHKNCWESFFEAASLMSQISHKHLLHVYGVSVYGAKNIMVQEFVKYGALDLYLKRGR-SVSVSWKLDVAKQLASALNFLEEKGIVHGNICTKNLLLAREGDLSQGSSPFIKLSDPGINVAMLGKDVILDRIPWVAPEVLEAPDNLTLESDKWSFGATVWEIFNGGNAPLRGWDLDKKQQFYESFQQLPPSQWTELADLISQCMDYQAAFRPSCRSIIRQLNSLITSDYVILA----TEPVTQSPVWRALSPAQHDQTLFEERHLRYISPLGKGNFGSVELCRYDPLGDNTGELVAVKKLQPNKQSTLEDFQKEVNTLSVLHCDYIVKYRGVCYSMGRLSMSLVMEYLPYGSLIGYLENNR-HINTRRMLLFASQICKGMAYLQTLRYVHRDLAARNILVASESLVKIADFGLTKIIPSDKEYYRVTQPGESPIFWYAPESINESRFSHKSDVWSFGVVLHELFSYCDMNINPKRLCMQEIGHNVQGPSISMHLANILKNNWRLPSPPNCPLKVYSLMKQCWAYNFEERPCFPTLGDQIETImqdeRENLKG
>UniRef100_A0A3B4YQP7	547	0.546	1.153E-166	0	629	633	481	1103	1111
PPRPKELTNLIIIRSSNSVEAHGSPTPER-NKFSHIQFHMIKYTDLKCEESLGQGSFTRIFKGYKTDIHD-GEKHVTEVLLKELDVAHKNCWESFFEAASLMSQISHKHLLLVYGISVQGVKNIMVQEFVKYGALDLYLKRGR-SVSVSWKLDVAKQLASALNFLEEKNIVHGNICAKNLLLAREGNPSQGSSPFIKLSDPGISVAMLGKDVILDRIPWVAPEVLEFPDKLTLECDKWSFGATVWEIFNNGDAPLRGWDLQQKRRFYERFQQLPSSQWTELADLISQCMDYQAAFRPSCRSIIRQLNSLITSDYVILHATEPVTQSPV----WRALSPQHDQTLFEERHLRYITPLGKGNFGSVELCRYDPLGDNTGELVAVKKLQPNKQSTQDDFQKEVNTLSVLHCDYIVKYRGVCYSMGRLSMSLVMEYLPYGSLIGYLENNRHNVNTRRMLLFASQICKGMEYLQTLRYVHRDLAARNILVASESLVKIADFGLTKIIPLDKEYYRVTQPGESPIFWYAPESINESKFSHKSDVWSFGVVLHELFSYCDMNCNPKRLCMQEIGHHVQGPSISMHLANILKNNWRLPAPTHCPPKVYSLMKQCWAHNFDERPCFSSLGNQIETIMQD---
>UniRef100_A0A851C3J4	546	0.607	2.155E-166	20	598	633	0	578	579
--------------------PPGPPPAPRRRSLNQMMFHKIDPQSLTQGESLGQGSFTQIYKGTKRDQEEEGDgPRQTTVLLKVMDSSHRNCHESFLEAASTMSQLSHKHLVLLHGVSL-GKDSVMVQEYVRHGPLDLYLRKNRGSVTTSWKLTVAKQLVYALNYLEDKKITHGNVSAKKVLLAREGDVAGGTPPFIKLNDPGVSITVLAPDMLVQRIPWVAPECVSDPKNLALPADKWGFGATLWEIFSGGIMPLSLLEPQKKLDFYQSRLQLPAPKWPELATLMAQCMEYDPRRRPCFRALVRDLNSLITSDYELLSDLSPADvTLRDSLWGHEPPAMSRDPEHFQERHLKYISLLGKGNFGSVELCRYDPLGDSTGELVAVKKLQQDSAKELRDFEREIQILHSLQHDFIVRYRGVCYSRGWRGLRLVMEFLPNGCLRDYLQKNQPRLDHRALLLYAWQICKGMEYLGAQRCVHRDLASRNILVESENHVKIGDFGLAKLLPQDKDYYVVREPGQSPVFWYAPESLSDNIFSCASDVWSFGVLLYELFTYSSKSKSPSEEFLRMMGTGKPAQIICL-LLELLKDNRRLPVPSGCPAEV----------------------------------
>UniRef100_A0A3B4EJ94	546	0.538	2.155E-166	0	632	633	482	1108	1112
PPQAKELSNLVIIRNSSVSESPSSPPqRHRP---SHIQFHMIKHEDLIWKESLGQGSFTHVYRG-FKTHRRDGETHTTEVLLKVLDAEHKNSWESFFEAASLMSQISHKHLLLVYGVSVHKSKNIMVQEFVKHGALDLYLKRSSVSLSW--KLDVAKQLACTLNFLEEKNIVHGNICAKNLLLVREGDPNSDNLPFIKLSDPGISVAMLGREVVLDRIPWVAPEVL-DMLELGQQSDKWSFGTTLWELFNGGEVPLQRLDPKQKQQFYERRSQLPCLDWTELADLISQCMEYQPELRPSSRSIIRHLNSLITSDYEILHAAGTLP-ERDGFWRALSMPRQQEQEVFEERHLRFISHLGKGNFGSVDLCRYDPLGDNTGELVAVKQLQPNKQANMADFQKEIQTISSLHCDYIVKYRGICYSAGRLSMRLVMEYLPYGSLIGYMEKCKHTLNTRRLLLFASQICKGMEYLQSLRYVHRDLAARNILVAGDTLVKIADFGLTKIVPFDKEYYRVTQFGESPIFWYAPESISEYKFSHKSDVWSFGVVLHELFSFCELSRNPKRLTLQRIGSDIQGPMMGAHLHNVLKDNWRLPVPAMCPPKVYSMMMQCWAYTSEDRPTFFHLQDLIEsSLQDEREG
>UniRef100_A0A6G1PL95	546	0.542	2.155E-166	0	626	633	481	1101	1116
PPRPKELTNLIIVRNISSVEAQGSPTPER-NKFSHVQFHMIKYEDLKWEESLGQGSFTRIFKGYKTDVRD-GEKHETEVLLKELDVAHKNCWESLFEAASLMSQISHKHLLLVYGVSVHGVKNIMVQEFVKHGALDLYL-KRGKSVSVSWKLDVAKQLASALNFLEEKNIVHGNICAKNLLLAREGDTSQGRSPFIKLSDPGVNVVMLGKDVILDRIPWVAPEVLEAPDHLTLECDKWSFGATVWEIFNNGHAPLRGWDLERKRQFYESFQQLPPSQWTELAELISQCMEYQAAFRPSCRSIIRQLNSLITSDYVILHATEPVTQSPV---WRALSPAQHDQTLFEERHLRYISPIGKGNFGSVELCRYDPLGDNTGELVAVKKLQPNKQSTLEDFQKEVNTLSVLHCDYIVKYRGVCYSMGRLSMSLVMEYLPYGSLIGYLENNRDNVNTRRMLLFASQICKGMEYLQSLRYVHRDLAARNILVASESLVKIADFGLTKIIPFDKEYYRVTQPGESPIFWYAPESISDSRFSHKSDVWSFGIVLHELFSYCDTSCNPKRLCMQEIGHNVQSASISVHLTNILKNNWRLPSPPLCPPKVYNLMKQCWAYDFDERPCFPSLGNQIETI------
>UniRef100_A0A8C9UBQ4	546	0.475	2.155E-166	0	628	633	597	1216	1230
PPKPGEISDLLITRK-------AKDNGKQILNLTQLSFHQIRKNEITQRAHLGQGTRTNIYDGVLSVGGSSGnddeaeyfsteqnnNGREMHVVLKVLDPSHRDIALAFFESASLMSQVSHVHLAFVHGVCVRGSENIMVEEFVEHGPLDVLLRKEKGRVSVGWKITVAKQLGSALSYLEDKNLVHGNVCAKNILLARKG-LEDGSMPFVKLSDPGVSFTVLSREERVDRIPWIAPECIRDVGNLSTASDKWSFGTTLLEICFDADVPLKERTPSEKERFYEKRHRLPEPSCRELASLISRCLNYTPVERPSFRTVLRELTRL-------------QPHHLVDVTSVNPDFPVSDPTVFQKRYLKKIRELGEGHFGKVSLCCYDPTNDGTGEMVAVKSLKsGSSPQLLSSWKREIQILKTLYHENIVKYKGCCSEQGDKVVQLIMEYVPLGSLREFLPKH--PLSLSHLLLFAQQICEGMAYLHSLHYIHRDLAARNVLLENEHVVKIGDFGLAKAVPEGHEYYRVREDGDSPVFWYAPECLKECKFYYASDVWSFGVTLYELLTRCDPGSSPPAKFLEMIGA-TQGQMTVLRLIELLERGKRLPMPRDCPCEVYRLMKNCWEAEASFRPAFPNLVPVLRSFQE----
>UniRef100_A0A091NAI2	546	0.947	2.946E-166	123	598	633	0	475	476
---------------------------------------------------------------------------------------------------------------------------ILVQEYVKFGSLDTYLKKNKNVINILWKLEVAKQLALAMHFLEDKGLVHGNVCAKNILLIREEDRKSGNLPFIKLSDPGISITVLPRDILLERIPWVPPECIENPKQLSLATDKWSFGTTLWEICSGGDKPLSALDSSRKLQFYEDRHQLPAPNWTELANLINNCMDYEPDFRPSFRAIIRDLNSLFTPDYELLTENDMLPNMRTGALGFSGAFEDRDPTQFEERHLKFLQQLGKGNFGSVEMCRYDPLQDNTGEVVAVKKLQHSTEEHLRDFEREIEILKSLQHDNIVKYKGVCYSAGRRNLRLIMEYLPYGSLRDYLQKHKERLDHKKLLLYASQICKGMEYLGTKRYVHRDLATRNILVENENRVKIGDFGLTKVLPQDKEYYKVKEPGESPIFWYAPESLTESKFSVASDVWSFGVVLYELFTYIDKSKSPPAEFMRMIGNDKQGQMIVFHLIELLKNNGRLPRPDGCPDEV----------------------------------
>UniRef100_A0A3B3S3J0	546	0.534	4.028E-166	1	629	633	481	1107	1115
-PRPKELTNMIILRNGSKAEELGSPAMPR-RKASSVQFHMIKNEDLKLGESLGQGTFTRIFKGYKSDVRD-GERNTADVLIKVLDNAHQNCWESFFEAASLMSQISHKHLILVYGISVNRSEHLMVQEFVKYGALDLYLRKHQGCVPVSWKLDIAKQLACVLNFLEEKKIVHGHISAKNLLLAREGEPSTGSCPFIKLSDPGVSVTVLERDVTLDRIPWVAPEVLEMHEKLGLDSDKWSFGTTLWEIFNEGKPPLQGCDPQQKLLFYANHEQLPSPKWTELADLIGRCMDYEPALRPSSRGIIRQLNNLITSDYELLDPGASAVSDKDSFWRTMNISYQEQLSLYEERHLRYISALGKGNFGSVELCRYDPLGDNTGELIAVKKLQPNKQSSMADFQREIQTTSSLHCDYIVKYLGICYSMGRLNVSLVMEYLPNGSLISYLEKNRENVSCRRLLLFASQICKGMEYLQSMRYVHRDLAARNILVASESLVKIADFGLTKIIPFDKDYYRVTKPGDSPIFWYAPESITESKFSHKSDVWSFGIVLHELFSYCEHNQNPKKLYLQKVGKDMQIASISMHLVSVLKDKWRLPAPQHCPQRVHSMMLKCWAFCPEERPSFTNLAEMIDTCIQD---
>UniRef100_A0A673IBF0	545	0.688	5.507E-166	5	598	633	100	677	695
-----DKSNLLVRRNSQTSDACLSPSELK--HINQMIFHKIRKEDLETRESLGQGAFTQVFRGVRRELGDYGEIHKMDVVLKILDKTHRNYTESFFESASMMSQLSHKHLLLNYGVCVCSDEHIMVQEYVRFGSLDTYLKRNRNTINITWKLEVAKQLAWALHHLEEKNLIHGNVCARNVLVTREEDRKTGTPPFIKLSDPGISITVQPRELLVDRIPWVPPECVKDSKSLSLAADKWSFGTTLWEIYCSGEHPLAAYDGSKKLLFYEDKHQLPAPKWTELASVINSCMEYEPLQRPSFRAVIRDLNSLFTPDYELLVESDTVP-SRHRAVGLAGAFESQEPTQFEARHLIFLQLLGKGNFGSVEKCRYDLNHN---------LFSISNDLNRHIFE---SIFNRLAVNHYIP-ITLCLSSGRRNLRLVMEFLPFGSLRDYLSKNKERFDHTKLLLYASQICKGMDYLASKRYVHRDLATRNILVESEFRVKIGDFGLTKVLPQDKEYYTVREPGESPIFWYAPESLTESKFSVASDVWSFGVVLYELFTYSDKSCSPPAVFMEQMGEDKQGQMIVYHLIDLLKRSYRLPAPDGCPAEV----------------------------------
>UniRef100_A0A6B0RV23	545	0.545	5.507E-166	1	632	633	469	1087	1088
-PRPKEKSNLIVVR-RGCNPPTSSPVQPQFqCQLSQMTFHKIPADSLQWHENLGHGSFTKIYRGCHHEIVD-GEARETEVLLKVMDAKHKNCMESFLEAASLMSQVSYQHLVLLHGVCMAGD-SIMVQEFVRLGALDTYLRKCGHLVPASWKLQVIKQLAYALNYLEDKGLPHGNVSARKVLLAREGT--DGNLPFIKLSDPGVSPTVLSLEMLTDRIPWVAPECLQEARTLGLEADKWGFGATVWEVFSGVTVPISTLEPAKKLQFYQERQQLPAPKWMELALLIQQCMAYEPGQRPSFRAVIRDLNSLITSGAHLSQAGWAGLGCHIGPR--------RRVRFVSLMHVNTSPIVPQGNFGSVELCRYDPLGDNTGALVAVKQLQHSGPEQQRDFQREIQILKALHSDFIVKYRGVSYGPGRQSLRLVMEYLPSGCLRDFLQRHRARLDAGRLLLYASQICKGMEYLGSCRCLHRDLAARNILVESETHVKIADFGLAKLLPLDKEYYVVREPGQSPIFWYAPESLSDNIFSRQSDVWSFGVVLYELFTYSDKNCSPSAEFLRMMGCERDVP-ALCRLLELLAEGQRLPAPPACPSEVHELMKLCWAPNPQDRPSFSALGPQLDALWSGSRG
>UniRef100_UPI0019555F14	545	0.539	7.529E-166	0	627	633	475	1096	1106
PPRPKELTNMIIVRNSSMAEMPSSPMLQR-QNPSHMQFHMIKHDNITWRESLGQGSFTHIFSGSKTDQRD-GATHSTEVLLKVLDANHKNCWESFFEAASLMSQISHKHLLLVYGISVHKSKNIMVQEFVKHGALDLYLRRS-TSVSVSWKLDVAKQLACALNFLEEKNIAHGNVCARNLLLAREGDSSSNNSPFIKLSDPGISVAMLGKEVVLDRIPWVAPEVLDTL-EIELECDKWSFGTTLWEIFNGGEAPLQGLDLIQKQQFYEHFSNLPALEWAELADLIAQCMQYQPELRPSCRSIIRQLNSLITSDYEILHPDTL--TKSDGFCRRPNIFKRQQQDVFEERYLRFISILGKGNFGSVELCRYDPFGDNTGDLVAVKELQANKQANMADFQREIQTISSLHCDYIVKYKGICYSAGRLSTKLVMEYLPYGSLIGYMEKHRQNVCTRKLLLFASQICKGMEYLQSMRYVHRDLAARNVLVASDSLVKIADFGLTKIIPMDKEYYRVTQPGESPIFWYAPESISDLKFSHKSDVWSFGVVLHELLSYCDISRNPKRLCIQKIGSYVQSSSMAIHFLNLLKNNWRLPEPHQCPPKVHNIMMQCWEFNSEDRPSFSTLQGLIENIL-----
>UniRef100_UPI0018EAFC51	545	0.524	7.529E-166	0	632	633	481	1111	1112
PPRPKELSNLIIIRNNSSVEGQGSPTPVR-NKFSHIQFHMIKYEDLKWDECLGQGSFTRIFKGYKADIRD-GEKHMTKVFLKELDVVHKNCWESFFESASLMSQISHKHLLLVYGVSVHGVKNIMVQEFVEYGALDLYLKRGR-SVSVSWKLDVAKQLASVLNFLEEKNIVHGNICAKNLLLAREGDLSQGSSPFIKLSDPGISVAMLGMDVILDRIPWVAPEVMETPDNLSLECDKWSFGATLWEIFNNGNTPLRGWDLDEKRVFYENLQQLPPSQWTELADLISQCMDYQAAFRPSCRSIIRQLNSLITSDYVILHATEPVTQNPV---WKALSHAQDNQTLFEERHLRCISPLGKGNFGSVELCRYDPLGDNTGELVAVKKLQPNKQSTLEDFKKEVNTLSVFHCDYIVKYRGVCYSMGRLTMSLVMEYMPYGSLIGYLESNRHNVNTKRMLLFASQICKGMEYLQSLRYVHRDLAARNILVASDTLVKIADFGLTKIIPFNKEYYRVTHPGESPIFWYAPESISESRFSHKSDVWSFGVVLHEIFSYCDMNSNPKRLYMQEIGHNVPGPSISMHLENVLQNDWRLPTPPNCPPKVYSLMKHCWAYNFEERPCFSSLGNQIETImqdeRDSLKG
>UniRef100_A0A9D3S179	545	0.533	7.529E-166	0	629	633	479	1105	1113
PPRPKEHTNMIIIRNSCSAETLGSPTLPRH-KASHVQFQMMKHEDLQWGENLGKGSFTRIYKGGKTDI-REGEKHVTDVLLKVLDNSHKNWWESFFEAASLMSQISHKHLLLVYGISVHRSKNILVQEFVKCGALDLYLRKKGQSVPVSWKLDVAKQLACVLNFLEEKNIVHGNICAKNLLLAREGDTS-GTSPFIKLSDPGISLTVLGREVLLDRIPWVAPEVVEAPDSLELECDKWSFGTTLWEIFNGGKAPLHGQEPQQKLLFYENLEQLPCPDWPELADLIERCMDYDPALRPSCRAIIRQLNSLITSDYVLLCDPEAGAAPEKDSFWRVLNVSYQQDPLYEERHLRYIAPLGKGNFGSVELCRYDPLGDNTGELIAVKKLQPNKKSNMADFQKEIHTISSLHCDYIVKYRGICYSMGRLSMSLVMEYLPYGSLIGYLEKNKQHVNRKRLLLFASQICQGMEYLQSMRYVHRDLAARNILVASETLVKIADFGQTKIIPVDKEYYRVTHPRESPIFWYAPESITEFKFSHKSDVWSFGVVMYELFTYCEHTQNPKRLCLQKIGNEMQSPSISMHLANILKEGWRLPSPPHCAPKVYDMMCDCWAYSSEDRPTFSSLEGQIKTIIQD---
>UniRef100_A0A2I4BES6	545	0.517	7.529E-166	0	629	633	484	1106	1114
PPQPKELTNLIIIRNSSAVE-HGSPSPER-NKFNHIQFHTIKYEDLKFCDSLGQGSFTRIFKGEKMETHEE-EEHTTEVLLKELDPEHRTCWESFFEAASLMSQISHKHLLHVYGVSVHGDKNIMVQEFVKYGALDLYLKK-GKSLSVSWKLNVAKQLACLLNYLEEQNIVHGNICAKNLLVAREEDPFQGITPFIKLSDPGIKVAVLRKDAILHRIPWVAPELLESPDNLTLECDKWSFGATMWEIFNNGNPPLQNWNLFEKEKFYENKQQLPPSQWTELADLIGQCMDYDPAFRPSCRSIIRQLNSLVTSDYEILHATEPVTQSSVCRV---LSPAQPDHTVFEERHLRYIRPLGKGNFGSVELCRYDPLGDNTGELVAVKKLQPNKQSNLDDFFKEIKTLSVLHCDYIVKYKGICHSMGHLSMNLVMEYMPHGSLNTYLASNRQNINSRRILLFASQICKGMEYLHSLRYIHRDLAARNILVASESLVKIADFGMTKFIPKNTEYYRIQQPGQSPLYWLAPESLNDSKFSHKTDVWSFGILLYELFSYCDKNFSPKRIILEELEHNLQGIPLSMRLVQILSSNWRLPSPPNCPSKVYGLMKKCWEYEFYDRPDFPTLADQIEKIMQD---
>UniRef100_UPI001FADEE68	544	0.525	1.029E-165	0	629	633	479	1102	1105
PPRPKELTNLIIARNSSLFEAQGSPTPER-NKFSHIQIHMIKFGDLKWAESLGQGSFTRIFKGYKTDI-REGEKHLTEVILKELDSAYKNCWESLFEAASLMSQISHKHLLHVYGVSVQGAQNIMVQEFVKHGALDLYL-KRGTSVSVSWKLSIAKQLACALNFLEEQNIVHGNICTKNLLLAREGDPSLGSSPFIKLSDPGISVVLMGIEVILDRIPWVAPEMLDAPDNLTLECDKWSFGATVWEIFNNGNSPLRGWSLDQKRHFYENMQQLPPSQWTELADLIGQCMDYDTAFRPSCRSIIRQLNSLITSDYVIL---DAAEPVTQSPMSIAVNPAPYDHTLFEERHLCYISPLGKGNFGCVELCRYDPLGDNTGELVAVKKLQPNKGPNLQDFQKEVKTLSVLHCDYIVKYRGVCYSMGRLSMSLVMEYLPYGSLNGYVWTNRQNITTRRMLLFASQICKGMEYLQTLRYIHRDLAARNILVANDSLVKIADFGLTKVLPFDKEYYRLSQPGQSPLFWLAPECLNENKFSNKSDVWSFGVVLHELFAYCDNSLNPKRLCLQEIGQNVQGTSISMHLANMLANNWRLPAPPGCPPKVYSLMNDCWTYDFDKRPTFSDLSRKVENMIQD---
>UniRef100_UPI001B3AC193	544	0.544	1.029E-165	0	629	633	481	1103	1111
PPRPKELTNLTILRSSNSIETPGSPTLER-NKFSHIQFHMIRYEDLKWEESLGQGSFTRIFKGQKTDI-REGEKHLTEVLLKELDVAHKNFWESFFEAASLMSQISHKHLLLVYGISVHGVKNIMVQEFVKYGALDLYLKRGR-SVSVSWKLDVARQLASALNFLEEKHIIHGNICTKNLLLAREGDTSQGSSPFIKLSDPGISVAMLGKDVILDRIPWVAPEVLEAPDNLTLECDKWSFGATVWEIFNNGEAPLRGWDLEQKQQFYVRFQQLPPSQWTELANLISQCMDYQAAFRPSCRSIIRQLNSLITSDYVILRATEPVTQNPV----WRALNPHHDQTLFEERHLRYISPLGKGNFGSVELCRYDPLGDNTGELVAVKKLQPNKQSTQDDFQKEVNTLSVLHCDYIVKYRGVCYSMGRLSMSLVMEYLPYGSLIGYLENNRHNVSTRRMLLFASQICKGMEYLQTLRYVHRDLAARNILVASDSLVKIADFGLTKIIPFNKEYYRVTQPGESPIFWYAPESINESIFSHKSDVWSFGVVLHELFSYCDMNCNPKRLCMQEIGHNVQSPSISVHLANILKNNWRLPAPSHCPPKVYSLMKQCWAYNFDERPCFSSLGNQIETIMQD---
>UniRef100_A0A3Q3E7L5	544	0.526	1.029E-165	0	629	633	480	1103	1111
PPRPKELTNLIIIRSSSSVEAQGSPTLER-NKFSHVQFQMIKYEDLKWEESLGQGSFTRIYKGSKTDIRD-GETHVTDVFLKELNAVHKNCWESFFEAASLMSQISHKHLLLVYGVSVYGAKNIMVQEFVEHGALDLYLKRGR-SVSVSWKLDVAKQLASVLNFLEEKNIVHGNICAKNLLLAREGDPAQGSPPFIKLSDPGINVTMLSRNVILDRIPWVAPEVLEAPNNLTLESDKWSFGTTVWEIFNSGNNPLQGWDLNLKLQFYENLQQLPPSEWTELAELITQCMDYQAAFRPSCRSIIRQLNSLITSDYVILHASEPVTQSPV---WKALSPNQHDQTLFEERHLRFISNLGKGNFGIVELCRYDPLGDNTGEFVAVKKLQPNKQSTLEDFKKEVNTLSVFHCDYIVKYRGICYSTGRLSMSLVMEYLPCGSLIHYLENNRHNVNTRRMLLFASQICKGMECLQSLRYVHRDLAARNILVASESLVKIADFGLSKIIPFDKEYYRVTQPGESPIFWYAPEAINELKFSHKSDVWSFGVVLHEIFNYCDMNSNPKKLCMQEIGYNVQGPSVSMHLANILKNNWRLPAPPNCPTKVYSLMMECWAYDFAERPCFSSLGNHIETIMQD---
>UniRef100_A0A8S4ADG7	544	0.526	1.029E-165	0	629	633	483	1106	1114
PPRPKELTNLIIVRSSSLVENQGFPTPER-NKFSHIQFQMIKYEDLKWGESLGQGCFTRIFRGNKTDIRD-GEKHMMEVLLKELDSIHKNCWESFFEAASLMSQISHKHLIHVYGVSVHGVRNVMVQEFVKHGALDLYLKRRR-SVSVSWKLSVAKQLACALNFLEEQNIVHGNICAKNLLLAREGDPSQGSSPFIKLSDPGISVAMLGKDVILDRIPWMAPEVLESPDNMTLECDKWGFGATVWEIFNNGNSPLQGWSLEQKQKFYENWQQLPPSQWMELADLIGQCMDYKAAFRPCCRSIIRQLNSLITSDYVILHATEPVSQNPLCRV---ASPAQQDHTLFEERHLRYISPLGKGNFGSVELCRYDPLGDNTGELVAVKKLQPNKLSNLEDFQKEVKILSVLHCDYIVKYRGICYSMGRLSMSLVMEYLPYGSLIGYLDGNRHNVNTKRMLLFASQICKGMQYLQTLRYVHRDLAARNILVASESLVKIADFGLTKVIPCDKEYYRVTQPGENPIFWYAPESITESRFSHQSDVWSYGVVLHELFSFCDMACNPKRLCMQEIGHSVQGASITMYLASILKNNWRLPVPPNCPPKVYSLMKQCWAYNFDERPSFSSLGNQIESIMQD---
>UniRef100_A0A672JUC3	544	0.534	1.029E-165	0	629	633	488	1111	1119
PPRPKELTNLIIVRNGTAVETHGSPTPER-NQFSHIQFHMIKYEDLKWDESLGQGSFTRIYRGHKTDIRD-GENYTTEVLLKELDAGHKNCWESFFESASLMSQISHKHLLLVYGVSVHGVQNIMVQEFVKYGALDLYLKRGR-SVSVSWKLDVAKQLASALNFLEEKHIVHGNICAKNLLLAREGDQSQGISPFIKLSDPGISVAMLGTDVVLDRIPWVAPEVLDAPDDLTLECDKWSFGATVWEIFNNGNSPLQGWDLDEKRQFYESFQKLPPSQWAELADLITQCMDYQAALRPSCRSIIRQLNSLITSDYEIL--HSTEPVTQNPAWRALSSVPHNQAL-FEERHLRYISPLGKGNFGNVELCRYDPLGDNTGELVAVKRLQPNKQSTLDDFQKEVNTLSVLHCDYIVKYRGVCYSMGRLSMSLVMEYLPHGSLIGYMDNNRHNISTRLMLLFASQICKGMEYLQTLRYVHRDLAARNILVASDSLVKIADFGLTKVIPFDKEYYRVTHPGESPIFWYAPESINESIFSHKSDVWSFGVVLHELFSYCDINCNPKRLFMQEIGHSVQGTSISMHLANILKNNWRLPVPPACPPKVYSLMKQCWKYNFDERPCFTTLGNQIETIIQD---
>UniRef100_UPI0021E219E5	544	0.544	1.407E-165	0	632	633	12	640	644
PPRPKELTNMIIIRNSSMTEMPSSPMLQRH-KPSHMQFHMIKHEDLTWRESLGQGSFTHIFRGSKTDQRD-GLTHSTEVLLKVLDANHKNCWESFFEAASLMSQISHKHLLLVYGISVHKSKNIMVQEFVKHGALDLYLKRS-ASVSVSWKLDVAKQLACALNFLEEKNIAHGNICAKNLLLAREGDPSSDNLPFIKLSDPGISMALLGKDVVLDRIPWVAPEVLDTL-EIELECDKWSFGTTLWEIFNNGEAPLQGLDLVQKQQFYDHFSNLPALEWAELADLIAQCMQYQPELRPSCRSIIRQLNSLITSDYEILHATGTLP-KSDSLWRRPNMFKKQQQDVFEERYLRFISVLGKGNFGSVELCRYDPWGDNTGDLVAVKELQSNKQATMADFMREIQTISSLHCDYIVKYKGICYSAGRLSTKLVMEYLPYGSLIGYMEKHRQNVCTRRLLLFASQICKGMEYLQSMRYVHRDLAARNILVASDTLVKIADFGLTKIIPVEKEYYRVTQPGESPIFWYAPESISEFKFSHKSDVWSFGVVLHELFSYCDISRNPKRLCIQKIGSYVQSPSMAIHLLNLLKDNWRLPAPSQCPPKVHSIMMQCWEFNSEDRPSFSSLQDLIENcLLDEREG
>UniRef100_A0A7L1NJ22	544	0.601	1.407E-165	51	627	633	527	1102	1111
---------------------------------------------------LGQGTFTQIFRG-IKRHQDEDGQHQTEVVLKVMDGSHRNCAESFLEAASTMSQLSHKHLVLLHGVSL-GKDSIMVQEFVRYGPLDLYLRKNqgEGRVTTGWKLQVAKQLAYALNYLEDKRIPHGNVSAKKVLLTREGDA-GGSPPFIKLNDPGVSVTVLAKDMLVERIPWVAPECLSDPKSLALPADKWSFGATLWEIFSGGHMPLSLLEPQKKLDFYESNQQLPAPRWPELATLVAQCMDYQPRRRPCFRALIRDLNGLISSDYELLSDQLPPDVAPREAlWGCEPLAMSQDPARFEERHLKYIALLGKGNFGSVELCRYDPLGDSTGELVAVKRLQQDSAKELQDFQREIQILHSLQHEFIVRYRGVCYSRGRRGLRLVMEFLPNGCLRDYLQKNQPRLPHGTLLLYAWQICKGMEYLGAQRCVHRDLASRNILVESETHVKIGDFGLAKLLPQDKDYYVVREPGQSPVFWYAPESLADNIFSRASDIWSFGVLLYELFTYSNKSKSPSEEFLRMMGAEKAPQ-IICHLLELLKDNRRLPVPAGCPIEVYTLMLSCWAFTPDSRPTFGELSPKIEALR-----
>UniRef100_A0A6P7HTW8	544	0.539	1.407E-165	0	629	633	481	1104	1112
PPRPKELTNLIIVRNSSTMEAQGSPTPER-NKFSHIQFHMIKYENLKWEESLGQGSFTRIFKGYKTDIHD-GEKHVTEVLLKELDSNHKNCWESFFEAASVMSQISHKHLLHVYGVSVHGIKNIMVQEFVKYGALDLYLKRGR-SVSVSWKLDVAKQLASALNFLEEKNIIHGNICAKNVLLAREGDQSQGSSPFIKLSDPGINVTMLGEDVILDRIPWVAPEVLEAPDKLALECDKWSFGATVWEIFNNGNCPLRGFNLEQKRHFYESFQQLPPSQWMELAELISQCMDYQAAFRPSCRGIIRQLNSLITSDYEILHAAEPVTQSPV---SRGLGPTQQEQTLFEERHLRYISPLGKGNFGSVELCRYDPLGDNTGELVAVKKLQPNKQSTLEDFQKEVSTLSVLYCDYIVKYRGVCYSMGRLSMSLVMEYLPYGSLIGYMESYRHNINTRRMLLFASQICKGMEYLQSLRFVHRDLAARNILVASEALVKIADFGLTKVIPSDKEYYRVTHPGESPIFWYAPESISESKFSHKSDVWSFGVVLHELFSYCDMNCNPKRLWMQKIGPNVQGTSISMHLANILKNNWRLPAPPSCPAKVYSVMKQCWAYDFDERPCFTGLIDQIETIIQD---
>UniRef100_A0A673A3Z1	544	0.551	1.924E-165	0	626	633	481	1101	1112
PPRSKDLTNLIIIRKSSSVEAQESPTPER-NKFSHIQFHMIKYEDLKWDESLGQGSFSRIFRGTKMDIRD-GEKRETEVLLKELDGLHKNCWESFFEAASLMSQISHRHLLLVYGVSVFGAKNIMVQEFVKYGALDLYLKRGR-SVSVSWKLDVAKQLASALNFLEEKNIVHGNICAKNLLLAREGDPSQGSSPFIKLSDPGINVAFLDKDVILDRIPWVAPEVLEAPDNLTLECDKWSFGATLWEIFNNGNAPLRGWDLDRKRQFYETFQQLPPSQWTELADLISQCMDYQAAFRPSCRSIIRQLNSLITSDYVILHATEPVTQSPV---WRALSPAQHDQTLFEERHLRYISPLGKGNFGSVELCRYDPLGDNTGELVAVKKLQPNKQSTLKDFQKEVNTLSVMHCDYIVKYRGVCYSMGRLSMSLVMEYLPYGSLIGYLESNGHKVNTRRLILFASQICKGMEYLQTLRYVHRDLAARNILVASESLVKIADFGLTKIIPSDKEYYRVTQPGESPIFWYAPESLNESKFSHKSDVWSFGVVLHELFSYCDMSSNPKRLCMQEIGHIVQGPSISMHLANILKNNWRLPAPPKCPPKVYSLMKQCWVYNFEERPCFFSLGNQIETI------
>UniRef100_A0A6J2PKT6	544	0.533	1.924E-165	0	629	633	506	1129	1141
PPRPKELTNLIIMRNSSSVEAQGSPTPER-NKFSHIQFHMIKCQDLKWDESLGQGSFTRNFKGYKTDIRD-GEKHVTDVFLKELDVVHKHYWESFFEAASLMSQISHKHLLLVYGVSVHGVKNIMVQEFVEYGALDLYLKRGR-SVSVSWKLDVAKQLASALNFLEEKNIVHGNICGKNLLLAREGDPSQGSSPFIKLSDPGISVTILGKDVILDRIPWVAPEVLEAPDNLTLECDKWSFGATVWEIFNNGNTPLQGWDLDKKRQFYERYQQLPPSQWTELADLVSQCMDYKAAFRPSCRGIIRQLNSLITSDYVILHATEPVTESPV---WRALSLAQHEQILFEERHLRYISPLGKGNFGSVELCRYDPLGDNTGELVAVKKLQPSKQSTLDDFKKEVNTLSVLDFEYIVKYKGICYSTGRLSMSLVMEYLPYGSLIGYLESNRHNVNTRHMLLFASQICKGMEYLQNKRYVHRDLAARNILVASESLVKIADFGLTKVIPFDKEYYRVSQPGESPIFWYAPESINESRFSHKSDVWSYGVVLHELFCYCDTNSNPKRLCMQEIGHNVQSPSILMHLANILKNNWRLPAPPNCPAKVYSLMKQCWAYDFEERPCFSELGIQIETIMQD---
>UniRef100_UPI002226A20B	544	0.478	1.924E-165	0	628	633	584	1203	1217
PPRPGEISDLLITRK-------VKDNGKQILNLTQLSFHQIRKNEITQRAHLGQGTRTNIYDGVLTVCGNSGNDdegeyfsteqnnnsREMHVILKVLDPSHRDIALAFFEAASLMSQVSHVHLAFVHGVCVRGSENILVEEFVEHGPLDVLLRKEKGRISVGWKITVAKQLGSALSYLEDKNLVHGNVCAKNILLARKG-LEDGSAPFVKLSDPGISFTVLSREERVDRIPWIAPECVRDVGNLSTAADKWSFGTTLLEICFDADVPLKERTPSEKERFYEKRLRLPEPSCRELASLVSQCLDYTPGERPSFRTILRDLTRL-------------QPHNLVDVTSVNPDFPVSDPTIFQKRYLKKIRELGEGHFGKVGLYCYDPTNDGTGEMVAVKSLKsGSSPELLSSWKREIQILKTLYHENIVKYKGCCSEQGDKVVQLIMEYVPLGSLREFLPKH--PLSLSHILLFARQICEGMAYLHSLHYIHRDLAARNVLLETELVVKIGDFGLAKAVPEGHEYYRVREDGDSPVFWYAPECLRESKFYYGSDVWSFGVTLYELLTRCEPGNSPPAKFLELIGA-TQGQMTVLRLVELLERGKRLPIPKDCPCEIYRLMKNCWEAEASFRPSFHNLIPILRNFQE----
>UniRef100_A0A9D3SVJ3	544	0.545	1.924E-165	0	619	633	1100	1712	1730
PPQAKELSNLIIIRNSSVCETPSSPTQHRHR-PSHMQFHMIKHEDLTWKESLGQGSFTHIYRGCKVDQRD-GETHSTDVLLKVLDVEHKNSWESFFEAASFMSQISHKHLLLVYGVSVHKSKNIMVQEFVKYGALDLYLKRSSVSLSW--KLDVAKQLACTLNFLEEKNIVHGNICAKNLLLAREGDPNSENSPFIKLSDPGISVAMLGKEVVLDRIPWVAPEVLETL-KLGQHCDKWSFGTTLWEIFNGGEIPLQRLDPEQKQQFYDRRSQLPCLEWAELADLISQCMQYQAELRPSSRTIIRHLNGLITPDYEVL--HASISVAERDSFWRALSKQQQQHEVYEERHLKFISSLGKGNFGRVDLCRYDPLGDNTGELVAVKQLQSNKQSNMSDFQREIQTISSLHCDYIVKYRGICYSAGRLSMRLVMEFLPFGSLISYMEKNKDIITTRRMLLFTSQICKGMEYLQNLRYVHRDLAARNILVSSDTLVKIADFGLTKIVPLNKDYYRVTQSGESPIFWYAPESLSEYKFSHKSDVWSFGVLLHELFSYCELSRNPKRLSLQRIGCDSQGTMMAVHLFNALKENWRLPTPPMCPPKVYSMMMQCWAFNSEDRPSFSYL-------------
>UniRef100_A0A4U5ULJ4	543	0.530	2.630E-165	0	629	633	477	1100	1108
PPRPQELTNLIIIRNSSSVEAQGSPTTER-NKFSHIQFHMIKYEDLKWDESLGQGSFTRIFKGYKTDIRD-GEKHVTKVFLKELEAVHKNCWESFFEAASLMSQISHKHLLHVYGVSVHGAKNIMVQEFVEYGALDLYLKRGR-SVSVSWKLDIAKQLASVLNFLEEKNIVHGNICAKNLLLAREGDPSQGSSPFIKLSDPGISVVMLGNDVILDRIPWVAPEMLKAPDNLTLECDKWSFGATVWEIFNSGNNPLLGWDLDQKRQFYESFQQLPSSQWTELADLISQCMDYQPAFRPSCRSIIRQLNSLITSDYVILHATEPVTQSPV---WRALSPAQQDQTLFEERHLRYISLLGKGNFGSVELCRYDPLGDNTGELVAVKKLQPNKQSTMEDFKKEVNTLSVFHCDYIVKYKGVCYSMGRLSMSLVMEYLPYGSLIGYLDSNRHNVNARRMLLFASQICKGMEYLQTLRYVHRDLAARNILVASDSLVKIADFGLTKIIPFDKEYYRVTQPGESPIFWYAPESISESRFSHKSDVWSFGVVLHELFSYCDMNCNPKRLCMQEIGHNVQSPSISMHLANILKNNWRLPAPPNCPPTVYSLMNECWAYDFEERPCFSSLGNQIETIMQD---
>UniRef100_UPI001BD57726	543	0.529	2.630E-165	0	632	633	480	1109	1110
PPRPKELTNLIIIRSSSSSvEAQGSPTLER-NKFSNIQFHMIKYEDLTWGESLGQGSFTRIFKGFKRDIHD-GEKHVTEVSLKELDVVHKNCWESFFEAASLMSQISHKHLLLVYGVSVYGAKNIMVQEFVKYGALDLYLKRGR-SVSVSWKLDVAKQLASVLNFLEEKSIVHGNICTKNLLLAREGDAAQGSPPFIKLSDPGISMTMLDRNVILDRIPWVAPEVLESPNNLTLDSDKWSFGATVWEIFNSGNNPLQGCDLNLKCQFYENFQQLPPSQWTELADLIAQCMHYQAAFRPSCRSIIRQLNSMITSDY-----VILHATEPVSQSPGWKALTQHDQTLFEERHLRFISSLGKGNFGTVELCCYDPLGDNTGEYVAVKKLQHNKQSTLEEFKKEVDALSAFHSDYIVKYRGVCYSTGRLSMSLVMEYMPCGSLIHYLENNRHKVNTRRMLLFASQICKGMECLQSMRYVHRDLAARNILVASDLLVKIGDFGLSKIIPFDKEYYRVTQPGESPIFWYAPEAINESKFSHKSDVWSFGVVLHEIFSYCDTNVNPKRLCMQAIGYNMQGPSISMHLANLLKNNWRLPAPPNCSVKAYSLMKQCWSYDSAERPCFSNLENLIESImqdeRENLKG
>UniRef100_UPI0007B9F2D3	543	0.679	3.596E-165	0	598	633	181	731	760
PPRSKDKSNLLVRRNSQTSDACLSPSELK--HINQMIFHKIRKEDLETRESLGQGAFTQVFRGVRRELGDYGEIHKMDVVLKILDKTHRNYTESFFESASMMSQLSHKHLLLNYGVCVCSDEHIMVQEYVRFGSLDTYLKRNRNTINITWKLEVAKQLAWALHHLEEKNLIHGNVCARNVLVTREEDRKTGTPPFIKLSDPGISITVQPRELLVDRIPWVPPECVKDSKSLSLAADKWSFGTTLWEIYCSGEHPLAAYDGSKKLLFYEDKHQLPAPKWTELASVINSCMEYEPLQRPSFRAVIRDLNSLFTPDYELLVESDTVP-SRHRAVGLAGAFESQEPTQFEARHLIFLQLLGKGNFGSVEKCRYD-----------------------------------LNH-NL---------FSRRNLRLVMEFLPFGSLRDYLSKNKERFDHTKLLLYASQICKGMDYLASKRYVHRDLATRNILVESEFRVKIGDFGLTKVLPQDKEYYTVREPGESPIFWYAPESLTESKFSVASDVWSFGVVLYELFTYSDKSCSPPAVFMEQMGEDKQGQMIVYHLIDLLKRSYRLPAPDGCPAEV----------------------------------
>UniRef100_A0A8B9VH49	542	0.609	4.916E-165	47	628	633	516	1090	1098
-----------------------------------------------QGESLAQGSFTHIYKGVKQDQ-KEDEFYQTEVVLKVMDSSHRNCSESFLEAASIMSQLSHKHLVLLHGVSL-GKESIMVQEYVRHGPLDLYLKKNhgESKVTTSWKLQVAKQLAYALNYLEDKRITHGNVSAKKVLLTREGDVASGSPPFIKLNDPGVSVTVLAKDLLVERIPWVAPECLSDPKGLALPADKWGFGATLWEIFSGGNMPVSLLEPQKKLHFYQSRLQLPAPKWTELATLIAQCMDYEPRARPCFRALIRDLNSLITSGEHGEGGTGTDPDPQRSPRCLT------DPTLFEERHLKYISLLGKGNFGSVELCRYDPLGDSTGELVAVKKLQQDSAKELQDFEREIQILHSLQHDFIVKYRGVCYSRGRRGLRLVMEYLPNGCLRDYLQKNQHRLEHRSLLLYAWQICKGMEYLGAQRCVHRDLATRNILVESETHVKIGDFGLAKLLPQDKEYYVVQEPGQSPVFWYAPESLADNVFSRASDIWSFGVLLYELFTYSNKSRSPSEEFLRMMGTEKAVQ-IICHLLELLKDNRRLPAPAGCPVEVYALMLSCWAFYPGTRPTFSELAPKIEALRD----
>UniRef100_A0A3P8ZAR2	542	0.545	4.916E-165	0	632	633	482	1111	1115
PPRPKELSNTVIMRSTKLTETQGSPTLPR-TKPSHIQFHMIKYEDLQWCESLGQGSFTRIFRGRKVDIHD-GESHVTDVLLKELDANHKTCWESFFEAASLMSQISHKHLLLVYGLSVHISKNIMVQEFVKCGALDLYL-KREGSVSVSWKLEVAKQLACALNFLEEKNIIHGNICAKNLLLAREGDISKRTSPFIKLSDPGINVAILGRDVVLDRIPWVAPEVLETPERLELECDKWSFGATLWEIFNGGQAPLQGFDLERKLEFYENYKQLPSSEWTELAELISQCMNYQPAFRPSCRSIIRQLNSLITSDYVILHAAEPIPG-RDSSWRELSPSHQLDQLMYEERHLRYISPLGKGNFGSVELCRYDPLGDNTGELIAVKKLQPNKQSNLKEFQKEINTIRSLHCDYIVKYRGVCYSMGRLSMSLVMEYLPYGSLIGYLEKNRLHVNYRRMLLFASQICKGLEYLQSMRYVHRDLAARNILVASDTLVKIADFGLTKIIPFDKEYYRVAHPGESPIFWYAPESITESKFSHKSDVWSFGVVLHELFSYCEHNSNPKRLYMQEIGSDMQAPSISMHLIDILKNNWRLPAPPHCPTKVYDMMMRCWEYDTDKRPTFSSLGDQIETcIQDEREG
>UniRef100_UPI00165CD641	542	0.524	6.721E-165	0	626	633	479	1099	1105
PPRPKELTNLVIVRNSSLFEPQGSPTAER-NKFGHIQIHMIKFGDLSWSESLGQGSFTRIFKGYKTDI-REGEKHLTEVILKELDSAYKNCWESLFEAASLMSQISHKHLLHVYGVSVHGAQNVMVQEFVKYGALDLYL-KRGTSVSVSWKLSIAKQLACALNFLEEQNIVHGNICAKNLLLAREGDPSLGSSPFIKLSDPGISVVMMGNDVILDRIPWVAPEVLEAPDNLTLECDKWSFGATMWEIFNDGNSPLRGWNLDQKRSFYENMQQLPPSQWTELADLIGQCMEYDAAFRPSCRSIIRQLNSLITSDYVILHPTEPVTQSP---MSIAPNPATHDHTQFEERHLCYISQLGKGNFGCVELCRYDPLGDNTGELVAVKKLQPNKISNQEDFQKEVKTLSVLHCDYIVKYRGVCYSMGRLSMSLVMEYLPYGSLNGYMWTNRYNITTRRMLLFASQICKGMEYLQTLRYVHRDLAARNILVANDSLVKIADFGLTKVLPFDKEYYRLSQPGQSPLFWLAPECLNENKFSHKSDVWSFGIVLHELFSYCDNNSNPKVLCLRAIGQNVQGTSISMHLSNMLANNWRLPSPPNCPSEVYALMKDCWTYDFDKRPMFCDLSKKVENM------
>UniRef100_UPI001A99A39E	542	0.547	6.721E-165	0	629	633	479	1101	1109
PPRPKELTNLIIIRSSEAVETQGSPALER-NKFSHIQFHMIRYEDLKWGESLGQGSFTRIFVGYKTDVHD-GEKHVTEVLLKELDAAHKNCWESFFEAASLMSQISHKHLLLVYGISVHGVKNIMVQEFVKYGALDLYL-KRRKSLSVSWKLDVAKQLASALNFLEEKNIVHGNICAKNLLLAREGEPSKGSSPFIKLSDPGISVAMLGKDVILDRIPWVAPEVLEVPDNLTLECDKWSFGATIWEIFNNGNTPLQGLDLKGKLQFYEEFQQLPPSQWMELADLISQCMHYQAAFRPSCRCIIRQLNSLITSDYVILHSTEPVTQSPV----WRSLNPQQNQTLFEERHLRYISPLGKGNFGSVELCRYDPLGDNTGELVAVKRLQPNKQSTKEDFQKEVNTLGVLHCDYIVKYRGVCYSMGRLSMSLVMEYLPYGSLIGYLENNRHNVSTRRMLLFASQICKGMEYLQTLRYVHRDLAARNILVASESLVKIADFGLTKIIPFDKEYYRVTQPGESPIFWYAPESITESIFSHKSDVWSFGVVLHELFSYCNMNCNPKRLCMQEIGHNVQGPSISMHLANILKNNWRLPAPPLCPPQVYSLMKQCWVYNFDERPCFSSLGNQIETIMQD---
>UniRef100_A0A834C9P7	542	0.535	6.721E-165	0	632	633	483	1111	1112
PPRPKELTNLIIVRNSSAVEAQGSPTPDR-NKFSHIQFQMIKYEDLKWGESLGRGSITRIFKGYKIDTLD-GEEHQTEVLLKELDAAHKNYWESFFEAASLMTQISHKHLLFVYGVSVHGVKNIIVQEFVKHGALDLYLKRGR-SVSVSWKLNVAKQLACALSFLEEHNIVHGNICAKNLLLAREGD--QGSSPFIKLSDPGINVAMLGKDVILDRIPWVAPEVLEAPGNLILESDKWSFGATVWEIFNNGNSLLQGWNLEQKQKFYENRKHLPPSQWTELADLIDQCMDYDAAFRPSCRSIIRQLNSLITSDYEIL--HSTEPVTQSPMFRNPSPAELEHPL-FEERHLCFISHLGKGNFGSVELCRYDPLGNNAGELVAVKKLQPNKQSSLEDFQREIKMLSVLHFDYIVKYKGICYSMGRRSMSLVMEYVPYGSLIGYLERNQHSINSRRMLLFASQICQGMEYLQSQRYVHRDLAARNILVASDSLVKIADFGLTKVIPTDKEYYRVSQPGESPIFWYAPESINESRFSHKSDVWSFGVVLHEIFSYCNTNCNPKRLYMQEIGHNMQGASISMHLANLLRNNWRLPPPPNCPPKVYSLMQQCWLYSFDERPCFSSLGSQIESVmqdeRENLKG
>UniRef100_UPI001CE1EE32	542	0.525	6.721E-165	0	629	633	486	1109	1117
PPQHKELTNLIIVRNSSSVEAQGSPTPER-NKFSHIQFHMIKYGDLKWGESLGQGSFTRIFKGYKTDIRD-GEKHVTEVFLKELDVVHKNCWESFFESASLMSQISHKHLLLVYGVSVHGVKNIMVQEFVEYGALDLYLMRGR-SVSVSWKLDVAKQLASVLNFLEEKNIVHGNICAKNLLLAREGDLSQGSSPFIKLSDPGISVAMLGKDVILDRIPWVAPEVLEDPDNLTLECDKWSFGATVWEIFNNGNTPLRGWDLDQKRLFYDNFQQLPPSEWTELADLISQCMDYQAAFRPSCLSIIRQLNNLITSDYVILHAAEPVIQSPV---WRALSPAQQDQTFFEERHLRCISPLGKGNFGSVELCRYDPLGDNTGELVAVKKLQPNKQSTLEDFKKEVNTLSVFHCDYIVKYRGVCYSMGRLTMSLVMEYLPYGSLIGYLEGNRHNVNTRRLLLFASQICKGMEYLQSLRYVHRDLAARNILVASESLVKIADFGLTKIIPFDKEYYRVTQPGGSPIFWYAPESINESRFSHKSDVWSFGVVLHEIFSYCDMNSNPKRLCMQEIGHNVQGPSISVHLANILKNNWRLPTPPNCPPKVYSLMKQCWAYDFEERPCFYSLGNQIETIMQD---
>UniRef100_A0A7L4IB95	542	0.590	6.721E-165	47	628	633	514	1121	1129
-----------------------------------------------QGESLGQGSFTQIFKGIKRDQ-EEDRYYQTDVVLKVMDGSHRNccevrrqqppnlalggspwpplsqplCSQSFLEAASIMSQLSHKHLVLLHGVSL-GKDSIMVQEYVRYGPLDLYLKKNqgEGKVTTSWKLQVAKQLAYALNYLEDKRITHGNVSAKKVLLTREGDAASGNPPFIKLSDPGVSVTVLAKEMLVERIPWVAPECLSDPKSLALPADKWSFGATLWEIFSGGNMPMSLLEPQKKLDFYQSSCQLPAPKWTELATLIAQCMDYQPHRRPCFRALIRDLNSLITSDYELLSDPSPSDVMlRDSFWGYEPLAMCQDPTHFEERHLKYISLLGKGNFGSVELCRYDPLGDSTGELVAVKKLQQDSAKELRDFEREIQILHSLQHDFIVQYRGVCYSRGRHGLRLVMEYLPNGCLRDYLQKNQPRLDHRTLLLYAWQICKGMEYLGAQRCVHRDLASRNILVESETHVKIGDFGLAKLLPQDKDYYVVQEPGQSPVFWYAPESLADNVFSRASDIWSFGVLLYELFTYSNKSKSPSEEFLRMMGPEKMAQ-IICHLLELLKDNRRLPVPAGCPVEVYTLMLSCWAFTPGARPTFGELAPKIEALRD----
>UniRef100_A0A8T0ATI5	542	0.540	9.189E-165	0	624	633	466	1082	1095
PSQAKELSNLIIVRNSSMCETPGSPSQQRHR-PSHIQFHMIKYEDIIWKESLGQGSFTHIYRGCKMDQLD-GETHTTEVLLKVLDVEHKNSWESFFEAASFMSQISHKHLLLVYGVSVHNSKNIMVQEFVKYGALDLYLKRSRVSLSW--KLDVAKQLACTLNFLEEKNIVHGNICAKNLLLAREGDPNSENSPFIKLSDPGISVAMLGREVVLDRIPWVAPEVLE-MLELGQQCDKWSFGTTLWEIFNGGEIPLQRLDPKQKQQFYDQRSQLPCLEWAELADLISQCMQYQAELRPSSRSIIRHLNSLITPDYEVLHASGSVQEKDSF---WRSLYKQQQHEVYEERHLKFISTLGKGNFGRVDQCRYDPLGDNTGELVAVKQLQSNKQSNMADFQREIQTISSLHCDYIVKYRGICYSAGRLSMRLVMEYLPFGSLISYMEKNKHSITTRRMLLFTSQICKGMEYLQNLRYVHRDLAARNILVSSDTSVKIADFGLTKLVPLDKEYYRVTQSGESPIFWYAPESLSEYKFSPKSDVWSFGVLLHELFSYCELSRNPKRLSLHRIGGDIQGAMMAVHLYNILKENWRLPAPAMCPPKVYSMMMQCWAFNSDDRPTFSYLQDLIE--------
>UniRef100_A0A8C4ITW1	542	0.533	9.189E-165	0	629	633	480	1103	1111
PPRPKELTNMIIIRNSSSVEAQGSPTPER-NKFSHIQFHMIRYGDLEWGESLGKGSFTLIFKGYKKDIHD-GEKHVTEVFLKELDVVHKNCWESFFEAASLMSQISHKHLLHVYGVSVHGVKNIMVQEFVEYGALDLYL-KRGKSVSVSWKLDVAKQLASVLNFLEEKNIVHGNICAKNLLLAREGDPSQGSSPFIKLSDPGICVAILGKNVILDRIPWVAPEVLEAPENLTLECDKWSFGATVWEIFNSGINLLQGWDLDQKRKFYESAQQLPPSPWTELADLISQCMDYQAAFRPSCRSIIRQLNSLITSDYVILHATDPVTQSPV---LRALSPAQPDQALFEERHLRYISLLGKGNFGSVELCRYDPLGDNTGELVAVKKLQPNKQSTLDDFKKEVKTLSVLHCDYIVKYRGVCYSMGRLSMSLVMEYLPHGSLIGYLENNRHKVNTRRLLLFASQICKGMEYLQTLRYVHRDLAARNILVASESLVKIADFGLTKIIPFDKEYYRVTQPGESPIFWYAPESISESRFSPKSDVWSFGVVLHELFSYCNMNSNPKRLCMQEIGHSVQGPSISMHLANILKTNWRLPPPPSCPLKVYGLMKECWAYDFEERPCFSSLANEIETIMQD---
>UniRef100_A0A8D0E391	542	0.501	9.189E-165	1	630	633	502	1111	1112
-PKPREISNLLVATKKSQEWQPVCPVD-------QLSFHHIRKEDIIQGEHLGRGTRTQIYSGILsyKDDESYQAEKEMKVLLKVLDPSHRDISLAFFETASMMQQISHKHIVLLHGVCVRDVENIMVEEFVEFGPLDLFMHRKSDKLTTPWKFKVAKQLAGALSYLEDKGLVHGNVCTKNILLAREGI--DGEYGpFIKLSDPGIPVTVLTRQECVERIPWLAPEYVEDSKKLSVAADKWSFGTTLWEICYNGEVPLKDKTLAEKERFYEGHFTLPVPSCKELADLMKQCMHYDPHQRPFFRAIMRDINKLEEQNPDIVSEKKPN--------------AEIDPTIFEKRFLKRIRDLGEGHFGKVELCRYDPEGDNTGEQVAVKSLKPDcGGNHIADLKKEIEILRNLYHENIVKYKGICTEDGGNGIKLIMEFLPSGSLKEYLPRNKNKISLKQQLKYAVQICKGMDYLGSRQYVHRDLAARNVLVENEQRVKIGDFGLTKAIQTDKEYYKVNDEQDSPVFWYAPECLLQSKFYIASDVWSFGVTLYELLTYCDSECSPMAEFLKMIG-PTQGQMTVTRLVRILGEGKRLPCPKNCPEEVNQLMRNCWENDASKRTTFQNLILGFEALINKM--
>UniRef100_UPI001C04D347	542	0.536	9.189E-165	0	629	633	483	1106	1114
PPRSKELTNLIIIRNNNLVEAQGSPTPER-NRFGHIQFQMIKHEDLKWDESLGQGSFTRIFKGYKIDI-REGEKHMTEVLLKELDAVHKTCWESFFEAASLMSQISHKHLLHVYGVSVHGVKNIMVQEFVKHGALDLYLKRGR-SVSVSWKLNVAKQLACALNFLEEQNIAHGNICAKNLLLAREGDPSQGSSPFIKLSDPGISVAMLGKDVTLDRIPWVAPEVLKTPDNLTLEGDKWSFGATVWEIFNNGNSPLQGWNLDQKQKFYNNLQQLPPSQWTELADLISQCMDYEAAFRPSCRSIIRQLNSLITSDYVLLHATEPVTPNPVCKVV---CPTQQDHALFEERHFRYISPLGKGNFGSVELCRYDPLGDNTGELVAVKKLQPNKQSNLEDFQKEVKTLSVLHCDYIVTYKGVCYSMGRLSMSLVMEYLPYGSLIGYLESTRHNINTRQMLLFASQICKGMQYLQTLRYVHRDLAARNILVASDSLVKIADFGLTKVIPFDKEYYRVTQPGESPIFWYAPESISEFKFSHKSDVWSFGVVLHELFSYCDMNCNPKRLCMQEIGHNVQGASISMHLANILKNNWRLPAPPNCPPQVYSLMKHCWAYNSDERPSFSSLGNQIEKIMQD---
>UniRef100_A0A6J0UNZ9	542	0.497	9.189E-165	1	630	633	544	1153	1154
-PKPREISNLLVATKKSQEWQPVCP-------LGQLSFHRILKEEIMQGEHLGRGTRTQIYSGILsyKDDESYQNEKEMKVLLKVLDPSHRDISLAFFETASMMRQISHKHIVLLHGVCVRDVENIMVEEFVEFGPLDLFMHRKSDKLTTPWKFKVAKQLASALSYLEDKDLVHGNVCTKNILLAREGIDNEYG-PFIKLSDPGIPVTVLSRQECVERIPWLSPECVEDSKNLSVAADKWSFGTTLWEICYNGEIPLKDKTLAEKERFYEGHFTLPAPSCKELADLMKQCMHYDPNQRPFFRAIMRDINKLEEKNPDIVSEKKPN--------------AEIDPTIFEKRFLKRIRDLGEGHFGKVELCRYDPEGDNTGEQVAVKSLKPDcGGNHIADLKKEIEILRNLYHENIVKYKGICTEDGGNGIKLIMEFLPSGSLKEYLPRNRSKISLKQQLKYAVQICKGMDYLGSRQYVHRDLAARNVLVENEQRVKIGDFGLTKAIETDKEYYKVNDDRDSPVFWYAPECLLQSKFYIASDVWSFGVTLYELLTYCDSECSPMAEFLNMIG-PTQGQMTVTRLVRVLAEGRRLPCPKNCPEEVNQLMRKCWVHEPGDRTTFKNLIQGFEALMKKM--
>UniRef100_UPI001470D775	541	0.535	1.256E-164	0	626	633	481	1102	1113
PPRPKELTNLIIVRNSSSVEPQGLLVQERS-KFSHIQFHMIKYEDLKYGESLGQGSFTRIFKGHKTDTRD-GEKHLTDVLLKELDVFHKNCWESFFEAASMMCQISHKHLLHVYGVSVQGAKNIMVQEFVKYGALDLYLKRGR-SVSVSWKLDIAKQLTSALNFLEEKNIVHGNICAKNLLLAREGDPSQGSSPFIKLSDAGITMAMMGKDVILDRIPWVAPEVLEAPEKLSLECDKWSFGTTLWEIFNNGNVPLQGWDLKRKQQFYKRFQQLPPSQWTELANLISQCMEYQADYRPSCRSIIRQLNSLITSDYVIL--HASEPDMQRNVLSRVFSAAQHDQMVFEERHLRYISQLGKGNFGSVELCRYDPLGDNTGELVAVKKLQPNKQSTIEDFQKEVQTLSVLHCDYIVKYRGVCYSTGRLNMSLVMEYLPYGSLIGYLESNRHNVNSKRTLLFASQICKGMEYLQNLRYVHRDLAARNILVASDSLVKIADFGLTKLIPFDKEYYRVTQPGESPIFWYAPESISESRFSHKSDVWSYGVVLHELFSYCDMSSNPKRLYMQEIGSGVQRVSISIHLAAILKNNWRLPAPPNCPPRVYGLMKQCWEYDFEDRPCFSNLRDQIESI------
>UniRef100_UPI0010A022C1	541	0.501	1.256E-164	1	630	633	543	1152	1153
-PKPREISNLLVATKKSLEWQPVCP-------LGQLSFHRILKEEIIQGEHLGRGTRTQIYSGVLryKEDESYQAEKAMKVLLKVLDPSHRHFSLAFFETASMMRQLSHKHIVLLHGVCVRDVENIMVEEFVEFGPLDLFMHRKSDLLTTPWKFKVAKQLASALSYLEDKDLVHGNVCTKNILLAREGIDNEYG-PFIKLSDPGIPITVLSRKECVERIPWLAPECVEDSKKLSVAADKWSFGTTLWEICYNGEVPLKDKTLAEKERFYEGHFTLPVPSCKELADLMKQCMHYDPSQRPFFRAIMRDINKLEEQNPDIVSEKKPN--------------AEIDPTIFEKRFLKRIRDLGEGHFGKVELCRYDPEGDNTGEQVAVKSLKPDcGGNHIAELKKEIEILRKLYHENIVKYKGICTEDGGNGIKLIMEFLPSGSLKEYLPLNKNKIGLKQQLKYAVQICKGMDYLGSQQYVHRDLAARNVLVENEQRVKIGDFGLTKAIETDKEYYKVNDEKDSPVFWYAPECLLQSKFYIASDVWSFGVTLYELLTYCDPACSPMAEFLNMIG-PTQGQMTVTRLVRVLGEGKRLPCPKNCPPEVNQLMGKCWVQDPGERTSFHNLIQGFEALIQKM--
>UniRef100_UPI00146EA462	541	0.536	1.717E-164	0	629	633	481	1104	1112
PPQPKELTNLIIIRNNSSVEAQGSPTPER-NKFSHIQFHMIKCEDLKWAECLGQGSFTRIFKGYKTDIRD-GEKHVTDVFLKELDVVHKNCWESFFEAASLMSQISHKHLLLVYGVSVQGVKNIMVQEFVKYGALDLYL-KRGGSVSVSWKLDVAKQLASALNFLEEKNIVHGNICGKNLLLAREGDPSQGSSPFIKLSDPGISVAMLGKNVILDRIPWVAPEVLEAPDNLTLECDKWSFGATVWEIFNNGNTPLQGCDLDKKRQFYESFQQLPPSQWTELADLVSQCMDYQAAFRPSCRSIIRQLNSLITSDYVILHATEPVAQSPV---WRALSPDQGEQTLFEERHLRYISPLGKGNFGSVELCRYDPLGDNTGELVAVKKLQPNKLSTIEDFKKEVKTLSVLDYEYIVKYKGVCYSTGRLSMSLVMEYLPYGSLINYLDSNRLHVNTWRLLLFASQICKGMEHLQTLRYVHRDLAARNILVASESLVKIADFGLTKVVPFDKEYYRVLQPGDSPIFWYAPESINESRFSHKSDVWSFGVVLHELFSYCDINSNPKRLCMREIGNNVQSQSISMYLADILKNNWRMPAPPNCPAKVYSLMRQCWAYDFEERPCFSGLGNQIEAIMQD---
>UniRef100_A0A668UHC4	541	0.534	1.717E-164	0	629	633	484	1107	1115
PPRPKELTNLIIIRNCSSVEAPGSPTTER-NKFSHIQFHMIKYEELSCDESLGKGSFTRIFKGKKIDIHD-GEKRVTEVLLKELDATHKNCWESFFEAASLMSQIAHRHLLLVYGVSVHGAKNIMVQEYVKYGALDLYLKRGR-SVSVSWKLDVAKQLASALNFLEEKNIVHGNICAKNLLLAREGDPSQGSSPFIKLSDPGISMAMVGKDVILDRIPWVAPEVLDAPEKLTLECDKWSFGATVWEIFNNGNSLLRGWNLDQKKQFYESFQQLPPSQWTELADLISQCMDYQADFRPSCRSIIRQLNSLITSDYVILHATEPVTQSPVC---RSYSHPQHDQTLFEERYLRYISPLGKGNFGSVELCRYDPLGDNTGELVAVKKLQSNKQSNLEDFQKEVNTLHVLHCDYIVKYKGVCYSMGRLSMSLVMEYLPYGSLIGYLEKNKHNINTRRMLLFASQICKGMEYLQSLRYVHRDLAARNILVASETLVKIADFGLTKVIPHNKDYYRVTQPGESPIFWYAPESITESRFSQKSDVWSFGVVLHEIFSYCDIRFNPKRLYMQEIGHNVLGTSISVHLANLLKGNWRLPQPSNCPPKVYVLMWQCWAHDFDERPYFSDLGNQIETMIQD---
>UniRef100_A0A8C4JQ22	541	0.597	2.348E-164	47	628	633	414	976	984
-----------------------------------------------QGESLGQGSFTQIYKGIKRDQ-KEDEYYQTEVVLKVMDSSHHNCSESFLEAASIMSQVSHKHLVLLHGVSL-GRDSIMVQEYVRHGPLDLYLKKNqsEGKVTTSWKLQVAKQLAYALNYLEDKKITHGNVSAKKVLLTREGDAASGSPPFIKLNDPGVSVTVLAKEMLVDRIPWVAPECVSDPGSLALPADKWSFGATLWEIFSGGNMPVSLLEPRKKLHFYESGLQLPTPKWTELATLITQCMDYQPQRRPCFRAVIRDLNSLITSGEPRHVAMR------------------HDPTLFEERHLKYISLLGKGNFGSVELCRYDPLGDSTGELVAVKKLQQDSAKELRDFEREIQILHSLQHDFIVKYRGVCYSRGRRGLRLVMEYLPNGCLRDYLQKNQHRLEHRTLLLYAWQICKGMEYLGAQRCVHRDLANRNILVESETHVKIGDFGLAKLLPQDKDYYVVREPGQSPVFWYAPESLADNVFSRASDIWSFGVLLYELFTYSNKSKSPSEEFLRMMGTDKAAQ-IICSLLELLKDNRRLPAPAGCPVEVYALMLSCWAFAPGGRPTFGELAPRIEALRD----
>UniRef100_UPI0011146397	541	0.534	2.348E-164	0	626	633	478	1097	1108
PPRPKELTNLIIIRNSNSVETPGSPTPER-NKFNRIQFHMIKYKDLKWEESLGQGSFTRIFKGYKVDIHD-GEKHEIEVLLKELDVAHKNCWESFFEAASLMSQISHKHLLHVFGISVEGVKNIMVQEFVKYGALDLYLKRGR-SVSVSWKLDVTKQLAAALNFLEEKNIIHGNICAKNLLLAREGDTSHGSSPFIKLSDPGISVAMLGRDVILDRIPWVAPELLEAPDNLSLECDKWSFGTTVWEIFNNGNAPLRGWDLKQKRGFYEHFQQLPASQWTELADLITQCMDYQAAFRPSCRSIIRQLNSLITSDYVILHATEPVTQNP----AWRKPSPQYEQTLFEERHLRYISPLGKGNFGSVELCRYDPLGDNTGELVAVKRLQPNKQSTQEDFQKEVNTLSVLHCDYIVKYRGVCYSMGRLSMSLVMEYLPHGSLIGYLENNRHNVNTRRLLLFASQICKGMEYLQTLRYVHRDLAARNILVASESLVKIADFGLTKIIPVDKEYYRVTQPGESPIFWYAPESISESRFSHKSDVWSFGVVLHELFSFCDMKFNPKRLCMQEIGQHVQSPSIWMHLANILKTDWRLPTPPHCPPKVYSLMKQCWTYNFKERPCFSSLGAQMEAM------
>UniRef100_UPI002304BE34	541	0.497	2.348E-164	1	630	633	543	1152	1153
-PKPREISNLLVATKKSQEWQPICP-------LGQLSFHRILKEEIIQGEHLGRGTRTQIYSGILnyKDDDSYQTEKEIKVLLKVLDPSHRDISLAFFETASMMRQISHKHIVLLHGVCVRDVENIMVEELVEFGPLDIFMHRKSDKLTTPWKFKVAKQLASALSYLEDKDLVHGNVCTKNILLAREGIDNEYG-PFIKLSDPGIPITVLIRQECVERIPWIAPECVEDSKNLSVAADKWSFGTTLWEICYNGEIPLKDKTLAEKERFYEAHFTLEAPSCKELADLMKQCMHYDPNQRPFFRAIMRDINKLEEQNPDIVSEKKPN--------------TEIDPTIFEKRFLKRIRDLGEGHFGKVELCRYDPEGDNTGEQVAVKSLKPDcGGNHIADLKKEIEILRNLYHENIVKYKGICTEDGGDGIKLIMEFLPSGSLKEYLPRNKSKISLKQQLKYAVQICKGMDYLGSRQYVHRDLAARNVLVENEQRVKIGDFGLTKAIQTDKEYYKVNDDRDSPVFWYAPECLLQSKFYIASDVWSFGVTMYELLTYCDSECSPMAEFLKMIG-PTQGQMTVTRLVRILGEGKRLPCPKNCPDEVDQLMQKCWVQDPGERTTFHNLIKGFEALIAKI--
>UniRef100_UPI000441E0B3	540	0.492	3.210E-164	1	630	633	542	1151	1152
-PKPREISNLLVATKKSQEWQPVCP-------LGQLSFHRILKEEIKQDEHLGRGTRTQIYSGILsyKDDESYQGEMQIKVILKVLDPSHRDISLAFFETASMMRQISHKHIVLLHGVCVRDVENIMVEELVEFGPLDLFMHRRSDVLTTPWKFKVAKQLASALSYLEDKNLVHGNVCTKNILLAREGIGNEYG-PFIKLSDPGIPVTVLSRQECVERIPWLAPECVEDSKNLSVAADKWSFGTTLWEICYNGEVPLKDKTLAEKERFYEGHFTLPAPSCKELADLMKQCMHYDSSQRPFFRAIMRDINKLEEQNPDIVSEKKPN--------------AEIDPTIFEKRFLKRIRDLGEGHFGKVELCRYDPEGDNTGEQVAVKSLKPDcGGNHIADLKKEIEILRNLYHENIVKYKGICTEDGGNGIKLIMEFLPSGSLKDYLPRNKTKIFLKQQLKYAVQICKGMDYLGSRQYVHRDLAARNVLVENEQRVKIGDFGLTKAIETDKEYYKVNDDRDSPVFWYAPECLLQSKFYIASDVWSFGVTLYELLTYCDSECSPMAEFLNMIG-PTQGQMTVTRLVRILADGKRLPCPKNCPEEVNQLMRKCWEQDPGERTTFHNLIQGFEALIKKL--
>UniRef100_UPI0005213372	540	0.507	3.210E-164	1	630	633	544	1155	1156
-PKPREISNLLVATKKAQEWQPVYP-------LGQLIFHRILKEEIIQGEHLGRGTRTQIYSGILNYKDDenegYQNEREIKVLLKVLDPSHRDISLAFFETASMMKQVSHKHIVLLHGVCVRDVENIMVEEFVEFGPLDLFMHRKSEQLTTPWKFKVAKQLASALSYLEDKDLVHGNVCTKNILLAREGI-DTEYGPFIKLSDPGIPITVLSRQECVERIPWIAPECVEDSKNLSVAADKWSFGTTLWEICYNGEVPLKDKTLAEKERFYEGHFVLATPSCKELADLMKQCMNYDPHQRPFFRAIMRDINKLEEQNPDIVSE--------------KKPVTEVDPTLFEKRFLKRIRDLGEGHFGKVELCRYDPEGDNTGEQVAVKSLKPeSGGSHIADLKKEIEILRNLYHENIVKYKGICTEDGGSGFKLIMEFLPSGSLKEYLPRNKNKINLKQLLRYAVQICKGMDYLGSRQYVHRDLAARNVLVESENRVKIGDFGLTKAIETDKEYYTVKDDLDSPVFWYAPECLQQSKFYIASDVWSFGVTLYELLTYCDSESSPMAEFLKMIG-PTQGQMTVARLVHVLQEEKRLPRPPNCPEEVDQLMRKCWIFKHDERITFHNLIQGFETIMSKM--
>UniRef100_A0A452EDI9	540	0.491	3.210E-164	1	631	633	544	1155	1159
-PKPREISNLLVATKKAQEWQPVYP-------MSQLSFDRILKKDITQGEHLGRGTRTHIYSGTLTDYKDdegTSEEKRIKVILKVLDPSHRDISLAFFEAASMMRQVSHKHIVYLYGVCVRDVENIMVEEFVEGGPLDLFMHRKSDVLTTPWKFKVAKQLASALSYLEDKDLVHGNVCTKNLLLAREGIDSE-CGPFIKLSDPGIPITVLSRQECIERIPWIAPECVEDSKNLSVAADKWSFGTTLWEICYNGEIPLKDKTLIEKERFYESRCRPVTPSCKELADLMTRCMNYDPNQRPFFRAIMRDINKLEEQNPDIVSE--------------KKPTTEVDPTHFEKRFLKRIRDLGEGHFGKVELCRYDPEGDNTGEQVAVKSLKPeSGGNHIADLKKEIEILRNLYHENIVKYKGICTEDGGNGIKLIMEFLPSGSLKEYLPKNKNKINLRQQLKYAVQICKGMDYLGSRQYVHRDLAARNVLVESEHQVKIGDFGLTKAIETDKEYYTVKDDRDSPVFWYAPECLIQCKFYIASDVWSFGVTLHELLTYCDSDSSPMALFLKMIG-PTHGQMTVTRLVNTLKEGKRLPCPPNCPDEVYQHMRKCWEFQPSNRTTFQNLIEGFEALLRSMS-
>UniRef100_A0A851Z1B9	540	0.593	4.388E-164	48	628	633	529	1133	1141
------------------------------------------------GESLGQGSFTQIYKGIKRDQ-EEDRYYQTEVVLKVVDGSHRNCSESFLEAASIMSQLSHKHLVLLHGVSL-GKDSIMVQEYVRYGPLDLYLKKNqgEGKVTTSWKLQVAKQLAYALNYLEDRKITHGNVSAKKVLLTREGDTASGSPPFIKLNDPGVSVTILAKKLLVERIPWVAPECLSDPKSLALPADKWSFGATLWEIFSGGNMPVSLLEPQKKLEFYQSNLQLPAPKWTELATLIGQCMDYEPQRRPCFRALIRDLNSLITsgesrdgagdglwtptvpslpdppPDYELLSDLSPTDvTLRDSFWGYEPLTTCQDPTHFEERHLKYISLLGKGNFGSVELCRYDPLGDSTGELVAVKKLQQDSAKELQDFEREIQILHSLQHDFIVRYRGVCYSRGRRGLRLVMEYLPNGCLRDYLQKNQPRLDHTTLLLYAWQICKGMEYLGAQRCVHRDLASRNILVESETHVKIGDFGLAKLLPQDKDYYVVREPGQSPVFWYAPESLADNVFSRASDVWSFGVLLYELFTYSNKSKSPSEEFLHMMGTKKTGQ-IICHLLELLKDNRRLPVPAGCPVEVYSLMLSCWAFAPSARPTFGELGPNIDALRD----
>UniRef100_UPI001C4DC2CB	539	0.495	5.999E-164	1	630	633	548	1157	1158
-PKPREISNLLVATKK-------SQECQPVCALSQLSFHRILKEEIIQGEHLGRGTKTQIYSGILsyKDDESYQNEKEMKVLLKVLDPSHRDISLAFFETASMMRQISHKHIVLLHGVCVRDVENIMVEEYVEFGPLDLFMHRKSDLLTTPWKFKVAKQLASALSYLEDKDLVHGNVCTKNILLAREGlDNEYGPF--IKLSDPGIPVTVLSRQECVERIPWLAPECLEDSKNLSVAADKWSFGTTLWEICYNGEIPLKDKTLAEKERFYEGHFALATPSCKELADLMKQCMHYDPNQRPFFRAIMRDINKLEEQNPDIVSEKRPN--------------AEIDPTIFEKRFLKRIRDLGEGHFGKVELCRYDPEGDNTGEQVAVKSLKPDcGGNHIADLKKEIEILRNLYHENIVKYKGICTEDGGNGIKLIMEFLPSGSLKEYLPRNRNKICLKQQLKYAVQICKGMDYLGSCQYVHRDLAARNVLVENEQRVKIGDFGLTKAIQTDKEYYKVNDDRDSPVFWYAPECLLQSKFYIASDVWSFGVTLYELLTYCDPECSPMAEFLKMIG-PTHGQMTVTRLVRKLGEGKRLPCPKNCPEEVNQLMRRCWENDPGERTTFHNLIQGFEEVMKKM--
>UniRef100_K7FRH1	539	0.501	5.999E-164	1	630	633	547	1158	1159
-PKPKEISNLLVATKKGQEWHPVCP-------LGQLSFHRILKEEILQEEHLGRGTRTQIYSGILnykaDENDGYQDEKEKKVLLKVLDPSHRDISLAFFETASMMRQICHKHIVFLHGVCVRDVENIMVEEFVEFGPLDLFMHRKSDVLTTPWKFKVAKQLASALSYLEDKELVHGNVCTKNILLAREGIDHEYG-PFIKLSDPGIPITVLSRQECVERIPWIAPECVEDSKNLSVAADKWSFGTTLWEICYNGEAPLKDKTLAEKERFYEGHFMLVTPSCKELADLMKQCMNYDPNQRPFFRAIMRDINKVEEQNPDIVSE--------------KTPFAEVDPTLFEKRFLKRIRDLGEGHFGKVELCRYDPEGDNTGEQVAVKSLKPeSGGNHIADLKKEIEILRNLYHENIVKYKGICIEDGGSGIKLIMEFLPSGSLKEYLPRNKSKITLKHQLRYAVQICKGMDYLGSRQYVHRDLAARNVLVESENRVKIGDFGLTKVIETNKEYYTVKDDLDSPVFWYAPECLLQSKFYIASDVWSFGVTLYELLTYCDSESSPMAEFLKMIG-PTQGQMTVTRLVRVLGEGKRLPRPPNCPEEVDQLMRKCWINNPGDRTTFQNLIQGFEALINKL--
>UniRef100_A0A6A4T6T9	539	0.526	8.201E-164	0	629	633	481	1103	1117
PPRPKELTNLIIIRSSNSVETQGSPSPERS-KFSHIQFHIIKYEDLKWEVSLGQGSFTRIFKGYKTDI-HEGEKHVTEVLLKELDVAHKNCWESLFEAASLMSQISHKHLVLVYGISVHGVQNIMVQEFVKHGALDLYL-KRGGSVSVSWKLDVAKQLASVLNFLEQKNIVHGNICAKNLLLAREGDPSQGTSPFIKLSDPGVGVAMLGEDVILDRIPWVAPEVLKAPDNLTLECDKWSFGATVWEIFNDGNAPLRGWDLELKRQFYEGFQQLPPSQWTELADLISQCMAYQAAFRPSCRSIIRQLNSLITSDYVILHATEPVTQGPV----WKALSPQQDQTMFEERHLRYISPLGKGNFGSVELCRYDPLGDNTGELVAVKKLQPNNQSTQEDFQKEVNTLSALHCDYIVKFKGVCYSMGRLSMSLVMEYLPYGSLIGYLENNRHNVNTRRMLLFASQICKGMEYLQTLRYVHRDLAARNVLVASEVLVKIADFGLTKIIPFDKDYYWVTQPGESPIFWYAPECINESRFSSKSDVWSFGVVLHELFSYCNMKCNPKRLYMQEIGHTVQGPSISMHLANILKSNWRLPAPPDCPPQVYGLMKQCWTYNYNERPCFYSLGNQIETILQD---
>UniRef100_UPI001CFCA28B	539	0.500	8.201E-164	1	626	633	526	1131	1134
-PKPREISNLLVATKKAQECLPVY-------TMSQLSFHRILKEDIIQGDHMGRGTRTQIYSGTLDYKDDEGssDEKKMKVILKVLDPSHRDISLAFFEAASMMRQVSHKHIVYLYGVCVRDVENIMVEEFMEFGPLDLFMHRKSEQLTTPWKFKVAKQLASALSYLEDKDLVHGNVCAKNVLLAREG-LEGECSPFIKLSDPGIPITVLSRQECVERIPWIAPECVDDSKNLSVAADKWSFGTTLWEICYNGEIPLKDKTLAEKERFYEGRVMPVTPSCKELANLMTQCMNYNPSQRPFFRAIMRDINKLEEQNPDIVSE--------------KQPMTEVDPTHFEKRFLKRIRDLGEGHFGKVELCRYDPEGDNTGEQVAVKSLKPeSGGNQIADLKKEIEILKKLYHENIVKYKGICTEDGGNGIKLIMEFLPSGSLKEYLPRNKSKINLKQQLKYAVQICKGMDYLGSCQYVHRDLAARNVLVENEHRVKIGDFGLTKAIETDKEYYTVKDDRDSPVFWYAPECLVQSKFYIASDVWSFGVTLHELLTYCDSESSPMAMFLKMIG-PTQGQMTVTRLVRALKEGKRLPCPQNCPEEVYQLMKKCWEYQPTNRTTFQELINGFEAL------
>UniRef100_UPI001BE7BB1C	538	0.531	1.533E-163	0	629	633	480	1103	1111
PPRPQELTNLIIIRNSSSVEDQGSPTPER-NRFSHIQFHMIKYEDLTWGESLGQGSFTRIFKGYKTDIRD-GEKHVTDVFLKELDASHKSCWESFFEAASLMSQISHKHLLLVYGVSVHGIKNIMVQEFVEYGALDLYLKRGR-SVSVSWKLDVAKQLASVLNFLEEKNIVHGNICAKNLLLAREGDLSQGSSPFIKLSDPGISVVMLDKDVILDRIPWVAPEVVEAPDNLTLECDKWSFGATMWEIFNSGNNPLQGWELHQKQQFYETFQSLPPSQWTELADLISQCMDYQAALRPSCRSIIRQLNSLITSDYVILHGTEPVTQSP---LYTALSPAQHIQTLLEERHLRYISLLGKGNFGSVELCRYDPLGDNTGELVAVKKLQPNKQSTLEDFKKEIKTLSVLECDYIVKYRGVCYSMGRLSMSLVMEYLPYGSLIGYLENKRHNVNTRRMLLFASQICKGMEYLQTLRYVHRDLAARNILVASESLVKIADFGLTKIIPSDKEYYRVTQPGESPIFWYAPESISEFRFSHKSDVWSFGVVLHELFSYCDMNSNPKRLCMQEIGHNVQSPSFSVHLANILKNNWRLPAPPNCPPKVYGLMKECWAYDFKERPCFSSLANQIEDIMQD---
>UniRef100_UPI00097D75CF	538	0.533	1.533E-163	0	629	633	488	1110	1118
PPRPKELTNLIIIRSSNSVETQGSPSPER-NKFSHIQFHIIKYEDLKCEVSLGQGSFTRIFKGHKTDI-REGEKHVTEVLLKELDVDHKNCWESFFEAASLMSQISHKHLLLVYGISVHGVKNIMVQEFVKHGALDLYLKRGR-SVSVSWKLDVAKQLASALNFLEEKNIVHGNICAKNLLLAREGDPSQHSSPFIKLSDPGISVAMLGKDVILDRIPWVAPEVLESPDNLTLECDKWSFGATVWEIFNNGAAPLRGWDLEQKRQFYDGFQQLPSSQWTELADLISQCMSYQEAFRPSCRSIIRQLNSLITSDYVILRATEPVTQSPV----WRALSPQHDQTLFEERHLRYIAPLGKGNFGSVELCRYDPLGDNTGELVAVKKLQPNKQSTQEDFQKEVKTLSVLHCDYIVKYRGVCYSMGRLSMSLVMEYLPYGSLIGYLESNQHKVNTRRMLLFASQICKGMEYLQTLRYVHRDLAARNILVASETLVKIADFGLTKIIPFDKEYYRVTQPGESPIFWYAPESINESKFSHKSDVWSFGVVLHELFSYCNMNCNPKRLYMQEIGHNVQGPSIPMHVANILKSDWRLPAPSHCPPKVHSLMKECWAYNFDERPCFYSLGNQIEMIMQD---
>UniRef100_A0A7D9NJY9	538	0.562	1.533E-163	0	630	633	488	1112	1119
PPQPKEKSNLLILR--DSCPQRVLLPGRERRNLQSLTFHKIHLKDITFMESLGKGSFTKIFRGLRTDEERDERC-EVEVLLKVLDPTYGHYQESFLEAASIMNQISHKHHILVHGVCV-GKQIIMIQEFVCHGALDLYLKRqqQKGPIAISWKLEVVRQLAYALCYLEDKQLVHGNISAKKILLSREGDK--GNPPFIKLSDRGVSIKVLDEELLAERIPWLSPECVSDPNNLALESDRWSFGVTLWEIFNDGHVPLSAEDPSTKLQFYNDHKTLPSPHWIELASLEQQCMSYNPLLRPSFRSIMRELNNIIAFDYELLV-DSKGQQVKGGLRVCDHAWELQDPTVYEERHLKYISVLGKGNFGSVELCRYDPLGDNTGELVAVKKLQHHTVEHVRDFQRESRILRSLHSDFIVKYKGICYSAGRRSFQLIMEYLPNGSLREYLPKNQNVLGPCHLLLYASQICKGMLYLGSQRYVHRDLASRNVLVESREHVKIGDFGLTKILPQDKEYYVVREKGESPIFWHAPESLSDSIYSRESDVWSFGVLLYELFTYSQRSCSPPTEYLRMMG-PHNAQQTVCSLVEFLRAGKRLCTPASCPTEVYKLMLSCWSSLPSERPSFKDLELQVEQLQESL--
>UniRef100_UPI00223CDF54	538	0.531	1.533E-163	0	631	633	479	1104	1126
PPQPKELTNLIIIRNGISVEAEGSQTPER-KKFGHIQFHMIRYEDLKWGESLGQGSFTRVFKGTKTAIRD-GEKHVTDVLLKELDGGHKNCWESFFEAASVMSQISHKHLILVYGISVHGTKNIMVQELVKYGALDLYL-KRGQSMSVSWKLDIVKQLACALNFLEEKNIVHGNICAKNLLLAREGDRSQGTSPFIKLSDPGISIAMVGRDVILDRIPWVAPEVLEAPDKLTLECDKWSFGATVWEIFNNGNPPLQDWDLQQKQQFYESIHQLPPSQWTELAELISQCMNYKPAFRPSCRSLIRELNSLITSDYVILHTTEPVTLNPVCQ---ASSPAQQDQTLLEERHLRYISLLGKGNFGSVELCRYDPLGDDTGEMVAVKKLQPNKQSTLEDFRKEIKTLSMMCCDYIVKYKGVCYSMGRLNMSLVMEYLPHGSLIVYSETNRHNINTRRMLLFASQICKGMAYLQTLRYVHRDLAARNILVASESLVKIADFGLTKIVPLDKEYYRVKQPGESPIFWYAPESINELRFSQKSDVWSFGVVLHELFSYCDMNSSPKKLCMQEIGTNAHGLSISMHLLNILKDNWRLPPPPNCPPKVYSLMKQCWVYHFEERPCFSSLEDQIEIIMQEEA-
>UniRef100_UPI0004627300	538	0.500	1.533E-163	1	630	633	547	1156	1157
-PKPKEISNLLVATKLSQECKPIYP-------LSQLSFHQIRKEEIIQGEHLGRGTKTQIYSGILnyKDDESYQSEKEIKVLLKVLDPNHRDISLAFFETASMMRQISHKHIVLLHGICVRDVENIMVEEYVEFGPLDLFMRRKSVLLTTPWKFKVAKQLASALSYLEDKDLVHGNVCTKNILLAREGIDNEYG-PFIKLSDPGISVTVLSKQECVERIPWLAPECVKDSKNLSVAADKWSFGTTLWEICYNGEIPLKDKTLAEKERFYDGHFTLRTPSCKELADLMKQCMHYDPNQRPFFRAIMRDINKLEEQNPEIVSEKKPN--------------DDVDPTVFEKRFLKRIRDLGEGHFGKVELCRYDPEGDNTGEQVAVKSLKPDcGGNHIADLKKEIEILRNLYHENIVKYKGICTEDGGNGIKLIMEFLPSGSLKEYLPRNRNKICLKQQLKYAVQICKGMDYLGSRQYVHRDLAARNVLVENEQRVKIGDFGLTKTIETDKEYYKVNDDRDSPVFWYAPECLLQSKFYIASDVWSFGVTLYELLTYCDSECSPMAEFLKMIG-PTQGQMTVTRLVRILGEGKRLPCPKSCPEEVNHLMRRCWVHDPGERTTFHNLIQGFEEFMKKM--
>UniRef100_UPI0010544A77	538	0.533	2.095E-163	0	629	633	480	1103	1111
PPRPKELTNLIIMRTSSSVEAQGSPTPER-NKFSHIQFHTIKYEDLKWDESLGQGSFTRIYKGYRTDIRD-GEKHCTEVLLKELDACHKNCWESFFESASLMSQISHKHLLLVYGVSVHGEKNIMVQEFVKYGALDLYLKRGKT-VSVSWKLDVAKQLASALNFLEEKNIVHGNICAKNLLLAREGDSSQGISPFIKLSDPGISLAMLGKHVLLDRIPWVAPEVLISSENLTLECDKWSFGATVWEVFNNGNSPLKGYNLKEKRRFYETFQRLPPSQWAELADLINHCMDYQADFRPSCRCIIRQLNSLITSDYEILHSTEPVAQSPRPQ---DLSPVSQDETLLEERHLRYVSLLGKGNFGTVELCCYDPMGDNTGELVAVKKLQPNKHSTLEDFQKEVKTLSALHCDYIVKYRGVCYSMGRLTMSLVMEYLPYGSLIGYMENHRNSITIKRMLLFAFQICKGMEHLQTQRYVHRDLAARNILVASDSLVKIADFGLTKVIPSDKEYYRVTQPGESPIFWYAPESIGESRFSHKSDIWSFGVVLHELFSYCDINCNPKRLCMQEIGPNVQGTSISMLLLNALKNNWRLPVPPNCPPKVCSLIKQCWEYDFKDRPCFFILANQIETIMQD---
>UniRef100_UPI001175EFBD	538	0.540	2.095E-163	0	626	633	483	1104	1113
PPRPKELTNLIIIRNSSSVQTHGSPLPEK-NKFSHIQFHMIKYEDLKWEENLGQGSFTRIFKGSKTDIYD-GEIRSTEVLLKELDVNHKNCWESFFEAASLMSQISHKHLLHVYGVSVHGAKNIMVQEFVKYGALDLYLKRGR-SVSVSWKLDVAKQLASALNFLEEKNIVHGNICAKNLLLAREGDLSQGSSPFIKLSDPGISVVLLGKNVVLDRIPWVAPELLEAPEILTLECDKWSFGATVWEIFNDGDAPLHGWDLNRKRWFYESCQQLPPSQWTELADLISQCMDYQAAFRPSCRSIIRQLNSLITSDYVIL--HATEPVAQRDGFWSALSPGQQDHTVFEERHLRYISPLGSGNFGSVELCRYDPLGDNTGELIAVKKLQPNKQSTVEDFRKEIHTLSVLHCDYIVKYKGVCYSMGRLSMSLVMEYLPFGSLIVYLEKNRPIVNNRRMLLFASQICKGLEYLQSMRFVHRDLAARNILVASESLVKIADFGLTKIIPFDKEYYRVTQPGESPIFWYAPESITESRFSHKSDVWSFGVVLHELFSYCEKNCNPKRLYMQEMGNDMQGPSISLHLASILKDNWRLPAPPNCPYRVYSLMRQCWTYSFEERPCFSSLGDEIESI------
>UniRef100_A0A8C5HSV9	537	0.740	2.864E-163	0	559	633	430	978	1014
PPKSREKSCLLVCRSNKSSEVPSSPSLNRH-NISQMVFHKIKKTDLEFMESLGQGTFTKIFKGVRKEVGDYGLVHQTDVVMKVLDQAHRNY-----SEVGHLICIlfSSPFRKDFF-FVLLVFPDIMVQEYVKFGSLDTYLKKNKNS-NILWKLEVAKQLAWAMNFLEDKQLIHGNVCAKNVLLIREEDRRAGNPPFIKLSDPGISVTVLPKEILTERIPWVAPECIEDPAKLSLAADKWSFGTTLWEICSGGEKPLATKT-----LFYQHQHHLPAPKWTELANLITSCMEYEPTFRPTFRAVIRDLHSLFTPDYELIVDNDILPNRTTGLGWTSGGFENPEPVQFEERHLIFLQQLGKGNFGSVEMCRYDPLQDNTGDVVAVKKLQHSTAEHMREFEREIEILKSLQHENIVKYKGVCYSAGRKNLRLIMEYLPFGSLRDYLMKNKERIDHKILVHYTSQICKGMEYLASKRYIHRDLATRNILVESEQRVKIGDFGLTKVLPQDKEYYMVKEPGESPIFWYAPESLTESKFSVASDVWSFGVVLYELFTHSDKNCSPPA-------------------------------------------------------------------------
>UniRef100_UPI0010A7BB4A	537	0.498	2.864E-163	1	626	633	544	1149	1152
-PKPREISNLLVATKKAQEWQPVY-------TMSQLSFHRILKEEIVQGEHLGRGTRTQIYSGTLDYRDDEGtaDEKKMKVILKVLDPSHRDISLAFFEAASMMRQVSHKHIVYLYGVCVRDVENIMVEEFVEFGPLDLFMHRKSEALTTPWKFKVAKQLASALSYLEDKDLVHGNVCTKNILLAREGiDAECSPF--IKLSDPGIPITVLSRQERVERIPWIAPECVEDSKNLSVAADKWSFGTTLWEICYNGEIPLKDKTLVEKERFYEGQFMPVTPSCKELADLMKQCMNYDPNQRPFFRAIMRDINKLEEQNPDIVSE--------------RKPATEVDPTHFEKRFLKWIRDLGEGHFGKVELCRYDPEGDNTGEQVAVKSLKPeSGGNHIADLKKEIEILRNLYHENIVKYKGICTEDGGSGIKLIMEFLPSGSLKEYLPRNKSKINLNQQLKYAVQICKGMDYLGSRQYVHRDLAARNVLVESENRVKIGDFGLTKAIETDKEYYTVKDDRDSPVFWYAPECLLQCKFYIASDVWSFGVTLHELLTYCDSDVSPMAMFLKMIG-PTQGQMTVTRLVCALKEGKRLPCPTNCPEEVYQLMGKCWEYHPNKRTTFQSLIQSFEGL------
>UniRef100_A0A8D0HL72	537	0.497	2.864E-163	1	628	633	541	1148	1154
-PKPREISNLLVATKKAQEWQPAFS-------LGQLSFHRILKEEIIQDEHLGRGTRTQIYSGILsyKDDESYQTEKEMKVLLKVLDPSHRDISLAFFETASMMRQVSHKHIVLLHGVCVRDVENIMVEEFVEFGPLDLFMHRKSDVLTTPWKFKVAKQLASALSYLEDKDLVHGNVCTKNILLAREGIDNEYG-PFIKLSDPGIPITVLARQECVQRIPWIAPECVEDSKNLSVAADKWSFGTTLWEICYNGEVPLKDKTLAEKERFYEGHFMLVIPSCKELADLMKQCMNYDPNQRPFFRAIMREINKLEEQNPDIVSE--------------KKPYAEVDPTIFEKRFLKRIRDLGEGHFGKVELCRYDPEGDNTGEQVAVKSLKPeSGGNHIADLKKEIEILRNLYHENIVRYKGICTEDGGSGIKLIMEFLPSGSLKEYLPRNRSKIDLKQQLKYAVQICKGMDYLGHHKYVHRDLAARNVLVESENRVKIGDFGLTKAIGTDKEYYLVKDDLDSPVFWYAPECLLQSKFYIASDVWSFGVTLYEILTYCDSECSPMAEFLKMIG-PTQGQMTVTRLVRALGEGKRLPRPKSCPEEVAQLMKRCWTHNPLERATFDDLTRGFEALIN----
>UniRef100_A0A6J0E9G7	537	0.525	3.916E-163	1	626	633	475	1075	1082
-PRPKEKSNLIVVRTS-CTPAPAPGRAPSCCALTQLSFHTIPADSLEWHENLGHGSFTKIYRGRRRETVD-GETHDTEVLLKVMDARHRNCMESFLEAASLMSQVSYPHLVLLHGVCMAGD-SIMVQEFVYLGAIDTYLRKRGPLVLAGWKLQVIKQLAYALSYLEDKGLPHGNVSARKVLLAREG--ADGSPPFIKLSDPGVSPAVLSLEMLTDRIPWVAPECLQEARALGLEADKWGFGATAWEVFSGAPVHITSLEPAKKLRFYEDRGQLPAPKWTELAALIEQCMAYDPGRRPSFRAVLRDLNGL-------IXXXXXXXXXPVGGAGGPAAGALSXPSS------------SQGNFGSVELCRYDPLGDNTGPLVAVKQLQHSGPDQQRDFQREIQILKALHSDFIVKYRGVSYGPGRQSLRLVMEYLPSGCLRDFLQRHRARLHTGRLLLFAWQICKGMEYLGARRCVHRDLAARNILVESEAHVKIADFGLAKLLPLGKDYYVVREPGQSPIFWYAPESLSDNIFSRQSDVWSFGVVLYELFTYSDKSCSPSAEFLRMMGPEREGP-ALCRLLELLAEGRRLPPPPSCPIEVQELMQLCWAPSPQERPAFSALSPQLDAL------
>UniRef100_UPI002025D5B5	537	0.491	3.916E-163	1	630	633	544	1153	1154
-PKPREISNLLVATKRSQEWQPVCPPG-------QLSFHRILKDEIIQGEHLGRGTRTQIYSGILnyKDDESYQAEKEIKVLLKALDPSHRDISLAFFETASMMRQISHKHIVLLHGVCVRDVENIMVEEFVEFGPLDLFMHRNSDLLTTPWKFKVAKQLASALSYLEDKDLVHGNVCTKNILLAREGTDNEYG-PFIKLSDPGIPITVLSRQECVERIPWIAPECVEDSKNLGIAADKWSFGTTLWEICYNGEVPLKDKTLAEKERFYEGHAMLPTPSCKELADLMKQCMHYDPNRRPFFRAIMRDINKLEEQNPDIVSE--------------KKPAAEFDASNFEKRFLKRIRDLGEGHFGKVELCRYDPEGDNTGEQVAVKSLKPeCGGNHIADLKKEIDILKNLYHENIVKYKGICTEDGGNGIKLIMEFLPSGSLKDYLPRNKNKISLKQQLKYAVQICRGMDYLGLQQYVHRDLAARNVLVENEQKVKIGDFGLTKAIGTDKEYYKVNDDRDSPVFWYAPECLLQCKFYIASDVWSFGVTLYEILTYCDADCSPMTEFLKMIG-PTQGQMTVTRLVRILTEGKRLPCPKNCPDEVDQLMRKCWECDPGERTTFQNLIQGFEALTNKM--
>UniRef100_A0A1A8AYG1	537	0.510	5.353E-163	0	626	633	42	662	673
PPRPKELSNLIIIRNSSSVEVQGSPPPER-NKFSHIQFHTIKYEDLKWDESLGQGSFTRIFKGEKTDYRD-GEKHTTEVLLKELDPDHKNCWESFFEAASFMSQISHKHLLHVYGVSVHGDKNIMVQEFVKHGALDLYL-KREKSLSVSWKLNVAKQLACVLNFLEEQSIIHGNICAKNLLLVREEDPSQGISPFIKLSDPGINVAMLGKDVIMHRIPWIAPESLAAPDNLTHECDKWSFGATVWEIFNNGNPPLQGWSLEEKEKFYENKQQLPPSQWTELADLIGQCMSYDLAFRPSCRSIIRQLNSLVTSDYEILHATESVTQNHVGKV---FRLAQDDHTVFDERYLRYIFPLGKGNFGRVELCRYDPLGDNTGELVAVKKLQPNQQSSLEKFLREIETLSVLHSDYIVTYRGVCYSMGHPSMSLVMEYLPYGSLIAYMESNRQNISTRRMLLFASQICKGMEYLQSLCYVHRDLAARNILVANESLVKIADFGLTKLLTMNMEYYCIANLKGNPLYWLAPESLSEYKFSHKSDVWSFGILLHELFSFCDKNYSPKKLYLQKFEHNMDGLSIPMFLHNILYENWRLPAPPTCPLKVYSLMRKCWEYHSAERPDFPNLTDQIENI------
>UniRef100_A0A7N8XQR8	537	0.716	5.353E-163	0	602	633	449	993	1033
PPCPKEKSNLLVGRNNQGADVCLSPSLHK-QNISQMVFHKIRKEDLTINESLGQGTFTKIFCGVRKELGDYGEIHQIDVVIKILDKAHRNYSESFFEAASMMSQLSHKHLLLNYGVCVCGDENMMVQEYGKFGSLDTYLKKNKSSVYITWKLEVAKQLAWAMHYLEEKNLIHGNVCAKNVLLIREEDRKTGSLPFIKLSDPGISITVLPREVLVERIPWVPPECIENPQNLSLATDKWGFGTTLWEICSGGDKPLSTLDCSKKNLFYEDRHQLPAPKWTELANLINSCMDYD---------------SVLFPDLTL-----------------------------------------QGNFGSVEMCRYDPLQDSTGEVVAVKKLQHSTDEHLRDFEREIEILKSLHHENIVKYKGVCYSAGRRNLRLIMEYLPYGSLRDYLTKHKDHFDSKKLMLYASQICKGMDYLGTKRYVHRDLATRNILVESEMRVKIGDFGLTKVLPQDKDYYTVREPGESPIFWYAPESLVESKFSVASDVWSFGVVLYELFTYSDKNCSPPV-YMDKMGNEKQGQMIVYHLIDLLKQGYRLPAPDNCPKEVSRCI------------------------------
>UniRef100_A0A8B9GP80	536	0.884	7.318E-163	92	603	633	207	692	723
--------------------------------------------------------------------------------------------KSFFEAASMMSQLSYKHLVLNYGVCVCGEENILVQEYVKFGSLDTYLKKNKNVINILWKLEVAKQLALAMHFLEDKGLVHGNVCAKNILLIREEDRKSGNLPFIKLSDPGISITVLPRDILLERIPWVPPECIENPKQLSLATDKWSFGTTLWEICSGGDKPLSALDSSRKLQFYEDRHQLPAPNWTELANLINNCMDYEPDFRPSFRAIIRDLNSLFTPD--------------------------RDPTQFEERHLKFLQQLGKGNFGSVEMCRYDPLQDNTGEVVAVKKLQHSTEEHLRDFEREIEILKSLQHDNIVKYKGVCYSAGRRNLRLIMEYLPYGSLRDYLQKHKERLDHKKLLLYASQICKGMEYLGTKRYVHRDLATRNILVENENRVKIGDFGLTKVLPQDKEYYKVKEPGESPIFWYAPESLTESKFSVASDVWSFGVVLYELFTYIDKSKSPPAEFMRMIGNDKQGQMIVFHLIELLKNNGRLPRPDGCPDEVKNVIK-----------------------------
>UniRef100_UPI00148C4040	536	0.526	7.318E-163	0	629	633	484	1103	1111
PPRPKELTNLIIIRSSNSVETQGSPSPER-NKLNHIQFHIIKYEDLKCEASLGQGSFTRIFKGHKTDI-HEGEKHVTEVLLKELDGADKNCWESFFEAASLMSQISHKHILHVYGISVHGVKNIMVQEFVKHGALDLYLKRGR-SVSVSWKLDVAKQLASALNFLEEKNIVHGNICAKNLLLAREGDPSQGSSPFIKLSDPGI---MLGKDVILDRIPWVAPEVLESPDNLTQECDKWSFGATVWEIFNNGTAPLRGWDLEQKRQFYDGFQQLPPSQWTELADLISQCMSYQADFRPSCRSIIRQLNSLITSDYVILRATEPVTQSPV----WRALSTQHDQTLFEERHLRYITPLGKGNFGSVELCRYDPLGDNTGELVAVKKLQPNQQSTQEDFQKEVKTLSVLHCDYIVKYRGVCYSMGRLSMSLVMEYLPYGSLIGYMENNQHKVNTRRMLLFASQICKGMEYLQTLRFVHRDLAARNILVASETLVKIADFGLTKIIPVDKEYYRVKQLGESPIFWYSPESINESKFSHKSDVWSFGVVLHELFSNCNMNCSPKRLYMQEIGHNVQGQSISMHVENILKTDWRLPAPPHCPPKVYRLMKECWAYNFDERPCFYSLGNQIETIMQD---
>UniRef100_A0A0U2PCH5	536	0.531	1.000E-162	0	624	633	466	1082	1095
PPQAKELSNLIIIRNSSVWETPSSPTQNRHR-PSHIQFHMIKHEDLIWKESLGQGSFTHIYRGCKVDHRD-GETHTTDVLLKVLDVEHKNSWESFFEAVSFMSQISHKHLLLVYGVSVHKSKNIMVQEFVKYGALDLYLKRSSVSLSW--KLDVVKQLACTLNFLEEKNIVHGNICAKNLLLAREGDQTSENFPFIKLSDPGISVAMLGKEVVLDRIPWVAPEVLETL-ELGQYCDKWSFGTTLWEIFNGGEIPLQRLDPEQKQRFYDQRSQLPCLEWAELADLISQCMQYQAELRPSSRTIIRHLNGLITPDYEVLHASVSVPERDSFWRALS---KQQQNEVYEERHLKFISSLGKGNFGRVDLCRYDPLGDNTGELVAVKQLQSNKQSNMADFQREIQTISSLHCDYIVKYRGICYSAGRLSMRLVMEFLPFGSLISYMEKNKLLITTRRMLLFSSQICKGMEYLQNLHYVHRDLAARNILVSSDTLVKIADFGLTKIVPLNKDYYRVTQSGESPIFWYAPESLSEYKFSHKSDVWSFGVLLHELFSYCELSRNPKRLSLHRIGCDVQGAMMAVHLFNALREDWRLPAPPMCPPKVFSLMMQCWSFNSEDRPSFSYLQDLIE--------
>UniRef100_A0A7K6I7K2	535	0.574	1.368E-162	8	598	633	0	594	595
--------NWLIVRSGvpsapCAPCAPGSPCAPRRRSLQQMMFHKIDPQSLTRGESLARGSFTHIYKGTKQDEDEEEGPRQSPVVLKVMDGSHQNCLESFLEAASTMSQLSHKHLVLLHGVSL-GKDTVMVQEHVRHGPLDLYLRKKPGAVTTGWKLTVAKQLAYALNFLEDKKIPHGNVSAKKVLLAREGDAAGGSPPFIKLNDPGVSVTALARDVLLERIPWVAPECVSDPGNLALPADKWGFGATLWEIFSGGNMPLSLLEPPRKLEFYQSRQQLPAPKWPELAALLAQCMEYEPQRRPCFRALIRDLNSLSTSDYELLS--DLAPadlTLRDGFWGHDSLAMSGDPEHFQERHLKYISLLGKGNFGSVELCRYDPLGDSTGELVAVKKLQQDSAKEIRDFEREIQILHSLQHEFIVQYRGVCYSRGLRGLRLVMEFLPNGCLRDFLQKNQPRLEHRTLLLYAWQICKGMEYLGSRRCVHRDLASRNILVESDSHVKIGDFGLAKLLPQDKDYYVVREPGQSPVFWYAPESLADNIFSCASDAWSFGVLLYELFTYSSKSRSPSEEFLRMMGTGKPAQIVCL-LLELLKDNRRLPAPAGCPAEV----------------------------------
>UniRef100_UPI001F0751D5	535	0.519	1.368E-162	0	626	633	482	1103	1111
PPKSKELTNLIIMRS-GSSMVSHGSPAPQRNKPSHIQFQMIKYTDLALVESLGQGSFTRIYRGTKTDFC-NGEKHVADVLLKELDVSYKNCWESFFEAASVMSQISHKHFLLVYGISVHSTKNIMVQEFVKYGALDLYL-KREKSVSVSWKLDIVKQLASALNFLEEKNIVHGNICAKNLLLAREGDASQGSSPFIKLSDPGINVAMLGRHVMLDRIPWLAPELVETPERPKLECDKWSFGTTLWEIFNCGETPLQGWDLEMKLQFYKKYQQLPPFQWTELADLVSQCMTYQPEFRPSCRSIIRQLNSLITSDYVILHAAETFP--QRDGFWKDRSSKQLDQSVYEERHLRFIRQLGKGNFGSVELCRYDPLGDNTGELVAVKKLQPNKQSNTEDFQKEINTIRSLHCEYIVKYMGVCYSMGRLSMSLVMEFLPNGSLIGYLDKNRQNVNTCRMLLFASQICKGLEYLQTMRYVHRDLAARNILVATETLVKIADFGLTKIIPFDKEYYRVKHPGESPIFWYAPESIVESKFSHMSDVWSFGVVLYEIFSYCEHLQNPKKLYLQRIGNDMQSPSVSMHVVNILKDNWRLPAPPHCPPRVYSLMMECWAYHSEERPSFATLSEEIENI------
>UniRef100_A0A6P7MCP1	535	0.523	1.368E-162	0	629	633	481	1104	1112
PPRAKERTNLTIIRNGTSVEAHGSPTPER-NKFSHIQFHMIKYEDLKWEDSLGQGSFTRIFKGSKTDVHD-GDKHVTDVLLKELDVVHKNCWESFFEAASLMSQISHKHLLHVYGVCVHGVKNIMVQEFVKYGALDLYLKRGR-SMSVSWKLDVAKQLASALNFLEGKNIVHGNICTKNLLLAREGDTTQGNSPFIKLSDPGISVAMLGKDVILDRVPWVAPEVLDAPENLTLECDKWSFGATVWEIFNNGNAPLKGWDLNRKQQFYERFQQLPPSQWTELADLISQCMEYQAAFRPSCRSIIRQLNSLITSDYVILHATEPVTQSPV---WRAFDLPQHDQMLYEERHLCYISPLGKGNFGSVELCRYDPLGDNTGELVAVKKLQPNKQSTLEDFQKEVNTLSALHCDYIVKYRGVCYSMGRLSMSLVMEYHPYGSLIGYMENNRHNVNVRRMLLFASQICKGMEYLQTRRYVHRDLAARNILVASDTLVKIADFGLTKIIPFDKEYYRVTKPGESPIFWYAPESISESRFSHKSDVWSFGIVLHELFSYCDMNLNPKRLCMQELGHGMHSASISMHLANILKNHWRLPPPPHCPPRVYNLMQQCWAYDFDERPSFSNLGNQIEAVMQD---
>UniRef100_A0A6P7I3M7	535	0.479	1.368E-162	0	630	633	555	1169	1176
PPQPREVSNLLVVTKD------RAPTPQTPMQESQLSFHRILKEEIEQEEHLGRGTKTNIYSGTLRvkneedEDAGYSSFQEVKVVLKVLGSGHRDISLAFFETASMMRQVSHKHIALLYGVCVRHLENIMVEEFVQLGPLDLFMRRQQSPLSTPWKFQVAKQLASALSYLEDKKLVHGFVCAKNILLARDGLDADEGGPFIKLSDPGIPITVLTREECVHRIPWIAPECVKNASSLNIAADKWGFGTTLWEICYDGEVPLKDKKLTEKERFYETECQLATPDYKELAELMTHCMNYDPKKRPFFRAIVRDIDMLEEKNPSIKPQP----------------TPEVDPTIFEKRFLRKIRDLGEGHYGKVELCRYDPRGDRTGELVAVKSLKPENrEEQSTNLSREIDILKALYHQNIVKYKGICQEEGGQAVKLIMEYLPLGSLKEYLPRNKGKTSLSTLLSYCIQISKGMEYLGSRNYIHRDLAARNVLLENEGIVKIGDFGLTKSLKDNDGYYTVKDDVDSPVFWYAPECLTLCKFYLASDVWSFGVTMYELLTYCDSSKSPMTCFLDMIGR-THGQMTIIRLVKVLQEGKRLPRPENCPEPVYELMRRCWEQTPEMRITFKDLVTKLTTMLQHL--
>UniRef100_A0A7L2W0V0	535	0.617	1.870E-162	21	598	633	0	573	574
---------------------PSTPRR----GLSQMMFHKIDPQSLMRGESLGQGSFTQIYKGIKRDQ-EEDGYYQTEVVLKVMDSSHRNCSESFLEAASTMSQLSHKHLVLLHGVSL-GKDSIMVQEYVRYGPLDLYLKKNqgEGKVTTSWKLQVAKQLAYALNYLEDKKITHGNVSAKKVLLAREGDVAKSSPPFIKLNDPGVSVTVLAKDMLVERIPWVAPECLRDPKSLALPADKWSFGATLWEIFSGGNMPVSLLEPHKKLEFYQSSLQLPAPKWPELAALVGQCMDYEPQRRPSFRALIRDLNSLITSDYELLSDLSPTDAMlRDSFWGYEPLATSQDPTHFEERHLKYISLLGKGNFGSVELCRYDPLGDSTGELVAVKKLQQDSAKDLQDFEREIQILHSLQHDFIVRYRGVCYSRGRRGLRLVMEYLPNGCLRDYLQKNQPRLDHRSLLLYAWQICKGMEYLGAQRCVHRDLASRNILVESETHVKIGDFGLAKLLPQDKDYYVVREPGQSPIFWYAPESLADNVFSRASDIWSFGVLLYELFTYSNKSRSPSEEFLRMMGTEKMAQ-IVCHLLELLRDNQRLPVPIGCPMEV----------------------------------
>UniRef100_A0A8B9EN89	535	0.607	1.870E-162	47	628	633	459	1022	1030
-----------------------------------------------QGESLAQGSFTHIYKGVKRDQ-KEDEFYQSEVVLKVMDGSHRNCSESFLEAASIMSQLSHKHLVLLHGVSL-GKESIMVQEYVRHGPLDLYLKKNqgESKVTTSWKLQVAKQLAYALNYLEDKRITHGNVSAKKVLLTREGDVASGSPPFIKLNDPGVSVTVLAKDrkLLVERIPWVAPECLSDPKGLALPADKWGFGATLWEIFSGGNMPVSLLEPQKKLHFYQSRLQLPAPKWTELATLIAQCMDYEPRGRPCFRALIRDLNSLIT-------------------SGEHGWARGWDPTLFEERHLKYISLLGKGNFGSVELCRYDPLGDSTGELVAVKKLQQDSAKELQDFEREIQILHSLQHDFIVKYRGVCYSRGRRGLRLVMEYLPNGCLRDYLQKNQHRLEHRSLLLYAWQICKGMEYLGAQRCVHRDLATRNILVESETHVKIGDFGLAKLLPQDKDYYVVQEPGQSPVFWYAPESLADNVFSRASDIWSFGVLLYELFTYSNKSRSPSEEFLRMMGTEKTVQ-IICHLLELLKDNRRLPAPPGCPVEVYALMLSCWAFSPGARPTFSELAPKIEALRD----
>UniRef100_A0A8D2L1K4	535	0.500	1.870E-162	1	630	633	543	1151	1152
-PKPREISNLLVATKKSLEWQPVCP-------LGQLSFHRILKEEIIQGEHLGRGTRTQIYSGILSYKDDENyQSEKIKVLLKVLDPSHRDISLAFFETASMMRQISHKYIVLLHGVCVRDVENIMVEEFVEFGPLDLFMHRKSDVLTTPWKFKVAKQLASALSYLEDKNLVHGNVCTKNILLAREGIDNEYG-PFIKLSDPGIPIMVLSRQECVERIPWLAPECVEDPKKLSVAADKWSFGTTLWEICYNGETPLKDKTLAEKERFYEGHFTLPVPSCKELADLMKQCMHYDPNQRPFFRAIMRDINKLEEQNPDIVSEKKPN--------------AEIDPTIFEKRFLKRIRDLGEGHFGKVELCRYDPEGDNTGEQVAVKSLKPeCGGNHIADLKKEIEILRNLYHENIVKYKGICTEDGGNGIKLIMEFLPSGSLKEYLPRNKSKISLKQQLKYAVQICKGMDYLGSRQYVHRDLAARNVLVENEQRVKIGDFGLTKTIETDKEYYKVNDDRDSPVFWYAPECLLQSKFYIASDVWSFGVTLYELLTYCDSECSPMAEFLKMIG-PTQGQMTVTRLVRLLADGKRLPCPKNCPEEVNQLMRKCWVQDPAERTPFHNLIQGFEALINKM--
>UniRef100_A0A7L3CTT3	535	0.629	2.556E-162	32	598	633	2	568	569
--------------------------------LNQMMFHKIDPQSLTRGESLGQGSFTQIYKGVKRDQ-EEDGYYQTEVVLKVMDSSHRNCSESFLEAASIMSQLSHKHLVLLHGVSL-GKDSIMVQEYVRFGPLDLYLKKNqgEGKVTTSWKLQVAKQLAYALNYLEDKKITHGNVSAKKVLLTREGDAASGSPPFIKLNDPGVSISILAKEMLVERIPWVAPECLSDPKSLALPADKWSFGATLWEIFSGGNMPLSLLEPQKKLDFYRSNLQLPAPKWTELATLIAQCMDYQPGRRPCFRALIRDLNSLITSDYELLSDLSPTDvTLRDCFWGYEPLAMCQDPTHFEERHLKYISLLGKGNFGSVELCRYDPLGDSTGELVAVKKLQQDTAKELRDFEREIQILHSLQHDFIVQYRGVCYSRGRRGLRLVMEYLPNGCLRDYLQKNQPRLDHRTLLLYAWQICKGMEYLGAQRCVHRDLASRNILVESETHVKIGDFGLAKLLPQDKDYYVVQEPGQSPVFWYAPESLADNVFSRASDIWSFGVLLYELFTYSNKSKSPSEEFLRMMGTGKTAQ-IICHLLELLKDNRRLPTPAGCPVEV----------------------------------
>UniRef100_UPI0011C4A346	535	0.500	2.556E-162	1	630	633	541	1152	1153
-PKPREISNLLVATKKAQEWQPV-------DHLGQLSFHLILKDGITQGEHLGRGTRTQIYAGILnyKDDENEGNQHEKEikVLLKVLDPSHRDISLAFFETASLMSQVSHKHIVPLHGVCVRDVENIMVEEFVEFGPLDLFMHRKSELLTTPWKFKVAKQLASALSYLEDKDLVHGNVCTKNILLAREGI-DTEYGPFIKLSDPGIPITLLSRQECVERIPWIAPECVEDSKNLSIAADKWSFGTTLWEICYNGETPLKDKTLAEKERFYEGHFVLATPSCKELADLMKQCMNYDPHQRPFFRAIMRDINKLEEQNPDIVSEKKPC--------------TEVDPTLFEKRFLKRIRDLGEGHFGKVELCRYDPEGDNTGEQVAVKSLKPeSGGNHIADLKKEIEILRNLYHENIVKYKGICTEDGGSGIKLIMEFLPSGSLKEYLPRNKNKINLKQLLRYAVQICRGMDYLGSCQYVHRDLAARNVLVESENRVKIGDFGLTKAIETDKEYYTVKDDLDSPVFWYAPECLVQSKFYIASDVWSFGVTLYELLTYCDSESSPMAEFLKMIG-PTQGQMTVARLVRVLQEGKRLPRPPNCPEEVDQLMRKCWILKHDERTTFHNLIQGFETIMSKM--
>UniRef100_UPI001C4102F6	534	0.530	3.494E-162	0	629	633	481	1103	1111
PPRPKELTNLIIVRSSNSVESQGSPTPER-NKFSHIQFNIIKYEDLKWDISLGQGSFTRIFKGYKTDIHK-GEKQVTEVLLKELDVAHKNSWESFFEAASLMSQISHKHLLLVYGISVHGVKNIMVQEFVKYGALDLYLKRGR-SVSVSWKLDVAKQLASALSFLEEKNIFHGNICAKNLLLAREGDPLQGSSPFIKLSDPGISVAMLGEDVILDRIPWVAPEVLEDPDNPTLECDKWSFGATVWEIFNNGNAPLRGWDLKLKRQFYEAFQQLPPSQWTELAELISQCMSYQPAFRPSCRSIIRQLNSLITSDYVILHATEPVTQSPV----WRALGPQHDQTLFEERHLRYISPLGKGNFGSVELCRYDPLGDNTGELVAVKKLLPNKQSTQEDFQKEINTLSVLHCEYIVKYRGVCYSMGRLSMSLVMEYLPYGSLIGYMESNQHNVNTRRMLLFASQICKGMEYLQTLRYVHRDLAARNILVASETLVKITDFGLTKIIPFDKEYYKIMQPGESPIYWYAPESISESKFSHKSDVWSFGVVLHELFSYCNNARNPKRLCMQEIGHNVQGASISLHLTNILKNDWRLPAPPHCPPKVNNMMMQCWAYDFNERPCFYSLGNQIEAMMQD---
>UniRef100_UPI001BFB0775	534	0.539	3.494E-162	0	624	633	484	1100	1113
PPRPKELTNLIIVRQSTSVELQGSPTLQHH-KPSHIQFQMIRYEELELGESLGRGSFTRIHKGRKTGTRD-GEKYVTDILLKILDANPKTCWESFFEAASMMSQVSHKHLLHVYGISVYQSSNIMVQEFVKCGALDLYLRRTP-SVSVSWKLEVAKQLACALNFLEEKNLVHGNICAKNVLLARGEPT-----PFIKLSDPGISVTTLGTDVKLDRIPWVAPELLAELESLELESDKWSFGTTLWEVFNGGKVPLQGFDPHQKLHFYENNHRLPSPEWTELADLITHCMNYQPALRPSSRSIIRHLNSLITSDYEILHAAGTTNNSDTFWRDLSLQSYHPEQTVYEERHLRYISALGKGNFGSVELCRYDPLGDNTGELIAIKRLQPNKQGNLADFRREIETISSLHCDFIVKYRGVCYSMGRCSVSLVMEYLPHGSLIGYLEKRPSHVNHRRLLLFASQICKGMEYLQSMRLIHRDLAARNVLVASDMLVKIADFGLTKIIPYDKEYYKVSQPGESPIFWYAPESISESKFSHKSDVWSFGIVLHELFSYCELSLNPKKLCMQGIGSDIQGHCTSMHLFNILKDSWRLPAPPFCPPKVYSIMMKCWAWESEERPAFSSLAELVE--------
>UniRef100_A0A1Z1BJL5	534	0.489	3.494E-162	0	632	633	552	1164	1171
PPQPREVSNLLVITKDRA-------MLPSPPQESQLSFHRILKNEIEQGDHLGQGTRTNIYSGSLKvksdEDGEYRSLQEMKVVLKVLGAGHRDISLAFFETASMMRQVSHKHIVLLYGVCVHNQDNIMVEEFVQHGPLDLFMKIH-SPLSPTWKFQVAKQLASALSYLEDKRLVHGFVCAKNILLAREGVAKDEEGPFIKLSDPGIPITVLSREECVHRIPWIAPECVKNSSALSVAADKWGFGTTLWEICYDGEVPLKDKRLIEKERFYDTECQLATPDYKELAKLMTHCMNYDPKKRPFFRAIVRDL--------------DMLEEGNPGFKPLPP--NLVDPTIFEKRFLKKIRELGEGHFGKVELCRYDPRGDKTGELVAVKSLKPETrEEQGNNLSTEIDILKALYHDNIVKYKGICLDETGQAVKLIMEYLPLGSLKEHLPKYKSKTSLGTLLSYATQICMGMDYLGSKNYIHRDLAARNVLLENERTVKIGDFGLTKSIKDNDGYYVVKDENESPVFWYAPECLTHCKFYRSSDVWSFGVTMYELITYCDSSKSPMNLFLNIIG-PTQGQMTVVRLVNALKEGKRLPRPENCPESVYELMRRCWEQSPEKRITFKSLIQELTGMQGQLPG
>UniRef100_B0V237	534	0.547	4.776E-162	0	632	633	476	1099	1103
PPRAKELTNMIIIRNSSMTEIPSSPTLQRH-KPSHMQFHMIKHEDLIWSESLGQGSFTHIFRGSKIDQRD-GGTHSTEVLLKVLDANHKNCWESLFEAASLMSQISHRHLLLVYGISVHKSKNIMVQEFVKHGALDLYLKRS-MCVSVSWKLDVAKQLACALNFLEEKNIAHGNICAKNLLLVRE-----GDSPFIKLSDPGVSMSLLGKDVVLDRIPWVAPEVLDTL-EIELECDKWSFGTTLWEIFNGGEAPLQGLDLMQKLQFYENFSNLPTLEWTELAELISHCMQYQPELRPSCRSIIRQLNSLITSDYEILHATDTLP-ESNGFWKKLNIFKKQQEDVFEERYLRFISVLGKGNFGSVELCRYDPWGDNTGELVAVKELQSNKQATMADFQREIQTISSLHCDYIVKYKGICYSTGRLSTKLVMEYLPYGSLIGYMEKHRHNVGNRKLLLFASQICKGMEYLQSMRYVHRDLAARNILVASDNLVKIADFGLTKIIPVDKEYYRVTQPGESPVFWYAPESISELKFSHKSDVWSFGIVLHELFSYCDISQNPKKLCIQKIGRYVHSPSMAIHLLTLLKNNWRLPAPAQCPLKVHSIMMQCWEFNSENRPSFSSLKDLIEnSLLDEREG
>UniRef100_A0A3P9I2N5	534	0.543	4.776E-162	0	632	633	482	1110	1111
PPRPKELTNLIIIRNSSAVEVQGSPLPDR-NKFSHIQFQMIKYEDLKWVESLGQGSFTRIFKGYKTYTLD-GEKHQTEVLLKELDAAHKNYWESFFEAASLMTQISHKHLLFVYGVSVHGVKNIIVQEFVKHGALDLYLKRAR-SVSVSWKLNVAKQLACALSFLEEHNIVHGNICAKNLLLAREGDK--GSSPFIKLSDPGISVAMLDKDVILDRIPWVAPEVLEAPENLILESDKWSFGATVWEIFNNGNSLLQGWNLEKKQKFYEKRHHLPPSQWTELADLIDQCMDYEAAFRPSCRSIIRQLNSLITSDYEIL--HSTEPVTQSPMFRNLSPDELEHPL-FEERHLCYISHLGKGNFGSVELCRYDPLGDNTGELVAVKKLQTNKQSGLEDFQREIKMLSALHFDYIVKYKGICYSMGRRSMSLVMEYLPYGSLIGYLEKNQHNITTRRMLLFASQICQGMEYLQSQRYVHRDLAARNVLVASDSLVKIADFGLTKVIPSDKEYYRVSQPGESPIFWYAPESINECRFSHKSDVWSFGIVLHEIFSYCDPNCNPKRLYMQEIGHNMQGPSISMHLANILKNNWRLPAPPNCPPKVHSLMQQCWLYGFDERPCFSSLGSQIESImqdeRENLKG
>UniRef100_A0A7L1QN38	534	0.501	4.776E-162	1	630	633	535	1153	1154
-PRPREISNLLVATKKAQEWQPMYS-------MSQLSFHRIRKDDIVQGEHLGRGTRTQIYSGMLSLKDDedegYQNEKEIRVLLKVLDPSHRDislasfsLSQAFFETASMMRQVSHKHIVLLHGVCVRDVENIMVEEFVECGPLDLFMHKKSELLTTPWKFKVAKQLASALSYLEDKDLVHGNVCTKNILLAREGI-DTEYGPFIKLSDPGIPITVLSRQERVERIPWIAPECVEDSKNLSIAADKWSFGTTLWEICYNGETPLKDKTLAEKERFYEGHFVLATPSCKELADLMKQCMNYDPHQRPFFRAIMRDINRLEEQNPDIVSE--------------KKPVTEVDPTLFEKRFLKRIRDLGEGHFGKVELCRYDPEGDNTGEQVAVKSLKPeSGGNHIADLKKEIEILRNLYHDNIVKYKGICTEDGGSGIKLIMEFLPSGSLKEYLPRNKNKINLKQLLRYAVQICKGMDYLGSCQYVHRDLAARNVLVESEHRVKIGDFGLTKAIETDKEYYTVKDDRDSPVFWYAPECLLQSKFYIASDVWSFGVTLYELLTYCDSESSPMAEFLKMIG-PTQGQMTVARLVRVLQDDKRLPRPPTCPEEVDQLMRKCWIYKHDERTTFHNLIQGFETIMSKM--
>UniRef100_UPI001B3AAAEB	534	0.488	4.776E-162	0	623	633	555	1162	1173
PPQPREISNLLVVTKD------RAPAPQTPMQESQLSFHRILKEEIEQEEHLGRGTRTNIYSGTLRmkseedEDAGYSSFQEVKVVLKVLGSGHRDISLAFFETASMMRQVSHKHIVLLYGVCVRHLENIMVEEFVQLGPLDLFMRRQQSQLDTPWKFQVAKQLASALSYLEDKKLVHGFVCAKNILLARDGVEKGGPGPFIKLSDPGIPITVLTREECVHRIPWIAPECVKSLSALSIAADKWGFGTTLWEICYDGEVPLKDKKLTEKERFYETECQLATPDCVELAKLMTDCMNYDPKKRPFFRAIVREIEELEEKNPSIQPQP----------------TPEVDPTVFEKRFLKKIRDLGEGHFGKVELCRYDPRGDKTGELVAVKSLKPENrEEQSNNLSSEIDILKALYHANIVKYKGICQEEGGQAIKLIMEYLPLGSLKEYLPRNKNKTSLSTLLSYSLQICKGMEYLGSRNYIHRDLAARNVLVENEGTVKIGDFGLTKSIKDNEGYYTVKDDHDSPVFWYAPECLTFCKFYLASDVWSFGVTMYELITYCDSSKSPMTLFFGMIGKS-HGQMTIIRLVKVLQEGKRLPRPDGCPENVYELMRKCWEQLPERRITFKRLIEEL---------
>UniRef100_A0A8B9I9X4	533	0.476	6.529E-162	0	628	633	457	1076	1090
PPKPGEISDLLITWK-------VKDSAKQILNLTQLSFHQIRKNEITQRAHLGQGTRTNIYDGVLNVCGAAGaddeaeyfstepnnNSRELHVVLKVLDPSHRDIALAFFETASLMSQVSHVHLAFVHGVCVRGSENIMVEEFVEHGPLDVLLRKEKGRVTVGWKITVAKQLASALSYLEDKNLVHGNVCAKNILLARKG-LEDGSLPFVKLSDPGVSFTVLSREERVDRIPWIAPECVQDMGNLSTAADKWSFGTTLLEICFDADVPLKERTPSEKERFYEKRHRLPEPSCKELATLISQCLSYAPSERPSFRTILRDLTQL-------------QPHNLVDVTSVNPDFPVSDPTVFQKRYLKKIRELGEGHFGKVSLYCYDPTNDGTGEMVAVKSLKaGCSQQLLASWKREIEILKTLYHENIVKYKGCCSEQGEKIVQLIMEYVPLGSLRDYLPKHN--VSLAHILLFAQQICEGMAYLHSLHYIHRDLAARNVLLENENVVKIGDFGLAKAIPEGHEYYRVCEDGDSPVFWYAVECLKECKFYYASDVWSFGVTLYELLTRCDPAQSPPVKFIELIGA-TQGQMTVLRLIELLDRGKRLPSPKDCPCEIYRLMKNCWEAEASFRPAFPNLVPILKAFHD----
>UniRef100_UPI00188639D3	533	0.530	6.529E-162	0	631	633	479	1104	1133
PPKPKELTNLVIIRNGISVEVRGSPTPER-KMFSHIQFHMIKYEDLKWGESLGQGSFTRVFKGSKTDIHD-GEKHVTDVLLKELDGGHKNCWESFFEAASIMSQISHKHLLLVYGISIHGTKNIMVQEFVKYGALDLYLKRGR-SVSVSWKLDVVKQLACALNFLEENNIVHGNICAKNLLLAREGDTSQGISPFIKLSDPGISVAMMGRDVILDRIPWVAPEVLEAPDKLTLECDKWSFGATVWEIFNNGNAPLQDWDLEQKQQFYESFQQLAPSQWTELAELISQCMNHKAVFRPSCRSLIRELNSLITSDYEILHATEPVTLNPVCQ---ASSHTLQDQTLFEERHLRYISLLGKGNFGSVELCRYDPLGDNTGEMIAVKKLQPNKESTLEDFRKEIKTLSMMCCDYIVKYRGVCYSMGRLTMSLVMEYLPHGSLIVYTEINRHNINTRRMLLFASQICKGMTYLQTLRYVHRDLAARNILVASESLVKIADFGLTKIVPLDKEYYRVKQPGESPIFWYAPESINEFRFSQKSDVWSFGVVLHELFSYCDVNSSPKKLCMQEIGTNVHGLSVSMHLLNILKDNWRLPTPPNCPPKVYGLMRQCWVYNFEERPCFSSLEDQIEIIMQEEA-
>UniRef100_UPI00189E97D5	533	0.476	8.925E-162	0	630	633	558	1172	1179
PPQPREISNLLVVTKE------RAPTPQTPMQESQLSFHRILKEEIEQDEHLGRGTKTNIHSGTLKvkseedEDAGYSSFQEVKVVLKVLGSGHRDISLAFFETASMMRQVAHKHIVLLYGVCVRHQENIMVEEYVQQGPLDLFMRRQKSPLGTPWKFQVAKQLASALSYLEDKKLVHGFVCAKNILLARDGLGTDEGGPFIKLSDPGIPITVLTREECVHRIPWIAPECVKSPSSLSVAADKWGFGTTLWEICYDGEVPLKDKKLTERERFYETECQLATPDCKELAELMTHCMNYDPKKRPFFRAIVRDIDMLEEKNPSIKPQP----------------TPEVDPTMFEKRFLKKIRELGEGHFGKVELCRYDPRGDKTGEMVAVKSLKPENrDEQSNNLSTEIDILKALYHENIVKYKGICQEEGGQAIKLIMEYLPLGSLKEYLPRNKSKTSLKTLLSYSVQICKGMDYLGSRNYIHRDLAARNVLVENERTVKIGDFGLTKSIKDNEGYYTVKDENDSPVFWYAPECLTFCKFYLASDVWSFGVTMYELITYCDYSKSPMTLFLGMIG-KTQGQMTILRLVKVLAEGKRLPCPEGCPEPVYELMRRCWENMPDRRITFKRLVEELSNMQQQL--
>UniRef100_A0A1U7RXD8	533	0.499	1.220E-161	1	628	633	545	1154	1157
-PKPREISNLLVATKKAQEWQPVY-------CLGQLSFHRILKEEITQGEHLGRGTRTQIYSGILNykeyENEGYQDEKEIKVLLKVLDPSHRDISLAFFETASMMRQVSHKHIVLLHGVCVRDVENIMVEEFVEFGPLDLFMRRKSDVLTTPWKFKVAKQLASALSYLEDKDLVHGNVCTKNILLAREGIDSEYG-PFIKLSDPGIPITVLSRQECVDRIPWIAPECVEDSKNLSIAADKWSFGTTLWEICYNGEIPLKDKTLAEKERFYEGHFMLVTPSCKELADLMKQCMNYDPNQRPFFRAVMRDINKLEEQNPDIVSE--------------KKPYAEVDPTLFEKRFLKRIRDLGEGHFGKVELCRYDPEGDNTGEQVAVKSLKPeSGGNHIADLKKEIEILRTLYHDNIVKYKGICTEDGGSGIKLIMEFLPLGSLKEYLPRNKNKINSKQQLRYAVQICKGMDYLGSCQYVHRDLAARNVLVESENRVKIGDFGLTKAIETDKEYYTVKDDLDSPVFWYAPECLLQSKFYIASDVWSFGVTLYELLTYCDSESSPMAEFLKMIG-PTQGQMTVARLVRVLQEGKRLPRPPNCPEEVDQLMRKCWMYIQTERTTFRNLIQGFEALIN----
>UniRef100_A0A671UPH5	532	0.529	1.668E-161	0	632	633	480	1106	1111
PPRPQELTNLIIISNSSTVEAQGSPTTER-TKFSHIQFHMIKYEDLKWDESLGQGSFTRNFKGYKIEIHD-GKKHVTEVFLKELDVAHKNCWESFFEAASLMSQISHKHLLHVYGVSVHGVKNIMVQEFVEYGALDLYL-KRGTSVSVSWKLDVAKQLASVLIFLEEQNIVHGNICAKNLLLAREGDPSQGSSPFIKLSDPGISVVMLGQDVILDRIPWVAPEVLEAPDNLTLECDKWSFGATVWEIFNSGNNPLQGLELKQKRKFYESCQQLPPSQWTELADLISQCMDYRAAFRPSCRSILRQLNSLITSDYVILHSTELVTQSPV---WRALSQAQHDQTLFEERHLRYISLLGKGNFGSVELCRYDPLGDHTGELVAVKKLQPNKQSTLEDFKKEVNTLSVFHCDYIVKYRGVCYSAGRLSMSLVMEYLPYGSLIGYLDSYRHNVNTRRMLLFASQICKGMEYLQSLRYVHRDLAARNILVASDTLVKIADFGLTKIIPFDKEYYRVTQPGESPIFWYAPESIGESKFSHKSDVWSFGVVLHELFSYCDMNSNPKRLYMQEIGHNVQGPSISVHLANILKTDWRLPAPPNCPPKVYVMMKECWGYDFEERPCFSSLGNQIETVMQDERG
>UniRef100_UPI001ED80242	532	0.521	1.668E-161	0	632	633	480	1110	1111
PPRPQELTNLIIMRNSSSVEAQGSPVPER-NKFSHIQFQMIKYEDLKWGESLGQGSFTRIFKGYKTDIRD-GEKQMTEVFLKELDFSHKNCWESFFEAASLMSQISHKHLLLVYGVSVHRMKNIMVQEFVKYGALDLYLKRGR-PVSVSWKLDVAKQLASVLIFLEEKNMVHGNICAKNLLLAREGDPSQGSSPFIKLSDPGISVVMLEKNVILDRIPWVAPEILETPDNMTLECDKWSFGATVWEIFNSGNNPLQGWELDKKQLFYETFQQLPPSQWTELADLISQCMDYQAAFRPSSHSIIRQLNSLITSDYVILHATEPVTQSPVWKV---LNPDQHSQTVFEERHLRYISPLGKGNFGSVELCRYDPLGDNTGELVAVKKLQPNKQSTMEDFKKEVNTLSVFHNDYIVKYRGVCYSMGRLSMSLVMEYLPYGSLIGYLENKRHSVNTWRMLLFASQICKGMEYLQSLRYVHRDLAARNILVASESLVKIADFGLTKIIPFDKEYYRVTQPGESPIFWYAPESITEFKFSHKSDVWSFGVVLHELFSYCDVNSNPKRLCMQEIGYNVQSPTISIHLANILKTGWRLPAPPNCPPKVYRMMKGCWAYDFNERPSFTSLGDQIETImpdeRENLKG
>UniRef100_A0A4Z2B785	532	0.491	1.668E-161	0	627	633	536	1147	1148
PPQPREISNLLVVTKDRVL------THPSPMPDSQLSFHRILKEDIEQEEHLGRGTRTNIYSGTLRvkseedEDAGYSSFQEVKVVLKLLSYGHRDISLAFFETASMMRQVSHKHIVLLYGVCVHHQENIMVEEFVQLGPLDVYMRRQQSPLSIPWKFQVAKQLASALSYLEDKKLVHGFVCAKNILLARDGLGIDEGGPFIKLSDPGIPITVLTREECVHRIPWIAPECVKNMSSLSVAADKWGFGTTLWEICYDGEVPLKEKKLTEKERFYETKCQLATPDCKELAELMTHCMNYDPKKRPFFRAIVRDIDMLGEKNPSIKPKP----------------TAEVDPTIFEKRFLTKYRALGEGHFGKVELCRYDPRGDKTGELVAVKSLKPeKQEEQGTNLSREIDILKALFHENIVRYKGICQEEGGQAYKLIMEYVPLGSLKDYLPRHKKDTSLATLLSYSVQICKGMEYLGSKNYIHRDLAARNVLVENERTVKIGDFGLTKCIKDNEGYYTVKDENDSPVFWYAPECLTQCKFYLASDVWSFGVTLYELITYCDSSKSPMTCFLDMIG-STHGQMTVMRLVKMLNEGRRLPQPDGCPEAVYELMRKCWDQKPERRITFTALIKELSNML-----
>UniRef100_UPI0009012B5C	532	0.478	1.668E-161	0	630	633	554	1168	1175
PPQPREVSNLLVVTKE------RAPAPQTPMQESQLSFHRILKEEIEQEEHLGLGTRTNIYSGTLRvkseedEDAGYSSFQEVKVVLKVLGSGHRDISLAFFETASMMRQVSHKHIVLLYGVCVRHQENIMVEEFVQLGPLDLFMRRQQSPLSTPWKFQVAKQLAAALSYLEDKKLVHGFVCAKNILLARDGLGTDEGGPFIKLSDPGIPITVLTREECVHRIPWIAPECVKSTSSLSVASDKWGFGTTLWEICYDGEVPLKDKKLTEKERFYETESALATPDCKELAELMTHCMNYDPKKRPFFRAIVRDIDMLEEKNPSIKPKP----------------TPEVDPTVFEKRFLKKIRELGEGHFGKVELCLYDPRGDRTGEQVAVKSLKPENrEEQSTNLAREIDILKALYHENIVKYKGICQEEGGQAIKLIMEYVSLGSLKDYLPRHKKDTSLSTLLSYSTQICKGMDYLGSQNYIHRDLAARNVLVENERTVKIGDFGLTKSIKDNEGYYTVKDENDSPVFWYAPECLTHCKFYLASDVWSFGVTMYELITYCDSSKSPMTLFLSMIGRS-HGQMTVIRLVKVLTEGRRLPRPEGCPEPVYELMRKCWEQLPERRITFKRLIEELTNMQQQL--
>UniRef100_UPI0014860D20	532	0.540	2.280E-161	0	626	633	481	1100	1111
PPQHKELTNLIIIRHSSCVEAQGSPTPER-NKFSHIQFHMIKYEDLKWGESLGHGSFTRNFKGFKTDIRD-GEKHVTPVFLKELDVVHKNCWESFFEAASLMSQISHKHLILVYGVSVLGVKNIMVQEFVECGALDLYLKRRR-SVSVSWKLDVAKQLASALNFLEEKNIVHGNICAKNLLLAREDDPSQGSSPFIKLSDPGISVPMLGKDVILDRIPWVAPELLDAPEKLTLDCDKWSFGATVWEIFNNGNTPLLGWDLDKKRQFYESSQQLPPSQWTELADLVNQCMDYQADFRPSCRSIIRQLNSLITSDYVILHATEHITKSPV---WITSTPAQPEQILFEERHLRFISSLGKGNFGSVELCRYDPLGDNTGELVAVKKLQPNKKSTLEDFKKEVNILSIFECDYIVKYKGVCYSTGRLSMSLVMEYLPYGSLIGYLESYRHVNTRRMLL-FASQICTGMEYLQTLRYVHRDLAARNILVANESLVKIADFGLTKVIPSDKEYYRVMQPGESPIFWYAPESINESRFSHKSDVWSFGVVLHELFCYCDTNYNPKRLYMQEIGHYVQSPSISMHLENILKNNWRLPAPLNCPPKVYCLMKQCWAYDFEERPCFSSLGKQIETI------
>UniRef100_UPI00235A5F67	532	0.489	2.280E-161	0	630	633	531	1144	1145
PPKPREISNLLVATKKAVEWQPVY-------HLSQLSFHRILKDEIVQLEHLGRGTRTQIYAGKLnyrddSDNDSCLNEKEIKVILKALDPSHRDISLAFFETASMMRQVSHRHIVLLHGVCVRDVENIMVEEFVDFGPLDLFMHRKSDVLTTPWKFKVAKQLASALSYLEDKDLVHGNVCTKNILLAREGIDNDVG-PFIKLSDPGIPITVLTRQERVERIPWIAPEYVEDCKVLSVAADKWSFGTTLWEICYNGEVPLKDKTLAEKERFYGGSFMLVAPSCKELADLIKHCMNYDPNRRPFFRAIMREINKLEEQNPDIVSEKTPL--------------GEVDPTLFEKRFLKRVRDLGEGHFGKVELCRYDPEGDNTGELVAVKSLKPGTgGNHIADLKKEIEILRNLYHDNIVKYKGICAEDGGNAIKLIMEYLPSGSLKEYLPRNVNKINLKQQLKYAVQISRGMEYLGSRQYVHRDLAARNVLVENEQRVKIGDFGLTKAIETDKEYYTVKDDLDSPVFWYAPECLLHCKFYIASDVWSFGVTLYELLTYCNSEYSPMAMFLKMIG-PTQGQMTVTRLVRVLEEGKRLPSPPDCPNEVYELMLKCWEQTPSKRTTFQALIKEFETLINKM--
>UniRef100_UPI001B7DCCD5	531	0.488	3.116E-161	1	626	633	559	1176	1193
-PKSGEISNLIVVRRS-----PGSSVRPIPgsLNLSQLSFHQIRKEEITQESHLGRGTRTNIYTGKLHVCGtdlnedgysewnNNNSSTKIRVVLKTLDESHKDIALAFFETASLMSQVSHIHFVFVHGVCVKGSENIMVEEYVEFGPLDVFLRKEKGRVTPQWKFTVAKQLASALSYLENKKLVHGNVCAKNILVVRKG-LEESSSPFIKLSDPGISFTALSREERVERIPWIAPECVQNVNHLSIAADKWSFGTTLLEICYNGDLPLNETTLNEKERFYEAKCHLPEPSSKELASFISKCLNYEPADRPSFRTILRELTELQQKNPDISSKSDILP--------------DADPTVFLKRYLKKIRDLGEGHFGKVTLYVYDPNNDGTGECVAVKSLKQDCSAQLQAgWMREIEILKALYHKNIVKYKGCCNELGGQVVQLVMEYLPLGSLRDYLPKHRVGL--GQILFFAQQVCEGMDYLHSKRYIHRDLAARNILVENENVVKIGDFGLSKYIPENAEYYRVKEDGDSPVFWYAIECLRESKFSFASDVWAFGVALFEILTHCDNRQSPPAKFFEMIGNM-QGQMTVMRLIELLDRRRRLPCPKDCPHEVYLLMERCWESDPARRPAFTDLISSVKEI------
>UniRef100_A0A8C5WCX3	531	0.554	4.260E-161	0	628	633	474	1096	1099
PPRAKEKSNLLILR--DSCPQRISSPRRQRRNIPPLTFHKIHFKDITFGVAQAKGSFTKVIHGVLRNT-EEEEEREVKVMLKILDPCHQHYQESFLEAASIMNQLSHKHQVLLHGVCVW-EQIIMVQEFVYFGALDLYLKRqhQRGPIPISWKLEVVKQLAYALCYMEDKQLVHGNISAKKILLSREGNK--DTPPFIKLSDRGVSNRVLEKEMLVERIPWLSPECVSDPNNLSLESDCWSFGVTLWEIFNDGVVPLSAEHPSTKLQFYKDQQQLPTPHWIELASLEQQCMSYNPLLRPSFRSIIRELNNLFAFDYELLVDPKR-EQHREGFRNCDPAWEYQEPSVYEERYLKLISALGKGNFGSVELCRYDPLDDNTGELVAVKKLQHNTAEHVRDFQRESLILRSLHNDYIVRYKGICYSVGRRNFQLVMEYLPNKSLREYLPINRDRLDSNHLLLYASQVCKGMQYLGSQRYVHRDLASRNILVENVNHVKIGDFGLTKILPQDKEYYVVKLRGESPIFWHAPESLSDSIYSCASDVWSFGVLLYELYTYSERSCSPPAEYLRMMGSHNSQQAVCC-LVELLREGKRLSAPPCCPLKVHKLMLSCWSHLSSERPSFRELELQINQFRD----
>UniRef100_UPI00234BFF2C	531	0.487	4.260E-161	0	630	633	529	1142	1143
PPKPREISNLLVATKKAMDWKPVY-------HLSQLSFHRILKEEILQLDHMGRGTRTQIYAGKLNYKDDNDtesslSEKEIKVVLKVLDPSHRDISLAFFETASMMRQVSHKHIVLLHGVCVRDVENIMVEEYVDFGPLDLFMHRKSEALTTPWKFQVAKQLASALSYLEDKDLVHGNVRTKNILLAREGIA--SDCGpFIKLSDPGIPVTVLSRQERVERIPWIAPECVEDYKVLNVAADKWSFGTTLWEICFNGEVPLKDRTLAEKERFYEGCFLLKAPSCKELADLINQCMNYDSNRRPFFRAIMREINKLEEQNPEIVSEII--------------PYSEVDPTLFEKRFLKRVRDLGEGHFGKVELCRYDPEGDNTGDLVAVKSLKPGSgGNHIADLKKEIEILRNLYHENIVKYKGICDDDGGSDIKLIMEYLPSGSLKEYLPRNVNKINLKQQLKYAVQISKGMDYLGSCQYVHRDLAARNVLVENEHRVKIGDFGLTKTIETDKEYYTVKDDLDSPVFWYAPECLLHCKFYIASDVWSFGVTLYELLTYCNSEYSPMAMFLNMIGR-TQGQMTVTRLVRVLEEGKRLPSPANCPKEVYQLMLKCWEQNPSDRTTFQELIGGFEKIISAM--
>UniRef100_UPI001CFA52E6	531	0.480	4.260E-161	0	630	633	538	1152	1153
PPRPGEVSNLLVaihVRNQSYQHMEAYP-------LSQLSFHRIRKEEITQGEHLGRGTRTHIYAGTLnykdDDEDEGFSPKEIRVVLKVLDASHRDISLAFYETASMMRQVSHKHLVLLHGVCVRDLENIMVEELVEFGPLDIFMRKTSEFLTPSWKFQVAEQLANALSYLEDKNFVHGNVCTKNILVARRGIGGDGG-PFIKLSDPGIPIAVLSREERVERIPWIAPECVEDSRNLSVAADKWSFGTTLWEICYNGERPLKDKKLAEKERFYEGHFMLATPSCQELASLMMQCMNYDPNQRPFFRAIMREITRL---------------AEQIVDITADQRHEEVDPSLFEKRFLKRIRDLGEGHFGKVELCRYDPEGDNTGELVAVKSLKPdSSDEQRADLRREIEILKALYHENIVKYKGICTEEGGRGIKLIMEFLPSGSLKEYLPRNKSKIDLKQQLTYAVQICRGMHYLGSLQYVHRDLAARNVLVENGNRVKIGDFGLTKAIQTNKEYYTVKDDLDSPVFWYAPECLLQCKFYIASDVWSFGVTLYEILTHCDGEHSPMAMFLKMIG-PTQGQMTVARLVRVLEDGKRLSCPANCPEEVYRLMRKCWEHSPSERTTFENLIQEFEVILAKL--
>UniRef100_UPI0020D031BC	531	0.475	4.260E-161	0	630	633	557	1172	1179
PPQPREISNLLVVTKD------RAPTPPTPMQESQLSFHRILKEEIEQEEHLGRGTKTNIYSGILRvkseeaeEDAGYSSFQEVKVVLKVLGSGHRDISLAFFETASMMRQVSHKHIVLLYGVCVRHQENIMVEEFVQLGPLDLFMRRQQSPLSTPWKFQVAKQLASALSYLEDKKLVHGFVCAKNILLARDGLGTDEGGPFIKLSDPGIPITVLTREECVHRIPWIGPECVKSVSSLSIAADKWGFGTTLWEICYDGEVPLKDKKLTEKERFYETECQLATPDCKELAELMTHCMNYDPKKRPFFRAIVRDIDMLEEKNPSIKPQP----------------TPEVDPTVFEKRFLKKIRDLGEGHFGKVELCRYDPRGDKTGELVAVKSLKPENrEEQSNNLSSEIDILKALYHENIVKYKGICQEEGGQAIKLIMEYLPLGSLKEYLPRNKSKTSLSTLLSYSVQICKGMDYLGSRNYIHRDLAARNVLVENERTVKIGDFGLTKTIKDNEGYYTVKDENDSPVFWYAPECLTHCKFYRASDVWSFGVTMYELITYCDSTKSPMTLFLGMIGR-THGQMTIIRLVKVLAEGRRLPRPESCPEPVYELMRKCWENLPERRITFKRLVEELTNMQQQL--
>UniRef100_A0A6J2PHS4	531	0.475	4.260E-161	0	630	633	557	1172	1179
PPQPREISNLLVVTKD------RAPAPQTPMQESHLSFHRILKEEIKQEEHLGRGTRTNIYSGSLtvkseeeEDDVGYSSFQEVKVVLKVLGSGHRDISMAFFETASMMRQVSHKHIVLLYGVCVRHQENIMVEEFVQLGPLDLFMRRQQSPLGTPWKFQVAKQLASALSYLEDKKLVHGFVCSKNILLARDGLDADEGGPFIKLSDPGIPITVLTREECVHRIPWIAPECVKSMSSLSIAADKWGFGTTLWEICYDGEEPLKDKKLTEKERFYETEYQLATPDCRELAELMTHCMNYDPKKRPFFRAIVRDIDMLEEKNPSIIPQP----------------TQDVDPTVFEKRFLKRIRDLGEGHFGKVELCRYDPRGDKTGELVAVKSLKPeKSEEQSNNLSSEIDILKALYHKNIVKYKGICQEEGGQAIKLIMEYLPQGSLKDYLPRNKSKTSLSTLLSYSIQICKGMEYLGSQNYIHRDLAARNVLVENERTVKIGDFGLTKSIKDNELYYTVKDENDSPVFWYAPECLTHCKFYLASDVWSFGVTMFELITYCDSSKSPMALFLSIIG-KTQGQMTIIRLVKVLADGERLPRPEGCPEPVYELMCKCWEQKPEKRITFMRLVEELTNMQQQL--
>UniRef100_UPI0018878EAE	531	0.525	5.823E-161	0	632	633	479	1108	1109
PPQHKDITNLIIIRNRSSVEAQGSPTPQ-GNKLSHIEFHMIKYKDLEFGENLGQGSFTRNFKGYKTDIRD-GEKYVTPVFLKELDVIHKHRWESFFEAASVMSQISHSHLLLVYGVSVHGVQNIMVQEFVEYGALDLYLKRRR-SVSVSWKLDVAKQLASALLFLEEKNIVHGNICAKNLLLAREDDPSQGISPFIKLSDPGISVAMLGKEVILDRIPWVAPELLDSPENLTLDCDKWSFGATVWEIFNNGNTPLLGWELEKKQQFYKSSQQLPPSQWTELADLVSQCMDYQADFRPSCRCIIRQLNSLITSDYVIL---HATEPIARSSVRRTSIPAQPEQTLFEERHLRFISSLGKGNFGSVELCRYDPLGDNTGELVAVKKLQPNKKSTLEDFKKEVNTLSIFQCDYIVKYKGVCYSTGRLSMSLVMEYLPYGSLIGYLDNYRQ-VNARRMLLFASQICKGMEYLQSLRYVHRDLAARNILVASESLVKIADFGLTKVIPFDKEYYRVMQPGESPIFWYAPESINESRFSHKSDVWSFGVVLHELFSYCNTNYNPKRLCMQEIGHNVHSPSVAMHLENILKSNWRLPPPPNCPPEVYVLMKQCWAYNFEERPCFSSLGKQIETImqedRENLEG
>UniRef100_UPI001BD5F6F4	531	0.493	5.823E-161	0	627	633	554	1166	1176
PPQPREVSNLLVVTKE------RAPVPQTPVQESQLSFHRILKEEIDQEEHLGLGTRTNIFSGTLRvkneeedDDVGYSSFQEVKVVLKVLGSGHRDISLAFFETASMMRQVSHKHIVLLYGVCVRHQENIMVEEFVQLGPLDLFMRRQQNPLSTPWKFQVAKQLASALSYLEDKKLVHGFVCSKNILLARDGLGTDEGGPFIKLSDPGIPITVLTREECVHRIPWIAPECVKNVSALSVAADKWGFGTTLWEICYDGEVPLKEKKLTEKERFYEKECQLATPDCKELAELMTHCMNYDPKKRPFFRAIVRDIDMLEEKNPSIKPKP----------------TPEVDPTVFEKRFLKKIRDLGEGHFGKVELCRYDPRGDRTGEMVAVKSLKPETrEEQSTNLSREIDILKGLYHENIVKYKGICLEEGGQAIKLIMQYVPLGSLKDYLPRNKSKTNLSTLLSYSVQICKGMEYLGQKNYIHRDLAARNVLVENQSTVKIGDFGLTKSIKENEGYYTVKDENDSPVFWYAPECLSHCKFYLASDVWSFGVTMYELITYCDSSKSPMALFISMIG-KTQGQMTVFRLVKLLAEGKRLPRPDGCPEAVYELMHRCWEQKPEQRITFERLIKELSNLQ-----
>UniRef100_A0A8T2J3Z8	530	0.481	7.960E-161	0	630	633	529	1141	1142
PPKPREISNLLVATKKALEWQPVY-------HLSQLSFHRILKEEITQLEHMGRGTRTQIYAGKLSYKDDNDSesylmEKEIKVILKVLDPSHRDISLAFFETASMMRQVSHKHIVLLHGVCVRDVENIMVEEYVDFGPLDLFMHRKSDVLTTPWKFKVAKQLASALSYLEDKDLVHGNVCTKNILLAREGI--DNDCGpFIKLSDPGIPITVLTREERVERIPWIAPECVEDSRVLTIAADKWSFGTTLWEICYNGEVPLKDRTLAEKERFYGGCFMLVAPSCKELADLIKHCMNYDPNRRPFFRAIMREINKLEEQNPDIVSE--------------KTPSAEVDPSLFEKRFLKRVRDLGEGHFGKVELCRYDPEGDNTGELVAVKSLKPGTgGNHIADLKKEIEILKNLYHENIVKYKGICED-GGSGIKLIMEYLPSGSLKEYLPRNAKKISLKQQLKYAVQISKGMDYLGSRQYVHRDLAARNVLVENEHIVKIGDFGLTKAIETDKEYYTVKDDLDSPVFWYAPECLLHCKFYIASDVWSFGVTLYELLTNCNSEYSPMTMFLKLIG-PTQGQMTVTRLVRVLEEGKRLPCPADCPKEVYQLMAKCWEQNPSHRTTFQELIKGFEALINNI--
>UniRef100_A0A8C5PZA9	530	0.492	7.960E-161	0	626	633	530	1139	1144
PPKPREISNLLVATKKALDWQPVY-------HLSQLSFHRILKEEITQMEHMGRGTRTQMYAGKLnyRDDGDNdgrSSEKEMKVILKVLDPSHRDISLAFFETASMMRQVSHKHIVLLYGVCVRDVENIMVEEYVDFGPLDLFMHRKSEVLTTPWKFQVAKQLASALSYLEDKDLVHGNVRTKNILLAREGIE--GDCGpFIKLSDPGIPNTVLSRQERVERIPWIAPECVEDCKFLTVAADKWSFGTTLWEICFNGEVPLKERTLAEKERFYDGGFMLVAPTCKELADLINQCMNYDPNRRPFFRAIMREINKLEEQNPDIVSDV--------------TAHTEVDPSLFEKRFLKRVRDLGEGHFGKVELCRYDPEGDNTGDLVAVKSLKPGSgGNHIADLKKEIEILRNLYHDNIVKYKGICEEDGGSGIKLIMEYLPSGSLKEYLPKNLNKINLKQQLKYAVQISKGMDYLGSRQYVHRDLAARNVLVENEHRVKIGDFGLTKTIETDKEYYTVKDDLDSPVFWYAPECLLHCKFYIASDVWSFGVTLYELLTYCNSEFSPMATFLKLIG-PTQGQMTVTRLVRILEEGKRLPIPANCPNEVYQLMLKCWEQNPSNRTSFQALIKGFEDL------
>UniRef100_A0A3Q3W2M5	530	0.485	7.960E-161	0	630	633	539	1153	1163
PPQPREISNLLVVTKE------RAPAPQTPMQESQLSFHRILKEEIEQEEHLGRGTRTNIYLGTLRvkseedEDAGYSSFQEVKVVLKLLGSGHRDISLAFFETASMMRQVSHKHIVLLYGVCVRHQENIMVEEFVQLGPLDVFMSRQQSPLSTPWKFQVAKQLAAALSYLEDKKLVHGFVCAKNILLARDGLGVDEGGPFIKLSDPGIPITVLTREECVHRIPWIAPECVKNVSALNVAADKWGFGTTLWEICYDGEVPLKEKKLTEKERFYETECQLATPDCRELAELMTHCMNYDPKKRPFFRAIVRDIDMLEEKNPSIKPKP----------------TTEVDPTVFEKRFLKKVRDLGEGHFGKVELCRYDPRGDKTGELVAVKSLKPENrEEQSTNLSREIDILKALYHENIVKYKGICQEEGGQAYKLIMEYVPLGSLKEYLPRHKKDTNLCTLLSYCVQICKGMEYLGSQNYIHRDLAARNVLVENERRVKIGDFGLTKSIKDNEGYYTVKDENDSPVFWYAPECLTQCKFYLASDVWSFGVTMYELITYCDSTKSPMTCFLDMIGR-TQGQMTVMRLVKMLTEGRRLPRPDSCPEPVYELMRQCWEQMPERRITFICLIKELTNMQQKL--
>UniRef100_O57612	530	0.490	7.960E-161	0	629	633	552	1166	1170
PPQPREISNLLVVTKDRVL------THPSPMPDSQLSFHRILKEDIEQEEHLGRGTRTNIYSGTLRvkseedEDAGYSSFQEVKVVLKLLSYGHRDISLAFFETASMMRQVSHKHIVLLYGVCVHHQENIMVEEFVQLGPLDVFMRRQQSPLSIPWKFQVAKQLASALSYLEDKKLVHGFVCAKNILLARDGMGTDEGGPFIKLSDPGIPITVLTREECVHRIPWIAPECVKNVSALSVAADKWGFGTTLWEICYDGEVPLKEKKlTEQKERFYETECQLATPDCTELAELMTHCMNYDPKKRPFFRAIVRDIDMLGEQNPSIKPKP----------------TAEVDPTVFEKRFLKKVRDLGEGHFGKVELCRYDPRGDKTGELVAVKSLKPENQQEQsTNLSREIDILKALFHENIVRYKGICQEEGGQAFKLIMEYVPMGSLKDYLPRHKKDTSLATLLSYSVQICKGMEYLGSKNYIHRDLAARNVLVENERMVKIGDFGLTKSIKDNEGYYTVKDENDSPVFWYAPECLTQCKFYLASDVWSFGVTLYELITYCDSSKSPMTCFLDMIG-WTQGQMTVMRLVKLLNDGRRLPRPDGCPEPVYELMRKCWEQKPDSRITFTGLIKELSNMQQQ---
>UniRef100_A0A671RVT8	530	0.755	1.088E-160	47	605	633	517	1040	1056
-----------------------------------------------QGESQGQGTFTKIFKGIRKEQGDYGETHKTEVIVKVLDKAHRNYSESFFEAASMMSQLTHKHLVLTYGICVCGEENIMVQEYVKFGSLDMYLRKNKNSISvnILWKLEVAKQLAWAMLFLEEKNLAHGNVCAKNILLIREEDRTLGNPPFIKLSDPGISITVLPREILVERIPWVPPECILDPKSLSLASDKWSFGTTLWEICSGGEKPLKHL-------FFENRHQLSAPKWTELANLINSCMDYEPTFRPSFRAIIRDLNTL----------------------------QNEDLVQFEERHLIFLQQLGKGNFGSVEMCRYDPLQDNTGEVVAVKKLQHSSTEHIRDFEREIEILKSLQHENIVKYKGVCYR--RRNLRLVMEYLPHGSLRDYLNKNRDRIDHKKLLHYASQICKGMEYLATKRYIHRDLATRNILVESEFKVKIGDFGLTKVLPQGKEYYKVKEPGESPIFWYAPESLTESKFSVASDIWSFGVVLYELFTYSDKLSSPPTVFLSMMGGDKQGQTIVYHLVELLKRGNRLPQPMGCPSEVPHLTTQC---------------------------
>UniRef100_A0A3P8WN14	529	0.529	1.487E-160	0	626	633	465	1084	1100
PPRPKELTNLIIMRSCNSLESQSSPTPER-NNFSHIQFNIIKYEDLKFEVSLGQGSFTRIFKGYKTDV-HNGEKHVTEVLLKELDVAHKNSWELFFEAASLMSQVSHKHLLHVHGISVHGAKNIMVQEFVKYGALDLYLKRRR-SVSVSWKLDLAKQLASVLNFLEDKNIIHGNICAKNLLLAREGDLSQGSSPFIKLSDPGINVALLGEEVIVDRIPWVAPEILEKPESMTLDSDKWSFGATVWEIFNNGEAPLRGWDLELKRQFYESFQQLPPSQWTELADLISQCMNYQPDFRPSCHSIIRQLNSLITSDYVILQATEPVTQNSM----WKALRPQQHHTLFEERHLRYMKPLGKGTFGSVELCRYDPLGDNTGELVAVKKLLPNKQSTQEDFQKEINTLSVLHCDYIVKYRGVCYSMGRLSMSLVMEYLPHGSLIGYMDNNKHKVNTGRMLLFASQICKGMEYLQTLRYVHRDLAARNILVANEVLVKITDFGLSKIIPFDKEYYKITQPGESPIFWYAPESINEYKFSHKSDVWSFGVVLHELFSYCNNACNPKRLCMQEIGPNVQGASISLHLANILKNNWRLPAPPNCPPMVYNMMKQCWVYNSEERPSFYSLGIKVEEL------
>UniRef100_A0A6P8FTC9	529	0.528	1.487E-160	0	624	633	467	1080	1102
PPRPKELTNLIIVRNSTSAELQGTPTLQRH-KPSHIQFQMIRYEELELGDGLGRGSFTRIHKGRKTGTRD-GEKYVTDVLLKILDADNKDCWESFFEAASMMSQVSHKHLLHVYGISVHRSNNIMVQEFVKCGALDLYLRRT-QSVSLSWKLEVAKQLACALNFLEEKNIVHGNICSKNVLLARGE-----PSPFIKLSDPGISVTMVGIDVKLHRIPWVAPELLEESEALELESDKWSFGTTLWEVFNGGKVPLQGFDPQQKLQFYKNSHQLPSPEWTELADLISHCMNYQPGLRPSGRSIIRHLNGLITSDYEILHAANNSDTLWRG---LSLQSYHQEQTVYEERHLRYISALGKGNFGSVELCQYDPLGDNTGEQVAVKRLQPNRQANLDDFRREIQTISSLHSDYIVKYRGVCKAMGLGSMSLVMEYLPHGSLIGYLEKKPSHVNHRRLLLFASQICKGMEYLQSMRFIHRDLAARNVLVASDTLVKIGDFGLTKIIPFDKEYYKVSQPGESPIFWYAPESISESKFSHKSDVWSFGIVLHELFSYCELSLNPKKLCMQAIGSDIQMHCTSMHLFNILKDNWRLPAPPLCPPNVYSMMMKCWAWESEGRPAFSSLGELIE--------
>UniRef100_A0A6P7YJY3	529	0.497	1.487E-160	0	630	633	532	1147	1148
PPKPREISNLLVATKKAQEWQPVYS-------LSQLSFHRILKEQIIQLDHLGRGTRTQIYGGRLnyktdneNDDEVCDAEKEIKVILKVLDASHRDISLAFFETASMMRQVSHKHIVLLHGVCVRDLENIMVEEFVDFGPLDLFMHHKSDVLTTLWKFKVAKQLASALSYLEDKDLVHGNVCTKNILLAREGIDNEYG-PFIKLSDPGIPITVLSRQECVERIPWIAPECVEDTKNLSVAADKWSFGTTLWEICYNGELPLKDKTLAEKERFYEGHFMLVTPSCTELADLMKQCMNYDPNQRPFFRAIMRDINKLEEQNPDIVSE--------------KTPSGEIDPTLFEKRFLKRIRDLGEGHFGKVELCRYDPEGDNTGELVAVKSLKPeSGGNHIADLKQEIDILRNLYHENIVKYKGICTEDGGSGVKLIMEFLPLGSLKEYLPRNKSKISLKQQLKYAVQICKGMDYLGSCQYVHRDLASRNVLVENENRVKIGDFGLTKTIQNDKEYYTVKDDLDSPVFWYAPECLLHCKFYIASDVWSFGVTLYELLTYCDADCSPVAMFLKMIG-PTQGQMTVTRLIRVLEDGNRLPCPANCPDEVYQLMRKCWEQNQSSRTTFQNLIPRFEALINKL--
>UniRef100_UPI0019D491BB	529	0.457	1.487E-160	0	632	633	604	1218	1246
PPRPGEISNLIITR--------RPWDSPKPPSLTQLSFHQIHKDEITQLAHLGQGTRTQLYEGRLHVGAagslsePNNNQQELRVVLKVLDPSHRNISLAFFETASLMNQVSHIHLAFVYGICVRGSENILVEEFVEPGPLDVCLRREKGRLPVAWKVTVAQQLASALSYLEDKNLMHGNVCAKNVLLARRG-LEDGLQPFIKLSDPGVSFAVLSREERVERIPWIAPECVQSGTGCSPAADKWSFGTTLLEICFDADAPLRERTPSEKERFYEKQHPLPEPSCRELATLIGQCLTYDPSQRPSFRTVLRDLTQL-------------QPQNLLGVIAVRPDAPAADPSLFQKRYLKKVRDLGEGHFGQVSLCCYDPVGDGTAEMVAVKSLKADCGSRLRgSWEREIRILRALYHQNIVKYKGCCSDQGEKVLQLVMEYMPLGSLRDYLPKHSVGL--AQILLFAQQICEGMSYLHSQRYVHRDLAARNVLLENGNVVKIGDFGLAKAVPDGQDYYRVREDGDSPVFWYAVECLKECKFYYSSDIWSFGVTLYELLTHCDPGQSPPTKLVELIG-TTQGQMTVLRLIDLLDRGQRLPCPKDCPWEIYLFMKNCWEPDPSFRPTFKNLIPILGAFREKYRG
>UniRef100_A0A852ILY3	529	0.515	2.033E-160	0	627	633	479	1133	1142
PPLPREQSNLLVLRSSC--PQPPSSSAPPQRSLPQMMFHKIDPRSLTRVRGVGVAQDPPAWP-ECPCAHGLGLPHLIPHAHHSPNPMPttlPRPIPSFLEAASTMSQLSHKHLVLLHGVSlgkdsecpppslgtampcwhmpdclHCAPPAVMVQEYVRYGPLDLYLKKNqgEGKVTTSWKLQVAKQLAYALNYLEDKKITHGNVSAKKVLLTRVGDVGSASLPFIKLSDPGVSVTILTKEMLVERIPWVAPECLSDPKSLAVPADKWSFGATLWEIFSGGNMPLSLLEPHKKLEFYQSRLQLPAPKWPELAALLAQCLRYQPRRRPCFRALIRDLNSLITSDYELLSDLSPTDlAPQDSFWGYQPLSLSQDPTHFEERHLKYISLLGKGNFGSVELCRYDPLGDSTGELVAVKKLQQDSAKELQDFEREIQILHSLQHEFIVQYRGVCYSRGRRGLRLVMEFLPNGCLRDYLQRNQPRLEHSSLLLYAWQICKGMEYLGAQRCVHRDLASRNILVESQSHVKIGDFGLAKLLPQGKDYYVVREPGQSPVFWYAPESLADNLFSRASDIWSFGVLLYELFTYSNKSKSPSEEFLRMMGTKKPTQ-IICHLLELLKDNRRLPVPAACPMEVYSLMQSCWTYSPSSRPTFGELLPRIELLR-----
>UniRef100_Q6DDJ0	529	0.492	2.033E-160	0	626	633	529	1137	1142
PPKPREISNLLVATKKALEWQPVY-------HLSQLSFHRILKEEITQLEHLGRGTRTQIYAGKLnykddNDSESYSTEKEIKVILKVLHPSHRDISLAFFETASMMRQVSHKHIVLLHGVCVRDVENIMVEEFVDFGPLDLFMHRKSDVLTTPWKFKVAKQLASALSYLEDKDLVHGNVCTKNILLAREGI--DNDCGpFIKLSDPGIPITVLTRQERVERIPWIAPECVEDSRVLSVAADKWSFGTTLWEICFNGEVPLKDRTLAEKERFYGGCFMLVAPSCKELADLINHCMNYDPNRRPFFRAIMREINKLEEQNPDIVSE--------------KSPSAEVDPTLFEKRFLKRVRDLGEGHFGKVELCRYDPEGDNTGELVAVKSLKPGTgGSHIADLKKEIEILRNLYHENIVKYKGICED-GDSGIKLIMEYLPSGSLKEYLPRNVNKINLKQQLKYATQICKGMDYLGSRQYVHRDLAARNVLVENEQIIKIGDFGLTKAIQTDKEYYTVKDDLDSPVFWYAPECLLHCKFYIASDVWSFGVTLYELLTYCNSEYSPMTMFLKMIG-PTQGQMTVTRLVRVLEEGKRLPIPANCPKQVYQLMTKCWEQNPSDRTTFQDLIKGFEAI------
>UniRef100_A0A8X7X4F8	529	0.490	2.033E-160	0	630	633	537	1154	1155
PPQPREISNLLVVTKNRAQDAQ--QDTNSYNQLSQLSFHRIRKEEITQGDHLGVGTRTNIYDGTLTynsgEDGDEFYTSKIKVVLKVLGSGHRDISLAFFETASMMRQVSHKHIVLLHGVCVRDVGNIMVEEFVTFGPLDIFMRRKKKSLTTPWKFQVAKQLASALSYLEDKKLVHGNVCSKNILLAR-GGLDGEGGPFIKLSDPGIPVTVLTREERVERIPWIAPECVENTDDLSVAADKWSFGTTLWEICYNGEVPLKDKKLTEKERFYAARCVLTTPDCKELADLMKQCMNYDPKKRPFFRAIMRDINKLEEQNPDIVS--------------VTVPTTEVDPTVFEKRFLQKIRDLGEGHFGKVELCRYDPEGDRTGELVAVKSLKPeSNEEHKADLRREIDILKNLYHENIVKYKGICTEEGGRGMKLIMEFLPSGSLKEYLPRNKHKINLKQQLNYAVQICKGMDYLGSLQYVHRDLAARNVLVENENTVKIGDFGLTKTIQTNKEYYTVKDDLDSPVFWYAPECLVQCKFYIASDVWSFGVTMYELLTYCESEFSPMTMYLKMIG-PTQGQMTVTRLIKILEQGKRLPCPKGCPEEVYSKLRKCWEHCPNDRTSFKNLINSFEALINKL--
>UniRef100_A0A672Z5C1	529	0.482	2.033E-160	0	630	633	554	1168	1175
PPQPREVSNLMVATKD------RAPVPQTPMQESQLSFHRILKEEIEQEEHLGVGTKTNIYSGTLRvkneeeEDAGYSSFQDVKVVLKVLGSGHRDISLAFFETASMMRQVSHKHIVLLYGVCVRHQENIMVEEFVQLGPLDQFMRRQQIQLSTPWKFQVAKQLASALSYLEDKRLVHGYVCAKNILLARDGLETDEGGPFIKLSDPGIPITVLSREECVHRIPWIAPECVKSVSSLNVAADKWGFGTTLWEICYDGEVPLKDKRLTEKERFYETECQLATPDCKELAQLMTHCMNYDPKKRPFFRAIVRDIDKLEEKNPSIRPQP----------------TPEVDPTVFEKRFLKRIRDLGEGHFGKVELCRYDPRGDKTGELVAVKSLKPENrEEQGNNLSTEIDILKALYHNNIVKYKGICQEEGGQAIKLIMEYLPLGSLKEYLPRYKSKTNLNTLLSYAVQICEGMDYLGSRNYIHRDLAARNVLVENERTVKIGDFGLTKSIKENEGYYTVKEDHVSPVFWYAPECLTHCKFYRASDVWSFGVTMYELITYCDSSKSPMMLFMGMIG-KTYGQMTVVRLVNVLKEGRRLPRPEGCPEPVYELMRRCWEQTPERRITFRRLIEELTNMQRQL--
>UniRef100_A0A151N0Y0	529	0.481	2.033E-160	0	626	633	551	1168	1184
PPKPGEISDLIITRKVKAGAKPM-------LNLTQLRFHQIRKDEITQRAHLGQGTRTNIYEGLLHVCGGVGandeaepfppepnnNGQELRVVLKVLDPSHRDIALAFFETASLMSQVSHVHLAFVHGVCVRGSENIMVEEFVEHGPLDVLLRKEKGRVTVSWKITVAKQLASALSYLEDKNLVHGNVCAKNILLARRG-LEDGAMPFVKLSDPGISFSVLSREERVDRIPWIAPECVQDVSSLSPAADKWSFGTTLLEICFDADVPLKERTPPEKERFYEKRHHLPEPSCRELATLISQCLNYAPGERPSFRTILRDLTQL-------------QPHNLLDISSVNPEFLVSDPTVFQKRYLKKIRELGEGHFGKVSLYCYDPTNDGTGEMVAVKSLKSGcSQQLLASWKREIEILKTLYHENIVKYKGCCSEQGDKIVQLIMEYVPLGSLRDYLPKHNVGL--ARILLFAQQICEGMAYLHSLHYIHRDLAARNVLVENENVVKIGDFGLAKAVPEGHEYYRVREDGDSPVFWYAVECLKECKFYYASDVWSFGVTLYELLTRCDPSQSPPAKFLEMIGA-TQGQMTVLRLIELLDRGKRLPSPKDCPCEIYRLMKNCWEAEASFRPAFQNLVPVLRAF------
>UniRef100_A0A8C5GQF9	528	0.485	3.799E-160	0	630	633	544	1156	1163
PPQPREVSNLLVVTKD------RAPAAQTPLQESQLSFHRILKEDIEQEEHLGPGTKTNIYSGTLRikseedEDLGYSSFQEVKVVLKVLGSGHRDISLAFFETASMMRQVSHKHIVLLYGVCVRHQENIMVEEFVQLGPLDVFMKRQQSPLSTPWKFQVAKQLASALSYLEDKKLVHGFVCAKNILLARDGIDADEGGPFIKLSDPGIPITVLTREECVHRIPWVAPECVKNVSALSVAADKWGFGTTLWEICYDGEVPLKDKKLTEKERFYETECQLATPDCRELAELMTHCMNYDPKKRPFFRAIVRDIDMLEEKNPSIKPKP----------------TTEVDPTVFEKRFLKTIMELGKGHFGRVDLCRYDPRGDRTGELVAVKSLKPETcEEKSNNLSREIDILKALYHENIVKYKGICQEEGGQAIKLIMEFLPLGSLTEYLPKNKNKTSLSTLLSYSIQICEGMDYLGSRNYIHRDLAARNVLLENDHVVKIGDFGLTKSIKDNEGYYIVRDDDVSPVFWYAPECLTHCKFYLASDVWSFGVTMYEILTYCE--KNPVSCFKEMIG-KTQGQMVVLRLVQLLKDGKRLPRPEGCPEPVYELMRCCWEHAPERRITFKKLIKDLSAMQDLL--
>UniRef100_UPI001CF64905	528	0.484	3.799E-160	0	630	633	554	1168	1175
PPQPREVSNLLVVTKD------RAPVPQTSMQESQLSFHRILKEEIEQEEHLGRGTRTNIYSGTLRvkseeeEDAGYSSFQEVKVVLKVLGSGHRDISLAFFETASMMRQVSHKHIVLLYGVCVRQQENIMVEEFVQLGPLDLFMRRQQSPLSTPWKFQVAKQLASALSYLEDKKLVHGFVCAKNILLARDGLGTDEGGPFIKLSDPGIPITVLTREECVHRIPWIAPECVKSVSSLSIAADKWGFGTTLWEICYDGEVPLKEKKLTEKERFYETECQLATPDCRELAELMTHCMNYDPKKRPFFRAIVRDIDMLEEKNPSIKPQP----------------TPEVDPTVFEKRFLKKIRDLGEGHFGKVELCRYDPRGDKTGELVAVKSLKPENrEEQSNNLSTEIDILKALYHENIVKYKGICQEEGGQAIKLIMEYLPLGSLKEYLPRNKSKISLSTLLSYSIQICQGMEYLGSRNYIHRDLAARNVLVENERTVKIGDFGLTKSIKDNEGYYTVKDDHDSPVFWYAPECLTLCKFYLASDVWSFGVTMYELITYCESSKSPMTLFLGMIGR-THGQMTVIRLVKVLADGKRLPRPDGCPEPVYELMRKCWEHNNERRITFKRLIEDLTNLQRQL--
>UniRef100_A0A8J7P5L8	528	0.491	3.799E-160	1	626	633	554	1175	1194
-PRPGELSNLIIVRK-----PPDSSVRPisGSLNLSQLSFHQIRDKEITQEHHLGRGTRTNIYSGKLHVRGGVGGEGEaeayewnnnsssssadIRVVLKILDQSHRDISLAFFETASLMSQVSHIHLVFVHGVCVKGSENIMVEEFVEFGPLDVFLRKEKRKVTPQWKFTVAKQLASALSYLENKRLVHGNVCAKNILVARKG-LEGGSSPFVKLSDPGISFTALSRAELVERIPWIAPECVQNVSRLGIAADKWSFGTTLLEICYNGDLPMNESTLNEKERFYETRSHLPEPSSKELASFISKCLNYDPAERPSFRAILREITELQQKNPDISSKCDVLP--------------DADPTVFLKRYLKKIRDLGEGHFGKVTLYVYDPSNDGTGEYVAVKSLKqDCSSQLQASWIREITILKSLYHRNIVKYKGCCSELGGQVVQLIMEYLPLGSLRDYLPKH--RVGIVQILLFAQQICEGMDYLHSKRYIHRDLAARNVLVENETVVKIGDFGLSKYIPEGDVYYRVKEDGDSPVFWYAIECLKESKFSFASDVWSFGVSLYELLTFCDNRQSPPTKFFEMIGA-VQGQMTVMKLIELLERRRRLPCPKDCPHEVYAVIEKCWENEPSRRPSFRDLIASIEEI------
>UniRef100_A0A8C3UKJ7	528	0.560	3.799E-160	0	598	633	477	1057	1437
PPRAKDKSNLLIVRS-GVPHPPGSPPAPRRRSLHQMMFHKIDPQSLTRGESLGQGSFTQIYKGVKREQDEQDGARHTPVVLKVMDSSHQNCLESFLEAASTMSQLSHKHLVLLHGVSL-GKDTVMVQELVRHGPLDLYLRKNRGAVSTGWKLTVAKQLAYALNYLEDKKIPHGNVSAKKVLLAREGDA-GGSPPFIKLNDPGVSVTVLAPDMLLERIPWVAPECVHDPGSLGLPADKWGFGATLWEIFSGGSVALSLAEPRRKLEFYQSRQHLPAPKWPELAALVAQCMEYEPQRRPCFRALIRDLNSLITSVPECAGNVPGSGRNVPGMGPGSSSHPKPPSPP-------------QGNFGSVELCRYDPLGDSTGELVAVKRLQQDSAKELREFEREIQILHSLQHEFIVRYRGVCYSRGVRGLRLVMEFLPNGCLRDFLQRNQPRLQHSSLLLYAWQICKGMEYLGARRCVHRDLASRNILVESESHVKIGDFGLAKLLPHDKEYYVVREPGQSPVFWYAPESLSDNVFSCASDTWSFGVLLYELFTYGSKSRSP-SEFLRMLGSGKPPH-IVCQLLELLRDSRRLPAPPGCPSEV----------------------------------
>UniRef100_A0A8C8VLZ5	527	0.476	7.099E-160	0	632	633	549	1172	1182
PPKPGEISDLIIARK-------AKDSTRQILSLTQLSFHQIRKTEITQRAHLGQGTRTNIYDGVLHVCGGTSgpdeaeyfsteqnnNSREMHVVLKVLDPSHRDIALAFFETASLMSQVSHLHLAFVHGVCVRGSENIMVEEFVEHGPLDVLLRKEKGRVAVGWKITVAKQLASALSYLEDKNLVHGNVCAKNILLARKG-LEDGSLPFVKLSDPGVSFTVLSREERVDRIPWIAPECVQDVGSLSTAADKWSFGTTLLEICFDADAPLKERTPSEKERFYEKKHRLPEPSCKELAALISQCLKYAPSERPSFRTILRDLTQL-------------QPHNLIDVTSVSPDFSVSDPTVFQKRYLKKIRELGEGHFGKVSLCCYDPTNDGTGEMVAVKSLKSGcSQQLLTSWKREIEILKTLYHENIVKYKGCCSEQGEKIVQLIMEYVPLGSLRDYLPKHNVGL--AHILLFAQQICEGMAYLHSLHYIHRDLAARNVLLENENVVKIGDFGLAKAIPEGHEYYRVCEDGDSPVFWYAVECLKECKFYYASDVWSFGVTLYELLTRCDSSQSPPMKFLEMIGA-TQGQMTVLRLIELLDRGRRLPSPKDCPCEIYRLMKTCWEAEASFRPAFKNLVPVLKTFHEKYKG
>UniRef100_UPI0003F0F2B9	527	0.450	7.099E-160	1	632	633	556	1180	1190
-PRPGELSNLIILR--------GPRAGSRPLKLSQLSFHRIRREDITQLSHLGQGTRTNVYEGFLRVGGegpeedkeddgdppepSGGRGQELRVVLKVLDPSHHNIALAFYETASLMSQVSHVHLAFVHGVCVHGSENMLVTEFVEHGPLDTWLRRERGRVPVTWKVAVAQQLASALSYLEDKNLVHGNVCGRNILLARPGLAE-GTSPFIKLSDPGVGLGALSREEWVERIPWTAPECLSGGaSSLSTAADKWGFGATLLEICFDGEAPLQGRSPSEKERFYQKQHQLPEPSCLELATLTGQCLTYEPAQRPSFRTILRDLTQL-------------QPQNLQDLLAVNQDLPASDPTVFHKRYLKKIRDLGEGHFGKVSLYCYDPTNDGTGEMVAVKALKaGCGPQLRSGWRREIDILRTLYHEHIVKYKGCCEDPGEKSVQLVMEYVPLGSLRDYLPRHNVGL--AQLLLFAQQICEGMAYLHSQHYIHRDLAARNVLLDNDRLVKIGDFGLAKAVPEGHEYYRVREDGDSPVFWYAPECLKECKFYYASDVWSFGVTLYEMLTRCDSSQSPPTKFMELLG-FTQGQMTVLRLPELLDRGERLPRPEACPCEIYNLMRNCWEAEASFRPTFQNLIPILKTAHEKYRG
>UniRef100_UPI001AAD6D53	527	0.557	9.703E-160	0	627	633	476	1097	1107
PPRPKEKSNLLILR--DSCPQRTMSPAKQRRNIPPLTFHKIHLKDITFLESQGKGSFTKIFHGIRRD-SDGEEEREVDVLLKVLDASHQHYQESFLEAASIMNQLSHKHQVLLHGVCV-GKQIVMVQEFIVLGALDLYLKRqqQKGPIPVSWKLEVVKQLAYALCYMEDKQLVHGNISAKKILLTREGDK--DTPPFIKLSDRGISIKILDQGMLLERIPWLAPECVSDPKTLALESDCWSFGVTLWEIFNDGTVPLNAEEPEKKLQFYKEQTQLPAPHWIELASLEQQCMSYNLALRPSFRSVIRELNNLIASDYELLV-DSKGQQSKEGSRVCDHAWEYQDPSVYEERHLKYISVLGKGNFGSVELCRYDPLGDNTGELVAVKKLQQSTAEHVRDFNRESLILRALHSDYIVKYKGICYSAGRRSFQLIMEYLPNGSLQEYLPKHRDMLEFHHLLLYASQICKGMLYLGLQRYLHRDLASRNILVESVNHVKIGDFGLTKILPQDKEYYVVRERGQSPIFWHAPESLADNVYSRESDVWSFGVLLYELFTYCERSCSPSAEYRRMMG-PHNSQQTVCALVEMLRAGKRLPSPPNCPAQVDKMMLSCWSFVPSERPSFSVLEHKCEQLR-----
>UniRef100_A0A852KZT2	527	0.501	9.703E-160	1	630	633	538	1151	1152
-PKPREISNLLVATKKAQEWQPVY-------HLGQLSFHQIRKEEITQGEHLGRGTRTQIYSGILnyrdDENEGYQNEKEIKVLLKILDPSHRDicLASAFFETASMMSQVSHKHIVLLHGVCVRNIENIMVEDFVEFGPLDLFMRRKSEFLTTPWKFKVAKQLASALSYLEDKDLVHGNVCTKNILLAREGI-DTEYGPFIKLSDPGIPITVLSRQECVARIPWIAPECVEDSKNLSIAADKWSFGTTLWEICYNGEIPLKDKTLAEKERFYEGHFVLATPSCKELADLMKQCMNYDPHQRPFFRAIMRDINKLEEQNPDIVSE--------------RKPVTEVDPTLFEKRFLKRIRDLGEGHFGKVELCRYDPEGDNTGEQVAVKSLKPeSGGNHIADLKKEIEILRNLYHENIVKYKGICTEDGGSGIKLIMEFLPSGSLKEYLPRNMNKINLKQLLRYAVQICKGMDYLGSCQYVHRDLAARNVLVESENRVKIGDFGLTKAIETDKEYYTVKDDLDSPVFWYAPECLLQSKFYIASDVWSFGVTLYELLTYCDSEASPMAEFLKMIG-PTQGQMTVARLVRVLQEEKRLPRPPGCPEEVDQLMRKCWIFKHDERTSFHSLIQGFEMIMSKM--
>UniRef100_UPI00223CF9EE	527	0.477	9.703E-160	0	630	633	553	1165	1170
PPQPREISNLLVVTND------RAPVPQTPMQESQVIIHRIHKEEIEQEEHLGLGTRTNIYSGTLKVKNDddagYGSFQEYKVVLKVLGSGHRDISLAFFETASMMRQVSHKHIVLLYGVCVRHLENIIVEEFVELGPLDLFMRRQQNPLSTAWKFQVAKQLASALSYLEDKKLVHGFVCAKNILLARCGLDADQGGPFIKLSDPGIPITVLTREECVHRIPWIAPECVKNASSLSVAADKWGFGTTLWEICYDGEEPLKEKKLTEKERFYETECQLATPDYRELAELMIHCMNYDPKKRPFFRAIVRDIDKLEEKNPSIKPQP----------------APEVDPTVFEKRFLRNIRDLGQGHFGRVELCRYDPRGDGTGELVAVKSLKPENGQEKgNNLSSEINILKALYHENIVKYKGICLEEGGRATKLIMEFLPLGSLKDYLPDNKSKISLSTLLSYATQICRGMDYLGSQNYIHRDLAARNVLVENERTVKIGDFGLTKSIKDNEVYYTVKDDNDSPIYWYAPECLTHCKFYLASDVWSFGVTMYELITYCDPTKAPMQLFSKMIGSS-HGQMIIVHLLHVLEEGKRLPQPEGCLEPVYELMRKCWEHAPERRITFKQLIDELSNIRQQL--
>UniRef100_A0A672J848	527	0.473	9.703E-160	0	630	633	559	1173	1180
PPQPREISNLLVVTKD------RAPAPQTPMQESQLSFHRILKEEIEQEEHLGPGTKTNIYSGTLRvkneeeEDVGYSSFQEVKVVLKVLGSGHRDISLAFFETASMMRQVSHKHIVLLYGVCVRHQENIMVEEFVQLGPLDLFMRRQQNPLSTAWKFQVAKQLASALSYLEDKKLVHGFVCAKNILLARDGLGADEGGPFIKLSDPGIPITVLTREECVHRIPWIAPECVNNVSSLGVAADKWGFGTTLWEICYDGEVPLKNKKLTEKERFYETECQLATPDCRELAELMTHCMNYDPKKRPFFRAIVRDIDKLEEQSPFI----------------PPKPTAEVDPTVFEKRFLRMIRVLGEGHFGKVELCRYDPRGDRTGELVAVKSLKPDkGDEQSNNLSREIDVLKALYHENIVKYKGICQEEGGQAIKLIMEYLPLGSLKEYLPRNKSRTSLSTLLSYSAQICEGMDYLGSRNYIHRDLAARNVLVENERTVKIGDFGLTKSIKDNEGYYTVKDDHDSPVFWYAPECLTLCKFYLASDVWSFGVTMYEIIAYCDSTKSPMMRFSEMIGR-TQGQMTIIRLVKVLQEGKRLPRLEGCPEPVYELMRKCWEQAPERRITFKRLIEDLTTMQQQL--
>UniRef100_UPI0021CC3139	527	0.475	9.703E-160	0	626	633	557	1174	1190
PPKPGEISDLIITR-------RVKDSTRQILNLTQLSFHQIRKNEITQRAHLGQGTRTNIYEGVLHVCGAAGgddeaeyfsteqnnNSREMHVVLKVLDPSHRDIALAFFETASLMSQVSHIHLAFVHGVCVRGSENIMVEEYIEHGPLDVLLRKEKGRVTVGWKITVAKQLASALSYLEDKNLVHGNVCAKNILLARKG-LENGLLPFVKLSDPGVSFTVLSREERVDRIPWIAPECVQDVGSLSTAADKWSFGTTLLEICFDADVPLKERTPSEKERFYEKKHRLPEPSCKELAALISQCLTYAPSERPSFRTILRDLTQL-------------QPHNLVDVTSVSPEFPVSDPTVFQKRYLKKIRELGEGHFGKVSLYCYDPTNDGTGEMVAVKSLKSGcSQQLLTSWKREIEILKTLYHENIVKYKGCCSEQGEKIVQLIMEYVPLGSLRDYLPKHN--VSLAHILLFAQQICEGMAYLHSLHYIHRDLAARNVLLENENVVKIGDFGLAKAIPEGHEYYRVCEDGDSPVFWYAMECLKECKFYYASDVWSFGVTLYELLTHCDSSQSPPVKFIEMIGA-TQGQMTVLRLIELLDRGKRLPSPKDCPCEIYCLMKNCWESEASFRPAFKNLVPILKNF------
>UniRef100_A0A8V0X5W9	527	0.458	9.703E-160	0	627	633	575	1197	1212
PPKPGEISDLLITT------QKVKDNAKRILNLTQLSFHQIRKDEITQRAHLGQGTRTNIYDGVLnvrgaagpdadeaeyfsTEQNNNSDGREMRVVLKVLDPTHRDIALAFFETASLMSQVSHVHLAFVHGVCVRGSENIMVEEFVEHGPLDVLLRKEKGRVPVGWKITVAKQLASALSYLEDKSLVHGNVCAKNVLLARTG-LCDGTLPFIKLSDPGVSFTALSREERVDRIPWIAPECIQDVGNLHPAADKWSFGTTLLEICFDADVPLKERTPAEKERFYEKKHRLPEPSCQDLAALIQQCLSYTPAERPSFRTILRDLTQL-------------QPHSLVDVSSVNPDLPVSDPTVFQKRYLKKIRELGEGHFGKVGLYCYDPTNDGTGEMVAVKSLKaGCSPQLLASWKKEIAILKTLYHENIVKYKGCCSEQGEQMVQLIMEYVPLGSLRDFLPRHHVGLP--RILLFAQQICEGMAYLHSLHYIHRDLAARNVLLESDRRVKIGDFGLAKALPHGCDYYRVRDDGDSPVFWFAMECLKECKFSFASDVWSFGVTLYELLTHCHPALSPPAKFLEMIGA-TQGQMTVLRLMEVLESGRRLPCPNGCPCELYRLLQTCWDAAPAFRPTFPHLIPLLRSFR-----
>UniRef100_A0A5A9P0E1	526	0.537	1.813E-159	1	627	633	310	931	941
-PRPKELTNMIILRNSSMAEMPNSPMLQRH-KPSHVQFHMIKHEDLIWRESLGQGSFTHIFRGTKTDQRD-GTTHSTEVLLKVLDAGHKNCWESFFEAASLMSQISHKHLLLVYGISVHKSKNIMVQEFVKHGALDLYLRRN-TSVSVSWKLDVVKQLACALNFLEDKNIAHGNICAKNLLLARDGDPSSNSSPFIKLSDPGISMAMLGKDVALDRIPWVAPEVLETLEVV-LECDKWSFGTTLWEIFNGGEAPLQGLDLTQKQQFYAQFSHLPALEWAELAELISQCMQYQLELRPSCRSIIRQLNSLITSDYEILHATGTIP-KTDGLGRKHNMFRKQQQDVFEERHLCFISALGKGNFGSVELCRYDPWGDNTGELVAVKELQSNKKSNMADFQKEIQTVSSMHCDYIVKYKGICYSAGRLSKRLVMEYLPYGSLISYMEKYRQNVCVRRLLLFASQICKGMEYLQSMRYVHRDLAARNILVASDTLVKIADFGLTKIIPVDKEYYRVTQPGESPIFWYAPESISELKFSQKSDVWSFGIVLHELFSHCDISQNPKRLCMQKIGSYVQSPSMAIHLFNLLKDNWRLPALSQCPPKVHNIMMRCWEFNGEDRPSFSSLQDLIENIL-----
>UniRef100_A0A0S7JDR1	526	0.471	2.478E-159	0	629	633	204	818	825
PPQPREISNLLVVTKERASiCQPTKHERELC------IFHRIPKEDIEQEEHLGVGTKTNIYLGTLRvkneedEDVGYTSFQEVKVVLKVLGSGHRDISLAFFETANMMRQVSHKHIVLLYGVCVRHQENIMVEEYVQLGPLDVFIRRQQSPLSTRWKFQVAKQLASALSYLEDKKLVHGFVCAKNILLARDGLDEEEGEPFIKLSDPGIPITVLSREECVHRIPWIAPECVKNPSELSVAADKWGFGTTLWEICYDGEVPLKEKKLTEKERFYEAEFQLAIPDYKELAELMTRCMNYDPKKRPFFRAIVRDLEELEEKSPFIK----------------PCPIQPVDPTVFETRFLRKIRELGEGHFGKVELCRYDPRGDRTGEMVAVKSLKPENgEEQSNNLLKEIEILKALYHENIVKYKGISQEEGGKTIKLIMEYLPLGSLKEYLPRYKNQTSLGTLLSYCIQICRGMDYLGSRNYIHRDLAARNVLVEKEGMVKIGDFGLTKSLKENNGYYTVKDENDSPVFWYAPECLTQCKFYLASDVWSFGVTMYEIITYCDSSKSPMACFLDMIGR-AQGQMTIVRLVNVLQDGRRLACPEACPSRVYELMRKCWEHAPERRITFKRLIEELSILQQH---
>UniRef100_UPI001CF4937B	526	0.486	2.478E-159	0	630	633	526	1139	1140
PPKPREISNLLIATKKAMDWQPVY-------HISQLSFHRILKDQILQMEHLGRGTRTQIYAGKLnyrddNDSEPSGSEKDIKVILKVLDASHRDISLAFFETASLMRQVSHKHIVLLHGVCVRDVENIMVEEFVDFGPLDLFMHRKSELLTTPWKFQVAKQLASALSYLEDKDFVHGNVCTKNILLAREGIDNE-CGPFIKLSDPGIPITVLTRQERVERIPWIAPECVDDSRILSVAADKWSFGTTLWEICFNGEVPLKDKTLAEKERFYEGGFMLTKPSCVELANLIINCMNYDANRRPFFRAIMREINKLEEQNPDIVSE--------------TSHFTQVDPSLFEKRFLKRVRDLGEGHFGKVELCRYDPEGDNTGELVAVKSLKPGTgGTHISDLNKEIQILRNLYHDNIVKYKGICAEDGGSGIKLIMEYLPSGSLKEYLPRNINKINLKQQLQYAIQIAKGMAYLGSCQYVHRDLAARNVLVENEHRVKIGDFGLTKAIETDKEYYTVKDDLDSPVFWYAPECLLHCKFYIASDVWSFGVTLYEILTYCNSEYSPMTMFLKMIG-PTQGQMTVTRLVRVLEEGKRLPPPKNCPDEVYQLMKKCWEQNPSNRDSFQTLIQGFTDLINKM--
>UniRef100_UPI00148FAC39	526	0.469	2.478E-159	0	630	633	539	1161	1168
PPQPREVSNLLVVTKE------RAPVPQTPVQESQLSFHRILKEEIEQEDHLGLGTKTNIYSGKLKVKSEeeevdigYSSFQEVQVVLKVLGSGHRDISLAFFETASMMRQVSHKHIVLLYGVCVRHQENIMVEEYVQYGPLDVFMRRQQSPLSTPWKFQVAKQLASALSYLEDKKLVHGFVCSKNILLARDGLDTDEGGPFIKLSDPGIPITVLTREECVHRIPWIAPECVKSVSSLSIAADKWGFGTTLWEICYDGEVPLKEKKLTEKERFYETECQLATPDCSELAKLMTNCMNYDPKKRPFFRAIVRDINKLEETNPLIKPKPTL----------------EVDPTVFEKRFLRRIRDLGEGHFGKVELCRYDPRGDKTGELVAVKSLKPESREEQstnrkeqsTNLSREINILKGLYHENIVKYKGICQEEGGQAIKLIMEYVPLGSLKEYLPRNKSKTNLSTLLSYSIQICKGMDYLGSQKFIHRDLAARNVLVENERTVKIGDFGLTKSIKENEGYYTVKDENDSPVFWYAPECLTHCKFYLASDVWSFGVTMYELITYCDSSKSPMSLFIGMIG-KTQGQMTVIRLVKLLSDGRRLPRPEGCPEQVYELMRRCWEQMPEQRITFERLIKDLSTMQQKL--
>UniRef100_A0A6P5L4P9	526	0.461	2.478E-159	1	626	633	564	1181	1197
-PRAGEISNLIITR-------QRPKEGPKPLNLSQLSFHQIRKEEITQLAHLGQGTRTNIYEGLLRVGGGMGaedeeeenipsepnnNHRELRVVLKVLDPSHRDIALAFFETASLMSQVSHIHLAFVHGVCVRGSENIMVAEHVEHGPLDVCLRREKGHVPVAWKITVAQQLASALSYLEDKNLVHGNVCGKNILLARRG---LGDGtqPFIKLSDPGVSVTALSREERAERIPWIAPECVPSGTGLSTAADKWSFGTTLLEICFDGEAPLQGRTPSEKERFYEKKHRLPEPSCKELATLISQCLTHEANQRPSFRTILRDLTQL-------------QPQNLADITTVSPEFPASDPTVFQKRYLKKIRDLGEGHFGKVSLYCYDPTNDGTGEMVAVKSLKaGCSSQLLSSWQREIEILRTLYHEHIVKYKGCCSDQGEKMVQLIMEYVPLGSLRDYLPKH--SLGLAQILLFAQQICEGMAYLHSQHYIHRDLAARNVLLENDNTVKIGDFGLAKAVPEGHDYYCVQEDGDSPVFWYAMECLKECKFYYASDVWSFGVTLYELLTRCDCNQTPPLKFIEMIG-VTQGQMTVLRLIDLLERGQRLPCPKDCPSEIYLLMKNCWEYEASFRPTFQNLVPLLRTF------
>UniRef100_A0A3Q3JYX7	526	0.478	3.387E-159	0	630	633	557	1170	1177
PPQPREISNLLVVTKDR-------PPQQIAKHESQLSFHRILKEEIEQEEHLGLGTRTNIYSGTLKvkseedEDAGYTSFQEVKVVLKVLGSGQRDISLAFFETASMMRQVSHKHIVLLYGVCVRHLENIMVEEFVQLGPLDLFMRRQQSPLSTPWKFQVAKQLASALSYLEDKRLVHGFVCAKNILLARDGLDTDEGGPFIKLSDPGIPITVLTREECVHRIPWIAPECVKNLSALSVAADKWGFGTTLWEICYDGEEPLKEKKLTEKERFYETECQLATPDCRELAELMTHCMNYDPKKRPFFRAIVRDIDMLEEKNPSIKPQP----------------TPEVDPTMFEKRFLKKIRDLGEGHFGKVELCRYDPRGDRTGELVAVKSLKPeNTEEQSSNLSSEIDILKALYHENIVKYKGICQEEGGQAIKLIMEYLPLGSLKEYLPRNKCKTNLSTLLSYSIQICKGMDYLGSRNYIHRDLAARNVLVENERTVKIGDFGLTKSIKDNEGYYTVKDDHDSPVFWYAPECLTQCKFYLASDVWSFGVTMYELITYCDSSKSPMTLFLGMIGR-THGQMTIIRLVKVLQEGRRLPRPEGCPEPVYELMRRCWEHSPERRITFKTLIEELSHMEQQL--
>UniRef100_H0X425	526	0.444	3.387E-159	1	632	633	550	1174	1184
-PQPGEISNLIVMR--------GPQAISRSLNLSQLSFHRVGQDEITQLSHLGQGTRTNVYEGLLRvEGGDPEEGKvdgrdppmpcrncgqELRVVLKVLDPSHHDIALAFYETASLMSQVSHVHLAFVHGVCVRGSENIMVTEYVEHGPIDVWLRRERGRVPVAWKVVVAQQLASALSYLEDKNLIHGNVCGRNILLAR-LGLVEGTSPFIKLSDPGVGLSALSREERVERIPWMAPECLpGRTSSLSTATDKWGFGATLLEICFDGEAPLQGRGPSEKERFYQKQHRLPEPSCPELATLTSQCLTYDPAQRPSFRTILRDLTRL-------------QPQNLTDILTVNPDFPASDPTVFHKRYLKKIRDLGEGHFGKVSLYCYDPTNDGTGEMVAVKALKaDCSPQLRSGWRREIDILRTLYHEHIVKYKGCCEDQGEKSVQLVMEYVPLGSLRDYLPRHSVGL--AQLLLFAQQICEGMAYLHAQHYIHRDLAARNVLLDNDRLVKIGDFGLAKAIPEGHEYYCVREDGDSPVFWYAPECLKECKFYYASDVWSFGVTLYELLTHCDSSQSPPSKFIELIG-HTQGQMMVLRLTELLERGDRLPRPDKCPPEVYLLMKNCWETEASFRPTFQNLIPILKTVQDKYRG
>UniRef100_A0A2U3YSI1	525	0.440	4.630E-159	1	632	633	133	757	767
-PRPGEISNLIIMRG------PRASTG--PPNLSQLSFHRICQDDITQLSHLGQGTRTNVYEGILRVGGRGPKEGtadgedpptpggdcgqELRVVLKVLDPSHHDIALAFYETASLMSQVSHVHLAFVHGICVHGSENIMVTEYVEHGPLDVWLRREKGHVPVAWKVAVAQQLASALSYLEDKSLVHGNVCGRNILLAR-LGLAEGTSPFIKLSDPGVGLGALSREERVERIPWTAPECLSGGANsLTTAADKWGFGATLLEICFDGEAPLQGRGPSEKEYFYQKQLRLPQPSCPELATLTSQCLTYEPAQRPSFRTILRDLTQL-------------QPQNLADVLAVNPDSPTSDPTIFHKRYLKKIRDLGEGHFGKVCLYCYDPTNDGTGEMVAVKALKaDCGPQLRTGWRREIDILRTLYHKHIVKYKGCCEDPGEKSVQLVMEYVPLGSLRDYLPRHSVGL--AQLLLFAQQICEGMAYLHAQHYVHRDLAARNVLLDNDRLVKIGDFGLAKAVPEGHDYYRVREDGDSPVFWYAPECLKECKFYYASDVWSFGVTMYELLTYCDSSQSPPSKFIELIG-LTQGQMTVLRLTELLERGERLPRPERCPCEIYLLMKNCWEADASFRPTFQNLIPILKTVQEKYQG
>UniRef100_UPI0011B4628D	525	0.498	4.630E-159	0	626	633	494	1115	1123
PPRAKEFTNLIIVRDSRAVQTQGS-AKPEPNKFANIQFQMIKYEQLQWDECLGQGSFTRVFKGTKVDI-REGEEHRTQVLLKVLDANHKDYWEAFFEASSMMSQISHKHLLLVYGVSVHGAKNIMVQELVKYGALDLYL-KRKGSVSVSCKLDIAKQLALALNFLDEKNIVHGNICAKNVLLAREGDPSQETSPFIKLSDPGIKVSLLDRNVILDRIPWVGPELLQDPPILSLDSDKWSFGATLWEIFNNGETPLKDWDLEMKRRFYGTYQQLEPSQWTELADMITQCMDYQPASRPSCRVVIRQLNNLITSDYEVL-HASEAPERALGCSARGTPLQEQTPV-FEERYLRYISLLGKGNFGSVELCRYDPLGDNTGELLAVKKLQPSKRSFLADFTKEIKTLSVLRCDYIVRYRGVSYSTGRLSMSLVMEYMPHGSLSGYLEKN-ASVGLGRMLLFASQICKGMEYLQSKRYVHRDLAARNILVASDSLVKIADFGLTKIIPDDKEYYRVTQPGESPIFWHAPESItESSKFSHKSDVWSLGVLLHELFSDCNRHQSPKRLYMQRISSNTQGPAIPMQLLFVLKDNWRLPAPAHCPARVYALIRQCWAYSPEDRPSFSSLSDQIHSI------
>UniRef100_A0A3Q3LI18	525	0.479	4.630E-159	0	629	633	544	1158	1166
PPQPREVSNLLVVTKE------RAPVPQTPVQESQLSFHRILKEEIEQEEHLGLGTRTNIYSGTLRvkseeeeDDVGYSSFQEVKVVLKVLGSGHRDISLAFFETASMMRQVSYKHIVLLYGVCVRHQENIMVEEFVQLGPLDLFMRRQTSPLSTPWKFQVAKQLASALSYLEDKKLVHGFVCSKNILLARDGLGTDEGGPFIKLSDPGIPITVLTREECVHRIPWIAPECVRNVSSLSVAADKWGFGTTLWEICYDGEVPLKDKKLTEKERFYDRECQLATPDCKELAELMTHCMNYDPKKRPFFRAIVRDIDMLEEKNPSIIPKP----------------TPEVDPTVFEKRFLRKVRDLGEGHFGKVELCRYDPREDKTGELVAVKSLKPENrEEQSTNLSREIDILKGLYHDNIVKYKGICLEEGGQAIKLIMQYVPLGSLKDYLPRNRNKTSLNTLLSYSIQICEGMEYLGSQNYIHRDLAARNVLVENESTVKIGDFGLTKSIKENEGYYTVKDENESPVFWYAPECLSLCKFYLASDVWSFGVTMYELITYCDSSISPMTLFLRMIG-QTQGQMTVLRLVNLLADGRRLPRPDGCSEPVYKLMRKCWEQTPEQRITFGCLIKELKNLLQN---
>UniRef100_A0A8V5GYN1	525	0.473	4.630E-159	0	628	633	540	1157	1171
PPKAGEISDLLIARKAKASTKQL-------LNLSQLSFHQIRKTEITQRAHLGQGTRTNIYDGVLSIHGSsedeaeyfsteqNNNSREMHVVLKVLDPSHRDISLAFFETASLMSQVAHVHLAFVHGVCVRGSENIMVEEFVEHGPLDVLLRKEKGRISVAWKITVAKQLASALSYLEDKNLVHGNVCAKNILLARKG-LEEGAVPFVKLSDPGLSFTVLSREERVERIPWIAPECVWDVGNLSPAADKWSFGTTLLEICFDADVPLKERAPSEKERFYEKRHRLPEPSCRELASLICQCLNYSPGERPSFRTILRDLTQL-------------QPHALVDVTAVNPDFPVSDPTVFQKRYLKKIRDLGEGHFGKVGLYCYDPTNDGTGEMVAVKSLKaGCSRELLSSWKREIQILKTLYHENIVKYKGCCSEQGEKLVQLIMEYVPLGSLRDYLPKH--HLSLGHILLFAQQICEGMAYLHSLHYIHRDLAARNVLLENEHMVKIGDFGLAKAIPEGRDYYRVREDGDSPVFWYAVECLKECKFSYASDVWSFGVTLYELLTRCDPAQSPPVKLLDLIGA-TQGQMTVLRLIEVLERGRRLPSPRDCPAELYRLLRSCWEAEASFRPAFQNLVPVLRSFQE----
>UniRef100_A0A1A7WE33	525	0.495	4.630E-159	0	630	633	550	1164	1173
PPQPREVSNLLVVTKDR-------PLLQKPTLESQVVFHRILKEDIEQEEHLGRGTKTNIYSGTLRvkneeeEDAGYTSFQEVKVVLKVLGSGHRDISLAFFETASNMHKISHKHIVLLYGVCVRHQENIMVEEFVQLRTLDLFMKRQPTPLSTPWKFQVAKQLASALSYLEDKKLVHGYVCAKNILLARDGLDSDEGGPFIKLSDPGIPATVLSKEECVHRIPWIAPECIKNS-SLSVAADKWGFGTTLWEICFDGEVPLKDKKLIEKERFYEKECQLVTPDYEELAELMTKCMNYDPKKRPFFRAIVRDL--------------DMTEPGKMDVFFRSKHQTGVDPTIFEKRFLKWIRNLGEGHFGKVELCRYDPREDRTGELVAVKSLKPDNrEEQSNNLSKEIEILKALYHKNIVKYKGICQEEGGQAIKLIMEYLPQGSLKEYLPRHKSGTSLATLLSYCIQICQGMDYLGSKNYIHRDLAARNVLVENEQTVKIGDFGLTKSIKDNEGYYTVKDELDSPVFWYAPECLTHCKFYLASDVWSFGVTMYEIITYCDSSKSPMTVFISMIG-QTHGQMTVMRLVKMLQDGKRLPRPDSCPAAVYDLMMKCWEQQPENRITFSRLIDELSVLQQQL--
>UniRef100_UPI0013AF5E66	525	0.469	4.630E-159	0	629	633	555	1167	1175
PPQPREVSNLLVVTKERA-------PTPQTLMQTQLSFHRILKEEIEQEEHLGRGTRTNIYSGTLKvkseedDDAGYSSFQEVKVVLKVLGSGHRDISLAFFETASMMRQVSHKHIVLLYGVCVRHQENIMVEESVQLGPLDLFMRRQQSPLGTPWKFQVAKQLASALSYLEDKKLVHGFVCAKNILLARDGRGTDEGGPFIKLSDPGIPITVLTREECVDRIPWIAPECVKSTSSLSVAADKWGFGTTLWEICYDGEVPLKDKKLTERERFYETECQLATPDCKELAELMTHCMNYDPKKRPFFRAIVRDIDMLEEKNPSIKPQP----------------TPEVDPTMFEKRFLKKIRDLGEGHFGKVELCRYDPRGDKTGELVAVKSLKPENrEEQSNNLSSEINILKALYHENIVKYKGICQEDGGQAIKLIMEYLPLGSLKEYLPRNKSKTSLSTLLSYSIQICKGMDYLGSRNYIHRDLAARNVLVENERTVKIGDFGLTKSIKDNEGYYTVKDENDSPVFWYAPECLTHCKFYLASDVWSFGVTMYELITYCDSSKSPMTLFLGMIGR-TQGQMTIIRLVNVLSEGRRLPRPEGCPEHVYELMRRCWENTPERRITFKRLVEELTTMQQQ---
>UniRef100_A0A7K5IBE7	525	0.559	6.329E-159	3	598	633	0	624	625
---PQEKSNLLIVRS-GCPRAPYSPTAPR-RSLNQMMFHKIDPQSLTRGESLGQGSFTQIYKGIKRDQ-DEDGFYQTEVVLKVMDSSHRNCSESFLEAASIMSQLSHKHLVLLHGVslgkdsecpsppwgwypcaipaCATPSPTgIMVQEYIRHGPLDLYLKKNqgEGKVTTSWKLQVAKQLAYTLNYLEDKKITHGNVSAKKVLLTREGDAASGSPPFIKLNDPGVSVTILakeskcpgcwgvsgppsqagaewgcaPLPVLVERIPWVAPECLSNPKSLALPADKWSFGATLWEIFSGGNMPVSLLEPQKKLEFYQNSLQLPAPKWTELATLIAQCMDYQPRRRPCFRALIRDLNSLIT------------------FWGYEPLALSQDPTHFEERHLKYISLLGKGNFGSVELCRYDPLGDSTGELVAVKKLQQDSAKELQDFEREIQILHSLQHDFIVRYRGVCYSRGRRGLRLVMEYLPNGCLRDYLQKNQPRLDHRSLLLYAWQICKGMEYLGAQRCVHRDLASRNILVESETHVKIGDFGLAKLLPQDKDYYVVREPGQSPVFWYAPESLADNIFSRASDIWSFGVLLYELFTYSNKSKSPSEEFLRMMGTEKVAQ-IVCHLLELLKDNRRLPAPPGCPVEV----------------------------------
>UniRef100_UPI0011EA0952	525	0.470	6.329E-159	0	630	633	555	1169	1179
PPQPREISNLLVATKDRV------PAPQTHMPCNQVSFPRILKEDIEQEEHLGVGTKTNIYSGTLKVKGEeeedagYISFQEVKVVLKVLGSGHRDISMAFFETASKMQQVSHKHIVLLYGVCVHHQENIMVEEFVQLGPLDVFMRRQQTPLSTSWKFQVALQLASALSYLEDKRLVHGFVCAKNILLARDGLGTDEGGPFIKLSDPGIPITVLTREECVHRIPWIAPECVKNSSSLSVAADKWGFGTTLWEICYDGEVPLKEKKLTEKERFYETECQLATPDCTELAELMTDCMNYDPKKRPFFRAIVRDMDILIGKNPSIKPQP----------------TPEVDPTMFEKRFLRKIRELGEGHFGKVELCRYDPRGDRTGEMVAVKSLKPENrEEQSNNLSREIDILKDLYHENIVKYKGICQEEGGQAIKLIMEYLPLGSLKEYLPRNRSKIKLSTLLSYSVQICKGMDYLGSQNYIHRDLAARNVLVENETTVKIGDFGLTKSIKDNEGYYTVKDENDSPVFWYAPECLTLCKFYLASDVWSFGVTMYELLTYCDSTKSPMTCFLDMIGRS-HGQMTIIRLVKVLQEGKRLPCPDICPERVYELMRRCWEQAPERRITFKRLIEELTVVQQQL--
>UniRef100_A0A8C9T5Y9	524	0.477	8.651E-159	0	627	633	533	1145	1150
PPQAREISNLLVVTKN------RAPESQVPYQLSQLSFHRILKEEIIQGEHLGGGTRTNIYAGTLKvkneddDDSSYSTYSETKVVLKVLGSSHRDISMAFFETASMMRQVSHKHIVPLYGVCVRDLENIMVEQYVELGPLDLFMQSQRHFLTTPWKFQVAKQLASALSYLEDKRLVHGYVCTKNILLARDGI-EGDDGPFIKLSDPGIPITVLTRAECVNRIPWIAPECVRNPKELSVAADKWSFGTTLWEICYDGEIPLKDKKLTEKERFYTAKCTLATPDCQELADLMKQCMNYDPHKRPFFRAIVRDLNKLEEQNPSIASGM--------------VPVQEVDPTLFEKRFLKKIRDLGEGHFGKVELCMYDPRGDRTGELVAVKSLKPENkEEQNSNLWHEIDILKELYHKNIVKYKGICSEEGGRTIKLIMEYLPAGSLKEYLPRKKSQINLKRLLSYGIQICQGMDYLGSLNYIHRDLAARNVLVENENTVKIGDFGLTKSIKDNEGYYTVKDDLDSPVFWYAPECLVHCKFYRASDVWSFGVTMYELLTYCETEWSPMTVFLKIIG-PTHGQMTVTRLVKALEEGKRLPCPPECPDMVYAQLRRCWESSPEKRIDFKGLIHVLQQLL-----
>UniRef100_UPI00159C7640	524	0.478	8.651E-159	0	630	633	552	1166	1173
PPQPREISNLLVVTKD------RAPSTQTSTQESQFSFIRILKEEIEQEEHLGRGTKTSIYSGTLRvkseedEDAGYSSFQEFKVVLKELGSGHRDISFAFFETASMMRQVSHKHIVLLYGVCVRQLENIMVEEFVQHGPLDLFMRRQQIQLNTPWKFQVAKQLASALSYLEDKKLVHGFVCAKNILLARDGLDDDEGGPFIKLSDPGIPITVLTREECVHRIPWIAPECVKNSSALSIAADKWGFGTTLWEICYDGEVPLKEKKLTEKERFYETKYQLPTPDCSELADLMTRCMNYDPKKRPFFRAIVRDIDMLEKENPSIKPQP----------------VPDVDPTVFEKRFLKKIRELGEGHFGKVELCRYDPRGDKTGELVAVKSLKPENrDEQCNNLSSEINILKDLYHENIVKYKGICQEEGGQAIKLIMEYLPLGSLKEYLPRNKSKTSLSTLLSYSIQICEGMEYLGSQNYIHRDLAARNVLVENERTVKIGDFGLTKSIKDNEGYYTVKDDHDSPVFWYAPECLTQCKFYLASDVWSFGVTMYELITYCDSTKSPMTLFLGMIGRS-HGQMTIIRLVKVLQEGRRLPRPETCPEPVYELMRRCWEQSPDRRISFKCLITELSTMLKQL--
>UniRef100_A0A671VX46	524	0.477	8.651E-159	0	630	633	552	1167	1174
PPQPREISNLLVVTKE------RAPAPQTPIQDSQLSFIRILKEEIEQEEHLGRGTRTNIYAGTLRvkseeaeEDAGYSSFQEVKVVLKVLGSGHRDISLAFFETASMMRQVSHKHIVLLYGVCVRQQENIMVEECVQLGPLDLFMRRQKDPLSTPWKFQVAKQLAAALSYLEDKKLVHGFVCAKNILLARDGLGTDEGGPFIKLSDPGIPITVLTREECVHRIPWIAPECVKSVSSLSVAADKWGFGTTLWEICYDGEVPLKEKKLTEKERFYETECQLATPDCIELAQLMTHCMNYDPKKRPFFRAIVRDIDKLEEKNPSIRPKP----------------TPEVDPTVFEKRFLKKVRDLGEGHFGKVELCRYDPRGDKTGELVAVKSLKPENrEEQSTNLSREIDILKALYHENIVKYKGICQEEGGQAIKLIMEYVPLGSLKEYLPRRKKDTNLCTLLSYSIQICKGMDYLGSKNYIHRDLAARNVLVENEKTVKIGDFGLTKSIKENEGYYTVKDENDSPVFWYAPECLTYCKFYRASDVWSFGVTLHELISYCDPKKSPMNLFLDMIG-KTHGQMTVMRLIKVLAEEKRLPRPDDCPEPVYELMLRCWEQMPENRITFSQLIDELTKMMQQL--
>UniRef100_A0A3Q1EEQ9	524	0.478	8.651E-159	0	630	633	554	1168	1175
PPQPREISNLLVVTKD------RAPVPQTPMQDSQLSFHRILKEEIEQEEHLGLGTKTNIYKGTLRvkneedEDAGYSSFQEVKVVLKVLGSGHRDISLAFFETASMMRQVSHKHIVLLYGVCVRHLENIMVEEFVQPGPLDLFMRRQQSPLSTPWKFQVAKQLASALSYLEDKKLIHGFVCAKNVLLARDGLGAEEGGPFIKLSDRGIPITVLTREECVHRIPWIAPECVKSVSALSVAADKWGFGTTLWEICYDGETPLKDKKLTEKERFYETECQLATPDCKELAELMTHCMNYDPKKRPFFRAIVRDIDMLEETNPSIKPQP----------------TTEVDPTVFEKRFLRKIRELGEGHFGKVELCRYDPRGDRTGELVAVKSLKPENqEEQSSTLSSEINILKELYHENIVKYKGICQEEGGQAIKLIMEYLPMGSLKEYLPRNKSKTDLSTLLSYSAQICKGMDYLGSRHYIHRDLAARNVLVENERTVKIGDFGLTKTIKDNEGYYTVKDDHDSPVFWYAPECLTQCKFYLASDVWSFGVTMYELITYCDSSKSPMARYLDMIGR-TQGQMTIIRLVKVLQEGRRLPRPEGCSEHVYELMRRCWEQMPDKRITFKRLIEELTTMQQQL--
>UniRef100_UPI001EAE9028	524	0.781	1.182E-158	124	632	633	1	504	505
----------------------------------------------------------------------------------------------------------------------------MVQEYVKLGSLDTYLKKNKSSVNITWKLEVAKQLAWAMHYLEDKNLIHGNVCAKNVLLIREEDKKTGNPPFIKLSDPGISITVLPKDVLVERIPWVPPECIEVPRHLTLATDKWAFGTTLWEICSGGDKPLGTLDCSKKCLFYEDRHQLPALKWTELANLINSCMDYEPSNRPSFRAVIRDLNSLFTPDYELLVESDMVPNRTRG-FGFPGTFENQEPALFEERHLIFLKQLGKGNFGSVEMCRYDPLLDNTGEVVAVKKLQHSTAEHLRDFEREIEILKSLQHDNIVKYKGVCYSAGRRNLHLIMEYLP----XDYLVKNKDRFDYKKLLLYASQICKGMDYLATKRYIHRDLATRNILVESELRVKIGDFGLTKVLPQDKDYYTVREPGESPIFWYAPESLTESKFSVGSDVWSFGVVLYELYTYSDKDCSPPAVVMDKMGRDKQGQMIVYHLIDLLKRGYRLPAPQGCPEEIHNMMTECWNGDPGLRPTFKKLAQSVDTFRDSEEG
>UniRef100_UPI00145A235D	524	0.540	1.182E-158	0	626	633	477	1095	1101
PPKPKELTNLIIIRGNSSVEAQDSPCPERS-KFNHIQFHMIKYEDLQWGDSLGQGSFTRIFKGSKTDVND-GEKHVTEVLLKELDAAHKNCWESFFEAASVMSQVSHKHLLLVYGVSVHGVKNIMVQEFVKYGALDLYL-KRGISVSVSWKLDVAKQLASALNFLEERNIVHGNICAKNLLLAREGDLSQGDLPFIKLSDPGVNVAMLGKDVVLDRIPWVAPEVVEAPERLSLESDKWSYGATLWEIF-NRNAPLRGWDLDRKRQFYESFQQLPRSQWTELADLISQCMDYQADFRPSSRSIIRQINSLITSDYVILHATEYVSEN----AVWKALSPQHNDMLFEERHLCYLSLLGKGNFGSVELCRYDPLGDSTGELVAVKKLQPNKQSTVDDFHKEVNTLSSLNCDYIVKYRGICYSTGRLNMSLVMEYLPFGSLINYLEKFRDTVNTRTLLLFASQICKGMKYLQDKRYVHRDLAARNILVADHSRVKIADFGLTKVIPCDKEYYRVTQPGESPIFWYAPESITEFKFSSKSDVWSFGVLLHELFSYCNTIFNPKRLCMQEIGHGVQGPSISMYLANIIKNGWRLPAPLHCPTKVYNLMKQCWLYNSEERPFFSGLEEHIEVM------
>UniRef100_A0A8J6GJA6	524	0.453	1.182E-158	1	632	633	507	1129	1139
-PRPGEISNLLVMR--------GSSAHTRPLNLSQLSFHRVHQDEITQLSHLGQGTRTNVYEGLLRVGGPdegktdsgcppvpgGGSGQQLRVVLKVLDPSHHDIALAFYETASLMSQVSHMHLAFLHGVCVRGSENIIVTEFVEHGPLDVWLRRHRGRVPMTWKMIVAQQLASALSYLEDKNMVHGNVCGRNVLLAR-LGLEEGTSPFIKLSDPGVGQGALSREERVERIPWTAPECLSgETSNLGTATDMWGFGATLLEICFDGDAPLQGRRPSEKERFYTKQHQLPEPSCPELATLTRQCLTYEPAQRPSFRTILRDLTRL-------------QPQNLVGISAVNSDSAASDPTVFHKRYLKKIRDLGEGHFGKVSLYCYDPTNDGTGEMVAVKALKEGcGPQLRSGWQREIEILRTLYHEHIVKYKGCCEDQGEKSVQLVMEYVPLGSLRDYLPRH--SIGLAQLLLFAQQICEGMAYLHGQHYIHRDLAARNVLLDNDRLVKIGDFGLAKAVPEGHEYYRVREDGDSPVFWYAPECLKECKFYYASDVWSFGVTLYELLTYCDSRQSPPTKFMELIG-ITQGQMTVLRLTELLERGERLPRPDRCPCEIYLLMKNCWEAEASFRPTFQNLVPILKTAQEKYQG
>UniRef100_A0A250YMD8	524	0.446	1.182E-158	1	632	633	549	1170	1180
-PRPGEISNLIIVR--------GSRTSTKPLNLSQLSFHRVHQDEITQLSHLGQGTRTNVYEGLLRVGGPeegqadsgapepaGGRVQELRVVLKVLDPSHHDIALAFYETASLMSQVSHAHLAFVHGVCVRGSENIMVTEYVEHGPLDVWLRRERGHVLMTWKVAVAQQLASALSYLEDKNLVHGNVCGRNILLARPGLAE-GTSPFIKLSDPGVGLGALSREERVEHIPWTAPECLPGGNNsLSTAADKWGFGATLLEICFDGEAPLQGRGPSEKERFYQKQHQLPEPSCPELATLTSQCLTYEPAQRPSFRTILRDLTRL-------------QPHNLVDVSAVNPDSPASDPTVFHKRYLKKIRDLGEGHFGKVSLYCYDPTNDGTGEMVAVKALKaGCGPQLRSGWRREIDILRTLYHEHIVKYKGCCEDQGEKSVQLVMEYVPLGSLRDYLPRHSVGL--VQLLLFAQQICEGMAYLHAQRYIHRDLAARNVLLDNDRLVKIGDFGLAKAVPEGHEYYRVREDGDSPVFWYAPECLKECKFYYASDVWSFGVTLYELLTHCDSSQSPPSKFIELIG-LTQGQMTVLRLTELLERGERLPRPDRCPSEVYLLMKNCWEAEASFRPTFQNLIPILKMVHDKYQG
>UniRef100_UPI001470BA38	524	0.467	1.616E-158	0	630	633	553	1165	1172
PPQPREISNLLIVTKE------RAPTPHSSIEDTQLSFHRILKEDIEQVEHLGRGTRTNIYSGTLRvkneeeDDLGYSSFQEVKVVLKVLGSGQRDISLAFFETASMMRQVSHKHIVLLYGVCVRHQENIMVEEFVQHGPLDVFMRRQQNLLSTPWKFQVAKQLASALSYLEDKKLVHGFVCAKNILLARDGLGDDEGGPFIKLSDPGIPITVLTREECVHRIPWIAPECVKNVASVSVAADKWGFGTTLWEICYDGEIPLKDKKLTEKERFYETEYQLPTPDCRELAKLMTSCMNYDFKMRPFFRAIVRDMPEGMNISFK------------------HQMTQPVDPTVFEKRFLKKIRDLGEGHFGKVELCRYDPRGDKTGELVAVKSLKPENrEEQGSNLTCEIDILKALYHENIVKYKGICQEEGGQAVKLIMEYLPLGSLKEYLPRKKNKISLNTLLSYSIQICQGMDYLGSQNYIHRDLAARNVLLENEDTVKIGDFGLTKSIKNNEGYYTVKDDHVSPVFWYAPECLTFCKFYIASDVWSFGVTMYELITYCDLDNNPMTLFLGMIG-QTHGQMTVLRLVKVLSEGRRLPRPSSCPEPVYELMRRCWEDAPEKRISFEQLIKELTAMQQQL--
>UniRef100_UPI00097DF1EE	524	0.478	1.616E-158	0	630	633	552	1166	1173
PPQPREISNLLVVTKD------RAPAPQKSMQESQLSFIRILKEEIEQEEHLGRGTRTNIYSGTLRvkseedEDAGYSSFQDVKVVLKVLGSGHRDISLAFFETASMMRQVSHKHIVLLYGVCVRHLENIMVEEVVQLGPLDLFMKRQQIQLNTPWKFQVAKQLASALSYLEDKKLIHGFVCAKNILLARDGLGADEGGPFIKLSDPGIPITVLTREECVHRIPWIAPECVKNPSALSIAADKWGFGTTLWEICYDGDVPLQEKKLTEKERFYETEYQLPTPDCIELAELMLRCMNYDPKKRPFFRAIVRDIDMLEKKKPSFIPKP----------------VPEVDPTVFEKRFLKKIRDLGEGHFGKVELCRYDPRGDKTGELVAVKSLKPENrDEQSSSLSTEINILKALYHENIVKYKGICQEEGGHAIKLIMEYLPLGSLKEYLPRNKSKTSLSTLLSYSIQICQGMEYLGSQNYIHRDLAARNVLVENERTVKIGDFGLTKSIKNNEGYYTVKDDHDSPVFWYAPECLTLCKFYLASDVWSFGVTMYELISYCDSTKSPMTLFCGMIGR-TQGQMTVIRLVKVLQEGRRLPCPESCPEHVYELMRKCWEQSPDRRITFKCLIEELSNMLQDL--
>UniRef100_A0A672UXK2	524	0.464	1.616E-158	0	628	633	544	1161	1175
PPKAGEISDLLISRK-------VKDSTKQILNLTQLSFHQIRKTEITQRAHLGQGTRTNIYDGVLSisaapedeaeyfSTEQNNNSREMHVVLKVLDPSHRDIALAFFETASLMSQVSHVHLAFVHGVCVRGSENIMVEEFVEHGPLDVLLRKEKGRVSVGWKITVAKQLASALSYLEDKNLVHGNVCAKNILLARKG-LEEGAVPFVKLSDPGLSFAVLSREERVDRIPWIAPECVWDVGNLSTAADKWSFGTTLLEICFDADVPLKERAPSEKERFYEKRHRLPEPSCRELATLICQCLNYSPGERPSFRTILRDLTQL-------------QPHALVDVTAVNPDFPVSDPTVFQKRYLKKIRELGEGHFGKVSLYCYDPTNDGTGEMVAVKSLKaGCSQQLLASWKREIQILKTLYHENIVKYKGCCSEQGEKIVQLIMEYVPLGSLRDYLPKHN--VSLAHILLFAQQICEGMAYLHSLHYIHRDLAARNVLLENEHVVKIGDFGLAKAIPEGHDYYRVREDGDSPVFWYAVECLKECKFYYASDVWSFGVTLYELLTRCETGQSPPVKFLELIGA-TQGQMTVLRLIEVLERGRRLPSPRDCPAELYRLLRSCWEAEASFRPAFQNLVPVLRSFQE----
>UniRef100_A0A3Q1J6K0	524	0.474	1.616E-158	0	630	633	557	1167	1176
PPQPREISNLLVVTKDR---APDTQPP-------MLSFHRILKEEIEQEEHLGLGTRTNIYSGTLRvkseedEDVGYSSFQEVKVVLKVLGSGHRDISLAFFETASMMRQVSHKHIVLLYGVCVRHLENIMVEEFVQLGPLDVFMRRQQSPLSTPWKFEVAMQLASALSYLEDKKLVHGFVCAKNILLARDGLDTDEGGPFIKLSDPGIPITVLTREECVHRIPWIAPECVKSASVLSVAADKWGFGTTLWEICYDGEVPLKDKKLTEKERFYETECQLATPDCSELAELMTRCMNYDPKKRPFFRAIVRDIDELDKKNPFIKPQP----------------TPEVDPTVFEKRFLKKIRELGEGHFGKVELCRYDPRGDKTGELVAVKSLKPENrEEQSNNLSSEINILKALYHENIVKYKGICQEEGGQAIKLIMEYLPLGSLKEYLPRNKSKTSLSTLLSYSIQICQGMDYLGSQNYIHRDLAARNVLVENESTVKIGDFGLTKSIKDNEGYYTVKDDHDSPVFWYAPECLTHCKFYRASDVWSFGVTMYELITYCDSSKSPMSLFLSMIG-KTQGQMTIIRLVRVLQEGKRLPRPEGCPEPVYDLMRRCWEQLPERRISFKQLIEELTNMRQQL--
>UniRef100_UPI0004D06F38	524	0.448	1.616E-158	1	632	633	548	1167	1177
-PRPGEISNLIVMRG------PRAST--RPLNLNQLSFHRIRQEEITQLSHLGQGTRTNVYKGLLRVGGpqegkvdgeeaDRSLGQDLRVVLKVLDSSHHNIALAFYETASLMSQVSHVHLAFVHGVCVRGSDNIMVTEYVEHGPLDVWLRRQRGHLPMAWKVTVAQQLASALSYLEDKNLVHGNVCGRNILLARLGQAE-GTSPFIKLSDPGVGLGALSREERVERIPWIAPECLpSGANSLSTAADKWGFGATLLEICFNGEVPLQGHSPSQKERFYQKQHQLPEPSCPELATLTSQCLTYDPIQRPSFRTILRDLTQL-------------QPHKLVDVLAVNPNSPASDSKVFHKRYLKKIRDLGEGHFGKVSLYCYDPTNDGTGEMVAVKALKaGSGPQLCYGWRREIDILRTLDHEHIVKYKGCCEDQGEKSVQLVMEYVPLGSLRDYLPRHSVGL--AQLLLFAQQICEGMAYLHAQHYIHRDLAARNVLLDNDRLVKIGDFGLAKAVPEGHEYYCVREDGDSPVFWYAPECLKECKFYYASDVWSFGVTLYELLTHCDSSQSPPSKFIELIG-PTQGQMTIPRLIELLDQGERLPQPDKCPYEVYLLMKNCWETEASFRPTFQNLIPIFKTVHEKYQG
>UniRef100_UPI0012EEB3A8	523	0.488	2.209E-158	0	627	633	453	1064	1074
PPQPREVSNLLVVTKD------RAPAPQTPMQESQLSFHRILKEEIEQEEHLGLGTRTNIFSGTLRvkneeeEDAGYSSFQEVKVVLKVLGSGHRDISLAFFETASMMRQVSHKHIVLLYGVCVRHQENIMVEEFVQPGPLDLFMRRQQSPLGTLWKFQVAKQLASALSYLEDKKLVHGFVCAKNILLARDGLDTDKGGPFIKLSDPGIPITVLTREECVHRIPWIAPECVKSVSSLSVAADKWGFGTTLWEICYNGEVPLKDKKLTERERFYETECQLATPDCRELAELMTHCMTYDPKKRPFFRAIVRDIDMLEEKNPSIKPQP----------------TPEVDPTMFEKRFLKKIRDLGEGHFGKVELCRYDPRGDKTGELVAVKSLKPENrEEQSNNLSREIDILKALYHENIVKYKGICQEEGGQAIKLIMEYLPLGSLKEYLPRNKAKTSLSTLLSYSIQICKGMDYLGSRSYIHRDLAARNVLVENERTVKIGDFGLTKSIKENEGYYTVKDENDSPVFWYAPECLTHCKFYLASDVWSFGVTMYELITYCESSKSPMPLFISMIG-KTQGQMTIIRLVKALTEGRRLPRPEGCPEPVYELMRRCWENTPELRITFKCLVEELTKMQ-----
>UniRef100_A0A3Q3LW26	523	0.477	2.209E-158	0	627	633	555	1166	1175
PPQPREISNLLVVTKD------RAPAPQTPMQESQLSFHRILKEEIEQEEHLGLGTRTNIYSGTLRvkseedEDVGYSSFQEVKVVLKVLGSGHRDISLAFFETASMMRQVSHKHIVLLYGVCVRHLENIMVEEFVQLGPLDLFMRRQQSPLSTPWKFQVAKQLASALSYLEDKKLVHGFVCAKNILLARDGLGTDEGGPFIKLSDPGIPITVLTREECVHRIPWIAPECVKNLSALSVAADKWGFGTTLWEICYDGEVPLKEKKLTEKERFYETECQLATPDCRELAELMTHCMNYDPKKRLFFRAIVRDIDMLEEKNPSIKPQP----------------TPEVDPTVFEKRFLKKIRDLGEGHFGKVELCRYDPRGDKTGEMVAVKSLKPENrEEQSNNLSSEINILKALYHENIVKYKGICQEEGGQAIKLIMEYLPLGSLKEYLPRNKSKTNLSTLLSYSMQICQGMDYLGSRNYIHRDLAARNVLVENERTVKIGDFGLTKSIKDNEGYYTVKDDHDSPVFWYAPECLTLCKFYLASDVWSFGVTMYELITYCDSTKSPMTLFLGMIG-KTQGQMTIIRLVKVLQDGKRLPRPENCPEPVYDLMRSCWEQSPDRRITFKRLIEKLTTMQ-----
>UniRef100_UPI001E8E4244	523	0.479	2.209E-158	0	629	633	559	1173	1181
PPQPREVSNLLVVTKERAS------VPQTPMQESQLSFHRILKEEIEQEEHLGRGTKTNIYSGTLRvkseeeeEDAGYSSFQEVKVVLKVLGSGHRDISLAFFETASMMRQVSHKHIVLLYGVCVRHQENIMVEEFVQLGPLDLFMRRQQSPLSTPWKFQVAKQLASALSYLEDKKLVHGFVCAKNILLARGGLGTDEGGPFIKLSDPGIPITVLTREECVHRIPWIAPECVKSVSSLSVAADKWGFGTTLWEICYDGGVPLKDKKLTEKERFYETECQLATPDCIELAELMTHCMNYDPKKRPFFRAIVRDIDMLEEK----------------NPLIKPKPTPEVDPTVFEKRFLMRVRDLGEGHFGKVELCRYDPRGDRTGELVAVKSLKPENrEEQSTNLSREIDILKALYHENIVKYKGICQEEGGQAIKLIMEYVPLGSLKEYLPRNKNKTDLSTLLSYSIQICKGMDYLGSQNYIHRDLAARNVLVENERTVKIGDFGLTKCIKDNEGYYTVKDENDSPVFWYAPECLTHCKFYLASDVWSFGVTMYELITYCDSTKSPMTLFFGMIGRS-HGQMTIIRLVKALTEGRRLPRPDGCPEHLYELMRRCWETAPERRITFKRLVEELTILQQQ---
>UniRef100_A0A3Q2NNR4	523	0.477	2.209E-158	0	629	633	558	1175	1184
PPQPREISNLLVVTKE------RAQTCQPPKHERELcIFHRIPKEDIEQEEHLGVGTKTNIYLGTLRvkneedEDAGYTSFQEVKVVLKVLGSGHRDISLAFFETANMMRQVSHKHIALLYGVCVRHQENIMVEEYVQLGPLDVFIRRQQSPLSTRWKFQVAKQLASALSYLEDKKLVHGFVCAKNILLARDGLDEEEGEPFIKLSDPGIPITVLSREECVHRIPWIAPECVRSTSALSVAADKWGFGTTLWEICYDGEVPLKEKKLTEKERFYEAEFQLATPDYKELAELMTRCMTYDPKKRPFFRAIVRDLDEL-EEKNEYIRPRDTTP---------------VDPTVFENRFLKKIRELGEGHFGKVELCRYDPRGDRTGELVAVKSLKPENgEEQSNNLLKEIEILKALYHDNIVKYKGISQEEGGNAIKLIMEYLPLGSLKEYLPRNKSKTSLADLLSYSIQICRGMDYLGSRNYIHRDLAARNVLVEKEGTVKIGDFGLTKSLKDNDGYYTVKDDHDSPVFWYAPECLTLCKFYLASDVWSFGVTMYEIITYCESSKSPMTRFLDMIGR-THGQMTIVRLVKLLQDGGRLPCPEDCPEpvtKVYELMRKCWEHAPEKRITFKRLIEELTILQQQ---
>UniRef100_UPI0008148E3F	523	0.488	2.209E-158	0	627	633	575	1186	1191
PPQPREISNLLVMTTD------REPAPQRQPQVSQLSFHRILKEEIEQGEHLGLGTRTNIYAGVLKtksededDFGGYGTSQEVRVVLKVLGSGHRDISLAFFETASMMRQVSHKHIALLYGVCVHHQENIMVEEFVQFGPLDLFMRRQTTPLSTSWKFQVAKQLASALSYLEDKKLVHGYVCAKNILLARDGLESEGG-PFIKLSDPGIPITVLTREECVDRIPWIAPECVQDTANLSVAADKWGFGTTLWEICYNGEIPLKDKKLTEKERFYAAQCQLATPDCQELAKLMTHCMTYDPHQRPFFRAIVRDIDMVEKQNPSIKPVPTL----------------EVDPTVFEKRFLKKIRDLGEGHFGKVELCRYDPRGDRTGELVAVKSLKPESrEEQSSNLWCEIDILKELYHENIVKYKGICQEEGGRSIKLIMEYLPAGSLKEYLPRNKAQMDLKTLLTYAAQICQGMDYLGSRNYIHRDLAARNVLVENENTVKIGDFGLTKSIKDNKGYYTVKDDLDSPVFWYAPECLVHCKFYRASDVWSFGVTMYELLTYCDGSCSPMSVFLKMIG-PTHGQMTVTRLVRVLEEGKRLPRPEGCPEKVYTLMKKCWENTPDKRIDFKGLIAAFQQML-----
>UniRef100_A0A3Q2DQ66	523	0.477	2.209E-158	0	627	633	558	1170	1205
PPQPREISNLLVVTKE------RAQTCQPPKHERELcIFHRIPKEDIEQEEHLGVGTKTNIYLGTLRvkneedEDAGYTSFQEVKVVLKVLGSGHRDISLAFFETANMMRQVSHKHIALLYGVCVRHQENIMVEEYVQQGPLDVFIRRQQSPLSTRWKFQVAKQLASALSYLEDKKLVHGFVCAKNILLARDGLDEEEGEPFIKLSDPGIPITVLSREECVHRIPWIAPECVKSTSALSVAADKWGFGTTLWEICYDGEVPLKEKKLTEKERFYEAEFQLATPDYKELAELMTRCMNYDPKKRPFFRAIVRDLDELEEKNPSIKPHPAV----------------EVDPTVFENRFLRRIRDLGEGHFGKVELCRYDPRGDRTGELVAVKSLKPENgEEQSSNLLKEIEILKALYHDNIVKYKGISEEEGGKAIKLIMEYLPLGSLKDYLPRNKSKTSLNDLLSYSIQICRGMDYLGSRNYIHRDLAARNVLVEKEGSVKIGDFGLTKSLKENDGYYKVNDDHDSPVFWYALECLTDSKFYLASDVWSFGVTMYEIITYCESSKSPMTRFMYMIGR-THGQMTILRLVNILKEGKRLPRPESCPEPVYELMRKCWEAAPDKRITFKRLIEELTILQ-----
>UniRef100_UPI001B7E8429	523	0.494	3.019E-158	0	630	633	540	1157	1158
PPQPREISNLLVVTKNRALDSQQTAN---NYNLSQLSFHRIRKEEIIQEEHLGQGTRTNIYAGILnykneDDNDGFYTGKEVKVVLKVLGSGHRDISLAFFETASMMRQVSHKHIVLLHGVCVRDLENIMVEEFVQLGPLDLFMHRKSELLTTAWKFQVAKQLASALSYLEDKKLVHGNVCTKNILLAREGLDNEGG-PFIKLSDPGIPITVLTREECVERIPWIAPECVENTESLSVAADKWSFGTTLWEICYNGEVPLKDKKLTEKERFYTAHCVLATPDCKELADLMKQCMNYNPKKRPFFRAIMRDINKLEEQN----------PDIVSGIVPK----TEVDPTVFEKRFLKRIRDLGEGHFGKVELCRYDPEGDRTGELVAVKSLKPeSNDEHRADLRREIDILKNLYHENIVKYKGICTEEGGRGITLIMEYLPSGSLKEYLPRNKHKINLKQQLKYGVQICQGMDYLGSLKYVHRDLAARNVLVENENIVKIGDFGLTKTIQTNKEYYTVKDDLDSPVFWYAPECLLQCKFYIASDVWSFGVTMYELLTYCASECSPMAMFLKMIG-PTQGQMTVTRLVRVLEEGQRLQCPANCPEEIYAQMKKCWEHIPNNRTTFKSLINAFERVIDKL--
>UniRef100_UPI001ED82C5E	523	0.476	3.019E-158	0	629	633	554	1168	1177
PPQPGEVSNLLVVTKDRAL------VAHSPMQDSQLSFHRILKEEIEQEEHLGLGTRTNIYSGTLRvkseeeeEDAGYSSFQEVKVVLKVLGSGHRDISLAFFETASMMRQVSHKHIVLLYGVCVRHQENIMVEEFVQLGPLDLFMRRQQSPLSTPWKFQVAKQLAAALSYLEDKKLVHGFVCAKNILLARDGLGTDEGGPFIKLSDPGIPITVLTREECVHRIPWIAPECVKSVSALSVAADKWGFGTTLWEICYDGEAPLKEKKLTEKERFYEKECQLATPDCRELAELMTDCMNYDPKKRPFFRAIVRDIDLLEEKNPSIKPKP----------------TAEVDPTVFEKRFLRKVRDLGEGHFGKVELCRYDPRGDKTGELVAVKSLKPENrEEQSTNLSREIDILKALYHENIVKYKGICQEEGGQAIKLIMEYVPLGSLKEYLPRHKKDTNLSTLLSYCVQICKGMDYLGSQNYIHRDLAARNVLVENERTVKIGDFGLTKSIKDNEGYYTVKDENDSPVFWYAPECLTHCKFYLASDVWSFGVTMYELITYCDSTKSPMSLFLGMMGR-TQGQMTVIRLVKVLGEGRRLPRPDGCPESVYELMRRCWEQMPEKRITFKRLVEELTNMQQQ---
>UniRef100_A0A4Z2B884	523	0.532	3.019E-158	0	632	633	567	1196	1197
PPRSQELTNLIIMRNSSFVEAQLSPTLE-GNKLSHIQFQMIKYEDLQWGESLGQGSFTRLFKGYKSDMRNGGKY--VSVFLKELDVSHRNLWESFFEAASLMSQISHKHLILTHGVSVHGVKNIIVQEFMEYGALDLYLKRGR-SVSVSWKLDVAKQLASVLNFLEQNNIIHGNICAKNLLLAREGDLSKSVPPFIKLSDPGISVTMLGKDVVVDRIPWVAPEVLLSPDNMTLECDKWSFGATLWELFNNGNNPLLGWDLDMKQKFYESFQQLPPSQWTELADLINQCMDYQADFRPSCRSIIRQLNSLITSDYVILFATE--PDTENPAWRALG-PSQQEQAGFEERHLRYISLLGKGNFGSVELCCYDPLGDNTGELVAVKKLQPSKQSSMDDFKKEVKTLSVLHSEYIVKYKGVCYSMGRLSMSLVMEYLPYGSLIGYLENNRHKVNTRRMLLFASQICKGMEYLQSLRFVHRDLAARNILVASESLVKIGDFGLTKIIPCNKEYYRVTQPGESPIFWYAPESITESRFSHESDVWSFGVVLHELFSYCDINSNPKRLFMQEIGHNMQTPSISLHLANILKNNWRLPAPPDCPPKVYGMMKECWQYNFTERPCFSLLGNQIEVImqdeRDNFKG
>UniRef100_A0A7K7DYP7	522	0.496	4.127E-158	1	630	633	510	1135	1136
-PRPREISNLLVATKKAQEWQPVYP-------LGQLSFHRIRKEEIVQGEHLGRGTRTQIYSGMLSLKDDenegYQNEKEIRVLLKVLDPSHRDiSLASFILLSSMMRQVSHKHIVLLHGVCVRDLENIMVEEFVECGPLDLFMHKKSEVLTTPWKFKVAKQLASALSYLEDKDLVHGNVCTKNILLAREGIDSEYG-PFIKLSDPGIPITVLSRQERVERIPWIAPECVEDSKNLSIAADKWSFGTTLWEICYNGETPLKDKTLAEKERFYEGHFVLATPSCKELADLMRQCMNYDPHQRPFFRAIMRDINKLE----EQSEAPGAPAGRDPGILGRDGLGEQLLPTSWKLRSCsRVGRSPGEiwGHFGKVELCRYDPEGDNTGEQVAVKSLKPeSGGNHIADLKKEIEILRNLYHDNIVKYKGICTEDGGSGIKLIMEFLPSGSLKEYLPRNKNKINLKQLLRYAVQICKGMDYLGSCQYVHRDLAARNVLVESENRVKIGDFGLTKAIETDKEYYTVKDDRDSPVFWYAPECLLQSKFYIASDVWSFGVTLYELLTYCDSECSPMAEFLKMIG-PTQGQMTVARLVRVLQDDKRLPRPPTCPEEVDQLMRKCWIYKHDERTTFHNLIQGFETIMSKM--
>UniRef100_A0A8T2PCC6	522	0.494	4.127E-158	0	630	633	541	1153	1159
PPQPREISNLLVVTNNRVPDVQTS------LQLSQLSFHKILKEEISEERHLGEGTKTNIFVGSLNVTSENDrenchAPQEVKVVLKVLGSSHRDISLAFLETASMMRQISHKHICLLYGVCVRDLEYIMVEEFVELGPLDVFMDKKRTQLTTPWKFQVAKQLASALSYLEDKRIVHGYVCAKNILLARDGLDNEG-SPFIKLSDPGIPATVLSREECVSRIPWIAPECIENTKALSVAADKWSFGTTLWEICYDGEKPLKDKKLTEKESFYRRKFMLPTPDCRELAELMTHCMNYDPHKRPFFRAIVREINKLEEQNPSI----------------IPVPTQEVDPTVFEKRFLKKIRDLGEGHFGKVELCCYDPREDRTGELVAVKSLKPENgEEQSSNLWCEIDILRKLYHENIVKYKGICSEDGGRAIKLVMEYLPAGSLKEYLPRHKAQADLRTLLKYGHQICKGMDYLGSQNYIHRDLAARNVLVENPNMVKIGDFGLTKSIKDNEGYYTVKDDLDSPVFWYAPECLVQCKFYRASDVWSFGVTLYELLTYCETSCSPMAEFLRMIG-PAQGQMTVTKLVKVLEQGRRLPCPSACPQTVYILMTKCWEAAPDRRIDFKTLTTEFQQMLQNM--
>UniRef100_A0A8C2ZVA4	522	0.478	4.127E-158	0	629	633	554	1167	1175
PPQPREVSNLLVVTKD------RAPATQTPMQESQLSFHRILKEEIEQEEHLGLGTRTNIFSGTLRvkseeeEDAGYSSFQEVKVVLKVLGSGHRDISLAFFETASMMRQVSHKHIVLLYGVCVRHQENIMVEEFVQPGPLDLFMRRQQSPLSTPWKFQVAKQLASALSYLEDKKLVHGFVCAKNILLARDGLDTHKGGPFIKLSDPGIPITVLTREECVHRIPWIAPECVKSASSLSVAADKWGFGTTLWEICYDGDVPLKDKKLTERERFYETECQLATPDCKELAELMTHCMTYDPKKRPFFRAIVRDIDMLEEKNPSIEPQP----------------TPEVDPTMFEKRFLKKIRDLGEGHFGKVELCRYDPRGDKTGELVAVKFLKPNNRDGQSNNLScEINILKALYHENIVKYKGICQEEGGQAIKLIMEYLPLGSLKDYLPRNKSKTSLSTLLSYSVQICKGMDYLGSRNYIHRDLAARNVLVENERTVKIGDFGLTKSIKNNEGYYTVKDENDSPVYWYAPECLTHCKFYLASDVWSFGVTMYELITYCDPSKTPMTLFGHIIGSH-QGQMTIIRLVEALAEGKRLPRPEGCPEPVYELMRRCWENTPDLRITFKRLVEELTKLQQQ---
>UniRef100_UPI001C09020A	522	0.487	4.127E-158	0	627	633	560	1173	1180
PPQPREASNLLVMTK-GRELVP-----QRPPQVSQLSFHRILKEEIVQGEHLGRGTRTHIYAGELimksedeDETGGYHSSPKVKVVLKVLGSGHRDISLAFFETASLMRQVSHKHITLLYGVCVRHQENIMVEEFVQLGSLDQFMRRQNSPLSTAWKFQVAKQLASALSYLEDKKLVHGFVCTKNILLARDGLEKEGG-PFIKLSDPGIPITVLTREECVERIPWIAPECVADAANLSVAADKWGFGTTLWEICYNGEVPLKDKRLTEKERFYAAQCQLATPDCKELAELMTHCMTYDPRKRPFFRAIVRDI--------------DMLEEQNPSISLPDPSTLEVDPTMFEKRYLKKVRDLGEGHFGKVELCRYDPRGDRTGELVAVKSLKPeNSEEQSSNLWCEVGILKELYHENIVKYKGICNEEGGSSIKLIMEYLPMGSLKDYLPRNKVNTSLKTLLKYAVQICQGMDYLGSRNYIHRDLAARNVLVENESTVKIGDFGLTKSIKENEGYYTVKDDLDSPVFWYAPECLVHGKFYRASDVWSFGVTMYELLTYCDTTRSPMTEFLKIIG-PTHGQMTVTRLVKVLEDGRRLPQPEGCPDVVYAHMGKCWVNTPNDRIDFKGLISVFQQML-----
>UniRef100_D3ZD03	522	0.449	4.127E-158	1	632	633	554	1176	1186
-PRPREISNLVIMRGSRAH--------TRPLNLSQLSFHRVHQDEITQLSHLGQGTRTNVYEGLLSVGGpnegkvdsgcpsgpDRGSGQQLRVVLKVLDPSHHDIALAFYETASLMSQVSHMHLAFLHGVCVRGSENIIVAEFVEHGPLDVWLRRQRGRVPMPWKMVVAQQLASALSYLEDKNLVHGNVCGRNILLAR-LGLEEGTNPFIKLSDPGVGQGALSREERVERIPWTAPECLSGGANsLGTATDMWGFGATLLEICFDGEAPLQGRGPSEKERFYTKKHQLPEPSCPELATLTRQCLSYEPAQRPSFRTILRDLTRL-------------QPQNLVGTSTVNSDSPASDPTVFHKRYLKRIRDLGEGHFGKVSLYCYDPNNDGTGEMVAVKALKEGcGPQLRSGWQREIEILRTLYHEHIVKYKGCCEDQGEKSVQLVMEYVPLGSLRDYLPRHSVGL--AQLLLFAQQICEGMAYLHAQHYIHRDLAARNVLLDNDRLVKIGDFGLAKAVPEGHEYYRVREDGDSPVFWYAPECLKECKFYYASDVWSFGVTLYELLTYCDSSQSPPTKFIELIG-VTQGQMTVLRLTELLERGERLPRPDRCPCEIYHLMKNCWESEASFRPTFQNLVPILKTAQEKYQG
>UniRef100_A0A3Q3W8T4	522	0.525	5.641E-158	0	629	633	480	1089	1097
PPRPKELTNLIIIYNNSSVEAQGSPTMER-KKFSHIQFQMIKYEDLKWGENLGQGSFTRNFKGYKSNIRD-GEDKGTKVFLKELDAAYRNWWESFFEAASLMSQISHIHLLLVYGVSVHGVKNIMVQEFVEHGALDLFLKRGR-SVSVSWKLDVAKQLASVLNFLEEKNIVHGNICAKNLLLARAGDPSQGISPFIKLSDPGISVVMMGKDVILDRIPWVAPEVVTSPDNLTLESDKWSFGATLWEIFNNGNNPLLNWDLDLKRKFYEGFQQLPPSQWTELADLISQCMDYQATFRPFCRSIIRQLNSLITSDYVILH-----------------ATEPVTXXXXEERHLYYISLLGKGNFGSVELCRYDPLGDNTGELVAVKKLQPNKQSTLEDFKKEVKTLSILHCDYIVKYRGVCYSMGRLSMSLVMEFLPHGSLIGYLEKYREKVNFRRLLLFASQICKGMEYLQSLRYVHRDLAARNILVASEALVKIGDFGLTKIIPFNKEYYRVTQPGESPIFWYAPESINEARFSHKSDVWSFGVVLHELFSYCDMNSNPKRLCMREIGHNVQSPSISMHLSNVLKNNWRLPAPPNCPPKVYSLMKECWAYDYENRPCFSILGNQIETIMQD---
>UniRef100_A0A9D3QFH3	522	0.495	5.641E-158	0	627	633	510	1115	1120
PPQPREISNLLVVTRNRV------PESHNPLQDCQLSFHKIDNEEIVQDEHLGTGTKTDIYLGWLRMKTEEdGGSQEVKVVLKVLKPSHRDTSLAFFETASMMRQVSHKHIVLLYGICVRNLENIMVEEYVEQGPLDVFLHRKRTLLATPWKFQVAKQLASALSYLEDKKLVHGYVCAKNILLARDGLEKESG-PFIKLSDPGIPVTVLSRGECVERIPWIAPECVKNTKDLSVAADKWGFGTTLLEICYDGEVPLKDKTLPEKEQFYAARCMLPTPECEELASLMTHCMNYDPRKRPFFRAIVRDINMLEEQNPSIK----------------PVPTQETDPTIFEKRFLKKVRDLGEGHFGKVELCRYDPWGDRTGELVAVKSLKPENrEEQSSNLWCEIDILKKLYHENIVKYKGICTEEGGRAIKLIMEFLPAGSLKEYLPKYRAQTDLKMLLMYAVQICKGMDYLGSQNYIHRDLAARNVLVENQNTVKIGDFGLTKSIKDNECYYKVKDDLDSPVFWYAPECLVQCKFYIASDVWSFGVTLYELLTYCETDCSPMAEFLKKIG-STHGQMTVTKLVNILQQGWRLPCPANCPQKVYALMNKCWENSPQDRIEFKGLIAAFQQML-----
>UniRef100_UPI00186569CA	522	0.484	5.641E-158	0	627	633	541	1152	1157
PPEPREISNLLVVTKNRVLDYPTP-------LLSQLSFHRIFKEDIVQGEHLGRGTRTNIYLGSLKvrseeedDDSGYSSSHQVKVVLKVLGSAHRDISLAFFETASMMRQISHKHIALLYGVCARELENIMVEEFVELGPLDLFMRRQRHFLTTAWKFQVAKQLASALSYLEDKKLVHGYVCTKNILLARDG-LNSDSGPFIKLSDPGIPITVLSREECVDRIPWIAPECVRNAKELSVAADKWSFGTTLWEICYDGEVPLKDKKLTEKEMFYTAECVLATPDCKELADLMTQCMNYDPRKRPFFRAIVRDLNKL---------------EEQNPIVSPKVPPQGVDPTVFEKRFLKKIRDLGEGHFGKVELCRYDPRGDRTGEMVAVKSLKPENkEEQSSNLWREIEILRALYHQNIVKYKGICSEEGGRAIKLIMEYLPAGSLKEYLPRNKAKTDLKRLLSYAVQICQGMDYLGSLNYIHRDLAARNVLVENENTVKIGDFGLTKSIKDNEGYYTVKDDLDSPVFWYAPECLVYCKFYRASDVWSFGVTMYELLTYCETECSPMVVFLKMIGR-THGQMTVHRLVKVLEEGRRLPCPPNCPEMVYAQMRRCWESAPEKRINFQGLIKVFQQLL-----
>UniRef100_A0A8C9SX14	522	0.466	5.641E-158	1	627	633	529	1150	1168
-PRTGDLSNLIVIRQRGESQAPTYS-----LNLSQLRFHQIRDKEITQEQHLGRGTRTNIYSGWLRvrgnsedeEDDSYGgwngnegrsHDKGIRVVLKILDQSHRDIALAFFETASLMSQVSHSHLVFVHGVSVKGSENIMVEEFVEFGPLDVFLRRERGVVTPQWKFTVAKQLASALSYLESKHLVHGNVCCKNILVARKG-LEEGTFPFVKLSDPGIAFSALSREERVERIPWIAPECVPNGARPGSTADQWGFGITLLEICNDGDLPMSEITLAEKERFYETQSHLPEPSSQELASFIRMCLNYDPTERPSFRTILRELTELQFKNPDISSKCDTHPGT--------------DPTVFLKRYLRKIRDLGEGHFGKVMLYVYDPANDGTGEYVAVKALKQEGGGQRHDgWRKEIDILKSLYHSNIVKYKGCCSELGGQVVQLIMEYLPLGSLRDYLPKH--RFGVAQSLLFAQQICQGMEYLHSKRYIHRDLAARNVLVENENVVKIGDFGLSKYLPEGEIYYRVREDGDSPVFWYAIECLKESKFSFSSDIWSFGVTLYELLTHCDHRQSPPTKFFEMMGA-VHGQMTVMKLIELLERRRRLPCPRDCPPEVYKEMGQCWDVDPTKRPTFQSLISTLGEIR-----
>UniRef100_UPI001C5CBD2C	522	0.452	5.641E-158	1	632	633	549	1172	1182
-PQPGELSNLIITRG-----PRASPT----FNLSQLSFHQIRRDEITQLSHLGQGTRTNVYEGLLRVVGgapeedkedsgdpsapSWGCGQELRVVLKVLDPSHHDIALAFYEIASLMSKVSHMHLAFVHGVCVHGSENILVTEYVEHGPLDVWLRRERGHVPVAWKVAVAQQLASALSYLEDKHLVHGNVCGRNILLARPGLAE-GTSPFIKLSDPGVGLATLSREERVEWIPWMAPECLSGGANsLSTAADKWGFGATLLEICFDGDAPLQGRSLSEKERFYQKQHQLPEPSCPELATLTSQCLTYEPAQRPSFRTILRDLTRL-------------QPQNLVNVSAVSPDSPAADPTVFHKRYLKKIRDLGEGHFGKVSLYCYDPTNDGTGEMVAVKALKtGCSPQLHSGWRREIDILRTLYHEHIVKYKGCCEDPGVKSVQLVMEYVPLGSLRDYLPRHSVGL--AQLLLFAQQICEGMAYLHAQHYIHRDLATRNVLLDNDRLVKIGDFGLAKAVPEGHEYYRVREDGDSPVFWYAPECLKECKFYYASDVWSFGVTLYELLTRCDPSQSPPSKFIELIG-FTQGQMTVLKLTELLERGVRLPRPEACPCEVYHLMKNCWEADASFRPTFQNLIPILKTVHKKYQG
>UniRef100_A0A8D0K210	522	0.441	5.641E-158	1	632	633	550	1174	1184
-PRPGEISNLIITR--------GPQACTRPLNLSHLSFHRVHQEDITQLSHLGQGTRTNVYEGLLRVGGggpeeeksdgrdpspsSGDRGQELRVVLKVLDPSHHDIALAFYETASLMSQVSHVHLVFVHGVYVHGSENIMVTEYVEHGPLDVWLRRERGHVPLAWKLAVAQQLASALSYLEDKSLVHGNVCGRNILLARLGQAE-GTSPFIKLSDPGVGLNALSREERVERIPWTAPECLSGGANsLSTAADKWGFGATLLEICFDGEAPLQGRGPSEKERFYQKQHKLPEPSCPELATLTSQCLTYEPAQRPSFRTILRDLTQL-------------QPQNLADVLSVNPDLPTSDPTIFHKRYLKKIRDLGEGHFGKVSLYCYDPTNDGTGEMVAVKALKAGCGSQLRTgWRREIDILRTLYHEHIVKYKGCCEDQGEKSVQLVMEYVPLGSLRDYL--PRQNVGLAQLLLFAQQICEGMAYLHAQHYVHRDLAARNVLLDNNRLVKIGDFGLAKAVPEGHDYYCVREDGDSPVFWYAPECLKECKFYYASDVWSFGVTMYELLTYCDSSQSPPSKFIELIG-LTQGQMTVLRLTELLEQGERLPQPEKCPHEIYRLMKNCWEAKASFRPTFQNLVPILKTIQEKYQG
>UniRef100_A0A851FC76	522	0.500	7.710E-158	5	630	633	0	608	609
-----EISNLLVATRKAQEWQPVYP-------LGQLSFHRIRKEEIVQGEHLGRGTRTQIYSGILSLKDDesegYQNEKEIKVLLKVLDPSHRDISLascSFCS--SMMRQVSHKHMVLLHGVCVRDVENIMVEEFVECGPLDLFMHRRSDVLTTPWKFKVAKQLASALSYLEDKDLVHGNVCTKNILLAREGI-DTECGPFIKLSDPGIPITVLSRQERVERIPWIAPECVEDSKNLSIAADKWSFGTTLWEICYNGEIPLKDKTLAEKERFYEGHFVLATPSCKELADLMRQCMNYDPHQRPFFRAIMRDINKLEEQNPDIVSE--------------KKPVTEVDPTLFEKRFLKRIRDLGEGHFGKVELCRYDPEGDNTGEQVAVKSLKPeSGGNHIADLKKEIEILRNLYHDNIVKYKGICTEDGGSGIKLIMEFLPSGSLKEYLPRNKNKISLKQLLRYAVQICRGMDYLGSRQYVHRDLAARNVLVESENRVKIGDFGLTKAIETDKEYYTVKDDRDSPVFWYAPECLLQSKFYIASDVWSFGVTLYELLTYCDSECSPMAEFLKMIG-PTQGQMTVARLVRVLQDDKRLPRPPTCPEEVDQLMRKCWIFKHDERTSFHNLIQGFETIMSKM--
>UniRef100_A0A8D2DK54	522	0.444	7.710E-158	1	632	633	547	1169	1179
-PRPGEISNLIIMRGSRAS--------SRPLNLSQLSFHRIHQDEITQLSHLGQGTRTNVYEGLLRVGGPeegkadggdsprpgGGCGQQLRVVLKVLDPSHHDIALAFYETASLMSQVSHAHLAFVHGVCVRRSENIMVTEYVENGPLDVWLRREKGRVPTTWKVAVAQQLASALSYLEDKNLVHGNVCGRNILLAR-LGLAEGTSPFIKLSDPGVGLGALSREERVERIPWTAPECLpAGANSLCTAADKWGFGATLLEICFDGEAPLQGRGPSEKERFYQKQHRLPEPSCPELATITNQCLTYERALRPSFRTILRDLTQL-------------QPHNLVDVSAVNPDSPVSDPTVFHKRYLKKIRDLGEGHFGKVSLYCYDPTNDGTGEMVAVKALKaDCGPQLRSGWRREIDILRTLYHEHIVKYKGCCEDQGEKSVQLVMEYVPLGSLRDYLPRHSVGL--AQLLLFAQQICEGMAYLHAQHYIHRDLAARNVLLDNDRLVKIGDFGLAKAVPEGHEYYRVREDGDSPVFWYAPECLKECKFYYASDVWSFGVTLYELLTYCDSSQSPPSKFMELIG-LTQGQMTVLRLTELLERGERLPRPDRCPCEIYHLMKNCWEAEASFRPTFQNLIPILKMVHEKYQG
>UniRef100_UPI000BBF1587	522	0.473	7.710E-158	0	630	633	560	1174	1182
PPQPREVSNLLVVTKE------RAQAPQTPIEESQLSFHRILKEEIEQEEHLGLGTRTNIYSGTLRvkseedEDAGYSSFQEFKVVLKVLGSGHRDISLAFFETASMMRQVSHKHIVLLYGVCVRHLENIMVEEFVQLGPLDLFMRRQQSQLSTPWKFQVAKQLASALSYLEDKKLVHGFVCAKNILLARDGLGTDEGGPFIKLSDPGIPITVLTREECVHRIPWISPECVKSSSALSIAADKWGFGTTLWEICYDGEVPLKEKKLTEKERFYERECQLATPDCRELAELMTHCMNYDPKKRPFFRAIVRDIDVLEEKNPSIKPQP----------------TPEVDPTVFEKRFLRKIRDLGEGHFGKVELCRYDPRGDRTGEPVAVKSLKPENrEEQSNNLSSEINILKALYHENIVKYKGICQEEGGQAIKLIMEYLPLGSLKEYLPRNKSKTNLSTLLSYSVQICKGMEYLGSQNYIHRDLAARNVLVENETTVKIGDFGLTKSIKDNDGYYTVKDDHDSPVFWYAPECLTQCKFYLASDVWSFGVTMYELITYCDSTKSPMTLFLSMIGR-THGQMTIIRLVKVLQEGRRLPRPESCPEPVYDLMRKCWEQMPDRRITFKRLIEELTNMQQQL--
>UniRef100_A0A6J3BGR4	522	0.448	7.710E-158	1	626	633	549	1167	1183
-PRPGEISNLIIMRGSQAS--------TRPLNLSHLSFHRVRQEDITQLSHLGQGTRTNVYEGLLRVEGggpkedkaggrdpatpDEGCGQDLRVVLKVLDPGHHDIALAFYETASLMSQVSHVHLVFVHGVYVHGSENIMVTEYVEHGPLDVWLRRERGHVPLAWKLTVAQQLASALSYLEDKSLVHGNVCGRNILLARLGQAE-GTSPFIKLSDPGVGLSALSREERVERIPWTAPECLSGGANsLSTAADKWGFGATLLEICFDGEAPLQGRSPSEKERFYQKQHKLPEPSCPELATLTSQCLTYEPAQRPSFRTILRDLTQL-------------QPQNLFDVLSVNPDLPVSDPTVFHKRYLKKIRDLGEGHFGKVSLYCYDPTNDGTGEMVAVKALKaGSGPQLRTGWRREIDILRTLYHEHIVKYKGCCEDQGEKSVQLVMEYVPLGSLRDYLPRHSVGL--AQLLLFAQQICEGMAYLHAQHYVHRDLAARNVLLDNNRLVKIGDFGLAKAVPDGHEYYCVREDGDSPVFWYAPECLKECKFYYASDVWSFGVTMYELLTYCDSSQSPPSKFIELIG-HTQGQMMVLRLTELLERGERLPQPEKCPCEIYLLMKNCWGTEASSRPTFQNLIPILKTV------
>UniRef100_A0A2Y9R049	522	0.450	7.710E-158	1	632	633	549	1173	1183
-PLPRELSNLIIMRG-----PRASP---RPLNLSQLSFHRVCRDEITQLSHLGQGTRTNVYEGLLRvegegpeedkeDSGDPpvpsrGRGQELRVVLKVLDPSHHDIALAFYEVASLMSQVSHVHLAFVHGVCVHGSENILVTEYVEHGPLDVWLRREKGHVPVAWKVAVAQQLASALSYLEDKNLVHGNVCGRNILLARPGLAE-GTSPFIKLSDPGVGLGTLSREERVERIPWMAPECLPGGANsLSTAADKWGFGATLLEICFDGEAPLQGRGPSEKERFYQKQHQLPEPSYPELATLTSQCLTYEPAQRPSFRTILRDLTRL-------------QPHNLVDVSAVSPDSPASDPTVFHKRYLKKIRDLGEGHFGKVSLYCYDPTNDCTGEMVAVKSLKaGCSPQLHSGWRREIDILRTLYHEHIIKYKGCCEDAGEKSVQLVMEYVPLGSLRDYLPRHSVGL--AQLLLFAQQICEGMAYLHAQHYIHRDLAARNVLLDNDRLVKIGDFGLAKAVPEGHEYYRVCEDGDSPVFWYAPECLKECKFYYASDVWSFGVTLYELLTRCDSSQSPPTKFIELIG-LTQGQMTVLRLTELLEQGERLPRPEACPCEIYHLMKNCWEAEASFRPTFQNLIPILKTVHEKYQG
>UniRef100_A0A401NV79	522	0.499	7.710E-158	0	630	633	637	1258	1259
PPKPREISNLLVMTKSRS---QISQLAANNYNLSQLSFHRIRKEEICQLEHLGRGTRTNIYSGTLnyndddEEDGSFYNAKDIRVVLKILDPSHRDISLAFFETASMMRQVSHKHIVLLHGVCVRDLENIMVEELVEFGPLDLFMHRKSEQLsnSTPWKFLVAKQLASALSYLEDKNLVHGNVCTKNILLARQGIENDGG-PFIKLSDPGVPITVLSREERVERIPWIAPECVEDSKNLSIATDKWSFGTTLWAICYNGEVPLKDRSLAEKERFYEARCKLTPPSSCkELAELMQQCMTYNPPERPFFRAIMRDINKL------QEQNPNIVPDDKPKA--------EIDPTQFEKRFLRRIRDLGEGHFGKVELCRYDPEGDNTGELVAVKSLKPdSSEEHKADLKREVEILKTLYHENIVKYKGICTEEGGRGMKLIMEYLPAGSLKEYLPRHKQKVNLKSKIRYALQICKGMEYLGSLQYVHRDLAARNVLVENENRVKIGDFGLTKAIQTNKEYYKVQDDLDSPVFWYAPECLIHCKFYIASDVWSFGVTLYELLTYCESEHSPMNMFLKLIG-PTQGQMTVTRLVRVLEEGKRLPCPVQCPDEIYYHMKKCWEHSPSNRTTFENLVHVFESLLQSL--
>UniRef100_A0A8S4AGX1	521	0.477	1.054E-157	0	629	633	520	1133	1137
PPQPREISNLLVVTKERALVPQTT------VQESQLSFLRILKEEIEQEEHLGLGTKTNIYAGTLKvksvddEDAGYTSFQEFKVVLKVLGSGHRDISLAFFETASMMRQVSHKHIVLLYGVCVRHRENIMVEEFVQLGPLDVFMRRQQSPLSTPWKFQVAKQLASALSYLEDKKLVHGFVCAKNILLARDGLVADEGGPFIKLSDPGIPITVLSREECVHRIPWIAPECVKNVSSLSVAADKWGFGTTLWEICYDGEVPLKDKKLTEKERFYEMECQLATPDCKELAELMTHCMNYDPKKRPFFRAIVRDIDMLEEKNPSIQPKP----------------TQEVDPTLFDKRFLRRIRDLGEGHFGKVELCQYDPREDRTGELVAVKSLKPENrEEQSNNLSREIDILKALYHENIVKYKGICKEDGDQVVKLIMEYLPLGSLKEYLPRNKSKTSLSTLLNYCIQICKGMDYLGSRNYIHRDLAARNVLVENENMVKIGDFGLTKSIKDNEGYYTVKDDHDSPVFWYAPECLTLCKFYLASDVWSFGVTMYELITYCDPSKTPMTGFLDMIGR-THGQMTVIRLVKLLQEGKRLPRPDGCPVPVYELMRRCWEQVPERRISFSRLIEELNTLLQH---
>UniRef100_A0A7K6Q8U3	521	0.553	1.440E-157	21	598	633	0	627	628
---------------------PGSPPAPRRRSLHQMMFHKIDPQSLTrvrggrghggwhrgtgtpwqcprvpQGESLGQGSFTQIYQGVKREQDEEDRPRQTPVVLKVMDSSHRNCLESFLEAASTMSQLSHKHLVLLHGVSL-GKDSVMVQEHVRHGPLDLYLRKNRGAVTTGWKLTVAKQLAYALNYLEDRKIPHGNVSAKKVLLAREGDVASGSPPFIKLNDPGVSVTVLAQDMLLERIPWVAPECVSDPGSLALPADKWSFGATLWEIFSGGNMPLSLLEPHRKLEFYQHRRQLPAPQWPELAALLAQCMDYEPQCRPCFRALIRDLNSLITsggprhglgglrgargdpqrphrpppPDYELLSDLSPADvTLRDGFWGHEPLAMSGDPQHFQERHLKYISLLGKGNFGSVELCRYDPLGDSTGELVAVKKLQQDSAKELRDFEREIQILHSLQHEFIVQYRGVCYSRGMRGLRLVMEFLPNGCLRDYLQRNQPRLDHRALLLYAWQICKGMEYLGAQRCVHRDLASRNILVESDSHVKIGDFGLAKLLPQDKDYYVVREPGQSPVFWYAPESLADNIFSCASDAWSFGVLLYELFTYGSKSRSPSEEFLRLMGSGRAAQ-IICHLLELLKDNRRLPAPPGCPAEV----------------------------------
>UniRef100_UPI00145BDE7E	521	0.485	1.440E-157	0	632	633	554	1168	1175
PPQPREVSNLLVITKERA--------PQSPFHLeSQLSFHRILKDEIDEVDHLGQGTKTNIYSGILKVKSDEDGEGgsfsaqEMKVVLKVLGAGHRDISLAFFETASMMRQVSHKHIVLLYGVCVRNQDNIMVEEFVQYGPLDLFM-NNHCPLSTTWKFQVAKQLASALSYLEDKRLVHGFVCAKNILLAREGLAKDEEGPFIKLSDPGIPITVLSREECVHRIPWIAPECVKNPSSLSVAADKWGFGTTLWEICYDGEVPLKDKRLTEKERFYETECQLATPDYKELAKLMTHCMNYDPKKRPFFRAIVRDLDMLE----EENPCFKPLP------------TNIVDPTIFEKRFLKKIRELGEGHYGKVELCRYDPRGDKTGELVAVKSLKPDNrEEQGNNLSTEINILKALYHDNIVKYKGICLDESGQAIKLIMEYLPLGSLKEHLPKYRNKTSLGTLLSYATQICKGMDYLGSKNYIHRDLAARNVLLENERTVKIGDFGLTKSIKDNDGYYIVKDENESPVFWYAPECLTHCKFYRSSDVWSFGVTMYELITYCDSSKSPMNLFLSMIG-PTQGQMTVVRLVNTLKEGKRLPRPETCPEPVYELMRRCWEQAPEKRITFKSLIEELTAMQRQIPG
>UniRef100_UPI00146B0C98	521	0.475	1.440E-157	0	630	633	552	1168	1175
PPQPREISNLLVVTKE------REPLLLTPMQGSQVSFHRILKEEIKQEEHLGPGTRTNIYSGSLmvksieddEENGGNSSSQQVKVVLKVLGSGHRDISLAFFETASMMRQVSHKHIVLLYGVCVRNQENIMVEEFVQLGPLDLFMRRQPTPLSTPWKFQVAMQLASALSYLEDKKLVHGFVCAKNILLARDGLDADEGGPFIKLSDPGIPITVLTREECVHRIPWIAPECVNSMSSLSVPADKWGFGTTLWEICYDGEEPLKDKKLTEKERFYDMECQLATPDCQELAHLMTDCMNYDPKKRPFFRAIVREIVNL----------PDKYPSFKAQPQ------TGVDPTMFEKRFLRKIRDLGEGHFGKVELCRYDPRGDRTGELVAVKSLKPENrEEQSNNLSSEIDILKALYHENIVKYKGICQEEGGQAIKLIMEYLPLGSLKEYLPRNKSKTSLGTLLSYSEQICKGMEYLGSRNYIHRDLAARNVLVENERTVKIGDFGLTKSIKENEGYYTVKDENDSPVFWYAPECLTHCKFYLASDVWSFGVTMYELITYCESSKSPMTLFLDMIGR-TQGQMTIIRLVKVLEAEGRLPRPEGCPEPVYELMRKCWEHKPERRITFERLVEELSSMQQQL--
>UniRef100_UPI001FABED61	521	0.469	1.440E-157	0	630	633	558	1173	1180
PPQPREISNLLVVTKERAL------TCQPTRHERELcIFHRIPKEDIEQEEHLGVGTKTNIYLGTLRvkneedEDAGYTSFQEVKVVLKVLGSGHRDISLAFFETANMMRQVSHKHIALLYGVCVRHQENIMVEEYVQLGPLDVFIRRQQSPLSTRWKFQVAKQLASALSYLEDKKLVHGFVCAKNILLARDGLDEEEGEPFIKLSDPGIPITVLSREECVHRIPWIAPECVKSMSALSVAADKWGFGTTLWEICYDGEVPLKEKKLTEKERFYEAEFQLATPDYKELAELMTRCMNYDPKKRPFFRAIVRDLDELEEKNPSIKPHPTTVD----------------DPTVFENRFLRKIRDLGEGHFGKVELCRYDPHGDRTGEMVAVKFLKPENgEEQSNNLLKEIEILKALYHDNIVKYKGISHEEGGKAIKLIMEYLPLGSLKEYLPRNKTKTSLSDLLSYSIQICRGMDYLGSRNYIHRDLAARNVLVEREGTVKIGDFGLTKSLKENDGYYTVKDDHDSPVFWYAPECLTFCKFYLASDVWSFGVTMYEIITYCDSSKSPMTTFLDMIGR-THGQMTIVRLVKVLQDGRRLPRPDTCPEPVYELMRKCWEQAPEKRITFKRLIEELTILQQHL--
>UniRef100_A0A2K6EKT2	521	0.441	1.440E-157	1	628	633	547	1167	1181
-PRPGEISNLIVMRG------PRASSRQ--LNLSQLSFHRVGQDEITQLSHLGQGTRTNVYEGILQvEGGDPEEGKvdsrdplapggncgqKLRVVLKVLDPSHHDIALAFYETASLMSQVSHVHLAFVHGVCVRGSENIMVTEYVEHGPLDVWLRRERGHVPVAWKVVVAQQLASALSYLEDKNLVHGNVCGRNVLLARPGLAE-GTSPFIKLSDPGVGVSALSREEKVERIPWMAPECLPGGANsLSTAADKWGFGATLLEICFDGEAPLQGRGPSEKERFYQKQHRLPEPSCPELATLTSQCLTYEPGQRPSFRTILRDLTRL-------------QPHNLADVVTVNPDSPASDPTVFHKRYLKKIRDLGEGHFGKVSLYCYDPTNDGTGEMVAVKALKaDCGPQLRSGWRREIDILRTLYHEHIVKYKGCCEDQGEKSVQLVMEYVPLGSLRDYLPRHSVGL--AQLLLFAQQICEGMAYLHAQHYIHRDLAARNVLLDNDRLVKIGDFGLAKAVPEGHEYYCVREDGDSPVFWYAPECLKEGKFYYASDVWSFGVTLYELLTHCDSSQSPPSKFIELIG-HTQGQMTVLRLMELLERGERLPRPDRCPPEIYLFMKNCWETEASFRPTFQNLIPILKTVQE----
>UniRef100_UPI00074FB724	521	0.472	1.440E-157	1	626	633	553	1169	1185
-PKPGEISDLLITRK-------VKDSSRQILNLTQLSFHQIRKNEITQRAHLGQGTRTNIYEGTLRVCGGNAGDEETEyfsteqnnnsremrVVLKMLDPSHRDIALAFFETASLMSQVSHIHLAFMHGVCVRGSENIMVEEYIEHGPLDVFLRKNKGRVTVGWKFTVAAQLASALSYLEDKNLVHGNVCAKNILLARKG-LEDGLKPFIKLSDPGVSFSVLSREERVDRIPWIAPECVRDISSLSTMADKWSFGTTLLEICFDADVPLKERTPSEKERFYEKKHRLPEPSFKELATLISQCLNYAPEERPSFRTILRDLTQL-------------QPNNLLDITAVGPVCPVSDPTVFQKRYLKKIRDLGEGHFGKVSLYCYDPTNDGTGEMVAVKSLKSGcSLQLLASWKKEIEILKTLYHENIVKYKGCCSEQGEKVVQLIMEYVPLGSLRDYLPKH--HVSLAHILLFAQQICEGMAYLHSLRYIHRDLAARNVLLENENVVKIGDFGLAKAIPEGHEYYRVCEDGDSPVFWYAMECLKECKFYYASDVWSFGVTLYELLTHCDPSQSPPTKFIEMIG-VTQGQMTVLRLIELLDRGRRLPSPKECPCEIYRLMKNCWESEASFRPAFANLVPILKAF------
>UniRef100_UPI001C4A9CE0	521	0.471	1.440E-157	1	626	633	554	1170	1186
-PKPGEITDLLITRK-------VKDSTRQILNLTQLSFHQIRKNEITQRAHLGQGTRTNIYEGVLHVCSGASGEDESEyfsseqnnnsrdvhVVLKMLDPSHRDIALAFFETASLMSQVSHIHLAFVHGVCVRGSENIMVEEYIEHGPLDVFLRKNKGRIMVGWKFTVAAQLASALSYLEGKNLVHGNVCAKNILLARKG-LEDGLLPFIKLSDPGVSFTVLSREERVDRIPWIAPECVRDVSNLSTAADKWSFGTTLLEICFDADVPLKERTPSEKERFYEKKHRLPEPSFKELATLISQCLNYAPGERPSFRTILRDLTQL-------------QPHNPLDITSVNPEFPVSDPTVFQKRYLKKIRDLGEGHFGKVSLYCYDPTNDGTGEMVAVKSLKSGcSQQLLTSWKKEIEILKTLYHENIVKYKGCCSEQGEKVVQLIMEYVPLGSLRDYLPKHN--VSLAHILLFAQQICEGMAYLHSLRYIHRDLAARNVLLENENVVKIGDFGLAKAIPEGHDYYRVCEDGDSPVFWYAVECLKDCKFYYTSDVWSFGVTLYELLTRCDSSQSPPAKFIEMIGTI-HGQMTVLRLIELLDRGKRLPMPKDCPGEIYRLMKNCWELESSFRPSFTNLVPILKAF------
>UniRef100_UPI00112D9491	521	0.485	1.440E-157	1	626	633	556	1174	1190
-PRSGEMSNLIITRTAKDSKAR---PVSKTLNLSQLSFHQIRKNEITQVAHLGQGTRTNIYDGVLRvsEGGDleaepfsgepGNNGRDLRVVLKVLDPSHRDIALAFFETASLMSQVSHLHLAFVHGVCVRGSENIMVEEFVEHGPLDLALQKNKGQLSPAWKSTVAKQLASALSYLEDKNLVHGNVCAKNILLAREG-LEDGSAPFVKLSDPGISFAVLSREERVERIPWIAPECVLEAGSLGTAADKWSFGTTLLEICFNGDVPLKERTPSEKERFYEKKLKLPEPSCRELAHLIGQCLNYDPGERPSFRTVLRELTQL-------------QPQNLSEMASVNPDFPAADPTVFQKRYLKKIRDLGEGHFGKVSLYCYDPTNDGTGEMVAVKSLKSGcSQQLLTSWKREIEILKTLYHENIVKYKGCCSEQGEKMVQLIMEYVPLGSLRDYLPKHNVGL--AQILLFTQQICEGMAYLHSQHYIHRDLAARNVLVENENMVKIGDFGLAKAIPEGHEYYRVREDGDSPVFWYAVECLKECKFFYASDVWSFGVTLYELLTHCDSYQSPPTKFIEMIG-VTQGQMTVVRLIELLDRAQRLPCPKDCPREIYLLMKNCWESEASFRPTFQNLVPVLKSF------
>UniRef100_A0A811ZA52	521	0.444	1.440E-157	1	632	633	559	1183	1193
-PRPGEISNLIIMR--GPRAVTSSP------NVSQLSFHRICQADVTQLSHLGQGTRTNVYEGMLRVGARapkegaadgedpptpsEDSGLELRVVLKVLDPSHHDIALAFYETASLMSQVSHVHLAFVHGICVYGSENIMVTEYVEHGPLDVWLRREKGHVPVAWKVAVAQQLASALSYLEDKSLVHGNVCGRNILLAR-LGLAEGTSPFIKLSDPGVGLGALSREERIERIPWIAPECLTGGANsLTTAADKWGFGATLLEICFDGEAPLQGRGPSEKECFYQKQHRLPQPSCPELATLISQCLTYEPAQRPSFRTILRDLTQL-------------QPQNLADVLAVNPDSPASDPTVFHKRYLKKIRDLGEGHFGKVSLYCYDPTNDGTGEMVAVKAIKaGCGPQLRTCWRREIDILRTLHHKHIVKYKGCCEDQGEKSVQLVMEYVPLGSLRDYLPRHSVGL--AQLLLFAQQICEGMAYLHAQHYVHRDLAARNVLLDNDRLVKIGDFGLAKAVPEGHEYYRVREDGDSPVFWYAPECLKECKFYYASDVWSFGVTLYELLTYCDSSQSPPSKFIELIG-LTQGQMTVLRLTELLERGERLPRPEKCPYEIYLLMKNCWEAEASFRPTFQNLIPILKTVQEKYQG
>UniRef100_A0A6J0U548	521	0.475	1.440E-157	1	628	633	581	1199	1213
-PKPGEISDLLITKK-------VKDSTRQILNMTQLSFHQIRKDEITQKAHLGQGTRTNIYDGVLRLCGTSNADDETEyfsteqnnncreihVVLKMLDPSHRDIALAFFETASLMSQVSHIHLAFVHGVCVRGSENIMVEEYIEHGPLDVFLRKNKGRITVGWKFTVAAQLASALSYLEGKNLVHGNVCAKNILLARKG-LDDGLLPFIKLSDPGVSFTVLSCEERVDRIPWIAPECVKDVSNLSTAADKWSFGTTLLEICFDANVPLKERTPSEKERFYEKKHRLPEPSFKELATLISQCMNYAPGERPSFRTILRDLTQL-------------QPHNPLDITSVNPEFPVSDPTVFQKRYLKKIRDLGEGHFGKVSLYCYDPTNDGTGEMVAVKSLKSGcSQQLLTSWKKEIEILKTLYHENIVKYKGCCSEQGDKIVQLIMEYVPLGSLRDYLPKHN--VSLAHILLFAQQICEGMAYLHSLHYVHRDLAARNVLLENENVVKIGDFGLAKAIPEGHEYYRVCEDGDSPVFWYAVECLKDCKFYYASDVWSFGVTLYELLTRCDSSQSPPAKFIEMIGTI-HGQMTVLRLIELLDRGKRLPSPKDCPCEIYRLMKNCWESESSFRPTFTNLVPILKAFHD----
>UniRef100_UPI0003C919AE	520	0.442	1.969E-157	1	632	633	523	1145	1155
-PRPGEISNLIIMRG------PRAST--RPLNLSQLSFHRVRQDEITQLSHLGQGTRTNVYEGLLRVGGPtedkmagedvpepgGGPREELRVVLKVLDPSHHDIALAFYETASLMSQVSHAHLVFVHGVCVRGSENIMVTELVEHGPLDVWLRRERGRVSMAWKVAVAQQLASALSYLEDKNLVHGNVCGRNILLAR-LGLEEGTSPFIKLSDPGVGLGALSREERVERIPWTAPECLpGGTNSLSTAADKWGFGASLLEICFDGEAPLQGRCLSEKERFYQKQHRLPEPSCPELATITSQCLNYEPAQRPSFRTILRDLTQL-------------QPHNLLDVLAVNLDCPASDPTVFHKRYLKKIRDLGEGHFGKVSLYCYDPTNDGTGEMVAVKALKaDCSPQLRSGWRREIDILRMLYHDHIVKYKGCCEDQGEKSVQLVMEYVPLGSLRDYLPRHSVGL--AQLLLFALQICEGMAYLHSQHYIHRDLAARNVLLDNDRLVKIGDFGLAKAVPEGHDYYRVREDGDSPVFWYAPECLKECKFYYASDVWSFGVTLYELLTHCDSTQSPPSKFIELIG-LTQGQMTVLRLTELLDRGERLPQPDKCPCEIYRLMKNCWEAKASCRPTFQNLVPILKTVQEKYEG
>UniRef100_A0A8C4ITH4	520	0.479	1.969E-157	0	630	633	550	1164	1169
PPQPREVSNLLVVTKE-RAPAPQTPTLESP-----LSFIRILKEDIEQEEHLGLGTRTNIYSGTLRvkseedEDAGYSSFQEVKVVLKVLGSGQRDISLAFFETASMMRQVSYKHIVLLYGVCVRHQENIMVEEFVQLGPLDVFMRRQQSQLSTPWKFQVAKQLAAALSYLEDKKLVHGFVCAKNILLARDGLGTDEGGPFIKLSDPGIPITVLTREECVHRIPWIAPECVKSTSSLSVAADKWGFGTTLWEICYDGEVPLKEKKLTEKERFYETECQLATPDCKELAELMTHCMNYDPMKRPFFRAIVRDIDMLEEKNPSIKPKP----------------TPEVDPTVFEKRFLRKVRDLGEGHFGKVELCRYDPRGDKTGELVAVKSLKPENrEEQSTNLSREIDILKALYHENIVKYKGICQEEGGQAIKLIMEYVPLGSLKEYLPRHKKDTSLSTLLSYSIQICKGMDYLGSKNYIHRDLAARNVLVENERTVKIGDFGLTKSIKENEGYYTVKDENDSPVFWYAPECLTHCKFYLASDVWSFGVTMYELITYCDSSKSPMTLFLGMIGRS-QGQMTVIRLVKVLTEGRRLPRPEGCPEPVYELMRKCWEQLPERRITFKRLIEELTVMQQQL--
>UniRef100_A0A6P8G6F9	520	0.479	1.969E-157	0	627	633	602	1215	1222
PPQPREASNLLVMTKDREL------VPQKPPQVSQLSFHRILKEEIVQGEHLGTGTRTHIYAGVLKmktedeeEARGYYVSPEVKVVLKVLGSGHRDISLAFFETASLMRQVSHKHITLLHGVCVRHQENIMVEEFVQLGSLDQFMRRQNTPLSTAWKFQVAKQLASALSYLEDKKLVHGFVCTKNILLARDGVEKEGG-PFIKLSDPGIPITVLTREECVERIPWIAPECVADSSSLGVPADKWGFGTTLWEICYNGEVPLKDKRLTEKERFYAAQCQLATPDCKELAELMTHCMTYDPRKRPFFRAIVRDI--------------DMLEEQNPSISLPDPSTLEVDPTMFEKRYLKKVRDLGEGHFGKVELCRYDPRGDRTGELVAVKSLKPeNSEEQSSNLWCEIGILKELYHENIVKYKGICNEEGGRSIKLIMEYLPMGSLKDYLPRNKANTSLKTLLSYAVQICQGMDYLGARNYIHRDLAARNVLVEKESTVKIGDFGLTKSIKDNEGYYTVKDDLDSPVFWYAPECLVHGKFYRASDVWSFGVTMYELLTYCDTSRSPMTVFLKMIG-PTHGQMTVTRLVKVLEEGRRLPQPEGCPDEVYAQMRKCWEGTPDKRIDFKGLISVFQQML-----
>UniRef100_A0A8T3CG41	520	0.485	2.691E-157	0	627	633	542	1153	1158
PPEPREISNLLVVTNNRVVEYPTS-------QLSQLSFHRILKEDIVQEEHLGRGTRTNIYAGVLKvkseddEDDGYFSCQEVKVVLKVLGSSHRDISLAFFETASMMRQISHKHIALLYGVCVRDLENVMVEEFVQLGPLDLFMRRQRHFLTTPWKFQVAKQLASALSYLEDKKLVHGYVCTKNILLARDGLDNDSG-PFIKLSDPGIPITVLTREECVARIPWIAPECVRNTKDLTVAADKWSFGTTLWEICYDGEVPLKDKRLTEKEMFYTAECVLATPDCKELADLMTQCMNYNSRKRPFFRAIVRDLNKLEEQHPSIVSGM--------------VPPQEVDPTVFEKRFLKKIRDLGEGHFGKVELCRYDPRGDRTGELVAVKSLKPENKEDQsSNLWREIDILRGLYHHNIVKYKGICTEEGGQSIKLIMEYLPAGSLKEYLPRNKAQTDLKRLLSYAIQICQGMDYLGLQNYIHRDLAARNVLVENETTVKIGDFGLTKSIKDNEGYYTVKDDLDSPVFWYAPECLIHCKFYRASDVWSFGVTMYELLTYCETECSPMAVFLKMIGR-TQGQMTVTRLVKVLEDGQRLPRPPNCPEMVYAQMQRCWENAPEKRIDFKGLINIFQQLL-----
>UniRef100_A0A3P9HEW3	520	0.491	2.691E-157	0	630	633	553	1163	1170
PPQPREVSNLLVVTKE------RAITNQTPTQESQLSFIRILKEDIQQDEHLGTGTKTNIYSGNLRakneedEDVGYTSFQEVKVVLKVLGSGHRDISLAFFETASMMRQVSHKHIVLLYGVCVHHQENIMVEEFVQLGPLDVFM-KRQQSLSTPWKFQVAKQLASALSYLEDKKLVHGYVCAKNILLARDGLDADEGGPFIKLSDPGIPITVLTREECVHRIPWIAPECVKSVSSLSVAADKWGFGTTLWEICYDGEVPLKQKKLTEKERFYETECQLVTPDCTELAKLMTDCMNYDPKKRPFFRAIVREL-------------DDLLPNLLI----TKPHTEVVDPTRFEKRFLKKIRDLGEGHFGKVELCRYDPRGDRTGELVAVKSLKPDNKEEQSSLSREIDILKALYHENIVKYKGIC-EEGDQAFKLIMEYLPMGSLKEYLPRHKSRTSLSMLLSYCIQICKGMEYLGSRNYIHRDLAARNVLVENERTVKIGDFGLTKSIKDNEGYYKVQDDHDSPVFWYALECLTTCKFYLASDVWSFGVTMYEIITYCDSSKSPMTRFFDMIGRS-QGQMTILRLVKVLQEGRRLPRPEGCSEAVYELMRKCWDQSPERRITFKRLIEELSILLQQL--
>UniRef100_A0A8C6QJ78	520	0.445	2.691E-157	1	632	633	546	1168	1178
-PQPGELSNLLIMRGSRAH--------TRPLNLSQLSFHRIRQDEITQLSHLGQGTRTNVYEGLLRVGGPeegkvdsgyppepgGGSGQELRVVLKVLDPSHHDIALAFYETASLMSQVSHMHLAFLHGVCVRGSENIIVTEFVEHGPLDVWLRRQRGQVPMTWKVAVAQQLASALSYLEDKKLVHGNVCGRNILLAR-LGVEEDTSPFIKLSDPGVGLGALSREEQVERIPWTAPECLtGEAGSLSTAADKWGFGATLLEICFDGEAPLQGRSPSEKERFYLKQHHLPDPSCPEMATLTSQCLTYEPAQRPSFRTILRDLTRL-------------QPQNLVDVSAVNADSPASDPTVFHKRYLKKIRDLGEGHFGKVSLYCYDPANDGTGEMVAVKALKDGSgPQLRSGWWREIEILRTLYHEHIVKYKGCCEDQGEKSVQLVMEYVPLGSLRDYLPRHSVGL--AQLLLFAQQICEGMAYLHSQRYIHRDLAARNVLLDHNTLVKIGDFGLAKAVPEGHEYYRVREDGDSPVFWYAPECLKECKFYYASDVWSFGVTLYELLTNCDSSQSPPTKFIELIG-LTQGQMTVLRLTELLERGERLPRPDRCPCEIYLLMKNCWESEASFRPTFQNLIPILKTAQEKYQG
>UniRef100_A0A668TEY2	520	0.475	2.691E-157	0	623	633	555	1162	1184
PPQPREISNLLVATKNRA----TAPKRHMPGN--QVSFPRILKEDIEQEEHLGIGTKTNIYSGTLKVKGEeeedagYTSFQEVKVVLKVLGSGHRDISMAFFETASKMQQVSHKHIVLLYGVCVHHQENIMVEEFVQLGPLDVFMRRQQTPLSTSWKFQVALQLASALSYLEDKKLVHGFVCAKNILLARDGLGNDEGGPFIKLSDPGIPITVLTREECVHRIPWIAPECVRNASSLGVAADKWGFGTTLWEICYDGEVPLKDKKLTEKERFYETECQLATPDCTELAELMTHCMNYDPKKRPFFRAIVREMDQLIEKNPSIKPQP----------------TPDVDPTMFEKRFLRKIRDLGEGHFGKVELCRYDPRGDRTGELVAVKSLKPENrEEQSNNLSREIDILKDLYHENIVKYKGISQEEGGQAIKLIMEYLPLGSLKEYLPRNRARISIPTLLSYSVQICKGMDYLGSQNYIHRDLAARNVLMENETTVKIGDFGLTKSIKDNEGYYTVKDENDSPVFWYAPECLTLCKFYLASDVWSFGVTMYELLTYCDSAKSPMTCFLEMIG-KTHGQMTIIRLVKVLQEGKRLPCPKDCPDSVYELMRRCWEQSPERRITFKRLIEEL---------
>UniRef100_A0A3Q2D4U7	520	0.649	3.678E-157	0	629	633	482	1053	1057
PPQYKEKSCLLICRSNKGSEVSLSPSLQRH-NISQMVFHKIRKEDLDYVESLGQGTFTKIFKGVRKELGDYGQMHETEVVMKVLDVAHRNYAESFYEAASMMSQLSHKHLILNYGVCVCGEENIMVQEYVRFGSLDTYLKKNKNSINIQWKLEVSKQLAWAMNFLEEKNLVHGNVCAKNVLLIREEDRKAGNPPFIKLSDPGISISILPKEILIERIPWVPPEYIQESTKLSLAADKWSFGTTLWEICSGGEKPLAGLDNSKKVLFYNDQQHLSAPKWTELANLITSCMDYEPTFRPTFRAVIRDLHSLFTPDYELIME-DILPNRTTGASWTTGGLENQEPALFEERHLIFLQLLGKGNFGSVEMCRYDPLQDNTGEVVAVKKLQQSTAEHIRDFEREIEILKSLQHENIVKYKGVCYSAGAFVIVALMHY--------------------SCFIFTSQFIFCFLFRHF-------------------------FGFIALIRKACLFSR-----------YSPESLTESKFSVASDVWSFGVVLYELFTHSYKNCSPPAVFMSMMGNDKQGQLIVYHLIELLKSGSRLPQPLGCPSEIYSIMEECWDKDPTLRPSFNELALRIDLIRDN---
>UniRef100_UPI001ABE3165	520	0.541	3.678E-157	0	627	633	475	1096	1119
PPRAKEKSNLLIL--HDNYPPQmMSPTRQR-RQIPLLTFQKIHLNDITFLESQGKGSFTKIFHGLRRD-ADGEEEHKVDVLLKILDATHQHYQESFLEAASLMNQLSHKHQVLLHGVCV-GKQIVMVQEYETLGAVDLYLKRRqqKGPIPISWKLEVVKQLAYALCYMEDKQLVHGNISAKKILLSREGDK--DTPPFIKLSDRGVSIKILERGMLLERIPWLAPECVSDVRNLALESDCWSFGVTMWEIFNDGIVPLNTEEPEKKLQFYNDQMQLPAPHWIELASLEQQCMSYNPVLRLTFRSIIRELNNLIASDYELLV-DSKGQQMKDGFRVCDRVWEYQDPSVYEERHLKYVSVIGKGNFGSVELCRYDPLGDNTGELVAVKKLQHSTAEHVQDFHRESLILRALHSDYIVKYKGICYSAGRRSFQLVMEYLPNGSLQEFIPKNRDGLRFHHLLLYASQICKGMLYLGSQRYLHRDLASRNILVESPNHVKIGDFGLTKILPQDKEYYVVREQGQSPIFWHAPESLSDNIYSRESDVWSFGVLLYELFTYCERSCSPSAEYRRMMG-PHNSQQTVCGLVELLRAEKRLFSPACCPVKVYKMMLSCWSFQPSERPTFSALENQCEQLR-----
>UniRef100_UPI000854A6EB	520	0.484	3.678E-157	1	626	633	526	1133	1138
-PKPREISNLLIATKKAVDWQPVY-------HISQLSFHRILKEEILQLEHMGRGTRTQIYEGRLAYKDDDSETstseKEVKVILKVLDATHRDISLAFFETASMMRQVSHKHIVLLHGVCVRDVENIMVEEFVDFGPLDLFMHRRSDCLTTPWKFQVAKQLAGALSYLEDKDLVHGNVRSKNILLAREGIDH--DFGpFIKLSDPGIPITVLSRQERVERIPWIAPECVEESRVLTVAADKWSFGTTLWEICFNGEIPLKDRTLAEKERFYEGCFTLTKPSCEELANLIINCMNYDSNRRPFFRAIMREINKLEEQNPDIVTE--------------ASVSTEVDPSLFEKRFLKRVRDLGEGHFGKVELCRYDPEGDNTGELVAVKSLKPGTgGTHIADLNKEIQILRNLYHENIVKYKGICAEDGGSGIKLIMEYLPSGSLKEYLPRNVNKINLKQQLLYAVQIAQGMDYLGSRQYVHRDLAARNVLVENEHRVKIGDFGLTKAIETDKEYYTVKDDLDSPVFWYAPECLLHCKFYIASDVWSFGVTLYEILTCCNSDHSPMAMFLKMIG-PTQGQMTVTRLVRVLEEGKRLPNPANCPNEVYQLLLKCWDQNPLSRATFQELIHGFTEL------
>UniRef100_A0A9D3S124	520	0.479	3.678E-157	0	627	633	542	1151	1156
PPQPREISNLLVVTKNRVPDT------QTPLQVSQLSFHRILKEEIQQGEHLGKGTRTNIYAGVLKmssedDKDEGDASQEVKVVLKVLGSGHRDISLAFFETASMMRQVSHKHISLLYGICVRDLEYIIVEELVQLGPLDLFLQRNRTHLTTPWKFQVAKQLAGALSYLEDKKLVHGYVCAKNILLARDGCDNEGG-PFIKLSDPGIPVTVLTREECVDRIPWIAPECVKTTKALSVAADKWSFGTALWEIYYDGEVPLKDKTLTEKERFYMRECMLPTPDCKELADLMTDCMSYDPHKRPFFRAIVRDIDMLE----EQNPSIKPMPTQEV------------DPTVFEKRFLKKIRDLGEGHFGKVELCRYDPREDRTGELVAVKSLKPENREVQSgNLWCEIDILRKLYHENIVRYKGICREEGGRAIKLIMEYLPAGSLKEYLPRNKANIDLRMLLRYAVQICEGMDYLGSQNYIHRDLAARNVLVENENTVKIGDFGLTKSIKDNEGYYTVKDDLDSPVFWYAPECLVHCKFYRASDVWSFGVTMYELLTYCETGCSPMAEFLRMIG-PSHGQMTVTKLVKALVEGRRLPCPAHCPQTVYAQMKKCWESAPEERIDFKGLITVFQHML-----
>UniRef100_UPI001A9A159B	520	0.488	3.678E-157	0	630	633	558	1173	1180
PPQPREVSNLLVVTKD------RAPATQTPMQESQLSFHRILKEEIEQEEHLGPGTRTNIFSGTLRvkseeeEDAGYSSFQEVKVVLKVLGSGHRDISLAFFETASMMRQVSHKHIVLLYGVCVRHQENIMVEEFVQPGPLDLFMKRQQSPLDTLWKFQVAKQLASALSYLEDKKLVHGFVCAKNILLARDGLDADMGGPFIKLSDPGIPITVLTREECVRRIPWIAPECVKSASSLSVAADKWGFGTTLWEICYDGEVPLKDKKLTEKEMFYVSECQLATPECKELAELMTHCMTYDPKKRPFFRAIVRDIDMLEEKNPSIKPQP----------------TPDVDPTLFEKRFLKKIRELGEGHFGKVELCRYDPRGDKTGELVAVKSLKSENrEEQSNNLSREIDILKALYHENIVKYKGICQEEGCQANKLIMEYLPLGSLKDYLPRNKNKTSLKTLLSYSVQICEGMDYLGSRNYIHRDLAARNVLVESERTVKIGDFGLTKSIKDNEGYYTVKDENESPVFWYAPECLTHCKFYLASDVWSFGVTMYELITYCDTSKSPMQLFHGMIGRS-QGQMTIIRLVKALAEGKRLPRPlEGCPEPVYELMRKCWENAPENRISFKNLVDELTRMQQRL--
>UniRef100_UPI000B4EE88F	520	0.452	3.678E-157	1	632	633	550	1172	1182
-PRPGEISNLLIMR--------GSSAHTRPLNLSQLSFHRVHQDEITQLSHLGQGTRTNVYEGLLRVGGPdegkadsgcppePGGNGEQqlRVVLKVLDPSHHGIALAFYETASLMSQVSHMHLAFLHGVCVRGSENIIVTEFVEHGPLDVWLRRQRGRLSMTWKMAVAQQLASALSYLEDKNLVHGNVCGRNILLAR-LGLEEGTSPFIKLSDPGVGQAALSREERVERIPWTAPECLSGGsSSLGTATDMWGFGATLLEICFDGEAPLQGRSPSEKERFYTKQHQLPEPSCPELATLTRQCLTYEPGQRPSFRTILRDLTRL-------------QPQNLVGVSAMNSDSPASDPTVFHKRYLKKIRDLGEGHFGKVSLYCYDPTNDGTGEMVAVKALKEGcGPQLRSGWQREIEILRTLYHEHIVKYKGCCEDQGEKSVQLVMEYVPLGSLRDYLPRHSVGL--AQLLLFAQQICEGMAYLHAQHYIHRDLAARNVLLDNDRLVKIGDFGLAKAVPEGHEYYRVREDGDSPVFWYAPECLKECKFYYASDVWSFGVTLYELLTYCDSSQSPPTKFIELIG-VTQGQMTVLRLTELLERGERLPRPDRCPCEIYLLMKNCWESEAPFRPTFQNLVPILKTAQEKYQG
>UniRef100_UPI0020B289D1	519	0.475	5.027E-157	0	628	633	522	1134	1137
PPQPREVSNLLVMTKNRVHDPP------PHLQVSQLSFHRILKDEITQGEHLGRGTKTNIYVGLLKRKPDEDEIdvgsyssQEVKVVLKVLGSGHRDISLAFFEAASMMQQVSHKHIVLLHGVCVRDLENIMVEEFVQLGPLDLFMRKHRSHLDTPWKFQVAKQLASALSYLEDKKLVHGYVCTKNVLLARDG-LESKGGPFVKLSDPGIPVTVLTREECVDRIPWIAPECVRNRTDLSVAADKWGFGTTLWEICYDGEVPLKDKKLTEKERFYTAECSLATPSCKELAKLMVHCMNYDPRKRPFFRAIVRDIEMLE----EQNPLIQPVPTMEV------------DPTVFERRFLKTIRDLGEGHFGKVELCMYDPQSDRTGELVAVKSLKPETTDEQScNLQREVDILKELYHENIVKYKGICSEQGGLSIKLIMEYLPAGSLKEYLPQRKAQTDLQRLLTYAVQICKGMDYLGSRNYIHRDLAARNVLVENEHNVKIGDFGLTKSIKDGEGYYTVKDDLESPVFWYAPECLVHCKFYRASDVWSFGVTLYELLTYCESGSSPMVMFLKMIG-PTHGQMTVTRLVRALEEGRRLPCPPSCPETVSVLMRRCWDNCPEQRVTFRELIEALQPLAD----
>UniRef100_A0A9B0X1J0	519	0.440	5.027E-157	1	632	633	552	1173	1183
-PRPGELSNLIIMRG----------PRATPLNLSQLSFHQVHREEITQLSHLGQGTRTNVYEGLLRvrcrdpeDKDDDGEpptvsggcGQELRVVLKVLESSHHDIALAFYEIASLMSQVSHVHLAFVHGVCVHGSENILVTEYVEHGPLDVWLRRERGRVPVAWKVAVAQQLASALSYLEDKNLVHGNVCGRHILLARPGLAE-GTSPFIKLSDPGVGLSVLSRKELVERIPWIAPECLSGGaTSLSTAADKWAFGATLLEICFDGEAPLQGRSPSEKERFYQKQHRLPEPSYPELASLTGRCLTYEPAGRPSFRSVLRDLTRL-------------QPHDLVNVSAVSPDSPASDPTVFHKRYLKKIRELGEGHFGKVSLYCYDPTNDGTGEMVAVKTLKaGCGPQFRSGWRREISILRALYHEHIVKYKGCCEDPGEMSVQLVMEYMPLGSLRDYLPRHSVGLT--QLLLFAQQICEGMAYLHVQRYIHRDLATRNVLLDTDRLVKIGDFGLAKAVPEGHEYYRVSEDGDSPVFWYAPECLKECKFYYASDVWSFGVTLYELLTRCDSRQSPPSKFMELI-DFTQGQMMVLKLTELLERGERLPRPEACPCEIYQLMKNCWQAEASFRPTFQNLIPILKTVHEKYQG
>UniRef100_A0A6J0Y9K9	519	0.443	5.027E-157	1	632	633	553	1177	1187
-PRPGEISNLIVTR--------GPQASTRPLNLSHLSFYRIRQEDITQLSHLGQGTRTNVYEGLLRVGGRGPEedkadgeeppvpagdhGQKLRVVLKVLDPSHHDIALAFYETASLMSQVSHVHLVFVHGVLVHGSENIMVTEYVEHGPLDVWLRRERGRVPLAWKLAVAQQLASALSYLEDKSLVHGNVCGRNILLAR-LGLAEGTSPFIKLSDPGVGLSALSREERVERIPWTAPECLSGGaHSLSTAADKWGFGATLLEICFDGEAPLQGRSPSEKERFYQKQHKLPEPSCPELATLTSQCLTYEPAQRPSFRTILRDFTQL-------------QPQNLADVLSVSPDSLASDPTVFNKRYLKKIRDLGEGHFGKVSLYCYDPNNDGTGEMVAVKALKaDCGPQLRSSWRREIDILRTLYHKHIVKYKGCCEDQGEKSVQLVMEYMPLGSLRDYLPRHNVGL--VQLLLFSLQICEGMAYLHTQHYVHRDLAARNVLLDNNRLVKIGDFGLTKAVPEGHEYYCVREDGDSPVFWYAPECLKECKFYYASDVWSFGVLMYELLTYCDSSQSPPSKFIELIG-LTQGQMTVLRLTELLERGERLPQPERCPSEIYSLMKDCWKAEASFRPTFQNLVPILRSYHEKYQG
>UniRef100_UPI001CF7B75C	519	0.482	5.027E-157	1	626	633	555	1171	1187
-PKPGEISNLLITRKVKASARP-------ILNLTQLSFHQIRKNEISQRAHLGQGTRTNIYDGVLHvcsgaNGDDETEYfsteqnnnsREMHVVLKMLDPSHRDIALAFFETASLMSQVSHIHLAFVHGVCVWGSENIMVEEYIEHGPLDVFLRKNKGRITVGWKFTVAAQLASALTYLEGKNLVHGNVCAKNILLARKG-LDDGLMPFIKLSDPGVSFTVLSREERVDRIPWIAPECVKNVSNLSTAADKWSFGTTLLEICFDADVPLKERTPSEKERFYEKKHHLPEPSFKELAVLISQCLNYAPAERPSFRTILRDLTQL-------------QPHNPLDITSVNPEFPVSDPTVFQKRYLKKIRDLGEGHFGKVSLYCYDPTNDGTGEMVAVKSLKSGcSQQLLTSWKKEIEILKTLYHENIVKYKGCCSEQGEKMVQLIMEYVPLGSLRDYLPKH--SVSLAHILLFAQQICEGMAYLHSLRYIHRDLAARNVLLENENVVKIGDFGLAKAIPEGHEYYRVCEDGDSPVFWYAVECLKECKFYYASDVWSFGVTLYELLTRCDSSQSPPVKFIEMIGA-TQGQMTVLRLIELLDRGKRLPSPKDCPYEIYRLMKNCWESEASFRPAFTNLVPILRTF------
>UniRef100_A0A7J7XLV3	519	0.440	5.027E-157	1	632	633	554	1178	1188
-PQPGEISNLIIMR--------GPQASTRPLNLSQLSFHQVCQDDLTQLSHLGQGTRTNVYEGLLRVGGRGPEedsayvgdptlpggdhGQELRVVLKVLDPSHHDIALAFYETASLMSQVSHVHLTFVHGVCVHGSKNIMVTEYVEHGPLDVWLRRERGRVPVAWKVAVAQQLASALSYLEDKRLAHGNVCGRNILLAR-LGLAEGTSPFIKLSDPGMGLGALSREERVERIPWMAPECLFGGANsLSTAADKWGFGATLLEICFDGEAPLQDRGPAEKEYFYQKQHQLPEPSCPELATLTSQCLTYEPAQRPSFRTILRDLTHL-------------QPQNLVEILCVNPTSPASDPTVFHKRYLKKIRDLGEGHFGKVSLYCYDPTNEGTGEMVAVKALKaDCGPQLRTSWRREIDILRTLYHEHIVKYKGCCEDQGEKSVQLVMEYVPLGSLRDYLPRHHVGL--AQLLLFAQQICEGMAYLHTQHYVHRDLAARNVLLDNDRLVKIGDFGLAKAVPEGHDYYRVREDGDSPVFWYAPECLKECKFYYASDVWSFGVTMYELLTYCDSSQSPPSKFIELIG-LTQGQMTVLRLTELLERGERLPRPEKCPHEIYVLMKNCWEAEASFRPTFQNLIPILKTAHEKYQG
>UniRef100_A0A822DDR4	519	0.486	6.871E-157	0	630	633	195	808	809
PPKPREISNLLIATKKAIAWQPVY-------HISQLSFHRILKDQIIQMDHLGRGTRTQIYAGKLnyrddNDCEANGSEKDIKVILKVLDPSHRDISLAFFETASLMRQVSHKHIVLLHGVCVRDVENIMIEEFVDFGPLDLFMHRKSEQLTTPWKFQVAKQLASALSYLEDKDLVHGNVCTKNILLAREGIDNE-CGPFIKLSDPGIPITVLTRQERVERIPWIAPECVDESRVLNVAADKWSFGTTLWEICFNGEIPLKDKTLAEKERFYEGSFKLTEPSCVELANLIINCMNYDANRRPFFRAIMREINKLEEQNPDIVSE--------------TSHSAQVDPSLFEKRFLKRVRDLGEGHFGKVELCRYDPEGDNTGEMVAVKSLKPGTgGTHISDLNKEIQILRNLYHDNIVKYKGICAEDGGSGIKLIMEYLPSGSLKDYLPRNVNKINLKQQLQYAIQIAKGMAYLGSCQYVHRDLAARNVLVENEHRVKIGDFGLTKAIETDKEYYTVKDDLDSPVFWYAPECLLHSKFYIASDVWSFGVTLYEILTYCNAEYSPMATFLKMIG-PTQGQMTVTRLVRVLEEGSRLPCPKNCSNEVYQLMLKCWEQIPSHRDSFQSLIQGFTDLISRM--
>UniRef100_A0A8C9TNA0	519	0.480	6.871E-157	1	627	633	529	1139	1144
-PQPREISNLLVVTRNRVHDLP------SPLQVSQLSFHRILKEEIVQGEHLGRGTRTNIYVGTLKgkpedgeEYNGYHFNQNMKVVLKVLDTSHRDISMAFFETASMMQQISHKHIVLLYGVSVQDQDSIMVEEFVQLGPLDLFMRRQRSSLSMPWKFQVAKQLASALSYLEDKKLVHGYICTKNILLARDG-LDSKGGPFIKLSDPGIPITVLSREECVDRIPWIAPECIRNMAELSIAADKWSFGTTLWEICYDGETPLKDKKLTEKEQFYVAECALATPDYKELAELMMHCMTYDPCKRPFFRAIVRDLEMLEEQNPSIKPVPTL----------------EVDPTVFEKRFLKKIRDLGEGHFGKVELCRYDPQGDRTGELVAVKSLKPENrEEQSGNLQSEINILRELYHENIVKYKGICSEEGGRSIRLIMEYLPAGSLKEYLPRNKAHTDLKRLLNYAVQVCKGMDYLGSRNYIHRDLAARNVLVENENTVKIGDFGLTKSIKDNEGYYTVKDDLDSPVFWYAPECLVHCKFYRASDVWSFGVTLYELLTYCESNSSPMMVFMRMIG-PTHGQMTVTRLVRVLEEGKRLPRPAHCPETVYSQMRRCWESSPEKRIDFKGLIEAFQQLL-----
>UniRef100_UPI000945D4E9	519	0.446	6.871E-157	1	632	633	559	1184	1194
-PQPGEISNLIIMRG-----PQASST--RPLNLSQLSFHRICQDDITQLSHLGQGTRTNVYEGRLQVGGRGsaedtadggdtpmlgaGRGQELRVVLKVLDPSHHDIALAFYETASLMSQVSHVHLAFVHGVCVHGSKNIMVTEYVEHGPLDVWLRRERGCVPVAWKVAVAQQLASALSYLEDKRLAHGNVCGRNILLAR-LGLAEGTSPFIKLSDPGVGLGALSREERAERIPWMAPECLVGGANsLTTAADKWGFGATLLEICFNGEAPLQCRSPSEKEHFYEKQHQLPEPSCPELAMLTSQCLTYEPAQRPSFRTILRDLTRL-------------QPQNLVDVLAVNPDLQAADPTVFHKRYLKKIRDLGEGHFGKVSLYCYDPTNDGTGEMVAVKALKaDCGSQLRTGWRREIDILRTLYHEHIVQYKGCCEDQGEKSVQLVMEYVPLGSLRDYLPRHSVGL--AQLLLFAQQICEGMAYLHTQHYVHRDLAARNVLLDNDRLVKIGDFGLAKAVPEGHEYYCVREDGDSPVFWYAPECLKECKFYYASDVWSFGVTMYELLTYCDSSQSPPSKFIELIG-LTQGQMAILRLTELLEQGERLPRPEKCPCEIYLLMKNCWKAEASIRPTFQNLIPILKTLHEKYQG
>UniRef100_UPI00222EEC40	519	0.448	6.871E-157	1	632	633	599	1219	1229
-PQPGEISNLIVTRG-----PRASS---RPPNLSQLSFHRVRQDDLRQLSHLGQGTRTNVYEGLLQVGGPeeaqvdggeplaPSGGQELRVVLKVLDASHHDVALAFYETASLMSQVSHVHLAFVHGVCVRGSENIMVTEYVEHGPLDVWLRRERGRVPMAWKVAAAQQLASALSYLEDKNLAHGNVCGRNILLAR-LGLAEGATPFIKLSDPGVGLAVLSREERVERIPWTAPECLpAGNSNLSPAADKWGFGATLLEICFDGEAPLQGHSPSEKERFYQRQHRLPEPSCPELAMLTSQCLNYEPAQRPSFRTVLRDLTRL-------------QPQDLVDVVAVSPDSPASDPTVFHKRYLKKIRDLGEGHFGKVSLYCYDPNNDGTGEMVAVKALKaGCGPQLRSGWRREIDILRTLYHEHIVKYKGCCEDQGEKSVQLVMEYVPLGSLRDYLPRHSVGL--AQLLLFAQQICEGMAYLHGQHYIHRDLAARNVLLDHDRLVKIGDFGLAKAVPEGREYYCVREDGDSPVFWYAPECLKDSKFYYASDVWSFGVTLYELLTHCDASQSPPSKFLELIG-LTQGQMAVLRLTELLDRGERLPRPDRCPGEIYLLMKNCWEAEASFRPSFQNLVPVLKALHEQYRG
>UniRef100_A0A662YQC4	519	0.516	6.871E-157	0	626	633	697	1379	2197
PPRPKELTNLVIVRSNCSAETLASPLVEHP-HASHVQFHMIKHEDLQWGDSLGQGSFTKIFKGSMTDSV-EGESHVTEVLLKVLESTHKNCWESFFEAASVMSQVSHKHLLLVYGISIHGSKNIMVQEFVKHGALDLFLKKRRGSVSVSWKLDVAKQLACALNFLEDKNIIHGNICAKNLLLAREGDTATGSPPFIKLSDPGISTAILDREVVLDRIPWVAPELvLVDSDRLALESDKWSFGTTLWEIFNGGEVPLLGREPQQKLQFYNNQRQLPALKWTELADLISQCMDYQPGLRPSFRGIIRQLNSLITSDYELLCDlRPSAAPEKDTFWRCLNVTDRQEPMLYEDRHLRYIYRLGKGNFGSVELCRYDPLADNTGELVAVKKLQHSKREHQADFEKEIGIMKSLHNDYIVKYKGICYSMGRQNVRLVMEYLPNGNLPGYLEKNRERVDSKRLLLYASQISKGMEYLQMMRHVHRDLAARNILVASDTLVKISDFGLTKILQVDKEYYRVKEPGESPIFWYAPESLQECKFSPKSDVWSFGVVLHELFSYCERVWSPTQLCLQQIGRDKQGPTILLHLFHLLKmvldripwvapelvlvdsdrlalesdkwsfgttlweifNGGEVPLLGREPQqklqfynnqrqlpalkwtELADLISQCMDYQPGLRPSFRGIIRQLNSL------
>UniRef100_UPI0004420257	518	0.474	9.391E-157	1	626	633	451	1067	1083
-PKPGEVSDLLITRK-------VKDSTRQILNLTQLSFHQIRKNEITQRAHLGQGTRTNIYDGVLHVCGGvnsddetdyfsteqNNNSRDMHVVLKMLDPSHRDIALAFFETASLMSQVSHIHLAFVHGVCVWGSENIMVEEFIEHGPLDVFLRNNKGRITVGWKFTIATQLASALSYLEDKNLVHGNVCAKNILLARKG-LEDGLLPFIKLSDPGVSFTVLSREERVDRIPWIAPECVKDVSNLSTAADKWSFGTTLLEICFDADVPLKERTPSEKERFYEKKHHLPEPSFKELATLISQCLNYAPGERPSFRTILRDLTQL-------------QPHNPLDISSVNPAFLVSDPTVFQKRYLKKIRDLGEGHFGKVSLYCYDPTNDGTGEMVAVKSLKSGcSQQLLTSWKKEIEILKTLYHENIVKYKGCCSEQGEKIVQLIMEYVPLGSLREYLPKHN--VSLAHILLFAQQICEGMAYLHSLRYIHRDLAARNVLLENENVVKIGDFGLAKAIPEGHEYYRVCEDGDSPVFWYAVECLKECKFYYASDVWSFGVTLYELLTRCDSSQSPPARFIEMIG-MTQGQMTVLRLIELLDRGMRLPSPKDCPCEIYRLMKNCWETEASFRPAFTNLVPILKAF------
>UniRef100_UPI000528B16F	518	0.917	1.284E-156	0	462	633	147	609	610
PPKPKDKSNLLVFRSNSVGDVPSSPTLQRHNNVNQMVFHKIRNEDLIFEESLGQGTFTKIFKGVRKEVGDYGQLHQTEVLLKVLDKVHRNYSESFFEAASMMSQLSYKHLVLNYGVCVCGEENILVQEYVKFGSLDTYLKKNKNVINILWKLEVAKQLALAMHFLEDKGLVHGNVCAKNILLIREEDRKSGNLPFIKLSDPGISITVLPRDILLERIPWVPPECIENPKQLSLATDKWSFGTTLWEICSGGDKPLSALDSSRKLQFYEDRHQLPAPNWTELANLINNCMDYEPDFRPSFRAIIRDLNSLFTPDYELLTENDMLPNMRIGALGFSGAFEDQDPTQFEERHLKFLQQLGKGNFGSVEMCRYDPLQDNTGEVVAVKKLQHSTEEHLRDFEREIEILKSLQHDNIVKYKGVCYSAGRRNLRLIMEYLPYGSLRDYLQKHKERLDHKKLLLYASQICK--------------------------------------------------------------------------------------------------------------------------------------------------------------------------
>UniRef100_UPI00234A5874	518	0.555	1.284E-156	1	628	633	477	1098	1107
-PRPKEKSNLIILR-ESCPQKVLSPGRQR-RNIQPLTFQKIHFKDISFGMTKAKGSFTKIIQGVLRCADDEVE-REVKVMLKILDPSYQHYQESFLEAASIMNQLSHKHQVLLHGVCVR-EQIIMVQEFVCLGALDLYLKrqKQRGPVAISWKLEVVKQLAYALCYMEDKHLVHGNISAKKILLSRVGDKET--PPFIKLSDRGVSIRVLEKEMLVERIPWLCPECVCDPNSLTLESDCWSFGVTLWEIFNDGIVPLSMEDPSMKLQFYKEQQQLPASHWIELASLEQQCMSYNPLLRPSFRSVIRELNNLITFDYELLV-DSRGQQTSEGFKMSYPAWKYQDPSVYEERHLKHITFLGKGNFGSVELCRYDPLDDNTGELVAVKKLQHSTAEHVRDFQRESLILRSLHNDYIVKYKGICYSVGRRSFQLVMEYLPNRSLREYLPNNRDRLGTYHLLLYASQICKGMQYLGFQRYVHRDLASRNILVENQNHVKIGDFGLAKILPQDKEYYVVRERGESPIFWHAPESLSDSVYSRESDIWSFGVLLYELFTYSDRICSPPAEYLRMMGFHNSLQTVCC-LVEILRAGKRLRAPFSCPAEVYKLMLSCWSSFPSERPSFRDLELQVDQFRE----
>UniRef100_W5MIN0	518	0.486	1.284E-156	0	630	633	542	1156	1157
PPQPREISNLLVVTNN------TAPETQSPLQDSQLSFHRILKEEIVQGDHLGLGTRTNIYVGILKVKSEDDEDGlyavnEVKVVLKVLGSRHRDISMAFFETASMMRQVSHKHIALLHGVCVRDMENIMVEEFVESGPLDVFMRKERSHLTPVWKFQVAKQLASALSYLEDKKLTHGYVCTKNILLARKGLEYEG-SPFIKLSDPGIPITVLSREECVERIPWIAPECIKNTSNLSVAADKWSFGTTLWEICYDGEAPLKDKKLTEKERFYAAECALVTPDCKELADLMKQCMNYDPKKRPFFRAIMRDINKLEEQNPEIVS--------------GTMPSQEVDPTVFEKRFLKKIRDLGEGHFGKVELCRYDPDMDRTGELVAVKSLKPENkDEQDTNLHREIDILKSLYHENIVKYKGICREEAGRTTKLIMEYLPAGSLKEYLPRNKQKTDLKKLLKYAVQICQGMDYLGSRNYIHRDLAARNVLVENENTVKIGDFGLTKTIKDNEGYYTVKDDLDSPVFWYAPECLVHCKFYIASDVWSFGVTMYELLTYCESECSPMTMFLKMIG-PAQGQMTVTRLVKVLEDGKRLPCPANCPEMVYMQMKKCWEHAPEKRIEFKGLIEVFEGLIEKM--
>UniRef100_UPI001E1B588C	518	0.443	1.284E-156	1	632	633	551	1167	1177
-PRPGEISNLIIMR--------GSRTSTRSLNLSQLSFHRVHQDEITQLSHLGQGTRTNVYEGLLRVEGPEegkvepgrSCGQDLRVVLKVLDPSHHHIALAFYETASLMSQVSHMHLAFLHGVCVRGSENVIVTEFIEHGPLDVWLRREKGRVPMAWKVSAAQQLASALSYLEDKNLVHGNVCGRNILLAR-LGLEEGTSPFIKLSDPGVGLGALSREERVERIPWMAPECLSGGTNsLSTAADKWGFGATLLEICFDGEAPLQGRASSEKERFYQKQHQLPEPSCPELATLTSQCLAYEPAQRPSFRTILRDLTRL-------------QPHNLVDVSTVNPNPLASDPTVFHKRYLKKIRDLGEGHFGKVSLSCYDPNNDGTGEMVAVKSLKEGcGPQLHSGWRREIEILRTLYHEHIVKYKGCCEDQGEKSVQLVMEYMPLGSLRDYLPRHSVGL--AQLLLFAQQICEGMAYLHAQHYIHRDLAARNVLLDNDRLVKIGDFGLAKAVPEGHEYYRVREDGDSPVFWYAPECLKECKFYYASDVWSFGVTLYELLTYCDSSQSPPTKFIELIG-LTQGQMTILRLTDLLERGERLPQPEKCPCEIYLLMKNCWEAEASFRPTFQNLVSILKSAQEKYQG
>UniRef100_UPI0018793E84	518	0.446	1.284E-156	1	632	633	586	1210	1220
-PRPGEISNLIIMR--------GPRAKTRPLNLSQLSFHRICQDDITQLSHLGQGTRTNVYEGLLRVGGqgpkegradggdsplpSGGRGQELRVVLKVLDPSHHDIALAFYETASLMSQVSHVHLAFMHGVCVHGSENIMVTEFVERGPLDVWLRRERGHVPVAWKVVVAQQLASALSYLEDKSLVHGNVCGRNILLAR-LGLAEGTSPFIKLSDPGVGLSVLSREERVERIPWTAPECLSGGANsLSTAADKWGFGATLLEICFDGEAPLQGRGPSEKERFYQKQHQLPEPSCPDLATLTSQCLTYEPAQRPSFRTILRDLTRL-------------QPQNLVDVLAVNPDSSASDPTVFHKRYLKKIRDLGEGHFGKVSLYCYDPTNDGTGEMVAVKALKaGCGPQLRRGWRREIDILRTLYHEHIVKYKGCCGDQGEKSVQLVMEYVPLGSLRDYLPRHSVGL--AQLLLFAQQICEGMAYLHAQHYIHRDLAARNVLLDNDRLVKIGDFGLAKAVPEGHEYYCVREDGDSPVFWYAPECLKECKFYYSSDVWSFGVTMYELLTYCDSSQSPPSKFIELIG-LTQGQMTVLRLTEVLERGERLPRPEKCPCEIYVLMKNCWEADASFRPTFQNLIPILKMAHEKYQG
>UniRef100_A0A7L1KGA3	518	0.619	1.754E-156	90	628	633	554	1093	1100
------------------------------------------------------------------------------------------CSQSFLEAASIMSQLSHKHLVLLHGVSL-GKDSIMVQEYVRYGPLDLYLKKNqgEGKVTTSWKLQVAKQLAYALNYLEDKKITHGNVSAKKVLLTREGDAASGSPPFIKLNDPGVSVSILAKEMLVERIPWVAPECLSDPKSLALPADKWSFGATLWEIFSGGNMPVSLLEPQKKLDFYQSSLQLPAPKWTELATLIAQCMDYQPGHRPCFRALIRDLNSLITSDYELLSDLSPTDvTLRDSFWGYEPLAACQDPAHFEERHLKYISLLGKGNFGSVELCRYDPLGDSTGELVAVKKLQQDSAKELRDFEREIHILHSLQHDFIVQYRGVCYSRGRRGLRLVMEYLPNGCLRDYLQKNQLRLDHRTLLLYAWQICKGMEYLGSQRCVHRDLASRNILVESETHVKIGDFGLAKLLPQDKDYYVVREPGQSPVFWYAPESLADNIFSRASDVWSFGVLLYELFTYSNKSKSPSEEFLRMMGTEKTTQ-IICHLLELLKDNRRLPAPSGCPVEVYMLMLSCWVFTPGARPTFGELAPKIEALRD----
>UniRef100_UPI00211608AA	518	0.444	1.754E-156	1	632	633	549	1173	1183
-PLSRELSNLIIMRG------PAAST--RPLNLSQLSFHRVCREEITQLSHLGQGTRTNVYEGLLRVKGRdseedkeeggdplspsRGSGQELRVVLKVLDPSHHDITLAFYEIASLMSQVSHVHLAFVHGICVHGSENILVTEYVEHGPLDVWLRRERGHVPVAWKVAVAQQLASALSYLEDKNLAHGNVCGRNILLARPGLAE-GTSPFIKLSDPGVGLGTLSREERVERIPWMAPECLPGGANsLSTAADKWGFGATLLEICFDGEAPLQGRSPSEKERFYQKQHQLPEPSYPELATLTSQCLTYEPAQRPSFRIILRDLTRL-------------QPHNLVDVSAVSPDLPASDPTVFHKRYLKKIRELGEGHFGKVSLYCYDPTNDGTGEMVAVKSLKaGCGPQLRSGWKREIDILRRLYHEHIVKYKGCCEDPGEKSVQLVMEYVPLGSLRDYLPRHSVGL--AQLLLFAQQICEGMAYLHAQHYIHRDLAARNVLLDNDRLVKIGDFGLAKAVPEGHEYYRVREDGDSPVFWYAPECLKECKFYYASDVWSFGVTLYELLTRCDFSQSPPLKFIELLG-LTQGQMTVLRLTELLERGERLPRPEACPCEIYYLMKNCWEAEASFRPTFQNLIPILKTVHEKYQG
>UniRef100_UPI0021E2EF97	517	0.479	2.398E-156	0	629	633	541	1152	1154
PPQPREISNLLVMTTN------REPVPQRQPQVSQLSFHRILKEEIVQGEHLGRGTRTNIYAGILKlkseDDDDMGGYsQEVKVVLKVLGSGHRDISLAFFETASMMRQVSHKHIALLYGVCVRHQENIMVEEFVQYGPLDLFMRRQSTPLTTAWKFQVAKQLASALSYLEDKKLVHGYVCSKNILVARDGLDGEGG-PFIKLSDPGIPITVLSREECVDRIPWIAPECVQDTANLSIAADKWGFGTTLWEICYNGEIPLKDKKLTEKERFYAAQCQLATPDCEELAKLMTHCMTYDPRQRLFFRAIVRDIDVVEKQNPSIQ----------------PVPMLEVDPTVFEKRFLKKIRDLGEGHFGKVELCRYDPRGDRTGELVAVKSLKPENrEEQNSNLWREIYILRELYHENIVKYKGICHEEGGRSIKLIMEFLPAGSLKEYLPRNKAHINLETLLNYAVQICQGMDYLGSRNYIHRDLAARNVLVENENTVKIGDFGLTKSIKDNEGYYTVKDDLDSPVFWYAPECLIHCKFYRASDVWSFGVTMYELLTYCDTSCSPMSVFLKMIG-PTHGQMTVTRLVKVLEEGKRLPKPDGCSDRLYTLMRRCWEATPEKRIDFKGLIDDFQQMIDN---
>UniRef100_A0A665UP63	517	0.471	2.398E-156	0	630	633	552	1168	1175
PPQPREISNLLVVTKD------RAPAPQTPMQDSQLSFHRILKEEIEQEEHLGLGTRTNIYSGTLRvkseedEDAGYSSFQEVKVVLKVLGSGHRDISLffAFFETASMMRQVSHKHIVLLYGVCVRHLENIMVEEFVQLGPLDLFMRRQQSQLSTPWKFQVAKQLASALSYLEDKKLVHGFVCAKNILLARDGLGDDEGEPFIKLSDPGIPITVLTREECVHRIPWIAPECVKSMSAPSIAADKWGFGTTLWEICYDGEVPLKEKKLTEKERFYETECQLATPDCRELAELMTHCMNYDPKKRPFFRAIVRDIVMLEEKNPSIKPQP----------------TPEVDPTMFEKRFLRKIRDLGEGHFGKVELCRYDPRGDRTGELVAVKSLKPENrEEQSNNLSSEIDILKALYHKNIVKYKGICQEEGGQAIKLIMEYLPLGSLKEYLPRNKSKTNLSTLLSYSLQICKGMEYLGSRNYIHRDLAARNVLVENEGTVKIGDFGLTKSIKDNEGYYTVKDDHDSPVFWYAPECLTLCKFYLASDVWSFGVTMYELITYCDSTKSPMTLFLAMIGR-TQGQMTIIRLVKVLQEGKRLARPESCPEPVYELMRKCWEQLPENRITFKQLIEDLTNMLQQL--
>UniRef100_UPI00140DAAE5	517	0.449	3.277E-156	0	632	633	841	1474	1479
PPRAGEISDLLISRK-------VKEERKQILNLSQLSFHQIRREQISQRSHLGQGTRTNIYDGLLnfssgnsckkeekeekeeqeflsTEQNNNREGGrEMHVVLKVLEPGHRNIAMAFFESASLMSQVSHAHLTFVHGVCVRGSENILVEEFVEHGPLDVLLRKEKGKISVGWKISVAKQLGSALSYLEDKKLVHGNVCARNVLLAR-LGLEPGTAPFVKLSEPGLSPAALSWEERVDRIPWIAPECIRDVTNLSPASDKWSFGTTLLEICFDADVPLKERTPSEKERFYEKRHRLPEPSCRELASLISRCLNYSPGERPSFRTVLRELTRL-------------QPQDLVDVTSVNPEFAVSDPTVFQKRYLKKIRDLGEGHFGKVSLCCYDPTNDGSGEMVAVKSLKsGSSPQLLSSWRKEIEILKTLYHQNIVKYKGCCSEQGDRVLQLIMEFVPLGSLRDFLPRH--PLGLPQLLLFAQQICEGMAYLHSLHFIHRDLAARNVLLQSERLVKIGDFGLAKAVPEGHDYYRLREDGDSPVFWYAPECLKECKFFYASDVWSFGVTLYELLTRCDPSCSPPVKFLEMIGA-TQGQMTVLRLIELLERGKRLPVPRECPWEVSRLLQQCWQAEASFRPNFPNLVPVLRSFREKFRG
>UniRef100_A0A7K9NIA5	516	0.557	4.479E-156	5	598	633	0	607	608
-----EKSNLLIVRS-GLPCPPGSPPLPPRRSLHQMMFHKIDPQSLTRGESLGQGSFTHIYKGVQREQDEEDGPRQTPVVLKVMDSSHRNCLESFLEAASTMSQLSHKHLVLLHGVSL-GKDSVMVQEHVRHGPLDLYLRKHRGAVTTGWKLTVAKQVAYALNYLEDKKIPHGNVSAKKVLLAREGDPAGGSPPFIKLNDPGVSVTVLAQDMLVERIPWVAPECVSDPGSLALPADKGSLGVP--------HPPRSPSPtLPQKLEFYQSRQQLPAPKWPELAALVAQCMEYEPQRRPCFRALIRDLNSLITSggprdglgehggtpqrphrpppaDYELLSDLSPTDaTLRDGFWGHDSLAMSRDPEHFQERHLKYISLLGKGNFGSVELCRYDPLGDSTGELVAVKKLQQDSAKEIRDFEREIQILHSLQHDFIVQYRGVCYSRGRRGLRLVMEFLPNGCLRDYLQRNQPRLQHSALLLYAWQICKGMEYLGAQRCVHRDLASRNILVESDSHVKIGDFGLAKLLPQDKDYYVVREPGQSPVFWYAPESLADNIFSCASDTWSFGVLLYELFTYSSKSKSPSEEFLRMMGTGKPAQ-IVCHLLELLSDNRRLPAPAGCPAEV----------------------------------
>UniRef100_A0A3Q3AHA0	516	0.470	4.479E-156	0	627	633	544	1156	1166
PPQPREISNLLVVTKNRTQ-------IQKSTSQSLVGFHRILKEDIDQEEHLGRGTKTNIYSGTLRvkseedEDAGYSSFQEVKVVLKVLGSEHKDISLAFYETASNMHKISHKHIVLFYGLCVRQEENIMVEEFVQLGPLDVFMKRQQNPLSTFWKFQVAEQLASALSYLEDKKMVHGYVCAKNVLLARGGLDPDEGGPFIKLSDPGLPITVLNREERVHRVPWIAPECVKDASSLSVAADKWGFGTTLWEICFDGEVPLKEKKLTEKERFYEKECQLATPDYTELANLMTQCMTYDPKKRPFFRAIVRDLDKIKQYIGPFIKPP--------------VGPIDVDPTVFEKRFLRKIRELGEGHFGKVELCIYDPRGDRTGETVAVKSLKPENrEEQSNNLSREIDILKALYHKNIVKYKGICQEEGGQAIKLIMEYLPQGSLKEYLPRNKRSTDLSVLLSYCVQICEGMDYLGSCKFIHRDLAARNVLVENETTVKIGDFGLTKSIKDNEGYYTVKDENESPVFWYAPECLTSCKFYLASDVWSFGVTMYEIITYCDSTKSPMTRFMEMMG-KTQGQMTLIHLVRVLQDGRRLPCPDDCPEDVYELMKKCWEHTPEKRITFKRLIEELSVLQ-----
>UniRef100_A0A6P8P8U3	516	0.469	4.479E-156	1	628	633	552	1172	1186
-PRSGEMSNLIITRKPKDSKVR---PESKTLNLSQLSFHQIRKDEITQIAHLGQGTRTNIYDGILRVCEGSDletehlsaelnnNCRNLRVVLKVLDPSHRDIALAFFETASLMNQVSHIHLAFVHGVCVRGSENIMVEEFIEHGPLDVALRKNKGQVTPGWKSTVAKQLASALSYLEDKNLVHGNVCAKNILLARRG-LEDGSAPFIKLSDPGISFTVLSREERVERIPWIAPECVRDVSNLSTATDKWSFGTTLLEICFNGEVPLKERMPSEKERFYEKKLKLPEPSSKDLAHLISQCLNYSPSERPSFRTVLRELTQL-------------QPQNLSEMASVNPDFPAADPTVFQKRYLKKIRDLGEGHFGKVSLYCYDPTNDGTGEMVAVKSLKSGySQQLLTSWKREIEILKTLYHENIVKYKGCCSEQGERMVQLIMEYVPLGSLRDYLPKHN--VSLAHILLFAQQICEGMAYLHFQHYIHRDLAARNVLLENENTVKIGDFGLAKAIPEGHEYYRVREDGDSPVFWHAVECLKEGKFFYASDVWSFGVTMYELLTRCDSYLSPPTKFLEMIG-VTQGQMTVLRLIELLDRAQRLPCPKDCPREIYLLLKNCWESEASFRPTFQNLIPVLKAFYE----
>UniRef100_A0A7K6AEU8	516	0.585	6.122E-156	32	598	633	1	599	600
--------------------------------LNQMMFHKIDPQSLTRGESLGQGSFTQIYKGIRRDQEEQeeeeeeeeegDGPRQTTVVLKVMDSSHRNCSESFLEAASTMSQLSHKHLVLLHGVSL-GKDSVMVQEYVRHGPLDLYLRKNRGEVTTSWKLTVAKQLAYALNYLEDKKITHGNVSAKKVLLAREGDAATGTPPFIKLNDPGVSVTVLAPDMLVQRIPWVAPECVRDPKSLALPADKWSFGATLWEIFSGGNMPLSLLEPQKKLDFYQSQLQLPAPKWPELATLMAQCMEYEPQRRPCFRALIRDLNSLITsggprgwgggrggppqrphhpppPDYELLSDLSPVDvTLRDSLWGHEPLAVGQDPEHFQERHLKYISLLGKGNFGSVELCRYDPLGDSTGELVAVKKLQQDSAKELRDFEREIQILHSLQHDFIVRYRGVCYSRGWRGLRLVMEFLPNGCLRDYLQKNQPRLDHRALLLYAWQICKGMEYLGAQRCVHRDLASRNILVESETHVKIGDFGLAKLLPQDKDYYVVREPGQSPIFWYAPESLSDNVFSCASDTWSFGVLLYELFTYSNKSKSPSEEFLRMMGTGKPAQ-IICHLLELLKDNRRLPVPCGCPAEV----------------------------------
>UniRef100_A0A1Z1B8K9	516	0.532	6.122E-156	0	626	633	479	1097	1103
PPKPKELTNLIIIRGNSSVEAEDSPCTERS-KFSHIQFQMIKYEGLQWGDSLGQGSFTRIFKGSKTDINK-GEKHVTEVLLKELDVVHKNCWESFFEAASLMSQISHKHLLLVYGVSVHGAKNIMVQEFVKYGALDLYL-KREVSVSVSWKLDVAKQLASVLNFLEEKNIVHGNICAKNLLLAREGDASQGSSPFIKLSDPGISVAMLGQDVILDRIPWVAPEVVWAPEKLSLESDKWSYGATLWEIF-NRNAPLRGWDLDRKRQFYESFQQLPRSQWTELADLISQCMDYQADFRPSSRSIIRQLNSLITSDYVILHATESVSQN----AVWKALSPHHDDMLFEERHLCYLSLLGKGNFGSVELCRYDPLGDNTGELVAVKKLQPNKQSTSEDFHKEVNTLSALKCDYIVKYRGICYSAGRLTMSLVMEYLPFGSLISYLENFCDKMNTRRMLLFASQICKGMKYLQDKRYVHRDLAARNILVADHSRVKIADFGLTKVIPFDKEYYRVTQPGESPIFWYAPESITEFKFSSKSDVWSFGVVLHELFSFCNTNFNPKRLCMQEIGHGVQGPSISVYLANILKNGWRLPAPLHCSTKVYNLMKQCWMYKSEDRPMFSDLEEQIETM------
>UniRef100_A0A3B3Q5T2	516	0.473	6.122E-156	0	626	633	537	1147	1149
PPEPREISNLLVVTKKRDQDTQDH-------LFSQLIFHRIPKEEIVQGEHLGRGTRTNIYAGIMKvkneddEDSGYCSYSETKVVLKVLGSSHRDISLAFFETASRMRQMSHKHIVPLYGLCVRELEYIMVEQFVELGPLDLFMQKQRHFITTPWKFQVAKQLASALSYLEDLRLVHGYVCTKNILLARDG-LEGEDGPFIKLSDPGIPITVLTRAECVDRIPWIAPECLRNVKDLSVAADKWSFGATLWEICYDGEAPLKEKKLTEKERFYAAECSLATPDCKELADLMKQCMNYDPRKRPFFRAIVRDLNKLEEQN----------PSIASGII----PAQEVDPTLFEKRFLKKIRDLGEGHFGKVELCMYDPRGDRTGELVAVKSLKPENKEDQsSSLWREIDILKDLYHKNIVKYKGICSEEGGRSIRLIMEYLPSGSLKEYLPRKKAQMDLKRLISYGTQICQGMDYLGSLNYIHRDLAARNVLVENEETVKIGDFGLTKSIKDNEGYYTVKDDLDSPVFWYAPECLLHCKFYRASDVWSFGVTMYELLTYCEPEKSPMQVFLNMIGR-TQGQMTVTRLVKILEEGKRLPCPPNCPEKVYTLLTKCWKSAPEERIDFKGLIKEFEKV------
>UniRef100_A0A383Z2F5	516	0.443	6.122E-156	1	632	633	527	1151	1161
-PRPGEISNLIVTRG-----PRASS---RPLNLSHLSFHRVRQEDITQLSHLGQGTRTNVYEGLLRVGGGGpeedkvdggdppmpgaGCEQELRVVLKVLDPSHHDIALAFYETASLMSQVSHVHLVFVHGIYVHGSENIMVTEYVEHGPLDVWLRRERGHVPLAWKLAVAQQLASALSYLEDKSLVHSNVCGRNILLAR-LGLAEGTSPFIKLSDPGVGLSALSREERVERIPWTAPECLSGGANsLSTAADKWGFGATLLEICFDGEAPLQGRSPSEKERFYQKQHKLPEPSCPELATLTSQCLTYEPAQRPSFRTILRDLTQL-------------QPQNLVDVLSVNPDSPASDPTVFHKRYLKKIRDLGEGHFGKVSLYCYDPTNDGTGEMVAVKALRaDCGPQLRTGWRREIEILRTLYHEHIVKYKGCCEDQGEKSVQLVMEYVPLGSLRDYLPRHNVGL--AQLLLFSQQICEGMAYLHAQHYVHRDLAARNVLLDNNRLVKIGDFGLAKAVPEGHEYYCVREDGDSPVFWYAPECLKECKFYYASDVWSFGVTMYELLTYCDSTQSPPSKFIELIG-LTQGQMTVLRLTELLERGERLPQPEKCPCEIYCLMKNCWKAEASFRPTFQNLIPILKTVHEKYQG
>UniRef100_UPI0007197AAE	516	0.443	6.122E-156	1	632	633	550	1174	1184
-PRPGEISNLLIMRG------PRASSRL--LNLSQLSFHRICQDDVTQLCHLGQGTRTNVYEGLLRVGGagpeedkaddgdpptpGGGRGQQLRVVLKVLDPSHHDIALAFYETASLMSQVSHVHLAFVHGVCVHGSENIMVTEYVEHGPLDVWLRRERGHVPLAWKVAVAQQLASALSYLEDKSLVHGNVCGRNILLAR-LGLAEGTSPFIKLSDPGVGLGALSREERVERIPWMAPECLSGGANsLSTAADKWGFGATLLEICFDGEAPLQGRGPFEKERFYQTQHQLPEPSCPELATLTSPCLTYEPAQRPSFRTILRDLTRL-------------QPQNLVDVLAVNPDSLVSDPTVFHKRYLKKIRDLGEGHFGKVSLYCYDPTNDGTGEMVAVKALKaDCDPQLRTSWRREIDILRTLYHEHIVKYKGCCEDQGEKSVQLVMEYVPLGSLRDYLPRHNVGL--AQLLLFAQQICEGMAYLHAQHYVHRDLAARNVLLDNDKLVKIGDFGLAKAVPEGHEYYRVREDGDSPVFWYALECLRECKFYYASDVWSFGVTLYELLTYCDSSQSPPSKFIELIG-LTQGQMTVLRLTELLERGERLPRPEKCPCEIYLLMKNCWEEKASFRPTFQNLIPILKTAHEKYRG
>UniRef100_A0A671SGT0	515	0.477	1.144E-155	0	628	633	477	1091	1094
PPQPREISNLLVMTKN------REPAPQRQLQVSQLSFDRILKEEIVQGEHLGRGTRTNIYAGILKlkseDDDDMGGYsQEVKVILKVLGSGHRDISLAFFETASMMRQISHKHIALLYGVCVRHQENIMVEEFVQYGPLDLFMRRQSTPLSTAWKFQVAKQLASALSYLEDKKLVHGYVCSKNILVARDGLVGVGG-PFIKLSDPGIPITVLSREESVDRIPWIAPECVQDTANLSIAADKWGFGTTLWEICYNGEIPLKDKKLTEKERFYAAQCQLATPDCEELAKLMTHCMTYDPHQRLFFRAIMTKINTRLVIKNITYPSIQPVP------------MLEVDPTVFEKRFLKKIRDLGEGHFGKVELCRYDPRGDRTGELVAVKSLKPENrEEQSSNLWREIHILRELYHENIVKYKGICHEEGGRSIKLIMEFLPAGSLKEYLPRNKAHIDLKTLLSYAVQICQGMDYLGSRNYIHRDLAARNVLVENESTVKIGDFGLTKSIKDNEGYYTVKDDLDSPVFWYAPECLIHCKFYRASDVWSFGVTLYELLTYCDTSCSPMSVFLKMIG-PTHGQMTVTRLVKVLEEGKRLPKPDGCSDRLYSLMRRCWEATPEKRIEFKGLITDFQQMID----
>UniRef100_Q7ZU16	515	0.474	1.563E-155	0	629	633	540	1151	1153
PPQPREISNLLVMTTD------REPVPQKKTQVSQLSFDRILKEEIVQGEHLGRGTRTNIYAGILKPKSDdeddlGGYSQEVKVVLKVLGSGHRDISLAFFETASMMRQISHKHIALLYGVCVRHQENIMVEEFVQYGPLDLFMRRQTTPLSTAWKFQVAKQLASALSYLEDKKMVHGYVCSKNILVARDGLDGEGG-PFIKLSDPGIPITVLSREECVDRIPWIAPECVKDTANLSIAADKWSFGTTLWEICYNGEIPLKDKKLTEKERFYAAQCQLATPDCDELAKLMTHCMTYDPRQRLFFRAIVRDI---------VMVEKQNPSIQPVPML-------EVDPTVFEKRFLKKIRDLGEGHFGKVELCRYDPRGDRTGELVAVKSLKPENrEEQSNNLWREIHILRELYHENIVKYKGICNEEGGRSIKLIMEFLPAGSLKEYLPRNKAHINLKTLLNYSVQICQGMDYLGSRNYIHRDLAARNVLVENEGTVKIGDFGLTKSIKDNEGYYTVKDDLDSPVFWYAPECLIHCKFYRASDVWSFGVTMYELLTYCDASCSPMSVFLKLIG-PTHGQMTVTRLVKVLEEGKRLPRPDDCSEQLYNLMRRCWEATPEKRINFKSLIANFQQMLDN---
>UniRef100_UPI00189CCE19	515	0.441	1.563E-155	1	628	633	532	1149	1163
-PRPGEASNLIILRGSRHSA--------RPLNLSQLSFHQIHQDEITQLSHLGQGTRTNVYEGLLHVGGGGPEEGqeddgeppvpveqELRVVLKVLDPGHHGIALAFYETASLMSQVSHIHLSFLHGVCVRGSEYIMVTEHVEHGPLDVWLRRKRGHVTVAWKVAVAQQLASALSYLEDKRLVHGNVCGRNVLLARPGLAE-GTSPFIKLSDPGVGLAALSREERVERIPWTAPECLSGGANsLSTAADTWGFGATLLEICFDGEAPLQGRGPSEKERFYQKQHRLPEPSCPELATLTSQCLTYEPAQRPSFRTILRDLTRL-------------RPQNLVDVSAVNPDSPSPDPTVFHKRYLKKVRDLGEGHFGKVSLCCYDPANDGTGEMVAVKALKAGCGSQLRSgWRREIDILRTLYHLHIVEYRGCCEDPGEKSVQLVMEYVPLGSLRDYLPRHRVGL--AQLLLFAQQICEGMAYLHAQRYIHRDLAARNVLLDNDRLVKIGDFGLAKAVPEGREYYRVREDGDSPVFWYAPECLKECKFYYASDVWSFGVTLYELLTHCDSSQSPPSKFIELMG-LVQGQMTVLRLTELLERGDRLPRPEGCPCEIYLLMKNCWETEASFRPTFQNLIPLLKTVQE----
>UniRef100_A0A667ZTY7	515	0.467	1.563E-155	0	629	633	556	1169	1170
PPQPREVSNLLVVTKDRALIPAT------PMQESQLSFHRILKEEIEQEEHLGLGTRTNIYSGTLRVKSEEDEdagdssVQKVKVVLKVLGSGHRDISLAFFETASMMRQVSHKHIVLLYGVCVRHLDNIMVEEFVQPGPLDLFMRRQQNPLGTPWKFQVAKQLASALSYLEDKKLVHGFVCAKNILLARDGLDMDEGGPFIKLSDPGIPITVLTREECVHRIPWIAPECVKNVNYLSVAADKWGFGTTLWEICYDGEVPLKDKKLTEKERFYAAECQLATPDCTELAELMTHCMNYDPKKRPFFRAIVRDIDMLVEQNPSIE----------------PVPTPEVDPTVFEKRFLKKIRELGEGHFGKVELCRYDPRGDKTGEMVAVKSLKPENrEEQSNNLWSEIGILKELYHENIVKYKGICQEEGGRAIKLIMEYLPAGSLKEFLPRHRSKTSLNTLLSYAVQICQGMDYLGSRNYIHRDLAARNVLVENERTVKIGDFGLTKSIKDSDGYYTVKDDHDSPVFWYAPECLMHCKFYLASDVWSFGVTMYELITYCDSAQSPMNLFLNMIGR-THGQMTVIRLVRVLAEGKRLPRPEGCPEPVYELMRKCWEHTPERRITFKQLIEGLSRMLQQ---
>UniRef100_H0V2Z6	515	0.446	1.563E-155	1	623	633	542	1155	1174
-PRPGEISNLIIKR--------GPQARTRQLNLSQLSFHRVQQDDITQLSHLGQGTRTNVYEGLLRVGTPeedkedgvdsgepsGGRGQELRVVLKVLDPGHHDIMLAFYETASLMSQVSHVHLAFVHGVCVRGSENIMVTEFVEHGPLDVWLRRERGRVPLAWKLVVAQQLASALSYLEDKNLVHGNVCGRNILLAR-LGLAEGTSPFIKLSDPGVGLGALSREERVERIPWTAPESLPTGaGSLSTAVDKWGFGATLLEICFDGEVPLQGRAPSEKERFYQKQHQLPEPACPELAAVTSQCLSYERAQRPSFRTILRDLTRL-------------QPHSLADISTVNPESPASDPTVFHKRYLKKIRDLGEGHFGKVSLYCYDPNNDGTGEMVAVKSLKaDCGPQLHSGWRREIDILRTLYHEHIVKYKGCCEDQGEKSVQLVMEYVPLGSLRDYLPRHSVGL--AQLLLFAQQICEGMAYLHAQHYIHRDLAARNVLLDNDRLVKIGDFGLAKAVPEGHEYYHVREDGDSPVFWYAPECLKECKFYYASDVWSFGVTLYELLTYCDSRQSPPSKFMELIG-VTQGQMTVLRLTELLEQGERLPRPDRCPPEIYLLMKNCWEAQASFRPTFQNLVPIL---------
>UniRef100_UPI001B7F71AE	515	0.472	1.563E-155	0	628	633	544	1165	1180
PPLPHEFSNLLVTRNVKDSDVR---PLTAQLNLSQLSFHQIRKEEIIQEHHLGRGTRMNIYAGRFCEGEveeeeemdsssgpSHSEARDIRVVLKVLDPSHRDIALAFFELASLMSQISHAHLAFVHGVCVRGSENIIVEEYVEFGPLDVLLRKERGKLSPEWSLTVIQQLASALSYLEDKNMVHGNICCKNVLVARKG-LDEGSTPFIKVSDPGISFTVLTREERVERIPWIAPECVQNVNKLSLGADKWSFGTTVLEICCNGEVPLKERTLSEKKRFYEMKGKLPEPSCKELADLNSQCHSYEANQRPSFRTILRELTMLQQQNPDISCEN--------------SVPAVSDPTVFQKRYLKKVRDLGEGHFGKVGLYIYDPFNDGTGEVVAVKSLKsECSEELHTSWTREIEILKTLYHDNIVKYKGSSSEQGGQIVQLIMEYLPLGSLRDYLPKHN--IGLGQLLLFAKQICQGMSYLQSQRYVHRDLAARNVLVENENVVKIGDFGLAKAIPEHQDYYRVKDDGDSPVFWYAVDCLKEGKFNFASDVWSFGVTLYELLTFCEARQSPPAKFIEMIG-VTHGQMTVVRLIDLLERGQRLPCPKSCPLEVYHLMNKCWESDPTQRPTFQELIPFFQRLYE----
>UniRef100_A0A6J2WUD4	514	0.482	2.136E-155	0	628	633	541	1156	1160
PPQPREVSNLLVMTKD------REPVPQKQLQPSQLSFHRILKEEIIQGEHLGRGTRTNIFAGVLKiksdddddDASGYSSSQEVNVVLKVLGSGHRDISLAFFETASMMRQVSHKHIALLYGVCVRHQENIMVEESVQLGPLDMFMRRKGSPLNTPWKLQVAKQLASALSYLEDKKLVHGYVCSKNILLARDG-LDNEEGPFIKLSDPGIPITVLTREECVNRIPWIAPECVQDVCNLSVAADKWGFGMTLWEICYNGEVPLKDKKLTEKERFYATQCQLPTPDCRELAELMTHCMTYDPHKRPFFRAIVRDI------DIDWVVE----PNSSIKPV----PTLEVDPTVFEKRFLKKIRDLGEGHFGKVELCRYDPRGDRTGELVAVKSLKPENrEEQSNNLWCEIDILRELYHENIVKYKGICHEEGGRSIKLIMEYLPAGSLKEYLPRNRMQTDLKTLLSYAIQICQGMDYLGSRNYIHRDLAARNVLVESESRVKIGDFGLTKSIKNNEGYYTVKDDLDSPVFWYAPECLVHCKFYRASDVWSFGVTMYELLTYCDASCSPMTVFLKMIG-PTQGQMTVTRLVKVLEEGKRLPRPDGCPEKVYDMMKRCWESTPDRRIDFKGLIAAFQHMLS----
>UniRef100_UPI00189AC915	514	0.471	2.136E-155	0	630	633	542	1157	1164
PPQPREISNLLVVTKSRTQ-------IQKSTSQSLVGFHRILKEDIDQEEHLGRGTKTNIYLGTLRvrseedEDAGYTSFQEVKVVLKVLGSEHKDISLAFYETASNMHKISHKHIVLFYGLCVRQEENIMVEEFVQLGPLDMFMKRQPSPLNTTWKFHVAEQLASALSYLEDKKMVHGYVCAKNVLLTRGGLDPDEGGPFIKLSDPGLPITVLNGEERVHRVPWIAPECVKDVSSLSVAADKWGFGTTLWEICFDGEVPLKEKKLTEKERFYEKECQLATPDYTELAKLMTQCMNYNPKKRPFFRAIVRDLEMIGNKILDLHIKPPVK--------------TEEDPTVFEKRFLKKIRELGEGHFGKVELCLYDPRGDRTGETVAVKSLKPENrEEQSNNLSREIEILKALYHKNIVKYKGICQEEGGQAIKLIMEYLPQGSLKEYLPRNKRNIDLSVLLSYCSQICEGMDYLGSCNFIHRDLAARNVLVENETTVKIGDFGLTKSIKDNEGYYTVKDENESPVFWYAPECLTSCKFYLASDVWSFGVTMYEIITYCDSSKSPMTRFMEIMG-KTQGNMTLIHLVRVLQDGKRLPCPDDCPEHVYELMKKCWEHAPDKRISFKRLIEELSVLQKGL--
>UniRef100_A0A6J2WLW8	514	0.477	2.136E-155	1	627	633	534	1151	1169
-PRPGELSNLLVIRQGANSTVK---PVAETLNLSQLRFHQIKDKEIVQEQHLGRGTRTNIYSGRLmirggyeDDEDEWNNNHtnskGIKVVLKILDQSHKDIALAFFETASLMSQVSHNHLVFVHGVSVKGSENIMVEEFVEFGPLDVFLHREKSKVTPQWKFTVAKQLASALCYLETKRLVHGNVCAKNILVVRRG-LEEGTSPFVKLSDPGISLTALSREERVERIPWIAPECVQCGARIGSAADQWSFGATLLEICNDGDLPMSGNTLTEKERFYETQSRLAEPSSQELASFISMCLTYDPAARPSFRTILRELTELQLKNPDISSKCDSLP--------------DRDPSIFLKRYLKKIRDLGEGHFGKVMLYVYDPANDGTGEYVAVKALKQEGGSHLQDsWLKEIEILKSLYHSNIVKYKGCCTELGGQVVQLIMEYLPLGSLREYLPKH--RLGVAQSLLFAQQICQGMDYLHSKRYIHRDLAARNVLVENDSVVKIGDFGLTKYIPEGEIYYRVREDGDSPVFWYAIECLKESKFSFSSDVWSFGVTLYEILTHCDHRHSPPSKFFELMG-MVQGQMTVMKLITLLERNKRLPCPRDCPREVYMLMEKCWDFNPAQRPSFKALVESIENIR-----
>UniRef100_A0A3B3D887	514	0.481	2.136E-155	0	630	633	554	1166	1173
PPQPREVSNLLVVTKE------RAITNQTPTQESQLSFIRILREDIEQEEHLGTGTKTNIYSGTLKvkseedEDAGYTSFQEVKVVLKVLGSGHRDISLAFFETASMMRQVSHKHIVLLYGVCVHHQENIMVEEFVQLGPLDIFM-KRQQSLSTPWKFQVAKQLASALSYLEDKKLVHGFVCAKNILLARDGLDTDEGGPFIKLSDPGIPITVLTREECVHRIPWIAPECVKSASSLSVAADKWGFGTTLWEICYDGEVPLKQKKLAEKERFYETECQLVTPDCIELAKLMTDCMNYDPKKRPFFRAIVREL-------------DDLLPNLLI----TKPVDPGVDPTRFDKRFLKKIRDLGEGHFGKVELCRYDPRGDRTGEFVAVKSLKPENrEEQSSGLSKEIDILKALYHENIVKYKGICEEEGGQAIKLIMEYLPMGSLKEYLPRHKSKTSLSTLLSYCIQICKGMEYLGSRNYIHRDLAARNVLVENERTVKIGDFGLTKSIKDNEGYYKVQDEHDSPVFWYALECLTTCKFYLASDVWSFGVTMYEIITYCDSTKSPMTRFFDMIGRS-HGQMTILRLVKVLQEGKRLPRPEGCSEAVYELMRKCWEQVPERRITFKCLIEELSALQQQL--
>UniRef100_A0A8D0DTJ5	514	0.477	2.136E-155	1	626	633	553	1169	1185
-PKPGEVSDLLIIRKQ-------KDCARQILDLAQLSFHQIRKNEITQKGHLGQGTCTNIYDAVLHVCGGPNGDDDTEyfsteqnnnsremhVVLKVLDPSHRDIVLAFFETASFMSQVSHIHLAFVHGVCVRGLENIMVEEYVEHGPLDVFLRKNKGRVTVGWKFTVAAQLASALSYLEGKNLVHGNVCAKNILLARKG-LDDGLLPFIKLSDPGVSFTVLSQEERVDRIPWIAPECVKDVGRLSTAADKWSFGTTLLEICLDADVPLKERTPSEKERFYEKKHRLPEPSSKELATLISQCLNYTPGERPSFRTILRDLTQL-------------QPHNIVDITSVNPEFPASDPTVFQKRYLKKIRDLGEGHFGKVSLYCYDPTNDGTGEMVAVKSLKSGcSQQLLTSWKKEIEILKTLYHENIVKYKGCCNEQGEKIVQLIMEYVPLGSLRDYLPKH--SVSLAHILLFAQQICEGMAYLHSLRYIHRDLAARNVLLENENVVKIGDFGLAKAIPEGHEYYRVCEDGDSPVFWYAIECLKECKFYYASDVWSFGVTLYELLTHCDSSQSPPAKFIEMIGA-TQGQMTVLRLIELLDRGRRLPSPKDCPCEIYRLMKNCWESEASFRPAFTNLVPILKAF------
>UniRef100_A0A6B0RK86	514	0.476	2.919E-155	5	631	633	87	713	716
-----EISNLLVATKKAQEWQPVY-------TMSQLSFDRILKKDITQGEHLGRGTRTHIYSGTLTDYKDdegTSEEKRIKVILKVLDPSHRDisLASAFFEAASMMRQVSHKHIVYLYGVCVRDVENIMVEEFVEGGPLDLFMHRKSDVLTTPWKFKVAKQLASALSYLEDKDLVHGNVCTKNLLLAREGIDSE-CGPFIKLSDPGIPITVLSRQECIERIPWIAPECVEDSKNLSVAADKWSFGTTLWEICYNGEIPLKDKTLIEKERFYESRCRPVTPSCKELADLMTRCMNYDPNQRPFFRAIMRDINKLEEQRRDQVRACYLrvrQCVPSPAFRGTSLIFECVLLTQAGASLIKHVHLSLQGHFGKVELCRYDPEGDNTGEQVAVKSLKPeSGGNHIADLKKEIEILRNLYHENIVKYKGICTEDGGNGIKLIMEFLPSGSLKEYLPKNKNKINLKQQLKYAVQICKGMDYLGSRQYVHRDLAARNVLVESEHQVKIGDFGLTKAIETDKEYYTVKDDRDSPVFWYAPECLIQCKFYIASDVWSFGVTLHELLTYCDSDSSPMALFLKMIG-PTHGQMTVTRLVNTLKEGKRLPCPPNCPDEVYQHMRKCWEFQPSNRTTFQNLIEGFEALLRSMS-
>UniRef100_A0A7L1X5P1	514	0.608	2.919E-155	98	628	633	521	1052	1060
--------------------------------------------------------------------------------------------------AAIMSQLSHKHLVLLHGVSL-GRDSIMVQEYVRYGPLDLYLKKNqgEGKVTTSWKLQVAKQLAYALNYLEDKKITHGNVSAKKVLLTREGDAASGSPPFIKLNDPGVSVSVLAKEMLVERIPWVAPECLSDPKSLALPADKWSFGATLWEIFSGGNMPMSLLEPQKKLDFYQSNLQLPAPKWTELATLIAQCMDYQPGHRPCFRALIRDLNSLITSDYELLSELSPTDvTLRDSFWGYEPLAVGQDPSHFEERHLKYISLLGKGNFGSVELCRYDPLGDSTGELVAVKKLQQDSAKELQDFQREIQILHSLQHEFIVQYRGVCSSRGRRGLRLVMEYLPNGCLRDYLQKNQPRLDHRTLLLYAWQICKGMEYLGAQRCVHRDLASRNILVESESHVKIGDFGLAKLLPQDKDYYVVQEPGQSPVFWYAPESLADNVFSRASDIWSFGVLLYELFTYSNKSRSPSEEFLRMMGTEKTTQ-IICHLLELLKDNRRLPAPTGCPGEVYTLMLGCWAFTPGARPTFGELAPKIEALRD----
>UniRef100_UPI0015C3D59C	514	0.439	2.919E-155	1	632	633	510	1135	1145
-PQPGETSNLIIMRGARAS--------PRTLNLSQLSFHRVDQKEITQLSHLGQGTRTNVYEGRLRVEGSGdpeegkmddedplvpgrDRGQELRVVLKVLDPSHHDIALAFYETASLMSQVSHTHLAFVHGVCVRGPENIMVTEYVEHGPLDVWLRRERGHVPMAWKMVVAQQLASALSYLENKNLVHGNVCGRNILLAR-LGLAEGTSPFIKLSDPGVGLGALSREERVERIPWLAPECLPGGANsLSTAMDKWGFGATLLEICFDGEAPLQSRSPSEKEHFYQRQHRLPEPSCPQLATLTSQCLTYEPTQRPSFRTILRDLTRL-------------QPHNLADVLTVNPDSPASDPTVFHKRYLKKIRDLGEGHFGKVSLYCYDPTNDGTGEMVAVKALKaDCGPQHRSGWKQEIDILRTLYHEHIIKYKGCCEDQGEKSLQLVMEYVPLGSLRDYLPRH--SIGLAQLLLFAQQICEGMAYLHAQHYIHRDLAARNVLLDNDRLVKIGDFGLAKAVPEGHEYYRVREDGDSPVFWYAPECLKEYKFYYASDVWSFGVTLYELLTHCDSSQSPPTKFLELIG-IAQGQMTVLRLTELLERGERLPRPDKCPCEVYHLMKNCWETEASFRPTFENLIPILKTVHEKYQG
>UniRef100_A0A3B3T4J8	514	0.476	2.919E-155	1	627	633	535	1149	1167
[truncated: 5,072,232 more chars]
