# Supplementary material for: A germline JAK2 exon12 mutation and a late somatic CALR mutation in a patient with essential thrombocythemia
Source: Front Oncol. 2024 Jan 4;13:1265022. doi: 10.3389/fonc.2023.1265022 (PMC10794477; doi:10.3389/fonc.2023.1265022)
Supplement: Supplementary file 1 [file DataSheet_1.zip › jak_5c98e/jak_5c98e_env/pdb70.m8]

101	8ewy_B	0.484	628	284	6	2	628	460	1048	6.402E-163	527	24M7I36M5I119M1I124M25I45M1D180M1I60M
101	7t6f_B	0.482	628	281	6	2	628	460	1044	4.176E-162	524	24M7I36M5I119M1I126M20I48M1D176M10I55M
101	4oli_A	0.449	592	268	8	36	627	1	534	3.993E-143	469	32M8I109M1I40M3I81M30I50M6I50M2I41M2I77M6I54M
101	4e6q_B	0.989	298	3	0	336	633	1	298	4.062E-100	343	298M
101	6vgl_A	1.000	293	0	0	341	633	13	305	6.526E-99	340	293M
101	5cf4_B	0.996	294	0	1	340	633	1	293	1.425E-97	336	83M1I210M
101	6vnk_A	0.996	293	0	1	341	633	6	297	1.940E-97	335	80M1I212M
101	5wev_A	0.986	298	1	1	334	631	1	295	4.891E-97	334	27M3I268M
101	5tq8_A	0.993	291	2	0	342	632	1	291	9.059E-97	333	291M
101	6vgl_C	1.000	289	0	0	344	632	1	289	1.233E-96	333	289M
101	7ll5_A	0.993	293	0	1	341	633	1	291	1.678E-96	332	34M2I257M
101	5hez_D	0.996	291	1	0	343	633	1	291	1.678E-96	332	291M
101	4yth_A	1.000	289	0	0	343	631	1	289	2.283E-96	332	289M
101	4d0w_A	0.996	292	0	1	340	631	1	291	2.283E-96	332	20M1I271M
101	5l3a_A	0.993	290	2	0	342	631	1	290	4.229E-96	331	290M
101	3rvg_A	0.979	292	1	1	342	633	1	287	5.755E-96	331	171M5I116M
101	4e6d_B	0.972	293	3	1	341	633	1	288	1.973E-95	329	79M5I209M
101	5usy_B	0.989	291	0	1	341	631	1	288	2.685E-95	329	172M3I116M
101	4bbf_B	0.996	288	1	0	342	629	1	288	2.685E-95	329	288M
101	3tjd_A	0.986	290	0	1	344	633	1	286	4.971E-95	328	77M4I209M
101	5cf8_A	0.982	291	0	1	343	633	1	286	6.764E-95	328	77M5I209M
101	6tpd_A	0.986	289	4	0	343	631	1	289	9.203E-95	327	289M
101	2b7a_A	0.982	290	1	1	344	633	1	286	1.704E-94	327	77M4I209M
101	5hez_A	0.989	291	1	1	343	633	1	289	2.318E-94	326	79M2I210M
101	5cf4_A	0.986	289	0	1	344	632	1	285	4.290E-94	325	76M4I209M
101	4yti_A	0.989	289	0	1	343	631	1	286	4.290E-94	325	78M3I208M
101	5tq3_B	0.979	290	3	1	344	633	1	287	5.837E-94	325	225M3I62M
101	3kck_A	0.993	289	0	1	343	631	1	287	5.837E-94	325	17M2I270M
101	4p7e_B	0.976	293	1	2	341	633	1	287	1.080E-93	324	80M4I146M2I61M
101	7ree_A	0.986	292	0	2	340	631	4	291	1.470E-93	324	35M2I138M2I115M
101	6wtn_A	0.972	290	2	2	344	633	1	284	2.720E-93	323	77M2I91M4I116M
101	6drw_A	0.982	292	0	2	341	632	4	290	3.699E-93	323	18M2I152M3I117M
101	4gl9_D	0.951	288	10	1	344	631	1	284	1.267E-92	321	77M4I207M
101	4ytc_A	0.986	289	1	2	343	631	1	286	4.335E-92	319	17M2I59M1I210M
101	4p7e_A	0.972	290	1	2	344	633	1	283	5.896E-92	319	77M4I144M3I62M
101	5tq3_A	0.968	290	3	2	344	633	1	284	5.896E-92	319	168M2I55M4I61M
101	4ytf_A	0.986	289	0	2	343	631	1	285	5.896E-92	319	17M2I59M2I209M
101	3jy9_A	0.982	289	0	2	343	631	1	284	1.091E-91	318	17M2I59M3I208M
101	6aaj_A	0.975	288	2	2	344	631	1	283	2.017E-91	317	43M1I33M4I207M
101	4d1s_A	0.972	289	1	3	343	631	1	282	6.899E-91	316	17M1I152M5I36M1I77M
101	4gl9_B	0.944	288	10	2	344	631	1	282	9.381E-91	316	77M4I127M2I78M
101	3lpb_A	0.965	290	0	2	343	632	1	280	1.735E-90	315	77M5I143M5I60M
101	3ugc_A	0.954	287	0	1	344	630	1	274	5.929E-90	313	157M13I117M
101	6wtp_A	0.933	287	7	2	347	633	1	275	1.490E-89	312	72M6I85M6I118M
101	8b9e_A	0.989	273	3	0	38	310	2	274	9.409E-89	310	273M
101	7t1t_A	0.989	273	3	0	38	310	2	274	1.279E-88	309	273M
101	8b8n_A	0.985	273	4	0	38	310	2	274	1.739E-88	309	273M
101	3zmm_B	0.941	289	4	2	344	632	1	276	1.739E-88	309	43M6I26M7I207M
101	8ex2_A	0.985	272	4	0	38	309	2	273	3.213E-88	308	272M
101	5i4n_A	0.981	273	5	0	38	310	1	273	3.213E-88	308	273M
101	2xa4_A	0.951	288	4	3	344	631	1	278	3.213E-88	308	15M2I60M4I89M4I114M
101	2xa4_B	0.941	289	5	3	344	632	1	277	5.936E-88	307	42M5I28M6I87M1I120M
101	6bss_A	0.985	272	3	1	38	309	1	271	9.393E-87	304	81M1I190M
101	6x8e_A	0.944	288	2	3	344	631	1	274	1.277E-86	303	77M2I91M4I49M8I57M
101	4c61_A	0.937	287	5	3	345	631	1	274	8.037E-86	301	13M4I58M5I89M4I114M
101	6g3c_B	0.974	272	3	1	38	309	1	268	1.092E-85	301	80M4I188M
101	6occ_A	0.974	272	3	1	38	309	1	268	2.016E-85	300	48M4I220M
101	4c62_B	0.927	289	5	3	344	632	1	273	2.739E-85	299	17M3I23M6I26M7I207M
101	7rn6_A	0.917	292	2	4	340	631	5	274	1.996E-83	294	21M3I9M1I125M16I38M2I77M
101	6xjk_A	0.973	269	3	1	40	308	1	265	3.681E-83	293	148M4I117M
101	7c3n_A	0.618	288	109	1	342	629	1	287	1.447E-81	288	232M1I55M
101	1yvj_A	0.618	288	109	1	342	629	1	287	1.447E-81	288	232M1I55M
101	6aak_B	0.617	285	107	1	345	629	3	285	4.917E-81	287	231M2I52M
101	4rio_A	0.621	283	106	1	345	627	3	284	9.061E-81	286	232M1I50M
101	3lxl_A	0.622	286	103	1	342	627	1	281	1.230E-80	286	231M5I50M
101	5lwn_A	0.614	288	110	1	342	629	1	287	3.077E-80	284	235M1I52M
101	3lxk_A	0.618	283	102	1	345	627	3	279	4.807E-79	281	223M6I54M
101	7uyv_B	0.614	288	107	2	342	629	1	284	4.807E-79	281	78M3I154M1I52M
101	7uyv_C	0.612	289	103	2	341	629	2	281	8.852E-79	280	79M4I149M5I52M
101	6gla_A	0.605	289	110	2	341	629	1	285	1.201E-78	280	173M3I60M1I52M
101	3pjc_A	0.605	289	109	2	345	633	3	286	2.212E-78	279	75M4I150M1I59M
101	6gla_B	0.605	289	108	2	341	629	1	283	3.001E-78	278	173M3I56M3I54M
101	3zep_A	0.618	286	99	2	342	627	1	276	5.524E-78	278	79M5I147M5I50M
101	5ttv_A	0.604	288	106	2	342	629	1	280	5.524E-78	278	44M3I184M5I52M
101	4z16_B	0.611	288	99	2	342	629	1	275	1.379E-77	276	79M5I140M8I56M
101	6aak_C	0.618	286	98	2	342	627	1	275	2.539E-77	276	79M5I142M6I54M
101	6aak_A	0.611	283	102	2	345	627	3	277	2.539E-77	276	75M4I147M4I53M
101	4hvg_A	0.607	288	103	2	342	629	1	278	2.539E-77	276	78M4I144M6I56M
101	7apf_B	0.611	288	106	2	342	629	1	282	2.539E-77	276	79M5I151M1I52M
101	7uyv_A	0.607	288	103	2	342	629	1	278	4.671E-77	275	78M4I144M6I56M
101	4qt1_A	0.607	288	100	2	342	629	1	275	6.336E-77	274	78M6I142M7I55M
101	5toz_A	0.607	285	103	2	345	629	3	278	1.166E-76	274	75M4I149M5I52M
101	4hvd_A	0.607	285	100	2	345	629	3	275	5.349E-76	272	75M6I142M6I56M
101	3eyh_A	0.555	288	125	2	341	628	2	286	9.838E-76	271	47M2I178M1I60M
101	6tpf_A	0.552	288	127	2	341	628	3	288	9.838E-76	271	48M1I178M1I60M
101	6x8f_C	0.511	293	139	3	342	633	1	290	9.838E-76	271	45M1D59M2I120M1I65M
101	6db4_A	0.604	288	102	3	342	629	1	276	1.809E-75	270	50M2I27M5I147M5I52M
101	7apg_D	0.610	285	98	2	345	629	3	274	2.453E-75	270	76M5I140M8I56M
101	6aah_B	0.552	288	125	2	341	628	2	285	2.453E-75	270	46M3I178M1I60M
101	6dud_A	0.604	288	98	3	342	629	1	272	3.326E-75	269	50M2I26M6I140M8I56M
101	6hzu_B	0.552	288	124	2	341	628	2	284	3.326E-75	269	47M4I176M1I60M
101	6smb_A	0.548	288	127	2	341	628	4	288	4.510E-75	269	80M2I145M1I60M
101	4qps_C	0.593	288	103	3	342	629	1	274	6.114E-75	269	44M2I122M5I53M7I55M
101	5tts_A	0.600	288	101	3	342	629	1	274	8.290E-75	268	50M2I26M6I142M6I56M
101	6db3_A	0.600	288	102	3	342	629	1	275	8.290E-75	268	45M4I29M4I149M5I52M
101	4gvj_A	0.519	287	134	3	342	627	1	284	1.124E-74	268	45M1D59M2I120M1I59M
101	4fk6_B	0.552	288	124	3	341	628	3	285	9.454E-74	265	47M2I31M2I145M1I60M
101	6rsd_A	0.550	289	124	3	341	628	2	285	1.737E-73	264	47M1D33M4I143M1I60M
101	5vo6_A	0.590	283	101	3	345	627	3	270	2.354E-73	264	13M4I148M6I57M5I50M
101	3eyg_A	0.552	288	121	3	341	628	2	281	2.354E-73	264	47M4I31M3I142M1I60M
101	4k77_A	0.548	288	123	3	341	628	3	283	2.354E-73	264	49M2I29M4I143M1I60M
101	6ggh_A	0.550	289	124	3	341	628	2	285	2.354E-73	264	47M1D32M4I144M1I60M
101	6tpe_A	0.552	288	122	3	341	628	3	283	3.190E-73	263	46M3I33M3I142M1I60M
101	4fk6_A	0.552	288	124	3	341	628	4	286	3.190E-73	263	18M2I27M2I178M1I60M
101	4gj3_A	0.514	284	134	3	345	627	3	283	3.190E-73	263	42M1D59M2I120M1I59M
101	4e5w_A	0.552	288	121	3	341	628	14	293	3.190E-73	263	47M4I31M3I142M1I60M
101	4l01_A	0.509	277	126	2	33	309	6	272	5.859E-73	263	35M7I112M3I120M
101	6bbu_A	0.550	287	122	3	342	628	1	280	5.859E-73	263	45M3I33M3I142M1I60M
101	4e4l_D	0.552	288	121	3	341	628	3	282	5.859E-73	263	46M5I28M2I146M1I60M
101	6tpe_B	0.552	288	121	3	341	628	3	282	5.859E-73	263	47M4I31M3I142M1I60M
101	6x8f_A	0.505	293	134	4	342	633	1	283	5.859E-73	263	45M1D32M7I20M2I120M1I65M
101	4k6z_A	0.548	288	121	3	341	628	2	280	7.940E-73	262	47M4I29M4I143M1I60M
101	4ehz_B	0.548	288	122	3	341	628	2	281	7.940E-73	262	46M3I30M4I144M1I60M
101	5ttu_A	0.597	283	99	3	345	627	3	270	1.076E-72	262	16M3I56M6I142M6I54M
101	3nz0_A	0.500	288	134	3	341	627	1	279	1.076E-72	262	46M1D59M2I120M7I53M
101	4l00_B	0.512	277	129	2	33	309	6	276	1.458E-72	261	36M5I117M1I118M
101	5e1e_A	0.548	288	121	3	341	628	2	280	1.458E-72	261	47M4I28M4I144M1I60M
101	4e4l_E	0.548	288	121	3	341	628	3	281	1.458E-72	261	46M3I30M5I143M1I60M
101	4l00_A	0.512	277	127	2	33	309	7	275	1.976E-72	261	35M7I116M1I118M
101	5khw_B	0.550	287	120	3	342	628	1	278	1.976E-72	261	45M5I31M3I142M1I60M
101	6n7b_A	0.548	288	120	3	341	628	2	279	1.976E-72	261	47M4I28M5I143M1I60M
101	6tpf_B	0.548	288	119	3	341	628	2	278	2.677E-72	261	47M4I28M6I142M1I60M
101	4e4l_B	0.548	288	120	3	341	628	3	280	2.677E-72	261	47M4I28M5I143M1I60M
101	6n7a_A	0.548	288	118	3	341	628	2	277	3.627E-72	260	47M4I28M5I143M3I58M
101	6smb_B	0.548	288	121	3	341	628	4	282	4.914E-72	260	45M3I31M5I143M1I60M
101	4ei4_A	0.548	288	119	3	341	628	14	290	4.914E-72	260	46M5I28M5I143M1I60M
101	6ggh_B	0.548	288	120	3	341	628	4	281	6.658E-72	259	45M4I30M5I143M1I60M
101	5f1z_A	0.508	287	128	4	341	627	3	276	3.038E-71	258	48M7I25M3I22M2I120M1I59M
101	4e1z_A	0.515	285	131	4	341	624	2	280	4.115E-71	257	48M1D32M3I26M2I116M1I56M
101	4l01_B	0.509	277	127	3	33	309	6	273	1.023E-70	256	35M7I43M1I72M1I118M
101	3nyx_A	0.505	287	135	5	342	627	1	281	1.023E-70	256	30M2I13M1D34M1I24M2I120M1I59M
101	5f20_A	0.508	287	124	4	341	627	1	270	1.385E-70	256	47M8I23M4I23M2I120M3I57M
101	5hx8_B	0.545	288	122	4	341	628	2	280	1.385E-70	256	20M1I25M3I30M4I144M1I60M
101	5khx_A	0.543	287	121	3	342	628	1	277	4.658E-70	254	17M5I24M4I176M1I60M
101	4e20_A	0.508	285	128	4	341	624	1	274	6.308E-70	254	48M1D30M4I27M2I116M5I52M
101	6ova_A	0.505	287	125	4	341	627	1	270	8.541E-70	253	48M7I23M5I22M2I119M3I58M
101	6n78_A	0.545	288	119	4	341	628	1	276	1.157E-69	253	47M4I28M5I143M1I25M2I33M
101	6elr_A	0.545	288	119	4	341	628	13	288	1.157E-69	253	19M3I24M5I31M3I142M1I60M
101	6c7y_A	0.538	284	119	4	345	628	3	274	2.120E-69	252	25M3I15M4I29M4I143M1I60M
101	6vnv_A	0.496	292	130	5	342	633	1	275	2.870E-69	252	31M5I9M2I30M7I20M2I120M1I65M
101	4gfo_A	0.505	283	121	4	345	627	3	266	2.391E-68	249	41M10I23M6I21M2I120M1I59M
101	1gjo_A	0.362	290	165	5	341	628	6	277	1.650E-66	243	48M1D18M1D16M2I78M1I47M15I63M
101	2r2p_A	0.331	290	173	5	344	632	8	277	8.355E-65	238	27M1I17M1D31M2I88M2I43M15I63M
101	3cd3_A	0.329	288	168	5	341	628	88	350	1.527E-64	237	31M4I11M3I30M2I80M1I48M15I63M
101	3fxx_A	0.326	288	166	5	344	630	10	270	9.318E-64	235	27M1I17M1D31M2I84M9I40M15I61M
101	6nzr_A	0.448	272	137	3	35	306	1	259	1.259E-63	235	34M9I107M1I40M3I78M
101	5c03_A	0.445	274	138	3	36	309	1	260	2.300E-63	234	33M9I107M1I40M4I80M
101	3fy2_A	0.322	288	166	5	344	630	9	268	3.109E-63	233	27M1I17M1D31M2I83M10I40M15I61M
101	2qoc_A	0.319	288	166	5	344	630	3	261	7.670E-63	232	27M1I17M1D31M2I83M11I39M15I61M
101	7ax4_B	0.446	271	138	3	36	306	1	259	1.036E-62	232	32M8I109M1I40M3I78M
101	6nzp_B	0.448	270	137	3	37	306	1	258	1.400E-62	231	30M7I111M1I40M4I77M
101	6nzr_B	0.448	270	136	3	37	306	1	257	1.892E-62	231	30M8I110M1I40M4I77M
101	7k7q_A	0.444	270	135	3	37	306	1	255	2.556E-62	231	32M9I107M1I40M5I76M
101	6nzp_A	0.443	273	138	3	37	309	1	259	2.556E-62	231	32M9I107M1I42M4I78M
101	4gk4_A	0.319	288	164	5	344	630	7	263	2.556E-62	231	27M1I17M1D31M2I81M13I39M15I61M
101	6nzq_B	0.444	270	136	3	37	306	1	256	3.453E-62	230	30M8I110M1I40M5I76M
101	6in0_A	0.319	288	163	5	344	630	3	258	3.453E-62	230	27M1I17M1D31M2I81M14I38M15I61M
101	4gk3_A	0.319	288	163	5	344	630	7	262	3.453E-62	230	27M1I17M1D31M2I81M14I38M15I61M
101	4id7_A	0.380	281	152	5	345	624	5	264	4.664E-62	230	32M1I10M2I32M3I127M15I17M1D41M
101	4ewh_B	0.380	284	153	5	345	624	5	269	4.664E-62	230	32M1I10M3D34M3I127M15I17M1D41M
101	4g2f_A	0.319	288	162	5	344	630	7	261	4.664E-62	230	27M1I17M1D31M2I81M15I37M15I61M
101	3zon_A	0.449	276	136	4	34	309	1	260	6.300E-62	229	34M8I109M1I40M4I47M3I30M
101	8fe9_A	0.383	284	152	5	345	624	5	269	6.300E-62	229	32M1I10M3D34M3I127M15I17M1D41M
101	2qok_A	0.312	288	164	5	344	630	12	266	6.300E-62	229	27M1I17M1D31M2I79M15I39M15I61M
101	4twn_A	0.312	288	164	5	344	630	8	262	8.510E-62	229	27M1I17M1D31M2I81M15I37M15I61M
101	3eqr_A	0.380	281	151	5	345	624	5	263	1.149E-61	229	32M1I9M3I32M3I127M15I17M1D41M
101	4p5q_A	0.312	288	163	5	344	630	7	260	1.149E-61	229	27M1I17M1D31M2I80M16I37M15I61M
101	3eqp_A	0.384	281	150	5	345	624	5	263	1.552E-61	228	32M1I9M3I32M3I127M15I17M1D41M
101	2gsf_A	0.312	288	163	5	344	630	13	266	1.552E-61	228	27M1I17M1D31M2I79M16I38M15I61M
101	5ur1_B	0.354	288	147	6	343	627	8	259	2.097E-61	228	31M1D13M1D20M1D16M2I74M19I33M15I62M
101	3zfx_A	0.304	289	170	5	344	632	3	260	2.097E-61	228	13M2I12M1I48M2I81M11I41M15I63M
101	6vqm_A	0.380	281	150	5	345	624	5	262	2.831E-61	228	32M1I8M4I32M3I127M15I17M1D41M
101	7k7q_B	0.429	270	133	4	37	306	1	249	5.163E-61	227	32M9I105M5I6M2I30M5I76M
101	2qon_A	0.309	288	164	5	344	630	11	264	5.163E-61	227	27M1I17M1D31M2I80M16I37M15I61M
101	6nze_B	0.444	270	133	4	37	306	1	253	6.972E-61	226	32M9I107M1I40M5I26M2I48M
101	3zfx_H	0.304	289	170	5	344	632	3	260	6.972E-61	226	15M1I11M1I48M2I81M12I40M15I63M
101	3zfx_D	0.301	289	169	5	344	632	3	258	9.413E-61	226	13M2I12M3I46M2I81M11I41M15I63M
101	5h2u_B	0.287	285	178	4	346	630	3	262	1.271E-60	226	25M5I43M2I85M3I43M15I64M
101	6vqm_B	0.377	281	149	5	345	624	5	260	1.716E-60	225	32M1I8M6I30M3I127M15I17M1D41M
101	6nzh_B	0.444	270	128	4	37	306	1	248	2.317E-60	225	32M9I105M5I37M6I26M2I48M
101	6i99_B	0.293	286	177	5	344	629	1	261	2.317E-60	225	31M5I10M1I28M2I95M2I33M15I64M
101	3kul_B	0.322	285	173	5	344	627	3	268	2.317E-60	225	27M1I17M1D32M2I85M1I46M15I58M
101	6nze_A	0.436	266	134	3	38	303	1	250	5.698E-60	224	29M10I108M1I40M5I73M
101	6nsl_B	0.434	269	130	4	38	306	1	247	7.692E-60	223	31M9I105M5I6M2I29M6I76M
101	2qoq_A	0.309	288	162	5	344	630	19	270	7.692E-60	223	27M1I17M1D31M2I76M18I39M15I61M
101	4gk2_A	0.312	285	158	5	344	627	7	254	1.038E-59	223	27M1I17M1D31M2I77M19I37M15I58M
101	5l6p_A	0.312	285	175	5	351	632	3	269	1.038E-59	223	21M1I16M1D31M2I96M2D37M15I63M
101	2qo7_A	0.309	288	160	5	344	630	14	263	1.401E-59	222	27M1I17M1D31M2I76M20I37M15I61M
101	2qo2_A	0.309	288	160	5	344	630	19	268	1.401E-59	222	27M1I17M1D31M2I76M20I37M15I61M
101	6nzh_A	0.438	269	131	4	38	306	1	249	1.891E-59	222	28M11I108M1I40M5I24M3I49M
101	8fln_A	0.306	287	174	5	343	629	1	262	1.891E-59	222	32M5I10M1I29M2I85M2I42M15I64M
101	3zfx_I	0.304	289	168	6	344	632	3	258	2.552E-59	222	15M1I11M1I15M2I31M2I81M12I40M15I63M
101	6nzf_B	0.429	270	131	5	37	306	1	247	3.444E-59	221	32M9I105M5I6M2I30M5I46M2I28M
101	3cd8_A	0.304	282	166	4	352	633	27	278	3.444E-59	221	19M7I13M2I26M6I130M15I64M
101	4aoj_C	0.357	285	147	4	345	627	6	256	4.647E-59	221	76M2I24M2D52M17I36M15I61M
101	3ccn_A	0.301	282	165	4	352	633	26	275	4.647E-59	221	19M7I14M4I24M6I129M15I64M
101	2qod_A	0.305	288	160	5	344	630	12	260	1.141E-58	220	27M1I17M1D31M2I75M21I37M15I61M
101	5zz4_C	0.304	282	171	5	343	624	2	258	1.540E-58	219	32M5I10M1I29M2I85M2I42M15I59M
101	1u4d_B	0.377	281	146	6	345	624	5	257	2.802E-58	218	32M1I8M6I30M3I22M3I102M15I17M1D41M
101	5p9j_A	0.299	287	173	5	343	629	2	260	2.802E-58	218	32M5I10M1I29M2I86M5I38M15I64M
101	5tkd_A	0.442	269	129	5	38	306	1	248	5.098E-58	218	29M10I108M1I40M5I26M2I19M3I26M
101	3zfx_E	0.297	289	167	6	344	632	3	255	5.098E-58	218	16M3I8M3I13M1I32M2I81M12I40M15I63M
101	5tkd_B	0.442	269	127	5	38	306	1	246	6.876E-58	217	31M9I111M4I33M5I26M2I19M3I26M
101	1u59_A	0.336	279	161	4	355	632	16	271	6.876E-58	217	16M5I15M1D32M3I126M15I66M
101	3piy_A	0.303	287	169	5	343	629	5	260	9.274E-58	217	32M5I8M7I25M2I85M2I42M15I64M
101	5bq0_A	0.299	287	170	5	343	629	7	262	9.274E-58	217	32M5I10M1I29M2I86M8I35M15I64M
101	3t9t_A	0.291	285	177	5	343	627	1	260	1.251E-57	216	31M5I10M1I31M2I84M2I43M15I61M
101	4hcv_A	0.291	285	177	5	343	627	1	260	1.687E-57	216	31M5I10M1I31M2I84M2I43M15I61M
101	1u54_B	0.373	281	148	6	345	624	5	258	2.274E-57	216	15M3I14M1I8M5I31M3I127M15I17M1D41M
101	5fbn_C	0.299	287	168	5	343	629	1	254	4.135E-57	215	32M5I10M1I29M2I85M10I34M15I64M
101	4hzr_A	0.370	281	148	6	345	624	5	257	5.575E-57	214	15M3I14M1I8M6I30M3I127M15I17M1D41M
101	6w8i_A	0.296	287	166	5	343	629	3	253	7.517E-57	214	32M5I10M1I29M2I80M13I36M15I64M
101	7lty_A	0.296	287	166	5	343	629	3	253	7.517E-57	214	32M5I10M1I29M2I80M13I36M15I64M
101	5fbn_D	0.296	287	167	5	343	629	2	253	7.517E-57	214	32M5I10M1I29M2I81M12I36M15I64M
101	7n4r_A	0.296	287	168	5	343	629	3	255	7.517E-57	214	32M5I10M1I29M2I81M11I37M15I64M
101	6vxq_A	0.296	287	168	5	343	629	4	256	7.517E-57	214	32M5I10M1I29M2I81M11I37M15I64M
101	3mj2_A	0.293	283	175	5	345	627	2	259	7.517E-57	214	29M5I10M1I31M2I84M2I43M15I61M
101	6w8i_B	0.296	287	165	5	343	629	1	250	1.013E-56	214	32M5I10M1I29M2I80M14I35M15I64M
101	5cy3_A	0.339	271	158	4	354	624	16	265	1.366E-56	213	17M2I46M3I25M1I104M15I58M
101	6x3n_A	0.299	287	162	5	343	629	4	251	1.841E-56	213	32M5I10M1I29M2I80M16I33M15I64M
101	3zfx_B	0.290	289	162	6	344	632	3	248	2.482E-56	213	16M3I8M5I11M2I31M2I81M16I36M15I63M
101	3zfx_F	0.290	289	162	6	344	632	2	247	2.482E-56	213	16M3I8M6I10M1I32M2I81M16I36M15I63M
101	3gen_A	0.299	287	173	6	343	629	4	262	2.482E-56	213	15M3I14M5I10M1I29M2I85M2I42M15I64M
101	3zfx_G	0.290	289	161	6	344	632	3	247	3.345E-56	212	16M3I8M6I10M2I31M2I81M16I36M15I63M
101	5fbo_A	0.296	287	164	5	343	629	4	252	4.509E-56	212	32M5I10M1I29M2I81M15I33M15I64M
101	3sxr_A	0.283	286	176	6	344	629	4	260	4.509E-56	212	14M4I13M5I10M1I28M2I95M2I33M15I64M
101	7r61_A	0.296	287	173	6	343	629	6	263	4.509E-56	212	14M2I16M5I10M1I29M2I86M4I39M15I64M
101	4rss_A	0.339	271	158	4	354	624	12	261	4.509E-56	212	17M2I46M3I25M1I104M15I58M
101	4hzr_B	0.366	281	147	6	345	624	4	254	1.103E-55	211	12M5I15M1I7M6I31M3I127M15I17M1D41M
101	7l5o_A	0.296	287	174	6	343	629	7	265	1.103E-55	211	17M3I12M5I10M1I29M2I85M2I42M15I64M
101	3zfx_C	0.291	288	158	6	345	632	1	242	2.003E-55	210	15M3I6M7I11M2I31M2I79M17I37M15I63M
101	3v5q_A	0.334	284	156	6	345	627	7	258	3.636E-55	209	12M6I6M1D18M2I30M2I78M7I46M15I61M
101	1u46_B	0.366	281	144	7	345	624	5	252	4.899E-55	209	13M4I15M1I8M8I28M3I25M2I100M15I17M1D41M
101	5cxh_A	0.336	273	158	5	354	624	13	264	4.899E-55	209	17M2I15M2D31M3I25M1I104M15I58M
101	3sxr_B	0.279	286	175	6	344	629	4	258	6.599E-55	208	13M6I12M5I10M1I28M2I95M2I33M15I64M
101	4rx7_A	0.339	271	157	5	354	624	13	261	6.599E-55	208	17M2I16M1I29M3I25M1I104M15I58M
101	4yjt_A	0.336	273	158	5	354	624	12	263	8.889E-55	208	17M2I15M2D31M3I25M1I104M15I58M
101	4fl2_A	0.336	273	158	5	354	624	295	546	8.889E-55	208	17M2I15M2D31M3I25M1I104M15I58M
101	4wnm_A	0.339	271	156	5	354	624	16	263	1.613E-54	207	17M2I14M2I30M3I25M1I104M15I58M
101	4fl1_A	0.339	271	155	5	354	624	13	259	2.172E-54	207	17M2I19M3I24M3I25M1I104M15I58M
101	5l6w_L	0.276	289	184	6	345	633	7	270	2.925E-54	206	26M4I45M2I87M5I36M2I9M8I16M4I45M
101	3vf9_A	0.343	271	152	5	354	624	12	256	5.303E-54	205	16M3I13M4I29M3I25M1I104M15I58M
101	3qgw_A	0.246	268	170	5	41	306	1	238	7.141E-54	205	29M8I12M1I105M20I14M1I48M2D28M
101	4rfm_A	0.286	283	163	5	345	627	3	246	7.141E-54	205	29M5I10M1I31M2I79M16I34M15I61M
101	6vov_B	0.339	271	154	5	354	624	12	257	7.141E-54	205	17M2I14M4I28M3I25M1I104M15I58M
101	5tr6_A	0.339	271	154	5	354	624	14	259	7.141E-54	205	17M2I13M4I29M3I25M1I104M15I58M
101	3oct_A	0.296	287	158	6	343	629	2	244	9.615E-54	205	14M2I16M5I9M4I27M2I80M16I33M15I64M
101	3qgy_A	0.246	268	169	5	41	306	4	240	9.615E-54	205	29M8I12M1I107M21I11M1I48M2D28M
101	3qgy_B	0.242	268	172	5	41	306	3	241	1.294E-53	204	29M8I12M1I104M19I16M1I48M2D28M
101	3vf8_A	0.339	271	152	5	354	624	13	256	1.294E-53	204	18M4I10M4I29M3I25M1I104M15I58M
101	1snx_B	0.250	268	168	5	41	306	2	238	1.743E-53	204	29M8I7M1I112M21I11M1I48M2D28M
101	5p9l_A	0.289	287	165	6	343	629	4	251	1.743E-53	204	15M4I13M5I10M1I29M2I81M12I36M15I64M
101	6zcp_A	0.343	271	150	5	354	624	13	255	1.743E-53	204	16M3I13M6I27M3I25M1I104M15I58M
101	4l7s_B	0.246	268	171	5	41	306	4	242	2.346E-53	203	29M8I7M1I109M19I16M1I48M2D28M
101	4f4p_A	0.335	271	150	5	354	624	11	251	2.346E-53	203	17M8I13M3I24M3I25M1I104M15I58M
101	4pp9_B	0.246	268	170	5	41	306	3	240	3.158E-53	203	29M8I7M1I110M20I14M1I48M2D28M
101	4kio_C	0.246	268	172	5	41	306	4	243	4.250E-53	203	29M8I7M1I109M18I17M1I48M2D28M
101	4qd6_A	0.246	268	166	5	41	306	4	237	5.720E-53	202	29M8I8M6I103M19I16M1I48M2D28M
101	3qgw_B	0.246	268	168	5	41	306	1	236	7.698E-53	202	29M8I12M1I104M22I13M1I48M2D28M
101	4kio_D	0.246	268	165	5	41	306	4	236	7.698E-53	202	29M8I8M6I104M20I14M1I48M2D28M
101	4pv0_A	0.334	266	153	5	359	624	16	257	7.698E-53	202	12M2I19M3I24M3I25M1I104M15I58M
101	4qd6_B	0.246	268	165	5	41	306	4	236	1.036E-52	201	29M8I7M7I103M19I16M1I48M2D28M
101	4ppa_A	0.250	268	161	5	41	306	3	232	1.394E-52	201	29M8I7M8I105M21I11M1I48M2D28M
101	1snu_B	0.250	268	167	5	41	306	1	236	1.394E-52	201	29M8I7M1I109M22I13M1I48M2D28M
101	4xg7_A	0.330	263	155	4	362	624	15	256	1.394E-52	201	9M2I46M3I25M1I104M15I58M
101	6zc0_A	0.334	266	151	5	359	624	16	255	2.524E-52	200	12M2I17M5I24M3I25M1I104M15I58M
101	3srv_A	0.338	266	151	5	359	624	15	255	4.569E-52	199	12M2I14M4I28M3I25M1I104M15I58M
101	4pqn_A	0.246	268	168	6	41	306	2	237	2.705E-51	197	15M2I12M8I7M1I110M20I14M1I48M2D28M
101	4yjv_A	0.328	265	155	5	362	624	15	258	2.705E-51	197	9M2I15M2D31M3I25M1I104M15I58M
101	4yjq_A	0.328	265	155	5	362	624	16	259	2.705E-51	197	9M2I15M2D31M3I25M1I104M15I58M
101	4h58_C	0.269	286	184	6	343	625	2	265	2.705E-51	197	29M7I8M2D35M3I75M1I28M1D26M11I60M
101	5tt7_A	0.328	265	154	5	360	624	21	261	2.705E-51	197	11M2I19M3I24M3I25M1I104M15I58M
101	3v8w_B	0.250	268	163	6	41	306	4	235	4.892E-51	196	15M2I12M8I7M4I109M21I11M1I48M2D28M
101	4mf1_B	0.242	268	169	6	41	306	4	239	4.892E-51	196	15M2I12M8I7M4I110M17I14M1I48M2D28M
101	3v5l_D	0.242	268	169	6	41	306	4	239	4.892E-51	196	16M1I12M8I11M3I105M19I14M1I48M2D28M
101	3piz_A	0.289	287	155	6	343	629	5	242	6.578E-51	196	17M3I12M5I9M6I25M2I77M18I34M15I64M
101	4xg3_A	0.330	263	152	5	362	624	16	254	6.578E-51	196	9M2I19M3I24M3I25M1I104M15I58M
101	3miy_B	0.246	268	162	6	41	306	4	233	8.844E-51	196	15M2I12M8I8M6I106M21I11M1I48M2D28M
101	3v5l_A	0.242	268	166	6	41	306	4	236	8.844E-51	196	15M2I12M8I9M5I103M19I16M1I48M2D28M
101	5y5t_A	0.330	263	152	5	362	624	16	254	8.844E-51	196	9M2I19M3I24M3I25M1I104M15I58M
101	3v8t_B	0.242	268	167	6	41	306	4	237	1.189E-50	195	15M2I12M8I7M4I106M19I16M1I48M2D28M
101	4dfl_A	0.328	265	151	5	360	624	16	253	1.598E-50	195	12M4I10M4I29M3I25M1I104M15I58M
101	4mf1_A	0.242	268	166	6	41	306	4	236	2.149E-50	194	15M2I12M8I7M4I107M20I14M1I48M2D28M
101	5tiu_A	0.330	263	151	5	362	624	16	253	2.149E-50	194	9M2I14M4I28M3I25M1I104M15I58M
101	3v5j_A	0.251	266	165	5	41	306	4	235	2.888E-50	194	16M1I12M8I11M3I106M21I11M1I76M
101	3v5l_C	0.242	268	170	6	41	306	4	240	3.882E-50	194	15M3I11M8I7M1I109M18I17M1I48M2D28M
101	4mf0_A	0.242	268	165	6	41	306	2	233	5.217E-50	193	15M3I11M8I9M5I103M19I16M1I48M2D28M
101	3v5j_B	0.246	268	162	6	41	306	4	233	5.217E-50	193	15M2I12M8I9M5I103M22I13M1I48M2D28M
101	4yjs_A	0.330	263	150	5	362	624	15	251	5.217E-50	193	9M2I13M5I28M3I25M1I104M15I58M
101	3miy_A	0.246	268	161	6	41	306	4	232	7.011E-50	193	15M2I12M8I8M6I103M22I13M1I48M2D28M
101	4kio_A	0.242	268	163	6	41	306	4	233	9.421E-50	192	15M3I11M8I7M7I103M19I16M1I48M2D28M
101	3v8w_A	0.286	283	155	7	345	627	4	239	9.421E-50	192	15M2I12M5I13M2I27M2I75M20I33M3I11M13I50M
101	4kio_B	0.242	268	162	6	41	306	4	232	1.701E-49	192	15M3I11M8I7M8I102M19I16M1I48M2D28M
101	4mf0_B	0.246	268	161	6	41	306	2	230	3.070E-49	191	15M3I11M8I9M5I103M22I13M1I48M2D28M
101	3v5l_B	0.238	268	165	6	41	306	4	234	4.124E-49	190	14M4I11M8I9M5I103M19I16M1I48M2D28M
101	7b8w_C	0.266	289	176	7	345	633	5	257	9.995E-49	189	15M1I10M4I45M2I81M15I32M2I9M8I16M4I45M
101	3v8t_A	0.279	283	153	7	345	627	4	235	1.342E-48	189	15M3I11M5I10M1I31M2I76M19I33M3I6M18I50M
101	4ppc_A	0.238	268	158	6	41	306	3	226	1.056E-47	186	15M2I12M8I7M11I99M22I13M1I48M2D28M
101	3mj1_A	0.272	283	148	7	345	627	4	228	6.464E-46	181	15M2I12M5I7M12I23M2I74M21I33M3I11M13I50M
101	2fys_A	0.196	301	215	9	349	629	15	308	2.468E-39	160	19M4I22M1D28M3D13M1I8M2I108M2D31M1D8M11D29M2D8M
