# Supplementary material for: A germline JAK2 exon12 mutation and a late somatic CALR mutation in a patient with essential thrombocythemia
Source: Front Oncol. 2024 Jan 4;13:1265022. doi: 10.3389/fonc.2023.1265022 (PMC10794477; doi:10.3389/fonc.2023.1265022)
Supplement: Supplementary file 1 [file DataSheet_1.zip › jak_5c98e/jak_5c98e_unrelaxed_alphafold2_multimer_v3_model_3_seed_000.pdb]

MODEL     1                                                                     
ATOM      1  N   PRO A   1     -37.344  -5.012  34.906  1.00 88.56           N  
ATOM      2  CA  PRO A   1     -37.562  -3.852  35.750  1.00 88.56           C  
ATOM      3  C   PRO A   1     -37.438  -2.523  35.000  1.00 88.56           C  
ATOM      4  CB  PRO A   1     -36.438  -3.979  36.812  1.00 88.56           C  
ATOM      5  O   PRO A   1     -36.781  -2.445  34.000  1.00 88.56           O  
ATOM      6  CG  PRO A   1     -35.344  -4.691  36.094  1.00 88.56           C  
ATOM      7  CD  PRO A   1     -35.938  -5.668  35.125  1.00 88.56           C  
ATOM      8  N   PRO A   2     -38.219  -1.452  35.469  1.00 85.81           N  
ATOM      9  CA  PRO A   2     -38.062  -0.142  34.844  1.00 85.81           C  
ATOM     10  C   PRO A   2     -36.688   0.459  35.062  1.00 85.81           C  
ATOM     11  CB  PRO A   2     -39.125   0.709  35.500  1.00 85.81           C  
ATOM     12  O   PRO A   2     -35.938   0.007  35.938  1.00 85.81           O  
ATOM     13  CG  PRO A   2     -39.312   0.114  36.875  1.00 85.81           C  
ATOM     14  CD  PRO A   2     -39.125  -1.372  36.750  1.00 85.81           C  
ATOM     15  N   LYS A   3     -36.250   1.405  34.188  1.00 89.31           N  
ATOM     16  CA  LYS A   3     -34.969   2.092  34.344  1.00 89.31           C  
ATOM     17  C   LYS A   3     -35.000   3.084  35.500  1.00 89.31           C  
ATOM     18  CB  LYS A   3     -34.594   2.814  33.031  1.00 89.31           C  
ATOM     19  O   LYS A   3     -36.062   3.658  35.781  1.00 89.31           O  
ATOM     20  CG  LYS A   3     -34.375   1.886  31.859  1.00 89.31           C  
ATOM     21  CD  LYS A   3     -34.000   2.660  30.594  1.00 89.31           C  
ATOM     22  CE  LYS A   3     -33.844   1.738  29.406  1.00 89.31           C  
ATOM     23  NZ  LYS A   3     -33.531   2.498  28.156  1.00 89.31           N  
ATOM     24  N   PRO A   4     -33.875   3.213  36.188  1.00 88.06           N  
ATOM     25  CA  PRO A   4     -33.812   4.215  37.250  1.00 88.06           C  
ATOM     26  C   PRO A   4     -34.094   5.629  36.750  1.00 88.06           C  
ATOM     27  CB  PRO A   4     -32.406   4.078  37.781  1.00 88.06           C  
ATOM     28  O   PRO A   4     -33.906   5.910  35.562  1.00 88.06           O  
ATOM     29  CG  PRO A   4     -31.906   2.762  37.281  1.00 88.06           C  
ATOM     30  CD  PRO A   4     -32.656   2.451  36.000  1.00 88.06           C  
ATOM     31  N   LYS A   5     -34.594   6.527  37.688  1.00 89.94           N  
ATOM     32  CA  LYS A   5     -34.812   7.949  37.406  1.00 89.94           C  
ATOM     33  C   LYS A   5     -35.938   8.164  36.406  1.00 89.94           C  
ATOM     34  CB  LYS A   5     -33.531   8.602  36.906  1.00 89.94           C  
ATOM     35  O   LYS A   5     -36.000   9.203  35.750  1.00 89.94           O  
ATOM     36  CG  LYS A   5     -32.344   8.492  37.875  1.00 89.94           C  
ATOM     37  CD  LYS A   5     -31.094   9.148  37.312  1.00 89.94           C  
ATOM     38  CE  LYS A   5     -29.906   8.969  38.219  1.00 89.94           C  
ATOM     39  NZ  LYS A   5     -28.656   9.508  37.625  1.00 89.94           N  
ATOM     40  N   ASP A   6     -36.781   7.133  36.219  1.00 89.94           N  
ATOM     41  CA  ASP A   6     -37.969   7.219  35.406  1.00 89.94           C  
ATOM     42  C   ASP A   6     -39.219   7.219  36.281  1.00 89.94           C  
ATOM     43  CB  ASP A   6     -38.031   6.059  34.406  1.00 89.94           C  
ATOM     44  O   ASP A   6     -39.344   6.414  37.188  1.00 89.94           O  
ATOM     45  CG  ASP A   6     -37.094   6.246  33.219  1.00 89.94           C  
ATOM     46  OD1 ASP A   6     -36.406   7.285  33.156  1.00 89.94           O  
ATOM     47  OD2 ASP A   6     -37.031   5.344  32.344  1.00 89.94           O  
ATOM     48  N   LYS A   7     -40.062   8.148  35.969  1.00 86.56           N  
ATOM     49  CA  LYS A   7     -41.344   8.164  36.656  1.00 86.56           C  
ATOM     50  C   LYS A   7     -42.344   7.195  36.031  1.00 86.56           C  
ATOM     51  CB  LYS A   7     -41.938   9.578  36.688  1.00 86.56           C  
ATOM     52  O   LYS A   7     -43.031   7.539  35.094  1.00 86.56           O  
ATOM     53  CG  LYS A   7     -41.062  10.609  37.375  1.00 86.56           C  
ATOM     54  CD  LYS A   7     -41.656  12.000  37.312  1.00 86.56           C  
ATOM     55  CE  LYS A   7     -40.750  13.055  37.906  1.00 86.56           C  
ATOM     56  NZ  LYS A   7     -41.281  14.430  37.781  1.00 86.56           N  
ATOM     57  N   SER A   8     -42.344   6.000  36.656  1.00 87.44           N  
ATOM     58  CA  SER A   8     -43.281   4.969  36.188  1.00 87.44           C  
ATOM     59  C   SER A   8     -44.469   4.828  37.125  1.00 87.44           C  
ATOM     60  CB  SER A   8     -42.562   3.627  36.062  1.00 87.44           C  
ATOM     61  O   SER A   8     -44.312   4.426  38.281  1.00 87.44           O  
ATOM     62  OG  SER A   8     -43.438   2.619  35.594  1.00 87.44           O  
ATOM     63  N   ASN A   9     -45.812   4.969  36.719  1.00 86.31           N  
ATOM     64  CA  ASN A   9     -47.031   4.906  37.500  1.00 86.31           C  
ATOM     65  C   ASN A   9     -47.781   3.600  37.281  1.00 86.31           C  
ATOM     66  CB  ASN A   9     -47.938   6.102  37.219  1.00 86.31           C  
ATOM     67  O   ASN A   9     -48.938   3.486  37.656  1.00 86.31           O  
ATOM     68  CG  ASN A   9     -47.250   7.430  37.500  1.00 86.31           C  
ATOM     69  ND2 ASN A   9     -47.656   8.469  36.781  1.00 86.31           N  
ATOM     70  OD1 ASN A   9     -46.406   7.527  38.406  1.00 86.31           O  
ATOM     71  N   LEU A  10     -47.094   2.721  36.625  1.00 89.38           N  
ATOM     72  CA  LEU A  10     -47.656   1.391  36.406  1.00 89.38           C  
ATOM     73  C   LEU A  10     -46.625   0.312  36.750  1.00 89.38           C  
ATOM     74  CB  LEU A  10     -48.125   1.243  34.969  1.00 89.38           C  
ATOM     75  O   LEU A  10     -45.688   0.085  35.969  1.00 89.38           O  
ATOM     76  CG  LEU A  10     -48.781  -0.091  34.594  1.00 89.38           C  
ATOM     77  CD1 LEU A  10     -50.062  -0.303  35.406  1.00 89.38           C  
ATOM     78  CD2 LEU A  10     -49.094  -0.144  33.094  1.00 89.38           C  
ATOM     79  N   LEU A  11     -46.750  -0.268  37.969  1.00 88.06           N  
ATOM     80  CA  LEU A  11     -45.875  -1.336  38.438  1.00 88.06           C  
ATOM     81  C   LEU A  11     -46.656  -2.625  38.656  1.00 88.06           C  
ATOM     82  CB  LEU A  11     -45.188  -0.922  39.750  1.00 88.06           C  
ATOM     83  O   LEU A  11     -47.469  -2.709  39.562  1.00 88.06           O  
ATOM     84  CG  LEU A  11     -44.344   0.362  39.688  1.00 88.06           C  
ATOM     85  CD1 LEU A  11     -43.812   0.700  41.062  1.00 88.06           C  
ATOM     86  CD2 LEU A  11     -43.219   0.224  38.688  1.00 88.06           C  
ATOM     87  N   VAL A  12     -46.531  -3.648  37.781  1.00 89.88           N  
ATOM     88  CA  VAL A  12     -47.219  -4.918  37.812  1.00 89.88           C  
ATOM     89  C   VAL A  12     -46.250  -6.047  38.156  1.00 89.88           C  
ATOM     90  CB  VAL A  12     -47.969  -5.223  36.500  1.00 89.88           C  
ATOM     91  O   VAL A  12     -45.250  -6.230  37.469  1.00 89.88           O  
ATOM     92  CG1 VAL A  12     -48.656  -6.586  36.562  1.00 89.88           C  
ATOM     93  CG2 VAL A  12     -48.969  -4.121  36.188  1.00 89.88           C  
ATOM     94  N   PHE A  13     -46.500  -6.715  39.281  1.00 87.75           N  
ATOM     95  CA  PHE A  13     -45.750  -7.887  39.688  1.00 87.75           C  
ATOM     96  C   PHE A  13     -46.656  -9.102  39.844  1.00 87.75           C  
ATOM     97  CB  PHE A  13     -45.000  -7.617  41.000  1.00 87.75           C  
ATOM     98  O   PHE A  13     -47.531  -9.133  40.719  1.00 87.75           O  
ATOM     99  CG  PHE A  13     -44.000  -6.496  40.938  1.00 87.75           C  
ATOM    100  CD1 PHE A  13     -42.688  -6.754  40.625  1.00 87.75           C  
ATOM    101  CD2 PHE A  13     -44.406  -5.184  41.156  1.00 87.75           C  
ATOM    102  CE1 PHE A  13     -41.750  -5.719  40.531  1.00 87.75           C  
ATOM    103  CE2 PHE A  13     -43.469  -4.141  41.062  1.00 87.75           C  
ATOM    104  CZ  PHE A  13     -42.156  -4.410  40.781  1.00 87.75           C  
ATOM    105  N   ARG A  14     -46.500 -10.211  39.031  1.00 86.31           N  
ATOM    106  CA  ARG A  14     -47.250 -11.453  39.125  1.00 86.31           C  
ATOM    107  C   ARG A  14     -46.562 -12.445  40.062  1.00 86.31           C  
ATOM    108  CB  ARG A  14     -47.438 -12.070  37.750  1.00 86.31           C  
ATOM    109  O   ARG A  14     -45.531 -13.016  39.719  1.00 86.31           O  
ATOM    110  CG  ARG A  14     -48.219 -11.195  36.781  1.00 86.31           C  
ATOM    111  CD  ARG A  14     -48.375 -11.867  35.406  1.00 86.31           C  
ATOM    112  NE  ARG A  14     -49.031 -10.977  34.438  1.00 86.31           N  
ATOM    113  NH1 ARG A  14     -48.812 -12.430  32.656  1.00 86.31           N  
ATOM    114  NH2 ARG A  14     -49.812 -10.375  32.375  1.00 86.31           N  
ATOM    115  CZ  ARG A  14     -49.219 -11.258  33.156  1.00 86.31           C  
ATOM    116  N   THR A  15     -47.000 -12.523  41.281  1.00 85.50           N  
ATOM    117  CA  THR A  15     -46.375 -13.383  42.312  1.00 85.50           C  
ATOM    118  C   THR A  15     -46.875 -14.820  42.156  1.00 85.50           C  
ATOM    119  CB  THR A  15     -46.688 -12.875  43.719  1.00 85.50           C  
ATOM    120  O   THR A  15     -47.969 -15.148  42.625  1.00 85.50           O  
ATOM    121  CG2 THR A  15     -46.062 -11.492  43.938  1.00 85.50           C  
ATOM    122  OG1 THR A  15     -48.094 -12.797  43.906  1.00 85.50           O  
ATOM    123  N   ASN A  16     -46.188 -15.648  41.344  1.00 86.06           N  
ATOM    124  CA  ASN A  16     -46.469 -17.062  41.156  1.00 86.06           C  
ATOM    125  C   ASN A  16     -45.719 -17.938  42.156  1.00 86.06           C  
ATOM    126  CB  ASN A  16     -46.156 -17.500  39.719  1.00 86.06           C  
ATOM    127  O   ASN A  16     -44.531 -17.703  42.438  1.00 86.06           O  
ATOM    128  CG  ASN A  16     -46.969 -16.734  38.688  1.00 86.06           C  
ATOM    129  ND2 ASN A  16     -46.375 -16.562  37.500  1.00 86.06           N  
ATOM    130  OD1 ASN A  16     -48.094 -16.312  38.969  1.00 86.06           O  
ATOM    131  N   GLY A  17     -46.312 -18.844  42.875  1.00 88.00           N  
ATOM    132  CA  GLY A  17     -45.688 -19.703  43.875  1.00 88.00           C  
ATOM    133  C   GLY A  17     -45.094 -20.969  43.281  1.00 88.00           C  
ATOM    134  O   GLY A  17     -45.094 -22.031  43.938  1.00 88.00           O  
ATOM    135  N   VAL A  18     -44.781 -20.953  42.062  1.00 88.69           N  
ATOM    136  CA  VAL A  18     -44.156 -22.109  41.406  1.00 88.69           C  
ATOM    137  C   VAL A  18     -42.625 -22.031  41.562  1.00 88.69           C  
ATOM    138  CB  VAL A  18     -44.531 -22.188  39.906  1.00 88.69           C  
ATOM    139  O   VAL A  18     -42.031 -21.000  41.250  1.00 88.69           O  
ATOM    140  CG1 VAL A  18     -43.906 -23.422  39.281  1.00 88.69           C  
ATOM    141  CG2 VAL A  18     -46.031 -22.203  39.750  1.00 88.69           C  
ATOM    142  N   SER A  19     -42.125 -22.953  42.156  1.00 91.69           N  
ATOM    143  CA  SER A  19     -40.688 -23.016  42.344  1.00 91.69           C  
ATOM    144  C   SER A  19     -40.031 -24.000  41.375  1.00 91.69           C  
ATOM    145  CB  SER A  19     -40.344 -23.438  43.781  1.00 91.69           C  
ATOM    146  O   SER A  19     -40.719 -24.688  40.625  1.00 91.69           O  
ATOM    147  OG  SER A  19     -40.844 -24.734  44.062  1.00 91.69           O  
ATOM    148  N   ASP A  20     -38.719 -24.031  41.125  1.00 89.44           N  
ATOM    149  CA  ASP A  20     -37.906 -24.906  40.312  1.00 89.44           C  
ATOM    150  C   ASP A  20     -38.188 -24.656  38.812  1.00 89.44           C  
ATOM    151  CB  ASP A  20     -38.188 -26.375  40.656  1.00 89.44           C  
ATOM    152  O   ASP A  20     -38.312 -25.609  38.031  1.00 89.44           O  
ATOM    153  CG  ASP A  20     -37.812 -26.734  42.062  1.00 89.44           C  
ATOM    154  OD1 ASP A  20     -36.812 -26.156  42.594  1.00 89.44           O  
ATOM    155  OD2 ASP A  20     -38.469 -27.594  42.688  1.00 89.44           O  
ATOM    156  N   VAL A  21     -38.625 -23.312  38.531  1.00 90.81           N  
ATOM    157  CA  VAL A  21     -38.750 -22.891  37.125  1.00 90.81           C  
ATOM    158  C   VAL A  21     -37.438 -22.344  36.625  1.00 90.81           C  
ATOM    159  CB  VAL A  21     -39.875 -21.828  36.938  1.00 90.81           C  
ATOM    160  O   VAL A  21     -36.906 -21.375  37.188  1.00 90.81           O  
ATOM    161  CG1 VAL A  21     -40.000 -21.422  35.469  1.00 90.81           C  
ATOM    162  CG2 VAL A  21     -41.219 -22.375  37.469  1.00 90.81           C  
ATOM    163  N   PRO A  22     -36.750 -23.047  35.656  1.00 90.19           N  
ATOM    164  CA  PRO A  22     -35.531 -22.469  35.125  1.00 90.19           C  
ATOM    165  C   PRO A  22     -35.750 -21.109  34.469  1.00 90.19           C  
ATOM    166  CB  PRO A  22     -35.062 -23.516  34.094  1.00 90.19           C  
ATOM    167  O   PRO A  22     -36.750 -20.906  33.750  1.00 90.19           O  
ATOM    168  CG  PRO A  22     -35.844 -24.750  34.438  1.00 90.19           C  
ATOM    169  CD  PRO A  22     -37.094 -24.344  35.125  1.00 90.19           C  
ATOM    170  N   THR A  23     -34.906 -20.125  34.750  1.00 88.31           N  
ATOM    171  CA  THR A  23     -35.031 -18.812  34.125  1.00 88.31           C  
ATOM    172  C   THR A  23     -34.562 -18.859  32.688  1.00 88.31           C  
ATOM    173  CB  THR A  23     -34.188 -17.766  34.906  1.00 88.31           C  
ATOM    174  O   THR A  23     -33.750 -19.719  32.312  1.00 88.31           O  
ATOM    175  CG2 THR A  23     -34.688 -17.625  36.344  1.00 88.31           C  
ATOM    176  OG1 THR A  23     -32.812 -18.156  34.938  1.00 88.31           O  
ATOM    177  N   SER A  24     -35.125 -18.000  31.766  1.00 88.25           N  
ATOM    178  CA  SER A  24     -34.688 -17.875  30.375  1.00 88.25           C  
ATOM    179  C   SER A  24     -33.281 -17.281  30.266  1.00 88.25           C  
ATOM    180  CB  SER A  24     -35.688 -17.016  29.594  1.00 88.25           C  
ATOM    181  O   SER A  24     -32.938 -16.391  31.031  1.00 88.25           O  
ATOM    182  OG  SER A  24     -36.969 -17.594  29.578  1.00 88.25           O  
ATOM    183  N   PRO A  25     -32.469 -17.828  29.328  1.00 87.50           N  
ATOM    184  CA  PRO A  25     -31.188 -17.172  29.125  1.00 87.50           C  
ATOM    185  C   PRO A  25     -31.312 -15.719  28.688  1.00 87.50           C  
ATOM    186  CB  PRO A  25     -30.531 -18.016  28.047  1.00 87.50           C  
ATOM    187  O   PRO A  25     -32.312 -15.344  28.062  1.00 87.50           O  
ATOM    188  CG  PRO A  25     -31.312 -19.297  28.016  1.00 87.50           C  
ATOM    189  CD  PRO A  25     -32.688 -19.000  28.516  1.00 87.50           C  
ATOM    190  N   THR A  26     -30.297 -14.891  29.047  1.00 85.56           N  
ATOM    191  CA  THR A  26     -30.266 -13.500  28.594  1.00 85.56           C  
ATOM    192  C   THR A  26     -29.922 -13.430  27.109  1.00 85.56           C  
ATOM    193  CB  THR A  26     -29.250 -12.672  29.391  1.00 85.56           C  
ATOM    194  O   THR A  26     -29.094 -14.195  26.609  1.00 85.56           O  
ATOM    195  CG2 THR A  26     -29.578 -12.719  30.891  1.00 85.56           C  
ATOM    196  OG1 THR A  26     -27.938 -13.203  29.188  1.00 85.56           O  
ATOM    197  N   LEU A  27     -30.594 -12.672  26.344  1.00 86.81           N  
ATOM    198  CA  LEU A  27     -30.359 -12.484  24.906  1.00 86.81           C  
ATOM    199  C   LEU A  27     -29.469 -11.266  24.656  1.00 86.81           C  
ATOM    200  CB  LEU A  27     -31.672 -12.344  24.156  1.00 86.81           C  
ATOM    201  O   LEU A  27     -29.750 -10.469  23.766  1.00 86.81           O  
ATOM    202  CG  LEU A  27     -32.625 -13.539  24.219  1.00 86.81           C  
ATOM    203  CD1 LEU A  27     -33.938 -13.219  23.500  1.00 86.81           C  
ATOM    204  CD2 LEU A  27     -31.969 -14.781  23.625  1.00 86.81           C  
ATOM    205  N   GLN A  28     -28.547 -11.062  25.531  1.00 85.38           N  
ATOM    206  CA  GLN A  28     -27.578  -9.992  25.359  1.00 85.38           C  
ATOM    207  C   GLN A  28     -26.438 -10.422  24.422  1.00 85.38           C  
ATOM    208  CB  GLN A  28     -27.000  -9.562  26.703  1.00 85.38           C  
ATOM    209  O   GLN A  28     -25.500 -11.078  24.859  1.00 85.38           O  
ATOM    210  CG  GLN A  28     -26.141  -8.312  26.641  1.00 85.38           C  
ATOM    211  CD  GLN A  28     -25.688  -7.836  28.016  1.00 85.38           C  
ATOM    212  NE2 GLN A  28     -24.938  -6.738  28.047  1.00 85.38           N  
ATOM    213  OE1 GLN A  28     -26.016  -8.453  29.031  1.00 85.38           O  
ATOM    214  N   ARG A  29     -26.609 -10.125  23.203  1.00 87.81           N  
ATOM    215  CA  ARG A  29     -25.594 -10.445  22.203  1.00 87.81           C  
ATOM    216  C   ARG A  29     -24.672  -9.258  21.953  1.00 87.81           C  
ATOM    217  CB  ARG A  29     -26.266 -10.875  20.891  1.00 87.81           C  
ATOM    218  O   ARG A  29     -25.109  -8.109  21.984  1.00 87.81           O  
ATOM    219  CG  ARG A  29     -27.062 -12.172  21.000  1.00 87.81           C  
ATOM    220  CD  ARG A  29     -27.719 -12.539  19.672  1.00 87.81           C  
ATOM    221  NE  ARG A  29     -28.547 -13.742  19.797  1.00 87.81           N  
ATOM    222  NH1 ARG A  29     -29.109 -13.828  17.562  1.00 87.81           N  
ATOM    223  NH2 ARG A  29     -29.906 -15.406  19.016  1.00 87.81           N  
ATOM    224  CZ  ARG A  29     -29.188 -14.320  18.797  1.00 87.81           C  
ATOM    225  N   PRO A  30     -23.422  -9.562  21.750  1.00 88.38           N  
ATOM    226  CA  PRO A  30     -22.547  -8.453  21.359  1.00 88.38           C  
ATOM    227  C   PRO A  30     -23.016  -7.762  20.078  1.00 88.38           C  
ATOM    228  CB  PRO A  30     -21.188  -9.141  21.141  1.00 88.38           C  
ATOM    229  O   PRO A  30     -23.531  -8.414  19.172  1.00 88.38           O  
ATOM    230  CG  PRO A  30     -21.297 -10.430  21.891  1.00 88.38           C  
ATOM    231  CD  PRO A  30     -22.719 -10.883  21.859  1.00 88.38           C  
ATOM    232  N   THR A  31     -22.984  -6.484  20.094  1.00 90.88           N  
ATOM    233  CA  THR A  31     -23.469  -5.703  18.969  1.00 90.88           C  
ATOM    234  C   THR A  31     -22.422  -5.680  17.844  1.00 90.88           C  
ATOM    235  CB  THR A  31     -23.797  -4.258  19.391  1.00 90.88           C  
ATOM    236  O   THR A  31     -21.734  -4.672  17.656  1.00 90.88           O  
ATOM    237  CG2 THR A  31     -24.938  -4.234  20.406  1.00 90.88           C  
ATOM    238  OG1 THR A  31     -22.641  -3.656  19.969  1.00 90.88           O  
ATOM    239  N   HIS A  32     -22.266  -6.777  17.109  1.00 89.00           N  
ATOM    240  CA  HIS A  32     -21.391  -6.898  15.945  1.00 89.00           C  
ATOM    241  C   HIS A  32     -22.188  -7.113  14.672  1.00 89.00           C  
ATOM    242  CB  HIS A  32     -20.391  -8.047  16.141  1.00 89.00           C  
ATOM    243  O   HIS A  32     -22.922  -8.102  14.555  1.00 89.00           O  
ATOM    244  CG  HIS A  32     -19.406  -7.801  17.234  1.00 89.00           C  
ATOM    245  CD2 HIS A  32     -19.375  -8.234  18.516  1.00 89.00           C  
ATOM    246  ND1 HIS A  32     -18.281  -7.023  17.062  1.00 89.00           N  
ATOM    247  CE1 HIS A  32     -17.609  -6.988  18.203  1.00 89.00           C  
ATOM    248  NE2 HIS A  32     -18.250  -7.715  19.094  1.00 89.00           N  
ATOM    249  N   MET A  33     -22.125  -6.199  13.789  1.00 88.00           N  
ATOM    250  CA  MET A  33     -22.812  -6.375  12.508  1.00 88.00           C  
ATOM    251  C   MET A  33     -22.047  -7.359  11.625  1.00 88.00           C  
ATOM    252  CB  MET A  33     -22.953  -5.031  11.789  1.00 88.00           C  
ATOM    253  O   MET A  33     -21.000  -7.027  11.078  1.00 88.00           O  
ATOM    254  CG  MET A  33     -23.891  -4.059  12.492  1.00 88.00           C  
ATOM    255  SD  MET A  33     -24.047  -2.463  11.602  1.00 88.00           S  
ATOM    256  CE  MET A  33     -22.375  -1.785  11.859  1.00 88.00           C  
ATOM    257  N   SER A  34     -22.609  -8.500  11.477  1.00 88.69           N  
ATOM    258  CA  SER A  34     -21.938  -9.555  10.719  1.00 88.69           C  
ATOM    259  C   SER A  34     -22.359  -9.531   9.250  1.00 88.69           C  
ATOM    260  CB  SER A  34     -22.234 -10.922  11.320  1.00 88.69           C  
ATOM    261  O   SER A  34     -21.906 -10.359   8.461  1.00 88.69           O  
ATOM    262  OG  SER A  34     -23.625 -11.125  11.445  1.00 88.69           O  
ATOM    263  N   GLN A  35     -23.312  -8.656   8.938  1.00 88.44           N  
ATOM    264  CA  GLN A  35     -23.703  -8.453   7.551  1.00 88.44           C  
ATOM    265  C   GLN A  35     -23.531  -6.988   7.141  1.00 88.44           C  
ATOM    266  CB  GLN A  35     -25.156  -8.883   7.340  1.00 88.44           C  
ATOM    267  O   GLN A  35     -24.219  -6.105   7.660  1.00 88.44           O  
ATOM    268  CG  GLN A  35     -25.609  -8.852   5.887  1.00 88.44           C  
ATOM    269  CD  GLN A  35     -27.031  -9.359   5.695  1.00 88.44           C  
ATOM    270  NE2 GLN A  35     -27.453  -9.469   4.445  1.00 88.44           N  
ATOM    271  OE1 GLN A  35     -27.734  -9.664   6.668  1.00 88.44           O  
ATOM    272  N   MET A  36     -22.641  -6.801   6.203  1.00 92.12           N  
ATOM    273  CA  MET A  36     -22.406  -5.457   5.676  1.00 92.12           C  
ATOM    274  C   MET A  36     -23.406  -5.137   4.566  1.00 92.12           C  
ATOM    275  CB  MET A  36     -20.984  -5.320   5.152  1.00 92.12           C  
ATOM    276  O   MET A  36     -23.578  -5.918   3.627  1.00 92.12           O  
ATOM    277  CG  MET A  36     -19.922  -5.559   6.207  1.00 92.12           C  
ATOM    278  SD  MET A  36     -19.875  -4.242   7.484  1.00 92.12           S  
ATOM    279  CE  MET A  36     -18.531  -4.848   8.539  1.00 92.12           C  
ATOM    280  N   VAL A  37     -24.062  -4.094   4.707  1.00 92.94           N  
ATOM    281  CA  VAL A  37     -25.000  -3.588   3.711  1.00 92.94           C  
ATOM    282  C   VAL A  37     -24.734  -2.105   3.453  1.00 92.94           C  
ATOM    283  CB  VAL A  37     -26.469  -3.795   4.152  1.00 92.94           C  
ATOM    284  O   VAL A  37     -24.875  -1.278   4.355  1.00 92.94           O  
ATOM    285  CG1 VAL A  37     -27.422  -3.309   3.074  1.00 92.94           C  
ATOM    286  CG2 VAL A  37     -26.719  -5.266   4.480  1.00 92.94           C  
ATOM    287  N   PHE A  38     -24.312  -1.731   2.215  1.00 93.88           N  
ATOM    288  CA  PHE A  38     -24.062  -0.340   1.855  1.00 93.88           C  
ATOM    289  C   PHE A  38     -24.172  -0.142   0.349  1.00 93.88           C  
ATOM    290  CB  PHE A  38     -22.672   0.102   2.338  1.00 93.88           C  
ATOM    291  O   PHE A  38     -24.062  -1.102  -0.419  1.00 93.88           O  
ATOM    292  CG  PHE A  38     -21.547  -0.758   1.827  1.00 93.88           C  
ATOM    293  CD1 PHE A  38     -21.047  -1.799   2.598  1.00 93.88           C  
ATOM    294  CD2 PHE A  38     -21.000  -0.526   0.575  1.00 93.88           C  
ATOM    295  CE1 PHE A  38     -20.000  -2.598   2.129  1.00 93.88           C  
ATOM    296  CE2 PHE A  38     -19.953  -1.319   0.099  1.00 93.88           C  
ATOM    297  CZ  PHE A  38     -19.453  -2.354   0.877  1.00 93.88           C  
ATOM    298  N   HIS A  39     -24.422   1.082  -0.097  1.00 93.62           N  
ATOM    299  CA  HIS A  39     -24.531   1.436  -1.508  1.00 93.62           C  
ATOM    300  C   HIS A  39     -23.156   1.570  -2.148  1.00 93.62           C  
ATOM    301  CB  HIS A  39     -25.328   2.736  -1.676  1.00 93.62           C  
ATOM    302  O   HIS A  39     -22.250   2.139  -1.550  1.00 93.62           O  
ATOM    303  CG  HIS A  39     -25.531   3.133  -3.104  1.00 93.62           C  
ATOM    304  CD2 HIS A  39     -24.984   4.125  -3.840  1.00 93.62           C  
ATOM    305  ND1 HIS A  39     -26.406   2.473  -3.939  1.00 93.62           N  
ATOM    306  CE1 HIS A  39     -26.375   3.043  -5.133  1.00 93.62           C  
ATOM    307  NE2 HIS A  39     -25.516   4.047  -5.098  1.00 93.62           N  
ATOM    308  N   LYS A  40     -22.953   1.074  -3.309  1.00 94.19           N  
ATOM    309  CA  LYS A  40     -21.719   1.195  -4.070  1.00 94.19           C  
ATOM    310  C   LYS A  40     -21.750   2.418  -4.980  1.00 94.19           C  
ATOM    311  CB  LYS A  40     -21.469  -0.067  -4.895  1.00 94.19           C  
ATOM    312  O   LYS A  40     -22.688   2.594  -5.762  1.00 94.19           O  
ATOM    313  CG  LYS A  40     -20.219  -0.003  -5.762  1.00 94.19           C  
ATOM    314  CD  LYS A  40     -20.125  -1.200  -6.699  1.00 94.19           C  
ATOM    315  CE  LYS A  40     -18.953  -1.070  -7.660  1.00 94.19           C  
ATOM    316  NZ  LYS A  40     -18.922  -2.182  -8.656  1.00 94.19           N  
ATOM    317  N   ILE A  41     -20.734   3.227  -4.949  1.00 94.44           N  
ATOM    318  CA  ILE A  41     -20.562   4.379  -5.828  1.00 94.44           C  
ATOM    319  C   ILE A  41     -19.281   4.223  -6.633  1.00 94.44           C  
ATOM    320  CB  ILE A  41     -20.547   5.703  -5.031  1.00 94.44           C  
ATOM    321  O   ILE A  41     -18.234   3.904  -6.074  1.00 94.44           O  
ATOM    322  CG1 ILE A  41     -21.875   5.902  -4.297  1.00 94.44           C  
ATOM    323  CG2 ILE A  41     -20.250   6.887  -5.953  1.00 94.44           C  
ATOM    324  CD1 ILE A  41     -21.906   7.125  -3.389  1.00 94.44           C  
ATOM    325  N   ARG A  42     -19.328   4.398  -7.902  1.00 92.44           N  
ATOM    326  CA  ARG A  42     -18.156   4.262  -8.766  1.00 92.44           C  
ATOM    327  C   ARG A  42     -17.266   5.484  -8.664  1.00 92.44           C  
ATOM    328  CB  ARG A  42     -18.594   4.047 -10.219  1.00 92.44           C  
ATOM    329  O   ARG A  42     -17.750   6.613  -8.562  1.00 92.44           O  
ATOM    330  CG  ARG A  42     -19.453   2.811 -10.430  1.00 92.44           C  
ATOM    331  CD  ARG A  42     -19.922   2.699 -11.867  1.00 92.44           C  
ATOM    332  NE  ARG A  42     -20.828   3.799 -12.227  1.00 92.44           N  
ATOM    333  NH1 ARG A  42     -20.984   3.213 -14.453  1.00 92.44           N  
ATOM    334  NH2 ARG A  42     -22.109   5.047 -13.664  1.00 92.44           N  
ATOM    335  CZ  ARG A  42     -21.312   4.016 -13.445  1.00 92.44           C  
ATOM    336  N   ASN A  43     -16.062   5.258  -8.828  1.00 93.38           N  
ATOM    337  CA  ASN A  43     -15.078   6.332  -8.750  1.00 93.38           C  
ATOM    338  C   ASN A  43     -15.234   7.328  -9.898  1.00 93.38           C  
ATOM    339  CB  ASN A  43     -13.656   5.762  -8.742  1.00 93.38           C  
ATOM    340  O   ASN A  43     -15.047   8.531  -9.711  1.00 93.38           O  
ATOM    341  CG  ASN A  43     -12.602   6.812  -8.430  1.00 93.38           C  
ATOM    342  ND2 ASN A  43     -11.422   6.660  -9.023  1.00 93.38           N  
ATOM    343  OD1 ASN A  43     -12.852   7.746  -7.668  1.00 93.38           O  
ATOM    344  N   GLU A  44     -15.586   6.855 -11.078  1.00 94.31           N  
ATOM    345  CA  GLU A  44     -15.688   7.715 -12.258  1.00 94.31           C  
ATOM    346  C   GLU A  44     -16.812   8.742 -12.094  1.00 94.31           C  
ATOM    347  CB  GLU A  44     -15.922   6.875 -13.516  1.00 94.31           C  
ATOM    348  O   GLU A  44     -16.828   9.750 -12.805  1.00 94.31           O  
ATOM    349  CG  GLU A  44     -17.203   6.051 -13.477  1.00 94.31           C  
ATOM    350  CD  GLU A  44     -17.359   5.148 -14.688  1.00 94.31           C  
ATOM    351  OE1 GLU A  44     -18.453   4.555 -14.859  1.00 94.31           O  
ATOM    352  OE2 GLU A  44     -16.406   5.031 -15.477  1.00 94.31           O  
ATOM    353  N   ASP A  45     -17.766   8.531 -11.219  1.00 95.00           N  
ATOM    354  CA  ASP A  45     -18.891   9.422 -10.992  1.00 95.00           C  
ATOM    355  C   ASP A  45     -18.562  10.477  -9.938  1.00 95.00           C  
ATOM    356  CB  ASP A  45     -20.125   8.625 -10.570  1.00 95.00           C  
ATOM    357  O   ASP A  45     -19.406  11.320  -9.609  1.00 95.00           O  
ATOM    358  CG  ASP A  45     -20.625   7.684 -11.648  1.00 95.00           C  
ATOM    359  OD1 ASP A  45     -20.438   7.977 -12.852  1.00 95.00           O  
ATOM    360  OD2 ASP A  45     -21.219   6.637 -11.297  1.00 95.00           O  
ATOM    361  N   LEU A  46     -17.359  10.453  -9.328  1.00 96.31           N  
ATOM    362  CA  LEU A  46     -16.922  11.398  -8.297  1.00 96.31           C  
ATOM    363  C   LEU A  46     -15.766  12.250  -8.797  1.00 96.31           C  
ATOM    364  CB  LEU A  46     -16.500  10.648  -7.031  1.00 96.31           C  
ATOM    365  O   LEU A  46     -14.797  11.734  -9.359  1.00 96.31           O  
ATOM    366  CG  LEU A  46     -17.594   9.820  -6.340  1.00 96.31           C  
ATOM    367  CD1 LEU A  46     -17.016   9.039  -5.172  1.00 96.31           C  
ATOM    368  CD2 LEU A  46     -18.734  10.727  -5.871  1.00 96.31           C  
ATOM    369  N   ILE A  47     -15.922  13.500  -8.664  1.00 96.44           N  
ATOM    370  CA  ILE A  47     -14.852  14.430  -8.992  1.00 96.44           C  
ATOM    371  C   ILE A  47     -14.438  15.203  -7.738  1.00 96.44           C  
ATOM    372  CB  ILE A  47     -15.273  15.406 -10.109  1.00 96.44           C  
ATOM    373  O   ILE A  47     -15.281  15.805  -7.066  1.00 96.44           O  
ATOM    374  CG1 ILE A  47     -15.633  14.641 -11.383  1.00 96.44           C  
ATOM    375  CG2 ILE A  47     -14.156  16.422 -10.375  1.00 96.44           C  
ATOM    376  CD1 ILE A  47     -16.281  15.500 -12.461  1.00 96.44           C  
ATOM    377  N   PHE A  48     -13.117  15.180  -7.418  1.00 96.25           N  
ATOM    378  CA  PHE A  48     -12.602  15.906  -6.270  1.00 96.25           C  
ATOM    379  C   PHE A  48     -12.508  17.406  -6.578  1.00 96.25           C  
ATOM    380  CB  PHE A  48     -11.227  15.367  -5.863  1.00 96.25           C  
ATOM    381  O   PHE A  48     -12.125  17.781  -7.684  1.00 96.25           O  
ATOM    382  CG  PHE A  48     -11.266  13.992  -5.262  1.00 96.25           C  
ATOM    383  CD1 PHE A  48     -11.242  13.820  -3.883  1.00 96.25           C  
ATOM    384  CD2 PHE A  48     -11.328  12.867  -6.074  1.00 96.25           C  
ATOM    385  CE1 PHE A  48     -11.281  12.547  -3.322  1.00 96.25           C  
ATOM    386  CE2 PHE A  48     -11.367  11.594  -5.523  1.00 96.25           C  
ATOM    387  CZ  PHE A  48     -11.336  11.430  -4.145  1.00 96.25           C  
ATOM    388  N   ASN A  49     -12.797  18.234  -5.707  1.00 95.38           N  
ATOM    389  CA  ASN A  49     -12.672  19.672  -5.832  1.00 95.38           C  
ATOM    390  C   ASN A  49     -11.688  20.250  -4.812  1.00 95.38           C  
ATOM    391  CB  ASN A  49     -14.039  20.344  -5.676  1.00 95.38           C  
ATOM    392  O   ASN A  49     -10.500  20.391  -5.109  1.00 95.38           O  
ATOM    393  CG  ASN A  49     -14.992  20.000  -6.805  1.00 95.38           C  
ATOM    394  ND2 ASN A  49     -16.281  20.109  -6.543  1.00 95.38           N  
ATOM    395  OD1 ASN A  49     -14.562  19.641  -7.906  1.00 95.38           O  
ATOM    396  N   GLU A  50     -12.062  20.469  -3.547  1.00 96.31           N  
ATOM    397  CA  GLU A  50     -11.180  21.047  -2.533  1.00 96.31           C  
ATOM    398  C   GLU A  50     -11.164  20.188  -1.268  1.00 96.31           C  
ATOM    399  CB  GLU A  50     -11.609  22.469  -2.199  1.00 96.31           C  
ATOM    400  O   GLU A  50     -12.078  19.391  -1.033  1.00 96.31           O  
ATOM    401  CG  GLU A  50     -13.000  22.562  -1.589  1.00 96.31           C  
ATOM    402  CD  GLU A  50     -13.422  23.984  -1.271  1.00 96.31           C  
ATOM    403  OE1 GLU A  50     -14.555  24.203  -0.776  1.00 96.31           O  
ATOM    404  OE2 GLU A  50     -12.609  24.906  -1.519  1.00 96.31           O  
ATOM    405  N   SER A  51     -10.117  20.391  -0.520  1.00 97.81           N  
ATOM    406  CA  SER A  51     -10.008  19.766   0.792  1.00 97.81           C  
ATOM    407  C   SER A  51     -10.688  20.594   1.867  1.00 97.81           C  
ATOM    408  CB  SER A  51      -8.539  19.547   1.161  1.00 97.81           C  
ATOM    409  O   SER A  51     -10.594  21.828   1.855  1.00 97.81           O  
ATOM    410  OG  SER A  51      -8.422  19.016   2.471  1.00 97.81           O  
ATOM    411  N   LEU A  52     -11.406  19.984   2.801  1.00 97.38           N  
ATOM    412  CA  LEU A  52     -12.086  20.672   3.895  1.00 97.38           C  
ATOM    413  C   LEU A  52     -11.367  20.422   5.219  1.00 97.38           C  
ATOM    414  CB  LEU A  52     -13.539  20.219   3.992  1.00 97.38           C  
ATOM    415  O   LEU A  52     -11.805  20.922   6.262  1.00 97.38           O  
ATOM    416  CG  LEU A  52     -14.422  20.469   2.766  1.00 97.38           C  
ATOM    417  CD1 LEU A  52     -15.805  19.875   2.973  1.00 97.38           C  
ATOM    418  CD2 LEU A  52     -14.508  21.969   2.479  1.00 97.38           C  
ATOM    419  N   GLY A  53     -10.266  19.672   5.152  1.00 97.12           N  
ATOM    420  CA  GLY A  53      -9.500  19.312   6.336  1.00 97.12           C  
ATOM    421  C   GLY A  53      -9.219  17.812   6.438  1.00 97.12           C  
ATOM    422  O   GLY A  53      -9.219  17.109   5.426  1.00 97.12           O  
ATOM    423  N   GLN A  54      -8.992  17.422   7.645  1.00 95.88           N  
ATOM    424  CA  GLN A  54      -8.703  16.016   7.883  1.00 95.88           C  
ATOM    425  C   GLN A  54      -9.180  15.578   9.266  1.00 95.88           C  
ATOM    426  CB  GLN A  54      -7.203  15.734   7.734  1.00 95.88           C  
ATOM    427  O   GLN A  54      -9.062  16.328  10.234  1.00 95.88           O  
ATOM    428  CG  GLN A  54      -6.828  14.273   7.926  1.00 95.88           C  
ATOM    429  CD  GLN A  54      -5.363  14.008   7.637  1.00 95.88           C  
ATOM    430  NE2 GLN A  54      -4.910  12.797   7.945  1.00 95.88           N  
ATOM    431  OE1 GLN A  54      -4.641  14.875   7.141  1.00 95.88           O  
ATOM    432  N   GLY A  55      -9.812  14.352   9.336  1.00 96.31           N  
ATOM    433  CA  GLY A  55     -10.234  13.750  10.594  1.00 96.31           C  
ATOM    434  C   GLY A  55      -9.109  13.023  11.305  1.00 96.31           C  
ATOM    435  O   GLY A  55      -7.930  13.328  11.094  1.00 96.31           O  
ATOM    436  N   THR A  56      -9.516  12.133  12.156  1.00 95.88           N  
ATOM    437  CA  THR A  56      -8.523  11.391  12.930  1.00 95.88           C  
ATOM    438  C   THR A  56      -7.777  10.398  12.039  1.00 95.88           C  
ATOM    439  CB  THR A  56      -9.180  10.641  14.102  1.00 95.88           C  
ATOM    440  O   THR A  56      -6.551  10.312  12.102  1.00 95.88           O  
ATOM    441  CG2 THR A  56      -8.133   9.945  14.961  1.00 95.88           C  
ATOM    442  OG1 THR A  56      -9.914  11.570  14.906  1.00 95.88           O  
ATOM    443  N   PHE A  57      -8.539   9.695  11.148  1.00 96.25           N  
ATOM    444  CA  PHE A  57      -7.902   8.656  10.352  1.00 96.25           C  
ATOM    445  C   PHE A  57      -8.258   8.805   8.875  1.00 96.25           C  
ATOM    446  CB  PHE A  57      -8.305   7.270  10.852  1.00 96.25           C  
ATOM    447  O   PHE A  57      -7.785   8.039   8.039  1.00 96.25           O  
ATOM    448  CG  PHE A  57      -7.879   6.984  12.266  1.00 96.25           C  
ATOM    449  CD1 PHE A  57      -6.555   6.668  12.555  1.00 96.25           C  
ATOM    450  CD2 PHE A  57      -8.797   7.035  13.305  1.00 96.25           C  
ATOM    451  CE1 PHE A  57      -6.156   6.402  13.859  1.00 96.25           C  
ATOM    452  CE2 PHE A  57      -8.398   6.773  14.617  1.00 96.25           C  
ATOM    453  CZ  PHE A  57      -7.082   6.457  14.891  1.00 96.25           C  
ATOM    454  N   THR A  58      -9.188   9.773   8.578  1.00 96.94           N  
ATOM    455  CA  THR A  58      -9.617   9.992   7.199  1.00 96.94           C  
ATOM    456  C   THR A  58      -9.383  11.445   6.785  1.00 96.94           C  
ATOM    457  CB  THR A  58     -11.109   9.641   7.023  1.00 96.94           C  
ATOM    458  O   THR A  58      -9.336  12.336   7.629  1.00 96.94           O  
ATOM    459  CG2 THR A  58     -11.375   8.180   7.352  1.00 96.94           C  
ATOM    460  OG1 THR A  58     -11.891  10.469   7.891  1.00 96.94           O  
ATOM    461  N   LYS A  59      -9.188  11.664   5.508  1.00 97.12           N  
ATOM    462  CA  LYS A  59      -9.078  12.992   4.914  1.00 97.12           C  
ATOM    463  C   LYS A  59     -10.414  13.445   4.320  1.00 97.12           C  
ATOM    464  CB  LYS A  59      -7.992  13.016   3.836  1.00 97.12           C  
ATOM    465  O   LYS A  59     -11.094  12.664   3.656  1.00 97.12           O  
ATOM    466  CG  LYS A  59      -6.617  12.594   4.336  1.00 97.12           C  
ATOM    467  CD  LYS A  59      -5.602  12.547   3.201  1.00 97.12           C  
ATOM    468  CE  LYS A  59      -4.230  12.109   3.693  1.00 97.12           C  
ATOM    469  NZ  LYS A  59      -3.244  12.008   2.578  1.00 97.12           N  
ATOM    470  N   ILE A  60     -10.805  14.625   4.598  1.00 98.06           N  
ATOM    471  CA  ILE A  60     -12.117  15.133   4.223  1.00 98.06           C  
ATOM    472  C   ILE A  60     -11.992  16.047   3.010  1.00 98.06           C  
ATOM    473  CB  ILE A  60     -12.797  15.875   5.391  1.00 98.06           C  
ATOM    474  O   ILE A  60     -11.297  17.062   3.064  1.00 98.06           O  
ATOM    475  CG1 ILE A  60     -12.828  14.992   6.645  1.00 98.06           C  
ATOM    476  CG2 ILE A  60     -14.211  16.328   5.004  1.00 98.06           C  
ATOM    477  CD1 ILE A  60     -13.336  15.703   7.891  1.00 98.06           C  
ATOM    478  N   PHE A  61     -12.633  15.703   1.960  1.00 97.88           N  
ATOM    479  CA  PHE A  61     -12.641  16.469   0.722  1.00 97.88           C  
ATOM    480  C   PHE A  61     -14.062  16.797   0.285  1.00 97.88           C  
ATOM    481  CB  PHE A  61     -11.906  15.711  -0.388  1.00 97.88           C  
ATOM    482  O   PHE A  61     -15.016  16.188   0.764  1.00 97.88           O  
ATOM    483  CG  PHE A  61     -10.438  15.531  -0.136  1.00 97.88           C  
ATOM    484  CD1 PHE A  61      -9.523  16.484  -0.575  1.00 97.88           C  
ATOM    485  CD2 PHE A  61      -9.969  14.414   0.542  1.00 97.88           C  
ATOM    486  CE1 PHE A  61      -8.156  16.328  -0.343  1.00 97.88           C  
ATOM    487  CE2 PHE A  61      -8.602  14.250   0.778  1.00 97.88           C  
ATOM    488  CZ  PHE A  61      -7.703  15.203   0.333  1.00 97.88           C  
ATOM    489  N   LYS A  62     -14.172  17.750  -0.509  1.00 96.94           N  
ATOM    490  CA  LYS A  62     -15.406  18.078  -1.225  1.00 96.94           C  
ATOM    491  C   LYS A  62     -15.398  17.469  -2.627  1.00 96.94           C  
ATOM    492  CB  LYS A  62     -15.602  19.594  -1.304  1.00 96.94           C  
ATOM    493  O   LYS A  62     -14.359  17.453  -3.291  1.00 96.94           O  
ATOM    494  CG  LYS A  62     -16.906  20.016  -1.951  1.00 96.94           C  
ATOM    495  CD  LYS A  62     -17.047  21.531  -1.984  1.00 96.94           C  
ATOM    496  CE  LYS A  62     -18.359  21.953  -2.643  1.00 96.94           C  
ATOM    497  NZ  LYS A  62     -18.516  23.438  -2.660  1.00 96.94           N  
ATOM    498  N   GLY A  63     -16.547  16.953  -3.051  1.00 97.12           N  
ATOM    499  CA  GLY A  63     -16.703  16.438  -4.402  1.00 97.12           C  
ATOM    500  C   GLY A  63     -18.078  16.672  -4.973  1.00 97.12           C  
ATOM    501  O   GLY A  63     -18.953  17.234  -4.309  1.00 97.12           O  
ATOM    502  N   VAL A  64     -18.266  16.250  -6.195  1.00 96.25           N  
ATOM    503  CA  VAL A  64     -19.547  16.266  -6.883  1.00 96.25           C  
ATOM    504  C   VAL A  64     -19.859  14.859  -7.414  1.00 96.25           C  
ATOM    505  CB  VAL A  64     -19.578  17.281  -8.039  1.00 96.25           C  
ATOM    506  O   VAL A  64     -19.000  14.234  -8.055  1.00 96.25           O  
ATOM    507  CG1 VAL A  64     -20.875  17.188  -8.828  1.00 96.25           C  
ATOM    508  CG2 VAL A  64     -19.391  18.703  -7.500  1.00 96.25           C  
ATOM    509  N   ARG A  65     -21.000  14.391  -7.062  1.00 94.94           N  
ATOM    510  CA  ARG A  65     -21.469  13.102  -7.562  1.00 94.94           C  
ATOM    511  C   ARG A  65     -22.344  13.289  -8.797  1.00 94.94           C  
ATOM    512  CB  ARG A  65     -22.250  12.359  -6.477  1.00 94.94           C  
ATOM    513  O   ARG A  65     -23.312  14.062  -8.773  1.00 94.94           O  
ATOM    514  CG  ARG A  65     -22.750  10.992  -6.902  1.00 94.94           C  
ATOM    515  CD  ARG A  65     -23.609  10.336  -5.824  1.00 94.94           C  
ATOM    516  NE  ARG A  65     -24.141   9.047  -6.262  1.00 94.94           N  
ATOM    517  NH1 ARG A  65     -25.625   8.836  -4.508  1.00 94.94           N  
ATOM    518  NH2 ARG A  65     -25.484   7.199  -6.109  1.00 94.94           N  
ATOM    519  CZ  ARG A  65     -25.078   8.367  -5.625  1.00 94.94           C  
ATOM    520  N   ARG A  66     -22.078  12.648  -9.867  1.00 94.19           N  
ATOM    521  CA  ARG A  66     -22.844  12.656 -11.102  1.00 94.19           C  
ATOM    522  C   ARG A  66     -23.594  11.352 -11.289  1.00 94.19           C  
ATOM    523  CB  ARG A  66     -21.938  12.914 -12.305  1.00 94.19           C  
ATOM    524  O   ARG A  66     -22.984  10.297 -11.477  1.00 94.19           O  
ATOM    525  CG  ARG A  66     -21.250  14.273 -12.281  1.00 94.19           C  
ATOM    526  CD  ARG A  66     -20.312  14.453 -13.469  1.00 94.19           C  
ATOM    527  NE  ARG A  66     -19.703  15.781 -13.484  1.00 94.19           N  
ATOM    528  NH1 ARG A  66     -18.391  15.391 -15.344  1.00 94.19           N  
ATOM    529  NH2 ARG A  66     -18.328  17.422 -14.289  1.00 94.19           N  
ATOM    530  CZ  ARG A  66     -18.812  16.188 -14.375  1.00 94.19           C  
ATOM    531  N   GLU A  67     -24.891  11.484 -11.211  1.00 89.00           N  
ATOM    532  CA  GLU A  67     -25.734  10.305 -11.359  1.00 89.00           C  
ATOM    533  C   GLU A  67     -26.719  10.477 -12.523  1.00 89.00           C  
ATOM    534  CB  GLU A  67     -26.500  10.016 -10.062  1.00 89.00           C  
ATOM    535  O   GLU A  67     -27.141  11.594 -12.820  1.00 89.00           O  
ATOM    536  CG  GLU A  67     -27.469  11.125  -9.664  1.00 89.00           C  
ATOM    537  CD  GLU A  67     -28.172  10.859  -8.344  1.00 89.00           C  
ATOM    538  OE1 GLU A  67     -29.031  11.672  -7.938  1.00 89.00           O  
ATOM    539  OE2 GLU A  67     -27.859   9.820  -7.711  1.00 89.00           O  
ATOM    540  N   VAL A  68     -27.062   9.367 -13.148  1.00 86.12           N  
ATOM    541  CA  VAL A  68     -28.016   9.359 -14.250  1.00 86.12           C  
ATOM    542  C   VAL A  68     -29.422   9.008 -13.727  1.00 86.12           C  
ATOM    543  CB  VAL A  68     -27.609   8.367 -15.359  1.00 86.12           C  
ATOM    544  O   VAL A  68     -29.594   7.980 -13.070  1.00 86.12           O  
ATOM    545  CG1 VAL A  68     -28.609   8.391 -16.516  1.00 86.12           C  
ATOM    546  CG2 VAL A  68     -26.203   8.703 -15.867  1.00 86.12           C  
ATOM    547  N   GLY A  69     -30.234   9.938 -14.031  1.00 82.31           N  
ATOM    548  CA  GLY A  69     -31.609   9.695 -13.625  1.00 82.31           C  
ATOM    549  C   GLY A  69     -32.312   8.695 -14.516  1.00 82.31           C  
ATOM    550  O   GLY A  69     -31.750   8.195 -15.477  1.00 82.31           O  
ATOM    551  N   ASP A  70     -33.594   8.430 -14.227  1.00 78.81           N  
ATOM    552  CA  ASP A  70     -34.438   7.445 -14.922  1.00 78.81           C  
ATOM    553  C   ASP A  70     -34.688   7.863 -16.375  1.00 78.81           C  
ATOM    554  CB  ASP A  70     -35.750   7.242 -14.188  1.00 78.81           C  
ATOM    555  O   ASP A  70     -34.875   7.016 -17.234  1.00 78.81           O  
ATOM    556  CG  ASP A  70     -35.594   6.594 -12.828  1.00 78.81           C  
ATOM    557  OD1 ASP A  70     -34.594   5.859 -12.617  1.00 78.81           O  
ATOM    558  OD2 ASP A  70     -36.469   6.816 -11.953  1.00 78.81           O  
ATOM    559  N   TYR A  71     -34.656   9.195 -16.688  1.00 80.69           N  
ATOM    560  CA  TYR A  71     -34.938   9.719 -18.016  1.00 80.69           C  
ATOM    561  C   TYR A  71     -33.625  10.070 -18.734  1.00 80.69           C  
ATOM    562  CB  TYR A  71     -35.812  10.953 -17.922  1.00 80.69           C  
ATOM    563  O   TYR A  71     -33.656  10.844 -19.703  1.00 80.69           O  
ATOM    564  CG  TYR A  71     -37.188  10.664 -17.359  1.00 80.69           C  
ATOM    565  CD1 TYR A  71     -38.219  10.156 -18.156  1.00 80.69           C  
ATOM    566  CD2 TYR A  71     -37.469  10.891 -16.016  1.00 80.69           C  
ATOM    567  CE1 TYR A  71     -39.469   9.891 -17.641  1.00 80.69           C  
ATOM    568  CE2 TYR A  71     -38.719  10.633 -15.484  1.00 80.69           C  
ATOM    569  OH  TYR A  71     -40.969   9.867 -15.781  1.00 80.69           O  
ATOM    570  CZ  TYR A  71     -39.719  10.133 -16.297  1.00 80.69           C  
ATOM    571  N   GLY A  72     -32.531   9.555 -18.078  1.00 85.31           N  
ATOM    572  CA  GLY A  72     -31.266   9.727 -18.750  1.00 85.31           C  
ATOM    573  C   GLY A  72     -30.609  11.055 -18.453  1.00 85.31           C  
ATOM    574  O   GLY A  72     -29.562  11.383 -19.016  1.00 85.31           O  
ATOM    575  N   GLN A  73     -31.203  11.930 -17.609  1.00 86.88           N  
ATOM    576  CA  GLN A  73     -30.625  13.227 -17.250  1.00 86.88           C  
ATOM    577  C   GLN A  73     -29.469  13.055 -16.266  1.00 86.88           C  
ATOM    578  CB  GLN A  73     -31.688  14.148 -16.656  1.00 86.88           C  
ATOM    579  O   GLN A  73     -29.484  12.156 -15.422  1.00 86.88           O  
ATOM    580  CG  GLN A  73     -32.875  14.406 -17.594  1.00 86.88           C  
ATOM    581  CD  GLN A  73     -34.031  15.086 -16.891  1.00 86.88           C  
ATOM    582  NE2 GLN A  73     -35.094  15.328 -17.641  1.00 86.88           N  
ATOM    583  OE1 GLN A  73     -33.969  15.391 -15.703  1.00 86.88           O  
ATOM    584  N   LEU A  74     -28.562  13.914 -16.359  1.00 89.81           N  
ATOM    585  CA  LEU A  74     -27.422  13.914 -15.453  1.00 89.81           C  
ATOM    586  C   LEU A  74     -27.656  14.836 -14.258  1.00 89.81           C  
ATOM    587  CB  LEU A  74     -26.156  14.352 -16.188  1.00 89.81           C  
ATOM    588  O   LEU A  74     -27.875  16.031 -14.430  1.00 89.81           O  
ATOM    589  CG  LEU A  74     -24.844  14.250 -15.414  1.00 89.81           C  
ATOM    590  CD1 LEU A  74     -24.500  12.789 -15.133  1.00 89.81           C  
ATOM    591  CD2 LEU A  74     -23.703  14.930 -16.172  1.00 89.81           C  
ATOM    592  N   HIS A  75     -27.719  14.328 -13.078  1.00 90.31           N  
ATOM    593  CA  HIS A  75     -27.875  15.086 -11.836  1.00 90.31           C  
ATOM    594  C   HIS A  75     -26.547  15.266 -11.117  1.00 90.31           C  
ATOM    595  CB  HIS A  75     -28.891  14.383 -10.922  1.00 90.31           C  
ATOM    596  O   HIS A  75     -25.859  14.289 -10.828  1.00 90.31           O  
ATOM    597  CG  HIS A  75     -30.266  14.297 -11.492  1.00 90.31           C  
ATOM    598  CD2 HIS A  75     -31.359  15.070 -11.305  1.00 90.31           C  
ATOM    599  ND1 HIS A  75     -30.641  13.312 -12.383  1.00 90.31           N  
ATOM    600  CE1 HIS A  75     -31.906  13.484 -12.711  1.00 90.31           C  
ATOM    601  NE2 HIS A  75     -32.375  14.547 -12.070  1.00 90.31           N  
ATOM    602  N   GLU A  76     -26.266  16.500 -10.773  1.00 92.94           N  
ATOM    603  CA  GLU A  76     -25.031  16.812 -10.047  1.00 92.94           C  
ATOM    604  C   GLU A  76     -25.344  17.281  -8.625  1.00 92.94           C  
ATOM    605  CB  GLU A  76     -24.234  17.891 -10.781  1.00 92.94           C  
ATOM    606  O   GLU A  76     -26.062  18.266  -8.430  1.00 92.94           O  
ATOM    607  CG  GLU A  76     -23.750  17.453 -12.156  1.00 92.94           C  
ATOM    608  CD  GLU A  76     -22.891  18.500 -12.852  1.00 92.94           C  
ATOM    609  OE1 GLU A  76     -22.344  18.219 -13.938  1.00 92.94           O  
ATOM    610  OE2 GLU A  76     -22.781  19.625 -12.305  1.00 92.94           O  
ATOM    611  N   THR A  77     -24.859  16.594  -7.691  1.00 92.94           N  
ATOM    612  CA  THR A  77     -25.062  16.906  -6.281  1.00 92.94           C  
ATOM    613  C   THR A  77     -23.719  17.031  -5.555  1.00 92.94           C  
ATOM    614  CB  THR A  77     -25.938  15.844  -5.590  1.00 92.94           C  
ATOM    615  O   THR A  77     -22.875  16.141  -5.648  1.00 92.94           O  
ATOM    616  CG2 THR A  77     -26.234  16.234  -4.145  1.00 92.94           C  
ATOM    617  OG1 THR A  77     -27.172  15.711  -6.301  1.00 92.94           O  
ATOM    618  N   GLU A  78     -23.484  18.172  -4.816  1.00 95.12           N  
ATOM    619  CA  GLU A  78     -22.297  18.297  -3.988  1.00 95.12           C  
ATOM    620  C   GLU A  78     -22.312  17.281  -2.844  1.00 95.12           C  
ATOM    621  CB  GLU A  78     -22.156  19.719  -3.434  1.00 95.12           C  
ATOM    622  O   GLU A  78     -23.328  17.125  -2.172  1.00 95.12           O  
ATOM    623  CG  GLU A  78     -21.938  20.781  -4.504  1.00 95.12           C  
ATOM    624  CD  GLU A  78     -21.812  22.188  -3.941  1.00 95.12           C  
ATOM    625  OE1 GLU A  78     -21.469  23.109  -4.703  1.00 95.12           O  
ATOM    626  OE2 GLU A  78     -22.062  22.359  -2.727  1.00 95.12           O  
ATOM    627  N   VAL A  79     -21.203  16.594  -2.730  1.00 97.31           N  
ATOM    628  CA  VAL A  79     -21.109  15.555  -1.705  1.00 97.31           C  
ATOM    629  C   VAL A  79     -19.828  15.742  -0.896  1.00 97.31           C  
ATOM    630  CB  VAL A  79     -21.141  14.141  -2.322  1.00 97.31           C  
ATOM    631  O   VAL A  79     -18.938  16.516  -1.285  1.00 97.31           O  
ATOM    632  CG1 VAL A  79     -22.484  13.891  -3.010  1.00 97.31           C  
ATOM    633  CG2 VAL A  79     -20.000  13.953  -3.309  1.00 97.31           C  
ATOM    634  N   LEU A  80     -19.781  15.172   0.261  1.00 97.56           N  
ATOM    635  CA  LEU A  80     -18.594  15.109   1.117  1.00 97.56           C  
ATOM    636  C   LEU A  80     -17.875  13.773   0.959  1.00 97.56           C  
ATOM    637  CB  LEU A  80     -18.984  15.328   2.582  1.00 97.56           C  
ATOM    638  O   LEU A  80     -18.516  12.719   0.993  1.00 97.56           O  
ATOM    639  CG  LEU A  80     -17.828  15.547   3.564  1.00 97.56           C  
ATOM    640  CD1 LEU A  80     -18.219  16.594   4.609  1.00 97.56           C  
ATOM    641  CD2 LEU A  80     -17.438  14.234   4.230  1.00 97.56           C  
ATOM    642  N   LEU A  81     -16.594  13.836   0.704  1.00 97.56           N  
ATOM    643  CA  LEU A  81     -15.773  12.641   0.524  1.00 97.56           C  
ATOM    644  C   LEU A  81     -14.805  12.469   1.691  1.00 97.56           C  
ATOM    645  CB  LEU A  81     -14.992  12.719  -0.791  1.00 97.56           C  
ATOM    646  O   LEU A  81     -14.031  13.375   2.000  1.00 97.56           O  
ATOM    647  CG  LEU A  81     -15.812  13.031  -2.047  1.00 97.56           C  
ATOM    648  CD1 LEU A  81     -14.891  13.180  -3.254  1.00 97.56           C  
ATOM    649  CD2 LEU A  81     -16.844  11.945  -2.289  1.00 97.56           C  
ATOM    650  N   LYS A  82     -14.875  11.352   2.330  1.00 97.50           N  
ATOM    651  CA  LYS A  82     -13.930  10.969   3.373  1.00 97.50           C  
ATOM    652  C   LYS A  82     -12.992   9.867   2.891  1.00 97.50           C  
ATOM    653  CB  LYS A  82     -14.672  10.508   4.633  1.00 97.50           C  
ATOM    654  O   LYS A  82     -13.406   8.711   2.748  1.00 97.50           O  
ATOM    655  CG  LYS A  82     -15.469  11.609   5.309  1.00 97.50           C  
ATOM    656  CD  LYS A  82     -16.078  11.133   6.625  1.00 97.50           C  
ATOM    657  CE  LYS A  82     -16.781  12.266   7.355  1.00 97.50           C  
ATOM    658  NZ  LYS A  82     -17.328  11.820   8.680  1.00 97.50           N  
ATOM    659  N   VAL A  83     -11.766  10.211   2.674  1.00 96.50           N  
ATOM    660  CA  VAL A  83     -10.773   9.289   2.141  1.00 96.50           C  
ATOM    661  C   VAL A  83      -9.938   8.711   3.281  1.00 96.50           C  
ATOM    662  CB  VAL A  83      -9.852   9.977   1.106  1.00 96.50           C  
ATOM    663  O   VAL A  83      -9.320   9.461   4.043  1.00 96.50           O  
ATOM    664  CG1 VAL A  83      -8.867   8.984   0.510  1.00 96.50           C  
ATOM    665  CG2 VAL A  83     -10.688  10.633   0.006  1.00 96.50           C  
ATOM    666  N   LEU A  84      -9.914   7.414   3.400  1.00 94.81           N  
ATOM    667  CA  LEU A  84      -9.094   6.773   4.422  1.00 94.81           C  
ATOM    668  C   LEU A  84      -7.613   7.020   4.164  1.00 94.81           C  
ATOM    669  CB  LEU A  84      -9.375   5.270   4.465  1.00 94.81           C  
ATOM    670  O   LEU A  84      -7.129   6.805   3.049  1.00 94.81           O  
ATOM    671  CG  LEU A  84      -8.586   4.465   5.504  1.00 94.81           C  
ATOM    672  CD1 LEU A  84      -8.938   4.930   6.914  1.00 94.81           C  
ATOM    673  CD2 LEU A  84      -8.859   2.973   5.344  1.00 94.81           C  
ATOM    674  N   ASP A  85      -6.914   7.461   5.191  1.00 94.38           N  
ATOM    675  CA  ASP A  85      -5.492   7.762   5.074  1.00 94.38           C  
ATOM    676  C   ASP A  85      -4.680   6.492   4.840  1.00 94.38           C  
ATOM    677  CB  ASP A  85      -4.992   8.484   6.324  1.00 94.38           C  
ATOM    678  O   ASP A  85      -4.914   5.473   5.488  1.00 94.38           O  
ATOM    679  CG  ASP A  85      -3.662   9.188   6.113  1.00 94.38           C  
ATOM    680  OD1 ASP A  85      -2.908   8.805   5.191  1.00 94.38           O  
ATOM    681  OD2 ASP A  85      -3.365  10.133   6.871  1.00 94.38           O  
ATOM    682  N   LYS A  86      -3.686   6.582   3.982  1.00 91.12           N  
ATOM    683  CA  LYS A  86      -2.838   5.445   3.631  1.00 91.12           C  
ATOM    684  C   LYS A  86      -1.997   4.996   4.824  1.00 91.12           C  
ATOM    685  CB  LYS A  86      -1.930   5.797   2.451  1.00 91.12           C  
ATOM    686  O   LYS A  86      -1.645   3.820   4.934  1.00 91.12           O  
ATOM    687  CG  LYS A  86      -2.674   6.039   1.147  1.00 91.12           C  
ATOM    688  CD  LYS A  86      -1.716   6.359   0.007  1.00 91.12           C  
ATOM    689  CE  LYS A  86      -2.461   6.629  -1.293  1.00 91.12           C  
ATOM    690  NZ  LYS A  86      -1.526   6.953  -2.412  1.00 91.12           N  
ATOM    691  N   ALA A  87      -1.679   5.887   5.684  1.00 90.00           N  
ATOM    692  CA  ALA A  87      -0.866   5.582   6.859  1.00 90.00           C  
ATOM    693  C   ALA A  87      -1.637   4.715   7.848  1.00 90.00           C  
ATOM    694  CB  ALA A  87      -0.403   6.875   7.531  1.00 90.00           C  
ATOM    695  O   ALA A  87      -1.045   4.117   8.750  1.00 90.00           O  
ATOM    696  N   HIS A  88      -3.000   4.559   7.664  1.00 90.19           N  
ATOM    697  CA  HIS A  88      -3.816   3.840   8.633  1.00 90.19           C  
ATOM    698  C   HIS A  88      -4.695   2.797   7.953  1.00 90.19           C  
ATOM    699  CB  HIS A  88      -4.684   4.816   9.430  1.00 90.19           C  
ATOM    700  O   HIS A  88      -5.840   2.586   8.359  1.00 90.19           O  
ATOM    701  CG  HIS A  88      -3.893   5.805  10.234  1.00 90.19           C  
ATOM    702  CD2 HIS A  88      -3.580   7.098   9.984  1.00 90.19           C  
ATOM    703  ND1 HIS A  88      -3.318   5.488  11.445  1.00 90.19           N  
ATOM    704  CE1 HIS A  88      -2.688   6.551  11.914  1.00 90.19           C  
ATOM    705  NE2 HIS A  88      -2.830   7.543  11.047  1.00 90.19           N  
ATOM    706  N   ARG A  89      -4.312   2.104   7.027  1.00 89.62           N  
ATOM    707  CA  ARG A  89      -5.020   1.090   6.258  1.00 89.62           C  
ATOM    708  C   ARG A  89      -5.418  -0.091   7.137  1.00 89.62           C  
ATOM    709  CB  ARG A  89      -4.160   0.607   5.086  1.00 89.62           C  
ATOM    710  O   ARG A  89      -6.344  -0.834   6.809  1.00 89.62           O  
ATOM    711  CG  ARG A  89      -4.016   1.627   3.969  1.00 89.62           C  
ATOM    712  CD  ARG A  89      -3.139   1.103   2.838  1.00 89.62           C  
ATOM    713  NE  ARG A  89      -2.887   2.129   1.831  1.00 89.62           N  
ATOM    714  NH1 ARG A  89      -1.394   0.857   0.610  1.00 89.62           N  
ATOM    715  NH2 ARG A  89      -1.907   2.988  -0.061  1.00 89.62           N  
ATOM    716  CZ  ARG A  89      -2.062   1.989   0.796  1.00 89.62           C  
ATOM    717  N   ASN A  90      -4.746  -0.234   8.250  1.00 90.62           N  
ATOM    718  CA  ASN A  90      -5.023  -1.345   9.148  1.00 90.62           C  
ATOM    719  C   ASN A  90      -6.387  -1.196   9.820  1.00 90.62           C  
ATOM    720  CB  ASN A  90      -3.926  -1.462  10.211  1.00 90.62           C  
ATOM    721  O   ASN A  90      -6.914  -2.156  10.383  1.00 90.62           O  
ATOM    722  CG  ASN A  90      -3.729  -0.177  10.992  1.00 90.62           C  
ATOM    723  ND2 ASN A  90      -3.531  -0.303  12.297  1.00 90.62           N  
ATOM    724  OD1 ASN A  90      -3.754   0.918  10.430  1.00 90.62           O  
ATOM    725  N   TYR A  91      -7.062  -0.016   9.672  1.00 93.75           N  
ATOM    726  CA  TYR A  91      -8.359   0.215  10.305  1.00 93.75           C  
ATOM    727  C   TYR A  91      -9.492   0.006   9.305  1.00 93.75           C  
ATOM    728  CB  TYR A  91      -8.430   1.630  10.883  1.00 93.75           C  
ATOM    729  O   TYR A  91     -10.633   0.393   9.562  1.00 93.75           O  
ATOM    730  CG  TYR A  91      -7.488   1.859  12.039  1.00 93.75           C  
ATOM    731  CD1 TYR A  91      -7.633   1.160  13.234  1.00 93.75           C  
ATOM    732  CD2 TYR A  91      -6.445   2.775  11.938  1.00 93.75           C  
ATOM    733  CE1 TYR A  91      -6.770   1.369  14.305  1.00 93.75           C  
ATOM    734  CE2 TYR A  91      -5.574   2.994  13.000  1.00 93.75           C  
ATOM    735  OH  TYR A  91      -4.883   2.498  15.227  1.00 93.75           O  
ATOM    736  CZ  TYR A  91      -5.742   2.287  14.172  1.00 93.75           C  
ATOM    737  N   SER A  92      -9.297  -0.594   8.195  1.00 92.69           N  
ATOM    738  CA  SER A  92     -10.281  -0.763   7.129  1.00 92.69           C  
ATOM    739  C   SER A  92     -11.516  -1.507   7.625  1.00 92.69           C  
ATOM    740  CB  SER A  92      -9.664  -1.513   5.945  1.00 92.69           C  
ATOM    741  O   SER A  92     -12.641  -1.159   7.266  1.00 92.69           O  
ATOM    742  OG  SER A  92      -9.133  -2.762   6.359  1.00 92.69           O  
ATOM    743  N   GLU A  93     -11.336  -2.498   8.469  1.00 91.50           N  
ATOM    744  CA  GLU A  93     -12.445  -3.279   8.992  1.00 91.50           C  
ATOM    745  C   GLU A  93     -13.469  -2.387   9.688  1.00 91.50           C  
ATOM    746  CB  GLU A  93     -11.945  -4.352   9.961  1.00 91.50           C  
ATOM    747  O   GLU A  93     -14.664  -2.434   9.367  1.00 91.50           O  
ATOM    748  CG  GLU A  93     -13.047  -5.223  10.547  1.00 91.50           C  
ATOM    749  CD  GLU A  93     -12.523  -6.324  11.453  1.00 91.50           C  
ATOM    750  OE1 GLU A  93     -13.336  -7.125  11.969  1.00 91.50           O  
ATOM    751  OE2 GLU A  93     -11.289  -6.387  11.656  1.00 91.50           O  
ATOM    752  N   SER A  94     -12.984  -1.583  10.609  1.00 94.06           N  
ATOM    753  CA  SER A  94     -13.875  -0.722  11.383  1.00 94.06           C  
ATOM    754  C   SER A  94     -14.430   0.410  10.523  1.00 94.06           C  
ATOM    755  CB  SER A  94     -13.141  -0.142  12.594  1.00 94.06           C  
ATOM    756  O   SER A  94     -15.539   0.899  10.773  1.00 94.06           O  
ATOM    757  OG  SER A  94     -14.023   0.617  13.398  1.00 94.06           O  
ATOM    758  N   PHE A  95     -13.734   0.768   9.445  1.00 93.88           N  
ATOM    759  CA  PHE A  95     -14.203   1.777   8.500  1.00 93.88           C  
ATOM    760  C   PHE A  95     -15.547   1.373   7.902  1.00 93.88           C  
ATOM    761  CB  PHE A  95     -13.180   1.998   7.391  1.00 93.88           C  
ATOM    762  O   PHE A  95     -16.500   2.162   7.898  1.00 93.88           O  
ATOM    763  CG  PHE A  95     -13.625   2.975   6.336  1.00 93.88           C  
ATOM    764  CD1 PHE A  95     -14.250   2.531   5.176  1.00 93.88           C  
ATOM    765  CD2 PHE A  95     -13.414   4.336   6.504  1.00 93.88           C  
ATOM    766  CE1 PHE A  95     -14.664   3.434   4.199  1.00 93.88           C  
ATOM    767  CE2 PHE A  95     -13.828   5.246   5.531  1.00 93.88           C  
ATOM    768  CZ  PHE A  95     -14.453   4.789   4.379  1.00 93.88           C  
ATOM    769  N   PHE A  96     -15.719   0.143   7.535  1.00 91.75           N  
ATOM    770  CA  PHE A  96     -16.922  -0.344   6.883  1.00 91.75           C  
ATOM    771  C   PHE A  96     -18.047  -0.523   7.891  1.00 91.75           C  
ATOM    772  CB  PHE A  96     -16.656  -1.666   6.160  1.00 91.75           C  
ATOM    773  O   PHE A  96     -19.234  -0.362   7.555  1.00 91.75           O  
ATOM    774  CG  PHE A  96     -15.844  -1.514   4.898  1.00 91.75           C  
ATOM    775  CD1 PHE A  96     -16.438  -1.042   3.732  1.00 91.75           C  
ATOM    776  CD2 PHE A  96     -14.492  -1.843   4.883  1.00 91.75           C  
ATOM    777  CE1 PHE A  96     -15.688  -0.900   2.564  1.00 91.75           C  
ATOM    778  CE2 PHE A  96     -13.742  -1.704   3.719  1.00 91.75           C  
ATOM    779  CZ  PHE A  96     -14.344  -1.233   2.561  1.00 91.75           C  
ATOM    780  N   GLU A  97     -17.734  -0.758   9.086  1.00 90.50           N  
ATOM    781  CA  GLU A  97     -18.750  -0.887  10.125  1.00 90.50           C  
ATOM    782  C   GLU A  97     -19.547   0.399  10.273  1.00 90.50           C  
ATOM    783  CB  GLU A  97     -18.094  -1.259  11.461  1.00 90.50           C  
ATOM    784  O   GLU A  97     -20.781   0.364  10.320  1.00 90.50           O  
ATOM    785  CG  GLU A  97     -17.547  -2.676  11.508  1.00 90.50           C  
ATOM    786  CD  GLU A  97     -16.812  -2.992  12.797  1.00 90.50           C  
ATOM    787  OE1 GLU A  97     -16.422  -4.168  13.008  1.00 90.50           O  
ATOM    788  OE2 GLU A  97     -16.609  -2.059  13.602  1.00 90.50           O  
ATOM    789  N   ALA A  98     -18.844   1.494  10.336  1.00 91.75           N  
ATOM    790  CA  ALA A  98     -19.516   2.783  10.469  1.00 91.75           C  
ATOM    791  C   ALA A  98     -20.375   3.074   9.242  1.00 91.75           C  
ATOM    792  CB  ALA A  98     -18.500   3.900  10.672  1.00 91.75           C  
ATOM    793  O   ALA A  98     -21.516   3.541   9.367  1.00 91.75           O  
ATOM    794  N   ALA A  99     -19.906   2.746   8.109  1.00 91.44           N  
ATOM    795  CA  ALA A  99     -20.641   3.006   6.867  1.00 91.44           C  
ATOM    796  C   ALA A  99     -21.891   2.139   6.773  1.00 91.44           C  
ATOM    797  CB  ALA A  99     -19.734   2.764   5.660  1.00 91.44           C  
ATOM    798  O   ALA A  99     -22.969   2.629   6.430  1.00 91.44           O  
ATOM    799  N   SER A 100     -21.734   0.858   7.027  1.00 93.50           N  
ATOM    800  CA  SER A 100     -22.844  -0.072   6.926  1.00 93.50           C  
ATOM    801  C   SER A 100     -23.938   0.261   7.941  1.00 93.50           C  
ATOM    802  CB  SER A 100     -22.375  -1.511   7.133  1.00 93.50           C  
ATOM    803  O   SER A 100     -25.125   0.225   7.617  1.00 93.50           O  
ATOM    804  OG  SER A 100     -23.453  -2.418   7.039  1.00 93.50           O  
ATOM    805  N   MET A 101     -23.547   0.656   9.141  1.00 92.06           N  
ATOM    806  CA  MET A 101     -24.516   1.013  10.164  1.00 92.06           C  
ATOM    807  C   MET A 101     -25.375   2.193   9.719  1.00 92.06           C  
ATOM    808  CB  MET A 101     -23.812   1.347  11.484  1.00 92.06           C  
ATOM    809  O   MET A 101     -26.609   2.125   9.766  1.00 92.06           O  
ATOM    810  CG  MET A 101     -24.750   1.739  12.602  1.00 92.06           C  
ATOM    811  SD  MET A 101     -23.875   2.219  14.141  1.00 92.06           S  
ATOM    812  CE  MET A 101     -23.156   3.801  13.609  1.00 92.06           C  
ATOM    813  N   MET A 102     -24.766   3.217   9.242  1.00 90.50           N  
ATOM    814  CA  MET A 102     -25.469   4.438   8.867  1.00 90.50           C  
ATOM    815  C   MET A 102     -26.344   4.211   7.633  1.00 90.50           C  
ATOM    816  CB  MET A 102     -24.484   5.578   8.609  1.00 90.50           C  
ATOM    817  O   MET A 102     -27.359   4.867   7.461  1.00 90.50           O  
ATOM    818  CG  MET A 102     -23.672   5.973   9.836  1.00 90.50           C  
ATOM    819  SD  MET A 102     -24.734   6.469  11.250  1.00 90.50           S  
ATOM    820  CE  MET A 102     -25.438   8.008  10.602  1.00 90.50           C  
ATOM    821  N   SER A 103     -25.984   3.217   6.773  1.00 89.00           N  
ATOM    822  CA  SER A 103     -26.719   2.939   5.547  1.00 89.00           C  
ATOM    823  C   SER A 103     -28.094   2.338   5.855  1.00 89.00           C  
ATOM    824  CB  SER A 103     -25.922   1.995   4.641  1.00 89.00           C  
ATOM    825  O   SER A 103     -29.016   2.459   5.055  1.00 89.00           O  
ATOM    826  OG  SER A 103     -25.844   0.701   5.215  1.00 89.00           O  
ATOM    827  N   LYS A 104     -28.281   1.760   6.977  1.00 90.25           N  
ATOM    828  CA  LYS A 104     -29.531   1.093   7.328  1.00 90.25           C  
ATOM    829  C   LYS A 104     -30.484   2.053   8.031  1.00 90.25           C  
ATOM    830  CB  LYS A 104     -29.266  -0.120   8.219  1.00 90.25           C  
ATOM    831  O   LYS A 104     -31.625   1.687   8.344  1.00 90.25           O  
ATOM    832  CG  LYS A 104     -28.422  -1.201   7.555  1.00 90.25           C  
ATOM    833  CD  LYS A 104     -28.141  -2.354   8.508  1.00 90.25           C  
ATOM    834  CE  LYS A 104     -27.172  -3.363   7.898  1.00 90.25           C  
ATOM    835  NZ  LYS A 104     -26.812  -4.441   8.867  1.00 90.25           N  
ATOM    836  N   LEU A 105     -29.969   3.297   8.297  1.00 87.38           N  
ATOM    837  CA  LEU A 105     -30.750   4.262   9.062  1.00 87.38           C  
ATOM    838  C   LEU A 105     -31.328   5.340   8.148  1.00 87.38           C  
ATOM    839  CB  LEU A 105     -29.891   4.902  10.148  1.00 87.38           C  
ATOM    840  O   LEU A 105     -30.719   5.699   7.137  1.00 87.38           O  
ATOM    841  CG  LEU A 105     -29.156   3.943  11.094  1.00 87.38           C  
ATOM    842  CD1 LEU A 105     -28.281   4.723  12.070  1.00 87.38           C  
ATOM    843  CD2 LEU A 105     -30.156   3.068  11.844  1.00 87.38           C  
ATOM    844  N   SER A 106     -32.500   5.730   8.438  1.00 88.75           N  
ATOM    845  CA  SER A 106     -33.188   6.859   7.824  1.00 88.75           C  
ATOM    846  C   SER A 106     -33.812   7.766   8.883  1.00 88.75           C  
ATOM    847  CB  SER A 106     -34.281   6.363   6.859  1.00 88.75           C  
ATOM    848  O   SER A 106     -34.969   7.551   9.289  1.00 88.75           O  
ATOM    849  OG  SER A 106     -34.906   7.457   6.211  1.00 88.75           O  
ATOM    850  N   HIS A 107     -33.031   8.609   9.430  1.00 90.25           N  
ATOM    851  CA  HIS A 107     -33.438   9.547  10.469  1.00 90.25           C  
ATOM    852  C   HIS A 107     -33.031  10.977  10.109  1.00 90.25           C  
ATOM    853  CB  HIS A 107     -32.812   9.156  11.812  1.00 90.25           C  
ATOM    854  O   HIS A 107     -31.938  11.203   9.594  1.00 90.25           O  
ATOM    855  CG  HIS A 107     -33.438   9.828  12.984  1.00 90.25           C  
ATOM    856  CD2 HIS A 107     -34.469   9.445  13.797  1.00 90.25           C  
ATOM    857  ND1 HIS A 107     -33.031  11.062  13.445  1.00 90.25           N  
ATOM    858  CE1 HIS A 107     -33.750  11.406  14.492  1.00 90.25           C  
ATOM    859  NE2 HIS A 107     -34.625  10.445  14.719  1.00 90.25           N  
ATOM    860  N   LYS A 108     -33.875  11.977  10.406  1.00 91.62           N  
ATOM    861  CA  LYS A 108     -33.688  13.344   9.922  1.00 91.62           C  
ATOM    862  C   LYS A 108     -32.531  14.016  10.641  1.00 91.62           C  
ATOM    863  CB  LYS A 108     -34.969  14.172  10.109  1.00 91.62           C  
ATOM    864  O   LYS A 108     -31.938  14.977  10.133  1.00 91.62           O  
ATOM    865  CG  LYS A 108     -35.438  14.258  11.555  1.00 91.62           C  
ATOM    866  CD  LYS A 108     -36.719  15.062  11.672  1.00 91.62           C  
ATOM    867  CE  LYS A 108     -37.188  15.156  13.109  1.00 91.62           C  
ATOM    868  NZ  LYS A 108     -38.406  16.016  13.242  1.00 91.62           N  
ATOM    869  N   HIS A 109     -32.156  13.523  11.812  1.00 95.50           N  
ATOM    870  CA  HIS A 109     -31.062  14.133  12.578  1.00 95.50           C  
ATOM    871  C   HIS A 109     -29.766  13.344  12.414  1.00 95.50           C  
ATOM    872  CB  HIS A 109     -31.438  14.234  14.055  1.00 95.50           C  
ATOM    873  O   HIS A 109     -28.797  13.578  13.148  1.00 95.50           O  
ATOM    874  CG  HIS A 109     -32.500  15.227  14.336  1.00 95.50           C  
ATOM    875  CD2 HIS A 109     -33.812  15.055  14.648  1.00 95.50           C  
ATOM    876  ND1 HIS A 109     -32.281  16.594  14.312  1.00 95.50           N  
ATOM    877  CE1 HIS A 109     -33.438  17.219  14.594  1.00 95.50           C  
ATOM    878  NE2 HIS A 109     -34.375  16.312  14.805  1.00 95.50           N  
ATOM    879  N   LEU A 110     -29.734  12.430  11.453  1.00 96.19           N  
ATOM    880  CA  LEU A 110     -28.531  11.680  11.125  1.00 96.19           C  
ATOM    881  C   LEU A 110     -28.078  11.977   9.703  1.00 96.19           C  
ATOM    882  CB  LEU A 110     -28.766  10.180  11.297  1.00 96.19           C  
ATOM    883  O   LEU A 110     -28.906  12.172   8.812  1.00 96.19           O  
ATOM    884  CG  LEU A 110     -29.078   9.695  12.719  1.00 96.19           C  
ATOM    885  CD1 LEU A 110     -29.406   8.211  12.711  1.00 96.19           C  
ATOM    886  CD2 LEU A 110     -27.906   9.984  13.648  1.00 96.19           C  
ATOM    887  N   VAL A 111     -26.766  12.000   9.461  1.00 95.75           N  
ATOM    888  CA  VAL A 111     -26.219  12.164   8.125  1.00 95.75           C  
ATOM    889  C   VAL A 111     -26.531  10.938   7.277  1.00 95.75           C  
ATOM    890  CB  VAL A 111     -24.688  12.406   8.172  1.00 95.75           C  
ATOM    891  O   VAL A 111     -26.297   9.805   7.711  1.00 95.75           O  
ATOM    892  CG1 VAL A 111     -24.078  12.352   6.770  1.00 95.75           C  
ATOM    893  CG2 VAL A 111     -24.375  13.742   8.844  1.00 95.75           C  
ATOM    894  N   LEU A 112     -27.109  11.188   6.180  1.00 91.19           N  
ATOM    895  CA  LEU A 112     -27.391  10.102   5.242  1.00 91.19           C  
ATOM    896  C   LEU A 112     -26.188   9.852   4.340  1.00 91.19           C  
ATOM    897  CB  LEU A 112     -28.609  10.430   4.391  1.00 91.19           C  
ATOM    898  O   LEU A 112     -25.797  10.719   3.555  1.00 91.19           O  
ATOM    899  CG  LEU A 112     -29.016   9.375   3.350  1.00 91.19           C  
ATOM    900  CD1 LEU A 112     -29.453   8.086   4.039  1.00 91.19           C  
ATOM    901  CD2 LEU A 112     -30.125   9.914   2.449  1.00 91.19           C  
ATOM    902  N   ASN A 113     -25.609   8.703   4.418  1.00 94.38           N  
ATOM    903  CA  ASN A 113     -24.531   8.312   3.520  1.00 94.38           C  
ATOM    904  C   ASN A 113     -25.062   7.895   2.152  1.00 94.38           C  
ATOM    905  CB  ASN A 113     -23.703   7.184   4.137  1.00 94.38           C  
ATOM    906  O   ASN A 113     -25.922   7.020   2.057  1.00 94.38           O  
ATOM    907  CG  ASN A 113     -23.016   7.602   5.422  1.00 94.38           C  
ATOM    908  ND2 ASN A 113     -22.141   6.734   5.938  1.00 94.38           N  
ATOM    909  OD1 ASN A 113     -23.250   8.688   5.945  1.00 94.38           O  
ATOM    910  N   TYR A 114     -24.531   8.484   1.169  1.00 94.38           N  
ATOM    911  CA  TYR A 114     -24.906   8.055  -0.172  1.00 94.38           C  
ATOM    912  C   TYR A 114     -24.359   6.672  -0.484  1.00 94.38           C  
ATOM    913  CB  TYR A 114     -24.422   9.062  -1.217  1.00 94.38           C  
ATOM    914  O   TYR A 114     -24.969   5.898  -1.219  1.00 94.38           O  
ATOM    915  CG  TYR A 114     -25.156  10.383  -1.183  1.00 94.38           C  
ATOM    916  CD1 TYR A 114     -26.406  10.516  -1.771  1.00 94.38           C  
ATOM    917  CD2 TYR A 114     -24.594  11.492  -0.564  1.00 94.38           C  
ATOM    918  CE1 TYR A 114     -27.078  11.727  -1.744  1.00 94.38           C  
ATOM    919  CE2 TYR A 114     -25.266  12.711  -0.531  1.00 94.38           C  
ATOM    920  OH  TYR A 114     -27.172  14.023  -1.093  1.00 94.38           O  
ATOM    921  CZ  TYR A 114     -26.500  12.820  -1.122  1.00 94.38           C  
ATOM    922  N   GLY A 115     -23.172   6.395   0.035  1.00 95.88           N  
ATOM    923  CA  GLY A 115     -22.562   5.105  -0.230  1.00 95.88           C  
ATOM    924  C   GLY A 115     -21.062   5.082   0.044  1.00 95.88           C  
ATOM    925  O   GLY A 115     -20.547   5.984   0.701  1.00 95.88           O  
ATOM    926  N   VAL A 116     -20.453   3.973  -0.404  1.00 95.69           N  
ATOM    927  CA  VAL A 116     -19.016   3.758  -0.279  1.00 95.69           C  
ATOM    928  C   VAL A 116     -18.391   3.602  -1.664  1.00 95.69           C  
ATOM    929  CB  VAL A 116     -18.703   2.520   0.590  1.00 95.69           C  
ATOM    930  O   VAL A 116     -18.953   2.932  -2.533  1.00 95.69           O  
ATOM    931  CG1 VAL A 116     -17.188   2.330   0.733  1.00 95.69           C  
ATOM    932  CG2 VAL A 116     -19.359   2.650   1.963  1.00 95.69           C  
ATOM    933  N   CYS A 117     -17.359   4.320  -1.939  1.00 93.69           N  
ATOM    934  CA  CYS A 117     -16.547   4.188  -3.146  1.00 93.69           C  
ATOM    935  C   CYS A 117     -15.227   3.496  -2.842  1.00 93.69           C  
ATOM    936  CB  CYS A 117     -16.297   5.559  -3.770  1.00 93.69           C  
ATOM    937  O   CYS A 117     -14.383   4.051  -2.139  1.00 93.69           O  
ATOM    938  SG  CYS A 117     -15.148   5.516  -5.168  1.00 93.69           S  
ATOM    939  N   VAL A 118     -15.109   2.291  -3.314  1.00 91.31           N  
ATOM    940  CA  VAL A 118     -13.867   1.538  -3.154  1.00 91.31           C  
ATOM    941  C   VAL A 118     -13.109   1.500  -4.480  1.00 91.31           C  
ATOM    942  CB  VAL A 118     -14.133   0.102  -2.652  1.00 91.31           C  
ATOM    943  O   VAL A 118     -13.594   0.925  -5.461  1.00 91.31           O  
ATOM    944  CG1 VAL A 118     -12.820  -0.652  -2.445  1.00 91.31           C  
ATOM    945  CG2 VAL A 118     -14.945   0.132  -1.358  1.00 91.31           C  
ATOM    946  N   CYS A 119     -12.008   2.086  -4.535  1.00 86.81           N  
ATOM    947  CA  CYS A 119     -11.195   2.109  -5.750  1.00 86.81           C  
ATOM    948  C   CYS A 119      -9.711   2.018  -5.418  1.00 86.81           C  
ATOM    949  CB  CYS A 119     -11.477   3.381  -6.551  1.00 86.81           C  
ATOM    950  O   CYS A 119      -9.141   2.949  -4.855  1.00 86.81           O  
ATOM    951  SG  CYS A 119     -10.539   3.484  -8.094  1.00 86.81           S  
ATOM    952  N   GLY A 120      -9.078   0.903  -5.797  1.00 87.25           N  
ATOM    953  CA  GLY A 120      -7.680   0.689  -5.457  1.00 87.25           C  
ATOM    954  C   GLY A 120      -7.453   0.484  -3.971  1.00 87.25           C  
ATOM    955  O   GLY A 120      -8.086  -0.376  -3.354  1.00 87.25           O  
ATOM    956  N   ASP A 121      -6.574   1.305  -3.477  1.00 88.31           N  
ATOM    957  CA  ASP A 121      -6.242   1.188  -2.059  1.00 88.31           C  
ATOM    958  C   ASP A 121      -6.855   2.334  -1.256  1.00 88.31           C  
ATOM    959  CB  ASP A 121      -4.723   1.161  -1.864  1.00 88.31           C  
ATOM    960  O   ASP A 121      -6.473   2.568  -0.108  1.00 88.31           O  
ATOM    961  CG  ASP A 121      -4.031   2.387  -2.432  1.00 88.31           C  
ATOM    962  OD1 ASP A 121      -4.605   3.055  -3.320  1.00 88.31           O  
ATOM    963  OD2 ASP A 121      -2.902   2.688  -1.989  1.00 88.31           O  
ATOM    964  N   GLU A 122      -7.750   3.037  -1.863  1.00 91.12           N  
ATOM    965  CA  GLU A 122      -8.422   4.137  -1.174  1.00 91.12           C  
ATOM    966  C   GLU A 122      -9.891   3.824  -0.936  1.00 91.12           C  
ATOM    967  CB  GLU A 122      -8.281   5.438  -1.973  1.00 91.12           C  
ATOM    968  O   GLU A 122     -10.648   3.602  -1.886  1.00 91.12           O  
ATOM    969  CG  GLU A 122      -6.852   5.953  -2.064  1.00 91.12           C  
ATOM    970  CD  GLU A 122      -6.727   7.230  -2.875  1.00 91.12           C  
ATOM    971  OE1 GLU A 122      -5.625   7.824  -2.902  1.00 91.12           O  
ATOM    972  OE2 GLU A 122      -7.738   7.641  -3.488  1.00 91.12           O  
ATOM    973  N   ASN A 123     -10.273   3.830   0.248  1.00 93.31           N  
ATOM    974  CA  ASN A 123     -11.672   3.740   0.657  1.00 93.31           C  
ATOM    975  C   ASN A 123     -12.281   5.121   0.870  1.00 93.31           C  
ATOM    976  CB  ASN A 123     -11.805   2.898   1.929  1.00 93.31           C  
ATOM    977  O   ASN A 123     -11.781   5.914   1.665  1.00 93.31           O  
ATOM    978  CG  ASN A 123     -11.234   1.503   1.768  1.00 93.31           C  
ATOM    979  ND2 ASN A 123     -10.625   0.984   2.830  1.00 93.31           N  
ATOM    980  OD1 ASN A 123     -11.328   0.898   0.697  1.00 93.31           O  
ATOM    981  N   ILE A 124     -13.344   5.352   0.158  1.00 96.12           N  
ATOM    982  CA  ILE A 124     -13.961   6.672   0.190  1.00 96.12           C  
ATOM    983  C   ILE A 124     -15.406   6.559   0.672  1.00 96.12           C  
ATOM    984  CB  ILE A 124     -13.914   7.355  -1.196  1.00 96.12           C  
ATOM    985  O   ILE A 124     -16.203   5.816   0.094  1.00 96.12           O  
ATOM    986  CG1 ILE A 124     -12.477   7.379  -1.728  1.00 96.12           C  
ATOM    987  CG2 ILE A 124     -14.492   8.773  -1.124  1.00 96.12           C  
ATOM    988  CD1 ILE A 124     -12.352   7.844  -3.172  1.00 96.12           C  
ATOM    989  N   LEU A 125     -15.695   7.180   1.771  1.00 96.50           N  
ATOM    990  CA  LEU A 125     -17.078   7.309   2.242  1.00 96.50           C  
ATOM    991  C   LEU A 125     -17.734   8.562   1.668  1.00 96.50           C  
ATOM    992  CB  LEU A 125     -17.109   7.355   3.771  1.00 96.50           C  
ATOM    993  O   LEU A 125     -17.141   9.648   1.713  1.00 96.50           O  
ATOM    994  CG  LEU A 125     -18.500   7.473   4.410  1.00 96.50           C  
ATOM    995  CD1 LEU A 125     -19.344   6.242   4.082  1.00 96.50           C  
ATOM    996  CD2 LEU A 125     -18.375   7.656   5.918  1.00 96.50           C  
ATOM    997  N   VAL A 126     -18.906   8.422   1.116  1.00 96.81           N  
ATOM    998  CA  VAL A 126     -19.594   9.516   0.454  1.00 96.81           C  
ATOM    999  C   VAL A 126     -20.812   9.930   1.287  1.00 96.81           C  
ATOM   1000  CB  VAL A 126     -20.047   9.125  -0.973  1.00 96.81           C  
ATOM   1001  O   VAL A 126     -21.734   9.141   1.503  1.00 96.81           O  
ATOM   1002  CG1 VAL A 126     -20.672  10.320  -1.691  1.00 96.81           C  
ATOM   1003  CG2 VAL A 126     -18.859   8.578  -1.769  1.00 96.81           C  
ATOM   1004  N   GLN A 127     -20.797  11.219   1.734  1.00 96.69           N  
ATOM   1005  CA  GLN A 127     -21.859  11.773   2.574  1.00 96.69           C  
ATOM   1006  C   GLN A 127     -22.391  13.078   1.995  1.00 96.69           C  
ATOM   1007  CB  GLN A 127     -21.344  12.000   3.998  1.00 96.69           C  
ATOM   1008  O   GLN A 127     -21.891  13.562   0.976  1.00 96.69           O  
ATOM   1009  CG  GLN A 127     -20.828  10.734   4.680  1.00 96.69           C  
ATOM   1010  CD  GLN A 127     -20.328  10.992   6.086  1.00 96.69           C  
ATOM   1011  NE2 GLN A 127     -20.188   9.922   6.867  1.00 96.69           N  
ATOM   1012  OE1 GLN A 127     -20.078  12.133   6.473  1.00 96.69           O  
ATOM   1013  N   GLU A 128     -23.422  13.570   2.596  1.00 95.19           N  
ATOM   1014  CA  GLU A 128     -23.969  14.859   2.184  1.00 95.19           C  
ATOM   1015  C   GLU A 128     -23.031  16.000   2.580  1.00 95.19           C  
ATOM   1016  CB  GLU A 128     -25.344  15.078   2.789  1.00 95.19           C  
ATOM   1017  O   GLU A 128     -22.391  15.953   3.635  1.00 95.19           O  
ATOM   1018  CG  GLU A 128     -25.359  15.078   4.312  1.00 95.19           C  
ATOM   1019  CD  GLU A 128     -26.766  15.195   4.898  1.00 95.19           C  
ATOM   1020  OE1 GLU A 128     -26.891  15.398   6.129  1.00 95.19           O  
ATOM   1021  OE2 GLU A 128     -27.734  15.078   4.125  1.00 95.19           O  
ATOM   1022  N   PHE A 129     -22.906  16.984   1.777  1.00 94.44           N  
ATOM   1023  CA  PHE A 129     -22.094  18.172   2.027  1.00 94.44           C  
ATOM   1024  C   PHE A 129     -22.844  19.172   2.895  1.00 94.44           C  
ATOM   1025  CB  PHE A 129     -21.672  18.828   0.706  1.00 94.44           C  
ATOM   1026  O   PHE A 129     -24.047  19.375   2.715  1.00 94.44           O  
ATOM   1027  CG  PHE A 129     -20.953  20.141   0.879  1.00 94.44           C  
ATOM   1028  CD1 PHE A 129     -21.609  21.344   0.644  1.00 94.44           C  
ATOM   1029  CD2 PHE A 129     -19.625  20.156   1.276  1.00 94.44           C  
ATOM   1030  CE1 PHE A 129     -20.938  22.562   0.804  1.00 94.44           C  
ATOM   1031  CE2 PHE A 129     -18.953  21.375   1.438  1.00 94.44           C  
ATOM   1032  CZ  PHE A 129     -19.609  22.562   1.200  1.00 94.44           C  
ATOM   1033  N   VAL A 130     -22.156  19.797   3.824  1.00 93.31           N  
ATOM   1034  CA  VAL A 130     -22.719  20.797   4.730  1.00 93.31           C  
ATOM   1035  C   VAL A 130     -21.953  22.109   4.574  1.00 93.31           C  
ATOM   1036  CB  VAL A 130     -22.656  20.328   6.199  1.00 93.31           C  
ATOM   1037  O   VAL A 130     -20.766  22.188   4.859  1.00 93.31           O  
ATOM   1038  CG1 VAL A 130     -23.219  21.406   7.133  1.00 93.31           C  
ATOM   1039  CG2 VAL A 130     -23.438  19.016   6.367  1.00 93.31           C  
ATOM   1040  N   LYS A 131     -22.641  23.078   4.293  1.00 92.06           N  
ATOM   1041  CA  LYS A 131     -22.031  24.391   4.035  1.00 92.06           C  
ATOM   1042  C   LYS A 131     -21.453  24.984   5.316  1.00 92.06           C  
ATOM   1043  CB  LYS A 131     -23.047  25.344   3.422  1.00 92.06           C  
ATOM   1044  O   LYS A 131     -20.359  25.547   5.309  1.00 92.06           O  
ATOM   1045  CG  LYS A 131     -22.516  26.734   3.158  1.00 92.06           C  
ATOM   1046  CD  LYS A 131     -23.578  27.656   2.562  1.00 92.06           C  
ATOM   1047  CE  LYS A 131     -23.062  29.062   2.348  1.00 92.06           C  
ATOM   1048  NZ  LYS A 131     -24.094  29.953   1.729  1.00 92.06           N  
ATOM   1049  N   PHE A 132     -22.141  24.938   6.477  1.00 93.56           N  
ATOM   1050  CA  PHE A 132     -21.766  25.594   7.715  1.00 93.56           C  
ATOM   1051  C   PHE A 132     -20.672  24.828   8.430  1.00 93.56           C  
ATOM   1052  CB  PHE A 132     -22.984  25.766   8.633  1.00 93.56           C  
ATOM   1053  O   PHE A 132     -19.938  25.375   9.258  1.00 93.56           O  
ATOM   1054  CG  PHE A 132     -24.016  26.703   8.094  1.00 93.56           C  
ATOM   1055  CD1 PHE A 132     -23.859  28.078   8.203  1.00 93.56           C  
ATOM   1056  CD2 PHE A 132     -25.172  26.219   7.484  1.00 93.56           C  
ATOM   1057  CE1 PHE A 132     -24.812  28.969   7.711  1.00 93.56           C  
ATOM   1058  CE2 PHE A 132     -26.141  27.094   6.984  1.00 93.56           C  
ATOM   1059  CZ  PHE A 132     -25.953  28.469   7.102  1.00 93.56           C  
ATOM   1060  N   GLY A 133     -20.578  23.531   8.125  1.00 96.62           N  
ATOM   1061  CA  GLY A 133     -19.547  22.719   8.750  1.00 96.62           C  
ATOM   1062  C   GLY A 133     -19.938  22.203  10.125  1.00 96.62           C  
ATOM   1063  O   GLY A 133     -21.109  21.953  10.383  1.00 96.62           O  
ATOM   1064  N   SER A 134     -19.000  22.016  10.984  1.00 98.12           N  
ATOM   1065  CA  SER A 134     -19.203  21.375  12.273  1.00 98.12           C  
ATOM   1066  C   SER A 134     -19.641  22.391  13.328  1.00 98.12           C  
ATOM   1067  CB  SER A 134     -17.938  20.656  12.734  1.00 98.12           C  
ATOM   1068  O   SER A 134     -19.375  23.594  13.188  1.00 98.12           O  
ATOM   1069  OG  SER A 134     -16.891  21.578  12.930  1.00 98.12           O  
ATOM   1070  N   LEU A 135     -20.203  21.922  14.391  1.00 98.25           N  
ATOM   1071  CA  LEU A 135     -20.781  22.750  15.438  1.00 98.25           C  
ATOM   1072  C   LEU A 135     -19.688  23.438  16.250  1.00 98.25           C  
ATOM   1073  CB  LEU A 135     -21.656  21.906  16.375  1.00 98.25           C  
ATOM   1074  O   LEU A 135     -19.797  24.625  16.547  1.00 98.25           O  
ATOM   1075  CG  LEU A 135     -22.328  22.641  17.531  1.00 98.25           C  
ATOM   1076  CD1 LEU A 135     -23.328  23.656  17.000  1.00 98.25           C  
ATOM   1077  CD2 LEU A 135     -23.000  21.656  18.469  1.00 98.25           C  
ATOM   1078  N   ASP A 136     -18.641  22.719  16.641  1.00 98.12           N  
ATOM   1079  CA  ASP A 136     -17.578  23.297  17.469  1.00 98.12           C  
ATOM   1080  C   ASP A 136     -16.906  24.453  16.750  1.00 98.12           C  
ATOM   1081  CB  ASP A 136     -16.547  22.234  17.828  1.00 98.12           C  
ATOM   1082  O   ASP A 136     -16.609  25.484  17.359  1.00 98.12           O  
ATOM   1083  CG  ASP A 136     -15.930  21.562  16.609  1.00 98.12           C  
ATOM   1084  OD1 ASP A 136     -16.594  21.484  15.555  1.00 98.12           O  
ATOM   1085  OD2 ASP A 136     -14.773  21.094  16.719  1.00 98.12           O  
ATOM   1086  N   THR A 137     -16.750  24.406  15.430  1.00 97.50           N  
ATOM   1087  CA  THR A 137     -16.156  25.469  14.641  1.00 97.50           C  
ATOM   1088  C   THR A 137     -17.047  26.703  14.648  1.00 97.50           C  
ATOM   1089  CB  THR A 137     -15.906  25.016  13.195  1.00 97.50           C  
ATOM   1090  O   THR A 137     -16.562  27.828  14.867  1.00 97.50           O  
ATOM   1091  CG2 THR A 137     -15.227  26.125  12.383  1.00 97.50           C  
ATOM   1092  OG1 THR A 137     -15.055  23.859  13.195  1.00 97.50           O  
ATOM   1093  N   TYR A 138     -18.344  26.500  14.469  1.00 95.62           N  
ATOM   1094  CA  TYR A 138     -19.297  27.609  14.461  1.00 95.62           C  
ATOM   1095  C   TYR A 138     -19.328  28.312  15.805  1.00 95.62           C  
ATOM   1096  CB  TYR A 138     -20.703  27.094  14.109  1.00 95.62           C  
ATOM   1097  O   TYR A 138     -19.391  29.547  15.867  1.00 95.62           O  
ATOM   1098  CG  TYR A 138     -21.750  28.188  14.062  1.00 95.62           C  
ATOM   1099  CD1 TYR A 138     -22.562  28.438  15.156  1.00 95.62           C  
ATOM   1100  CD2 TYR A 138     -21.922  28.953  12.914  1.00 95.62           C  
ATOM   1101  CE1 TYR A 138     -23.531  29.438  15.117  1.00 95.62           C  
ATOM   1102  CE2 TYR A 138     -22.891  29.953  12.859  1.00 95.62           C  
ATOM   1103  OH  TYR A 138     -24.641  31.172  13.922  1.00 95.62           O  
ATOM   1104  CZ  TYR A 138     -23.688  30.188  13.969  1.00 95.62           C  
ATOM   1105  N   LEU A 139     -19.281  27.594  16.859  1.00 96.25           N  
ATOM   1106  CA  LEU A 139     -19.328  28.156  18.203  1.00 96.25           C  
ATOM   1107  C   LEU A 139     -18.109  29.016  18.484  1.00 96.25           C  
ATOM   1108  CB  LEU A 139     -19.422  27.031  19.250  1.00 96.25           C  
ATOM   1109  O   LEU A 139     -18.219  30.078  19.109  1.00 96.25           O  
ATOM   1110  CG  LEU A 139     -20.719  26.234  19.281  1.00 96.25           C  
ATOM   1111  CD1 LEU A 139     -20.609  25.078  20.266  1.00 96.25           C  
ATOM   1112  CD2 LEU A 139     -21.906  27.141  19.641  1.00 96.25           C  
ATOM   1113  N   LYS A 140     -16.984  28.656  18.016  1.00 95.50           N  
ATOM   1114  CA  LYS A 140     -15.742  29.391  18.250  1.00 95.50           C  
ATOM   1115  C   LYS A 140     -15.719  30.688  17.438  1.00 95.50           C  
ATOM   1116  CB  LYS A 140     -14.531  28.531  17.906  1.00 95.50           C  
ATOM   1117  O   LYS A 140     -15.109  31.672  17.844  1.00 95.50           O  
ATOM   1118  CG  LYS A 140     -14.281  27.406  18.891  1.00 95.50           C  
ATOM   1119  CD  LYS A 140     -13.062  26.578  18.500  1.00 95.50           C  
ATOM   1120  CE  LYS A 140     -12.828  25.422  19.469  1.00 95.50           C  
ATOM   1121  NZ  LYS A 140     -11.672  24.578  19.062  1.00 95.50           N  
ATOM   1122  N   LYS A 141     -16.453  30.719  16.391  1.00 93.50           N  
ATOM   1123  CA  LYS A 141     -16.500  31.859  15.500  1.00 93.50           C  
ATOM   1124  C   LYS A 141     -17.484  32.906  16.016  1.00 93.50           C  
ATOM   1125  CB  LYS A 141     -16.891  31.438  14.086  1.00 93.50           C  
ATOM   1126  O   LYS A 141     -17.234  34.125  15.883  1.00 93.50           O  
ATOM   1127  CG  LYS A 141     -16.953  32.562  13.086  1.00 93.50           C  
ATOM   1128  CD  LYS A 141     -17.312  32.062  11.695  1.00 93.50           C  
ATOM   1129  CE  LYS A 141     -17.406  33.219  10.695  1.00 93.50           C  
ATOM   1130  NZ  LYS A 141     -17.766  32.750   9.328  1.00 93.50           N  
ATOM   1131  N   ASN A 142     -18.641  32.469  16.625  1.00 90.81           N  
ATOM   1132  CA  ASN A 142     -19.734  33.344  17.000  1.00 90.81           C  
ATOM   1133  C   ASN A 142     -20.031  33.281  18.500  1.00 90.81           C  
ATOM   1134  CB  ASN A 142     -20.984  33.031  16.188  1.00 90.81           C  
ATOM   1135  O   ASN A 142     -21.156  32.969  18.891  1.00 90.81           O  
ATOM   1136  CG  ASN A 142     -20.766  33.156  14.695  1.00 90.81           C  
ATOM   1137  ND2 ASN A 142     -20.453  32.062  14.031  1.00 90.81           N  
ATOM   1138  OD1 ASN A 142     -20.875  34.250  14.141  1.00 90.81           O  
ATOM   1139  N   LYS A 143     -19.219  33.656  19.391  1.00 88.88           N  
ATOM   1140  CA  LYS A 143     -19.359  33.500  20.844  1.00 88.88           C  
ATOM   1141  C   LYS A 143     -20.391  34.438  21.406  1.00 88.88           C  
ATOM   1142  CB  LYS A 143     -18.016  33.688  21.531  1.00 88.88           C  
ATOM   1143  O   LYS A 143     -21.266  34.031  22.172  1.00 88.88           O  
ATOM   1144  CG  LYS A 143     -16.984  32.625  21.219  1.00 88.88           C  
ATOM   1145  CD  LYS A 143     -15.711  32.812  22.047  1.00 88.88           C  
ATOM   1146  CE  LYS A 143     -14.695  31.703  21.766  1.00 88.88           C  
ATOM   1147  NZ  LYS A 143     -13.445  31.891  22.562  1.00 88.88           N  
ATOM   1148  N   ASN A 144     -20.500  35.719  20.922  1.00 88.00           N  
ATOM   1149  CA  ASN A 144     -21.359  36.750  21.516  1.00 88.00           C  
ATOM   1150  C   ASN A 144     -22.719  36.812  20.828  1.00 88.00           C  
ATOM   1151  CB  ASN A 144     -20.672  38.094  21.500  1.00 88.00           C  
ATOM   1152  O   ASN A 144     -23.625  37.500  21.297  1.00 88.00           O  
ATOM   1153  CG  ASN A 144     -19.422  38.156  22.344  1.00 88.00           C  
ATOM   1154  ND2 ASN A 144     -18.453  38.938  21.938  1.00 88.00           N  
ATOM   1155  OD1 ASN A 144     -19.312  37.438  23.359  1.00 88.00           O  
ATOM   1156  N   CYS A 145     -22.906  36.031  19.781  1.00 89.12           N  
ATOM   1157  CA  CYS A 145     -24.141  36.125  19.000  1.00 89.12           C  
ATOM   1158  C   CYS A 145     -25.031  34.938  19.266  1.00 89.12           C  
ATOM   1159  CB  CYS A 145     -23.812  36.219  17.500  1.00 89.12           C  
ATOM   1160  O   CYS A 145     -26.141  34.844  18.703  1.00 89.12           O  
ATOM   1161  SG  CYS A 145     -22.844  37.656  17.047  1.00 89.12           S  
ATOM   1162  N   ILE A 146     -24.656  34.031  20.172  1.00 91.38           N  
ATOM   1163  CA  ILE A 146     -25.422  32.844  20.469  1.00 91.38           C  
ATOM   1164  C   ILE A 146     -25.938  32.875  21.906  1.00 91.38           C  
ATOM   1165  CB  ILE A 146     -24.562  31.562  20.266  1.00 91.38           C  
ATOM   1166  O   ILE A 146     -25.156  33.031  22.859  1.00 91.38           O  
ATOM   1167  CG1 ILE A 146     -24.125  31.453  18.797  1.00 91.38           C  
ATOM   1168  CG2 ILE A 146     -25.344  30.312  20.688  1.00 91.38           C  
ATOM   1169  CD1 ILE A 146     -23.156  30.312  18.531  1.00 91.38           C  
ATOM   1170  N   ASN A 147     -27.266  32.781  22.062  1.00 90.88           N  
ATOM   1171  CA  ASN A 147     -27.844  32.812  23.391  1.00 90.88           C  
ATOM   1172  C   ASN A 147     -28.188  31.391  23.875  1.00 90.88           C  
ATOM   1173  CB  ASN A 147     -29.094  33.688  23.438  1.00 90.88           C  
ATOM   1174  O   ASN A 147     -27.922  30.422  23.172  1.00 90.88           O  
ATOM   1175  CG  ASN A 147     -30.172  33.219  22.500  1.00 90.88           C  
ATOM   1176  ND2 ASN A 147     -31.141  34.062  22.203  1.00 90.88           N  
ATOM   1177  OD1 ASN A 147     -30.156  32.062  22.031  1.00 90.88           O  
ATOM   1178  N   ILE A 148     -28.719  31.328  25.031  1.00 90.75           N  
ATOM   1179  CA  ILE A 148     -28.938  30.062  25.719  1.00 90.75           C  
ATOM   1180  C   ILE A 148     -30.016  29.250  25.000  1.00 90.75           C  
ATOM   1181  CB  ILE A 148     -29.328  30.281  27.203  1.00 90.75           C  
ATOM   1182  O   ILE A 148     -29.938  28.031  24.922  1.00 90.75           O  
ATOM   1183  CG1 ILE A 148     -29.438  28.938  27.938  1.00 90.75           C  
ATOM   1184  CG2 ILE A 148     -30.625  31.062  27.297  1.00 90.75           C  
ATOM   1185  CD1 ILE A 148     -28.141  28.141  27.938  1.00 90.75           C  
ATOM   1186  N   LEU A 149     -31.078  29.875  24.453  1.00 89.81           N  
ATOM   1187  CA  LEU A 149     -32.156  29.172  23.766  1.00 89.81           C  
ATOM   1188  C   LEU A 149     -31.641  28.391  22.562  1.00 89.81           C  
ATOM   1189  CB  LEU A 149     -33.250  30.156  23.328  1.00 89.81           C  
ATOM   1190  O   LEU A 149     -32.062  27.266  22.328  1.00 89.81           O  
ATOM   1191  CG  LEU A 149     -34.031  30.859  24.438  1.00 89.81           C  
ATOM   1192  CD1 LEU A 149     -35.062  31.812  23.844  1.00 89.81           C  
ATOM   1193  CD2 LEU A 149     -34.688  29.844  25.359  1.00 89.81           C  
ATOM   1194  N   TRP A 150     -30.750  29.016  21.828  1.00 92.81           N  
ATOM   1195  CA  TRP A 150     -30.141  28.375  20.672  1.00 92.81           C  
ATOM   1196  C   TRP A 150     -29.375  27.125  21.094  1.00 92.81           C  
ATOM   1197  CB  TRP A 150     -29.203  29.344  19.953  1.00 92.81           C  
ATOM   1198  O   TRP A 150     -29.531  26.062  20.500  1.00 92.81           O  
ATOM   1199  CG  TRP A 150     -28.672  28.812  18.656  1.00 92.81           C  
ATOM   1200  CD1 TRP A 150     -29.188  29.062  17.406  1.00 92.81           C  
ATOM   1201  CD2 TRP A 150     -27.547  27.953  18.469  1.00 92.81           C  
ATOM   1202  CE2 TRP A 150     -27.422  27.719  17.078  1.00 92.81           C  
ATOM   1203  CE3 TRP A 150     -26.625  27.375  19.344  1.00 92.81           C  
ATOM   1204  NE1 TRP A 150     -28.438  28.406  16.453  1.00 92.81           N  
ATOM   1205  CH2 TRP A 150     -25.516  26.359  17.422  1.00 92.81           C  
ATOM   1206  CZ2 TRP A 150     -26.406  26.922  16.547  1.00 92.81           C  
ATOM   1207  CZ3 TRP A 150     -25.609  26.578  18.812  1.00 92.81           C  
ATOM   1208  N   LYS A 151     -28.594  27.188  22.156  1.00 94.94           N  
ATOM   1209  CA  LYS A 151     -27.781  26.094  22.656  1.00 94.94           C  
ATOM   1210  C   LYS A 151     -28.656  24.922  23.125  1.00 94.94           C  
ATOM   1211  CB  LYS A 151     -26.859  26.547  23.797  1.00 94.94           C  
ATOM   1212  O   LYS A 151     -28.375  23.766  22.828  1.00 94.94           O  
ATOM   1213  CG  LYS A 151     -25.812  27.562  23.375  1.00 94.94           C  
ATOM   1214  CD  LYS A 151     -24.969  28.031  24.547  1.00 94.94           C  
ATOM   1215  CE  LYS A 151     -23.891  29.000  24.125  1.00 94.94           C  
ATOM   1216  NZ  LYS A 151     -23.078  29.484  25.281  1.00 94.94           N  
ATOM   1217  N   LEU A 152     -29.656  25.203  23.781  1.00 93.50           N  
ATOM   1218  CA  LEU A 152     -30.578  24.172  24.297  1.00 93.50           C  
ATOM   1219  C   LEU A 152     -31.281  23.469  23.141  1.00 93.50           C  
ATOM   1220  CB  LEU A 152     -31.594  24.797  25.250  1.00 93.50           C  
ATOM   1221  O   LEU A 152     -31.516  22.266  23.203  1.00 93.50           O  
ATOM   1222  CG  LEU A 152     -31.047  25.328  26.578  1.00 93.50           C  
ATOM   1223  CD1 LEU A 152     -32.188  25.938  27.406  1.00 93.50           C  
ATOM   1224  CD2 LEU A 152     -30.359  24.203  27.344  1.00 93.50           C  
ATOM   1225  N   GLU A 153     -31.656  24.219  22.125  1.00 93.88           N  
ATOM   1226  CA  GLU A 153     -32.312  23.641  20.969  1.00 93.88           C  
ATOM   1227  C   GLU A 153     -31.422  22.609  20.281  1.00 93.88           C  
ATOM   1228  CB  GLU A 153     -32.719  24.719  19.969  1.00 93.88           C  
ATOM   1229  O   GLU A 153     -31.891  21.531  19.891  1.00 93.88           O  
ATOM   1230  CG  GLU A 153     -33.438  24.188  18.734  1.00 93.88           C  
ATOM   1231  CD  GLU A 153     -34.781  23.547  19.062  1.00 93.88           C  
ATOM   1232  OE1 GLU A 153     -35.281  22.750  18.234  1.00 93.88           O  
ATOM   1233  OE2 GLU A 153     -35.312  23.812  20.156  1.00 93.88           O  
ATOM   1234  N   VAL A 154     -30.172  22.938  20.141  1.00 97.56           N  
ATOM   1235  CA  VAL A 154     -29.188  22.031  19.547  1.00 97.56           C  
ATOM   1236  C   VAL A 154     -29.094  20.766  20.391  1.00 97.56           C  
ATOM   1237  CB  VAL A 154     -27.797  22.703  19.422  1.00 97.56           C  
ATOM   1238  O   VAL A 154     -29.156  19.656  19.844  1.00 97.56           O  
ATOM   1239  CG1 VAL A 154     -26.750  21.672  19.016  1.00 97.56           C  
ATOM   1240  CG2 VAL A 154     -27.844  23.844  18.406  1.00 97.56           C  
ATOM   1241  N   ALA A 155     -28.984  20.875  21.672  1.00 97.62           N  
ATOM   1242  CA  ALA A 155     -28.875  19.734  22.578  1.00 97.62           C  
ATOM   1243  C   ALA A 155     -30.125  18.875  22.531  1.00 97.62           C  
ATOM   1244  CB  ALA A 155     -28.609  20.219  24.016  1.00 97.62           C  
ATOM   1245  O   ALA A 155     -30.031  17.641  22.578  1.00 97.62           O  
ATOM   1246  N   LYS A 156     -31.234  19.453  22.438  1.00 95.00           N  
ATOM   1247  CA  LYS A 156     -32.500  18.734  22.375  1.00 95.00           C  
ATOM   1248  C   LYS A 156     -32.562  17.844  21.125  1.00 95.00           C  
ATOM   1249  CB  LYS A 156     -33.688  19.703  22.375  1.00 95.00           C  
ATOM   1250  O   LYS A 156     -32.906  16.672  21.203  1.00 95.00           O  
ATOM   1251  CG  LYS A 156     -35.031  19.047  22.312  1.00 95.00           C  
ATOM   1252  CD  LYS A 156     -36.156  20.062  22.312  1.00 95.00           C  
ATOM   1253  CE  LYS A 156     -37.531  19.406  22.172  1.00 95.00           C  
ATOM   1254  NZ  LYS A 156     -38.625  20.406  22.188  1.00 95.00           N  
ATOM   1255  N   GLN A 157     -32.250  18.391  20.016  1.00 96.69           N  
ATOM   1256  CA  GLN A 157     -32.250  17.625  18.766  1.00 96.69           C  
ATOM   1257  C   GLN A 157     -31.234  16.484  18.828  1.00 96.69           C  
ATOM   1258  CB  GLN A 157     -31.922  18.547  17.578  1.00 96.69           C  
ATOM   1259  O   GLN A 157     -31.500  15.391  18.312  1.00 96.69           O  
ATOM   1260  CG  GLN A 157     -32.969  19.625  17.344  1.00 96.69           C  
ATOM   1261  CD  GLN A 157     -32.656  20.500  16.141  1.00 96.69           C  
ATOM   1262  NE2 GLN A 157     -33.406  21.594  15.992  1.00 96.69           N  
ATOM   1263  OE1 GLN A 157     -31.750  20.188  15.359  1.00 96.69           O  
ATOM   1264  N   LEU A 158     -30.109  16.703  19.453  1.00 98.31           N  
ATOM   1265  CA  LEU A 158     -29.094  15.664  19.609  1.00 98.31           C  
ATOM   1266  C   LEU A 158     -29.656  14.484  20.406  1.00 98.31           C  
ATOM   1267  CB  LEU A 158     -27.844  16.219  20.297  1.00 98.31           C  
ATOM   1268  O   LEU A 158     -29.406  13.328  20.062  1.00 98.31           O  
ATOM   1269  CG  LEU A 158     -26.703  15.234  20.516  1.00 98.31           C  
ATOM   1270  CD1 LEU A 158     -26.219  14.664  19.188  1.00 98.31           C  
ATOM   1271  CD2 LEU A 158     -25.547  15.914  21.266  1.00 98.31           C  
ATOM   1272  N   ALA A 159     -30.375  14.727  21.438  1.00 96.88           N  
ATOM   1273  CA  ALA A 159     -30.969  13.672  22.266  1.00 96.88           C  
ATOM   1274  C   ALA A 159     -31.922  12.805  21.453  1.00 96.88           C  
ATOM   1275  CB  ALA A 159     -31.703  14.281  23.453  1.00 96.88           C  
ATOM   1276  O   ALA A 159     -31.969  11.586  21.625  1.00 96.88           O  
ATOM   1277  N   TRP A 160     -32.688  13.375  20.531  1.00 93.94           N  
ATOM   1278  CA  TRP A 160     -33.594  12.625  19.672  1.00 93.94           C  
ATOM   1279  C   TRP A 160     -32.844  11.695  18.734  1.00 93.94           C  
ATOM   1280  CB  TRP A 160     -34.469  13.578  18.859  1.00 93.94           C  
ATOM   1281  O   TRP A 160     -33.250  10.555  18.516  1.00 93.94           O  
ATOM   1282  CG  TRP A 160     -35.625  14.156  19.641  1.00 93.94           C  
ATOM   1283  CD1 TRP A 160     -35.719  15.414  20.172  1.00 93.94           C  
ATOM   1284  CD2 TRP A 160     -36.844  13.500  19.984  1.00 93.94           C  
ATOM   1285  CE2 TRP A 160     -37.625  14.422  20.719  1.00 93.94           C  
ATOM   1286  CE3 TRP A 160     -37.344  12.219  19.734  1.00 93.94           C  
ATOM   1287  NE1 TRP A 160     -36.906  15.578  20.812  1.00 93.94           N  
ATOM   1288  CH2 TRP A 160     -39.375  12.836  20.953  1.00 93.94           C  
ATOM   1289  CZ2 TRP A 160     -38.906  14.094  21.203  1.00 93.94           C  
ATOM   1290  CZ3 TRP A 160     -38.625  11.898  20.234  1.00 93.94           C  
ATOM   1291  N   ALA A 161     -31.750  12.195  18.172  1.00 96.88           N  
ATOM   1292  CA  ALA A 161     -30.906  11.359  17.312  1.00 96.88           C  
ATOM   1293  C   ALA A 161     -30.406  10.133  18.078  1.00 96.88           C  
ATOM   1294  CB  ALA A 161     -29.734  12.164  16.781  1.00 96.88           C  
ATOM   1295  O   ALA A 161     -30.500   9.008  17.594  1.00 96.88           O  
ATOM   1296  N   MET A 162     -29.984  10.352  19.328  1.00 97.56           N  
ATOM   1297  CA  MET A 162     -29.406   9.281  20.141  1.00 97.56           C  
ATOM   1298  C   MET A 162     -30.484   8.336  20.641  1.00 97.56           C  
ATOM   1299  CB  MET A 162     -28.625   9.859  21.312  1.00 97.56           C  
ATOM   1300  O   MET A 162     -30.266   7.133  20.766  1.00 97.56           O  
ATOM   1301  CG  MET A 162     -27.438  10.719  20.891  1.00 97.56           C  
ATOM   1302  SD  MET A 162     -26.359   9.898  19.656  1.00 97.56           S  
ATOM   1303  CE  MET A 162     -25.828   8.445  20.609  1.00 97.56           C  
ATOM   1304  N   HIS A 163     -31.656   8.758  20.906  1.00 93.69           N  
ATOM   1305  CA  HIS A 163     -32.781   7.945  21.359  1.00 93.69           C  
ATOM   1306  C   HIS A 163     -33.125   6.879  20.328  1.00 93.69           C  
ATOM   1307  CB  HIS A 163     -34.000   8.828  21.641  1.00 93.69           C  
ATOM   1308  O   HIS A 163     -33.344   5.719  20.688  1.00 93.69           O  
ATOM   1309  CG  HIS A 163     -35.219   8.055  22.062  1.00 93.69           C  
ATOM   1310  CD2 HIS A 163     -36.438   7.922  21.484  1.00 93.69           C  
ATOM   1311  ND1 HIS A 163     -35.250   7.305  23.219  1.00 93.69           N  
ATOM   1312  CE1 HIS A 163     -36.438   6.742  23.328  1.00 93.69           C  
ATOM   1313  NE2 HIS A 163     -37.156   7.102  22.297  1.00 93.69           N  
ATOM   1314  N   PHE A 164     -33.156   7.262  19.062  1.00 92.62           N  
ATOM   1315  CA  PHE A 164     -33.438   6.320  17.984  1.00 92.62           C  
ATOM   1316  C   PHE A 164     -32.406   5.184  17.984  1.00 92.62           C  
ATOM   1317  CB  PHE A 164     -33.406   7.031  16.625  1.00 92.62           C  
ATOM   1318  O   PHE A 164     -32.781   4.016  17.844  1.00 92.62           O  
ATOM   1319  CG  PHE A 164     -33.656   6.117  15.461  1.00 92.62           C  
ATOM   1320  CD1 PHE A 164     -32.594   5.621  14.719  1.00 92.62           C  
ATOM   1321  CD2 PHE A 164     -34.938   5.758  15.102  1.00 92.62           C  
ATOM   1322  CE1 PHE A 164     -32.812   4.773  13.633  1.00 92.62           C  
ATOM   1323  CE2 PHE A 164     -35.156   4.914  14.016  1.00 92.62           C  
ATOM   1324  CZ  PHE A 164     -34.094   4.422  13.281  1.00 92.62           C  
ATOM   1325  N   LEU A 165     -31.156   5.453  18.188  1.00 94.62           N  
ATOM   1326  CA  LEU A 165     -30.094   4.449  18.203  1.00 94.62           C  
ATOM   1327  C   LEU A 165     -30.281   3.482  19.375  1.00 94.62           C  
ATOM   1328  CB  LEU A 165     -28.719   5.117  18.281  1.00 94.62           C  
ATOM   1329  O   LEU A 165     -30.141   2.268  19.203  1.00 94.62           O  
ATOM   1330  CG  LEU A 165     -28.344   6.043  17.125  1.00 94.62           C  
ATOM   1331  CD1 LEU A 165     -26.938   6.605  17.328  1.00 94.62           C  
ATOM   1332  CD2 LEU A 165     -28.438   5.301  15.797  1.00 94.62           C  
ATOM   1333  N   GLU A 166     -30.594   4.027  20.531  1.00 92.19           N  
ATOM   1334  CA  GLU A 166     -30.797   3.201  21.719  1.00 92.19           C  
ATOM   1335  C   GLU A 166     -31.922   2.188  21.500  1.00 92.19           C  
ATOM   1336  CB  GLU A 166     -31.109   4.074  22.938  1.00 92.19           C  
ATOM   1337  O   GLU A 166     -31.781   1.015  21.859  1.00 92.19           O  
ATOM   1338  CG  GLU A 166     -31.234   3.293  24.250  1.00 92.19           C  
ATOM   1339  CD  GLU A 166     -31.422   4.184  25.469  1.00 92.19           C  
ATOM   1340  OE1 GLU A 166     -31.422   3.660  26.594  1.00 92.19           O  
ATOM   1341  OE2 GLU A 166     -31.547   5.414  25.281  1.00 92.19           O  
ATOM   1342  N   GLU A 167     -33.031   2.500  20.812  1.00 89.62           N  
ATOM   1343  CA  GLU A 167     -34.156   1.620  20.562  1.00 89.62           C  
ATOM   1344  C   GLU A 167     -33.812   0.529  19.547  1.00 89.62           C  
ATOM   1345  CB  GLU A 167     -35.375   2.426  20.047  1.00 89.62           C  
ATOM   1346  O   GLU A 167     -34.406  -0.546  19.547  1.00 89.62           O  
ATOM   1347  CG  GLU A 167     -35.969   3.367  21.078  1.00 89.62           C  
ATOM   1348  CD  GLU A 167     -36.594   2.641  22.266  1.00 89.62           C  
ATOM   1349  OE1 GLU A 167     -36.656   3.230  23.359  1.00 89.62           O  
ATOM   1350  OE2 GLU A 167     -37.000   1.474  22.094  1.00 89.62           O  
ATOM   1351  N   ASN A 168     -32.812   0.755  18.719  1.00 92.38           N  
ATOM   1352  CA  ASN A 168     -32.406  -0.201  17.703  1.00 92.38           C  
ATOM   1353  C   ASN A 168     -31.109  -0.924  18.109  1.00 92.38           C  
ATOM   1354  CB  ASN A 168     -32.219   0.499  16.359  1.00 92.38           C  
ATOM   1355  O   ASN A 168     -30.469  -1.556  17.266  1.00 92.38           O  
ATOM   1356  CG  ASN A 168     -33.531   0.984  15.766  1.00 92.38           C  
ATOM   1357  ND2 ASN A 168     -33.812   2.262  15.969  1.00 92.38           N  
ATOM   1358  OD1 ASN A 168     -34.250   0.218  15.133  1.00 92.38           O  
ATOM   1359  N   THR A 169     -30.734  -0.805  19.438  1.00 93.12           N  
ATOM   1360  CA  THR A 169     -29.562  -1.446  20.031  1.00 93.12           C  
ATOM   1361  C   THR A 169     -28.312  -1.091  19.250  1.00 93.12           C  
ATOM   1362  CB  THR A 169     -29.734  -2.977  20.062  1.00 93.12           C  
ATOM   1363  O   THR A 169     -27.469  -1.953  18.984  1.00 93.12           O  
ATOM   1364  CG2 THR A 169     -30.984  -3.373  20.844  1.00 93.12           C  
ATOM   1365  OG1 THR A 169     -29.828  -3.480  18.734  1.00 93.12           O  
ATOM   1366  N   LEU A 170     -28.234   0.117  18.797  1.00 94.56           N  
ATOM   1367  CA  LEU A 170     -27.062   0.625  18.078  1.00 94.56           C  
ATOM   1368  C   LEU A 170     -26.219   1.508  18.984  1.00 94.56           C  
ATOM   1369  CB  LEU A 170     -27.500   1.411  16.844  1.00 94.56           C  
ATOM   1370  O   LEU A 170     -26.750   2.291  19.766  1.00 94.56           O  
ATOM   1371  CG  LEU A 170     -28.281   0.631  15.781  1.00 94.56           C  
ATOM   1372  CD1 LEU A 170     -28.797   1.574  14.695  1.00 94.56           C  
ATOM   1373  CD2 LEU A 170     -27.422  -0.471  15.180  1.00 94.56           C  
ATOM   1374  N   ILE A 171     -24.953   1.345  18.938  1.00 96.44           N  
ATOM   1375  CA  ILE A 171     -23.969   2.109  19.703  1.00 96.44           C  
ATOM   1376  C   ILE A 171     -23.172   3.006  18.766  1.00 96.44           C  
ATOM   1377  CB  ILE A 171     -23.031   1.183  20.516  1.00 96.44           C  
ATOM   1378  O   ILE A 171     -22.500   2.518  17.859  1.00 96.44           O  
ATOM   1379  CG1 ILE A 171     -23.844   0.271  21.438  1.00 96.44           C  
ATOM   1380  CG2 ILE A 171     -22.016   2.004  21.312  1.00 96.44           C  
ATOM   1381  CD1 ILE A 171     -23.031  -0.841  22.078  1.00 96.44           C  
ATOM   1382  N   HIS A 172     -23.141   4.301  18.906  1.00 97.00           N  
ATOM   1383  CA  HIS A 172     -22.391   5.246  18.094  1.00 97.00           C  
ATOM   1384  C   HIS A 172     -20.906   5.238  18.484  1.00 97.00           C  
ATOM   1385  CB  HIS A 172     -22.953   6.660  18.250  1.00 97.00           C  
ATOM   1386  O   HIS A 172     -20.047   4.934  17.656  1.00 97.00           O  
ATOM   1387  CG  HIS A 172     -22.484   7.609  17.188  1.00 97.00           C  
ATOM   1388  CD2 HIS A 172     -23.062   8.023  16.047  1.00 97.00           C  
ATOM   1389  ND1 HIS A 172     -21.266   8.258  17.266  1.00 97.00           N  
ATOM   1390  CE1 HIS A 172     -21.125   9.023  16.203  1.00 97.00           C  
ATOM   1391  NE2 HIS A 172     -22.188   8.898  15.438  1.00 97.00           N  
ATOM   1392  N   GLY A 173     -20.594   5.703  19.812  1.00 97.62           N  
ATOM   1393  CA  GLY A 173     -19.250   5.602  20.344  1.00 97.62           C  
ATOM   1394  C   GLY A 173     -18.406   6.840  20.094  1.00 97.62           C  
ATOM   1395  O   GLY A 173     -17.203   6.840  20.328  1.00 97.62           O  
ATOM   1396  N   ASN A 174     -18.953   7.902  19.500  1.00 97.31           N  
ATOM   1397  CA  ASN A 174     -18.219   9.117  19.188  1.00 97.31           C  
ATOM   1398  C   ASN A 174     -19.141  10.328  19.094  1.00 97.31           C  
ATOM   1399  CB  ASN A 174     -17.422   8.953  17.891  1.00 97.31           C  
ATOM   1400  O   ASN A 174     -19.156  11.023  18.078  1.00 97.31           O  
ATOM   1401  CG  ASN A 174     -16.406  10.055  17.672  1.00 97.31           C  
ATOM   1402  ND2 ASN A 174     -15.852  10.125  16.469  1.00 97.31           N  
ATOM   1403  OD1 ASN A 174     -16.125  10.828  18.594  1.00 97.31           O  
ATOM   1404  N   VAL A 175     -19.812  10.602  20.188  1.00 98.38           N  
ATOM   1405  CA  VAL A 175     -20.672  11.781  20.266  1.00 98.38           C  
ATOM   1406  C   VAL A 175     -19.844  12.977  20.734  1.00 98.38           C  
ATOM   1407  CB  VAL A 175     -21.859  11.547  21.219  1.00 98.38           C  
ATOM   1408  O   VAL A 175     -19.359  13.000  21.859  1.00 98.38           O  
ATOM   1409  CG1 VAL A 175     -22.781  12.766  21.250  1.00 98.38           C  
ATOM   1410  CG2 VAL A 175     -22.641  10.297  20.812  1.00 98.38           C  
ATOM   1411  N   CYS A 176     -19.703  13.945  19.844  1.00 98.44           N  
ATOM   1412  CA  CYS A 176     -18.938  15.156  20.125  1.00 98.44           C  
ATOM   1413  C   CYS A 176     -19.359  16.297  19.234  1.00 98.44           C  
ATOM   1414  CB  CYS A 176     -17.438  14.891  19.953  1.00 98.44           C  
ATOM   1415  O   CYS A 176     -20.062  16.094  18.234  1.00 98.44           O  
ATOM   1416  SG  CYS A 176     -16.953  14.500  18.266  1.00 98.44           S  
ATOM   1417  N   ALA A 177     -19.031  17.453  19.547  1.00 98.50           N  
ATOM   1418  CA  ALA A 177     -19.438  18.656  18.828  1.00 98.50           C  
ATOM   1419  C   ALA A 177     -18.875  18.641  17.406  1.00 98.50           C  
ATOM   1420  CB  ALA A 177     -18.984  19.906  19.562  1.00 98.50           C  
ATOM   1421  O   ALA A 177     -19.484  19.188  16.484  1.00 98.50           O  
ATOM   1422  N   LYS A 178     -17.672  17.984  17.141  1.00 98.00           N  
ATOM   1423  CA  LYS A 178     -17.094  17.859  15.812  1.00 98.00           C  
ATOM   1424  C   LYS A 178     -18.000  17.062  14.891  1.00 98.00           C  
ATOM   1425  CB  LYS A 178     -15.719  17.172  15.898  1.00 98.00           C  
ATOM   1426  O   LYS A 178     -18.094  17.359  13.695  1.00 98.00           O  
ATOM   1427  CG  LYS A 178     -15.047  16.969  14.555  1.00 98.00           C  
ATOM   1428  CD  LYS A 178     -13.734  16.203  14.695  1.00 98.00           C  
ATOM   1429  CE  LYS A 178     -13.125  15.883  13.336  1.00 98.00           C  
ATOM   1430  NZ  LYS A 178     -11.883  15.055  13.461  1.00 98.00           N  
ATOM   1431  N   ASN A 179     -18.688  16.078  15.430  1.00 98.31           N  
ATOM   1432  CA  ASN A 179     -19.531  15.219  14.625  1.00 98.31           C  
ATOM   1433  C   ASN A 179     -20.938  15.797  14.469  1.00 98.31           C  
ATOM   1434  CB  ASN A 179     -19.609  13.812  15.234  1.00 98.31           C  
ATOM   1435  O   ASN A 179     -21.734  15.297  13.664  1.00 98.31           O  
ATOM   1436  CG  ASN A 179     -18.312  13.039  15.078  1.00 98.31           C  
ATOM   1437  ND2 ASN A 179     -18.094  12.070  15.961  1.00 98.31           N  
ATOM   1438  OD1 ASN A 179     -17.516  13.312  14.180  1.00 98.31           O  
ATOM   1439  N   ILE A 180     -21.297  16.766  15.219  1.00 98.56           N  
ATOM   1440  CA  ILE A 180     -22.547  17.500  15.000  1.00 98.56           C  
ATOM   1441  C   ILE A 180     -22.359  18.531  13.891  1.00 98.56           C  
ATOM   1442  CB  ILE A 180     -23.031  18.188  16.297  1.00 98.56           C  
ATOM   1443  O   ILE A 180     -21.484  19.391  13.977  1.00 98.56           O  
ATOM   1444  CG1 ILE A 180     -23.172  17.172  17.422  1.00 98.56           C  
ATOM   1445  CG2 ILE A 180     -24.344  18.938  16.047  1.00 98.56           C  
ATOM   1446  CD1 ILE A 180     -23.484  17.781  18.781  1.00 98.56           C  
ATOM   1447  N   LEU A 181     -23.125  18.422  12.859  1.00 98.25           N  
ATOM   1448  CA  LEU A 181     -23.047  19.312  11.711  1.00 98.25           C  
ATOM   1449  C   LEU A 181     -24.203  20.312  11.719  1.00 98.25           C  
ATOM   1450  CB  LEU A 181     -23.047  18.516  10.406  1.00 98.25           C  
ATOM   1451  O   LEU A 181     -25.359  19.922  11.891  1.00 98.25           O  
ATOM   1452  CG  LEU A 181     -21.969  17.453  10.258  1.00 98.25           C  
ATOM   1453  CD1 LEU A 181     -22.125  16.719   8.930  1.00 98.25           C  
ATOM   1454  CD2 LEU A 181     -20.578  18.078  10.367  1.00 98.25           C  
ATOM   1455  N   LEU A 182     -23.875  21.531  11.570  1.00 96.75           N  
ATOM   1456  CA  LEU A 182     -24.891  22.562  11.492  1.00 96.75           C  
ATOM   1457  C   LEU A 182     -25.469  22.672  10.086  1.00 96.75           C  
ATOM   1458  CB  LEU A 182     -24.312  23.922  11.922  1.00 96.75           C  
ATOM   1459  O   LEU A 182     -24.797  23.141   9.172  1.00 96.75           O  
ATOM   1460  CG  LEU A 182     -25.281  25.109  11.914  1.00 96.75           C  
ATOM   1461  CD1 LEU A 182     -26.391  24.891  12.938  1.00 96.75           C  
ATOM   1462  CD2 LEU A 182     -24.531  26.406  12.203  1.00 96.75           C  
ATOM   1463  N   ILE A 183     -26.703  22.281   9.953  1.00 94.75           N  
ATOM   1464  CA  ILE A 183     -27.359  22.234   8.648  1.00 94.75           C  
ATOM   1465  C   ILE A 183     -28.031  23.578   8.359  1.00 94.75           C  
ATOM   1466  CB  ILE A 183     -28.406  21.094   8.586  1.00 94.75           C  
ATOM   1467  O   ILE A 183     -27.922  24.094   7.242  1.00 94.75           O  
ATOM   1468  CG1 ILE A 183     -27.734  19.750   8.883  1.00 94.75           C  
ATOM   1469  CG2 ILE A 183     -29.094  21.078   7.223  1.00 94.75           C  
ATOM   1470  CD1 ILE A 183     -26.656  19.375   7.887  1.00 94.75           C  
ATOM   1471  N   ARG A 184     -28.656  24.109   9.352  1.00 92.06           N  
ATOM   1472  CA  ARG A 184     -29.359  25.375   9.250  1.00 92.06           C  
ATOM   1473  C   ARG A 184     -29.250  26.172  10.547  1.00 92.06           C  
ATOM   1474  CB  ARG A 184     -30.844  25.156   8.914  1.00 92.06           C  
ATOM   1475  O   ARG A 184     -29.422  25.625  11.641  1.00 92.06           O  
ATOM   1476  CG  ARG A 184     -31.625  26.438   8.703  1.00 92.06           C  
ATOM   1477  CD  ARG A 184     -33.094  26.156   8.414  1.00 92.06           C  
ATOM   1478  NE  ARG A 184     -33.781  25.562   9.570  1.00 92.06           N  
ATOM   1479  NH1 ARG A 184     -35.625  24.891   8.398  1.00 92.06           N  
ATOM   1480  NH2 ARG A 184     -35.469  24.484  10.648  1.00 92.06           N  
ATOM   1481  CZ  ARG A 184     -34.969  24.984   9.531  1.00 92.06           C  
ATOM   1482  N   GLU A 185     -29.016  27.469  10.383  1.00 91.69           N  
ATOM   1483  CA  GLU A 185     -29.000  28.359  11.539  1.00 91.69           C  
ATOM   1484  C   GLU A 185     -30.406  28.797  11.922  1.00 91.69           C  
ATOM   1485  CB  GLU A 185     -28.125  29.594  11.258  1.00 91.69           C  
ATOM   1486  O   GLU A 185     -31.375  28.484  11.227  1.00 91.69           O  
ATOM   1487  CG  GLU A 185     -26.656  29.266  11.023  1.00 91.69           C  
ATOM   1488  CD  GLU A 185     -25.797  30.500  10.781  1.00 91.69           C  
ATOM   1489  OE1 GLU A 185     -24.562  30.359  10.688  1.00 91.69           O  
ATOM   1490  OE2 GLU A 185     -26.375  31.609  10.680  1.00 91.69           O  
ATOM   1491  N   GLU A 186     -30.453  29.484  13.047  1.00 90.88           N  
ATOM   1492  CA  GLU A 186     -31.703  30.109  13.453  1.00 90.88           C  
ATOM   1493  C   GLU A 186     -32.000  31.328  12.594  1.00 90.88           C  
ATOM   1494  CB  GLU A 186     -31.656  30.516  14.930  1.00 90.88           C  
ATOM   1495  O   GLU A 186     -31.125  32.156  12.344  1.00 90.88           O  
ATOM   1496  CG  GLU A 186     -32.938  31.156  15.445  1.00 90.88           C  
ATOM   1497  CD  GLU A 186     -32.844  31.625  16.891  1.00 90.88           C  
ATOM   1498  OE1 GLU A 186     -33.844  32.062  17.453  1.00 90.88           O  
ATOM   1499  OE2 GLU A 186     -31.719  31.531  17.469  1.00 90.88           O  
ATOM   1500  N   ASP A 187     -33.219  31.391  12.117  1.00 85.75           N  
ATOM   1501  CA  ASP A 187     -33.719  32.562  11.375  1.00 85.75           C  
ATOM   1502  C   ASP A 187     -34.719  33.344  12.203  1.00 85.75           C  
ATOM   1503  CB  ASP A 187     -34.344  32.125  10.047  1.00 85.75           C  
ATOM   1504  O   ASP A 187     -35.875  32.938  12.367  1.00 85.75           O  
ATOM   1505  CG  ASP A 187     -34.719  33.281   9.156  1.00 85.75           C  
ATOM   1506  OD1 ASP A 187     -34.594  34.469   9.602  1.00 85.75           O  
ATOM   1507  OD2 ASP A 187     -35.125  33.062   8.000  1.00 85.75           O  
ATOM   1508  N   ARG A 188     -34.344  34.438  12.617  1.00 88.56           N  
ATOM   1509  CA  ARG A 188     -35.188  35.281  13.477  1.00 88.56           C  
ATOM   1510  C   ARG A 188     -36.375  35.844  12.695  1.00 88.56           C  
ATOM   1511  CB  ARG A 188     -34.375  36.406  14.102  1.00 88.56           C  
ATOM   1512  O   ARG A 188     -37.438  36.125  13.258  1.00 88.56           O  
ATOM   1513  CG  ARG A 188     -33.312  35.906  15.086  1.00 88.56           C  
ATOM   1514  CD  ARG A 188     -32.531  37.062  15.688  1.00 88.56           C  
ATOM   1515  NE  ARG A 188     -31.453  36.594  16.562  1.00 88.56           N  
ATOM   1516  NH1 ARG A 188     -30.609  38.719  17.000  1.00 88.56           N  
ATOM   1517  NH2 ARG A 188     -29.625  36.844  17.922  1.00 88.56           N  
ATOM   1518  CZ  ARG A 188     -30.562  37.406  17.156  1.00 88.56           C  
ATOM   1519  N   LYS A 189     -36.156  36.125  11.375  1.00 87.62           N  
ATOM   1520  CA  LYS A 189     -37.219  36.688  10.547  1.00 87.62           C  
ATOM   1521  C   LYS A 189     -38.375  35.719  10.391  1.00 87.62           C  
ATOM   1522  CB  LYS A 189     -36.656  37.094   9.172  1.00 87.62           C  
ATOM   1523  O   LYS A 189     -39.531  36.125  10.508  1.00 87.62           O  
ATOM   1524  CG  LYS A 189     -35.656  38.219   9.203  1.00 87.62           C  
ATOM   1525  CD  LYS A 189     -35.188  38.594   7.805  1.00 87.62           C  
ATOM   1526  CE  LYS A 189     -34.156  39.719   7.840  1.00 87.62           C  
ATOM   1527  NZ  LYS A 189     -33.625  40.031   6.473  1.00 87.62           N  
ATOM   1528  N   THR A 190     -38.125  34.438  10.219  1.00 86.75           N  
ATOM   1529  CA  THR A 190     -39.156  33.438  10.016  1.00 86.75           C  
ATOM   1530  C   THR A 190     -39.438  32.656  11.297  1.00 86.75           C  
ATOM   1531  CB  THR A 190     -38.812  32.469   8.875  1.00 86.75           C  
ATOM   1532  O   THR A 190     -40.438  31.953  11.406  1.00 86.75           O  
ATOM   1533  CG2 THR A 190     -38.562  33.219   7.570  1.00 86.75           C  
ATOM   1534  OG1 THR A 190     -37.594  31.750   9.234  1.00 86.75           O  
ATOM   1535  N   GLY A 191     -38.594  32.844  12.328  1.00 86.25           N  
ATOM   1536  CA  GLY A 191     -38.750  32.125  13.586  1.00 86.25           C  
ATOM   1537  C   GLY A 191     -38.375  30.656  13.484  1.00 86.25           C  
ATOM   1538  O   GLY A 191     -38.750  29.844  14.336  1.00 86.25           O  
ATOM   1539  N   ASN A 192     -37.625  30.250  12.375  1.00 88.62           N  
ATOM   1540  CA  ASN A 192     -37.188  28.875  12.211  1.00 88.62           C  
ATOM   1541  C   ASN A 192     -36.031  28.516  13.156  1.00 88.62           C  
ATOM   1542  CB  ASN A 192     -36.781  28.609  10.758  1.00 88.62           C  
ATOM   1543  O   ASN A 192     -35.031  29.250  13.227  1.00 88.62           O  
ATOM   1544  CG  ASN A 192     -37.938  28.703   9.797  1.00 88.62           C  
ATOM   1545  ND2 ASN A 192     -37.656  29.141   8.570  1.00 88.62           N  
ATOM   1546  OD1 ASN A 192     -39.094  28.391  10.148  1.00 88.62           O  
ATOM   1547  N   PRO A 193     -36.156  27.375  13.898  1.00 90.12           N  
ATOM   1548  CA  PRO A 193     -35.062  26.938  14.781  1.00 90.12           C  
ATOM   1549  C   PRO A 193     -33.875  26.375  14.008  1.00 90.12           C  
ATOM   1550  CB  PRO A 193     -35.719  25.859  15.641  1.00 90.12           C  
ATOM   1551  O   PRO A 193     -34.000  26.016  12.836  1.00 90.12           O  
ATOM   1552  CG  PRO A 193     -36.750  25.234  14.758  1.00 90.12           C  
ATOM   1553  CD  PRO A 193     -37.344  26.312  13.891  1.00 90.12           C  
ATOM   1554  N   PRO A 194     -32.781  26.359  14.656  1.00 94.81           N  
ATOM   1555  CA  PRO A 194     -31.641  25.688  14.008  1.00 94.81           C  
ATOM   1556  C   PRO A 194     -31.891  24.188  13.828  1.00 94.81           C  
ATOM   1557  CB  PRO A 194     -30.484  25.938  14.977  1.00 94.81           C  
ATOM   1558  O   PRO A 194     -32.750  23.609  14.500  1.00 94.81           O  
ATOM   1559  CG  PRO A 194     -31.125  26.062  16.312  1.00 94.81           C  
ATOM   1560  CD  PRO A 194     -32.469  26.734  16.141  1.00 94.81           C  
ATOM   1561  N   PHE A 195     -31.203  23.562  12.812  1.00 95.94           N  
ATOM   1562  CA  PHE A 195     -31.281  22.125  12.547  1.00 95.94           C  
ATOM   1563  C   PHE A 195     -29.891  21.516  12.477  1.00 95.94           C  
ATOM   1564  CB  PHE A 195     -32.031  21.875  11.234  1.00 95.94           C  
ATOM   1565  O   PHE A 195     -29.016  22.031  11.789  1.00 95.94           O  
ATOM   1566  CG  PHE A 195     -32.406  20.422  11.016  1.00 95.94           C  
ATOM   1567  CD1 PHE A 195     -31.562  19.594  10.289  1.00 95.94           C  
ATOM   1568  CD2 PHE A 195     -33.562  19.906  11.547  1.00 95.94           C  
ATOM   1569  CE1 PHE A 195     -31.891  18.250  10.086  1.00 95.94           C  
ATOM   1570  CE2 PHE A 195     -33.906  18.562  11.344  1.00 95.94           C  
ATOM   1571  CZ  PHE A 195     -33.062  17.734  10.617  1.00 95.94           C  
ATOM   1572  N   ILE A 196     -29.719  20.453  13.273  1.00 97.75           N  
ATOM   1573  CA  ILE A 196     -28.391  19.812  13.305  1.00 97.75           C  
ATOM   1574  C   ILE A 196     -28.531  18.328  13.016  1.00 97.75           C  
ATOM   1575  CB  ILE A 196     -27.703  20.031  14.672  1.00 97.75           C  
ATOM   1576  O   ILE A 196     -29.625  17.766  13.141  1.00 97.75           O  
ATOM   1577  CG1 ILE A 196     -28.625  19.609  15.820  1.00 97.75           C  
ATOM   1578  CG2 ILE A 196     -27.266  21.484  14.828  1.00 97.75           C  
ATOM   1579  CD1 ILE A 196     -28.594  18.125  16.125  1.00 97.75           C  
ATOM   1580  N   LYS A 197     -27.453  17.688  12.555  1.00 97.88           N  
ATOM   1581  CA  LYS A 197     -27.344  16.250  12.336  1.00 97.88           C  
ATOM   1582  C   LYS A 197     -26.094  15.688  13.000  1.00 97.88           C  
ATOM   1583  CB  LYS A 197     -27.344  15.930  10.844  1.00 97.88           C  
ATOM   1584  O   LYS A 197     -25.172  16.438  13.320  1.00 97.88           O  
ATOM   1585  CG  LYS A 197     -28.625  16.297  10.125  1.00 97.88           C  
ATOM   1586  CD  LYS A 197     -28.609  15.852   8.664  1.00 97.88           C  
ATOM   1587  CE  LYS A 197     -29.891  16.234   7.941  1.00 97.88           C  
ATOM   1588  NZ  LYS A 197     -29.891  15.758   6.523  1.00 97.88           N  
ATOM   1589  N   LEU A 198     -26.109  14.398  13.219  1.00 97.81           N  
ATOM   1590  CA  LEU A 198     -24.984  13.664  13.773  1.00 97.81           C  
ATOM   1591  C   LEU A 198     -24.266  12.859  12.688  1.00 97.81           C  
ATOM   1592  CB  LEU A 198     -25.438  12.734  14.898  1.00 97.81           C  
ATOM   1593  O   LEU A 198     -24.906  12.078  11.977  1.00 97.81           O  
ATOM   1594  CG  LEU A 198     -24.359  11.891  15.570  1.00 97.81           C  
ATOM   1595  CD1 LEU A 198     -23.359  12.789  16.297  1.00 97.81           C  
ATOM   1596  CD2 LEU A 198     -24.984  10.891  16.531  1.00 97.81           C  
ATOM   1597  N   SER A 199     -22.953  12.992  12.500  1.00 97.81           N  
ATOM   1598  CA  SER A 199     -22.125  12.273  11.531  1.00 97.81           C  
ATOM   1599  C   SER A 199     -21.750  10.891  12.039  1.00 97.81           C  
ATOM   1600  CB  SER A 199     -20.859  13.070  11.219  1.00 97.81           C  
ATOM   1601  O   SER A 199     -22.109  10.508  13.156  1.00 97.81           O  
ATOM   1602  OG  SER A 199     -20.109  12.453  10.188  1.00 97.81           O  
ATOM   1603  N   ASP A 200     -21.047  10.133  11.227  1.00 96.81           N  
ATOM   1604  CA  ASP A 200     -20.625   8.781  11.555  1.00 96.81           C  
ATOM   1605  C   ASP A 200     -19.578   8.789  12.664  1.00 96.81           C  
ATOM   1606  CB  ASP A 200     -20.062   8.086  10.312  1.00 96.81           C  
ATOM   1607  O   ASP A 200     -18.844   9.773  12.828  1.00 96.81           O  
ATOM   1608  CG  ASP A 200     -18.859   8.805   9.711  1.00 96.81           C  
ATOM   1609  OD1 ASP A 200     -18.969  10.016   9.422  1.00 96.81           O  
ATOM   1610  OD2 ASP A 200     -17.812   8.156   9.516  1.00 96.81           O  
ATOM   1611  N   PRO A 201     -19.469   7.707  13.422  1.00 97.12           N  
ATOM   1612  CA  PRO A 201     -18.500   7.652  14.516  1.00 97.12           C  
ATOM   1613  C   PRO A 201     -17.078   7.391  14.023  1.00 97.12           C  
ATOM   1614  CB  PRO A 201     -19.000   6.492  15.383  1.00 97.12           C  
ATOM   1615  O   PRO A 201     -16.125   7.551  14.781  1.00 97.12           O  
ATOM   1616  CG  PRO A 201     -19.719   5.594  14.430  1.00 97.12           C  
ATOM   1617  CD  PRO A 201     -20.422   6.445  13.406  1.00 97.12           C  
ATOM   1618  N   GLY A 202     -16.922   6.977  12.727  1.00 96.69           N  
ATOM   1619  CA  GLY A 202     -15.602   6.617  12.211  1.00 96.69           C  
ATOM   1620  C   GLY A 202     -15.102   5.289  12.742  1.00 96.69           C  
ATOM   1621  O   GLY A 202     -15.836   4.297  12.742  1.00 96.69           O  
ATOM   1622  N   ILE A 203     -13.844   5.254  13.148  1.00 96.25           N  
ATOM   1623  CA  ILE A 203     -13.211   4.039  13.641  1.00 96.25           C  
ATOM   1624  C   ILE A 203     -13.609   3.797  15.094  1.00 96.25           C  
ATOM   1625  CB  ILE A 203     -11.672   4.117  13.516  1.00 96.25           C  
ATOM   1626  O   ILE A 203     -13.508   4.695  15.930  1.00 96.25           O  
ATOM   1627  CG1 ILE A 203     -11.266   4.438  12.070  1.00 96.25           C  
ATOM   1628  CG2 ILE A 203     -11.023   2.814  13.992  1.00 96.25           C  
ATOM   1629  CD1 ILE A 203     -11.773   3.426  11.055  1.00 96.25           C  
ATOM   1630  N   SER A 204     -14.031   2.633  15.344  1.00 96.75           N  
ATOM   1631  CA  SER A 204     -14.492   2.273  16.688  1.00 96.75           C  
ATOM   1632  C   SER A 204     -13.352   2.285  17.688  1.00 96.75           C  
ATOM   1633  CB  SER A 204     -15.156   0.895  16.672  1.00 96.75           C  
ATOM   1634  O   SER A 204     -12.211   1.958  17.344  1.00 96.75           O  
ATOM   1635  OG  SER A 204     -15.508   0.490  17.984  1.00 96.75           O  
ATOM   1636  N   ILE A 205     -13.664   2.607  18.906  1.00 97.12           N  
ATOM   1637  CA  ILE A 205     -12.672   2.666  19.984  1.00 97.12           C  
ATOM   1638  C   ILE A 205     -12.180   1.257  20.312  1.00 97.12           C  
ATOM   1639  CB  ILE A 205     -13.234   3.348  21.250  1.00 97.12           C  
ATOM   1640  O   ILE A 205     -11.141   1.086  20.938  1.00 97.12           O  
ATOM   1641  CG1 ILE A 205     -14.500   2.623  21.719  1.00 97.12           C  
ATOM   1642  CG2 ILE A 205     -13.523   4.828  20.984  1.00 97.12           C  
ATOM   1643  CD1 ILE A 205     -15.070   3.170  23.016  1.00 97.12           C  
ATOM   1644  N   THR A 206     -12.852   0.209  19.891  1.00 96.19           N  
ATOM   1645  CA  THR A 206     -12.516  -1.173  20.219  1.00 96.19           C  
ATOM   1646  C   THR A 206     -11.172  -1.563  19.594  1.00 96.19           C  
ATOM   1647  CB  THR A 206     -13.609  -2.143  19.719  1.00 96.19           C  
ATOM   1648  O   THR A 206     -10.523  -2.502  20.062  1.00 96.19           O  
ATOM   1649  CG2 THR A 206     -14.938  -1.864  20.406  1.00 96.19           C  
ATOM   1650  OG1 THR A 206     -13.773  -1.987  18.312  1.00 96.19           O  
ATOM   1651  N   VAL A 207     -10.742  -0.876  18.531  1.00 95.50           N  
ATOM   1652  CA  VAL A 207      -9.516  -1.272  17.844  1.00 95.50           C  
ATOM   1653  C   VAL A 207      -8.453  -0.184  18.016  1.00 95.50           C  
ATOM   1654  CB  VAL A 207      -9.766  -1.551  16.344  1.00 95.50           C  
ATOM   1655  O   VAL A 207      -7.371  -0.269  17.422  1.00 95.50           O  
ATOM   1656  CG1 VAL A 207     -10.680  -2.756  16.172  1.00 95.50           C  
ATOM   1657  CG2 VAL A 207     -10.359  -0.317  15.672  1.00 95.50           C  
ATOM   1658  N   LEU A 208      -8.727   0.883  18.766  1.00 96.50           N  
ATOM   1659  CA  LEU A 208      -7.785   1.983  18.938  1.00 96.50           C  
ATOM   1660  C   LEU A 208      -6.770   1.668  20.031  1.00 96.50           C  
ATOM   1661  CB  LEU A 208      -8.531   3.279  19.266  1.00 96.50           C  
ATOM   1662  O   LEU A 208      -7.117   1.064  21.047  1.00 96.50           O  
ATOM   1663  CG  LEU A 208      -9.461   3.826  18.188  1.00 96.50           C  
ATOM   1664  CD1 LEU A 208     -10.070   5.152  18.641  1.00 96.50           C  
ATOM   1665  CD2 LEU A 208      -8.711   3.994  16.875  1.00 96.50           C  
ATOM   1666  N   PRO A 209      -5.535   2.061  19.859  1.00 95.44           N  
ATOM   1667  CA  PRO A 209      -4.527   1.881  20.906  1.00 95.44           C  
ATOM   1668  C   PRO A 209      -4.793   2.744  22.141  1.00 95.44           C  
ATOM   1669  CB  PRO A 209      -3.225   2.299  20.219  1.00 95.44           C  
ATOM   1670  O   PRO A 209      -5.508   3.746  22.047  1.00 95.44           O  
ATOM   1671  CG  PRO A 209      -3.551   2.307  18.766  1.00 95.44           C  
ATOM   1672  CD  PRO A 209      -5.020   2.568  18.594  1.00 95.44           C  
ATOM   1673  N   LYS A 210      -4.199   2.469  23.172  1.00 94.75           N  
ATOM   1674  CA  LYS A 210      -4.398   3.135  24.469  1.00 94.75           C  
ATOM   1675  C   LYS A 210      -3.938   4.590  24.406  1.00 94.75           C  
ATOM   1676  CB  LYS A 210      -3.658   2.393  25.578  1.00 94.75           C  
ATOM   1677  O   LYS A 210      -4.570   5.469  25.000  1.00 94.75           O  
ATOM   1678  CG  LYS A 210      -4.266   1.044  25.938  1.00 94.75           C  
ATOM   1679  CD  LYS A 210      -3.553   0.405  27.109  1.00 94.75           C  
ATOM   1680  CE  LYS A 210      -4.152  -0.949  27.469  1.00 94.75           C  
ATOM   1681  NZ  LYS A 210      -3.439  -1.592  28.609  1.00 94.75           N  
ATOM   1682  N   ASP A 211      -2.861   4.809  23.734  1.00 95.31           N  
ATOM   1683  CA  ASP A 211      -2.303   6.156  23.703  1.00 95.31           C  
ATOM   1684  C   ASP A 211      -3.246   7.125  23.000  1.00 95.31           C  
ATOM   1685  CB  ASP A 211      -0.936   6.156  23.016  1.00 95.31           C  
ATOM   1686  O   ASP A 211      -3.334   8.297  23.375  1.00 95.31           O  
ATOM   1687  CG  ASP A 211      -0.976   5.566  21.625  1.00 95.31           C  
ATOM   1688  OD1 ASP A 211      -1.880   4.754  21.328  1.00 95.31           O  
ATOM   1689  OD2 ASP A 211      -0.094   5.914  20.797  1.00 95.31           O  
ATOM   1690  N   ILE A 212      -4.012   6.680  22.047  1.00 96.31           N  
ATOM   1691  CA  ILE A 212      -4.961   7.520  21.312  1.00 96.31           C  
ATOM   1692  C   ILE A 212      -6.191   7.773  22.188  1.00 96.31           C  
ATOM   1693  CB  ILE A 212      -5.379   6.879  19.969  1.00 96.31           C  
ATOM   1694  O   ILE A 212      -6.707   8.891  22.234  1.00 96.31           O  
ATOM   1695  CG1 ILE A 212      -4.168   6.770  19.047  1.00 96.31           C  
ATOM   1696  CG2 ILE A 212      -6.504   7.680  19.312  1.00 96.31           C  
ATOM   1697  CD1 ILE A 212      -4.484   6.141  17.688  1.00 96.31           C  
ATOM   1698  N   LEU A 213      -6.641   6.801  22.938  1.00 97.62           N  
ATOM   1699  CA  LEU A 213      -7.824   6.914  23.781  1.00 97.62           C  
ATOM   1700  C   LEU A 213      -7.598   7.938  24.891  1.00 97.62           C  
ATOM   1701  CB  LEU A 213      -8.180   5.555  24.391  1.00 97.62           C  
ATOM   1702  O   LEU A 213      -8.531   8.648  25.281  1.00 97.62           O  
ATOM   1703  CG  LEU A 213      -8.633   4.473  23.406  1.00 97.62           C  
ATOM   1704  CD1 LEU A 213      -8.938   3.178  24.156  1.00 97.62           C  
ATOM   1705  CD2 LEU A 213      -9.859   4.941  22.625  1.00 97.62           C  
ATOM   1706  N   GLN A 214      -6.422   8.070  25.359  1.00 96.69           N  
ATOM   1707  CA  GLN A 214      -6.102   8.984  26.453  1.00 96.69           C  
ATOM   1708  C   GLN A 214      -6.297  10.438  26.031  1.00 96.69           C  
ATOM   1709  CB  GLN A 214      -4.664   8.773  26.938  1.00 96.69           C  
ATOM   1710  O   GLN A 214      -6.617  11.297  26.859  1.00 96.69           O  
ATOM   1711  CG  GLN A 214      -4.441   7.426  27.609  1.00 96.69           C  
ATOM   1712  CD  GLN A 214      -2.982   7.172  27.938  1.00 96.69           C  
ATOM   1713  NE2 GLN A 214      -2.697   6.004  28.516  1.00 96.69           N  
ATOM   1714  OE1 GLN A 214      -2.117   8.016  27.688  1.00 96.69           O  
ATOM   1715  N   GLU A 215      -6.113  10.703  24.797  1.00 96.12           N  
ATOM   1716  CA  GLU A 215      -6.281  12.062  24.281  1.00 96.12           C  
ATOM   1717  C   GLU A 215      -7.758  12.430  24.172  1.00 96.12           C  
ATOM   1718  CB  GLU A 215      -5.586  12.219  22.938  1.00 96.12           C  
ATOM   1719  O   GLU A 215      -8.102  13.602  24.031  1.00 96.12           O  
ATOM   1720  CG  GLU A 215      -4.066  12.117  23.000  1.00 96.12           C  
ATOM   1721  CD  GLU A 215      -3.391  12.281  21.656  1.00 96.12           C  
ATOM   1722  OE1 GLU A 215      -2.143  12.211  21.594  1.00 96.12           O  
ATOM   1723  OE2 GLU A 215      -4.113  12.484  20.656  1.00 96.12           O  
ATOM   1724  N   ARG A 216      -8.648  11.414  24.266  1.00 97.75           N  
ATOM   1725  CA  ARG A 216     -10.078  11.633  24.109  1.00 97.75           C  
ATOM   1726  C   ARG A 216     -10.797  11.633  25.453  1.00 97.75           C  
ATOM   1727  CB  ARG A 216     -10.688  10.570  23.188  1.00 97.75           C  
ATOM   1728  O   ARG A 216     -11.945  11.219  25.547  1.00 97.75           O  
ATOM   1729  CG  ARG A 216     -10.117  10.570  21.781  1.00 97.75           C  
ATOM   1730  CD  ARG A 216     -10.750   9.484  20.922  1.00 97.75           C  
ATOM   1731  NE  ARG A 216     -12.148   9.789  20.625  1.00 97.75           N  
ATOM   1732  NH1 ARG A 216     -12.492   7.902  19.328  1.00 97.75           N  
ATOM   1733  NH2 ARG A 216     -14.195   9.398  19.656  1.00 97.75           N  
ATOM   1734  CZ  ARG A 216     -12.945   9.031  19.875  1.00 97.75           C  
ATOM   1735  N   ILE A 217     -10.156  11.977  26.484  1.00 97.50           N  
ATOM   1736  CA  ILE A 217     -10.766  12.156  27.797  1.00 97.50           C  
ATOM   1737  C   ILE A 217     -11.297  13.578  27.938  1.00 97.50           C  
ATOM   1738  CB  ILE A 217      -9.758  11.852  28.938  1.00 97.50           C  
ATOM   1739  O   ILE A 217     -10.586  14.547  27.641  1.00 97.50           O  
ATOM   1740  CG1 ILE A 217      -9.367  10.367  28.906  1.00 97.50           C  
ATOM   1741  CG2 ILE A 217     -10.344  12.242  30.297  1.00 97.50           C  
ATOM   1742  CD1 ILE A 217      -8.289  10.000  29.922  1.00 97.50           C  
ATOM   1743  N   PRO A 218     -12.492  13.773  28.344  1.00 98.06           N  
ATOM   1744  CA  PRO A 218     -13.469  12.797  28.812  1.00 98.06           C  
ATOM   1745  C   PRO A 218     -14.461  12.375  27.734  1.00 98.06           C  
ATOM   1746  CB  PRO A 218     -14.180  13.531  29.953  1.00 98.06           C  
ATOM   1747  O   PRO A 218     -15.656  12.211  28.016  1.00 98.06           O  
ATOM   1748  CG  PRO A 218     -14.234  14.961  29.516  1.00 98.06           C  
ATOM   1749  CD  PRO A 218     -12.977  15.273  28.750  1.00 98.06           C  
ATOM   1750  N   TRP A 219     -14.148  12.266  26.453  1.00 97.75           N  
ATOM   1751  CA  TRP A 219     -15.008  11.828  25.359  1.00 97.75           C  
ATOM   1752  C   TRP A 219     -15.156  10.312  25.359  1.00 97.75           C  
ATOM   1753  CB  TRP A 219     -14.453  12.305  24.016  1.00 97.75           C  
ATOM   1754  O   TRP A 219     -16.062   9.773  24.719  1.00 97.75           O  
ATOM   1755  CG  TRP A 219     -14.570  13.781  23.797  1.00 97.75           C  
ATOM   1756  CD1 TRP A 219     -15.641  14.461  23.281  1.00 97.75           C  
ATOM   1757  CD2 TRP A 219     -13.570  14.766  24.078  1.00 97.75           C  
ATOM   1758  CE2 TRP A 219     -14.102  16.016  23.703  1.00 97.75           C  
ATOM   1759  CE3 TRP A 219     -12.273  14.711  24.609  1.00 97.75           C  
ATOM   1760  NE1 TRP A 219     -15.367  15.805  23.219  1.00 97.75           N  
ATOM   1761  CH2 TRP A 219     -12.125  17.125  24.375  1.00 97.75           C  
ATOM   1762  CZ2 TRP A 219     -13.383  17.219  23.859  1.00 97.75           C  
ATOM   1763  CZ3 TRP A 219     -11.562  15.891  24.750  1.00 97.75           C  
ATOM   1764  N   VAL A 220     -14.266   9.625  26.016  1.00 98.19           N  
ATOM   1765  CA  VAL A 220     -14.305   8.180  26.188  1.00 98.19           C  
ATOM   1766  C   VAL A 220     -14.594   7.836  27.641  1.00 98.19           C  
ATOM   1767  CB  VAL A 220     -12.984   7.516  25.734  1.00 98.19           C  
ATOM   1768  O   VAL A 220     -13.938   8.359  28.547  1.00 98.19           O  
ATOM   1769  CG1 VAL A 220     -13.000   6.020  26.031  1.00 98.19           C  
ATOM   1770  CG2 VAL A 220     -12.758   7.754  24.234  1.00 98.19           C  
ATOM   1771  N   PRO A 221     -15.562   7.039  27.953  1.00 98.31           N  
ATOM   1772  CA  PRO A 221     -15.852   6.672  29.344  1.00 98.31           C  
ATOM   1773  C   PRO A 221     -14.734   5.840  29.969  1.00 98.31           C  
ATOM   1774  CB  PRO A 221     -17.141   5.859  29.234  1.00 98.31           C  
ATOM   1775  O   PRO A 221     -14.000   5.148  29.266  1.00 98.31           O  
ATOM   1776  CG  PRO A 221     -17.109   5.266  27.859  1.00 98.31           C  
ATOM   1777  CD  PRO A 221     -16.422   6.234  26.938  1.00 98.31           C  
ATOM   1778  N   PRO A 222     -14.617   5.902  31.281  1.00 97.75           N  
ATOM   1779  CA  PRO A 222     -13.531   5.215  31.984  1.00 97.75           C  
ATOM   1780  C   PRO A 222     -13.539   3.705  31.750  1.00 97.75           C  
ATOM   1781  CB  PRO A 222     -13.789   5.551  33.469  1.00 97.75           C  
ATOM   1782  O   PRO A 222     -12.477   3.084  31.672  1.00 97.75           O  
ATOM   1783  CG  PRO A 222     -14.633   6.781  33.406  1.00 97.75           C  
ATOM   1784  CD  PRO A 222     -15.453   6.770  32.156  1.00 97.75           C  
ATOM   1785  N   GLU A 223     -14.664   3.062  31.594  1.00 97.56           N  
ATOM   1786  CA  GLU A 223     -14.750   1.614  31.438  1.00 97.56           C  
ATOM   1787  C   GLU A 223     -14.141   1.160  30.109  1.00 97.56           C  
ATOM   1788  CB  GLU A 223     -16.203   1.150  31.531  1.00 97.56           C  
ATOM   1789  O   GLU A 223     -13.750  -0.002  29.969  1.00 97.56           O  
ATOM   1790  CG  GLU A 223     -17.141   1.831  30.531  1.00 97.56           C  
ATOM   1791  CD  GLU A 223     -17.828   3.061  31.094  1.00 97.56           C  
ATOM   1792  OE1 GLU A 223     -18.969   3.369  30.656  1.00 97.56           O  
ATOM   1793  OE2 GLU A 223     -17.234   3.723  31.969  1.00 97.56           O  
ATOM   1794  N   CYS A 224     -14.039   2.068  29.125  1.00 97.69           N  
ATOM   1795  CA  CYS A 224     -13.484   1.723  27.812  1.00 97.69           C  
ATOM   1796  C   CYS A 224     -11.992   2.012  27.766  1.00 97.69           C  
ATOM   1797  CB  CYS A 224     -14.203   2.494  26.703  1.00 97.69           C  
ATOM   1798  O   CYS A 224     -11.297   1.548  26.859  1.00 97.69           O  
ATOM   1799  SG  CYS A 224     -15.930   2.010  26.484  1.00 97.69           S  
ATOM   1800  N   ILE A 225     -11.469   2.785  28.688  1.00 96.69           N  
ATOM   1801  CA  ILE A 225     -10.039   3.064  28.750  1.00 96.69           C  
ATOM   1802  C   ILE A 225      -9.297   1.828  29.266  1.00 96.69           C  
ATOM   1803  CB  ILE A 225      -9.742   4.273  29.672  1.00 96.69           C  
ATOM   1804  O   ILE A 225      -8.273   1.437  28.688  1.00 96.69           O  
ATOM   1805  CG1 ILE A 225     -10.367   5.551  29.078  1.00 96.69           C  
ATOM   1806  CG2 ILE A 225      -8.234   4.445  29.875  1.00 96.69           C  
ATOM   1807  CD1 ILE A 225      -9.719   6.008  27.781  1.00 96.69           C  
ATOM   1808  N   GLU A 226      -9.875   1.181  30.203  1.00 94.12           N  
ATOM   1809  CA  GLU A 226      -9.273  -0.015  30.781  1.00 94.12           C  
ATOM   1810  C   GLU A 226      -9.406  -1.211  29.844  1.00 94.12           C  
ATOM   1811  CB  GLU A 226      -9.906  -0.337  32.156  1.00 94.12           C  
ATOM   1812  O   GLU A 226      -8.461  -1.981  29.672  1.00 94.12           O  
ATOM   1813  CG  GLU A 226      -9.625   0.707  33.219  1.00 94.12           C  
ATOM   1814  CD  GLU A 226     -10.328   0.416  34.531  1.00 94.12           C  
ATOM   1815  OE1 GLU A 226     -10.203   1.229  35.469  1.00 94.12           O  
ATOM   1816  OE2 GLU A 226     -11.000  -0.635  34.625  1.00 94.12           O  
ATOM   1817  N   ASN A 227     -10.539  -1.297  29.312  1.00 95.44           N  
ATOM   1818  CA  ASN A 227     -10.820  -2.375  28.375  1.00 95.44           C  
ATOM   1819  C   ASN A 227     -11.711  -1.903  27.234  1.00 95.44           C  
ATOM   1820  CB  ASN A 227     -11.453  -3.566  29.094  1.00 95.44           C  
ATOM   1821  O   ASN A 227     -12.922  -1.745  27.406  1.00 95.44           O  
ATOM   1822  CG  ASN A 227     -11.562  -4.793  28.203  1.00 95.44           C  
ATOM   1823  ND2 ASN A 227     -11.945  -5.918  28.797  1.00 95.44           N  
ATOM   1824  OD1 ASN A 227     -11.297  -4.730  27.000  1.00 95.44           O  
ATOM   1825  N   PRO A 228     -11.195  -1.742  26.031  1.00 95.69           N  
ATOM   1826  CA  PRO A 228     -11.977  -1.243  24.906  1.00 95.69           C  
ATOM   1827  C   PRO A 228     -13.102  -2.191  24.500  1.00 95.69           C  
ATOM   1828  CB  PRO A 228     -10.938  -1.122  23.781  1.00 95.69           C  
ATOM   1829  O   PRO A 228     -14.031  -1.786  23.797  1.00 95.69           O  
ATOM   1830  CG  PRO A 228      -9.633  -0.982  24.484  1.00 95.69           C  
ATOM   1831  CD  PRO A 228      -9.688  -1.775  25.766  1.00 95.69           C  
ATOM   1832  N   LYS A 229     -13.133  -3.383  24.906  1.00 95.25           N  
ATOM   1833  CA  LYS A 229     -14.164  -4.363  24.562  1.00 95.25           C  
ATOM   1834  C   LYS A 229     -15.453  -4.094  25.344  1.00 95.25           C  
ATOM   1835  CB  LYS A 229     -13.672  -5.781  24.844  1.00 95.25           C  
ATOM   1836  O   LYS A 229     -16.516  -4.621  24.984  1.00 95.25           O  
ATOM   1837  CG  LYS A 229     -12.523  -6.227  23.953  1.00 95.25           C  
ATOM   1838  CD  LYS A 229     -12.109  -7.664  24.250  1.00 95.25           C  
ATOM   1839  CE  LYS A 229     -10.961  -8.109  23.359  1.00 95.25           C  
ATOM   1840  NZ  LYS A 229     -10.555  -9.516  23.641  1.00 95.25           N  
ATOM   1841  N   ASN A 230     -15.344  -3.285  26.375  1.00 95.38           N  
ATOM   1842  CA  ASN A 230     -16.516  -2.936  27.156  1.00 95.38           C  
ATOM   1843  C   ASN A 230     -17.328  -1.833  26.500  1.00 95.38           C  
ATOM   1844  CB  ASN A 230     -16.109  -2.516  28.578  1.00 95.38           C  
ATOM   1845  O   ASN A 230     -17.656  -0.829  27.125  1.00 95.38           O  
ATOM   1846  CG  ASN A 230     -15.516  -3.658  29.375  1.00 95.38           C  
ATOM   1847  ND2 ASN A 230     -14.773  -3.324  30.422  1.00 95.38           N  
ATOM   1848  OD1 ASN A 230     -15.727  -4.832  29.047  1.00 95.38           O  
ATOM   1849  N   LEU A 231     -17.625  -2.057  25.312  1.00 95.06           N  
ATOM   1850  CA  LEU A 231     -18.469  -1.132  24.562  1.00 95.06           C  
ATOM   1851  C   LEU A 231     -19.953  -1.488  24.734  1.00 95.06           C  
ATOM   1852  CB  LEU A 231     -18.094  -1.140  23.094  1.00 95.06           C  
ATOM   1853  O   LEU A 231     -20.391  -2.537  24.250  1.00 95.06           O  
ATOM   1854  CG  LEU A 231     -18.766  -0.080  22.203  1.00 95.06           C  
ATOM   1855  CD1 LEU A 231     -18.234   1.308  22.562  1.00 95.06           C  
ATOM   1856  CD2 LEU A 231     -18.531  -0.387  20.734  1.00 95.06           C  
ATOM   1857  N   ASN A 232     -20.672  -0.687  25.422  1.00 94.38           N  
ATOM   1858  CA  ASN A 232     -22.094  -0.901  25.656  1.00 94.38           C  
ATOM   1859  C   ASN A 232     -22.875   0.394  25.500  1.00 94.38           C  
ATOM   1860  CB  ASN A 232     -22.312  -1.507  27.031  1.00 94.38           C  
ATOM   1861  O   ASN A 232     -22.344   1.416  25.078  1.00 94.38           O  
ATOM   1862  CG  ASN A 232     -21.719  -0.663  28.141  1.00 94.38           C  
ATOM   1863  ND2 ASN A 232     -21.312  -1.312  29.234  1.00 94.38           N  
ATOM   1864  OD1 ASN A 232     -21.625   0.562  28.031  1.00 94.38           O  
ATOM   1865  N   LEU A 233     -24.156   0.391  25.859  1.00 92.81           N  
ATOM   1866  CA  LEU A 233     -25.062   1.508  25.625  1.00 92.81           C  
ATOM   1867  C   LEU A 233     -24.688   2.707  26.484  1.00 92.81           C  
ATOM   1868  CB  LEU A 233     -26.500   1.092  25.922  1.00 92.81           C  
ATOM   1869  O   LEU A 233     -25.047   3.842  26.172  1.00 92.81           O  
ATOM   1870  CG  LEU A 233     -27.125   0.057  24.984  1.00 92.81           C  
ATOM   1871  CD1 LEU A 233     -28.500  -0.350  25.469  1.00 92.81           C  
ATOM   1872  CD2 LEU A 233     -27.188   0.604  23.562  1.00 92.81           C  
ATOM   1873  N   ALA A 234     -23.953   2.473  27.562  1.00 96.69           N  
ATOM   1874  CA  ALA A 234     -23.547   3.545  28.469  1.00 96.69           C  
ATOM   1875  C   ALA A 234     -22.500   4.449  27.812  1.00 96.69           C  
ATOM   1876  CB  ALA A 234     -23.000   2.965  29.781  1.00 96.69           C  
ATOM   1877  O   ALA A 234     -22.328   5.598  28.234  1.00 96.69           O  
ATOM   1878  N   THR A 235     -21.797   4.004  26.844  1.00 98.00           N  
ATOM   1879  CA  THR A 235     -20.719   4.742  26.172  1.00 98.00           C  
ATOM   1880  C   THR A 235     -21.234   6.059  25.609  1.00 98.00           C  
ATOM   1881  CB  THR A 235     -20.078   3.910  25.047  1.00 98.00           C  
ATOM   1882  O   THR A 235     -20.641   7.113  25.828  1.00 98.00           O  
ATOM   1883  CG2 THR A 235     -18.938   4.672  24.375  1.00 98.00           C  
ATOM   1884  OG1 THR A 235     -19.578   2.688  25.594  1.00 98.00           O  
ATOM   1885  N   ASP A 236     -22.359   6.008  24.984  1.00 98.31           N  
ATOM   1886  CA  ASP A 236     -22.922   7.188  24.328  1.00 98.31           C  
ATOM   1887  C   ASP A 236     -23.422   8.203  25.359  1.00 98.31           C  
ATOM   1888  CB  ASP A 236     -24.062   6.793  23.391  1.00 98.31           C  
ATOM   1889  O   ASP A 236     -23.391   9.406  25.109  1.00 98.31           O  
ATOM   1890  CG  ASP A 236     -23.578   6.023  22.172  1.00 98.31           C  
ATOM   1891  OD1 ASP A 236     -22.406   6.164  21.781  1.00 98.31           O  
ATOM   1892  OD2 ASP A 236     -24.391   5.277  21.578  1.00 98.31           O  
ATOM   1893  N   LYS A 237     -23.828   7.750  26.500  1.00 97.81           N  
ATOM   1894  CA  LYS A 237     -24.328   8.617  27.562  1.00 97.81           C  
ATOM   1895  C   LYS A 237     -23.219   9.508  28.109  1.00 97.81           C  
ATOM   1896  CB  LYS A 237     -24.953   7.793  28.688  1.00 97.81           C  
ATOM   1897  O   LYS A 237     -23.406  10.711  28.312  1.00 97.81           O  
ATOM   1898  CG  LYS A 237     -26.094   6.895  28.234  1.00 97.81           C  
ATOM   1899  CD  LYS A 237     -26.578   6.000  29.375  1.00 97.81           C  
ATOM   1900  CE  LYS A 237     -27.609   4.992  28.875  1.00 97.81           C  
ATOM   1901  NZ  LYS A 237     -27.984   4.012  29.953  1.00 97.81           N  
ATOM   1902  N   TRP A 238     -22.078   8.914  28.328  1.00 98.50           N  
ATOM   1903  CA  TRP A 238     -20.922   9.648  28.812  1.00 98.50           C  
ATOM   1904  C   TRP A 238     -20.516  10.758  27.844  1.00 98.50           C  
ATOM   1905  CB  TRP A 238     -19.734   8.695  29.031  1.00 98.50           C  
ATOM   1906  O   TRP A 238     -20.375  11.914  28.250  1.00 98.50           O  
ATOM   1907  CG  TRP A 238     -18.484   9.375  29.516  1.00 98.50           C  
ATOM   1908  CD1 TRP A 238     -17.516   9.961  28.734  1.00 98.50           C  
ATOM   1909  CD2 TRP A 238     -18.062   9.531  30.875  1.00 98.50           C  
ATOM   1910  CE2 TRP A 238     -16.828  10.227  30.844  1.00 98.50           C  
ATOM   1911  CE3 TRP A 238     -18.609   9.148  32.094  1.00 98.50           C  
ATOM   1912  NE1 TRP A 238     -16.531  10.477  29.547  1.00 98.50           N  
ATOM   1913  CH2 TRP A 238     -16.688  10.164  33.219  1.00 98.50           C  
ATOM   1914  CZ2 TRP A 238     -16.141  10.547  32.031  1.00 98.50           C  
ATOM   1915  CZ3 TRP A 238     -17.922   9.469  33.250  1.00 98.50           C  
ATOM   1916  N   SER A 239     -20.406  10.477  26.578  1.00 98.69           N  
ATOM   1917  CA  SER A 239     -19.984  11.445  25.578  1.00 98.69           C  
ATOM   1918  C   SER A 239     -21.031  12.547  25.406  1.00 98.69           C  
ATOM   1919  CB  SER A 239     -19.750  10.758  24.234  1.00 98.69           C  
ATOM   1920  O   SER A 239     -20.688  13.695  25.109  1.00 98.69           O  
ATOM   1921  OG  SER A 239     -18.734   9.766  24.359  1.00 98.69           O  
ATOM   1922  N   PHE A 240     -22.312  12.188  25.609  1.00 98.56           N  
ATOM   1923  CA  PHE A 240     -23.375  13.172  25.516  1.00 98.56           C  
ATOM   1924  C   PHE A 240     -23.188  14.289  26.531  1.00 98.56           C  
ATOM   1925  CB  PHE A 240     -24.750  12.508  25.719  1.00 98.56           C  
ATOM   1926  O   PHE A 240     -23.297  15.469  26.203  1.00 98.56           O  
ATOM   1927  CG  PHE A 240     -25.906  13.453  25.578  1.00 98.56           C  
ATOM   1928  CD1 PHE A 240     -26.422  14.125  26.688  1.00 98.56           C  
ATOM   1929  CD2 PHE A 240     -26.500  13.672  24.344  1.00 98.56           C  
ATOM   1930  CE1 PHE A 240     -27.500  15.000  26.562  1.00 98.56           C  
ATOM   1931  CE2 PHE A 240     -27.562  14.539  24.203  1.00 98.56           C  
ATOM   1932  CZ  PHE A 240     -28.062  15.203  25.312  1.00 98.56           C  
ATOM   1933  N   GLY A 241     -22.859  13.906  27.734  1.00 98.56           N  
ATOM   1934  CA  GLY A 241     -22.594  14.898  28.781  1.00 98.56           C  
ATOM   1935  C   GLY A 241     -21.453  15.828  28.438  1.00 98.56           C  
ATOM   1936  O   GLY A 241     -21.547  17.047  28.625  1.00 98.56           O  
ATOM   1937  N   THR A 242     -20.359  15.281  27.938  1.00 98.31           N  
ATOM   1938  CA  THR A 242     -19.203  16.078  27.531  1.00 98.31           C  
ATOM   1939  C   THR A 242     -19.578  17.062  26.422  1.00 98.31           C  
ATOM   1940  CB  THR A 242     -18.047  15.180  27.031  1.00 98.31           C  
ATOM   1941  O   THR A 242     -19.188  18.234  26.484  1.00 98.31           O  
ATOM   1942  CG2 THR A 242     -16.797  16.000  26.734  1.00 98.31           C  
ATOM   1943  OG1 THR A 242     -17.750  14.211  28.047  1.00 98.31           O  
ATOM   1944  N   THR A 243     -20.359  16.609  25.469  1.00 98.69           N  
ATOM   1945  CA  THR A 243     -20.781  17.438  24.344  1.00 98.69           C  
ATOM   1946  C   THR A 243     -21.688  18.578  24.812  1.00 98.69           C  
ATOM   1947  CB  THR A 243     -21.500  16.609  23.281  1.00 98.69           C  
ATOM   1948  O   THR A 243     -21.578  19.703  24.344  1.00 98.69           O  
ATOM   1949  CG2 THR A 243     -21.812  17.438  22.031  1.00 98.69           C  
ATOM   1950  OG1 THR A 243     -20.672  15.500  22.906  1.00 98.69           O  
ATOM   1951  N   LEU A 244     -22.578  18.281  25.719  1.00 97.00           N  
ATOM   1952  CA  LEU A 244     -23.453  19.297  26.297  1.00 97.00           C  
ATOM   1953  C   LEU A 244     -22.641  20.406  26.953  1.00 97.00           C  
ATOM   1954  CB  LEU A 244     -24.422  18.672  27.297  1.00 97.00           C  
ATOM   1955  O   LEU A 244     -22.922  21.594  26.750  1.00 97.00           O  
ATOM   1956  CG  LEU A 244     -25.391  19.641  27.984  1.00 97.00           C  
ATOM   1957  CD1 LEU A 244     -26.234  20.375  26.953  1.00 97.00           C  
ATOM   1958  CD2 LEU A 244     -26.297  18.875  28.969  1.00 97.00           C  
ATOM   1959  N   TRP A 245     -21.656  20.047  27.719  1.00 95.44           N  
ATOM   1960  CA  TRP A 245     -20.781  21.000  28.375  1.00 95.44           C  
ATOM   1961  C   TRP A 245     -20.062  21.875  27.344  1.00 95.44           C  
ATOM   1962  CB  TRP A 245     -19.750  20.281  29.250  1.00 95.44           C  
ATOM   1963  O   TRP A 245     -19.984  23.094  27.516  1.00 95.44           O  
ATOM   1964  CG  TRP A 245     -18.891  21.203  30.062  1.00 95.44           C  
ATOM   1965  CD1 TRP A 245     -19.109  21.578  31.359  1.00 95.44           C  
ATOM   1966  CD2 TRP A 245     -17.688  21.844  29.656  1.00 95.44           C  
ATOM   1967  CE2 TRP A 245     -17.219  22.609  30.750  1.00 95.44           C  
ATOM   1968  CE3 TRP A 245     -16.953  21.844  28.453  1.00 95.44           C  
ATOM   1969  NE1 TRP A 245     -18.109  22.438  31.766  1.00 95.44           N  
ATOM   1970  CH2 TRP A 245     -15.352  23.359  29.500  1.00 95.44           C  
ATOM   1971  CZ2 TRP A 245     -16.062  23.375  30.672  1.00 95.44           C  
ATOM   1972  CZ3 TRP A 245     -15.789  22.609  28.391  1.00 95.44           C  
ATOM   1973  N   GLU A 246     -19.578  21.312  26.312  1.00 96.06           N  
ATOM   1974  CA  GLU A 246     -18.891  22.031  25.250  1.00 96.06           C  
ATOM   1975  C   GLU A 246     -19.797  23.062  24.578  1.00 96.06           C  
ATOM   1976  CB  GLU A 246     -18.344  21.047  24.203  1.00 96.06           C  
ATOM   1977  O   GLU A 246     -19.375  24.203  24.328  1.00 96.06           O  
ATOM   1978  CG  GLU A 246     -17.172  20.219  24.688  1.00 96.06           C  
ATOM   1979  CD  GLU A 246     -16.625  19.281  23.625  1.00 96.06           C  
ATOM   1980  OE1 GLU A 246     -15.680  18.516  23.922  1.00 96.06           O  
ATOM   1981  OE2 GLU A 246     -17.141  19.312  22.484  1.00 96.06           O  
ATOM   1982  N   ILE A 247     -21.000  22.625  24.281  1.00 95.88           N  
ATOM   1983  CA  ILE A 247     -21.969  23.516  23.641  1.00 95.88           C  
ATOM   1984  C   ILE A 247     -22.234  24.719  24.531  1.00 95.88           C  
ATOM   1985  CB  ILE A 247     -23.297  22.797  23.312  1.00 95.88           C  
ATOM   1986  O   ILE A 247     -22.172  25.875  24.078  1.00 95.88           O  
ATOM   1987  CG1 ILE A 247     -23.062  21.688  22.281  1.00 95.88           C  
ATOM   1988  CG2 ILE A 247     -24.344  23.781  22.828  1.00 95.88           C  
ATOM   1989  CD1 ILE A 247     -24.250  20.766  22.062  1.00 95.88           C  
ATOM   1990  N   CYS A 248     -22.391  24.547  25.766  1.00 93.38           N  
ATOM   1991  CA  CYS A 248     -22.734  25.594  26.703  1.00 93.38           C  
ATOM   1992  C   CYS A 248     -21.531  26.484  27.000  1.00 93.38           C  
ATOM   1993  CB  CYS A 248     -23.281  25.016  28.000  1.00 93.38           C  
ATOM   1994  O   CYS A 248     -21.688  27.641  27.406  1.00 93.38           O  
ATOM   1995  SG  CYS A 248     -24.875  24.156  27.812  1.00 93.38           S  
ATOM   1996  N   SER A 249     -20.328  25.984  26.750  1.00 92.50           N  
ATOM   1997  CA  SER A 249     -19.094  26.719  27.016  1.00 92.50           C  
ATOM   1998  C   SER A 249     -18.594  27.422  25.750  1.00 92.50           C  
ATOM   1999  CB  SER A 249     -18.016  25.797  27.562  1.00 92.50           C  
ATOM   2000  O   SER A 249     -17.500  27.984  25.734  1.00 92.50           O  
ATOM   2001  OG  SER A 249     -18.406  25.234  28.797  1.00 92.50           O  
ATOM   2002  N   GLY A 250     -19.281  27.344  24.688  1.00 93.25           N  
ATOM   2003  CA  GLY A 250     -18.922  28.047  23.469  1.00 93.25           C  
ATOM   2004  C   GLY A 250     -17.969  27.266  22.594  1.00 93.25           C  
ATOM   2005  O   GLY A 250     -17.188  27.844  21.828  1.00 93.25           O  
ATOM   2006  N   GLY A 251     -17.922  25.938  22.750  1.00 95.56           N  
ATOM   2007  CA  GLY A 251     -17.094  25.109  21.875  1.00 95.56           C  
ATOM   2008  C   GLY A 251     -15.742  24.766  22.484  1.00 95.56           C  
ATOM   2009  O   GLY A 251     -14.914  24.125  21.844  1.00 95.56           O  
ATOM   2010  N   ASP A 252     -15.508  25.203  23.703  1.00 94.06           N  
ATOM   2011  CA  ASP A 252     -14.242  24.922  24.375  1.00 94.06           C  
ATOM   2012  C   ASP A 252     -14.156  23.453  24.781  1.00 94.06           C  
ATOM   2013  CB  ASP A 252     -14.070  25.828  25.594  1.00 94.06           C  
ATOM   2014  O   ASP A 252     -15.086  22.922  25.406  1.00 94.06           O  
ATOM   2015  CG  ASP A 252     -13.961  27.297  25.234  1.00 94.06           C  
ATOM   2016  OD1 ASP A 252     -13.508  27.625  24.109  1.00 94.06           O  
ATOM   2017  OD2 ASP A 252     -14.336  28.141  26.078  1.00 94.06           O  
ATOM   2018  N   LYS A 253     -13.070  22.797  24.438  1.00 95.75           N  
ATOM   2019  CA  LYS A 253     -12.867  21.406  24.844  1.00 95.75           C  
ATOM   2020  C   LYS A 253     -12.438  21.328  26.312  1.00 95.75           C  
ATOM   2021  CB  LYS A 253     -11.820  20.734  23.953  1.00 95.75           C  
ATOM   2022  O   LYS A 253     -11.531  22.047  26.734  1.00 95.75           O  
ATOM   2023  CG  LYS A 253     -12.234  20.641  22.500  1.00 95.75           C  
ATOM   2024  CD  LYS A 253     -11.164  19.938  21.656  1.00 95.75           C  
ATOM   2025  CE  LYS A 253     -11.539  19.906  20.188  1.00 95.75           C  
ATOM   2026  NZ  LYS A 253     -10.492  19.219  19.359  1.00 95.75           N  
ATOM   2027  N   PRO A 254     -13.078  20.547  27.062  1.00 95.31           N  
ATOM   2028  CA  PRO A 254     -12.656  20.375  28.453  1.00 95.31           C  
ATOM   2029  C   PRO A 254     -11.281  19.719  28.562  1.00 95.31           C  
ATOM   2030  CB  PRO A 254     -13.742  19.469  29.031  1.00 95.31           C  
ATOM   2031  O   PRO A 254     -10.898  18.906  27.719  1.00 95.31           O  
ATOM   2032  CG  PRO A 254     -14.250  18.688  27.875  1.00 95.31           C  
ATOM   2033  CD  PRO A 254     -14.180  19.547  26.641  1.00 95.31           C  
ATOM   2034  N   LEU A 255     -10.469  20.188  29.547  1.00 94.56           N  
ATOM   2035  CA  LEU A 255      -9.164  19.641  29.906  1.00 94.56           C  
ATOM   2036  C   LEU A 255      -8.180  19.766  28.750  1.00 94.56           C  
ATOM   2037  CB  LEU A 255      -9.305  18.156  30.297  1.00 94.56           C  
ATOM   2038  O   LEU A 255      -7.262  18.969  28.609  1.00 94.56           O  
ATOM   2039  CG  LEU A 255     -10.273  17.844  31.438  1.00 94.56           C  
ATOM   2040  CD1 LEU A 255     -10.328  16.344  31.688  1.00 94.56           C  
ATOM   2041  CD2 LEU A 255      -9.859  18.594  32.719  1.00 94.56           C  
ATOM   2042  N   SER A 256      -8.352  20.688  27.859  1.00 94.25           N  
ATOM   2043  CA  SER A 256      -7.562  20.859  26.641  1.00 94.25           C  
ATOM   2044  C   SER A 256      -6.141  21.297  26.969  1.00 94.25           C  
ATOM   2045  CB  SER A 256      -8.219  21.875  25.703  1.00 94.25           C  
ATOM   2046  O   SER A 256      -5.223  21.078  26.172  1.00 94.25           O  
ATOM   2047  OG  SER A 256      -8.328  23.141  26.328  1.00 94.25           O  
ATOM   2048  N   ALA A 257      -5.887  21.859  28.172  1.00 93.00           N  
ATOM   2049  CA  ALA A 257      -4.578  22.391  28.547  1.00 93.00           C  
ATOM   2050  C   ALA A 257      -3.699  21.312  29.156  1.00 93.00           C  
ATOM   2051  CB  ALA A 257      -4.738  23.562  29.516  1.00 93.00           C  
ATOM   2052  O   ALA A 257      -2.521  21.547  29.438  1.00 93.00           O  
ATOM   2053  N   LEU A 258      -4.266  20.094  29.344  1.00 92.69           N  
ATOM   2054  CA  LEU A 258      -3.543  19.000  30.000  1.00 92.69           C  
ATOM   2055  C   LEU A 258      -2.939  18.062  28.953  1.00 92.69           C  
ATOM   2056  CB  LEU A 258      -4.469  18.219  30.938  1.00 92.69           C  
ATOM   2057  O   LEU A 258      -3.455  17.938  27.844  1.00 92.69           O  
ATOM   2058  CG  LEU A 258      -5.133  19.031  32.062  1.00 92.69           C  
ATOM   2059  CD1 LEU A 258      -6.008  18.125  32.906  1.00 92.69           C  
ATOM   2060  CD2 LEU A 258      -4.078  19.734  32.906  1.00 92.69           C  
ATOM   2061  N   ASP A 259      -1.827  17.375  29.359  1.00 92.12           N  
ATOM   2062  CA  ASP A 259      -1.251  16.328  28.531  1.00 92.12           C  
ATOM   2063  C   ASP A 259      -1.899  14.977  28.828  1.00 92.12           C  
ATOM   2064  CB  ASP A 259       0.262  16.250  28.750  1.00 92.12           C  
ATOM   2065  O   ASP A 259      -2.793  14.891  29.672  1.00 92.12           O  
ATOM   2066  CG  ASP A 259       0.643  16.000  30.188  1.00 92.12           C  
ATOM   2067  OD1 ASP A 259      -0.260  15.891  31.047  1.00 92.12           O  
ATOM   2068  OD2 ASP A 259       1.856  15.930  30.484  1.00 92.12           O  
ATOM   2069  N   SER A 260      -1.546  13.930  28.141  1.00 90.94           N  
ATOM   2070  CA  SER A 260      -2.156  12.602  28.219  1.00 90.94           C  
ATOM   2071  C   SER A 260      -2.008  12.008  29.609  1.00 90.94           C  
ATOM   2072  CB  SER A 260      -1.532  11.664  27.188  1.00 90.94           C  
ATOM   2073  O   SER A 260      -2.932  11.375  30.125  1.00 90.94           O  
ATOM   2074  OG  SER A 260      -1.797  12.117  25.875  1.00 90.94           O  
ATOM   2075  N   GLN A 261      -0.959  12.273  30.312  1.00 92.50           N  
ATOM   2076  CA  GLN A 261      -0.698  11.711  31.625  1.00 92.50           C  
ATOM   2077  C   GLN A 261      -1.647  12.289  32.688  1.00 92.50           C  
ATOM   2078  CB  GLN A 261       0.753  11.961  32.031  1.00 92.50           C  
ATOM   2079  O   GLN A 261      -2.236  11.547  33.469  1.00 92.50           O  
ATOM   2080  CG  GLN A 261       1.139  11.297  33.375  1.00 92.50           C  
ATOM   2081  CD  GLN A 261       2.590  11.539  33.750  1.00 92.50           C  
ATOM   2082  NE2 GLN A 261       2.992  11.047  34.906  1.00 92.50           N  
ATOM   2083  OE1 GLN A 261       3.346  12.156  32.969  1.00 92.50           O  
ATOM   2084  N   ARG A 262      -1.844  13.562  32.719  1.00 94.19           N  
ATOM   2085  CA  ARG A 262      -2.688  14.234  33.688  1.00 94.19           C  
ATOM   2086  C   ARG A 262      -4.160  13.906  33.469  1.00 94.19           C  
ATOM   2087  CB  ARG A 262      -2.471  15.750  33.625  1.00 94.19           C  
ATOM   2088  O   ARG A 262      -4.945  13.859  34.406  1.00 94.19           O  
ATOM   2089  CG  ARG A 262      -1.116  16.203  34.156  1.00 94.19           C  
ATOM   2090  CD  ARG A 262      -0.935  17.703  34.031  1.00 94.19           C  
ATOM   2091  NE  ARG A 262       0.410  18.125  34.406  1.00 94.19           N  
ATOM   2092  NH1 ARG A 262       0.100  20.344  33.906  1.00 94.19           N  
ATOM   2093  NH2 ARG A 262       2.111  19.625  34.719  1.00 94.19           N  
ATOM   2094  CZ  ARG A 262       0.871  19.359  34.344  1.00 94.19           C  
ATOM   2095  N   LYS A 263      -4.570  13.594  32.344  1.00 96.12           N  
ATOM   2096  CA  LYS A 263      -5.957  13.258  32.031  1.00 96.12           C  
ATOM   2097  C   LYS A 263      -6.363  11.938  32.688  1.00 96.12           C  
ATOM   2098  CB  LYS A 263      -6.168  13.172  30.516  1.00 96.12           C  
ATOM   2099  O   LYS A 263      -7.504  11.781  33.125  1.00 96.12           O  
ATOM   2100  CG  LYS A 263      -6.199  14.523  29.828  1.00 96.12           C  
ATOM   2101  CD  LYS A 263      -6.461  14.383  28.328  1.00 96.12           C  
ATOM   2102  CE  LYS A 263      -6.512  15.734  27.641  1.00 96.12           C  
ATOM   2103  NZ  LYS A 263      -6.727  15.594  26.172  1.00 96.12           N  
ATOM   2104  N   LEU A 264      -5.445  11.094  32.750  1.00 96.00           N  
ATOM   2105  CA  LEU A 264      -5.727   9.812  33.406  1.00 96.00           C  
ATOM   2106  C   LEU A 264      -6.074  10.008  34.875  1.00 96.00           C  
ATOM   2107  CB  LEU A 264      -4.523   8.875  33.250  1.00 96.00           C  
ATOM   2108  O   LEU A 264      -6.910   9.281  35.406  1.00 96.00           O  
ATOM   2109  CG  LEU A 264      -4.258   8.312  31.859  1.00 96.00           C  
ATOM   2110  CD1 LEU A 264      -2.973   7.488  31.859  1.00 96.00           C  
ATOM   2111  CD2 LEU A 264      -5.438   7.473  31.391  1.00 96.00           C  
ATOM   2112  N   GLN A 265      -5.430  10.961  35.500  1.00 96.31           N  
ATOM   2113  CA  GLN A 265      -5.668  11.234  36.938  1.00 96.31           C  
ATOM   2114  C   GLN A 265      -7.105  11.703  37.156  1.00 96.31           C  
ATOM   2115  CB  GLN A 265      -4.688  12.289  37.438  1.00 96.31           C  
ATOM   2116  O   GLN A 265      -7.676  11.461  38.219  1.00 96.31           O  
ATOM   2117  CG  GLN A 265      -4.695  12.453  38.938  1.00 96.31           C  
ATOM   2118  CD  GLN A 265      -3.424  13.094  39.469  1.00 96.31           C  
ATOM   2119  NE2 GLN A 265      -3.193  12.969  40.781  1.00 96.31           N  
ATOM   2120  OE1 GLN A 265      -2.654  13.695  38.719  1.00 96.31           O  
ATOM   2121  N   PHE A 266      -7.695  12.336  36.219  1.00 96.44           N  
ATOM   2122  CA  PHE A 266      -9.086  12.781  36.281  1.00 96.44           C  
ATOM   2123  C   PHE A 266     -10.008  11.617  36.625  1.00 96.44           C  
ATOM   2124  CB  PHE A 266      -9.516  13.430  34.969  1.00 96.44           C  
ATOM   2125  O   PHE A 266     -10.891  11.742  37.469  1.00 96.44           O  
ATOM   2126  CG  PHE A 266     -10.922  13.945  34.969  1.00 96.44           C  
ATOM   2127  CD1 PHE A 266     -11.961  13.195  34.438  1.00 96.44           C  
ATOM   2128  CD2 PHE A 266     -11.219  15.188  35.531  1.00 96.44           C  
ATOM   2129  CE1 PHE A 266     -13.273  13.672  34.438  1.00 96.44           C  
ATOM   2130  CE2 PHE A 266     -12.523  15.672  35.531  1.00 96.44           C  
ATOM   2131  CZ  PHE A 266     -13.547  14.914  35.000  1.00 96.44           C  
ATOM   2132  N   TYR A 267      -9.836  10.430  36.062  1.00 96.56           N  
ATOM   2133  CA  TYR A 267     -10.641   9.242  36.281  1.00 96.56           C  
ATOM   2134  C   TYR A 267     -10.258   8.562  37.594  1.00 96.56           C  
ATOM   2135  CB  TYR A 267     -10.500   8.258  35.125  1.00 96.56           C  
ATOM   2136  O   TYR A 267     -11.125   8.102  38.344  1.00 96.56           O  
ATOM   2137  CG  TYR A 267     -11.180   8.711  33.844  1.00 96.56           C  
ATOM   2138  CD1 TYR A 267     -12.164   9.703  33.875  1.00 96.56           C  
ATOM   2139  CD2 TYR A 267     -10.852   8.148  32.625  1.00 96.56           C  
ATOM   2140  CE1 TYR A 267     -12.797  10.117  32.719  1.00 96.56           C  
ATOM   2141  CE2 TYR A 267     -11.477   8.562  31.453  1.00 96.56           C  
ATOM   2142  OH  TYR A 267     -13.070   9.961  30.359  1.00 96.56           O  
ATOM   2143  CZ  TYR A 267     -12.445   9.547  31.516  1.00 96.56           C  
ATOM   2144  N   GLU A 268      -8.945   8.547  37.875  1.00 96.44           N  
ATOM   2145  CA  GLU A 268      -8.469   7.898  39.094  1.00 96.44           C  
ATOM   2146  C   GLU A 268      -9.031   8.578  40.344  1.00 96.44           C  
ATOM   2147  CB  GLU A 268      -6.938   7.906  39.156  1.00 96.44           C  
ATOM   2148  O   GLU A 268      -9.461   7.902  41.281  1.00 96.44           O  
ATOM   2149  CG  GLU A 268      -6.289   7.000  38.094  1.00 96.44           C  
ATOM   2150  CD  GLU A 268      -4.773   7.137  38.062  1.00 96.44           C  
ATOM   2151  OE1 GLU A 268      -4.137   6.504  37.188  1.00 96.44           O  
ATOM   2152  OE2 GLU A 268      -4.223   7.879  38.906  1.00 96.44           O  
ATOM   2153  N   ASP A 269      -9.109   9.930  40.312  1.00 95.88           N  
ATOM   2154  CA  ASP A 269      -9.586  10.695  41.438  1.00 95.88           C  
ATOM   2155  C   ASP A 269     -11.094  10.891  41.406  1.00 95.88           C  
ATOM   2156  CB  ASP A 269      -8.875  12.047  41.531  1.00 95.88           C  
ATOM   2157  O   ASP A 269     -11.680  11.508  42.281  1.00 95.88           O  
ATOM   2158  CG  ASP A 269      -7.395  11.930  41.812  1.00 95.88           C  
ATOM   2159  OD1 ASP A 269      -6.969  10.898  42.375  1.00 95.88           O  
ATOM   2160  OD2 ASP A 269      -6.648  12.883  41.500  1.00 95.88           O  
ATOM   2161  N   ARG A 270     -11.758  10.414  40.344  1.00 97.00           N  
ATOM   2162  CA  ARG A 270     -13.203  10.469  40.125  1.00 97.00           C  
ATOM   2163  C   ARG A 270     -13.719  11.898  40.219  1.00 97.00           C  
ATOM   2164  CB  ARG A 270     -13.922   9.602  41.188  1.00 97.00           C  
ATOM   2165  O   ARG A 270     -14.695  12.180  40.906  1.00 97.00           O  
ATOM   2166  CG  ARG A 270     -13.617   8.117  41.062  1.00 97.00           C  
ATOM   2167  CD  ARG A 270     -14.516   7.285  41.969  1.00 97.00           C  
ATOM   2168  NE  ARG A 270     -14.445   5.863  41.625  1.00 97.00           N  
ATOM   2169  NH1 ARG A 270     -16.219   5.250  42.969  1.00 97.00           N  
ATOM   2170  NH2 ARG A 270     -15.102   3.666  41.750  1.00 97.00           N  
ATOM   2171  CZ  ARG A 270     -15.258   4.930  42.125  1.00 97.00           C  
ATOM   2172  N   HIS A 271     -13.039  12.836  39.469  1.00 95.81           N  
ATOM   2173  CA  HIS A 271     -13.438  14.234  39.406  1.00 95.81           C  
ATOM   2174  C   HIS A 271     -14.516  14.453  38.375  1.00 95.81           C  
ATOM   2175  CB  HIS A 271     -12.227  15.117  39.125  1.00 95.81           C  
ATOM   2176  O   HIS A 271     -14.844  13.539  37.594  1.00 95.81           O  
ATOM   2177  CG  HIS A 271     -11.297  15.281  40.281  1.00 95.81           C  
ATOM   2178  CD2 HIS A 271     -11.445  14.945  41.594  1.00 95.81           C  
ATOM   2179  ND1 HIS A 271     -10.055  15.859  40.188  1.00 95.81           N  
ATOM   2180  CE1 HIS A 271      -9.469  15.867  41.375  1.00 95.81           C  
ATOM   2181  NE2 HIS A 271     -10.289  15.320  42.250  1.00 95.81           N  
ATOM   2182  N   GLN A 272     -15.148  15.625  38.500  1.00 95.75           N  
ATOM   2183  CA  GLN A 272     -16.125  16.078  37.500  1.00 95.75           C  
ATOM   2184  C   GLN A 272     -15.672  17.359  36.812  1.00 95.75           C  
ATOM   2185  CB  GLN A 272     -17.484  16.297  38.188  1.00 95.75           C  
ATOM   2186  O   GLN A 272     -14.719  18.000  37.281  1.00 95.75           O  
ATOM   2187  CG  GLN A 272     -18.078  15.031  38.812  1.00 95.75           C  
ATOM   2188  CD  GLN A 272     -18.547  14.031  37.750  1.00 95.75           C  
ATOM   2189  NE2 GLN A 272     -18.797  12.797  38.188  1.00 95.75           N  
ATOM   2190  OE1 GLN A 272     -18.703  14.367  36.594  1.00 95.75           O  
ATOM   2191  N   LEU A 273     -16.281  17.703  35.688  1.00 95.31           N  
ATOM   2192  CA  LEU A 273     -16.031  18.984  35.031  1.00 95.31           C  
ATOM   2193  C   LEU A 273     -16.531  20.141  35.875  1.00 95.31           C  
ATOM   2194  CB  LEU A 273     -16.703  19.000  33.656  1.00 95.31           C  
ATOM   2195  O   LEU A 273     -17.438  19.984  36.688  1.00 95.31           O  
ATOM   2196  CG  LEU A 273     -16.219  17.969  32.625  1.00 95.31           C  
ATOM   2197  CD1 LEU A 273     -16.984  18.094  31.328  1.00 95.31           C  
ATOM   2198  CD2 LEU A 273     -14.719  18.109  32.375  1.00 95.31           C  
ATOM   2199  N   PRO A 274     -15.930  21.328  35.688  1.00 91.06           N  
ATOM   2200  CA  PRO A 274     -16.453  22.484  36.406  1.00 91.06           C  
ATOM   2201  C   PRO A 274     -17.922  22.766  36.062  1.00 91.06           C  
ATOM   2202  CB  PRO A 274     -15.562  23.625  35.906  1.00 91.06           C  
ATOM   2203  O   PRO A 274     -18.281  22.953  34.906  1.00 91.06           O  
ATOM   2204  CG  PRO A 274     -14.312  22.953  35.438  1.00 91.06           C  
ATOM   2205  CD  PRO A 274     -14.688  21.625  34.844  1.00 91.06           C  
ATOM   2206  N   ALA A 275     -18.719  22.734  37.062  1.00 91.38           N  
ATOM   2207  CA  ALA A 275     -20.156  22.922  36.875  1.00 91.38           C  
ATOM   2208  C   ALA A 275     -20.500  24.391  36.625  1.00 91.38           C  
ATOM   2209  CB  ALA A 275     -20.922  22.422  38.125  1.00 91.38           C  
ATOM   2210  O   ALA A 275     -19.922  25.281  37.250  1.00 91.38           O  
ATOM   2211  N   PRO A 276     -21.391  24.641  35.656  1.00 89.50           N  
ATOM   2212  CA  PRO A 276     -21.891  26.000  35.500  1.00 89.50           C  
ATOM   2213  C   PRO A 276     -22.734  26.469  36.656  1.00 89.50           C  
ATOM   2214  CB  PRO A 276     -22.719  25.922  34.219  1.00 89.50           C  
ATOM   2215  O   PRO A 276     -23.141  25.656  37.500  1.00 89.50           O  
ATOM   2216  CG  PRO A 276     -22.391  24.578  33.625  1.00 89.50           C  
ATOM   2217  CD  PRO A 276     -21.875  23.703  34.719  1.00 89.50           C  
ATOM   2218  N   LYS A 277     -23.109  27.766  36.688  1.00 90.69           N  
ATOM   2219  CA  LYS A 277     -23.922  28.344  37.750  1.00 90.69           C  
ATOM   2220  C   LYS A 277     -25.359  27.844  37.688  1.00 90.69           C  
ATOM   2221  CB  LYS A 277     -23.891  29.875  37.656  1.00 90.69           C  
ATOM   2222  O   LYS A 277     -26.047  27.781  38.688  1.00 90.69           O  
ATOM   2223  CG  LYS A 277     -22.516  30.484  37.906  1.00 90.69           C  
ATOM   2224  CD  LYS A 277     -22.562  32.000  37.812  1.00 90.69           C  
ATOM   2225  CE  LYS A 277     -21.172  32.625  37.938  1.00 90.69           C  
ATOM   2226  NZ  LYS A 277     -21.188  34.094  37.719  1.00 90.69           N  
ATOM   2227  N   TRP A 278     -25.719  27.500  36.500  1.00 91.94           N  
ATOM   2228  CA  TRP A 278     -27.062  26.953  36.312  1.00 91.94           C  
ATOM   2229  C   TRP A 278     -27.172  25.562  36.906  1.00 91.94           C  
ATOM   2230  CB  TRP A 278     -27.438  26.938  34.844  1.00 91.94           C  
ATOM   2231  O   TRP A 278     -26.703  24.594  36.312  1.00 91.94           O  
ATOM   2232  CG  TRP A 278     -28.891  26.703  34.562  1.00 91.94           C  
ATOM   2233  CD1 TRP A 278     -29.859  26.438  35.500  1.00 91.94           C  
ATOM   2234  CD2 TRP A 278     -29.531  26.703  33.312  1.00 91.94           C  
ATOM   2235  CE2 TRP A 278     -30.906  26.438  33.531  1.00 91.94           C  
ATOM   2236  CE3 TRP A 278     -29.094  26.922  31.984  1.00 91.94           C  
ATOM   2237  NE1 TRP A 278     -31.078  26.266  34.875  1.00 91.94           N  
ATOM   2238  CH2 TRP A 278     -31.375  26.578  31.203  1.00 91.94           C  
ATOM   2239  CZ2 TRP A 278     -31.844  26.375  32.469  1.00 91.94           C  
ATOM   2240  CZ3 TRP A 278     -30.016  26.844  30.953  1.00 91.94           C  
ATOM   2241  N   ALA A 279     -27.812  25.391  38.031  1.00 93.19           N  
ATOM   2242  CA  ALA A 279     -27.844  24.141  38.812  1.00 93.19           C  
ATOM   2243  C   ALA A 279     -28.531  23.031  38.000  1.00 93.19           C  
ATOM   2244  CB  ALA A 279     -28.578  24.359  40.125  1.00 93.19           C  
ATOM   2245  O   ALA A 279     -28.062  21.891  38.000  1.00 93.19           O  
ATOM   2246  N   GLU A 280     -29.672  23.359  37.375  1.00 92.56           N  
ATOM   2247  CA  GLU A 280     -30.406  22.359  36.625  1.00 92.56           C  
ATOM   2248  C   GLU A 280     -29.562  21.766  35.500  1.00 92.56           C  
ATOM   2249  CB  GLU A 280     -31.703  22.969  36.031  1.00 92.56           C  
ATOM   2250  O   GLU A 280     -29.562  20.547  35.281  1.00 92.56           O  
ATOM   2251  CG  GLU A 280     -32.781  23.172  37.094  1.00 92.56           C  
ATOM   2252  CD  GLU A 280     -32.562  24.406  37.938  1.00 92.56           C  
ATOM   2253  OE1 GLU A 280     -33.312  24.594  38.938  1.00 92.56           O  
ATOM   2254  OE2 GLU A 280     -31.641  25.188  37.625  1.00 92.56           O  
ATOM   2255  N   LEU A 281     -28.844  22.594  34.844  1.00 93.38           N  
ATOM   2256  CA  LEU A 281     -27.969  22.141  33.750  1.00 93.38           C  
ATOM   2257  C   LEU A 281     -26.797  21.344  34.312  1.00 93.38           C  
ATOM   2258  CB  LEU A 281     -27.453  23.344  32.969  1.00 93.38           C  
ATOM   2259  O   LEU A 281     -26.453  20.281  33.750  1.00 93.38           O  
ATOM   2260  CG  LEU A 281     -26.531  23.031  31.781  1.00 93.38           C  
ATOM   2261  CD1 LEU A 281     -27.266  22.203  30.734  1.00 93.38           C  
ATOM   2262  CD2 LEU A 281     -25.984  24.312  31.172  1.00 93.38           C  
ATOM   2263  N   ALA A 282     -26.172  21.766  35.312  1.00 95.56           N  
ATOM   2264  CA  ALA A 282     -25.062  21.078  35.969  1.00 95.56           C  
ATOM   2265  C   ALA A 282     -25.453  19.672  36.406  1.00 95.56           C  
ATOM   2266  CB  ALA A 282     -24.547  21.891  37.156  1.00 95.56           C  
ATOM   2267  O   ALA A 282     -24.703  18.719  36.219  1.00 95.56           O  
ATOM   2268  N   ASN A 283     -26.609  19.562  36.938  1.00 95.88           N  
ATOM   2269  CA  ASN A 283     -27.094  18.266  37.406  1.00 95.88           C  
ATOM   2270  C   ASN A 283     -27.266  17.297  36.219  1.00 95.88           C  
ATOM   2271  CB  ASN A 283     -28.422  18.438  38.156  1.00 95.88           C  
ATOM   2272  O   ASN A 283     -26.953  16.109  36.344  1.00 95.88           O  
ATOM   2273  CG  ASN A 283     -28.234  19.062  39.531  1.00 95.88           C  
ATOM   2274  ND2 ASN A 283     -29.281  19.672  40.031  1.00 95.88           N  
ATOM   2275  OD1 ASN A 283     -27.141  18.984  40.094  1.00 95.88           O  
ATOM   2276  N   LEU A 284     -27.750  17.781  35.156  1.00 95.62           N  
ATOM   2277  CA  LEU A 284     -27.922  16.938  34.000  1.00 95.62           C  
ATOM   2278  C   LEU A 284     -26.594  16.406  33.500  1.00 95.62           C  
ATOM   2279  CB  LEU A 284     -28.625  17.719  32.875  1.00 95.62           C  
ATOM   2280  O   LEU A 284     -26.453  15.219  33.219  1.00 95.62           O  
ATOM   2281  CG  LEU A 284     -28.844  16.969  31.562  1.00 95.62           C  
ATOM   2282  CD1 LEU A 284     -29.656  15.703  31.797  1.00 95.62           C  
ATOM   2283  CD2 LEU A 284     -29.547  17.875  30.547  1.00 95.62           C  
ATOM   2284  N   ILE A 285     -25.625  17.266  33.406  1.00 97.06           N  
ATOM   2285  CA  ILE A 285     -24.297  16.875  32.938  1.00 97.06           C  
ATOM   2286  C   ILE A 285     -23.719  15.828  33.906  1.00 97.06           C  
ATOM   2287  CB  ILE A 285     -23.359  18.094  32.844  1.00 97.06           C  
ATOM   2288  O   ILE A 285     -23.219  14.789  33.438  1.00 97.06           O  
ATOM   2289  CG1 ILE A 285     -23.859  19.062  31.766  1.00 97.06           C  
ATOM   2290  CG2 ILE A 285     -21.922  17.656  32.562  1.00 97.06           C  
ATOM   2291  CD1 ILE A 285     -23.125  20.406  31.766  1.00 97.06           C  
ATOM   2292  N   ASN A 286     -23.812  16.031  35.156  1.00 96.75           N  
ATOM   2293  CA  ASN A 286     -23.266  15.109  36.156  1.00 96.75           C  
ATOM   2294  C   ASN A 286     -23.938  13.742  36.062  1.00 96.75           C  
ATOM   2295  CB  ASN A 286     -23.406  15.695  37.562  1.00 96.75           C  
ATOM   2296  O   ASN A 286     -23.281  12.711  36.250  1.00 96.75           O  
ATOM   2297  CG  ASN A 286     -22.469  16.859  37.812  1.00 96.75           C  
ATOM   2298  ND2 ASN A 286     -22.844  17.734  38.750  1.00 96.75           N  
ATOM   2299  OD1 ASN A 286     -21.422  16.969  37.156  1.00 96.75           O  
ATOM   2300  N   ASN A 287     -25.219  13.727  35.812  1.00 96.88           N  
ATOM   2301  CA  ASN A 287     -25.953  12.469  35.719  1.00 96.88           C  
ATOM   2302  C   ASN A 287     -25.516  11.672  34.500  1.00 96.88           C  
ATOM   2303  CB  ASN A 287     -27.453  12.727  35.688  1.00 96.88           C  
ATOM   2304  O   ASN A 287     -25.391  10.445  34.562  1.00 96.88           O  
ATOM   2305  CG  ASN A 287     -28.000  13.164  37.031  1.00 96.88           C  
ATOM   2306  ND2 ASN A 287     -29.094  13.922  37.000  1.00 96.88           N  
ATOM   2307  OD1 ASN A 287     -27.453  12.812  38.094  1.00 96.88           O  
ATOM   2308  N   CYS A 288     -25.312  12.344  33.438  1.00 97.88           N  
ATOM   2309  CA  CYS A 288     -24.906  11.664  32.219  1.00 97.88           C  
ATOM   2310  C   CYS A 288     -23.469  11.156  32.344  1.00 97.88           C  
ATOM   2311  CB  CYS A 288     -25.016  12.602  31.016  1.00 97.88           C  
ATOM   2312  O   CYS A 288     -23.156  10.070  31.844  1.00 97.88           O  
ATOM   2313  SG  CYS A 288     -26.719  13.086  30.625  1.00 97.88           S  
ATOM   2314  N   MET A 289     -22.641  11.969  33.031  1.00 98.44           N  
ATOM   2315  CA  MET A 289     -21.234  11.641  33.156  1.00 98.44           C  
ATOM   2316  C   MET A 289     -20.953  10.969  34.500  1.00 98.44           C  
ATOM   2317  CB  MET A 289     -20.375  12.898  33.000  1.00 98.44           C  
ATOM   2318  O   MET A 289     -20.031  11.367  35.219  1.00 98.44           O  
ATOM   2319  CG  MET A 289     -20.484  13.562  31.656  1.00 98.44           C  
ATOM   2320  SD  MET A 289     -19.406  15.039  31.500  1.00 98.44           S  
ATOM   2321  CE  MET A 289     -17.781  14.234  31.438  1.00 98.44           C  
ATOM   2322  N   ASP A 290     -21.688  10.000  34.781  1.00 98.00           N  
ATOM   2323  CA  ASP A 290     -21.547   9.203  35.969  1.00 98.00           C  
ATOM   2324  C   ASP A 290     -20.562   8.047  35.750  1.00 98.00           C  
ATOM   2325  CB  ASP A 290     -22.891   8.664  36.438  1.00 98.00           C  
ATOM   2326  O   ASP A 290     -20.562   7.434  34.688  1.00 98.00           O  
ATOM   2327  CG  ASP A 290     -22.906   8.250  37.906  1.00 98.00           C  
ATOM   2328  OD1 ASP A 290     -21.891   7.727  38.406  1.00 98.00           O  
ATOM   2329  OD2 ASP A 290     -23.953   8.453  38.562  1.00 98.00           O  
ATOM   2330  N   TYR A 291     -19.766   7.691  36.781  1.00 97.38           N  
ATOM   2331  CA  TYR A 291     -18.750   6.648  36.688  1.00 97.38           C  
ATOM   2332  C   TYR A 291     -19.391   5.262  36.719  1.00 97.38           C  
ATOM   2333  CB  TYR A 291     -17.734   6.781  37.812  1.00 97.38           C  
ATOM   2334  O   TYR A 291     -18.781   4.281  36.312  1.00 97.38           O  
ATOM   2335  CG  TYR A 291     -16.766   7.930  37.625  1.00 97.38           C  
ATOM   2336  CD1 TYR A 291     -15.578   7.754  36.938  1.00 97.38           C  
ATOM   2337  CD2 TYR A 291     -17.047   9.188  38.156  1.00 97.38           C  
ATOM   2338  CE1 TYR A 291     -14.688   8.805  36.750  1.00 97.38           C  
ATOM   2339  CE2 TYR A 291     -16.156  10.242  38.000  1.00 97.38           C  
ATOM   2340  OH  TYR A 291     -14.102  11.094  37.125  1.00 97.38           O  
ATOM   2341  CZ  TYR A 291     -14.984  10.047  37.281  1.00 97.38           C  
ATOM   2342  N   GLU A 292     -20.562   5.211  37.219  1.00 95.56           N  
ATOM   2343  CA  GLU A 292     -21.297   3.941  37.250  1.00 95.56           C  
ATOM   2344  C   GLU A 292     -22.297   3.850  36.125  1.00 95.56           C  
ATOM   2345  CB  GLU A 292     -22.000   3.764  38.594  1.00 95.56           C  
ATOM   2346  O   GLU A 292     -23.328   4.527  36.125  1.00 95.56           O  
ATOM   2347  CG  GLU A 292     -22.750   2.451  38.719  1.00 95.56           C  
ATOM   2348  CD  GLU A 292     -21.875   1.227  38.531  1.00 95.56           C  
ATOM   2349  OE1 GLU A 292     -22.359   0.213  37.969  1.00 95.56           O  
ATOM   2350  OE2 GLU A 292     -20.688   1.281  38.938  1.00 95.56           O  
ATOM   2351  N   PRO A 293     -22.031   2.973  35.156  1.00 96.19           N  
ATOM   2352  CA  PRO A 293     -22.906   2.869  34.000  1.00 96.19           C  
ATOM   2353  C   PRO A 293     -24.375   2.641  34.375  1.00 96.19           C  
ATOM   2354  CB  PRO A 293     -22.344   1.662  33.250  1.00 96.19           C  
ATOM   2355  O   PRO A 293     -25.281   3.162  33.719  1.00 96.19           O  
ATOM   2356  CG  PRO A 293     -20.906   1.608  33.625  1.00 96.19           C  
ATOM   2357  CD  PRO A 293     -20.781   2.066  35.062  1.00 96.19           C  
ATOM   2358  N   ASP A 294     -24.719   1.979  35.469  1.00 93.38           N  
ATOM   2359  CA  ASP A 294     -26.062   1.629  35.875  1.00 93.38           C  
ATOM   2360  C   ASP A 294     -26.828   2.861  36.344  1.00 93.38           C  
ATOM   2361  CB  ASP A 294     -26.047   0.568  36.969  1.00 93.38           C  
ATOM   2362  O   ASP A 294     -28.062   2.850  36.406  1.00 93.38           O  
ATOM   2363  CG  ASP A 294     -25.562  -0.787  36.469  1.00 93.38           C  
ATOM   2364  OD1 ASP A 294     -25.719  -1.083  35.281  1.00 93.38           O  
ATOM   2365  OD2 ASP A 294     -25.047  -1.567  37.312  1.00 93.38           O  
ATOM   2366  N   PHE A 295     -26.141   3.852  36.656  1.00 95.81           N  
ATOM   2367  CA  PHE A 295     -26.781   5.047  37.188  1.00 95.81           C  
ATOM   2368  C   PHE A 295     -26.984   6.082  36.094  1.00 95.81           C  
ATOM   2369  CB  PHE A 295     -25.969   5.648  38.312  1.00 95.81           C  
ATOM   2370  O   PHE A 295     -27.641   7.109  36.312  1.00 95.81           O  
ATOM   2371  CG  PHE A 295     -25.922   4.785  39.562  1.00 95.81           C  
ATOM   2372  CD1 PHE A 295     -26.906   3.838  39.812  1.00 95.81           C  
ATOM   2373  CD2 PHE A 295     -24.875   4.922  40.469  1.00 95.81           C  
ATOM   2374  CE1 PHE A 295     -26.859   3.037  40.938  1.00 95.81           C  
ATOM   2375  CE2 PHE A 295     -24.828   4.129  41.625  1.00 95.81           C  
ATOM   2376  CZ  PHE A 295     -25.828   3.186  41.844  1.00 95.81           C  
ATOM   2377  N   ARG A 296     -26.453   5.875  34.969  1.00 96.81           N  
ATOM   2378  CA  ARG A 296     -26.609   6.805  33.844  1.00 96.81           C  
ATOM   2379  C   ARG A 296     -28.016   6.734  33.281  1.00 96.81           C  
ATOM   2380  CB  ARG A 296     -25.578   6.516  32.750  1.00 96.81           C  
ATOM   2381  O   ARG A 296     -28.500   5.652  32.938  1.00 96.81           O  
ATOM   2382  CG  ARG A 296     -24.141   6.613  33.250  1.00 96.81           C  
ATOM   2383  CD  ARG A 296     -23.156   6.258  32.125  1.00 96.81           C  
ATOM   2384  NE  ARG A 296     -21.812   6.023  32.656  1.00 96.81           N  
ATOM   2385  NH1 ARG A 296     -21.047   4.941  30.766  1.00 96.81           N  
ATOM   2386  NH2 ARG A 296     -19.656   5.238  32.562  1.00 96.81           N  
ATOM   2387  CZ  ARG A 296     -20.844   5.402  31.984  1.00 96.81           C  
ATOM   2388  N   PRO A 297     -28.625   7.805  33.156  1.00 95.06           N  
ATOM   2389  CA  PRO A 297     -30.000   7.770  32.625  1.00 95.06           C  
ATOM   2390  C   PRO A 297     -30.047   7.461  31.141  1.00 95.06           C  
ATOM   2391  CB  PRO A 297     -30.516   9.180  32.938  1.00 95.06           C  
ATOM   2392  O   PRO A 297     -29.078   7.688  30.422  1.00 95.06           O  
ATOM   2393  CG  PRO A 297     -29.297  10.047  32.906  1.00 95.06           C  
ATOM   2394  CD  PRO A 297     -28.141   9.273  33.469  1.00 95.06           C  
ATOM   2395  N   SER A 298     -31.203   6.938  30.750  1.00 94.75           N  
ATOM   2396  CA  SER A 298     -31.422   6.711  29.328  1.00 94.75           C  
ATOM   2397  C   SER A 298     -31.719   8.016  28.594  1.00 94.75           C  
ATOM   2398  CB  SER A 298     -32.562   5.719  29.094  1.00 94.75           C  
ATOM   2399  O   SER A 298     -31.953   9.047  29.234  1.00 94.75           O  
ATOM   2400  OG  SER A 298     -33.812   6.289  29.484  1.00 94.75           O  
ATOM   2401  N   PHE A 299     -31.734   7.973  27.312  1.00 95.31           N  
ATOM   2402  CA  PHE A 299     -31.953   9.172  26.500  1.00 95.31           C  
ATOM   2403  C   PHE A 299     -33.406   9.617  26.578  1.00 95.31           C  
ATOM   2404  CB  PHE A 299     -31.562   8.922  25.047  1.00 95.31           C  
ATOM   2405  O   PHE A 299     -33.719  10.805  26.438  1.00 95.31           O  
ATOM   2406  CG  PHE A 299     -30.078   8.828  24.812  1.00 95.31           C  
ATOM   2407  CD1 PHE A 299     -29.297   9.977  24.766  1.00 95.31           C  
ATOM   2408  CD2 PHE A 299     -29.453   7.594  24.656  1.00 95.31           C  
ATOM   2409  CE1 PHE A 299     -27.922   9.898  24.562  1.00 95.31           C  
ATOM   2410  CE2 PHE A 299     -28.078   7.504  24.453  1.00 95.31           C  
ATOM   2411  CZ  PHE A 299     -27.312   8.656  24.406  1.00 95.31           C  
ATOM   2412  N   ARG A 300     -34.312   8.766  26.938  1.00 92.56           N  
ATOM   2413  CA  ARG A 300     -35.719   9.109  27.156  1.00 92.56           C  
ATOM   2414  C   ARG A 300     -35.875  10.125  28.281  1.00 92.56           C  
ATOM   2415  CB  ARG A 300     -36.531   7.859  27.469  1.00 92.56           C  
ATOM   2416  O   ARG A 300     -36.562  11.141  28.125  1.00 92.56           O  
ATOM   2417  CG  ARG A 300     -38.031   8.125  27.672  1.00 92.56           C  
ATOM   2418  CD  ARG A 300     -38.812   6.844  27.906  1.00 92.56           C  
ATOM   2419  NE  ARG A 300     -40.219   7.109  28.125  1.00 92.56           N  
ATOM   2420  NH1 ARG A 300     -40.844   6.820  25.922  1.00 92.56           N  
ATOM   2421  NH2 ARG A 300     -42.406   7.348  27.500  1.00 92.56           N  
ATOM   2422  CZ  ARG A 300     -41.156   7.090  27.188  1.00 92.56           C  
ATOM   2423  N   ALA A 301     -35.250   9.844  29.359  1.00 93.69           N  
ATOM   2424  CA  ALA A 301     -35.281  10.750  30.500  1.00 93.69           C  
ATOM   2425  C   ALA A 301     -34.594  12.070  30.188  1.00 93.69           C  
ATOM   2426  CB  ALA A 301     -34.656  10.102  31.734  1.00 93.69           C  
ATOM   2427  O   ALA A 301     -35.031  13.133  30.641  1.00 93.69           O  
ATOM   2428  N   ILE A 302     -33.531  12.078  29.406  1.00 95.31           N  
ATOM   2429  CA  ILE A 302     -32.781  13.266  29.047  1.00 95.31           C  
ATOM   2430  C   ILE A 302     -33.656  14.227  28.250  1.00 95.31           C  
ATOM   2431  CB  ILE A 302     -31.500  12.898  28.234  1.00 95.31           C  
ATOM   2432  O   ILE A 302     -33.625  15.438  28.469  1.00 95.31           O  
ATOM   2433  CG1 ILE A 302     -30.531  12.094  29.094  1.00 95.31           C  
ATOM   2434  CG2 ILE A 302     -30.828  14.156  27.672  1.00 95.31           C  
ATOM   2435  CD1 ILE A 302     -29.328  11.547  28.328  1.00 95.31           C  
ATOM   2436  N   ILE A 303     -34.438  13.711  27.359  1.00 92.81           N  
ATOM   2437  CA  ILE A 303     -35.344  14.523  26.547  1.00 92.81           C  
ATOM   2438  C   ILE A 303     -36.312  15.266  27.453  1.00 92.81           C  
ATOM   2439  CB  ILE A 303     -36.094  13.664  25.516  1.00 92.81           C  
ATOM   2440  O   ILE A 303     -36.562  16.469  27.297  1.00 92.81           O  
ATOM   2441  CG1 ILE A 303     -35.156  13.094  24.484  1.00 92.81           C  
ATOM   2442  CG2 ILE A 303     -37.219  14.484  24.844  1.00 92.81           C  
ATOM   2443  CD1 ILE A 303     -35.781  12.055  23.562  1.00 92.81           C  
ATOM   2444  N   ARG A 304     -36.906  14.586  28.469  1.00 91.69           N  
ATOM   2445  CA  ARG A 304     -37.812  15.195  29.438  1.00 91.69           C  
ATOM   2446  C   ARG A 304     -37.125  16.344  30.188  1.00 91.69           C  
ATOM   2447  CB  ARG A 304     -38.312  14.148  30.438  1.00 91.69           C  
ATOM   2448  O   ARG A 304     -37.688  17.422  30.328  1.00 91.69           O  
ATOM   2449  CG  ARG A 304     -39.250  14.711  31.500  1.00 91.69           C  
ATOM   2450  CD  ARG A 304     -39.500  13.695  32.625  1.00 91.69           C  
ATOM   2451  NE  ARG A 304     -38.281  13.406  33.375  1.00 91.69           N  
ATOM   2452  NH1 ARG A 304     -39.094  11.445  34.281  1.00 91.69           N  
ATOM   2453  NH2 ARG A 304     -36.969  12.172  34.812  1.00 91.69           N  
ATOM   2454  CZ  ARG A 304     -38.125  12.344  34.156  1.00 91.69           C  
ATOM   2455  N   ASP A 305     -35.938  16.078  30.672  1.00 94.12           N  
ATOM   2456  CA  ASP A 305     -35.188  17.078  31.453  1.00 94.12           C  
ATOM   2457  C   ASP A 305     -34.875  18.297  30.594  1.00 94.12           C  
ATOM   2458  CB  ASP A 305     -33.906  16.484  32.031  1.00 94.12           C  
ATOM   2459  O   ASP A 305     -34.969  19.438  31.062  1.00 94.12           O  
ATOM   2460  CG  ASP A 305     -34.188  15.422  33.094  1.00 94.12           C  
ATOM   2461  OD1 ASP A 305     -35.344  15.164  33.406  1.00 94.12           O  
ATOM   2462  OD2 ASP A 305     -33.188  14.836  33.594  1.00 94.12           O  
ATOM   2463  N   LEU A 306     -34.531  18.156  29.344  1.00 94.31           N  
ATOM   2464  CA  LEU A 306     -34.219  19.266  28.438  1.00 94.31           C  
ATOM   2465  C   LEU A 306     -35.469  20.109  28.172  1.00 94.31           C  
ATOM   2466  CB  LEU A 306     -33.656  18.734  27.125  1.00 94.31           C  
ATOM   2467  O   LEU A 306     -35.375  21.328  28.078  1.00 94.31           O  
ATOM   2468  CG  LEU A 306     -32.219  18.172  27.172  1.00 94.31           C  
ATOM   2469  CD1 LEU A 306     -31.875  17.516  25.844  1.00 94.31           C  
ATOM   2470  CD2 LEU A 306     -31.234  19.281  27.500  1.00 94.31           C  
ATOM   2471  N   ASN A 307     -36.594  19.500  28.078  1.00 88.50           N  
ATOM   2472  CA  ASN A 307     -37.844  20.234  27.844  1.00 88.50           C  
ATOM   2473  C   ASN A 307     -38.156  21.203  28.984  1.00 88.50           C  
ATOM   2474  CB  ASN A 307     -39.031  19.250  27.672  1.00 88.50           C  
ATOM   2475  O   ASN A 307     -38.688  22.281  28.766  1.00 88.50           O  
ATOM   2476  CG  ASN A 307     -38.969  18.547  26.328  1.00 88.50           C  
ATOM   2477  ND2 ASN A 307     -39.531  17.344  26.281  1.00 88.50           N  
ATOM   2478  OD1 ASN A 307     -38.438  19.062  25.344  1.00 88.50           O  
ATOM   2479  N   SER A 308     -37.719  20.875  30.188  1.00 91.31           N  
ATOM   2480  CA  SER A 308     -38.000  21.672  31.375  1.00 91.31           C  
ATOM   2481  C   SER A 308     -37.094  22.891  31.453  1.00 91.31           C  
ATOM   2482  CB  SER A 308     -37.844  20.828  32.656  1.00 91.31           C  
ATOM   2483  O   SER A 308     -37.281  23.750  32.312  1.00 91.31           O  
ATOM   2484  OG  SER A 308     -38.812  19.781  32.656  1.00 91.31           O  
ATOM   2485  N   LEU A 309     -36.156  22.938  30.562  1.00 91.69           N  
ATOM   2486  CA  LEU A 309     -35.188  24.031  30.594  1.00 91.69           C  
ATOM   2487  C   LEU A 309     -35.688  25.219  29.766  1.00 91.69           C  
ATOM   2488  CB  LEU A 309     -33.812  23.578  30.094  1.00 91.69           C  
ATOM   2489  O   LEU A 309     -35.156  26.312  29.859  1.00 91.69           O  
ATOM   2490  CG  LEU A 309     -33.125  22.500  30.922  1.00 91.69           C  
ATOM   2491  CD1 LEU A 309     -31.766  22.156  30.312  1.00 91.69           C  
ATOM   2492  CD2 LEU A 309     -32.969  22.922  32.375  1.00 91.69           C  
ATOM   2493  N   PHE A 310     -36.750  24.969  28.938  1.00 86.31           N  
ATOM   2494  CA  PHE A 310     -37.312  26.016  28.078  1.00 86.31           C  
ATOM   2495  C   PHE A 310     -38.406  26.766  28.797  1.00 86.31           C  
ATOM   2496  CB  PHE A 310     -37.812  25.406  26.766  1.00 86.31           C  
ATOM   2497  O   PHE A 310     -39.500  26.938  28.250  1.00 86.31           O  
ATOM   2498  CG  PHE A 310     -36.750  24.844  25.891  1.00 86.31           C  
ATOM   2499  CD1 PHE A 310     -36.125  25.625  24.922  1.00 86.31           C  
ATOM   2500  CD2 PHE A 310     -36.344  23.516  26.031  1.00 86.31           C  
ATOM   2501  CE1 PHE A 310     -35.156  25.094  24.094  1.00 86.31           C  
ATOM   2502  CE2 PHE A 310     -35.375  22.984  25.203  1.00 86.31           C  
ATOM   2503  CZ  PHE A 310     -34.750  23.766  24.250  1.00 86.31           C  
ATOM   2504  N   THR A 311     -38.281  27.234  30.031  1.00 88.31           N  
ATOM   2505  CA  THR A 311     -39.281  27.969  30.766  1.00 88.31           C  
ATOM   2506  C   THR A 311     -38.938  29.453  30.859  1.00 88.31           C  
ATOM   2507  CB  THR A 311     -39.469  27.406  32.188  1.00 88.31           C  
ATOM   2508  O   THR A 311     -37.750  29.812  30.875  1.00 88.31           O  
ATOM   2509  CG2 THR A 311     -39.719  25.891  32.156  1.00 88.31           C  
ATOM   2510  OG1 THR A 311     -38.281  27.656  32.938  1.00 88.31           O  
ATOM   2511  N   PRO A 312     -39.906  30.297  30.922  1.00 85.00           N  
ATOM   2512  CA  PRO A 312     -39.656  31.750  31.031  1.00 85.00           C  
ATOM   2513  C   PRO A 312     -38.844  32.125  32.281  1.00 85.00           C  
ATOM   2514  CB  PRO A 312     -41.062  32.344  31.109  1.00 85.00           C  
ATOM   2515  O   PRO A 312     -38.156  33.156  32.281  1.00 85.00           O  
ATOM   2516  CG  PRO A 312     -41.938  31.328  30.422  1.00 85.00           C  
ATOM   2517  CD  PRO A 312     -41.375  29.953  30.672  1.00 85.00           C  
ATOM   2518  N   ASP A 313     -38.906  31.250  33.281  1.00 86.25           N  
ATOM   2519  CA  ASP A 313     -38.219  31.500  34.531  1.00 86.25           C  
ATOM   2520  C   ASP A 313     -36.688  31.578  34.312  1.00 86.25           C  
ATOM   2521  CB  ASP A 313     -38.531  30.422  35.562  1.00 86.25           C  
ATOM   2522  O   ASP A 313     -35.969  32.219  35.094  1.00 86.25           O  
ATOM   2523  CG  ASP A 313     -40.000  30.422  35.969  1.00 86.25           C  
ATOM   2524  OD1 ASP A 313     -40.656  31.484  35.906  1.00 86.25           O  
ATOM   2525  OD2 ASP A 313     -40.500  29.344  36.375  1.00 86.25           O  
ATOM   2526  N   TYR A 314     -36.219  31.062  33.219  1.00 85.62           N  
ATOM   2527  CA  TYR A 314     -34.781  31.000  33.000  1.00 85.62           C  
ATOM   2528  C   TYR A 314     -34.375  31.891  31.844  1.00 85.62           C  
ATOM   2529  CB  TYR A 314     -34.344  29.562  32.750  1.00 85.62           C  
ATOM   2530  O   TYR A 314     -33.219  31.828  31.391  1.00 85.62           O  
ATOM   2531  CG  TYR A 314     -34.531  28.641  33.938  1.00 85.62           C  
ATOM   2532  CD1 TYR A 314     -33.656  28.703  35.031  1.00 85.62           C  
ATOM   2533  CD2 TYR A 314     -35.562  27.719  33.969  1.00 85.62           C  
ATOM   2534  CE1 TYR A 314     -33.812  27.859  36.125  1.00 85.62           C  
ATOM   2535  CE2 TYR A 314     -35.719  26.875  35.062  1.00 85.62           C  
ATOM   2536  OH  TYR A 314     -35.000  26.125  37.219  1.00 85.62           O  
ATOM   2537  CZ  TYR A 314     -34.844  26.953  36.125  1.00 85.62           C  
ATOM   2538  N   GLU A 315     -35.219  32.719  31.344  1.00 86.50           N  
ATOM   2539  CA  GLU A 315     -34.938  33.531  30.172  1.00 86.50           C  
ATOM   2540  C   GLU A 315     -34.125  34.781  30.547  1.00 86.50           C  
ATOM   2541  CB  GLU A 315     -36.250  33.938  29.484  1.00 86.50           C  
ATOM   2542  O   GLU A 315     -33.531  35.406  29.672  1.00 86.50           O  
ATOM   2543  CG  GLU A 315     -36.938  32.812  28.734  1.00 86.50           C  
ATOM   2544  CD  GLU A 315     -38.188  33.250  28.016  1.00 86.50           C  
ATOM   2545  OE1 GLU A 315     -38.844  32.406  27.375  1.00 86.50           O  
ATOM   2546  OE2 GLU A 315     -38.531  34.469  28.109  1.00 86.50           O  
ATOM   2547  N   LEU A 316     -34.000  35.062  31.844  1.00 85.94           N  
ATOM   2548  CA  LEU A 316     -33.312  36.281  32.250  1.00 85.94           C  
ATOM   2549  C   LEU A 316     -31.844  36.000  32.531  1.00 85.94           C  
ATOM   2550  CB  LEU A 316     -33.969  36.875  33.500  1.00 85.94           C  
ATOM   2551  O   LEU A 316     -31.078  36.906  32.812  1.00 85.94           O  
ATOM   2552  CG  LEU A 316     -35.406  37.406  33.344  1.00 85.94           C  
ATOM   2553  CD1 LEU A 316     -36.000  37.844  34.688  1.00 85.94           C  
ATOM   2554  CD2 LEU A 316     -35.438  38.594  32.344  1.00 85.94           C  
ATOM   2555  N   LEU A 317     -31.453  34.812  32.438  1.00 83.69           N  
ATOM   2556  CA  LEU A 317     -30.047  34.469  32.594  1.00 83.69           C  
ATOM   2557  C   LEU A 317     -29.203  35.094  31.516  1.00 83.69           C  
ATOM   2558  CB  LEU A 317     -29.875  32.938  32.594  1.00 83.69           C  
ATOM   2559  O   LEU A 317     -29.594  35.125  30.344  1.00 83.69           O  
ATOM   2560  CG  LEU A 317     -30.578  32.156  33.719  1.00 83.69           C  
ATOM   2561  CD1 LEU A 317     -30.406  30.656  33.500  1.00 83.69           C  
ATOM   2562  CD2 LEU A 317     -30.031  32.562  35.062  1.00 83.69           C  
ATOM   2563  N   THR A 318     -28.047  35.656  31.984  1.00 83.44           N  
ATOM   2564  CA  THR A 318     -27.109  36.281  31.031  1.00 83.44           C  
ATOM   2565  C   THR A 318     -26.000  35.312  30.672  1.00 83.44           C  
ATOM   2566  CB  THR A 318     -26.516  37.562  31.609  1.00 83.44           C  
ATOM   2567  O   THR A 318     -25.859  34.250  31.281  1.00 83.44           O  
ATOM   2568  CG2 THR A 318     -27.594  38.500  32.094  1.00 83.44           C  
ATOM   2569  OG1 THR A 318     -25.656  37.250  32.719  1.00 83.44           O  
ATOM   2570  N   GLU A 319     -25.234  35.688  29.656  1.00 80.12           N  
ATOM   2571  CA  GLU A 319     -24.125  34.875  29.203  1.00 80.12           C  
ATOM   2572  C   GLU A 319     -23.078  34.656  30.297  1.00 80.12           C  
ATOM   2573  CB  GLU A 319     -23.469  35.500  27.969  1.00 80.12           C  
ATOM   2574  O   GLU A 319     -22.500  33.594  30.438  1.00 80.12           O  
ATOM   2575  CG  GLU A 319     -22.484  34.562  27.250  1.00 80.12           C  
ATOM   2576  CD  GLU A 319     -21.922  35.156  25.969  1.00 80.12           C  
ATOM   2577  OE1 GLU A 319     -21.125  34.500  25.297  1.00 80.12           O  
ATOM   2578  OE2 GLU A 319     -22.281  36.312  25.656  1.00 80.12           O  
ATOM   2579  N   ASN A 320     -22.938  35.625  31.125  1.00 80.12           N  
ATOM   2580  CA  ASN A 320     -21.938  35.594  32.188  1.00 80.12           C  
ATOM   2581  C   ASN A 320     -22.328  34.625  33.281  1.00 80.12           C  
ATOM   2582  CB  ASN A 320     -21.719  37.000  32.750  1.00 80.12           C  
ATOM   2583  O   ASN A 320     -21.484  34.188  34.094  1.00 80.12           O  
ATOM   2584  CG  ASN A 320     -21.047  37.938  31.781  1.00 80.12           C  
ATOM   2585  ND2 ASN A 320     -21.328  39.219  31.906  1.00 80.12           N  
ATOM   2586  OD1 ASN A 320     -20.297  37.500  30.906  1.00 80.12           O  
ATOM   2587  N   ASP A 321     -23.547  34.250  33.312  1.00 78.88           N  
ATOM   2588  CA  ASP A 321     -24.031  33.375  34.344  1.00 78.88           C  
ATOM   2589  C   ASP A 321     -23.719  31.906  34.000  1.00 78.88           C  
ATOM   2590  CB  ASP A 321     -25.547  33.531  34.531  1.00 78.88           C  
ATOM   2591  O   ASP A 321     -23.922  31.016  34.812  1.00 78.88           O  
ATOM   2592  CG  ASP A 321     -25.906  34.906  35.094  1.00 78.88           C  
ATOM   2593  OD1 ASP A 321     -25.078  35.531  35.750  1.00 78.88           O  
ATOM   2594  OD2 ASP A 321     -27.062  35.344  34.844  1.00 78.88           O  
ATOM   2595  N   MET A 322     -23.172  31.719  32.812  1.00 81.06           N  
ATOM   2596  CA  MET A 322     -22.906  30.359  32.344  1.00 81.06           C  
ATOM   2597  C   MET A 322     -21.453  29.969  32.625  1.00 81.06           C  
ATOM   2598  CB  MET A 322     -23.203  30.234  30.844  1.00 81.06           C  
ATOM   2599  O   MET A 322     -21.109  28.781  32.625  1.00 81.06           O  
ATOM   2600  CG  MET A 322     -24.656  30.484  30.484  1.00 81.06           C  
ATOM   2601  SD  MET A 322     -25.797  29.234  31.219  1.00 81.06           S  
ATOM   2602  CE  MET A 322     -27.375  30.094  31.016  1.00 81.06           C  
ATOM   2603  N   LEU A 323     -20.594  30.828  32.875  1.00 77.38           N  
ATOM   2604  CA  LEU A 323     -19.172  30.562  33.125  1.00 77.38           C  
ATOM   2605  C   LEU A 323     -18.906  30.453  34.625  1.00 77.38           C  
ATOM   2606  CB  LEU A 323     -18.297  31.656  32.500  1.00 77.38           C  
ATOM   2607  O   LEU A 323     -19.406  31.266  35.406  1.00 77.38           O  
ATOM   2608  CG  LEU A 323     -18.359  31.797  30.984  1.00 77.38           C  
ATOM   2609  CD1 LEU A 323     -17.656  33.062  30.531  1.00 77.38           C  
ATOM   2610  CD2 LEU A 323     -17.766  30.578  30.297  1.00 77.38           C  
ATOM   2611  N   PRO A 324     -18.219  29.453  34.938  1.00 80.56           N  
ATOM   2612  CA  PRO A 324     -17.859  29.375  36.375  1.00 80.56           C  
ATOM   2613  C   PRO A 324     -16.891  30.484  36.781  1.00 80.56           C  
ATOM   2614  CB  PRO A 324     -17.188  28.000  36.500  1.00 80.56           C  
ATOM   2615  O   PRO A 324     -16.094  30.969  35.969  1.00 80.56           O  
ATOM   2616  CG  PRO A 324     -17.500  27.312  35.188  1.00 80.56           C  
ATOM   2617  CD  PRO A 324     -17.906  28.344  34.188  1.00 80.56           C  
ATOM   2618  N   ASN A 325     -17.047  30.922  38.000  1.00 77.12           N  
ATOM   2619  CA  ASN A 325     -16.109  31.891  38.562  1.00 77.12           C  
ATOM   2620  C   ASN A 325     -14.812  31.234  39.000  1.00 77.12           C  
ATOM   2621  CB  ASN A 325     -16.734  32.656  39.719  1.00 77.12           C  
ATOM   2622  O   ASN A 325     -14.836  30.281  39.781  1.00 77.12           O  
ATOM   2623  CG  ASN A 325     -17.922  33.500  39.281  1.00 77.12           C  
ATOM   2624  ND2 ASN A 325     -18.844  33.750  40.188  1.00 77.12           N  
ATOM   2625  OD1 ASN A 325     -18.000  33.938  38.125  1.00 77.12           O  
ATOM   2626  N   MET A 326     -13.672  31.656  38.406  1.00 76.88           N  
ATOM   2627  CA  MET A 326     -12.359  31.141  38.781  1.00 76.88           C  
ATOM   2628  C   MET A 326     -11.727  31.969  39.906  1.00 76.88           C  
ATOM   2629  CB  MET A 326     -11.430  31.109  37.562  1.00 76.88           C  
ATOM   2630  O   MET A 326     -10.812  32.750  39.625  1.00 76.88           O  
ATOM   2631  CG  MET A 326     -10.234  30.188  37.719  1.00 76.88           C  
ATOM   2632  SD  MET A 326      -9.141  30.188  36.250  1.00 76.88           S  
ATOM   2633  CE  MET A 326      -7.789  29.125  36.875  1.00 76.88           C  
ATOM   2634  N   ARG A 327     -12.305  31.984  41.094  1.00 74.81           N  
ATOM   2635  CA  ARG A 327     -11.812  32.781  42.219  1.00 74.81           C  
ATOM   2636  C   ARG A 327     -11.430  31.922  43.406  1.00 74.81           C  
ATOM   2637  CB  ARG A 327     -12.859  33.812  42.625  1.00 74.81           C  
ATOM   2638  O   ARG A 327     -11.367  32.406  44.531  1.00 74.81           O  
ATOM   2639  CG  ARG A 327     -13.164  34.875  41.562  1.00 74.81           C  
ATOM   2640  CD  ARG A 327     -14.188  35.875  42.031  1.00 74.81           C  
ATOM   2641  NE  ARG A 327     -14.508  36.844  41.000  1.00 74.81           N  
ATOM   2642  NH1 ARG A 327     -16.141  37.938  42.219  1.00 74.81           N  
ATOM   2643  NH2 ARG A 327     -15.625  38.656  40.094  1.00 74.81           N  
ATOM   2644  CZ  ARG A 327     -15.422  37.812  41.094  1.00 74.81           C  
ATOM   2645  N   ILE A 328     -11.211  30.734  42.938  1.00 70.56           N  
ATOM   2646  CA  ILE A 328     -10.805  29.859  44.031  1.00 70.56           C  
ATOM   2647  C   ILE A 328      -9.336  30.094  44.375  1.00 70.56           C  
ATOM   2648  CB  ILE A 328     -11.031  28.359  43.688  1.00 70.56           C  
ATOM   2649  O   ILE A 328      -8.461  29.969  43.500  1.00 70.56           O  
ATOM   2650  CG1 ILE A 328     -12.508  28.125  43.344  1.00 70.56           C  
ATOM   2651  CG2 ILE A 328     -10.586  27.469  44.844  1.00 70.56           C  
ATOM   2652  CD1 ILE A 328     -12.789  26.734  42.781  1.00 70.56           C  
ATOM   2653  N   GLY A 329      -9.086  30.703  45.406  1.00 69.75           N  
ATOM   2654  CA  GLY A 329      -7.738  31.016  45.844  1.00 69.75           C  
ATOM   2655  C   GLY A 329      -7.094  29.875  46.625  1.00 69.75           C  
ATOM   2656  O   GLY A 329      -7.695  28.812  46.781  1.00 69.75           O  
ATOM   2657  N   ALA A 330      -5.781  29.875  46.875  1.00 71.12           N  
ATOM   2658  CA  ALA A 330      -5.020  29.000  47.750  1.00 71.12           C  
ATOM   2659  C   ALA A 330      -4.738  27.656  47.062  1.00 71.12           C  
ATOM   2660  CB  ALA A 330      -5.770  28.781  49.062  1.00 71.12           C  
ATOM   2661  O   ALA A 330      -4.574  26.641  47.750  1.00 71.12           O  
ATOM   2662  N   LEU A 331      -4.797  27.453  45.781  1.00 70.19           N  
ATOM   2663  CA  LEU A 331      -4.613  26.141  45.156  1.00 70.19           C  
ATOM   2664  C   LEU A 331      -3.285  26.094  44.406  1.00 70.19           C  
ATOM   2665  CB  LEU A 331      -5.766  25.859  44.188  1.00 70.19           C  
ATOM   2666  O   LEU A 331      -2.832  25.000  44.031  1.00 70.19           O  
ATOM   2667  CG  LEU A 331      -7.109  25.484  44.812  1.00 70.19           C  
ATOM   2668  CD1 LEU A 331      -8.219  25.547  43.781  1.00 70.19           C  
ATOM   2669  CD2 LEU A 331      -7.035  24.109  45.469  1.00 70.19           C  
ATOM   2670  N   GLY A 332      -2.469  27.188  44.406  1.00 74.31           N  
ATOM   2671  CA  GLY A 332      -1.151  27.172  43.781  1.00 74.31           C  
ATOM   2672  C   GLY A 332      -1.203  27.172  42.250  1.00 74.31           C  
ATOM   2673  O   GLY A 332      -0.219  26.828  41.594  1.00 74.31           O  
ATOM   2674  N   PHE A 333      -2.367  27.219  41.656  1.00 75.31           N  
ATOM   2675  CA  PHE A 333      -2.447  27.281  40.219  1.00 75.31           C  
ATOM   2676  C   PHE A 333      -2.637  28.734  39.750  1.00 75.31           C  
ATOM   2677  CB  PHE A 333      -3.592  26.422  39.688  1.00 75.31           C  
ATOM   2678  O   PHE A 333      -3.639  29.359  40.094  1.00 75.31           O  
ATOM   2679  CG  PHE A 333      -3.428  24.953  40.000  1.00 75.31           C  
ATOM   2680  CD1 PHE A 333      -2.641  24.141  39.188  1.00 75.31           C  
ATOM   2681  CD2 PHE A 333      -4.062  24.375  41.094  1.00 75.31           C  
ATOM   2682  CE1 PHE A 333      -2.486  22.781  39.469  1.00 75.31           C  
ATOM   2683  CE2 PHE A 333      -3.912  23.031  41.375  1.00 75.31           C  
ATOM   2684  CZ  PHE A 333      -3.125  22.234  40.562  1.00 75.31           C  
ATOM   2685  N   SER A 334      -1.567  29.344  39.188  1.00 74.12           N  
ATOM   2686  CA  SER A 334      -1.616  30.719  38.688  1.00 74.12           C  
ATOM   2687  C   SER A 334      -1.325  30.766  37.188  1.00 74.12           C  
ATOM   2688  CB  SER A 334      -0.619  31.609  39.438  1.00 74.12           C  
ATOM   2689  O   SER A 334      -0.562  29.953  36.656  1.00 74.12           O  
ATOM   2690  OG  SER A 334      -0.827  31.516  40.844  1.00 74.12           O  
ATOM   2691  N   GLY A 335      -2.076  31.625  36.438  1.00 73.94           N  
ATOM   2692  CA  GLY A 335      -1.729  31.922  35.062  1.00 73.94           C  
ATOM   2693  C   GLY A 335      -2.389  30.984  34.062  1.00 73.94           C  
ATOM   2694  O   GLY A 335      -1.782  30.625  33.062  1.00 73.94           O  
ATOM   2695  N   ALA A 336      -3.676  30.688  34.312  1.00 74.44           N  
ATOM   2696  CA  ALA A 336      -4.328  29.719  33.438  1.00 74.44           C  
ATOM   2697  C   ALA A 336      -5.297  30.422  32.500  1.00 74.44           C  
ATOM   2698  CB  ALA A 336      -5.066  28.656  34.250  1.00 74.44           C  
ATOM   2699  O   ALA A 336      -6.078  29.766  31.797  1.00 74.44           O  
ATOM   2700  N   PHE A 337      -5.125  31.750  32.438  1.00 75.12           N  
ATOM   2701  CA  PHE A 337      -6.047  32.469  31.562  1.00 75.12           C  
ATOM   2702  C   PHE A 337      -5.496  32.562  30.141  1.00 75.12           C  
ATOM   2703  CB  PHE A 337      -6.316  33.875  32.094  1.00 75.12           C  
ATOM   2704  O   PHE A 337      -4.496  33.219  29.906  1.00 75.12           O  
ATOM   2705  CG  PHE A 337      -7.090  33.875  33.406  1.00 75.12           C  
ATOM   2706  CD1 PHE A 337      -8.477  33.844  33.406  1.00 75.12           C  
ATOM   2707  CD2 PHE A 337      -6.422  33.938  34.625  1.00 75.12           C  
ATOM   2708  CE1 PHE A 337      -9.195  33.844  34.594  1.00 75.12           C  
ATOM   2709  CE2 PHE A 337      -7.133  33.969  35.812  1.00 75.12           C  
ATOM   2710  CZ  PHE A 337      -8.516  33.906  35.812  1.00 75.12           C  
ATOM   2711  N   GLU A 338      -6.133  31.828  29.203  1.00 79.69           N  
ATOM   2712  CA  GLU A 338      -5.832  31.781  27.781  1.00 79.69           C  
ATOM   2713  C   GLU A 338      -4.352  31.500  27.531  1.00 79.69           C  
ATOM   2714  CB  GLU A 338      -6.242  33.094  27.094  1.00 79.69           C  
ATOM   2715  O   GLU A 338      -3.721  32.156  26.703  1.00 79.69           O  
ATOM   2716  CG  GLU A 338      -7.746  33.344  27.078  1.00 79.69           C  
ATOM   2717  CD  GLU A 338      -8.141  34.625  26.359  1.00 79.69           C  
ATOM   2718  OE1 GLU A 338      -9.352  34.875  26.219  1.00 79.69           O  
ATOM   2719  OE2 GLU A 338      -7.227  35.344  25.922  1.00 79.69           O  
ATOM   2720  N   ASP A 339      -3.699  30.672  28.250  1.00 82.88           N  
ATOM   2721  CA  ASP A 339      -2.299  30.281  28.141  1.00 82.88           C  
ATOM   2722  C   ASP A 339      -2.139  29.094  27.188  1.00 82.88           C  
ATOM   2723  CB  ASP A 339      -1.731  29.922  29.516  1.00 82.88           C  
ATOM   2724  O   ASP A 339      -1.952  27.953  27.625  1.00 82.88           O  
ATOM   2725  CG  ASP A 339      -0.223  29.750  29.500  1.00 82.88           C  
ATOM   2726  OD1 ASP A 339       0.424  30.078  28.484  1.00 82.88           O  
ATOM   2727  OD2 ASP A 339       0.323  29.266  30.531  1.00 82.88           O  
ATOM   2728  N   ARG A 340      -2.254  29.422  25.906  1.00 87.50           N  
ATOM   2729  CA  ARG A 340      -2.154  28.391  24.875  1.00 87.50           C  
ATOM   2730  C   ARG A 340      -0.812  28.453  24.156  1.00 87.50           C  
ATOM   2731  CB  ARG A 340      -3.297  28.516  23.875  1.00 87.50           C  
ATOM   2732  O   ARG A 340      -0.235  29.531  24.016  1.00 87.50           O  
ATOM   2733  CG  ARG A 340      -4.680  28.312  24.469  1.00 87.50           C  
ATOM   2734  CD  ARG A 340      -5.777  28.484  23.438  1.00 87.50           C  
ATOM   2735  NE  ARG A 340      -7.105  28.391  24.031  1.00 87.50           N  
ATOM   2736  NH1 ARG A 340      -8.250  28.734  22.062  1.00 87.50           N  
ATOM   2737  NH2 ARG A 340      -9.398  28.406  24.016  1.00 87.50           N  
ATOM   2738  CZ  ARG A 340      -8.250  28.516  23.359  1.00 87.50           C  
ATOM   2739  N   ASP A 341      -0.287  27.422  23.766  1.00 92.12           N  
ATOM   2740  CA  ASP A 341       0.934  27.328  22.969  1.00 92.12           C  
ATOM   2741  C   ASP A 341       0.640  27.531  21.484  1.00 92.12           C  
ATOM   2742  CB  ASP A 341       1.621  25.984  23.188  1.00 92.12           C  
ATOM   2743  O   ASP A 341       0.002  26.688  20.844  1.00 92.12           O  
ATOM   2744  CG  ASP A 341       2.992  25.906  22.547  1.00 92.12           C  
ATOM   2745  OD1 ASP A 341       3.387  26.844  21.828  1.00 92.12           O  
ATOM   2746  OD2 ASP A 341       3.684  24.875  22.734  1.00 92.12           O  
ATOM   2747  N   PRO A 342       1.049  28.609  20.953  1.00 93.88           N  
ATOM   2748  CA  PRO A 342       0.750  28.891  19.547  1.00 93.88           C  
ATOM   2749  C   PRO A 342       1.554  28.000  18.594  1.00 93.88           C  
ATOM   2750  CB  PRO A 342       1.135  30.359  19.375  1.00 93.88           C  
ATOM   2751  O   PRO A 342       1.290  28.000  17.375  1.00 93.88           O  
ATOM   2752  CG  PRO A 342       2.209  30.578  20.391  1.00 93.88           C  
ATOM   2753  CD  PRO A 342       1.899  29.766  21.609  1.00 93.88           C  
ATOM   2754  N   THR A 343       2.527  27.297  19.125  1.00 96.56           N  
ATOM   2755  CA  THR A 343       3.395  26.484  18.281  1.00 96.56           C  
ATOM   2756  C   THR A 343       2.838  25.062  18.125  1.00 96.56           C  
ATOM   2757  CB  THR A 343       4.824  26.406  18.844  1.00 96.56           C  
ATOM   2758  O   THR A 343       3.500  24.188  17.562  1.00 96.56           O  
ATOM   2759  CG2 THR A 343       5.391  27.812  19.078  1.00 96.56           C  
ATOM   2760  OG1 THR A 343       4.809  25.703  20.094  1.00 96.56           O  
ATOM   2761  N   GLN A 344       1.599  24.859  18.594  1.00 96.62           N  
ATOM   2762  CA  GLN A 344       0.935  23.562  18.438  1.00 96.62           C  
ATOM   2763  C   GLN A 344      -0.266  23.672  17.500  1.00 96.62           C  
ATOM   2764  CB  GLN A 344       0.494  23.016  19.797  1.00 96.62           C  
ATOM   2765  O   GLN A 344      -1.338  24.125  17.906  1.00 96.62           O  
ATOM   2766  CG  GLN A 344       1.649  22.719  20.750  1.00 96.62           C  
ATOM   2767  CD  GLN A 344       1.190  22.094  22.047  1.00 96.62           C  
ATOM   2768  NE2 GLN A 344       2.133  21.859  22.953  1.00 96.62           N  
ATOM   2769  OE1 GLN A 344       0.000  21.828  22.234  1.00 96.62           O  
ATOM   2770  N   PHE A 345      -0.085  23.266  16.312  1.00 97.19           N  
ATOM   2771  CA  PHE A 345      -1.135  23.297  15.297  1.00 97.19           C  
ATOM   2772  C   PHE A 345      -1.925  21.984  15.305  1.00 97.19           C  
ATOM   2773  CB  PHE A 345      -0.540  23.531  13.906  1.00 97.19           C  
ATOM   2774  O   PHE A 345      -1.384  20.922  15.633  1.00 97.19           O  
ATOM   2775  CG  PHE A 345       0.078  24.906  13.742  1.00 97.19           C  
ATOM   2776  CD1 PHE A 345      -0.603  25.906  13.078  1.00 97.19           C  
ATOM   2777  CD2 PHE A 345       1.341  25.172  14.258  1.00 97.19           C  
ATOM   2778  CE1 PHE A 345      -0.034  27.172  12.930  1.00 97.19           C  
ATOM   2779  CE2 PHE A 345       1.917  26.422  14.109  1.00 97.19           C  
ATOM   2780  CZ  PHE A 345       1.229  27.422  13.445  1.00 97.19           C  
ATOM   2781  N   GLU A 346      -3.209  22.109  14.992  1.00 97.12           N  
ATOM   2782  CA  GLU A 346      -4.059  20.922  14.914  1.00 97.12           C  
ATOM   2783  C   GLU A 346      -4.168  20.406  13.484  1.00 97.12           C  
ATOM   2784  CB  GLU A 346      -5.449  21.219  15.477  1.00 97.12           C  
ATOM   2785  O   GLU A 346      -4.309  21.188  12.547  1.00 97.12           O  
ATOM   2786  CG  GLU A 346      -5.453  21.594  16.953  1.00 97.12           C  
ATOM   2787  CD  GLU A 346      -6.840  21.891  17.500  1.00 97.12           C  
ATOM   2788  OE1 GLU A 346      -6.953  22.391  18.641  1.00 97.12           O  
ATOM   2789  OE2 GLU A 346      -7.824  21.609  16.766  1.00 97.12           O  
ATOM   2790  N   GLU A 347      -4.191  19.188  13.336  1.00 97.00           N  
ATOM   2791  CA  GLU A 347      -4.234  18.547  12.031  1.00 97.00           C  
ATOM   2792  C   GLU A 347      -5.566  18.797  11.328  1.00 97.00           C  
ATOM   2793  CB  GLU A 347      -3.992  17.031  12.164  1.00 97.00           C  
ATOM   2794  O   GLU A 347      -5.613  18.953  10.109  1.00 97.00           O  
ATOM   2795  CG  GLU A 347      -3.742  16.328  10.844  1.00 97.00           C  
ATOM   2796  CD  GLU A 347      -3.248  14.906  11.008  1.00 97.00           C  
ATOM   2797  OE1 GLU A 347      -2.715  14.328  10.031  1.00 97.00           O  
ATOM   2798  OE2 GLU A 347      -3.396  14.352  12.117  1.00 97.00           O  
ATOM   2799  N   ARG A 348      -6.664  18.875  12.062  1.00 97.69           N  
ATOM   2800  CA  ARG A 348      -8.000  19.031  11.500  1.00 97.69           C  
ATOM   2801  C   ARG A 348      -8.148  20.359  10.781  1.00 97.69           C  
ATOM   2802  CB  ARG A 348      -9.062  18.906  12.594  1.00 97.69           C  
ATOM   2803  O   ARG A 348      -9.023  20.516   9.922  1.00 97.69           O  
ATOM   2804  CG  ARG A 348      -9.000  20.016  13.641  1.00 97.69           C  
ATOM   2805  CD  ARG A 348     -10.094  19.859  14.688  1.00 97.69           C  
ATOM   2806  NE  ARG A 348     -11.414  20.109  14.133  1.00 97.69           N  
ATOM   2807  NH1 ARG A 348     -12.562  19.531  16.047  1.00 97.69           N  
ATOM   2808  NH2 ARG A 348     -13.711  20.203  14.180  1.00 97.69           N  
ATOM   2809  CZ  ARG A 348     -12.562  19.953  14.789  1.00 97.69           C  
ATOM   2810  N   HIS A 349      -7.312  21.375  11.102  1.00 97.75           N  
ATOM   2811  CA  HIS A 349      -7.430  22.703  10.539  1.00 97.75           C  
ATOM   2812  C   HIS A 349      -6.535  22.875   9.312  1.00 97.75           C  
ATOM   2813  CB  HIS A 349      -7.074  23.766  11.586  1.00 97.75           C  
ATOM   2814  O   HIS A 349      -6.547  23.922   8.664  1.00 97.75           O  
ATOM   2815  CG  HIS A 349      -8.000  23.766  12.766  1.00 97.75           C  
ATOM   2816  CD2 HIS A 349      -9.281  23.359  12.891  1.00 97.75           C  
ATOM   2817  ND1 HIS A 349      -7.625  24.250  14.000  1.00 97.75           N  
ATOM   2818  CE1 HIS A 349      -8.641  24.125  14.836  1.00 97.75           C  
ATOM   2819  NE2 HIS A 349      -9.664  23.594  14.188  1.00 97.75           N  
ATOM   2820  N   LEU A 350      -5.742  21.828   8.953  1.00 97.69           N  
ATOM   2821  CA  LEU A 350      -4.879  21.859   7.777  1.00 97.69           C  
ATOM   2822  C   LEU A 350      -5.633  21.375   6.543  1.00 97.69           C  
ATOM   2823  CB  LEU A 350      -3.641  20.984   8.000  1.00 97.69           C  
ATOM   2824  O   LEU A 350      -6.090  20.234   6.492  1.00 97.69           O  
ATOM   2825  CG  LEU A 350      -2.697  21.422   9.125  1.00 97.69           C  
ATOM   2826  CD1 LEU A 350      -1.602  20.391   9.336  1.00 97.69           C  
ATOM   2827  CD2 LEU A 350      -2.094  22.781   8.805  1.00 97.69           C  
ATOM   2828  N   LYS A 351      -5.777  22.203   5.590  1.00 97.38           N  
ATOM   2829  CA  LYS A 351      -6.383  21.859   4.305  1.00 97.38           C  
ATOM   2830  C   LYS A 351      -5.320  21.734   3.217  1.00 97.38           C  
ATOM   2831  CB  LYS A 351      -7.414  22.922   3.904  1.00 97.38           C  
ATOM   2832  O   LYS A 351      -4.660  22.719   2.867  1.00 97.38           O  
ATOM   2833  CG  LYS A 351      -8.547  23.094   4.902  1.00 97.38           C  
ATOM   2834  CD  LYS A 351      -9.539  24.156   4.457  1.00 97.38           C  
ATOM   2835  CE  LYS A 351     -10.648  24.359   5.477  1.00 97.38           C  
ATOM   2836  NZ  LYS A 351     -11.617  25.406   5.043  1.00 97.38           N  
ATOM   2837  N   PHE A 352      -5.207  20.547   2.701  1.00 96.50           N  
ATOM   2838  CA  PHE A 352      -4.227  20.281   1.652  1.00 96.50           C  
ATOM   2839  C   PHE A 352      -4.594  21.031   0.373  1.00 96.50           C  
ATOM   2840  CB  PHE A 352      -4.121  18.781   1.376  1.00 96.50           C  
ATOM   2841  O   PHE A 352      -5.742  20.984  -0.072  1.00 96.50           O  
ATOM   2842  CG  PHE A 352      -3.213  18.438   0.225  1.00 96.50           C  
ATOM   2843  CD1 PHE A 352      -3.736  18.172  -1.035  1.00 96.50           C  
ATOM   2844  CD2 PHE A 352      -1.837  18.391   0.403  1.00 96.50           C  
ATOM   2845  CE1 PHE A 352      -2.898  17.859  -2.102  1.00 96.50           C  
ATOM   2846  CE2 PHE A 352      -0.995  18.078  -0.659  1.00 96.50           C  
ATOM   2847  CZ  PHE A 352      -1.527  17.812  -1.910  1.00 96.50           C  
ATOM   2848  N   LEU A 353      -3.666  21.703  -0.201  1.00 95.62           N  
ATOM   2849  CA  LEU A 353      -3.883  22.422  -1.451  1.00 95.62           C  
ATOM   2850  C   LEU A 353      -3.047  21.812  -2.576  1.00 95.62           C  
ATOM   2851  CB  LEU A 353      -3.545  23.906  -1.283  1.00 95.62           C  
ATOM   2852  O   LEU A 353      -3.592  21.312  -3.562  1.00 95.62           O  
ATOM   2853  CG  LEU A 353      -4.352  24.672  -0.233  1.00 95.62           C  
ATOM   2854  CD1 LEU A 353      -3.836  26.094  -0.105  1.00 95.62           C  
ATOM   2855  CD2 LEU A 353      -5.836  24.656  -0.586  1.00 95.62           C  
ATOM   2856  N   GLN A 354      -1.703  21.828  -2.377  1.00 95.88           N  
ATOM   2857  CA  GLN A 354      -0.784  21.328  -3.393  1.00 95.88           C  
ATOM   2858  C   GLN A 354       0.505  20.812  -2.760  1.00 95.88           C  
ATOM   2859  CB  GLN A 354      -0.465  22.422  -4.414  1.00 95.88           C  
ATOM   2860  O   GLN A 354       0.979  21.359  -1.765  1.00 95.88           O  
ATOM   2861  CG  GLN A 354       0.455  21.953  -5.539  1.00 95.88           C  
ATOM   2862  CD  GLN A 354       0.761  23.062  -6.535  1.00 95.88           C  
ATOM   2863  NE2 GLN A 354       1.532  22.734  -7.566  1.00 95.88           N  
ATOM   2864  OE1 GLN A 354       0.306  24.203  -6.379  1.00 95.88           O  
ATOM   2865  N   GLN A 355       1.078  19.797  -3.359  1.00 96.00           N  
ATOM   2866  CA  GLN A 355       2.396  19.328  -2.945  1.00 96.00           C  
ATOM   2867  C   GLN A 355       3.502  20.203  -3.531  1.00 96.00           C  
ATOM   2868  CB  GLN A 355       2.600  17.875  -3.361  1.00 96.00           C  
ATOM   2869  O   GLN A 355       3.484  20.516  -4.723  1.00 96.00           O  
ATOM   2870  CG  GLN A 355       3.924  17.281  -2.896  1.00 96.00           C  
ATOM   2871  CD  GLN A 355       4.039  15.789  -3.191  1.00 96.00           C  
ATOM   2872  NE2 GLN A 355       5.242  15.250  -3.047  1.00 96.00           N  
ATOM   2873  OE1 GLN A 355       3.053  15.141  -3.545  1.00 96.00           O  
ATOM   2874  N   LEU A 356       4.426  20.672  -2.756  1.00 93.38           N  
ATOM   2875  CA  LEU A 356       5.477  21.594  -3.186  1.00 93.38           C  
ATOM   2876  C   LEU A 356       6.715  20.828  -3.631  1.00 93.38           C  
ATOM   2877  CB  LEU A 356       5.836  22.562  -2.057  1.00 93.38           C  
ATOM   2878  O   LEU A 356       7.293  21.125  -4.680  1.00 93.38           O  
ATOM   2879  CG  LEU A 356       4.719  23.484  -1.569  1.00 93.38           C  
ATOM   2880  CD1 LEU A 356       5.203  24.344  -0.405  1.00 93.38           C  
ATOM   2881  CD2 LEU A 356       4.215  24.359  -2.711  1.00 93.38           C  
ATOM   2882  N   GLY A 357       7.191  19.906  -2.859  1.00 92.38           N  
ATOM   2883  CA  GLY A 357       8.375  19.125  -3.168  1.00 92.38           C  
ATOM   2884  C   GLY A 357       8.453  17.828  -2.389  1.00 92.38           C  
ATOM   2885  O   GLY A 357       7.781  17.672  -1.366  1.00 92.38           O  
ATOM   2886  N   LYS A 358       9.211  16.891  -2.891  1.00 91.56           N  
ATOM   2887  CA  LYS A 358       9.445  15.594  -2.258  1.00 91.56           C  
ATOM   2888  C   LYS A 358      10.930  15.234  -2.264  1.00 91.56           C  
ATOM   2889  CB  LYS A 358       8.641  14.500  -2.961  1.00 91.56           C  
ATOM   2890  O   LYS A 358      11.539  15.125  -3.326  1.00 91.56           O  
ATOM   2891  CG  LYS A 358       8.719  13.141  -2.281  1.00 91.56           C  
ATOM   2892  CD  LYS A 358       7.848  12.109  -2.994  1.00 91.56           C  
ATOM   2893  CE  LYS A 358       7.906  10.758  -2.303  1.00 91.56           C  
ATOM   2894  NZ  LYS A 358       7.012   9.758  -2.963  1.00 91.56           N  
ATOM   2895  N   GLY A 359      11.484  15.156  -1.043  1.00 87.38           N  
ATOM   2896  CA  GLY A 359      12.883  14.773  -0.905  1.00 87.38           C  
ATOM   2897  C   GLY A 359      13.070  13.328  -0.477  1.00 87.38           C  
ATOM   2898  O   GLY A 359      12.102  12.562  -0.426  1.00 87.38           O  
ATOM   2899  N   ASN A 360      14.250  12.922  -0.159  1.00 82.38           N  
ATOM   2900  CA  ASN A 360      14.570  11.555   0.240  1.00 82.38           C  
ATOM   2901  C   ASN A 360      14.016  11.234   1.624  1.00 82.38           C  
ATOM   2902  CB  ASN A 360      16.078  11.328   0.206  1.00 82.38           C  
ATOM   2903  O   ASN A 360      13.719  10.070   1.922  1.00 82.38           O  
ATOM   2904  CG  ASN A 360      16.656  11.383  -1.199  1.00 82.38           C  
ATOM   2905  ND2 ASN A 360      17.938  11.680  -1.309  1.00 82.38           N  
ATOM   2906  OD1 ASN A 360      15.938  11.156  -2.180  1.00 82.38           O  
ATOM   2907  N   PHE A 361      13.930  12.273   2.477  1.00 88.00           N  
ATOM   2908  CA  PHE A 361      13.531  12.039   3.859  1.00 88.00           C  
ATOM   2909  C   PHE A 361      12.023  12.234   4.031  1.00 88.00           C  
ATOM   2910  CB  PHE A 361      14.289  12.984   4.805  1.00 88.00           C  
ATOM   2911  O   PHE A 361      11.406  11.570   4.863  1.00 88.00           O  
ATOM   2912  CG  PHE A 361      15.773  12.727   4.852  1.00 88.00           C  
ATOM   2913  CD1 PHE A 361      16.297  11.703   5.629  1.00 88.00           C  
ATOM   2914  CD2 PHE A 361      16.641  13.516   4.113  1.00 88.00           C  
ATOM   2915  CE1 PHE A 361      17.656  11.469   5.676  1.00 88.00           C  
ATOM   2916  CE2 PHE A 361      18.016  13.289   4.152  1.00 88.00           C  
ATOM   2917  CZ  PHE A 361      18.531  12.266   4.934  1.00 88.00           C  
ATOM   2918  N   GLY A 362      11.508  13.148   3.289  1.00 93.56           N  
ATOM   2919  CA  GLY A 362      10.094  13.484   3.414  1.00 93.56           C  
ATOM   2920  C   GLY A 362       9.594  14.375   2.295  1.00 93.56           C  
ATOM   2921  O   GLY A 362      10.188  14.422   1.214  1.00 93.56           O  
ATOM   2922  N   SER A 363       8.477  15.023   2.555  1.00 95.75           N  
ATOM   2923  CA  SER A 363       7.863  15.898   1.562  1.00 95.75           C  
ATOM   2924  C   SER A 363       7.383  17.203   2.197  1.00 95.75           C  
ATOM   2925  CB  SER A 363       6.691  15.195   0.879  1.00 95.75           C  
ATOM   2926  O   SER A 363       7.160  17.266   3.408  1.00 95.75           O  
ATOM   2927  OG  SER A 363       5.688  14.859   1.820  1.00 95.75           O  
ATOM   2928  N   VAL A 364       7.363  18.234   1.425  1.00 96.19           N  
ATOM   2929  CA  VAL A 364       6.844  19.531   1.835  1.00 96.19           C  
ATOM   2930  C   VAL A 364       5.555  19.844   1.076  1.00 96.19           C  
ATOM   2931  CB  VAL A 364       7.875  20.656   1.600  1.00 96.19           C  
ATOM   2932  O   VAL A 364       5.523  19.781  -0.156  1.00 96.19           O  
ATOM   2933  CG1 VAL A 364       7.336  22.000   2.092  1.00 96.19           C  
ATOM   2934  CG2 VAL A 364       9.195  20.328   2.293  1.00 96.19           C  
ATOM   2935  N   GLU A 365       4.523  20.156   1.832  1.00 97.12           N  
ATOM   2936  CA  GLU A 365       3.207  20.422   1.260  1.00 97.12           C  
ATOM   2937  C   GLU A 365       2.701  21.812   1.649  1.00 97.12           C  
ATOM   2938  CB  GLU A 365       2.205  19.359   1.703  1.00 97.12           C  
ATOM   2939  O   GLU A 365       3.037  22.328   2.719  1.00 97.12           O  
ATOM   2940  CG  GLU A 365       2.566  17.953   1.248  1.00 97.12           C  
ATOM   2941  CD  GLU A 365       1.649  16.875   1.820  1.00 97.12           C  
ATOM   2942  OE1 GLU A 365       1.795  15.695   1.449  1.00 97.12           O  
ATOM   2943  OE2 GLU A 365       0.777  17.234   2.646  1.00 97.12           O  
ATOM   2944  N   MET A 366       1.940  22.375   0.763  1.00 97.12           N  
ATOM   2945  CA  MET A 366       1.246  23.625   1.016  1.00 97.12           C  
ATOM   2946  C   MET A 366      -0.128  23.375   1.628  1.00 97.12           C  
ATOM   2947  CB  MET A 366       1.104  24.438  -0.276  1.00 97.12           C  
ATOM   2948  O   MET A 366      -0.957  22.688   1.041  1.00 97.12           O  
ATOM   2949  CG  MET A 366       0.410  25.781  -0.090  1.00 97.12           C  
ATOM   2950  SD  MET A 366       0.344  26.750  -1.641  1.00 97.12           S  
ATOM   2951  CE  MET A 366      -0.857  25.781  -2.586  1.00 97.12           C  
ATOM   2952  N   CYS A 367      -0.413  23.953   2.771  1.00 97.75           N  
ATOM   2953  CA  CYS A 367      -1.701  23.875   3.449  1.00 97.75           C  
ATOM   2954  C   CYS A 367      -2.148  25.250   3.941  1.00 97.75           C  
ATOM   2955  CB  CYS A 367      -1.626  22.906   4.625  1.00 97.75           C  
ATOM   2956  O   CYS A 367      -1.334  26.156   4.062  1.00 97.75           O  
ATOM   2957  SG  CYS A 367      -1.247  21.203   4.141  1.00 97.75           S  
ATOM   2958  N   ARG A 368      -3.330  25.328   4.137  1.00 97.38           N  
ATOM   2959  CA  ARG A 368      -3.904  26.469   4.848  1.00 97.38           C  
ATOM   2960  C   ARG A 368      -4.379  26.062   6.238  1.00 97.38           C  
ATOM   2961  CB  ARG A 368      -5.066  27.062   4.051  1.00 97.38           C  
ATOM   2962  O   ARG A 368      -5.141  25.109   6.387  1.00 97.38           O  
ATOM   2963  CG  ARG A 368      -5.734  28.250   4.730  1.00 97.38           C  
ATOM   2964  CD  ARG A 368      -6.742  28.938   3.814  1.00 97.38           C  
ATOM   2965  NE  ARG A 368      -6.086  29.625   2.711  1.00 97.38           N  
ATOM   2966  NH1 ARG A 368      -8.008  29.875   1.453  1.00 97.38           N  
ATOM   2967  NH2 ARG A 368      -6.008  30.688   0.672  1.00 97.38           N  
ATOM   2968  CZ  ARG A 368      -6.703  30.062   1.614  1.00 97.38           C  
ATOM   2969  N   TYR A 369      -3.850  26.734   7.262  1.00 97.94           N  
ATOM   2970  CA  TYR A 369      -4.324  26.531   8.625  1.00 97.94           C  
ATOM   2971  C   TYR A 369      -5.469  27.484   8.953  1.00 97.94           C  
ATOM   2972  CB  TYR A 369      -3.182  26.734   9.625  1.00 97.94           C  
ATOM   2973  O   TYR A 369      -5.250  28.688   9.141  1.00 97.94           O  
ATOM   2974  CG  TYR A 369      -3.561  26.391  11.047  1.00 97.94           C  
ATOM   2975  CD1 TYR A 369      -3.930  27.406  11.945  1.00 97.94           C  
ATOM   2976  CD2 TYR A 369      -3.549  25.078  11.500  1.00 97.94           C  
ATOM   2977  CE1 TYR A 369      -4.277  27.094  13.258  1.00 97.94           C  
ATOM   2978  CE2 TYR A 369      -3.895  24.766  12.812  1.00 97.94           C  
ATOM   2979  OH  TYR A 369      -4.598  25.484  14.977  1.00 97.94           O  
ATOM   2980  CZ  TYR A 369      -4.258  25.781  13.680  1.00 97.94           C  
ATOM   2981  N   ASP A 370      -6.688  26.906   9.047  1.00 96.06           N  
ATOM   2982  CA  ASP A 370      -7.887  27.734   9.180  1.00 96.06           C  
ATOM   2983  C   ASP A 370      -8.812  27.188  10.266  1.00 96.06           C  
ATOM   2984  CB  ASP A 370      -8.633  27.812   7.844  1.00 96.06           C  
ATOM   2985  O   ASP A 370      -9.742  26.422   9.969  1.00 96.06           O  
ATOM   2986  CG  ASP A 370      -9.797  28.781   7.879  1.00 96.06           C  
ATOM   2987  OD1 ASP A 370      -9.984  29.484   8.898  1.00 96.06           O  
ATOM   2988  OD2 ASP A 370     -10.539  28.859   6.875  1.00 96.06           O  
ATOM   2989  N   PRO A 371      -8.602  27.625  11.484  1.00 95.75           N  
ATOM   2990  CA  PRO A 371      -9.438  27.141  12.594  1.00 95.75           C  
ATOM   2991  C   PRO A 371     -10.906  27.516  12.430  1.00 95.75           C  
ATOM   2992  CB  PRO A 371      -8.828  27.844  13.812  1.00 95.75           C  
ATOM   2993  O   PRO A 371     -11.781  26.828  12.953  1.00 95.75           O  
ATOM   2994  CG  PRO A 371      -7.418  28.141  13.422  1.00 95.75           C  
ATOM   2995  CD  PRO A 371      -7.383  28.438  11.945  1.00 95.75           C  
ATOM   2996  N   LEU A 372     -11.281  28.516  11.648  1.00 94.81           N  
ATOM   2997  CA  LEU A 372     -12.664  28.938  11.469  1.00 94.81           C  
ATOM   2998  C   LEU A 372     -13.273  28.281  10.234  1.00 94.81           C  
ATOM   2999  CB  LEU A 372     -12.734  30.469  11.344  1.00 94.81           C  
ATOM   3000  O   LEU A 372     -14.469  28.422   9.977  1.00 94.81           O  
ATOM   3001  CG  LEU A 372     -12.227  31.266  12.539  1.00 94.81           C  
ATOM   3002  CD1 LEU A 372     -12.391  32.750  12.281  1.00 94.81           C  
ATOM   3003  CD2 LEU A 372     -12.953  30.859  13.812  1.00 94.81           C  
ATOM   3004  N   GLN A 373     -12.477  27.688   9.438  1.00 94.50           N  
ATOM   3005  CA  GLN A 373     -12.898  26.938   8.258  1.00 94.50           C  
ATOM   3006  C   GLN A 373     -13.734  27.812   7.320  1.00 94.50           C  
ATOM   3007  CB  GLN A 373     -13.695  25.703   8.672  1.00 94.50           C  
ATOM   3008  O   GLN A 373     -14.797  27.391   6.855  1.00 94.50           O  
ATOM   3009  CG  GLN A 373     -12.875  24.672   9.430  1.00 94.50           C  
ATOM   3010  CD  GLN A 373     -13.648  23.391   9.695  1.00 94.50           C  
ATOM   3011  NE2 GLN A 373     -12.953  22.359  10.180  1.00 94.50           N  
ATOM   3012  OE1 GLN A 373     -14.859  23.328   9.477  1.00 94.50           O  
ATOM   3013  N   ASP A 374     -13.227  29.000   7.047  1.00 91.94           N  
ATOM   3014  CA  ASP A 374     -13.883  29.953   6.156  1.00 91.94           C  
ATOM   3015  C   ASP A 374     -12.891  30.547   5.168  1.00 91.94           C  
ATOM   3016  CB  ASP A 374     -14.570  31.062   6.961  1.00 91.94           C  
ATOM   3017  O   ASP A 374     -13.078  31.688   4.703  1.00 91.94           O  
ATOM   3018  CG  ASP A 374     -13.617  31.781   7.902  1.00 91.94           C  
ATOM   3019  OD1 ASP A 374     -12.414  31.453   7.918  1.00 91.94           O  
ATOM   3020  OD2 ASP A 374     -14.078  32.688   8.641  1.00 91.94           O  
ATOM   3021  N   ASN A 375     -11.844  29.891   4.934  1.00 91.00           N  
ATOM   3022  CA  ASN A 375     -10.812  30.250   3.959  1.00 91.00           C  
ATOM   3023  C   ASN A 375     -10.102  31.547   4.336  1.00 91.00           C  
ATOM   3024  CB  ASN A 375     -11.422  30.359   2.559  1.00 91.00           C  
ATOM   3025  O   ASN A 375      -9.648  32.281   3.461  1.00 91.00           O  
ATOM   3026  CG  ASN A 375     -11.906  29.031   2.023  1.00 91.00           C  
ATOM   3027  ND2 ASN A 375     -13.008  29.047   1.275  1.00 91.00           N  
ATOM   3028  OD1 ASN A 375     -11.305  27.984   2.277  1.00 91.00           O  
ATOM   3029  N   THR A 376     -10.008  31.859   5.578  1.00 94.94           N  
ATOM   3030  CA  THR A 376      -9.367  33.094   6.051  1.00 94.94           C  
ATOM   3031  C   THR A 376      -8.055  32.750   6.754  1.00 94.94           C  
ATOM   3032  CB  THR A 376     -10.289  33.875   7.008  1.00 94.94           C  
ATOM   3033  O   THR A 376      -7.344  33.656   7.195  1.00 94.94           O  
ATOM   3034  CG2 THR A 376     -11.617  34.188   6.336  1.00 94.94           C  
ATOM   3035  OG1 THR A 376     -10.539  33.062   8.172  1.00 94.94           O  
ATOM   3036  N   GLY A 377      -7.715  31.531   6.887  1.00 97.00           N  
ATOM   3037  CA  GLY A 377      -6.492  31.141   7.566  1.00 97.00           C  
ATOM   3038  C   GLY A 377      -5.238  31.438   6.770  1.00 97.00           C  
ATOM   3039  O   GLY A 377      -5.312  31.766   5.582  1.00 97.00           O  
ATOM   3040  N   GLU A 378      -4.102  31.375   7.355  1.00 96.69           N  
ATOM   3041  CA  GLU A 378      -2.818  31.609   6.703  1.00 96.69           C  
ATOM   3042  C   GLU A 378      -2.330  30.359   5.977  1.00 96.69           C  
ATOM   3043  CB  GLU A 378      -1.773  32.062   7.723  1.00 96.69           C  
ATOM   3044  O   GLU A 378      -2.617  29.250   6.398  1.00 96.69           O  
ATOM   3045  CG  GLU A 378      -1.439  31.031   8.773  1.00 96.69           C  
ATOM   3046  CD  GLU A 378      -0.357  31.469   9.742  1.00 96.69           C  
ATOM   3047  OE1 GLU A 378      -0.157  30.797  10.781  1.00 96.69           O  
ATOM   3048  OE2 GLU A 378       0.297  32.500   9.461  1.00 96.69           O  
ATOM   3049  N   VAL A 379      -1.642  30.609   4.887  1.00 97.44           N  
ATOM   3050  CA  VAL A 379      -1.021  29.516   4.156  1.00 97.44           C  
ATOM   3051  C   VAL A 379       0.303  29.141   4.816  1.00 97.44           C  
ATOM   3052  CB  VAL A 379      -0.794  29.875   2.672  1.00 97.44           C  
ATOM   3053  O   VAL A 379       1.129  30.000   5.105  1.00 97.44           O  
ATOM   3054  CG1 VAL A 379      -0.173  28.688   1.922  1.00 97.44           C  
ATOM   3055  CG2 VAL A 379      -2.109  30.297   2.020  1.00 97.44           C  
ATOM   3056  N   VAL A 380       0.511  27.906   5.121  1.00 97.88           N  
ATOM   3057  CA  VAL A 380       1.710  27.391   5.781  1.00 97.88           C  
ATOM   3058  C   VAL A 380       2.316  26.266   4.949  1.00 97.88           C  
ATOM   3059  CB  VAL A 380       1.404  26.891   7.211  1.00 97.88           C  
ATOM   3060  O   VAL A 380       1.658  25.719   4.062  1.00 97.88           O  
ATOM   3061  CG1 VAL A 380       0.889  28.047   8.078  1.00 97.88           C  
ATOM   3062  CG2 VAL A 380       0.394  25.750   7.176  1.00 97.88           C  
ATOM   3063  N   ALA A 381       3.574  25.969   5.141  1.00 97.75           N  
ATOM   3064  CA  ALA A 381       4.270  24.812   4.574  1.00 97.75           C  
ATOM   3065  C   ALA A 381       4.387  23.688   5.594  1.00 97.75           C  
ATOM   3066  CB  ALA A 381       5.652  25.219   4.074  1.00 97.75           C  
ATOM   3067  O   ALA A 381       4.848  23.891   6.719  1.00 97.75           O  
ATOM   3068  N   VAL A 382       3.926  22.516   5.242  1.00 97.81           N  
ATOM   3069  CA  VAL A 382       3.934  21.359   6.125  1.00 97.81           C  
ATOM   3070  C   VAL A 382       4.973  20.344   5.641  1.00 97.81           C  
ATOM   3071  CB  VAL A 382       2.541  20.688   6.203  1.00 97.81           C  
ATOM   3072  O   VAL A 382       4.863  19.812   4.535  1.00 97.81           O  
ATOM   3073  CG1 VAL A 382       2.580  19.469   7.105  1.00 97.81           C  
ATOM   3074  CG2 VAL A 382       1.500  21.688   6.699  1.00 97.81           C  
ATOM   3075  N   LYS A 383       6.004  20.141   6.430  1.00 97.25           N  
ATOM   3076  CA  LYS A 383       7.008  19.109   6.148  1.00 97.25           C  
ATOM   3077  C   LYS A 383       6.742  17.844   6.949  1.00 97.25           C  
ATOM   3078  CB  LYS A 383       8.414  19.641   6.457  1.00 97.25           C  
ATOM   3079  O   LYS A 383       6.645  17.891   8.180  1.00 97.25           O  
ATOM   3080  CG  LYS A 383       9.531  18.672   6.090  1.00 97.25           C  
ATOM   3081  CD  LYS A 383      10.898  19.297   6.348  1.00 97.25           C  
ATOM   3082  CE  LYS A 383      12.023  18.328   5.957  1.00 97.25           C  
ATOM   3083  NZ  LYS A 383      13.367  18.953   6.145  1.00 97.25           N  
ATOM   3084  N   LYS A 384       6.578  16.734   6.289  1.00 96.25           N  
ATOM   3085  CA  LYS A 384       6.348  15.453   6.941  1.00 96.25           C  
ATOM   3086  C   LYS A 384       7.301  14.383   6.410  1.00 96.25           C  
ATOM   3087  CB  LYS A 384       4.898  15.000   6.750  1.00 96.25           C  
ATOM   3088  O   LYS A 384       7.844  14.523   5.312  1.00 96.25           O  
ATOM   3089  CG  LYS A 384       4.516  14.758   5.297  1.00 96.25           C  
ATOM   3090  CD  LYS A 384       3.039  14.414   5.160  1.00 96.25           C  
ATOM   3091  CE  LYS A 384       2.660  14.148   3.709  1.00 96.25           C  
ATOM   3092  NZ  LYS A 384       1.217  13.789   3.572  1.00 96.25           N  
ATOM   3093  N   LEU A 385       7.422  13.297   7.148  1.00 93.56           N  
ATOM   3094  CA  LEU A 385       8.320  12.203   6.793  1.00 93.56           C  
ATOM   3095  C   LEU A 385       7.602  11.180   5.922  1.00 93.56           C  
ATOM   3096  CB  LEU A 385       8.859  11.523   8.055  1.00 93.56           C  
ATOM   3097  O   LEU A 385       6.371  11.070   5.961  1.00 93.56           O  
ATOM   3098  CG  LEU A 385       9.742  12.391   8.961  1.00 93.56           C  
ATOM   3099  CD1 LEU A 385      10.172  11.602  10.195  1.00 93.56           C  
ATOM   3100  CD2 LEU A 385      10.961  12.898   8.195  1.00 93.56           C  
ATOM   3101  N   GLN A 386       8.398  10.484   5.227  1.00 89.62           N  
ATOM   3102  CA  GLN A 386       7.867   9.398   4.414  1.00 89.62           C  
ATOM   3103  C   GLN A 386       7.871   8.078   5.191  1.00 89.62           C  
ATOM   3104  CB  GLN A 386       8.672   9.242   3.123  1.00 89.62           C  
ATOM   3105  O   GLN A 386       6.926   7.293   5.094  1.00 89.62           O  
ATOM   3106  CG  GLN A 386       8.125   8.180   2.180  1.00 89.62           C  
ATOM   3107  CD  GLN A 386       8.875   8.133   0.860  1.00 89.62           C  
ATOM   3108  NE2 GLN A 386       8.492   7.191  -0.000  1.00 89.62           N  
ATOM   3109  OE1 GLN A 386       9.781   8.930   0.616  1.00 89.62           O  
ATOM   3110  N   HIS A 387       8.984   7.855   5.953  1.00 86.44           N  
ATOM   3111  CA  HIS A 387       9.133   6.617   6.707  1.00 86.44           C  
ATOM   3112  C   HIS A 387       8.969   6.859   8.203  1.00 86.44           C  
ATOM   3113  CB  HIS A 387      10.500   5.980   6.426  1.00 86.44           C  
ATOM   3114  O   HIS A 387       9.469   7.852   8.734  1.00 86.44           O  
ATOM   3115  CG  HIS A 387      10.750   5.715   4.977  1.00 86.44           C  
ATOM   3116  CD2 HIS A 387      10.562   4.602   4.234  1.00 86.44           C  
ATOM   3117  ND1 HIS A 387      11.258   6.672   4.125  1.00 86.44           N  
ATOM   3118  CE1 HIS A 387      11.375   6.152   2.912  1.00 86.44           C  
ATOM   3119  NE2 HIS A 387      10.961   4.895   2.953  1.00 86.44           N  
ATOM   3120  N   SER A 388       8.219   5.973   8.828  1.00 82.94           N  
ATOM   3121  CA  SER A 388       7.883   6.117  10.234  1.00 82.94           C  
ATOM   3122  C   SER A 388       8.773   5.242  11.109  1.00 82.94           C  
ATOM   3123  CB  SER A 388       6.414   5.766  10.477  1.00 82.94           C  
ATOM   3124  O   SER A 388       8.297   4.574  12.023  1.00 82.94           O  
ATOM   3125  OG  SER A 388       6.129   4.457  10.008  1.00 82.94           O  
ATOM   3126  N   THR A 389      10.172   5.281  10.930  1.00 89.25           N  
ATOM   3127  CA  THR A 389      11.070   4.492  11.758  1.00 89.25           C  
ATOM   3128  C   THR A 389      11.492   5.277  13.000  1.00 89.25           C  
ATOM   3129  CB  THR A 389      12.328   4.062  10.969  1.00 89.25           C  
ATOM   3130  O   THR A 389      11.398   6.508  13.023  1.00 89.25           O  
ATOM   3131  CG2 THR A 389      11.945   3.322   9.695  1.00 89.25           C  
ATOM   3132  OG1 THR A 389      13.086   5.227  10.625  1.00 89.25           O  
ATOM   3133  N   GLU A 390      11.922   4.598  13.977  1.00 89.75           N  
ATOM   3134  CA  GLU A 390      12.336   5.215  15.227  1.00 89.75           C  
ATOM   3135  C   GLU A 390      13.523   6.156  15.016  1.00 89.75           C  
ATOM   3136  CB  GLU A 390      12.695   4.145  16.266  1.00 89.75           C  
ATOM   3137  O   GLU A 390      13.586   7.227  15.617  1.00 89.75           O  
ATOM   3138  CG  GLU A 390      11.500   3.371  16.797  1.00 89.75           C  
ATOM   3139  CD  GLU A 390      11.867   2.352  17.859  1.00 89.75           C  
ATOM   3140  OE1 GLU A 390      10.953   1.683  18.391  1.00 89.75           O  
ATOM   3141  OE2 GLU A 390      13.070   2.221  18.156  1.00 89.75           O  
ATOM   3142  N   GLU A 391      14.430   5.797  14.148  1.00 90.31           N  
ATOM   3143  CA  GLU A 391      15.602   6.617  13.852  1.00 90.31           C  
ATOM   3144  C   GLU A 391      15.195   7.941  13.203  1.00 90.31           C  
ATOM   3145  CB  GLU A 391      16.578   5.859  12.938  1.00 90.31           C  
ATOM   3146  O   GLU A 391      15.672   9.000  13.609  1.00 90.31           O  
ATOM   3147  CG  GLU A 391      17.859   6.617  12.648  1.00 90.31           C  
ATOM   3148  CD  GLU A 391      18.812   5.855  11.734  1.00 90.31           C  
ATOM   3149  OE1 GLU A 391      19.891   6.391  11.406  1.00 90.31           O  
ATOM   3150  OE2 GLU A 391      18.469   4.715  11.352  1.00 90.31           O  
ATOM   3151  N   HIS A 392      14.328   7.934  12.289  1.00 90.81           N  
ATOM   3152  CA  HIS A 392      13.883   9.133  11.586  1.00 90.81           C  
ATOM   3153  C   HIS A 392      13.133  10.070  12.523  1.00 90.81           C  
ATOM   3154  CB  HIS A 392      13.008   8.773  10.391  1.00 90.81           C  
ATOM   3155  O   HIS A 392      13.242  11.297  12.414  1.00 90.81           O  
ATOM   3156  CG  HIS A 392      13.766   8.164   9.258  1.00 90.81           C  
ATOM   3157  CD2 HIS A 392      15.078   8.203   8.938  1.00 90.81           C  
ATOM   3158  ND1 HIS A 392      13.156   7.402   8.281  1.00 90.81           N  
ATOM   3159  CE1 HIS A 392      14.070   7.000   7.410  1.00 90.81           C  
ATOM   3160  NE2 HIS A 392      15.250   7.477   7.789  1.00 90.81           N  
ATOM   3161  N   LEU A 393      12.414   9.469  13.484  1.00 90.94           N  
ATOM   3162  CA  LEU A 393      11.672  10.281  14.438  1.00 90.94           C  
ATOM   3163  C   LEU A 393      12.617  11.078  15.328  1.00 90.94           C  
ATOM   3164  CB  LEU A 393      10.758   9.406  15.305  1.00 90.94           C  
ATOM   3165  O   LEU A 393      12.406  12.266  15.570  1.00 90.94           O  
ATOM   3166  CG  LEU A 393       9.523   8.820  14.609  1.00 90.94           C  
ATOM   3167  CD1 LEU A 393       8.781   7.883  15.555  1.00 90.94           C  
ATOM   3168  CD2 LEU A 393       8.609   9.938  14.125  1.00 90.94           C  
ATOM   3169  N   ARG A 394      13.664  10.484  15.789  1.00 92.94           N  
ATOM   3170  CA  ARG A 394      14.648  11.164  16.625  1.00 92.94           C  
ATOM   3171  C   ARG A 394      15.344  12.281  15.859  1.00 92.94           C  
ATOM   3172  CB  ARG A 394      15.688  10.164  17.141  1.00 92.94           C  
ATOM   3173  O   ARG A 394      15.500  13.391  16.375  1.00 92.94           O  
ATOM   3174  CG  ARG A 394      15.141   9.172  18.156  1.00 92.94           C  
ATOM   3175  CD  ARG A 394      16.250   8.336  18.781  1.00 92.94           C  
ATOM   3176  NE  ARG A 394      16.953   7.531  17.781  1.00 92.94           N  
ATOM   3177  NH1 ARG A 394      15.633   5.652  18.062  1.00 92.94           N  
ATOM   3178  NH2 ARG A 394      17.344   5.641  16.531  1.00 92.94           N  
ATOM   3179  CZ  ARG A 394      16.641   6.277  17.469  1.00 92.94           C  
ATOM   3180  N   ASP A 395      15.703  11.953  14.625  1.00 91.56           N  
ATOM   3181  CA  ASP A 395      16.375  12.945  13.789  1.00 91.56           C  
ATOM   3182  C   ASP A 395      15.453  14.125  13.484  1.00 91.56           C  
ATOM   3183  CB  ASP A 395      16.859  12.305  12.492  1.00 91.56           C  
ATOM   3184  O   ASP A 395      15.891  15.281  13.500  1.00 91.56           O  
ATOM   3185  CG  ASP A 395      18.016  11.336  12.695  1.00 91.56           C  
ATOM   3186  OD1 ASP A 395      18.688  11.398  13.750  1.00 91.56           O  
ATOM   3187  OD2 ASP A 395      18.250  10.500  11.797  1.00 91.56           O  
ATOM   3188  N   PHE A 396      14.250  13.844  13.250  1.00 93.69           N  
ATOM   3189  CA  PHE A 396      13.273  14.875  12.898  1.00 93.69           C  
ATOM   3190  C   PHE A 396      13.008  15.789  14.086  1.00 93.69           C  
ATOM   3191  CB  PHE A 396      11.961  14.234  12.430  1.00 93.69           C  
ATOM   3192  O   PHE A 396      12.914  17.016  13.930  1.00 93.69           O  
ATOM   3193  CG  PHE A 396      10.992  15.211  11.828  1.00 93.69           C  
ATOM   3194  CD1 PHE A 396       9.828  15.562  12.500  1.00 93.69           C  
ATOM   3195  CD2 PHE A 396      11.250  15.789  10.586  1.00 93.69           C  
ATOM   3196  CE1 PHE A 396       8.922  16.469  11.938  1.00 93.69           C  
ATOM   3197  CE2 PHE A 396      10.352  16.688  10.023  1.00 93.69           C  
ATOM   3198  CZ  PHE A 396       9.195  17.031  10.703  1.00 93.69           C  
ATOM   3199  N   GLU A 397      12.930  15.289  15.266  1.00 94.56           N  
ATOM   3200  CA  GLU A 397      12.734  16.078  16.484  1.00 94.56           C  
ATOM   3201  C   GLU A 397      13.906  17.016  16.719  1.00 94.56           C  
ATOM   3202  CB  GLU A 397      12.531  15.172  17.688  1.00 94.56           C  
ATOM   3203  O   GLU A 397      13.727  18.156  17.172  1.00 94.56           O  
ATOM   3204  CG  GLU A 397      11.180  14.469  17.719  1.00 94.56           C  
ATOM   3205  CD  GLU A 397      11.031  13.516  18.891  1.00 94.56           C  
ATOM   3206  OE1 GLU A 397       9.922  12.953  19.078  1.00 94.56           O  
ATOM   3207  OE2 GLU A 397      12.016  13.328  19.641  1.00 94.56           O  
ATOM   3208  N   ARG A 398      15.109  16.609  16.375  1.00 93.44           N  
ATOM   3209  CA  ARG A 398      16.297  17.453  16.516  1.00 93.44           C  
ATOM   3210  C   ARG A 398      16.203  18.656  15.586  1.00 93.44           C  
ATOM   3211  CB  ARG A 398      17.562  16.656  16.203  1.00 93.44           C  
ATOM   3212  O   ARG A 398      16.531  19.781  15.984  1.00 93.44           O  
ATOM   3213  CG  ARG A 398      18.844  17.422  16.469  1.00 93.44           C  
ATOM   3214  CD  ARG A 398      20.078  16.547  16.219  1.00 93.44           C  
ATOM   3215  NE  ARG A 398      20.141  15.422  17.156  1.00 93.44           N  
ATOM   3216  NH1 ARG A 398      21.516  14.133  15.844  1.00 93.44           N  
ATOM   3217  NH2 ARG A 398      20.797  13.352  17.875  1.00 93.44           N  
ATOM   3218  CZ  ARG A 398      20.812  14.305  16.953  1.00 93.44           C  
ATOM   3219  N   GLU A 399      15.789  18.453  14.375  1.00 93.06           N  
ATOM   3220  CA  GLU A 399      15.586  19.547  13.445  1.00 93.06           C  
ATOM   3221  C   GLU A 399      14.633  20.594  14.023  1.00 93.06           C  
ATOM   3222  CB  GLU A 399      15.047  19.031  12.109  1.00 93.06           C  
ATOM   3223  O   GLU A 399      14.883  21.797  13.906  1.00 93.06           O  
ATOM   3224  CG  GLU A 399      14.742  20.125  11.094  1.00 93.06           C  
ATOM   3225  CD  GLU A 399      14.203  19.594   9.781  1.00 93.06           C  
ATOM   3226  OE1 GLU A 399      13.922  20.406   8.867  1.00 93.06           O  
ATOM   3227  OE2 GLU A 399      14.055  18.359   9.656  1.00 93.06           O  
ATOM   3228  N   ILE A 400      13.633  20.172  14.656  1.00 95.12           N  
ATOM   3229  CA  ILE A 400      12.602  21.031  15.211  1.00 95.12           C  
ATOM   3230  C   ILE A 400      13.195  21.859  16.344  1.00 95.12           C  
ATOM   3231  CB  ILE A 400      11.391  20.234  15.719  1.00 95.12           C  
ATOM   3232  O   ILE A 400      12.984  23.078  16.422  1.00 95.12           O  
ATOM   3233  CG1 ILE A 400      10.664  19.562  14.539  1.00 95.12           C  
ATOM   3234  CG2 ILE A 400      10.438  21.125  16.516  1.00 95.12           C  
ATOM   3235  CD1 ILE A 400       9.609  18.547  14.961  1.00 95.12           C  
ATOM   3236  N   GLU A 401      13.953  21.234  17.203  1.00 95.75           N  
ATOM   3237  CA  GLU A 401      14.570  21.953  18.312  1.00 95.75           C  
ATOM   3238  C   GLU A 401      15.539  23.016  17.812  1.00 95.75           C  
ATOM   3239  CB  GLU A 401      15.297  20.969  19.250  1.00 95.75           C  
ATOM   3240  O   GLU A 401      15.586  24.125  18.359  1.00 95.75           O  
ATOM   3241  CG  GLU A 401      14.367  20.062  20.031  1.00 95.75           C  
ATOM   3242  CD  GLU A 401      13.430  20.812  20.953  1.00 95.75           C  
ATOM   3243  OE1 GLU A 401      12.328  20.297  21.250  1.00 95.75           O  
ATOM   3244  OE2 GLU A 401      13.805  21.922  21.391  1.00 95.75           O  
ATOM   3245  N   ILE A 402      16.250  22.703  16.781  1.00 95.62           N  
ATOM   3246  CA  ILE A 402      17.203  23.625  16.203  1.00 95.62           C  
ATOM   3247  C   ILE A 402      16.469  24.797  15.562  1.00 95.62           C  
ATOM   3248  CB  ILE A 402      18.125  22.938  15.164  1.00 95.62           C  
ATOM   3249  O   ILE A 402      16.750  25.969  15.867  1.00 95.62           O  
ATOM   3250  CG1 ILE A 402      19.031  21.906  15.852  1.00 95.62           C  
ATOM   3251  CG2 ILE A 402      18.938  23.969  14.391  1.00 95.62           C  
ATOM   3252  CD1 ILE A 402      19.812  21.047  14.883  1.00 95.62           C  
ATOM   3253  N   LEU A 403      15.539  24.516  14.734  1.00 95.69           N  
ATOM   3254  CA  LEU A 403      14.828  25.562  14.023  1.00 95.69           C  
ATOM   3255  C   LEU A 403      14.094  26.484  14.992  1.00 95.69           C  
ATOM   3256  CB  LEU A 403      13.836  24.953  13.023  1.00 95.69           C  
ATOM   3257  O   LEU A 403      14.047  27.703  14.789  1.00 95.69           O  
ATOM   3258  CG  LEU A 403      13.094  25.938  12.117  1.00 95.69           C  
ATOM   3259  CD1 LEU A 403      14.094  26.766  11.312  1.00 95.69           C  
ATOM   3260  CD2 LEU A 403      12.133  25.203  11.195  1.00 95.69           C  
ATOM   3261  N   LYS A 404      13.539  25.922  16.031  1.00 96.31           N  
ATOM   3262  CA  LYS A 404      12.820  26.703  17.047  1.00 96.31           C  
ATOM   3263  C   LYS A 404      13.742  27.734  17.703  1.00 96.31           C  
ATOM   3264  CB  LYS A 404      12.234  25.766  18.109  1.00 96.31           C  
ATOM   3265  O   LYS A 404      13.297  28.828  18.047  1.00 96.31           O  
ATOM   3266  CG  LYS A 404      11.414  26.484  19.172  1.00 96.31           C  
ATOM   3267  CD  LYS A 404      10.805  25.516  20.172  1.00 96.31           C  
ATOM   3268  CE  LYS A 404       9.969  26.234  21.219  1.00 96.31           C  
ATOM   3269  NZ  LYS A 404       9.336  25.266  22.172  1.00 96.31           N  
ATOM   3270  N   SER A 405      14.992  27.484  17.766  1.00 96.44           N  
ATOM   3271  CA  SER A 405      15.945  28.344  18.453  1.00 96.44           C  
ATOM   3272  C   SER A 405      16.484  29.422  17.516  1.00 96.44           C  
ATOM   3273  CB  SER A 405      17.094  27.531  19.031  1.00 96.44           C  
ATOM   3274  O   SER A 405      17.109  30.375  17.969  1.00 96.44           O  
ATOM   3275  OG  SER A 405      17.938  27.047  17.984  1.00 96.44           O  
ATOM   3276  N   LEU A 406      16.250  29.266  16.250  1.00 96.88           N  
ATOM   3277  CA  LEU A 406      16.797  30.203  15.273  1.00 96.88           C  
ATOM   3278  C   LEU A 406      15.836  31.344  15.008  1.00 96.88           C  
ATOM   3279  CB  LEU A 406      17.109  29.469  13.961  1.00 96.88           C  
ATOM   3280  O   LEU A 406      14.641  31.125  14.789  1.00 96.88           O  
ATOM   3281  CG  LEU A 406      18.094  28.312  14.055  1.00 96.88           C  
ATOM   3282  CD1 LEU A 406      18.281  27.656  12.688  1.00 96.88           C  
ATOM   3283  CD2 LEU A 406      19.438  28.781  14.594  1.00 96.88           C  
ATOM   3284  N   GLN A 407      16.297  32.531  15.094  1.00 97.12           N  
ATOM   3285  CA  GLN A 407      15.547  33.750  14.805  1.00 97.12           C  
ATOM   3286  C   GLN A 407      16.422  34.750  14.078  1.00 97.12           C  
ATOM   3287  CB  GLN A 407      15.000  34.344  16.094  1.00 97.12           C  
ATOM   3288  O   GLN A 407      17.266  35.438  14.695  1.00 97.12           O  
ATOM   3289  CG  GLN A 407      14.070  35.531  15.875  1.00 97.12           C  
ATOM   3290  CD  GLN A 407      13.492  36.094  17.156  1.00 97.12           C  
ATOM   3291  NE2 GLN A 407      12.711  37.156  17.062  1.00 97.12           N  
ATOM   3292  OE1 GLN A 407      13.734  35.531  18.250  1.00 97.12           O  
ATOM   3293  N   HIS A 408      16.250  34.812  12.766  1.00 97.44           N  
ATOM   3294  CA  HIS A 408      17.000  35.719  11.898  1.00 97.44           C  
ATOM   3295  C   HIS A 408      16.234  36.031  10.625  1.00 97.44           C  
ATOM   3296  CB  HIS A 408      18.359  35.094  11.547  1.00 97.44           C  
ATOM   3297  O   HIS A 408      15.484  35.188  10.117  1.00 97.44           O  
ATOM   3298  CG  HIS A 408      19.344  36.062  10.977  1.00 97.44           C  
ATOM   3299  CD2 HIS A 408      20.281  36.844  11.570  1.00 97.44           C  
ATOM   3300  ND1 HIS A 408      19.406  36.344   9.625  1.00 97.44           N  
ATOM   3301  CE1 HIS A 408      20.359  37.250   9.414  1.00 97.44           C  
ATOM   3302  NE2 HIS A 408      20.891  37.562  10.578  1.00 97.44           N  
ATOM   3303  N   ASP A 409      16.422  37.156  10.047  1.00 97.94           N  
ATOM   3304  CA  ASP A 409      15.695  37.594   8.859  1.00 97.94           C  
ATOM   3305  C   ASP A 409      16.000  36.688   7.668  1.00 97.94           C  
ATOM   3306  CB  ASP A 409      16.062  39.062   8.523  1.00 97.94           C  
ATOM   3307  O   ASP A 409      15.180  36.562   6.758  1.00 97.94           O  
ATOM   3308  CG  ASP A 409      15.500  40.062   9.523  1.00 97.94           C  
ATOM   3309  OD1 ASP A 409      14.469  39.750  10.156  1.00 97.94           O  
ATOM   3310  OD2 ASP A 409      16.109  41.125   9.672  1.00 97.94           O  
ATOM   3311  N   ASN A 410      17.156  36.094   7.664  1.00 98.69           N  
ATOM   3312  CA  ASN A 410      17.562  35.281   6.531  1.00 98.69           C  
ATOM   3313  C   ASN A 410      17.422  33.781   6.848  1.00 98.69           C  
ATOM   3314  CB  ASN A 410      19.000  35.625   6.121  1.00 98.69           C  
ATOM   3315  O   ASN A 410      18.016  32.969   6.160  1.00 98.69           O  
ATOM   3316  CG  ASN A 410      19.141  37.031   5.598  1.00 98.69           C  
ATOM   3317  ND2 ASN A 410      18.469  37.344   4.496  1.00 98.69           N  
ATOM   3318  OD1 ASN A 410      19.859  37.844   6.184  1.00 98.69           O  
ATOM   3319  N   ILE A 411      16.688  33.438   7.887  1.00 98.19           N  
ATOM   3320  CA  ILE A 411      16.375  32.062   8.242  1.00 98.19           C  
ATOM   3321  C   ILE A 411      14.859  31.875   8.312  1.00 98.19           C  
ATOM   3322  CB  ILE A 411      17.031  31.672   9.586  1.00 98.19           C  
ATOM   3323  O   ILE A 411      14.148  32.719   8.844  1.00 98.19           O  
ATOM   3324  CG1 ILE A 411      18.547  31.766   9.484  1.00 98.19           C  
ATOM   3325  CG2 ILE A 411      16.594  30.266  10.000  1.00 98.19           C  
ATOM   3326  CD1 ILE A 411      19.281  31.469  10.789  1.00 98.19           C  
ATOM   3327  N   VAL A 412      14.352  30.828   7.785  1.00 97.69           N  
ATOM   3328  CA  VAL A 412      12.930  30.516   7.801  1.00 97.69           C  
ATOM   3329  C   VAL A 412      12.430  30.469   9.242  1.00 97.69           C  
ATOM   3330  CB  VAL A 412      12.641  29.172   7.086  1.00 97.69           C  
ATOM   3331  O   VAL A 412      13.078  29.891  10.117  1.00 97.69           O  
ATOM   3332  CG1 VAL A 412      11.172  28.781   7.250  1.00 97.69           C  
ATOM   3333  CG2 VAL A 412      13.008  29.266   5.609  1.00 97.69           C  
ATOM   3334  N   LYS A 413      11.297  31.078   9.484  1.00 96.88           N  
ATOM   3335  CA  LYS A 413      10.750  31.156  10.836  1.00 96.88           C  
ATOM   3336  C   LYS A 413      10.070  29.859  11.234  1.00 96.88           C  
ATOM   3337  CB  LYS A 413       9.766  32.312  10.938  1.00 96.88           C  
ATOM   3338  O   LYS A 413       9.383  29.234  10.430  1.00 96.88           O  
ATOM   3339  CG  LYS A 413      10.391  33.688  10.719  1.00 96.88           C  
ATOM   3340  CD  LYS A 413       9.359  34.812  10.805  1.00 96.88           C  
ATOM   3341  CE  LYS A 413       9.961  36.156  10.461  1.00 96.88           C  
ATOM   3342  NZ  LYS A 413       8.930  37.250  10.484  1.00 96.88           N  
ATOM   3343  N   TYR A 414      10.344  29.531  12.461  1.00 96.00           N  
ATOM   3344  CA  TYR A 414       9.648  28.422  13.102  1.00 96.00           C  
ATOM   3345  C   TYR A 414       8.219  28.797  13.461  1.00 96.00           C  
ATOM   3346  CB  TYR A 414      10.398  27.953  14.352  1.00 96.00           C  
ATOM   3347  O   TYR A 414       7.992  29.781  14.180  1.00 96.00           O  
ATOM   3348  CG  TYR A 414       9.641  26.953  15.188  1.00 96.00           C  
ATOM   3349  CD1 TYR A 414       8.977  27.344  16.344  1.00 96.00           C  
ATOM   3350  CD2 TYR A 414       9.586  25.625  14.820  1.00 96.00           C  
ATOM   3351  CE1 TYR A 414       8.273  26.422  17.125  1.00 96.00           C  
ATOM   3352  CE2 TYR A 414       8.891  24.688  15.578  1.00 96.00           C  
ATOM   3353  OH  TYR A 414       7.547  24.188  17.484  1.00 96.00           O  
ATOM   3354  CZ  TYR A 414       8.234  25.109  16.734  1.00 96.00           C  
ATOM   3355  N   LYS A 415       7.266  28.062  12.969  1.00 97.94           N  
ATOM   3356  CA  LYS A 415       5.867  28.297  13.320  1.00 97.94           C  
ATOM   3357  C   LYS A 415       5.395  27.344  14.406  1.00 97.94           C  
ATOM   3358  CB  LYS A 415       4.977  28.188  12.086  1.00 97.94           C  
ATOM   3359  O   LYS A 415       4.750  27.750  15.367  1.00 97.94           O  
ATOM   3360  CG  LYS A 415       5.246  29.234  11.016  1.00 97.94           C  
ATOM   3361  CD  LYS A 415       4.750  30.609  11.445  1.00 97.94           C  
ATOM   3362  CE  LYS A 415       4.887  31.625  10.328  1.00 97.94           C  
ATOM   3363  NZ  LYS A 415       4.344  32.969  10.727  1.00 97.94           N  
ATOM   3364  N   GLY A 416       5.656  26.078  14.227  1.00 98.25           N  
ATOM   3365  CA  GLY A 416       5.242  25.094  15.203  1.00 98.25           C  
ATOM   3366  C   GLY A 416       5.250  23.672  14.664  1.00 98.25           C  
ATOM   3367  O   GLY A 416       5.949  23.375  13.688  1.00 98.25           O  
ATOM   3368  N   VAL A 417       4.555  22.797  15.414  1.00 98.06           N  
ATOM   3369  CA  VAL A 417       4.477  21.375  15.047  1.00 98.06           C  
ATOM   3370  C   VAL A 417       3.014  20.938  14.984  1.00 98.06           C  
ATOM   3371  CB  VAL A 417       5.250  20.484  16.047  1.00 98.06           C  
ATOM   3372  O   VAL A 417       2.123  21.672  15.438  1.00 98.06           O  
ATOM   3373  CG1 VAL A 417       6.742  20.812  16.016  1.00 98.06           C  
ATOM   3374  CG2 VAL A 417       4.695  20.656  17.453  1.00 98.06           C  
ATOM   3375  N   CYS A 418       2.764  19.828  14.391  1.00 96.88           N  
ATOM   3376  CA  CYS A 418       1.455  19.203  14.289  1.00 96.88           C  
ATOM   3377  C   CYS A 418       1.545  17.703  14.586  1.00 96.88           C  
ATOM   3378  CB  CYS A 418       0.867  19.406  12.891  1.00 96.88           C  
ATOM   3379  O   CYS A 418       2.195  16.969  13.852  1.00 96.88           O  
ATOM   3380  SG  CYS A 418      -0.727  18.609  12.641  1.00 96.88           S  
ATOM   3381  N   TYR A 419       0.920  17.297  15.602  1.00 94.94           N  
ATOM   3382  CA  TYR A 419       0.922  15.891  16.016  1.00 94.94           C  
ATOM   3383  C   TYR A 419      -0.240  15.133  15.375  1.00 94.94           C  
ATOM   3384  CB  TYR A 419       0.850  15.773  17.531  1.00 94.94           C  
ATOM   3385  O   TYR A 419      -1.317  15.695  15.172  1.00 94.94           O  
ATOM   3386  CG  TYR A 419       2.072  16.312  18.234  1.00 94.94           C  
ATOM   3387  CD1 TYR A 419       3.217  15.523  18.391  1.00 94.94           C  
ATOM   3388  CD2 TYR A 419       2.086  17.594  18.766  1.00 94.94           C  
ATOM   3389  CE1 TYR A 419       4.344  16.016  19.031  1.00 94.94           C  
ATOM   3390  CE2 TYR A 419       3.209  18.094  19.422  1.00 94.94           C  
ATOM   3391  OH  TYR A 419       5.445  17.781  20.203  1.00 94.94           O  
ATOM   3392  CZ  TYR A 419       4.332  17.297  19.547  1.00 94.94           C  
ATOM   3393  N   SER A 420       0.025  13.836  15.102  1.00 93.56           N  
ATOM   3394  CA  SER A 420      -1.013  12.938  14.609  1.00 93.56           C  
ATOM   3395  C   SER A 420      -1.544  12.039  15.719  1.00 93.56           C  
ATOM   3396  CB  SER A 420      -0.476  12.078  13.461  1.00 93.56           C  
ATOM   3397  O   SER A 420      -1.020  12.047  16.828  1.00 93.56           O  
ATOM   3398  OG  SER A 420       0.547  11.211  13.922  1.00 93.56           O  
ATOM   3399  N   ALA A 421      -2.619  11.320  15.438  1.00 93.44           N  
ATOM   3400  CA  ALA A 421      -3.096  10.273  16.344  1.00 93.44           C  
ATOM   3401  C   ALA A 421      -2.039   9.188  16.531  1.00 93.44           C  
ATOM   3402  CB  ALA A 421      -4.391   9.664  15.805  1.00 93.44           C  
ATOM   3403  O   ALA A 421      -1.556   8.609  15.555  1.00 93.44           O  
ATOM   3404  N   GLY A 422      -1.540   9.031  17.781  1.00 91.25           N  
ATOM   3405  CA  GLY A 422      -0.536   8.023  18.094  1.00 91.25           C  
ATOM   3406  C   GLY A 422       0.878   8.570  18.078  1.00 91.25           C  
ATOM   3407  O   GLY A 422       1.834   7.836  18.344  1.00 91.25           O  
ATOM   3408  N   ARG A 423       1.109   9.836  17.688  1.00 91.44           N  
ATOM   3409  CA  ARG A 423       2.379  10.555  17.734  1.00 91.44           C  
ATOM   3410  C   ARG A 423       3.424   9.875  16.859  1.00 91.44           C  
ATOM   3411  CB  ARG A 423       2.889  10.656  19.188  1.00 91.44           C  
ATOM   3412  O   ARG A 423       4.598   9.789  17.234  1.00 91.44           O  
ATOM   3413  CG  ARG A 423       1.972  11.438  20.109  1.00 91.44           C  
ATOM   3414  CD  ARG A 423       2.633  11.719  21.453  1.00 91.44           C  
ATOM   3415  NE  ARG A 423       1.802  12.578  22.297  1.00 91.44           N  
ATOM   3416  NH1 ARG A 423       3.414  12.898  23.906  1.00 91.44           N  
ATOM   3417  NH2 ARG A 423       1.354  13.883  24.125  1.00 91.44           N  
ATOM   3418  CZ  ARG A 423       2.191  13.117  23.438  1.00 91.44           C  
ATOM   3419  N   ARG A 424       3.020   9.359  15.734  1.00 91.12           N  
ATOM   3420  CA  ARG A 424       3.932   8.641  14.852  1.00 91.12           C  
ATOM   3421  C   ARG A 424       4.145   9.398  13.547  1.00 91.12           C  
ATOM   3422  CB  ARG A 424       3.396   7.234  14.555  1.00 91.12           C  
ATOM   3423  O   ARG A 424       5.070   9.094  12.789  1.00 91.12           O  
ATOM   3424  CG  ARG A 424       3.369   6.320  15.773  1.00 91.12           C  
ATOM   3425  CD  ARG A 424       2.816   4.945  15.430  1.00 91.12           C  
ATOM   3426  NE  ARG A 424       2.713   4.098  16.609  1.00 91.12           N  
ATOM   3427  NH1 ARG A 424       1.699   2.334  15.516  1.00 91.12           N  
ATOM   3428  NH2 ARG A 424       2.143   2.189  17.766  1.00 91.12           N  
ATOM   3429  CZ  ARG A 424       2.186   2.875  16.625  1.00 91.12           C  
ATOM   3430  N   ASN A 425       3.334  10.320  13.266  1.00 93.06           N  
ATOM   3431  CA  ASN A 425       3.430  11.141  12.055  1.00 93.06           C  
ATOM   3432  C   ASN A 425       3.559  12.625  12.391  1.00 93.06           C  
ATOM   3433  CB  ASN A 425       2.221  10.898  11.148  1.00 93.06           C  
ATOM   3434  O   ASN A 425       2.688  13.422  12.039  1.00 93.06           O  
ATOM   3435  CG  ASN A 425       2.090   9.453  10.719  1.00 93.06           C  
ATOM   3436  ND2 ASN A 425       0.862   8.945  10.719  1.00 93.06           N  
ATOM   3437  OD1 ASN A 425       3.082   8.797  10.398  1.00 93.06           O  
ATOM   3438  N   LEU A 426       4.676  12.938  13.016  1.00 95.94           N  
ATOM   3439  CA  LEU A 426       4.969  14.312  13.398  1.00 95.94           C  
ATOM   3440  C   LEU A 426       5.223  15.172  12.164  1.00 95.94           C  
ATOM   3441  CB  LEU A 426       6.180  14.367  14.328  1.00 95.94           C  
ATOM   3442  O   LEU A 426       5.918  14.750  11.234  1.00 95.94           O  
ATOM   3443  CG  LEU A 426       6.598  15.758  14.820  1.00 95.94           C  
ATOM   3444  CD1 LEU A 426       5.484  16.375  15.656  1.00 95.94           C  
ATOM   3445  CD2 LEU A 426       7.891  15.672  15.625  1.00 95.94           C  
ATOM   3446  N   LYS A 427       4.641  16.391  12.180  1.00 97.31           N  
ATOM   3447  CA  LYS A 427       4.816  17.328  11.078  1.00 97.31           C  
ATOM   3448  C   LYS A 427       5.430  18.641  11.562  1.00 97.31           C  
ATOM   3449  CB  LYS A 427       3.479  17.609  10.383  1.00 97.31           C  
ATOM   3450  O   LYS A 427       5.141  19.094  12.680  1.00 97.31           O  
ATOM   3451  CG  LYS A 427       2.779  16.344   9.875  1.00 97.31           C  
ATOM   3452  CD  LYS A 427       1.398  16.672   9.312  1.00 97.31           C  
ATOM   3453  CE  LYS A 427       0.624  15.406   8.977  1.00 97.31           C  
ATOM   3454  NZ  LYS A 427      -0.775  15.711   8.555  1.00 97.31           N  
ATOM   3455  N   LEU A 428       6.215  19.203  10.766  1.00 97.81           N  
ATOM   3456  CA  LEU A 428       6.785  20.516  11.008  1.00 97.81           C  
ATOM   3457  C   LEU A 428       6.035  21.594  10.219  1.00 97.81           C  
ATOM   3458  CB  LEU A 428       8.266  20.547  10.625  1.00 97.81           C  
ATOM   3459  O   LEU A 428       5.816  21.453   9.016  1.00 97.81           O  
ATOM   3460  CG  LEU A 428       8.969  21.906  10.695  1.00 97.81           C  
ATOM   3461  CD1 LEU A 428       8.945  22.438  12.125  1.00 97.81           C  
ATOM   3462  CD2 LEU A 428      10.398  21.797  10.188  1.00 97.81           C  
ATOM   3463  N   ILE A 429       5.590  22.609  10.961  1.00 98.25           N  
ATOM   3464  CA  ILE A 429       4.863  23.719  10.352  1.00 98.25           C  
ATOM   3465  C   ILE A 429       5.801  24.922  10.164  1.00 98.25           C  
ATOM   3466  CB  ILE A 429       3.639  24.141  11.195  1.00 98.25           C  
ATOM   3467  O   ILE A 429       6.410  25.391  11.125  1.00 98.25           O  
ATOM   3468  CG1 ILE A 429       2.768  22.906  11.500  1.00 98.25           C  
ATOM   3469  CG2 ILE A 429       2.828  25.219  10.484  1.00 98.25           C  
ATOM   3470  CD1 ILE A 429       2.162  22.266  10.266  1.00 98.25           C  
ATOM   3471  N   MET A 430       5.910  25.406   8.914  1.00 97.56           N  
ATOM   3472  CA  MET A 430       6.773  26.531   8.555  1.00 97.56           C  
ATOM   3473  C   MET A 430       6.008  27.562   7.746  1.00 97.56           C  
ATOM   3474  CB  MET A 430       7.988  26.047   7.766  1.00 97.56           C  
ATOM   3475  O   MET A 430       4.879  27.312   7.316  1.00 97.56           O  
ATOM   3476  CG  MET A 430       8.789  24.969   8.477  1.00 97.56           C  
ATOM   3477  SD  MET A 430      10.195  24.344   7.461  1.00 97.56           S  
ATOM   3478  CE  MET A 430       9.281  23.562   6.105  1.00 97.56           C  
ATOM   3479  N   GLU A 431       6.621  28.703   7.613  1.00 97.44           N  
ATOM   3480  CA  GLU A 431       6.016  29.734   6.777  1.00 97.44           C  
ATOM   3481  C   GLU A 431       6.082  29.359   5.301  1.00 97.44           C  
ATOM   3482  CB  GLU A 431       6.699  31.078   7.008  1.00 97.44           C  
ATOM   3483  O   GLU A 431       7.039  28.719   4.863  1.00 97.44           O  
ATOM   3484  CG  GLU A 431       8.180  31.094   6.645  1.00 97.44           C  
ATOM   3485  CD  GLU A 431       8.852  32.438   6.902  1.00 97.44           C  
ATOM   3486  OE1 GLU A 431      10.078  32.562   6.699  1.00 97.44           O  
ATOM   3487  OE2 GLU A 431       8.141  33.375   7.316  1.00 97.44           O  
ATOM   3488  N   TYR A 432       5.035  29.703   4.602  1.00 96.69           N  
ATOM   3489  CA  TYR A 432       4.996  29.516   3.156  1.00 96.69           C  
ATOM   3490  C   TYR A 432       5.473  30.766   2.428  1.00 96.69           C  
ATOM   3491  CB  TYR A 432       3.578  29.156   2.701  1.00 96.69           C  
ATOM   3492  O   TYR A 432       5.148  31.891   2.828  1.00 96.69           O  
ATOM   3493  CG  TYR A 432       3.414  29.109   1.202  1.00 96.69           C  
ATOM   3494  CD1 TYR A 432       2.809  30.156   0.517  1.00 96.69           C  
ATOM   3495  CD2 TYR A 432       3.861  28.016   0.467  1.00 96.69           C  
ATOM   3496  CE1 TYR A 432       2.654  30.125  -0.865  1.00 96.69           C  
ATOM   3497  CE2 TYR A 432       3.713  27.969  -0.915  1.00 96.69           C  
ATOM   3498  OH  TYR A 432       2.957  28.984  -2.939  1.00 96.69           O  
ATOM   3499  CZ  TYR A 432       3.109  29.031  -1.571  1.00 96.69           C  
ATOM   3500  N   LEU A 433       6.207  30.562   1.396  1.00 96.00           N  
ATOM   3501  CA  LEU A 433       6.695  31.641   0.557  1.00 96.00           C  
ATOM   3502  C   LEU A 433       6.281  31.438  -0.896  1.00 96.00           C  
ATOM   3503  CB  LEU A 433       8.219  31.750   0.657  1.00 96.00           C  
ATOM   3504  O   LEU A 433       6.625  30.422  -1.505  1.00 96.00           O  
ATOM   3505  CG  LEU A 433       8.797  31.938   2.062  1.00 96.00           C  
ATOM   3506  CD1 LEU A 433      10.320  31.891   2.020  1.00 96.00           C  
ATOM   3507  CD2 LEU A 433       8.312  33.250   2.674  1.00 96.00           C  
ATOM   3508  N   PRO A 434       5.652  32.375  -1.510  1.00 95.12           N  
ATOM   3509  CA  PRO A 434       5.051  32.188  -2.836  1.00 95.12           C  
ATOM   3510  C   PRO A 434       6.090  32.031  -3.941  1.00 95.12           C  
ATOM   3511  CB  PRO A 434       4.250  33.500  -3.021  1.00 95.12           C  
ATOM   3512  O   PRO A 434       5.805  31.438  -4.980  1.00 95.12           O  
ATOM   3513  CG  PRO A 434       4.879  34.469  -2.082  1.00 95.12           C  
ATOM   3514  CD  PRO A 434       5.363  33.719  -0.872  1.00 95.12           C  
ATOM   3515  N   TYR A 435       7.398  32.531  -3.748  1.00 95.50           N  
ATOM   3516  CA  TYR A 435       8.391  32.500  -4.816  1.00 95.50           C  
ATOM   3517  C   TYR A 435       9.125  31.156  -4.812  1.00 95.50           C  
ATOM   3518  CB  TYR A 435       9.391  33.656  -4.672  1.00 95.50           C  
ATOM   3519  O   TYR A 435       9.875  30.844  -5.746  1.00 95.50           O  
ATOM   3520  CG  TYR A 435       8.797  35.000  -4.945  1.00 95.50           C  
ATOM   3521  CD1 TYR A 435       8.594  35.438  -6.250  1.00 95.50           C  
ATOM   3522  CD2 TYR A 435       8.438  35.844  -3.900  1.00 95.50           C  
ATOM   3523  CE1 TYR A 435       8.047  36.688  -6.508  1.00 95.50           C  
ATOM   3524  CE2 TYR A 435       7.887  37.094  -4.145  1.00 95.50           C  
ATOM   3525  OH  TYR A 435       7.156  38.750  -5.699  1.00 95.50           O  
ATOM   3526  CZ  TYR A 435       7.699  37.531  -5.449  1.00 95.50           C  
ATOM   3527  N   GLY A 436       8.930  30.375  -3.760  1.00 96.19           N  
ATOM   3528  CA  GLY A 436       9.562  29.062  -3.709  1.00 96.19           C  
ATOM   3529  C   GLY A 436      11.062  29.141  -3.488  1.00 96.19           C  
ATOM   3530  O   GLY A 436      11.547  30.000  -2.766  1.00 96.19           O  
ATOM   3531  N   SER A 437      11.781  28.266  -4.059  1.00 97.19           N  
ATOM   3532  CA  SER A 437      13.234  28.172  -3.881  1.00 97.19           C  
ATOM   3533  C   SER A 437      13.961  29.047  -4.902  1.00 97.19           C  
ATOM   3534  CB  SER A 437      13.703  26.734  -3.996  1.00 97.19           C  
ATOM   3535  O   SER A 437      13.414  29.375  -5.953  1.00 97.19           O  
ATOM   3536  OG  SER A 437      13.516  26.234  -5.312  1.00 97.19           O  
ATOM   3537  N   LEU A 438      15.188  29.359  -4.590  1.00 97.56           N  
ATOM   3538  CA  LEU A 438      16.031  30.156  -5.465  1.00 97.56           C  
ATOM   3539  C   LEU A 438      16.328  29.422  -6.766  1.00 97.56           C  
ATOM   3540  CB  LEU A 438      17.344  30.531  -4.758  1.00 97.56           C  
ATOM   3541  O   LEU A 438      16.406  30.047  -7.832  1.00 97.56           O  
ATOM   3542  CG  LEU A 438      18.250  31.531  -5.484  1.00 97.56           C  
ATOM   3543  CD1 LEU A 438      17.500  32.844  -5.723  1.00 97.56           C  
ATOM   3544  CD2 LEU A 438      19.516  31.766  -4.691  1.00 97.56           C  
ATOM   3545  N   ARG A 439      16.500  28.125  -6.695  1.00 96.56           N  
ATOM   3546  CA  ARG A 439      16.734  27.312  -7.883  1.00 96.56           C  
ATOM   3547  C   ARG A 439      15.602  27.484  -8.898  1.00 96.56           C  
ATOM   3548  CB  ARG A 439      16.859  25.844  -7.504  1.00 96.56           C  
ATOM   3549  O   ARG A 439      15.852  27.781 -10.062  1.00 96.56           O  
ATOM   3550  CG  ARG A 439      17.141  24.922  -8.688  1.00 96.56           C  
ATOM   3551  CD  ARG A 439      17.250  23.469  -8.258  1.00 96.56           C  
ATOM   3552  NE  ARG A 439      17.344  22.578  -9.406  1.00 96.56           N  
ATOM   3553  NH1 ARG A 439      17.234  20.625  -8.164  1.00 96.56           N  
ATOM   3554  NH2 ARG A 439      17.453  20.531 -10.445  1.00 96.56           N  
ATOM   3555  CZ  ARG A 439      17.344  21.250  -9.336  1.00 96.56           C  
ATOM   3556  N   ASP A 440      14.367  27.438  -8.508  1.00 96.00           N  
ATOM   3557  CA  ASP A 440      13.219  27.562  -9.398  1.00 96.00           C  
ATOM   3558  C   ASP A 440      13.023  29.016  -9.828  1.00 96.00           C  
ATOM   3559  CB  ASP A 440      11.953  27.047  -8.711  1.00 96.00           C  
ATOM   3560  O   ASP A 440      12.672  29.281 -10.984  1.00 96.00           O  
ATOM   3561  CG  ASP A 440      11.992  25.562  -8.438  1.00 96.00           C  
ATOM   3562  OD1 ASP A 440      12.727  24.828  -9.141  1.00 96.00           O  
ATOM   3563  OD2 ASP A 440      11.281  25.109  -7.516  1.00 96.00           O  
ATOM   3564  N   TYR A 441      13.344  29.938  -8.969  1.00 97.25           N  
ATOM   3565  CA  TYR A 441      13.148  31.359  -9.203  1.00 97.25           C  
ATOM   3566  C   TYR A 441      14.125  31.891 -10.250  1.00 97.25           C  
ATOM   3567  CB  TYR A 441      13.312  32.156  -7.895  1.00 97.25           C  
ATOM   3568  O   TYR A 441      13.734  32.594 -11.180  1.00 97.25           O  
ATOM   3569  CG  TYR A 441      13.102  33.625  -8.047  1.00 97.25           C  
ATOM   3570  CD1 TYR A 441      14.180  34.500  -8.109  1.00 97.25           C  
ATOM   3571  CD2 TYR A 441      11.812  34.156  -8.125  1.00 97.25           C  
ATOM   3572  CE1 TYR A 441      13.984  35.875  -8.250  1.00 97.25           C  
ATOM   3573  CE2 TYR A 441      11.609  35.531  -8.266  1.00 97.25           C  
ATOM   3574  OH  TYR A 441      12.500  37.750  -8.461  1.00 97.25           O  
ATOM   3575  CZ  TYR A 441      12.695  36.375  -8.328  1.00 97.25           C  
ATOM   3576  N   LEU A 442      15.383  31.516 -10.156  1.00 97.44           N  
ATOM   3577  CA  LEU A 442      16.422  32.031 -11.039  1.00 97.44           C  
ATOM   3578  C   LEU A 442      16.219  31.531 -12.461  1.00 97.44           C  
ATOM   3579  CB  LEU A 442      17.812  31.625 -10.531  1.00 97.44           C  
ATOM   3580  O   LEU A 442      16.484  32.250 -13.430  1.00 97.44           O  
ATOM   3581  CG  LEU A 442      18.312  32.344  -9.273  1.00 97.44           C  
ATOM   3582  CD1 LEU A 442      19.719  31.859  -8.914  1.00 97.44           C  
ATOM   3583  CD2 LEU A 442      18.297  33.844  -9.477  1.00 97.44           C  
ATOM   3584  N   GLN A 443      15.789  30.359 -12.609  1.00 96.12           N  
ATOM   3585  CA  GLN A 443      15.547  29.781 -13.930  1.00 96.12           C  
ATOM   3586  C   GLN A 443      14.414  30.516 -14.648  1.00 96.12           C  
ATOM   3587  CB  GLN A 443      15.227  28.297 -13.820  1.00 96.12           C  
ATOM   3588  O   GLN A 443      14.492  30.750 -15.859  1.00 96.12           O  
ATOM   3589  CG  GLN A 443      15.164  27.578 -15.156  1.00 96.12           C  
ATOM   3590  CD  GLN A 443      14.961  26.078 -15.016  1.00 96.12           C  
ATOM   3591  NE2 GLN A 443      14.844  25.391 -16.141  1.00 96.12           N  
ATOM   3592  OE1 GLN A 443      14.906  25.547 -13.898  1.00 96.12           O  
ATOM   3593  N   LYS A 444      13.461  31.047 -13.930  1.00 96.06           N  
ATOM   3594  CA  LYS A 444      12.266  31.656 -14.500  1.00 96.06           C  
ATOM   3595  C   LYS A 444      12.461  33.156 -14.695  1.00 96.06           C  
ATOM   3596  CB  LYS A 444      11.047  31.406 -13.609  1.00 96.06           C  
ATOM   3597  O   LYS A 444      11.766  33.781 -15.492  1.00 96.06           O  
ATOM   3598  CG  LYS A 444      10.625  29.938 -13.547  1.00 96.06           C  
ATOM   3599  CD  LYS A 444       9.453  29.734 -12.602  1.00 96.06           C  
ATOM   3600  CE  LYS A 444       9.094  28.266 -12.453  1.00 96.06           C  
ATOM   3601  NZ  LYS A 444       8.016  28.047 -11.445  1.00 96.06           N  
ATOM   3602  N   HIS A 445      13.430  33.781 -13.930  1.00 96.50           N  
ATOM   3603  CA  HIS A 445      13.562  35.219 -13.938  1.00 96.50           C  
ATOM   3604  C   HIS A 445      14.969  35.656 -14.367  1.00 96.50           C  
ATOM   3605  CB  HIS A 445      13.242  35.812 -12.562  1.00 96.50           C  
ATOM   3606  O   HIS A 445      15.508  36.625 -13.859  1.00 96.50           O  
ATOM   3607  CG  HIS A 445      11.828  35.562 -12.125  1.00 96.50           C  
ATOM   3608  CD2 HIS A 445      11.281  34.531 -11.438  1.00 96.50           C  
ATOM   3609  ND1 HIS A 445      10.805  36.438 -12.391  1.00 96.50           N  
ATOM   3610  CE1 HIS A 445       9.680  35.969 -11.883  1.00 96.50           C  
ATOM   3611  NE2 HIS A 445       9.945  34.812 -11.297  1.00 96.50           N  
ATOM   3612  N   LYS A 446      15.594  34.969 -15.242  1.00 95.75           N  
ATOM   3613  CA  LYS A 446      16.984  35.125 -15.656  1.00 95.75           C  
ATOM   3614  C   LYS A 446      17.250  36.531 -16.172  1.00 95.75           C  
ATOM   3615  CB  LYS A 446      17.359  34.094 -16.719  1.00 95.75           C  
ATOM   3616  O   LYS A 446      18.188  37.219 -15.727  1.00 95.75           O  
ATOM   3617  CG  LYS A 446      18.797  34.188 -17.203  1.00 95.75           C  
ATOM   3618  CD  LYS A 446      19.125  33.094 -18.219  1.00 95.75           C  
ATOM   3619  CE  LYS A 446      20.547  33.219 -18.719  1.00 95.75           C  
ATOM   3620  NZ  LYS A 446      20.891  32.094 -19.656  1.00 95.75           N  
ATOM   3621  N   GLU A 447      16.391  37.125 -17.016  1.00 95.12           N  
ATOM   3622  CA  GLU A 447      16.625  38.375 -17.703  1.00 95.12           C  
ATOM   3623  C   GLU A 447      16.406  39.562 -16.781  1.00 95.12           C  
ATOM   3624  CB  GLU A 447      15.711  38.500 -18.938  1.00 95.12           C  
ATOM   3625  O   GLU A 447      16.984  40.625 -16.984  1.00 95.12           O  
ATOM   3626  CG  GLU A 447      16.016  37.469 -20.031  1.00 95.12           C  
ATOM   3627  CD  GLU A 447      15.078  37.594 -21.219  1.00 95.12           C  
ATOM   3628  OE1 GLU A 447      15.258  36.844 -22.203  1.00 95.12           O  
ATOM   3629  OE2 GLU A 447      14.172  38.438 -21.172  1.00 95.12           O  
ATOM   3630  N   ARG A 448      15.656  39.344 -15.711  1.00 95.38           N  
ATOM   3631  CA  ARG A 448      15.320  40.438 -14.812  1.00 95.38           C  
ATOM   3632  C   ARG A 448      16.312  40.531 -13.664  1.00 95.38           C  
ATOM   3633  CB  ARG A 448      13.898  40.281 -14.266  1.00 95.38           C  
ATOM   3634  O   ARG A 448      16.297  41.500 -12.883  1.00 95.38           O  
ATOM   3635  CG  ARG A 448      12.820  40.375 -15.328  1.00 95.38           C  
ATOM   3636  CD  ARG A 448      11.422  40.250 -14.727  1.00 95.38           C  
ATOM   3637  NE  ARG A 448      10.383  40.312 -15.750  1.00 95.38           N  
ATOM   3638  NH1 ARG A 448       8.633  39.969 -14.281  1.00 95.38           N  
ATOM   3639  NH2 ARG A 448       8.227  40.250 -16.516  1.00 95.38           N  
ATOM   3640  CZ  ARG A 448       9.086  40.188 -15.516  1.00 95.38           C  
ATOM   3641  N   ILE A 449      17.203  39.594 -13.547  1.00 97.19           N  
ATOM   3642  CA  ILE A 449      18.156  39.562 -12.438  1.00 97.19           C  
ATOM   3643  C   ILE A 449      19.562  39.906 -12.961  1.00 97.19           C  
ATOM   3644  CB  ILE A 449      18.156  38.188 -11.727  1.00 97.19           C  
ATOM   3645  O   ILE A 449      20.141  39.125 -13.719  1.00 97.19           O  
ATOM   3646  CG1 ILE A 449      16.812  37.969 -11.031  1.00 97.19           C  
ATOM   3647  CG2 ILE A 449      19.312  38.094 -10.727  1.00 97.19           C  
ATOM   3648  CD1 ILE A 449      16.672  36.594 -10.391  1.00 97.19           C  
ATOM   3649  N   ASP A 450      20.047  41.031 -12.547  1.00 96.62           N  
ATOM   3650  CA  ASP A 450      21.391  41.438 -12.953  1.00 96.62           C  
ATOM   3651  C   ASP A 450      22.406  41.156 -11.844  1.00 96.62           C  
ATOM   3652  CB  ASP A 450      21.391  42.938 -13.312  1.00 96.62           C  
ATOM   3653  O   ASP A 450      22.078  40.531 -10.836  1.00 96.62           O  
ATOM   3654  CG  ASP A 450      20.922  43.812 -12.180  1.00 96.62           C  
ATOM   3655  OD1 ASP A 450      20.625  43.312 -11.086  1.00 96.62           O  
ATOM   3656  OD2 ASP A 450      20.859  45.062 -12.391  1.00 96.62           O  
ATOM   3657  N   HIS A 451      23.641  41.562 -12.062  1.00 97.00           N  
ATOM   3658  CA  HIS A 451      24.734  41.281 -11.133  1.00 97.00           C  
ATOM   3659  C   HIS A 451      24.484  41.938  -9.789  1.00 97.00           C  
ATOM   3660  CB  HIS A 451      26.062  41.750 -11.719  1.00 97.00           C  
ATOM   3661  O   HIS A 451      24.844  41.406  -8.742  1.00 97.00           O  
ATOM   3662  CG  HIS A 451      26.547  40.906 -12.852  1.00 97.00           C  
ATOM   3663  CD2 HIS A 451      26.031  39.781 -13.406  1.00 97.00           C  
ATOM   3664  ND1 HIS A 451      27.703  41.156 -13.547  1.00 97.00           N  
ATOM   3665  CE1 HIS A 451      27.875  40.250 -14.484  1.00 97.00           C  
ATOM   3666  NE2 HIS A 451      26.875  39.406 -14.422  1.00 97.00           N  
ATOM   3667  N   ILE A 452      23.844  43.094  -9.766  1.00 97.25           N  
ATOM   3668  CA  ILE A 452      23.578  43.812  -8.531  1.00 97.25           C  
ATOM   3669  C   ILE A 452      22.656  43.000  -7.637  1.00 97.25           C  
ATOM   3670  CB  ILE A 452      22.938  45.188  -8.820  1.00 97.25           C  
ATOM   3671  O   ILE A 452      22.906  42.844  -6.441  1.00 97.25           O  
ATOM   3672  CG1 ILE A 452      23.953  46.094  -9.539  1.00 97.25           C  
ATOM   3673  CG2 ILE A 452      22.453  45.844  -7.523  1.00 97.25           C  
ATOM   3674  CD1 ILE A 452      23.375  47.438  -9.961  1.00 97.25           C  
ATOM   3675  N   LYS A 453      21.578  42.438  -8.180  1.00 97.75           N  
ATOM   3676  CA  LYS A 453      20.641  41.594  -7.438  1.00 97.75           C  
ATOM   3677  C   LYS A 453      21.344  40.344  -6.906  1.00 97.75           C  
ATOM   3678  CB  LYS A 453      19.453  41.219  -8.320  1.00 97.75           C  
ATOM   3679  O   LYS A 453      21.094  39.938  -5.770  1.00 97.75           O  
ATOM   3680  CG  LYS A 453      18.391  40.406  -7.594  1.00 97.75           C  
ATOM   3681  CD  LYS A 453      17.750  41.219  -6.469  1.00 97.75           C  
ATOM   3682  CE  LYS A 453      16.922  42.375  -7.008  1.00 97.75           C  
ATOM   3683  NZ  LYS A 453      16.328  43.188  -5.906  1.00 97.75           N  
ATOM   3684  N   LEU A 454      22.219  39.750  -7.773  1.00 98.19           N  
ATOM   3685  CA  LEU A 454      22.953  38.562  -7.355  1.00 98.19           C  
ATOM   3686  C   LEU A 454      23.812  38.844  -6.129  1.00 98.19           C  
ATOM   3687  CB  LEU A 454      23.844  38.031  -8.500  1.00 98.19           C  
ATOM   3688  O   LEU A 454      23.859  38.031  -5.195  1.00 98.19           O  
ATOM   3689  CG  LEU A 454      23.125  37.562  -9.750  1.00 98.19           C  
ATOM   3690  CD1 LEU A 454      24.125  37.125 -10.812  1.00 98.19           C  
ATOM   3691  CD2 LEU A 454      22.172  36.406  -9.406  1.00 98.19           C  
ATOM   3692  N   LEU A 455      24.422  39.969  -6.121  1.00 98.31           N  
ATOM   3693  CA  LEU A 455      25.281  40.344  -5.004  1.00 98.31           C  
ATOM   3694  C   LEU A 455      24.453  40.625  -3.754  1.00 98.31           C  
ATOM   3695  CB  LEU A 455      26.109  41.594  -5.359  1.00 98.31           C  
ATOM   3696  O   LEU A 455      24.891  40.375  -2.635  1.00 98.31           O  
ATOM   3697  CG  LEU A 455      27.203  41.375  -6.422  1.00 98.31           C  
ATOM   3698  CD1 LEU A 455      27.875  42.688  -6.758  1.00 98.31           C  
ATOM   3699  CD2 LEU A 455      28.234  40.344  -5.941  1.00 98.31           C  
ATOM   3700  N   GLN A 456      23.250  41.188  -3.936  1.00 98.12           N  
ATOM   3701  CA  GLN A 456      22.344  41.406  -2.816  1.00 98.12           C  
ATOM   3702  C   GLN A 456      21.984  40.094  -2.123  1.00 98.12           C  
ATOM   3703  CB  GLN A 456      21.062  42.125  -3.293  1.00 98.12           C  
ATOM   3704  O   GLN A 456      22.062  40.000  -0.896  1.00 98.12           O  
ATOM   3705  CG  GLN A 456      20.094  42.438  -2.172  1.00 98.12           C  
ATOM   3706  CD  GLN A 456      18.844  43.156  -2.668  1.00 98.12           C  
ATOM   3707  NE2 GLN A 456      17.969  43.531  -1.743  1.00 98.12           N  
ATOM   3708  OE1 GLN A 456      18.656  43.344  -3.875  1.00 98.12           O  
ATOM   3709  N   TYR A 457      21.594  39.094  -2.865  1.00 98.56           N  
ATOM   3710  CA  TYR A 457      21.281  37.781  -2.307  1.00 98.56           C  
ATOM   3711  C   TYR A 457      22.516  37.156  -1.655  1.00 98.56           C  
ATOM   3712  CB  TYR A 457      20.750  36.844  -3.393  1.00 98.56           C  
ATOM   3713  O   TYR A 457      22.406  36.500  -0.604  1.00 98.56           O  
ATOM   3714  CG  TYR A 457      19.406  37.250  -3.941  1.00 98.56           C  
ATOM   3715  CD1 TYR A 457      18.516  38.000  -3.170  1.00 98.56           C  
ATOM   3716  CD2 TYR A 457      19.016  36.906  -5.230  1.00 98.56           C  
ATOM   3717  CE1 TYR A 457      17.281  38.406  -3.670  1.00 98.56           C  
ATOM   3718  CE2 TYR A 457      17.781  37.281  -5.742  1.00 98.56           C  
ATOM   3719  OH  TYR A 457      15.695  38.438  -5.457  1.00 98.56           O  
ATOM   3720  CZ  TYR A 457      16.922  38.031  -4.957  1.00 98.56           C  
ATOM   3721  N   THR A 458      23.688  37.312  -2.291  1.00 98.62           N  
ATOM   3722  CA  THR A 458      24.938  36.750  -1.782  1.00 98.62           C  
ATOM   3723  C   THR A 458      25.219  37.250  -0.369  1.00 98.62           C  
ATOM   3724  CB  THR A 458      26.125  37.125  -2.701  1.00 98.62           C  
ATOM   3725  O   THR A 458      25.547  36.469   0.521  1.00 98.62           O  
ATOM   3726  CG2 THR A 458      27.422  36.500  -2.191  1.00 98.62           C  
ATOM   3727  OG1 THR A 458      25.859  36.625  -4.023  1.00 98.62           O  
ATOM   3728  N   SER A 459      25.047  38.531  -0.165  1.00 98.69           N  
ATOM   3729  CA  SER A 459      25.250  39.125   1.147  1.00 98.69           C  
ATOM   3730  C   SER A 459      24.281  38.562   2.178  1.00 98.69           C  
ATOM   3731  CB  SER A 459      25.094  40.656   1.070  1.00 98.69           C  
ATOM   3732  O   SER A 459      24.672  38.281   3.320  1.00 98.69           O  
ATOM   3733  OG  SER A 459      25.219  41.219   2.354  1.00 98.69           O  
ATOM   3734  N   GLN A 460      23.062  38.406   1.848  1.00 98.75           N  
ATOM   3735  CA  GLN A 460      22.047  37.844   2.736  1.00 98.75           C  
ATOM   3736  C   GLN A 460      22.359  36.438   3.152  1.00 98.75           C  
ATOM   3737  CB  GLN A 460      20.672  37.906   2.066  1.00 98.75           C  
ATOM   3738  O   GLN A 460      22.172  36.062   4.312  1.00 98.75           O  
ATOM   3739  CG  GLN A 460      20.172  39.312   1.800  1.00 98.75           C  
ATOM   3740  CD  GLN A 460      18.812  39.344   1.104  1.00 98.75           C  
ATOM   3741  NE2 GLN A 460      18.391  40.531   0.676  1.00 98.75           N  
ATOM   3742  OE1 GLN A 460      18.172  38.312   0.951  1.00 98.75           O  
ATOM   3743  N   ILE A 461      22.906  35.594   2.232  1.00 98.69           N  
ATOM   3744  CA  ILE A 461      23.312  34.219   2.545  1.00 98.69           C  
ATOM   3745  C   ILE A 461      24.438  34.250   3.582  1.00 98.69           C  
ATOM   3746  CB  ILE A 461      23.766  33.469   1.278  1.00 98.69           C  
ATOM   3747  O   ILE A 461      24.406  33.469   4.547  1.00 98.69           O  
ATOM   3748  CG1 ILE A 461      22.609  33.312   0.296  1.00 98.69           C  
ATOM   3749  CG2 ILE A 461      24.359  32.094   1.647  1.00 98.69           C  
ATOM   3750  CD1 ILE A 461      23.016  32.781  -1.070  1.00 98.69           C  
ATOM   3751  N   CYS A 462      25.359  35.156   3.443  1.00 98.62           N  
ATOM   3752  CA  CYS A 462      26.453  35.312   4.402  1.00 98.62           C  
ATOM   3753  C   CYS A 462      25.922  35.656   5.789  1.00 98.62           C  
ATOM   3754  CB  CYS A 462      27.422  36.406   3.947  1.00 98.62           C  
ATOM   3755  O   CYS A 462      26.344  35.062   6.781  1.00 98.62           O  
ATOM   3756  SG  CYS A 462      28.297  36.031   2.420  1.00 98.62           S  
ATOM   3757  N   LYS A 463      24.984  36.531   5.879  1.00 98.62           N  
ATOM   3758  CA  LYS A 463      24.438  36.938   7.156  1.00 98.62           C  
ATOM   3759  C   LYS A 463      23.672  35.812   7.832  1.00 98.62           C  
ATOM   3760  CB  LYS A 463      23.500  38.156   6.965  1.00 98.62           C  
ATOM   3761  O   LYS A 463      23.781  35.625   9.047  1.00 98.62           O  
ATOM   3762  CG  LYS A 463      24.219  39.406   6.539  1.00 98.62           C  
ATOM   3763  CD  LYS A 463      23.219  40.531   6.227  1.00 98.62           C  
ATOM   3764  CE  LYS A 463      23.938  41.812   5.766  1.00 98.62           C  
ATOM   3765  NZ  LYS A 463      22.969  42.844   5.352  1.00 98.62           N  
ATOM   3766  N   GLY A 464      22.891  35.062   7.102  1.00 98.62           N  
ATOM   3767  CA  GLY A 464      22.219  33.906   7.641  1.00 98.62           C  
ATOM   3768  C   GLY A 464      23.172  32.844   8.172  1.00 98.62           C  
ATOM   3769  O   GLY A 464      22.984  32.344   9.273  1.00 98.62           O  
ATOM   3770  N   MET A 465      24.234  32.594   7.383  1.00 98.44           N  
ATOM   3771  CA  MET A 465      25.203  31.578   7.770  1.00 98.44           C  
ATOM   3772  C   MET A 465      26.047  32.062   8.945  1.00 98.44           C  
ATOM   3773  CB  MET A 465      26.109  31.219   6.590  1.00 98.44           C  
ATOM   3774  O   MET A 465      26.469  31.250   9.781  1.00 98.44           O  
ATOM   3775  CG  MET A 465      25.375  30.562   5.438  1.00 98.44           C  
ATOM   3776  SD  MET A 465      24.453  29.062   5.961  1.00 98.44           S  
ATOM   3777  CE  MET A 465      25.828  27.984   6.430  1.00 98.44           C  
ATOM   3778  N   GLU A 466      26.359  33.344   9.039  1.00 97.94           N  
ATOM   3779  CA  GLU A 466      27.062  33.906  10.188  1.00 97.94           C  
ATOM   3780  C   GLU A 466      26.312  33.625  11.484  1.00 97.94           C  
ATOM   3781  CB  GLU A 466      27.250  35.438  10.016  1.00 97.94           C  
ATOM   3782  O   GLU A 466      26.922  33.219  12.484  1.00 97.94           O  
ATOM   3783  CG  GLU A 466      27.938  36.094  11.195  1.00 97.94           C  
ATOM   3784  CD  GLU A 466      27.984  37.625  11.078  1.00 97.94           C  
ATOM   3785  OE1 GLU A 466      28.547  38.281  11.992  1.00 97.94           O  
ATOM   3786  OE2 GLU A 466      27.469  38.125  10.070  1.00 97.94           O  
ATOM   3787  N   TYR A 467      25.031  33.844  11.469  1.00 97.69           N  
ATOM   3788  CA  TYR A 467      24.188  33.594  12.633  1.00 97.69           C  
ATOM   3789  C   TYR A 467      24.297  32.125  13.070  1.00 97.69           C  
ATOM   3790  CB  TYR A 467      22.734  33.938  12.336  1.00 97.69           C  
ATOM   3791  O   TYR A 467      24.438  31.844  14.266  1.00 97.69           O  
ATOM   3792  CG  TYR A 467      21.797  33.688  13.500  1.00 97.69           C  
ATOM   3793  CD1 TYR A 467      20.969  32.594  13.539  1.00 97.69           C  
ATOM   3794  CD2 TYR A 467      21.750  34.594  14.562  1.00 97.69           C  
ATOM   3795  CE1 TYR A 467      20.109  32.375  14.609  1.00 97.69           C  
ATOM   3796  CE2 TYR A 467      20.891  34.375  15.641  1.00 97.69           C  
ATOM   3797  OH  TYR A 467      19.234  33.062  16.719  1.00 97.69           O  
ATOM   3798  CZ  TYR A 467      20.078  33.281  15.656  1.00 97.69           C  
ATOM   3799  N   LEU A 468      24.297  31.156  12.133  1.00 97.25           N  
ATOM   3800  CA  LEU A 468      24.469  29.734  12.461  1.00 97.25           C  
ATOM   3801  C   LEU A 468      25.797  29.484  13.164  1.00 97.25           C  
ATOM   3802  CB  LEU A 468      24.375  28.875  11.195  1.00 97.25           C  
ATOM   3803  O   LEU A 468      25.859  28.719  14.125  1.00 97.25           O  
ATOM   3804  CG  LEU A 468      23.016  28.859  10.484  1.00 97.25           C  
ATOM   3805  CD1 LEU A 468      23.062  27.922   9.289  1.00 97.25           C  
ATOM   3806  CD2 LEU A 468      21.906  28.453  11.445  1.00 97.25           C  
ATOM   3807  N   GLY A 469      26.781  30.156  12.641  1.00 96.12           N  
ATOM   3808  CA  GLY A 469      28.078  30.016  13.258  1.00 96.12           C  
ATOM   3809  C   GLY A 469      28.109  30.453  14.711  1.00 96.12           C  
ATOM   3810  O   GLY A 469      28.719  29.797  15.555  1.00 96.12           O  
ATOM   3811  N   THR A 470      27.438  31.547  15.031  1.00 96.56           N  
ATOM   3812  CA  THR A 470      27.422  32.094  16.391  1.00 96.56           C  
ATOM   3813  C   THR A 470      26.656  31.141  17.328  1.00 96.56           C  
ATOM   3814  CB  THR A 470      26.797  33.469  16.438  1.00 96.56           C  
ATOM   3815  O   THR A 470      26.938  31.094  18.531  1.00 96.56           O  
ATOM   3816  CG2 THR A 470      27.516  34.438  15.500  1.00 96.56           C  
ATOM   3817  OG1 THR A 470      25.422  33.406  16.047  1.00 96.56           O  
ATOM   3818  N   LYS A 471      25.703  30.422  16.812  1.00 96.06           N  
ATOM   3819  CA  LYS A 471      24.891  29.484  17.609  1.00 96.06           C  
ATOM   3820  C   LYS A 471      25.469  28.078  17.547  1.00 96.06           C  
ATOM   3821  CB  LYS A 471      23.453  29.484  17.109  1.00 96.06           C  
ATOM   3822  O   LYS A 471      24.906  27.156  18.141  1.00 96.06           O  
ATOM   3823  CG  LYS A 471      22.734  30.828  17.266  1.00 96.06           C  
ATOM   3824  CD  LYS A 471      22.547  31.188  18.734  1.00 96.06           C  
ATOM   3825  CE  LYS A 471      21.734  32.469  18.891  1.00 96.06           C  
ATOM   3826  NZ  LYS A 471      21.531  32.812  20.328  1.00 96.06           N  
ATOM   3827  N   ARG A 472      26.594  27.891  16.766  1.00 96.81           N  
ATOM   3828  CA  ARG A 472      27.359  26.656  16.656  1.00 96.81           C  
ATOM   3829  C   ARG A 472      26.531  25.547  16.000  1.00 96.81           C  
ATOM   3830  CB  ARG A 472      27.844  26.203  18.047  1.00 96.81           C  
ATOM   3831  O   ARG A 472      26.484  24.422  16.500  1.00 96.81           O  
ATOM   3832  CG  ARG A 472      28.781  27.172  18.719  1.00 96.81           C  
ATOM   3833  CD  ARG A 472      29.391  26.594  19.984  1.00 96.81           C  
ATOM   3834  NE  ARG A 472      30.234  25.438  19.688  1.00 96.81           N  
ATOM   3835  NH1 ARG A 472      32.062  26.672  19.016  1.00 96.81           N  
ATOM   3836  NH2 ARG A 472      32.156  24.375  19.000  1.00 96.81           N  
ATOM   3837  CZ  ARG A 472      31.484  25.500  19.234  1.00 96.81           C  
ATOM   3838  N   TYR A 473      25.891  25.891  15.023  1.00 96.94           N  
ATOM   3839  CA  TYR A 473      25.188  24.938  14.164  1.00 96.94           C  
ATOM   3840  C   TYR A 473      25.875  24.828  12.805  1.00 96.94           C  
ATOM   3841  CB  TYR A 473      23.734  25.344  13.992  1.00 96.94           C  
ATOM   3842  O   TYR A 473      26.406  25.812  12.297  1.00 96.94           O  
ATOM   3843  CG  TYR A 473      22.891  25.125  15.227  1.00 96.94           C  
ATOM   3844  CD1 TYR A 473      22.625  23.844  15.688  1.00 96.94           C  
ATOM   3845  CD2 TYR A 473      22.344  26.203  15.922  1.00 96.94           C  
ATOM   3846  CE1 TYR A 473      21.844  23.641  16.828  1.00 96.94           C  
ATOM   3847  CE2 TYR A 473      21.578  26.016  17.062  1.00 96.94           C  
ATOM   3848  OH  TYR A 473      20.547  24.516  18.625  1.00 96.94           O  
ATOM   3849  CZ  TYR A 473      21.328  24.719  17.500  1.00 96.94           C  
ATOM   3850  N   ILE A 474      25.812  23.672  12.203  1.00 96.94           N  
ATOM   3851  CA  ILE A 474      26.297  23.406  10.852  1.00 96.94           C  
ATOM   3852  C   ILE A 474      25.125  23.000   9.961  1.00 96.94           C  
ATOM   3853  CB  ILE A 474      27.375  22.297  10.844  1.00 96.94           C  
ATOM   3854  O   ILE A 474      24.375  22.078  10.297  1.00 96.94           O  
ATOM   3855  CG1 ILE A 474      28.484  22.641  11.844  1.00 96.94           C  
ATOM   3856  CG2 ILE A 474      27.953  22.109   9.438  1.00 96.94           C  
ATOM   3857  CD1 ILE A 474      29.391  21.469  12.195  1.00 96.94           C  
ATOM   3858  N   HIS A 475      24.859  23.547   8.852  1.00 96.31           N  
ATOM   3859  CA  HIS A 475      23.703  23.297   7.988  1.00 96.31           C  
ATOM   3860  C   HIS A 475      23.875  22.016   7.199  1.00 96.31           C  
ATOM   3861  CB  HIS A 475      23.500  24.484   7.035  1.00 96.31           C  
ATOM   3862  O   HIS A 475      22.953  21.203   7.098  1.00 96.31           O  
ATOM   3863  CG  HIS A 475      22.172  24.438   6.328  1.00 96.31           C  
ATOM   3864  CD2 HIS A 475      21.016  25.094   6.582  1.00 96.31           C  
ATOM   3865  ND1 HIS A 475      21.953  23.672   5.215  1.00 96.31           N  
ATOM   3866  CE1 HIS A 475      20.703  23.844   4.809  1.00 96.31           C  
ATOM   3867  NE2 HIS A 475      20.109  24.703   5.625  1.00 96.31           N  
ATOM   3868  N   ARG A 476      25.031  21.719   6.531  1.00 96.44           N  
ATOM   3869  CA  ARG A 476      25.484  20.531   5.797  1.00 96.44           C  
ATOM   3870  C   ARG A 476      24.719  20.375   4.488  1.00 96.44           C  
ATOM   3871  CB  ARG A 476      25.328  19.281   6.652  1.00 96.44           C  
ATOM   3872  O   ARG A 476      24.844  19.359   3.816  1.00 96.44           O  
ATOM   3873  CG  ARG A 476      26.297  19.203   7.824  1.00 96.44           C  
ATOM   3874  CD  ARG A 476      26.031  17.984   8.695  1.00 96.44           C  
ATOM   3875  NE  ARG A 476      26.188  16.750   7.941  1.00 96.44           N  
ATOM   3876  NH1 ARG A 476      24.812  15.500   9.328  1.00 96.44           N  
ATOM   3877  NH2 ARG A 476      25.797  14.523   7.500  1.00 96.44           N  
ATOM   3878  CZ  ARG A 476      25.594  15.594   8.258  1.00 96.44           C  
ATOM   3879  N   ASP A 477      23.891  21.375   4.148  1.00 95.81           N  
ATOM   3880  CA  ASP A 477      23.156  21.312   2.885  1.00 95.81           C  
ATOM   3881  C   ASP A 477      22.953  22.703   2.301  1.00 95.81           C  
ATOM   3882  CB  ASP A 477      21.797  20.625   3.076  1.00 95.81           C  
ATOM   3883  O   ASP A 477      21.844  23.062   1.877  1.00 95.81           O  
ATOM   3884  CG  ASP A 477      21.203  20.125   1.773  1.00 95.81           C  
ATOM   3885  OD1 ASP A 477      21.891  20.141   0.734  1.00 95.81           O  
ATOM   3886  OD2 ASP A 477      20.016  19.703   1.786  1.00 95.81           O  
ATOM   3887  N   LEU A 478      23.984  23.516   2.346  1.00 97.62           N  
ATOM   3888  CA  LEU A 478      23.922  24.828   1.717  1.00 97.62           C  
ATOM   3889  C   LEU A 478      23.953  24.703   0.197  1.00 97.62           C  
ATOM   3890  CB  LEU A 478      25.094  25.703   2.191  1.00 97.62           C  
ATOM   3891  O   LEU A 478      25.000  24.438  -0.389  1.00 97.62           O  
ATOM   3892  CG  LEU A 478      25.125  27.141   1.665  1.00 97.62           C  
ATOM   3893  CD1 LEU A 478      23.844  27.859   2.045  1.00 97.62           C  
ATOM   3894  CD2 LEU A 478      26.359  27.875   2.199  1.00 97.62           C  
ATOM   3895  N   ALA A 479      22.766  24.875  -0.411  1.00 97.38           N  
ATOM   3896  CA  ALA A 479      22.562  24.766  -1.854  1.00 97.38           C  
ATOM   3897  C   ALA A 479      21.453  25.703  -2.318  1.00 97.38           C  
ATOM   3898  CB  ALA A 479      22.266  23.328  -2.254  1.00 97.38           C  
ATOM   3899  O   ALA A 479      20.578  26.078  -1.530  1.00 97.38           O  
ATOM   3900  N   THR A 480      21.438  26.078  -3.561  1.00 97.94           N  
ATOM   3901  CA  THR A 480      20.469  27.000  -4.117  1.00 97.94           C  
ATOM   3902  C   THR A 480      19.062  26.422  -4.027  1.00 97.94           C  
ATOM   3903  CB  THR A 480      20.797  27.344  -5.586  1.00 97.94           C  
ATOM   3904  O   THR A 480      18.078  27.172  -3.926  1.00 97.94           O  
ATOM   3905  CG2 THR A 480      22.094  28.141  -5.691  1.00 97.94           C  
ATOM   3906  OG1 THR A 480      20.938  26.125  -6.332  1.00 97.94           O  
ATOM   3907  N   ARG A 481      18.906  25.078  -4.020  1.00 96.94           N  
ATOM   3908  CA  ARG A 481      17.609  24.422  -3.965  1.00 96.94           C  
ATOM   3909  C   ARG A 481      16.953  24.594  -2.596  1.00 96.94           C  
ATOM   3910  CB  ARG A 481      17.750  22.922  -4.293  1.00 96.94           C  
ATOM   3911  O   ARG A 481      15.758  24.391  -2.443  1.00 96.94           O  
ATOM   3912  CG  ARG A 481      18.578  22.156  -3.285  1.00 96.94           C  
ATOM   3913  CD  ARG A 481      18.781  20.703  -3.721  1.00 96.94           C  
ATOM   3914  NE  ARG A 481      19.562  19.953  -2.744  1.00 96.94           N  
ATOM   3915  NH1 ARG A 481      21.625  20.609  -3.580  1.00 96.94           N  
ATOM   3916  NH2 ARG A 481      21.500  19.203  -1.767  1.00 96.94           N  
ATOM   3917  CZ  ARG A 481      20.891  19.922  -2.699  1.00 96.94           C  
ATOM   3918  N   ASN A 482      17.766  25.062  -1.577  1.00 95.88           N  
ATOM   3919  CA  ASN A 482      17.234  25.219  -0.223  1.00 95.88           C  
ATOM   3920  C   ASN A 482      17.156  26.672   0.190  1.00 95.88           C  
ATOM   3921  CB  ASN A 482      18.094  24.422   0.772  1.00 95.88           C  
ATOM   3922  O   ASN A 482      16.766  26.984   1.317  1.00 95.88           O  
ATOM   3923  CG  ASN A 482      18.031  22.922   0.543  1.00 95.88           C  
ATOM   3924  ND2 ASN A 482      19.109  22.234   0.907  1.00 95.88           N  
ATOM   3925  OD1 ASN A 482      17.031  22.406   0.044  1.00 95.88           O  
ATOM   3926  N   ILE A 483      17.609  27.609  -0.673  1.00 98.25           N  
ATOM   3927  CA  ILE A 483      17.406  29.047  -0.458  1.00 98.25           C  
ATOM   3928  C   ILE A 483      16.000  29.438  -0.911  1.00 98.25           C  
ATOM   3929  CB  ILE A 483      18.469  29.891  -1.203  1.00 98.25           C  
ATOM   3930  O   ILE A 483      15.648  29.250  -2.080  1.00 98.25           O  
ATOM   3931  CG1 ILE A 483      19.875  29.422  -0.831  1.00 98.25           C  
ATOM   3932  CG2 ILE A 483      18.281  31.375  -0.899  1.00 98.25           C  
ATOM   3933  CD1 ILE A 483      20.203  29.578   0.647  1.00 98.25           C  
ATOM   3934  N   LEU A 484      15.172  29.969  -0.005  1.00 98.06           N  
ATOM   3935  CA  LEU A 484      13.781  30.312  -0.275  1.00 98.06           C  
ATOM   3936  C   LEU A 484      13.625  31.812  -0.495  1.00 98.06           C  
ATOM   3937  CB  LEU A 484      12.883  29.859   0.879  1.00 98.06           C  
ATOM   3938  O   LEU A 484      14.125  32.625   0.298  1.00 98.06           O  
ATOM   3939  CG  LEU A 484      12.938  28.375   1.232  1.00 98.06           C  
ATOM   3940  CD1 LEU A 484      12.070  28.078   2.459  1.00 98.06           C  
ATOM   3941  CD2 LEU A 484      12.484  27.516   0.048  1.00 98.06           C  
ATOM   3942  N   VAL A 485      12.961  32.125  -1.459  1.00 98.31           N  
ATOM   3943  CA  VAL A 485      12.789  33.531  -1.824  1.00 98.31           C  
ATOM   3944  C   VAL A 485      11.547  34.094  -1.145  1.00 98.31           C  
ATOM   3945  CB  VAL A 485      12.688  33.688  -3.355  1.00 98.31           C  
ATOM   3946  O   VAL A 485      10.422  33.688  -1.454  1.00 98.31           O  
ATOM   3947  CG1 VAL A 485      12.547  35.188  -3.719  1.00 98.31           C  
ATOM   3948  CG2 VAL A 485      13.914  33.094  -4.047  1.00 98.31           C  
ATOM   3949  N   GLU A 486      11.773  35.031  -0.211  1.00 97.62           N  
ATOM   3950  CA  GLU A 486      10.672  35.688   0.487  1.00 97.62           C  
ATOM   3951  C   GLU A 486      10.031  36.750  -0.377  1.00 97.62           C  
ATOM   3952  CB  GLU A 486      11.148  36.281   1.812  1.00 97.62           C  
ATOM   3953  O   GLU A 486       8.805  36.812  -0.514  1.00 97.62           O  
ATOM   3954  CG  GLU A 486      10.062  37.000   2.578  1.00 97.62           C  
ATOM   3955  CD  GLU A 486      10.547  37.594   3.895  1.00 97.62           C  
ATOM   3956  OE1 GLU A 486       9.711  37.906   4.777  1.00 97.62           O  
ATOM   3957  OE2 GLU A 486      11.781  37.750   4.047  1.00 97.62           O  
ATOM   3958  N   ASN A 487      10.805  37.594  -0.955  1.00 97.38           N  
ATOM   3959  CA  ASN A 487      10.445  38.594  -1.939  1.00 97.38           C  
ATOM   3960  C   ASN A 487      11.609  38.906  -2.871  1.00 97.38           C  
ATOM   3961  CB  ASN A 487       9.953  39.875  -1.246  1.00 97.38           C  
ATOM   3962  O   ASN A 487      12.680  38.312  -2.756  1.00 97.38           O  
ATOM   3963  CG  ASN A 487      10.992  40.469  -0.302  1.00 97.38           C  
ATOM   3964  ND2 ASN A 487      10.664  40.500   0.983  1.00 97.38           N  
ATOM   3965  OD1 ASN A 487      12.070  40.875  -0.726  1.00 97.38           O  
ATOM   3966  N   GLU A 488      11.438  39.844  -3.703  1.00 97.31           N  
ATOM   3967  CA  GLU A 488      12.445  40.125  -4.723  1.00 97.31           C  
ATOM   3968  C   GLU A 488      13.734  40.656  -4.090  1.00 97.31           C  
ATOM   3969  CB  GLU A 488      11.906  41.125  -5.742  1.00 97.31           C  
ATOM   3970  O   GLU A 488      14.805  40.562  -4.684  1.00 97.31           O  
ATOM   3971  CG  GLU A 488      10.758  40.625  -6.586  1.00 97.31           C  
ATOM   3972  CD  GLU A 488      10.258  41.625  -7.617  1.00 97.31           C  
ATOM   3973  OE1 GLU A 488       9.305  41.281  -8.359  1.00 97.31           O  
ATOM   3974  OE2 GLU A 488      10.828  42.719  -7.676  1.00 97.31           O  
ATOM   3975  N   ASN A 489      13.633  41.094  -2.854  1.00 98.00           N  
ATOM   3976  CA  ASN A 489      14.797  41.750  -2.262  1.00 98.00           C  
ATOM   3977  C   ASN A 489      15.312  40.969  -1.048  1.00 98.00           C  
ATOM   3978  CB  ASN A 489      14.477  43.188  -1.877  1.00 98.00           C  
ATOM   3979  O   ASN A 489      16.297  41.375  -0.434  1.00 98.00           O  
ATOM   3980  CG  ASN A 489      14.172  44.062  -3.080  1.00 98.00           C  
ATOM   3981  ND2 ASN A 489      13.164  44.938  -2.951  1.00 98.00           N  
ATOM   3982  OD1 ASN A 489      14.828  43.969  -4.117  1.00 98.00           O  
ATOM   3983  N   ARG A 490      14.648  39.906  -0.708  1.00 98.56           N  
ATOM   3984  CA  ARG A 490      15.055  39.156   0.493  1.00 98.56           C  
ATOM   3985  C   ARG A 490      14.836  37.656   0.321  1.00 98.56           C  
ATOM   3986  CB  ARG A 490      14.273  39.656   1.710  1.00 98.56           C  
ATOM   3987  O   ARG A 490      13.789  37.219  -0.159  1.00 98.56           O  
ATOM   3988  CG  ARG A 490      14.742  39.062   3.029  1.00 98.56           C  
ATOM   3989  CD  ARG A 490      13.945  39.625   4.207  1.00 98.56           C  
ATOM   3990  NE  ARG A 490      14.023  41.094   4.277  1.00 98.56           N  
ATOM   3991  NH1 ARG A 490      15.875  41.125   5.660  1.00 98.56           N  
ATOM   3992  NH2 ARG A 490      14.914  43.094   4.965  1.00 98.56           N  
ATOM   3993  CZ  ARG A 490      14.938  41.750   4.969  1.00 98.56           C  
ATOM   3994  N   VAL A 491      15.867  36.906   0.695  1.00 98.62           N  
ATOM   3995  CA  VAL A 491      15.789  35.438   0.653  1.00 98.62           C  
ATOM   3996  C   VAL A 491      16.062  34.875   2.043  1.00 98.62           C  
ATOM   3997  CB  VAL A 491      16.781  34.844  -0.368  1.00 98.62           C  
ATOM   3998  O   VAL A 491      16.578  35.562   2.918  1.00 98.62           O  
ATOM   3999  CG1 VAL A 491      16.469  35.344  -1.779  1.00 98.62           C  
ATOM   4000  CG2 VAL A 491      18.219  35.188   0.019  1.00 98.62           C  
ATOM   4001  N   LYS A 492      15.648  33.625   2.281  1.00 98.69           N  
ATOM   4002  CA  LYS A 492      15.844  32.906   3.535  1.00 98.69           C  
ATOM   4003  C   LYS A 492      16.453  31.531   3.289  1.00 98.69           C  
ATOM   4004  CB  LYS A 492      14.516  32.781   4.285  1.00 98.69           C  
ATOM   4005  O   LYS A 492      16.234  30.938   2.236  1.00 98.69           O  
ATOM   4006  CG  LYS A 492      13.883  34.094   4.684  1.00 98.69           C  
ATOM   4007  CD  LYS A 492      12.609  33.875   5.492  1.00 98.69           C  
ATOM   4008  CE  LYS A 492      12.023  35.219   5.961  1.00 98.69           C  
ATOM   4009  NZ  LYS A 492      10.820  35.000   6.820  1.00 98.69           N  
ATOM   4010  N   ILE A 493      17.219  31.078   4.238  1.00 98.31           N  
ATOM   4011  CA  ILE A 493      17.781  29.734   4.195  1.00 98.31           C  
ATOM   4012  C   ILE A 493      16.812  28.750   4.852  1.00 98.31           C  
ATOM   4013  CB  ILE A 493      19.156  29.672   4.895  1.00 98.31           C  
ATOM   4014  O   ILE A 493      16.344  28.984   5.969  1.00 98.31           O  
ATOM   4015  CG1 ILE A 493      20.109  30.703   4.266  1.00 98.31           C  
ATOM   4016  CG2 ILE A 493      19.734  28.266   4.828  1.00 98.31           C  
ATOM   4017  CD1 ILE A 493      21.391  30.906   5.059  1.00 98.31           C  
ATOM   4018  N   GLY A 494      16.484  27.688   4.141  1.00 96.44           N  
ATOM   4019  CA  GLY A 494      15.609  26.656   4.637  1.00 96.44           C  
ATOM   4020  C   GLY A 494      16.234  25.266   4.590  1.00 96.44           C  
ATOM   4021  O   GLY A 494      17.453  25.141   4.512  1.00 96.44           O  
ATOM   4022  N   ASP A 495      15.414  24.234   4.883  1.00 92.50           N  
ATOM   4023  CA  ASP A 495      15.719  22.797   4.848  1.00 92.50           C  
ATOM   4024  C   ASP A 495      16.828  22.453   5.836  1.00 92.50           C  
ATOM   4025  CB  ASP A 495      16.109  22.375   3.436  1.00 92.50           C  
ATOM   4026  O   ASP A 495      17.969  22.250   5.438  1.00 92.50           O  
ATOM   4027  CG  ASP A 495      16.109  20.859   3.252  1.00 92.50           C  
ATOM   4028  OD1 ASP A 495      15.805  20.125   4.219  1.00 92.50           O  
ATOM   4029  OD2 ASP A 495      16.422  20.406   2.133  1.00 92.50           O  
ATOM   4030  N   PHE A 496      16.594  22.312   6.973  1.00 94.50           N  
ATOM   4031  CA  PHE A 496      17.531  22.016   8.047  1.00 94.50           C  
ATOM   4032  C   PHE A 496      17.516  20.531   8.398  1.00 94.50           C  
ATOM   4033  CB  PHE A 496      17.203  22.859   9.297  1.00 94.50           C  
ATOM   4034  O   PHE A 496      17.844  20.156   9.523  1.00 94.50           O  
ATOM   4035  CG  PHE A 496      17.438  24.328   9.117  1.00 94.50           C  
ATOM   4036  CD1 PHE A 496      18.672  24.891   9.414  1.00 94.50           C  
ATOM   4037  CD2 PHE A 496      16.422  25.156   8.656  1.00 94.50           C  
ATOM   4038  CE1 PHE A 496      18.891  26.250   9.250  1.00 94.50           C  
ATOM   4039  CE2 PHE A 496      16.625  26.516   8.492  1.00 94.50           C  
ATOM   4040  CZ  PHE A 496      17.875  27.062   8.789  1.00 94.50           C  
ATOM   4041  N   GLY A 497      17.172  19.688   7.508  1.00 93.06           N  
ATOM   4042  CA  GLY A 497      17.062  18.250   7.703  1.00 93.06           C  
ATOM   4043  C   GLY A 497      18.391  17.578   8.047  1.00 93.06           C  
ATOM   4044  O   GLY A 497      18.406  16.594   8.781  1.00 93.06           O  
ATOM   4045  N   LEU A 498      19.531  18.141   7.574  1.00 93.81           N  
ATOM   4046  CA  LEU A 498      20.844  17.562   7.816  1.00 93.81           C  
ATOM   4047  C   LEU A 498      21.625  18.375   8.852  1.00 93.81           C  
ATOM   4048  CB  LEU A 498      21.656  17.500   6.512  1.00 93.81           C  
ATOM   4049  O   LEU A 498      22.781  18.078   9.133  1.00 93.81           O  
ATOM   4050  CG  LEU A 498      21.109  16.547   5.438  1.00 93.81           C  
ATOM   4051  CD1 LEU A 498      22.000  16.609   4.195  1.00 93.81           C  
ATOM   4052  CD2 LEU A 498      21.031  15.117   5.977  1.00 93.81           C  
ATOM   4053  N   THR A 499      21.000  19.375   9.469  1.00 94.44           N  
ATOM   4054  CA  THR A 499      21.656  20.281  10.406  1.00 94.44           C  
ATOM   4055  C   THR A 499      22.016  19.547  11.695  1.00 94.44           C  
ATOM   4056  CB  THR A 499      20.781  21.500  10.727  1.00 94.44           C  
ATOM   4057  O   THR A 499      21.234  18.734  12.188  1.00 94.44           O  
ATOM   4058  CG2 THR A 499      21.453  22.422  11.742  1.00 94.44           C  
ATOM   4059  OG1 THR A 499      20.531  22.234   9.523  1.00 94.44           O  
ATOM   4060  N   LYS A 500      23.250  19.797  12.180  1.00 93.50           N  
ATOM   4061  CA  LYS A 500      23.719  19.188  13.430  1.00 93.50           C  
ATOM   4062  C   LYS A 500      24.250  20.250  14.391  1.00 93.50           C  
ATOM   4063  CB  LYS A 500      24.812  18.156  13.141  1.00 93.50           C  
ATOM   4064  O   LYS A 500      24.562  21.375  13.969  1.00 93.50           O  
ATOM   4065  CG  LYS A 500      24.359  17.000  12.273  1.00 93.50           C  
ATOM   4066  CD  LYS A 500      23.375  16.094  13.008  1.00 93.50           C  
ATOM   4067  CE  LYS A 500      22.969  14.891  12.164  1.00 93.50           C  
ATOM   4068  NZ  LYS A 500      22.016  14.000  12.891  1.00 93.50           N  
ATOM   4069  N   VAL A 501      24.312  19.859  15.672  1.00 93.81           N  
ATOM   4070  CA  VAL A 501      24.828  20.719  16.734  1.00 93.81           C  
ATOM   4071  C   VAL A 501      26.344  20.531  16.859  1.00 93.81           C  
ATOM   4072  CB  VAL A 501      24.141  20.453  18.078  1.00 93.81           C  
ATOM   4073  O   VAL A 501      26.828  19.391  16.875  1.00 93.81           O  
ATOM   4074  CG1 VAL A 501      24.375  19.016  18.531  1.00 93.81           C  
ATOM   4075  CG2 VAL A 501      24.625  21.438  19.141  1.00 93.81           C  
ATOM   4076  N   LEU A 502      27.031  21.641  16.812  1.00 94.44           N  
ATOM   4077  CA  LEU A 502      28.469  21.625  17.078  1.00 94.44           C  
ATOM   4078  C   LEU A 502      28.750  21.578  18.578  1.00 94.44           C  
ATOM   4079  CB  LEU A 502      29.141  22.844  16.438  1.00 94.44           C  
ATOM   4080  O   LEU A 502      28.344  22.484  19.312  1.00 94.44           O  
ATOM   4081  CG  LEU A 502      30.672  22.891  16.516  1.00 94.44           C  
ATOM   4082  CD1 LEU A 502      31.266  21.703  15.758  1.00 94.44           C  
ATOM   4083  CD2 LEU A 502      31.188  24.203  15.945  1.00 94.44           C  
ATOM   4084  N   PRO A 503      29.547  20.594  19.016  1.00 94.25           N  
ATOM   4085  CA  PRO A 503      29.859  20.500  20.453  1.00 94.25           C  
ATOM   4086  C   PRO A 503      30.688  21.688  20.953  1.00 94.25           C  
ATOM   4087  CB  PRO A 503      30.641  19.203  20.562  1.00 94.25           C  
ATOM   4088  O   PRO A 503      31.469  22.250  20.188  1.00 94.25           O  
ATOM   4089  CG  PRO A 503      30.328  18.453  19.312  1.00 94.25           C  
ATOM   4090  CD  PRO A 503      30.031  19.453  18.219  1.00 94.25           C  
ATOM   4091  N   GLN A 504      30.531  21.969  22.234  1.00 93.06           N  
ATOM   4092  CA  GLN A 504      31.219  23.109  22.828  1.00 93.06           C  
ATOM   4093  C   GLN A 504      32.719  22.828  23.016  1.00 93.06           C  
ATOM   4094  CB  GLN A 504      30.594  23.484  24.172  1.00 93.06           C  
ATOM   4095  O   GLN A 504      33.562  23.703  22.828  1.00 93.06           O  
ATOM   4096  CG  GLN A 504      31.125  24.781  24.766  1.00 93.06           C  
ATOM   4097  CD  GLN A 504      30.781  25.984  23.906  1.00 93.06           C  
ATOM   4098  NE2 GLN A 504      31.469  27.094  24.141  1.00 93.06           N  
ATOM   4099  OE1 GLN A 504      29.891  25.938  23.047  1.00 93.06           O  
ATOM   4100  N   ASP A 505      33.000  21.531  23.219  1.00 94.56           N  
ATOM   4101  CA  ASP A 505      34.375  21.156  23.547  1.00 94.56           C  
ATOM   4102  C   ASP A 505      35.156  20.812  22.297  1.00 94.56           C  
ATOM   4103  CB  ASP A 505      34.406  19.984  24.531  1.00 94.56           C  
ATOM   4104  O   ASP A 505      36.375  20.500  22.359  1.00 94.56           O  
ATOM   4105  CG  ASP A 505      33.656  18.766  24.000  1.00 94.56           C  
ATOM   4106  OD1 ASP A 505      32.688  18.922  23.219  1.00 94.56           O  
ATOM   4107  OD2 ASP A 505      34.031  17.641  24.391  1.00 94.56           O  
ATOM   4108  N   LYS A 506      34.438  20.719  21.125  1.00 94.12           N  
ATOM   4109  CA  LYS A 506      35.094  20.375  19.859  1.00 94.12           C  
ATOM   4110  C   LYS A 506      34.844  21.438  18.797  1.00 94.12           C  
ATOM   4111  CB  LYS A 506      34.594  19.016  19.359  1.00 94.12           C  
ATOM   4112  O   LYS A 506      33.844  22.156  18.859  1.00 94.12           O  
ATOM   4113  CG  LYS A 506      34.938  17.859  20.297  1.00 94.12           C  
ATOM   4114  CD  LYS A 506      34.438  16.531  19.750  1.00 94.12           C  
ATOM   4115  CE  LYS A 506      34.688  15.383  20.719  1.00 94.12           C  
ATOM   4116  NZ  LYS A 506      34.156  14.094  20.203  1.00 94.12           N  
ATOM   4117  N   GLU A 507      35.750  21.531  17.828  1.00 94.25           N  
ATOM   4118  CA  GLU A 507      35.625  22.516  16.750  1.00 94.25           C  
ATOM   4119  C   GLU A 507      35.031  21.891  15.500  1.00 94.25           C  
ATOM   4120  CB  GLU A 507      37.000  23.109  16.422  1.00 94.25           C  
ATOM   4121  O   GLU A 507      34.875  22.562  14.477  1.00 94.25           O  
ATOM   4122  CG  GLU A 507      37.594  23.969  17.531  1.00 94.25           C  
ATOM   4123  CD  GLU A 507      38.875  24.688  17.125  1.00 94.25           C  
ATOM   4124  OE1 GLU A 507      39.375  25.531  17.906  1.00 94.25           O  
ATOM   4125  OE2 GLU A 507      39.375  24.406  16.016  1.00 94.25           O  
ATOM   4126  N   TYR A 508      34.781  20.672  15.602  1.00 96.25           N  
ATOM   4127  CA  TYR A 508      34.156  20.000  14.461  1.00 96.25           C  
ATOM   4128  C   TYR A 508      33.156  18.938  14.922  1.00 96.25           C  
ATOM   4129  CB  TYR A 508      35.250  19.344  13.578  1.00 96.25           C  
ATOM   4130  O   TYR A 508      33.125  18.578  16.094  1.00 96.25           O  
ATOM   4131  CG  TYR A 508      36.000  18.234  14.258  1.00 96.25           C  
ATOM   4132  CD1 TYR A 508      37.188  18.484  14.930  1.00 96.25           C  
ATOM   4133  CD2 TYR A 508      35.531  16.922  14.227  1.00 96.25           C  
ATOM   4134  CE1 TYR A 508      37.906  17.469  15.555  1.00 96.25           C  
ATOM   4135  CE2 TYR A 508      36.219  15.898  14.852  1.00 96.25           C  
ATOM   4136  OH  TYR A 508      38.094  15.164  16.125  1.00 96.25           O  
ATOM   4137  CZ  TYR A 508      37.406  16.172  15.508  1.00 96.25           C  
ATOM   4138  N   TYR A 509      32.219  18.500  14.094  1.00 95.69           N  
ATOM   4139  CA  TYR A 509      31.297  17.406  14.273  1.00 95.69           C  
ATOM   4140  C   TYR A 509      31.531  16.297  13.258  1.00 95.69           C  
ATOM   4141  CB  TYR A 509      29.844  17.906  14.156  1.00 95.69           C  
ATOM   4142  O   TYR A 509      31.625  16.562  12.055  1.00 95.69           O  
ATOM   4143  CG  TYR A 509      28.812  16.812  14.250  1.00 95.69           C  
ATOM   4144  CD1 TYR A 509      28.250  16.266  13.102  1.00 95.69           C  
ATOM   4145  CD2 TYR A 509      28.391  16.328  15.484  1.00 95.69           C  
ATOM   4146  CE1 TYR A 509      27.297  15.250  13.180  1.00 95.69           C  
ATOM   4147  CE2 TYR A 509      27.438  15.328  15.578  1.00 95.69           C  
ATOM   4148  OH  TYR A 509      25.953  13.797  14.508  1.00 95.69           O  
ATOM   4149  CZ  TYR A 509      26.891  14.797  14.422  1.00 95.69           C  
ATOM   4150  N   LYS A 510      31.719  15.078  13.734  1.00 94.06           N  
ATOM   4151  CA  LYS A 510      31.938  13.938  12.859  1.00 94.06           C  
ATOM   4152  C   LYS A 510      30.641  13.164  12.617  1.00 94.06           C  
ATOM   4153  CB  LYS A 510      33.000  13.008  13.445  1.00 94.06           C  
ATOM   4154  O   LYS A 510      29.984  12.734  13.562  1.00 94.06           O  
ATOM   4155  CG  LYS A 510      33.406  11.875  12.516  1.00 94.06           C  
ATOM   4156  CD  LYS A 510      34.594  11.078  13.086  1.00 94.06           C  
ATOM   4157  CE  LYS A 510      35.031   9.977  12.133  1.00 94.06           C  
ATOM   4158  NZ  LYS A 510      36.219   9.258  12.648  1.00 94.06           N  
ATOM   4159  N   VAL A 511      30.266  13.023  11.367  1.00 91.19           N  
ATOM   4160  CA  VAL A 511      29.062  12.273  11.000  1.00 91.19           C  
ATOM   4161  C   VAL A 511      29.344  10.773  11.078  1.00 91.19           C  
ATOM   4162  CB  VAL A 511      28.562  12.656   9.586  1.00 91.19           C  
ATOM   4163  O   VAL A 511      30.312  10.289  10.508  1.00 91.19           O  
ATOM   4164  CG1 VAL A 511      27.375  11.789   9.180  1.00 91.19           C  
ATOM   4165  CG2 VAL A 511      28.203  14.133   9.531  1.00 91.19           C  
ATOM   4166  N   LYS A 512      28.484  10.023  11.750  1.00 87.31           N  
ATOM   4167  CA  LYS A 512      28.656   8.586  11.945  1.00 87.31           C  
ATOM   4168  C   LYS A 512      27.500   7.805  11.305  1.00 87.31           C  
ATOM   4169  CB  LYS A 512      28.750   8.250  13.430  1.00 87.31           C  
ATOM   4170  O   LYS A 512      27.531   6.570  11.281  1.00 87.31           O  
ATOM   4171  CG  LYS A 512      29.953   8.867  14.125  1.00 87.31           C  
ATOM   4172  CD  LYS A 512      30.000   8.500  15.602  1.00 87.31           C  
ATOM   4173  CE  LYS A 512      31.188   9.141  16.312  1.00 87.31           C  
ATOM   4174  NZ  LYS A 512      31.234   8.789  17.766  1.00 87.31           N  
ATOM   4175  N   GLU A 513      26.547   8.438  10.875  1.00 84.75           N  
ATOM   4176  CA  GLU A 513      25.391   7.785  10.273  1.00 84.75           C  
ATOM   4177  C   GLU A 513      25.453   7.828   8.750  1.00 84.75           C  
ATOM   4178  CB  GLU A 513      24.094   8.445  10.758  1.00 84.75           C  
ATOM   4179  O   GLU A 513      25.656   8.891   8.164  1.00 84.75           O  
ATOM   4180  CG  GLU A 513      23.891   8.375  12.266  1.00 84.75           C  
ATOM   4181  CD  GLU A 513      22.734   9.234  12.766  1.00 84.75           C  
ATOM   4182  OE1 GLU A 513      22.547   9.344  13.992  1.00 84.75           O  
ATOM   4183  OE2 GLU A 513      22.016   9.805  11.906  1.00 84.75           O  
ATOM   4184  N   PRO A 514      25.359   6.648   8.109  1.00 83.50           N  
ATOM   4185  CA  PRO A 514      25.328   6.633   6.648  1.00 83.50           C  
ATOM   4186  C   PRO A 514      24.031   7.188   6.074  1.00 83.50           C  
ATOM   4187  CB  PRO A 514      25.484   5.148   6.309  1.00 83.50           C  
ATOM   4188  O   PRO A 514      23.078   7.418   6.812  1.00 83.50           O  
ATOM   4189  CG  PRO A 514      24.859   4.426   7.457  1.00 83.50           C  
ATOM   4190  CD  PRO A 514      25.078   5.227   8.703  1.00 83.50           C  
ATOM   4191  N   GLY A 515      24.000   7.477   4.805  1.00 80.19           N  
ATOM   4192  CA  GLY A 515      22.828   7.980   4.098  1.00 80.19           C  
ATOM   4193  C   GLY A 515      23.188   8.820   2.885  1.00 80.19           C  
ATOM   4194  O   GLY A 515      24.359   9.133   2.660  1.00 80.19           O  
ATOM   4195  N   GLU A 516      22.141   9.219   2.172  1.00 81.88           N  
ATOM   4196  CA  GLU A 516      22.359  10.055   0.994  1.00 81.88           C  
ATOM   4197  C   GLU A 516      22.703  11.492   1.389  1.00 81.88           C  
ATOM   4198  CB  GLU A 516      21.125  10.039   0.089  1.00 81.88           C  
ATOM   4199  O   GLU A 516      22.047  12.070   2.262  1.00 81.88           O  
ATOM   4200  CG  GLU A 516      20.891   8.711  -0.609  1.00 81.88           C  
ATOM   4201  CD  GLU A 516      19.688   8.727  -1.542  1.00 81.88           C  
ATOM   4202  OE1 GLU A 516      19.391   7.684  -2.168  1.00 81.88           O  
ATOM   4203  OE2 GLU A 516      19.031   9.789  -1.647  1.00 81.88           O  
ATOM   4204  N   SER A 517      23.766  11.953   0.875  1.00 85.62           N  
ATOM   4205  CA  SER A 517      24.219  13.305   1.151  1.00 85.62           C  
ATOM   4206  C   SER A 517      24.609  14.031  -0.134  1.00 85.62           C  
ATOM   4207  CB  SER A 517      25.422  13.281   2.104  1.00 85.62           C  
ATOM   4208  O   SER A 517      24.984  13.398  -1.120  1.00 85.62           O  
ATOM   4209  OG  SER A 517      25.062  12.719   3.354  1.00 85.62           O  
ATOM   4210  N   PRO A 518      24.484  15.352  -0.142  1.00 92.75           N  
ATOM   4211  CA  PRO A 518      24.828  16.125  -1.330  1.00 92.75           C  
ATOM   4212  C   PRO A 518      26.344  16.281  -1.522  1.00 92.75           C  
ATOM   4213  CB  PRO A 518      24.188  17.484  -1.059  1.00 92.75           C  
ATOM   4214  O   PRO A 518      26.906  17.312  -1.189  1.00 92.75           O  
ATOM   4215  CG  PRO A 518      24.203  17.641   0.429  1.00 92.75           C  
ATOM   4216  CD  PRO A 518      24.016  16.281   1.040  1.00 92.75           C  
ATOM   4217  N   ILE A 519      26.906  15.414  -2.156  1.00 93.44           N  
ATOM   4218  CA  ILE A 519      28.359  15.250  -2.217  1.00 93.44           C  
ATOM   4219  C   ILE A 519      28.984  16.391  -3.018  1.00 93.44           C  
ATOM   4220  CB  ILE A 519      28.734  13.883  -2.840  1.00 93.44           C  
ATOM   4221  O   ILE A 519      30.125  16.766  -2.779  1.00 93.44           O  
ATOM   4222  CG1 ILE A 519      28.062  13.719  -4.207  1.00 93.44           C  
ATOM   4223  CG2 ILE A 519      28.359  12.734  -1.899  1.00 93.44           C  
ATOM   4224  CD1 ILE A 519      28.469  12.445  -4.945  1.00 93.44           C  
ATOM   4225  N   PHE A 520      28.266  17.031  -3.900  1.00 95.44           N  
ATOM   4226  CA  PHE A 520      28.812  18.078  -4.777  1.00 95.44           C  
ATOM   4227  C   PHE A 520      28.938  19.391  -4.035  1.00 95.44           C  
ATOM   4228  CB  PHE A 520      27.922  18.250  -6.012  1.00 95.44           C  
ATOM   4229  O   PHE A 520      29.547  20.344  -4.535  1.00 95.44           O  
ATOM   4230  CG  PHE A 520      27.891  17.031  -6.910  1.00 95.44           C  
ATOM   4231  CD1 PHE A 520      28.969  16.734  -7.734  1.00 95.44           C  
ATOM   4232  CD2 PHE A 520      26.781  16.203  -6.934  1.00 95.44           C  
ATOM   4233  CE1 PHE A 520      28.938  15.617  -8.562  1.00 95.44           C  
ATOM   4234  CE2 PHE A 520      26.750  15.086  -7.762  1.00 95.44           C  
ATOM   4235  CZ  PHE A 520      27.828  14.797  -8.578  1.00 95.44           C  
ATOM   4236  N   TRP A 521      28.453  19.500  -2.852  1.00 97.38           N  
ATOM   4237  CA  TRP A 521      28.484  20.719  -2.068  1.00 97.38           C  
ATOM   4238  C   TRP A 521      29.312  20.562  -0.807  1.00 97.38           C  
ATOM   4239  CB  TRP A 521      27.062  21.156  -1.697  1.00 97.38           C  
ATOM   4240  O   TRP A 521      29.422  21.469   0.007  1.00 97.38           O  
ATOM   4241  CG  TRP A 521      26.266  21.719  -2.842  1.00 97.38           C  
ATOM   4242  CD1 TRP A 521      26.172  23.031  -3.195  1.00 97.38           C  
ATOM   4243  CD2 TRP A 521      25.484  20.984  -3.781  1.00 97.38           C  
ATOM   4244  CE2 TRP A 521      24.922  21.922  -4.676  1.00 97.38           C  
ATOM   4245  CE3 TRP A 521      25.188  19.625  -3.951  1.00 97.38           C  
ATOM   4246  NE1 TRP A 521      25.359  23.172  -4.301  1.00 97.38           N  
ATOM   4247  CH2 TRP A 521      23.812  20.203  -5.875  1.00 97.38           C  
ATOM   4248  CZ2 TRP A 521      24.078  21.547  -5.730  1.00 97.38           C  
ATOM   4249  CZ3 TRP A 521      24.359  19.250  -5.000  1.00 97.38           C  
ATOM   4250  N   TYR A 522      29.969  19.406  -0.648  1.00 96.44           N  
ATOM   4251  CA  TYR A 522      30.750  19.141   0.558  1.00 96.44           C  
ATOM   4252  C   TYR A 522      32.219  19.547   0.361  1.00 96.44           C  
ATOM   4253  CB  TYR A 522      30.672  17.672   0.950  1.00 96.44           C  
ATOM   4254  O   TYR A 522      32.719  19.484  -0.753  1.00 96.44           O  
ATOM   4255  CG  TYR A 522      29.422  17.312   1.732  1.00 96.44           C  
ATOM   4256  CD1 TYR A 522      28.531  18.312   2.145  1.00 96.44           C  
ATOM   4257  CD2 TYR A 522      29.141  15.992   2.061  1.00 96.44           C  
ATOM   4258  CE1 TYR A 522      27.391  17.984   2.867  1.00 96.44           C  
ATOM   4259  CE2 TYR A 522      28.000  15.664   2.783  1.00 96.44           C  
ATOM   4260  OH  TYR A 522      26.000  16.344   3.896  1.00 96.44           O  
ATOM   4261  CZ  TYR A 522      27.125  16.672   3.182  1.00 96.44           C  
ATOM   4262  N   ALA A 523      32.875  19.906   1.462  1.00 97.38           N  
ATOM   4263  CA  ALA A 523      34.281  20.203   1.495  1.00 97.38           C  
ATOM   4264  C   ALA A 523      35.125  18.922   1.446  1.00 97.38           C  
ATOM   4265  CB  ALA A 523      34.625  21.016   2.744  1.00 97.38           C  
ATOM   4266  O   ALA A 523      34.656  17.859   1.864  1.00 97.38           O  
ATOM   4267  N   PRO A 524      36.344  19.016   0.940  1.00 96.00           N  
ATOM   4268  CA  PRO A 524      37.188  17.828   0.866  1.00 96.00           C  
ATOM   4269  C   PRO A 524      37.406  17.156   2.225  1.00 96.00           C  
ATOM   4270  CB  PRO A 524      38.500  18.375   0.321  1.00 96.00           C  
ATOM   4271  O   PRO A 524      37.344  15.930   2.332  1.00 96.00           O  
ATOM   4272  CG  PRO A 524      38.125  19.609  -0.427  1.00 96.00           C  
ATOM   4273  CD  PRO A 524      36.969  20.250   0.265  1.00 96.00           C  
ATOM   4274  N   GLU A 525      37.656  17.953   3.307  1.00 95.88           N  
ATOM   4275  CA  GLU A 525      37.844  17.391   4.637  1.00 95.88           C  
ATOM   4276  C   GLU A 525      36.562  16.766   5.180  1.00 95.88           C  
ATOM   4277  CB  GLU A 525      38.375  18.453   5.602  1.00 95.88           C  
ATOM   4278  O   GLU A 525      36.594  15.875   6.023  1.00 95.88           O  
ATOM   4279  CG  GLU A 525      37.344  19.562   5.902  1.00 95.88           C  
ATOM   4280  CD  GLU A 525      37.375  20.672   4.875  1.00 95.88           C  
ATOM   4281  OE1 GLU A 525      36.750  21.734   5.133  1.00 95.88           O  
ATOM   4282  OE2 GLU A 525      38.000  20.484   3.807  1.00 95.88           O  
ATOM   4283  N   SER A 526      35.375  17.250   4.746  1.00 95.19           N  
ATOM   4284  CA  SER A 526      34.094  16.734   5.156  1.00 95.19           C  
ATOM   4285  C   SER A 526      33.781  15.422   4.449  1.00 95.19           C  
ATOM   4286  CB  SER A 526      32.969  17.750   4.871  1.00 95.19           C  
ATOM   4287  O   SER A 526      32.969  14.617   4.941  1.00 95.19           O  
ATOM   4288  OG  SER A 526      33.219  18.953   5.582  1.00 95.19           O  
ATOM   4289  N   LEU A 527      34.438  15.203   3.326  1.00 92.50           N  
ATOM   4290  CA  LEU A 527      34.250  13.945   2.602  1.00 92.50           C  
ATOM   4291  C   LEU A 527      35.188  12.883   3.137  1.00 92.50           C  
ATOM   4292  CB  LEU A 527      34.500  14.156   1.104  1.00 92.50           C  
ATOM   4293  O   LEU A 527      34.750  11.797   3.535  1.00 92.50           O  
ATOM   4294  CG  LEU A 527      33.469  14.992   0.360  1.00 92.50           C  
ATOM   4295  CD1 LEU A 527      33.938  15.305  -1.053  1.00 92.50           C  
ATOM   4296  CD2 LEU A 527      32.125  14.266   0.324  1.00 92.50           C  
ATOM   4297  N   THR A 528      36.500  13.188   3.217  1.00 89.50           N  
ATOM   4298  CA  THR A 528      37.531  12.203   3.549  1.00 89.50           C  
ATOM   4299  C   THR A 528      37.469  11.836   5.027  1.00 89.50           C  
ATOM   4300  CB  THR A 528      38.938  12.711   3.207  1.00 89.50           C  
ATOM   4301  O   THR A 528      37.562  10.656   5.387  1.00 89.50           O  
ATOM   4302  CG2 THR A 528      39.094  12.914   1.704  1.00 89.50           C  
ATOM   4303  OG1 THR A 528      39.156  13.961   3.871  1.00 89.50           O  
ATOM   4304  N   GLU A 529      37.250  12.852   5.922  1.00 90.25           N  
ATOM   4305  CA  GLU A 529      37.281  12.625   7.363  1.00 90.25           C  
ATOM   4306  C   GLU A 529      35.875  12.695   7.949  1.00 90.25           C  
ATOM   4307  CB  GLU A 529      38.188  13.633   8.055  1.00 90.25           C  
ATOM   4308  O   GLU A 529      35.688  12.422   9.133  1.00 90.25           O  
ATOM   4309  CG  GLU A 529      39.656  13.570   7.602  1.00 90.25           C  
ATOM   4310  CD  GLU A 529      40.531  14.602   8.281  1.00 90.25           C  
ATOM   4311  OE1 GLU A 529      41.719  14.695   7.934  1.00 90.25           O  
ATOM   4312  OE2 GLU A 529      40.031  15.320   9.172  1.00 90.25           O  
ATOM   4313  N   SER A 530      34.906  13.109   7.176  1.00 92.06           N  
ATOM   4314  CA  SER A 530      33.500  13.266   7.586  1.00 92.06           C  
ATOM   4315  C   SER A 530      33.375  14.234   8.758  1.00 92.06           C  
ATOM   4316  CB  SER A 530      32.906  11.906   7.969  1.00 92.06           C  
ATOM   4317  O   SER A 530      32.531  14.055   9.625  1.00 92.06           O  
ATOM   4318  OG  SER A 530      32.906  11.031   6.855  1.00 92.06           O  
ATOM   4319  N   LYS A 531      34.344  15.156   8.828  1.00 94.62           N  
ATOM   4320  CA  LYS A 531      34.312  16.188   9.852  1.00 94.62           C  
ATOM   4321  C   LYS A 531      33.750  17.500   9.297  1.00 94.62           C  
ATOM   4322  CB  LYS A 531      35.719  16.422  10.414  1.00 94.62           C  
ATOM   4323  O   LYS A 531      34.281  18.031   8.312  1.00 94.62           O  
ATOM   4324  CG  LYS A 531      36.250  15.266  11.234  1.00 94.62           C  
ATOM   4325  CD  LYS A 531      37.656  15.555  11.750  1.00 94.62           C  
ATOM   4326  CE  LYS A 531      38.219  14.383  12.555  1.00 94.62           C  
ATOM   4327  NZ  LYS A 531      39.625  14.633  13.016  1.00 94.62           N  
ATOM   4328  N   PHE A 532      32.750  17.922   9.930  1.00 96.81           N  
ATOM   4329  CA  PHE A 532      32.094  19.188   9.547  1.00 96.81           C  
ATOM   4330  C   PHE A 532      32.344  20.250  10.609  1.00 96.81           C  
ATOM   4331  CB  PHE A 532      30.609  18.969   9.336  1.00 96.81           C  
ATOM   4332  O   PHE A 532      32.281  19.969  11.805  1.00 96.81           O  
ATOM   4333  CG  PHE A 532      30.266  18.156   8.125  1.00 96.81           C  
ATOM   4334  CD1 PHE A 532      29.906  18.766   6.930  1.00 96.81           C  
ATOM   4335  CD2 PHE A 532      30.328  16.766   8.172  1.00 96.81           C  
ATOM   4336  CE1 PHE A 532      29.594  18.000   5.805  1.00 96.81           C  
ATOM   4337  CE2 PHE A 532      30.016  15.992   7.055  1.00 96.81           C  
ATOM   4338  CZ  PHE A 532      29.656  16.609   5.871  1.00 96.81           C  
ATOM   4339  N   SER A 533      32.656  21.406  10.164  1.00 96.81           N  
ATOM   4340  CA  SER A 533      32.875  22.578  10.984  1.00 96.81           C  
ATOM   4341  C   SER A 533      32.312  23.828  10.312  1.00 96.81           C  
ATOM   4342  CB  SER A 533      34.375  22.766  11.281  1.00 96.81           C  
ATOM   4343  O   SER A 533      31.688  23.750   9.258  1.00 96.81           O  
ATOM   4344  OG  SER A 533      35.062  23.094  10.094  1.00 96.81           O  
ATOM   4345  N   VAL A 534      32.562  24.984  10.922  1.00 94.06           N  
ATOM   4346  CA  VAL A 534      32.094  26.250  10.375  1.00 94.06           C  
ATOM   4347  C   VAL A 534      32.688  26.469   8.984  1.00 94.06           C  
ATOM   4348  CB  VAL A 534      32.438  27.438  11.297  1.00 94.06           C  
ATOM   4349  O   VAL A 534      32.000  26.922   8.070  1.00 94.06           O  
ATOM   4350  CG1 VAL A 534      32.031  28.766  10.656  1.00 94.06           C  
ATOM   4351  CG2 VAL A 534      31.781  27.266  12.664  1.00 94.06           C  
ATOM   4352  N   ALA A 535      33.906  26.062   8.812  1.00 97.38           N  
ATOM   4353  CA  ALA A 535      34.625  26.250   7.555  1.00 97.38           C  
ATOM   4354  C   ALA A 535      34.094  25.328   6.461  1.00 97.38           C  
ATOM   4355  CB  ALA A 535      36.125  26.000   7.754  1.00 97.38           C  
ATOM   4356  O   ALA A 535      34.250  25.609   5.270  1.00 97.38           O  
ATOM   4357  N   SER A 536      33.500  24.219   6.840  1.00 97.44           N  
ATOM   4358  CA  SER A 536      32.906  23.297   5.859  1.00 97.44           C  
ATOM   4359  C   SER A 536      31.812  23.984   5.043  1.00 97.44           C  
ATOM   4360  CB  SER A 536      32.344  22.062   6.551  1.00 97.44           C  
ATOM   4361  O   SER A 536      31.719  23.781   3.830  1.00 97.44           O  
ATOM   4362  OG  SER A 536      31.359  22.422   7.496  1.00 97.44           O  
ATOM   4363  N   ASP A 537      31.016  24.828   5.695  1.00 97.50           N  
ATOM   4364  CA  ASP A 537      29.938  25.531   5.004  1.00 97.50           C  
ATOM   4365  C   ASP A 537      30.500  26.609   4.078  1.00 97.50           C  
ATOM   4366  CB  ASP A 537      28.969  26.172   6.016  1.00 97.50           C  
ATOM   4367  O   ASP A 537      29.844  27.016   3.117  1.00 97.50           O  
ATOM   4368  CG  ASP A 537      28.125  25.141   6.734  1.00 97.50           C  
ATOM   4369  OD1 ASP A 537      28.172  23.938   6.379  1.00 97.50           O  
ATOM   4370  OD2 ASP A 537      27.375  25.531   7.668  1.00 97.50           O  
ATOM   4371  N   VAL A 538      31.703  27.047   4.309  1.00 98.50           N  
ATOM   4372  CA  VAL A 538      32.344  28.047   3.471  1.00 98.50           C  
ATOM   4373  C   VAL A 538      32.625  27.469   2.086  1.00 98.50           C  
ATOM   4374  CB  VAL A 538      33.656  28.562   4.105  1.00 98.50           C  
ATOM   4375  O   VAL A 538      32.469  28.156   1.076  1.00 98.50           O  
ATOM   4376  CG1 VAL A 538      34.344  29.547   3.170  1.00 98.50           C  
ATOM   4377  CG2 VAL A 538      33.375  29.219   5.457  1.00 98.50           C  
ATOM   4378  N   TRP A 539      33.031  26.250   2.053  1.00 98.50           N  
ATOM   4379  CA  TRP A 539      33.219  25.578   0.773  1.00 98.50           C  
ATOM   4380  C   TRP A 539      31.938  25.562  -0.048  1.00 98.50           C  
ATOM   4381  CB  TRP A 539      33.719  24.141   0.988  1.00 98.50           C  
ATOM   4382  O   TRP A 539      31.953  25.922  -1.228  1.00 98.50           O  
ATOM   4383  CG  TRP A 539      34.094  23.422  -0.279  1.00 98.50           C  
ATOM   4384  CD1 TRP A 539      33.219  22.844  -1.162  1.00 98.50           C  
ATOM   4385  CD2 TRP A 539      35.406  23.219  -0.802  1.00 98.50           C  
ATOM   4386  CE2 TRP A 539      35.250  22.500  -2.006  1.00 98.50           C  
ATOM   4387  CE3 TRP A 539      36.688  23.578  -0.368  1.00 98.50           C  
ATOM   4388  NE1 TRP A 539      33.938  22.281  -2.203  1.00 98.50           N  
ATOM   4389  CH2 TRP A 539      37.594  22.484  -2.336  1.00 98.50           C  
ATOM   4390  CZ2 TRP A 539      36.375  22.125  -2.783  1.00 98.50           C  
ATOM   4391  CZ3 TRP A 539      37.781  23.203  -1.143  1.00 98.50           C  
ATOM   4392  N   SER A 540      30.844  25.203   0.553  1.00 98.56           N  
ATOM   4393  CA  SER A 540      29.547  25.125  -0.108  1.00 98.56           C  
ATOM   4394  C   SER A 540      29.125  26.500  -0.619  1.00 98.56           C  
ATOM   4395  CB  SER A 540      28.484  24.578   0.845  1.00 98.56           C  
ATOM   4396  O   SER A 540      28.469  26.609  -1.661  1.00 98.56           O  
ATOM   4397  OG  SER A 540      28.875  23.328   1.364  1.00 98.56           O  
ATOM   4398  N   PHE A 541      29.484  27.516   0.137  1.00 98.62           N  
ATOM   4399  CA  PHE A 541      29.141  28.891  -0.231  1.00 98.62           C  
ATOM   4400  C   PHE A 541      29.688  29.234  -1.612  1.00 98.62           C  
ATOM   4401  CB  PHE A 541      29.688  29.875   0.806  1.00 98.62           C  
ATOM   4402  O   PHE A 541      28.984  29.844  -2.426  1.00 98.62           O  
ATOM   4403  CG  PHE A 541      29.500  31.328   0.421  1.00 98.62           C  
ATOM   4404  CD1 PHE A 541      30.578  32.062  -0.080  1.00 98.62           C  
ATOM   4405  CD2 PHE A 541      28.266  31.938   0.562  1.00 98.62           C  
ATOM   4406  CE1 PHE A 541      30.406  33.406  -0.437  1.00 98.62           C  
ATOM   4407  CE2 PHE A 541      28.109  33.281   0.207  1.00 98.62           C  
ATOM   4408  CZ  PHE A 541      29.172  34.000  -0.291  1.00 98.62           C  
ATOM   4409  N   GLY A 542      30.922  28.844  -1.873  1.00 98.69           N  
ATOM   4410  CA  GLY A 542      31.484  29.062  -3.191  1.00 98.69           C  
ATOM   4411  C   GLY A 542      30.688  28.438  -4.309  1.00 98.69           C  
ATOM   4412  O   GLY A 542      30.531  29.016  -5.383  1.00 98.69           O  
ATOM   4413  N   VAL A 543      30.188  27.266  -4.059  1.00 98.56           N  
ATOM   4414  CA  VAL A 543      29.391  26.547  -5.051  1.00 98.56           C  
ATOM   4415  C   VAL A 543      28.078  27.281  -5.285  1.00 98.56           C  
ATOM   4416  CB  VAL A 543      29.125  25.094  -4.617  1.00 98.56           C  
ATOM   4417  O   VAL A 543      27.641  27.438  -6.430  1.00 98.56           O  
ATOM   4418  CG1 VAL A 543      28.312  24.344  -5.680  1.00 98.56           C  
ATOM   4419  CG2 VAL A 543      30.438  24.359  -4.336  1.00 98.56           C  
ATOM   4420  N   VAL A 544      27.422  27.766  -4.238  1.00 98.62           N  
ATOM   4421  CA  VAL A 544      26.188  28.516  -4.336  1.00 98.62           C  
ATOM   4422  C   VAL A 544      26.406  29.781  -5.148  1.00 98.62           C  
ATOM   4423  CB  VAL A 544      25.609  28.859  -2.941  1.00 98.62           C  
ATOM   4424  O   VAL A 544      25.625  30.109  -6.043  1.00 98.62           O  
ATOM   4425  CG1 VAL A 544      24.484  29.891  -3.059  1.00 98.62           C  
ATOM   4426  CG2 VAL A 544      25.141  27.609  -2.229  1.00 98.62           C  
ATOM   4427  N   LEU A 545      27.500  30.453  -4.848  1.00 98.62           N  
ATOM   4428  CA  LEU A 545      27.844  31.688  -5.555  1.00 98.62           C  
ATOM   4429  C   LEU A 545      28.062  31.406  -7.039  1.00 98.62           C  
ATOM   4430  CB  LEU A 545      29.094  32.312  -4.945  1.00 98.62           C  
ATOM   4431  O   LEU A 545      27.609  32.188  -7.887  1.00 98.62           O  
ATOM   4432  CG  LEU A 545      29.516  33.656  -5.516  1.00 98.62           C  
ATOM   4433  CD1 LEU A 545      28.375  34.656  -5.418  1.00 98.62           C  
ATOM   4434  CD2 LEU A 545      30.750  34.188  -4.793  1.00 98.62           C  
ATOM   4435  N   TYR A 546      28.734  30.391  -7.375  1.00 98.62           N  
ATOM   4436  CA  TYR A 546      28.953  29.969  -8.758  1.00 98.62           C  
ATOM   4437  C   TYR A 546      27.625  29.812  -9.484  1.00 98.62           C  
ATOM   4438  CB  TYR A 546      29.719  28.641  -8.805  1.00 98.62           C  
ATOM   4439  O   TYR A 546      27.453  30.328 -10.594  1.00 98.62           O  
ATOM   4440  CG  TYR A 546      29.891  28.094 -10.203  1.00 98.62           C  
ATOM   4441  CD1 TYR A 546      28.969  27.172 -10.719  1.00 98.62           C  
ATOM   4442  CD2 TYR A 546      30.953  28.469 -11.000  1.00 98.62           C  
ATOM   4443  CE1 TYR A 546      29.109  26.656 -12.000  1.00 98.62           C  
ATOM   4444  CE2 TYR A 546      31.109  27.969 -12.281  1.00 98.62           C  
ATOM   4445  OH  TYR A 546      30.344  26.547 -14.047  1.00 98.62           O  
ATOM   4446  CZ  TYR A 546      30.188  27.062 -12.773  1.00 98.62           C  
ATOM   4447  N   GLU A 547      26.656  29.219  -8.898  1.00 98.38           N  
ATOM   4448  CA  GLU A 547      25.344  28.953  -9.508  1.00 98.38           C  
ATOM   4449  C   GLU A 547      24.594  30.266  -9.750  1.00 98.38           C  
ATOM   4450  CB  GLU A 547      24.516  28.031  -8.625  1.00 98.38           C  
ATOM   4451  O   GLU A 547      23.828  30.375 -10.711  1.00 98.38           O  
ATOM   4452  CG  GLU A 547      25.047  26.594  -8.562  1.00 98.38           C  
ATOM   4453  CD  GLU A 547      24.156  25.656  -7.770  1.00 98.38           C  
ATOM   4454  OE1 GLU A 547      24.500  24.453  -7.656  1.00 98.38           O  
ATOM   4455  OE2 GLU A 547      23.109  26.125  -7.262  1.00 98.38           O  
ATOM   4456  N   LEU A 548      24.812  31.219  -8.867  1.00 98.19           N  
ATOM   4457  CA  LEU A 548      24.141  32.500  -9.039  1.00 98.19           C  
ATOM   4458  C   LEU A 548      24.562  33.156 -10.359  1.00 98.19           C  
ATOM   4459  CB  LEU A 548      24.469  33.438  -7.871  1.00 98.19           C  
ATOM   4460  O   LEU A 548      23.703  33.562 -11.141  1.00 98.19           O  
ATOM   4461  CG  LEU A 548      23.938  33.031  -6.500  1.00 98.19           C  
ATOM   4462  CD1 LEU A 548      24.297  34.062  -5.449  1.00 98.19           C  
ATOM   4463  CD2 LEU A 548      22.422  32.812  -6.551  1.00 98.19           C  
ATOM   4464  N   PHE A 549      25.812  33.125 -10.672  1.00 97.69           N  
ATOM   4465  CA  PHE A 549      26.328  33.844 -11.836  1.00 97.69           C  
ATOM   4466  C   PHE A 549      26.125  33.031 -13.109  1.00 97.69           C  
ATOM   4467  CB  PHE A 549      27.812  34.188 -11.656  1.00 97.69           C  
ATOM   4468  O   PHE A 549      26.297  33.531 -14.219  1.00 97.69           O  
ATOM   4469  CG  PHE A 549      28.047  35.406 -10.789  1.00 97.69           C  
ATOM   4470  CD1 PHE A 549      28.125  36.688 -11.344  1.00 97.69           C  
ATOM   4471  CD2 PHE A 549      28.203  35.250  -9.414  1.00 97.69           C  
ATOM   4472  CE1 PHE A 549      28.344  37.781 -10.547  1.00 97.69           C  
ATOM   4473  CE2 PHE A 549      28.422  36.375  -8.609  1.00 97.69           C  
ATOM   4474  CZ  PHE A 549      28.500  37.625  -9.172  1.00 97.69           C  
ATOM   4475  N   THR A 550      25.703  31.781 -12.969  1.00 97.75           N  
ATOM   4476  CA  THR A 550      25.375  30.969 -14.125  1.00 97.75           C  
ATOM   4477  C   THR A 550      23.859  30.797 -14.266  1.00 97.75           C  
ATOM   4478  CB  THR A 550      26.031  29.578 -14.031  1.00 97.75           C  
ATOM   4479  O   THR A 550      23.391  30.094 -15.164  1.00 97.75           O  
ATOM   4480  CG2 THR A 550      27.547  29.703 -13.906  1.00 97.75           C  
ATOM   4481  OG1 THR A 550      25.531  28.891 -12.883  1.00 97.75           O  
ATOM   4482  N   TYR A 551      23.109  31.406 -13.328  1.00 97.44           N  
ATOM   4483  CA  TYR A 551      21.656  31.328 -13.320  1.00 97.44           C  
ATOM   4484  C   TYR A 551      21.188  29.875 -13.320  1.00 97.44           C  
ATOM   4485  CB  TYR A 551      21.062  32.062 -14.531  1.00 97.44           C  
ATOM   4486  O   TYR A 551      20.188  29.531 -13.961  1.00 97.44           O  
ATOM   4487  CG  TYR A 551      21.344  33.531 -14.531  1.00 97.44           C  
ATOM   4488  CD1 TYR A 551      20.469  34.438 -13.922  1.00 97.44           C  
ATOM   4489  CD2 TYR A 551      22.484  34.062 -15.141  1.00 97.44           C  
ATOM   4490  CE1 TYR A 551      20.719  35.812 -13.922  1.00 97.44           C  
ATOM   4491  CE2 TYR A 551      22.750  35.438 -15.148  1.00 97.44           C  
ATOM   4492  OH  TYR A 551      22.109  37.656 -14.539  1.00 97.44           O  
ATOM   4493  CZ  TYR A 551      21.859  36.281 -14.539  1.00 97.44           C  
ATOM   4494  N   ILE A 552      22.047  28.922 -12.820  1.00 97.25           N  
ATOM   4495  CA  ILE A 552      21.734  27.531 -12.562  1.00 97.25           C  
ATOM   4496  C   ILE A 552      21.438  26.812 -13.883  1.00 97.25           C  
ATOM   4497  CB  ILE A 552      20.531  27.375 -11.594  1.00 97.25           C  
ATOM   4498  O   ILE A 552      20.469  26.062 -13.984  1.00 97.25           O  
ATOM   4499  CG1 ILE A 552      20.766  28.219 -10.328  1.00 97.25           C  
ATOM   4500  CG2 ILE A 552      20.297  25.906 -11.250  1.00 97.25           C  
ATOM   4501  CD1 ILE A 552      19.594  28.219  -9.367  1.00 97.25           C  
ATOM   4502  N   GLU A 553      22.203  27.141 -14.797  1.00 96.12           N  
ATOM   4503  CA  GLU A 553      22.078  26.484 -16.094  1.00 96.12           C  
ATOM   4504  C   GLU A 553      22.406  25.000 -15.984  1.00 96.12           C  
ATOM   4505  CB  GLU A 553      23.000  27.141 -17.125  1.00 96.12           C  
ATOM   4506  O   GLU A 553      23.391  24.609 -15.344  1.00 96.12           O  
ATOM   4507  CG  GLU A 553      22.844  26.594 -18.531  1.00 96.12           C  
ATOM   4508  CD  GLU A 553      23.688  27.328 -19.562  1.00 96.12           C  
ATOM   4509  OE1 GLU A 553      23.719  26.906 -20.734  1.00 96.12           O  
ATOM   4510  OE2 GLU A 553      24.328  28.328 -19.188  1.00 96.12           O  
ATOM   4511  N   LYS A 554      21.641  24.094 -16.609  1.00 94.88           N  
ATOM   4512  CA  LYS A 554      21.781  22.656 -16.531  1.00 94.88           C  
ATOM   4513  C   LYS A 554      23.125  22.203 -17.078  1.00 94.88           C  
ATOM   4514  CB  LYS A 554      20.641  21.953 -17.281  1.00 94.88           C  
ATOM   4515  O   LYS A 554      23.797  21.344 -16.484  1.00 94.88           O  
ATOM   4516  CG  LYS A 554      19.297  22.062 -16.594  1.00 94.88           C  
ATOM   4517  CD  LYS A 554      18.219  21.281 -17.344  1.00 94.88           C  
ATOM   4518  CE  LYS A 554      16.859  21.422 -16.672  1.00 94.88           C  
ATOM   4519  NZ  LYS A 554      15.789  20.703 -17.438  1.00 94.88           N  
ATOM   4520  N   SER A 555      23.578  22.781 -18.109  1.00 96.31           N  
ATOM   4521  CA  SER A 555      24.812  22.375 -18.781  1.00 96.31           C  
ATOM   4522  C   SER A 555      26.047  22.891 -18.031  1.00 96.31           C  
ATOM   4523  CB  SER A 555      24.828  22.891 -20.219  1.00 96.31           C  
ATOM   4524  O   SER A 555      27.156  22.375 -18.219  1.00 96.31           O  
ATOM   4525  OG  SER A 555      24.750  24.297 -20.250  1.00 96.31           O  
ATOM   4526  N   LYS A 556      25.859  23.859 -17.172  1.00 97.06           N  
ATOM   4527  CA  LYS A 556      26.969  24.453 -16.438  1.00 97.06           C  
ATOM   4528  C   LYS A 556      26.781  24.328 -14.938  1.00 97.06           C  
ATOM   4529  CB  LYS A 556      27.141  25.938 -16.812  1.00 97.06           C  
ATOM   4530  O   LYS A 556      27.312  25.109 -14.164  1.00 97.06           O  
ATOM   4531  CG  LYS A 556      27.469  26.172 -18.281  1.00 97.06           C  
ATOM   4532  CD  LYS A 556      27.656  27.641 -18.594  1.00 97.06           C  
ATOM   4533  CE  LYS A 556      27.969  27.891 -20.062  1.00 97.06           C  
ATOM   4534  NZ  LYS A 556      28.094  29.344 -20.375  1.00 97.06           N  
ATOM   4535  N   SER A 557      25.891  23.344 -14.602  1.00 97.69           N  
ATOM   4536  CA  SER A 557      25.672  23.109 -13.180  1.00 97.69           C  
ATOM   4537  C   SER A 557      26.906  22.500 -12.523  1.00 97.69           C  
ATOM   4538  CB  SER A 557      24.469  22.188 -12.969  1.00 97.69           C  
ATOM   4539  O   SER A 557      27.703  21.828 -13.188  1.00 97.69           O  
ATOM   4540  OG  SER A 557      24.750  20.875 -13.445  1.00 97.69           O  
ATOM   4541  N   PRO A 558      27.094  22.703 -11.250  1.00 97.12           N  
ATOM   4542  CA  PRO A 558      28.250  22.125 -10.555  1.00 97.12           C  
ATOM   4543  C   PRO A 558      28.344  20.609 -10.727  1.00 97.12           C  
ATOM   4544  CB  PRO A 558      27.984  22.484  -9.086  1.00 97.12           C  
ATOM   4545  O   PRO A 558      29.391  20.094 -11.094  1.00 97.12           O  
ATOM   4546  CG  PRO A 558      27.266  23.797  -9.141  1.00 97.12           C  
ATOM   4547  CD  PRO A 558      26.312  23.766 -10.297  1.00 97.12           C  
ATOM   4548  N   PRO A 559      27.250  19.859 -10.570  1.00 96.00           N  
ATOM   4549  CA  PRO A 559      27.328  18.406 -10.828  1.00 96.00           C  
ATOM   4550  C   PRO A 559      27.812  18.094 -12.242  1.00 96.00           C  
ATOM   4551  CB  PRO A 559      25.891  17.922 -10.609  1.00 96.00           C  
ATOM   4552  O   PRO A 559      28.672  17.234 -12.430  1.00 96.00           O  
ATOM   4553  CG  PRO A 559      25.328  18.844  -9.578  1.00 96.00           C  
ATOM   4554  CD  PRO A 559      25.859  20.234  -9.836  1.00 96.00           C  
ATOM   4555  N   ALA A 560      27.328  18.812 -13.195  1.00 96.94           N  
ATOM   4556  CA  ALA A 560      27.719  18.578 -14.586  1.00 96.94           C  
ATOM   4557  C   ALA A 560      29.172  18.953 -14.820  1.00 96.94           C  
ATOM   4558  CB  ALA A 560      26.812  19.375 -15.523  1.00 96.94           C  
ATOM   4559  O   ALA A 560      29.891  18.250 -15.523  1.00 96.94           O  
ATOM   4560  N   GLU A 561      29.625  20.094 -14.305  1.00 97.38           N  
ATOM   4561  CA  GLU A 561      31.000  20.562 -14.477  1.00 97.38           C  
ATOM   4562  C   GLU A 561      32.000  19.578 -13.859  1.00 97.38           C  
ATOM   4563  CB  GLU A 561      31.188  21.953 -13.875  1.00 97.38           C  
ATOM   4564  O   GLU A 561      33.031  19.281 -14.461  1.00 97.38           O  
ATOM   4565  CG  GLU A 561      30.500  23.062 -14.664  1.00 97.38           C  
ATOM   4566  CD  GLU A 561      31.109  23.281 -16.031  1.00 97.38           C  
ATOM   4567  OE1 GLU A 561      30.391  23.734 -16.953  1.00 97.38           O  
ATOM   4568  OE2 GLU A 561      32.312  23.000 -16.203  1.00 97.38           O  
ATOM   4569  N   PHE A 562      31.672  19.062 -12.664  1.00 96.06           N  
ATOM   4570  CA  PHE A 562      32.562  18.094 -12.016  1.00 96.06           C  
ATOM   4571  C   PHE A 562      32.625  16.797 -12.812  1.00 96.06           C  
ATOM   4572  CB  PHE A 562      32.094  17.812 -10.586  1.00 96.06           C  
ATOM   4573  O   PHE A 562      33.688  16.234 -13.031  1.00 96.06           O  
ATOM   4574  CG  PHE A 562      32.438  18.891  -9.602  1.00 96.06           C  
ATOM   4575  CD1 PHE A 562      33.656  19.516  -9.641  1.00 96.06           C  
ATOM   4576  CD2 PHE A 562      31.500  19.297  -8.648  1.00 96.06           C  
ATOM   4577  CE1 PHE A 562      34.000  20.516  -8.734  1.00 96.06           C  
ATOM   4578  CE2 PHE A 562      31.828  20.312  -7.738  1.00 96.06           C  
ATOM   4579  CZ  PHE A 562      33.062  20.922  -7.781  1.00 96.06           C  
ATOM   4580  N   MET A 563      31.484  16.375 -13.266  1.00 95.31           N  
ATOM   4581  CA  MET A 563      31.438  15.141 -14.047  1.00 95.31           C  
ATOM   4582  C   MET A 563      32.156  15.320 -15.375  1.00 95.31           C  
ATOM   4583  CB  MET A 563      30.000  14.711 -14.305  1.00 95.31           C  
ATOM   4584  O   MET A 563      32.844  14.398 -15.852  1.00 95.31           O  
ATOM   4585  CG  MET A 563      29.281  14.211 -13.055  1.00 95.31           C  
ATOM   4586  SD  MET A 563      30.156  12.820 -12.250  1.00 95.31           S  
ATOM   4587  CE  MET A 563      30.047  11.562 -13.555  1.00 95.31           C  
ATOM   4588  N   ARG A 564      32.000  16.516 -15.938  1.00 96.19           N  
ATOM   4589  CA  ARG A 564      32.719  16.812 -17.188  1.00 96.19           C  
ATOM   4590  C   ARG A 564      34.219  16.688 -17.000  1.00 96.19           C  
ATOM   4591  CB  ARG A 564      32.344  18.219 -17.672  1.00 96.19           C  
ATOM   4592  O   ARG A 564      34.906  16.156 -17.875  1.00 96.19           O  
ATOM   4593  CG  ARG A 564      32.969  18.578 -19.016  1.00 96.19           C  
ATOM   4594  CD  ARG A 564      32.625  20.000 -19.438  1.00 96.19           C  
ATOM   4595  NE  ARG A 564      33.188  20.984 -18.516  1.00 96.19           N  
ATOM   4596  NH1 ARG A 564      35.250  21.109 -19.547  1.00 96.19           N  
ATOM   4597  NH2 ARG A 564      34.812  22.391 -17.703  1.00 96.19           N  
ATOM   4598  CZ  ARG A 564      34.406  21.484 -18.594  1.00 96.19           C  
ATOM   4599  N   MET A 565      34.812  17.156 -15.930  1.00 95.81           N  
ATOM   4600  CA  MET A 565      36.250  17.156 -15.664  1.00 95.81           C  
ATOM   4601  C   MET A 565      36.750  15.750 -15.336  1.00 95.81           C  
ATOM   4602  CB  MET A 565      36.594  18.109 -14.516  1.00 95.81           C  
ATOM   4603  O   MET A 565      37.875  15.383 -15.695  1.00 95.81           O  
ATOM   4604  CG  MET A 565      36.406  19.578 -14.859  1.00 95.81           C  
ATOM   4605  SD  MET A 565      36.875  20.688 -13.484  1.00 95.81           S  
ATOM   4606  CE  MET A 565      35.438  20.516 -12.406  1.00 95.81           C  
ATOM   4607  N   ILE A 566      35.875  14.891 -14.680  1.00 91.31           N  
ATOM   4608  CA  ILE A 566      36.312  13.570 -14.250  1.00 91.31           C  
ATOM   4609  C   ILE A 566      35.906  12.523 -15.289  1.00 91.31           C  
ATOM   4610  CB  ILE A 566      35.719  13.203 -12.867  1.00 91.31           C  
ATOM   4611  O   ILE A 566      36.469  11.430 -15.320  1.00 91.31           O  
ATOM   4612  CG1 ILE A 566      34.188  13.102 -12.953  1.00 91.31           C  
ATOM   4613  CG2 ILE A 566      36.125  14.227 -11.812  1.00 91.31           C  
ATOM   4614  CD1 ILE A 566      33.500  12.773 -11.633  1.00 91.31           C  
ATOM   4615  N   GLY A 567      34.844  12.734 -16.141  1.00 90.44           N  
ATOM   4616  CA  GLY A 567      34.312  11.797 -17.109  1.00 90.44           C  
ATOM   4617  C   GLY A 567      32.844  11.492 -16.875  1.00 90.44           C  
ATOM   4618  O   GLY A 567      32.438  11.102 -15.773  1.00 90.44           O  
ATOM   4619  N   ASN A 568      31.922  11.602 -17.859  1.00 88.81           N  
ATOM   4620  CA  ASN A 568      30.484  11.445 -17.766  1.00 88.81           C  
ATOM   4621  C   ASN A 568      30.094   9.977 -17.609  1.00 88.81           C  
ATOM   4622  CB  ASN A 568      29.781  12.062 -18.984  1.00 88.81           C  
ATOM   4623  O   ASN A 568      28.938   9.672 -17.297  1.00 88.81           O  
ATOM   4624  CG  ASN A 568      29.922  13.570 -19.031  1.00 88.81           C  
ATOM   4625  ND2 ASN A 568      30.000  14.125 -20.234  1.00 88.81           N  
ATOM   4626  OD1 ASN A 568      29.953  14.234 -17.984  1.00 88.81           O  
ATOM   4627  N   ASP A 569      31.062   9.188 -17.781  1.00 84.31           N  
ATOM   4628  CA  ASP A 569      30.750   7.758 -17.734  1.00 84.31           C  
ATOM   4629  C   ASP A 569      30.922   7.207 -16.328  1.00 84.31           C  
ATOM   4630  CB  ASP A 569      31.641   6.984 -18.703  1.00 84.31           C  
ATOM   4631  O   ASP A 569      30.547   6.062 -16.047  1.00 84.31           O  
ATOM   4632  CG  ASP A 569      33.125   7.195 -18.453  1.00 84.31           C  
ATOM   4633  OD1 ASP A 569      33.531   8.289 -17.984  1.00 84.31           O  
ATOM   4634  OD2 ASP A 569      33.906   6.262 -18.719  1.00 84.31           O  
ATOM   4635  N   LYS A 570      31.578   8.008 -15.453  1.00 82.44           N  
ATOM   4636  CA  LYS A 570      31.766   7.566 -14.070  1.00 82.44           C  
ATOM   4637  C   LYS A 570      30.469   7.711 -13.273  1.00 82.44           C  
ATOM   4638  CB  LYS A 570      32.875   8.352 -13.398  1.00 82.44           C  
ATOM   4639  O   LYS A 570      29.953   8.820 -13.133  1.00 82.44           O  
ATOM   4640  CG  LYS A 570      34.188   8.344 -14.164  1.00 82.44           C  
ATOM   4641  CD  LYS A 570      34.812   6.945 -14.234  1.00 82.44           C  
ATOM   4642  CE  LYS A 570      36.125   6.941 -14.961  1.00 82.44           C  
ATOM   4643  NZ  LYS A 570      36.625   5.555 -15.195  1.00 82.44           N  
ATOM   4644  N   GLN A 571      29.812   6.633 -12.914  1.00 80.44           N  
ATOM   4645  CA  GLN A 571      28.547   6.668 -12.195  1.00 80.44           C  
ATOM   4646  C   GLN A 571      28.641   5.914 -10.875  1.00 80.44           C  
ATOM   4647  CB  GLN A 571      27.422   6.078 -13.055  1.00 80.44           C  
ATOM   4648  O   GLN A 571      29.656   5.273 -10.586  1.00 80.44           O  
ATOM   4649  CG  GLN A 571      27.172   6.852 -14.336  1.00 80.44           C  
ATOM   4650  CD  GLN A 571      26.047   6.250 -15.172  1.00 80.44           C  
ATOM   4651  NE2 GLN A 571      25.719   6.906 -16.281  1.00 80.44           N  
ATOM   4652  OE1 GLN A 571      25.484   5.207 -14.820  1.00 80.44           O  
ATOM   4653  N   GLY A 572      27.688   6.145 -10.000  1.00 80.81           N  
ATOM   4654  CA  GLY A 572      27.594   5.418  -8.750  1.00 80.81           C  
ATOM   4655  C   GLY A 572      28.469   5.996  -7.652  1.00 80.81           C  
ATOM   4656  O   GLY A 572      28.562   7.219  -7.508  1.00 80.81           O  
ATOM   4657  N   GLN A 573      29.188   5.113  -6.961  1.00 84.31           N  
ATOM   4658  CA  GLN A 573      29.922   5.516  -5.770  1.00 84.31           C  
ATOM   4659  C   GLN A 573      31.297   6.055  -6.129  1.00 84.31           C  
ATOM   4660  CB  GLN A 573      30.047   4.344  -4.797  1.00 84.31           C  
ATOM   4661  O   GLN A 573      31.969   6.695  -5.309  1.00 84.31           O  
ATOM   4662  CG  GLN A 573      28.734   3.881  -4.203  1.00 84.31           C  
ATOM   4663  CD  GLN A 573      28.891   2.721  -3.240  1.00 84.31           C  
ATOM   4664  NE2 GLN A 573      27.797   2.334  -2.594  1.00 84.31           N  
ATOM   4665  OE1 GLN A 573      29.984   2.176  -3.082  1.00 84.31           O  
ATOM   4666  N   MET A 574      31.672   5.953  -7.352  1.00 87.25           N  
ATOM   4667  CA  MET A 574      33.031   6.371  -7.766  1.00 87.25           C  
ATOM   4668  C   MET A 574      33.094   7.887  -7.945  1.00 87.25           C  
ATOM   4669  CB  MET A 574      33.438   5.672  -9.062  1.00 87.25           C  
ATOM   4670  O   MET A 574      34.156   8.461  -8.008  1.00 87.25           O  
ATOM   4671  CG  MET A 574      33.750   4.199  -8.891  1.00 87.25           C  
ATOM   4672  SD  MET A 574      35.031   3.914  -7.590  1.00 87.25           S  
ATOM   4673  CE  MET A 574      36.406   4.859  -8.281  1.00 87.25           C  
ATOM   4674  N   ILE A 575      31.984   8.469  -8.023  1.00 89.25           N  
ATOM   4675  CA  ILE A 575      31.938   9.922  -8.180  1.00 89.25           C  
ATOM   4676  C   ILE A 575      32.719  10.594  -7.059  1.00 89.25           C  
ATOM   4677  CB  ILE A 575      30.484  10.438  -8.203  1.00 89.25           C  
ATOM   4678  O   ILE A 575      33.531  11.477  -7.309  1.00 89.25           O  
ATOM   4679  CG1 ILE A 575      29.719   9.844  -9.398  1.00 89.25           C  
ATOM   4680  CG2 ILE A 575      30.453  11.969  -8.242  1.00 89.25           C  
ATOM   4681  CD1 ILE A 575      28.234  10.164  -9.406  1.00 89.25           C  
ATOM   4682  N   VAL A 576      32.469  10.102  -5.871  1.00 91.06           N  
ATOM   4683  CA  VAL A 576      33.125  10.719  -4.711  1.00 91.06           C  
ATOM   4684  C   VAL A 576      34.625  10.492  -4.773  1.00 91.06           C  
ATOM   4685  CB  VAL A 576      32.531  10.164  -3.387  1.00 91.06           C  
ATOM   4686  O   VAL A 576      35.406  11.391  -4.441  1.00 91.06           O  
ATOM   4687  CG1 VAL A 576      33.281  10.758  -2.191  1.00 91.06           C  
ATOM   4688  CG2 VAL A 576      31.047  10.445  -3.289  1.00 91.06           C  
ATOM   4689  N   PHE A 577      35.062   9.367  -5.246  1.00 90.31           N  
ATOM   4690  CA  PHE A 577      36.469   9.031  -5.355  1.00 90.31           C  
ATOM   4691  C   PHE A 577      37.188   9.992  -6.297  1.00 90.31           C  
ATOM   4692  CB  PHE A 577      36.656   7.590  -5.840  1.00 90.31           C  
ATOM   4693  O   PHE A 577      38.188  10.602  -5.930  1.00 90.31           O  
ATOM   4694  CG  PHE A 577      38.094   7.195  -6.043  1.00 90.31           C  
ATOM   4695  CD1 PHE A 577      38.656   7.246  -7.305  1.00 90.31           C  
ATOM   4696  CD2 PHE A 577      38.844   6.770  -4.969  1.00 90.31           C  
ATOM   4697  CE1 PHE A 577      40.000   6.879  -7.496  1.00 90.31           C  
ATOM   4698  CE2 PHE A 577      40.188   6.398  -5.152  1.00 90.31           C  
ATOM   4699  CZ  PHE A 577      40.750   6.457  -6.414  1.00 90.31           C  
ATOM   4700  N   HIS A 578      36.625  10.164  -7.465  1.00 92.25           N  
ATOM   4701  CA  HIS A 578      37.250  11.008  -8.477  1.00 92.25           C  
ATOM   4702  C   HIS A 578      37.188  12.477  -8.094  1.00 92.25           C  
ATOM   4703  CB  HIS A 578      36.594  10.789  -9.836  1.00 92.25           C  
ATOM   4704  O   HIS A 578      38.125  13.250  -8.398  1.00 92.25           O  
ATOM   4705  CG  HIS A 578      36.906   9.453 -10.445  1.00 92.25           C  
ATOM   4706  CD2 HIS A 578      36.125   8.344 -10.570  1.00 92.25           C  
ATOM   4707  ND1 HIS A 578      38.125   9.148 -11.016  1.00 92.25           N  
ATOM   4708  CE1 HIS A 578      38.094   7.910 -11.461  1.00 92.25           C  
ATOM   4709  NE2 HIS A 578      36.906   7.398 -11.211  1.00 92.25           N  
ATOM   4710  N   LEU A 579      36.125  12.859  -7.426  1.00 95.00           N  
ATOM   4711  CA  LEU A 579      35.969  14.234  -6.973  1.00 95.00           C  
ATOM   4712  C   LEU A 579      37.062  14.609  -5.969  1.00 95.00           C  
ATOM   4713  CB  LEU A 579      34.594  14.438  -6.344  1.00 95.00           C  
ATOM   4714  O   LEU A 579      37.688  15.656  -6.094  1.00 95.00           O  
ATOM   4715  CG  LEU A 579      34.281  15.844  -5.812  1.00 95.00           C  
ATOM   4716  CD1 LEU A 579      34.406  16.875  -6.938  1.00 95.00           C  
ATOM   4717  CD2 LEU A 579      32.906  15.883  -5.180  1.00 95.00           C  
ATOM   4718  N   ILE A 580      37.312  13.742  -4.992  1.00 94.62           N  
ATOM   4719  CA  ILE A 580      38.344  13.992  -3.975  1.00 94.62           C  
ATOM   4720  C   ILE A 580      39.688  14.094  -4.633  1.00 94.62           C  
ATOM   4721  CB  ILE A 580      38.344  12.883  -2.898  1.00 94.62           C  
ATOM   4722  O   ILE A 580      40.469  15.000  -4.324  1.00 94.62           O  
ATOM   4723  CG1 ILE A 580      37.062  12.961  -2.047  1.00 94.62           C  
ATOM   4724  CG2 ILE A 580      39.594  12.984  -2.023  1.00 94.62           C  
ATOM   4725  CD1 ILE A 580      36.844  11.773  -1.115  1.00 94.62           C  
ATOM   4726  N   GLU A 581      40.000  13.258  -5.555  1.00 92.50           N  
ATOM   4727  CA  GLU A 581      41.281  13.266  -6.238  1.00 92.50           C  
ATOM   4728  C   GLU A 581      41.469  14.531  -7.066  1.00 92.50           C  
ATOM   4729  CB  GLU A 581      41.406  12.031  -7.137  1.00 92.50           C  
ATOM   4730  O   GLU A 581      42.531  15.141  -7.055  1.00 92.50           O  
ATOM   4731  CG  GLU A 581      42.844  11.781  -7.629  1.00 92.50           C  
ATOM   4732  CD  GLU A 581      42.969  10.492  -8.414  1.00 92.50           C  
ATOM   4733  OE1 GLU A 581      44.094  10.227  -8.945  1.00 92.50           O  
ATOM   4734  OE2 GLU A 581      42.000   9.734  -8.492  1.00 92.50           O  
ATOM   4735  N   LEU A 582      40.406  14.930  -7.719  1.00 95.88           N  
ATOM   4736  CA  LEU A 582      40.438  16.141  -8.516  1.00 95.88           C  
ATOM   4737  C   LEU A 582      40.750  17.359  -7.645  1.00 95.88           C  
ATOM   4738  CB  LEU A 582      39.125  16.344  -9.242  1.00 95.88           C  
ATOM   4739  O   LEU A 582      41.594  18.188  -7.992  1.00 95.88           O  
ATOM   4740  CG  LEU A 582      38.969  17.625 -10.070  1.00 95.88           C  
ATOM   4741  CD1 LEU A 582      39.938  17.609 -11.242  1.00 95.88           C  
ATOM   4742  CD2 LEU A 582      37.531  17.797 -10.555  1.00 95.88           C  
ATOM   4743  N   LEU A 583      40.094  17.469  -6.535  1.00 96.62           N  
ATOM   4744  CA  LEU A 583      40.250  18.609  -5.645  1.00 96.62           C  
ATOM   4745  C   LEU A 583      41.625  18.641  -5.012  1.00 96.62           C  
ATOM   4746  CB  LEU A 583      39.156  18.578  -4.551  1.00 96.62           C  
ATOM   4747  O   LEU A 583      42.219  19.719  -4.824  1.00 96.62           O  
ATOM   4748  CG  LEU A 583      37.719  18.781  -5.016  1.00 96.62           C  
ATOM   4749  CD1 LEU A 583      36.750  18.594  -3.844  1.00 96.62           C  
ATOM   4750  CD2 LEU A 583      37.531  20.156  -5.645  1.00 96.62           C  
ATOM   4751  N   LYS A 584      42.219  17.547  -4.695  1.00 94.12           N  
ATOM   4752  CA  LYS A 584      43.562  17.469  -4.148  1.00 94.12           C  
ATOM   4753  C   LYS A 584      44.594  17.969  -5.152  1.00 94.12           C  
ATOM   4754  CB  LYS A 584      43.875  16.016  -3.746  1.00 94.12           C  
ATOM   4755  O   LYS A 584      45.625  18.547  -4.762  1.00 94.12           O  
ATOM   4756  CG  LYS A 584      43.250  15.578  -2.443  1.00 94.12           C  
ATOM   4757  CD  LYS A 584      43.625  14.156  -2.082  1.00 94.12           C  
ATOM   4758  CE  LYS A 584      43.000  13.727  -0.756  1.00 94.12           C  
ATOM   4759  NZ  LYS A 584      43.375  12.312  -0.412  1.00 94.12           N  
ATOM   4760  N   ASN A 585      44.250  17.828  -6.410  1.00 95.38           N  
ATOM   4761  CA  ASN A 585      45.156  18.266  -7.477  1.00 95.38           C  
ATOM   4762  C   ASN A 585      44.781  19.656  -7.973  1.00 95.38           C  
ATOM   4763  CB  ASN A 585      45.125  17.266  -8.633  1.00 95.38           C  
ATOM   4764  O   ASN A 585      44.938  19.969  -9.156  1.00 95.38           O  
ATOM   4765  CG  ASN A 585      45.688  15.906  -8.242  1.00 95.38           C  
ATOM   4766  ND2 ASN A 585      45.125  14.859  -8.820  1.00 95.38           N  
ATOM   4767  OD1 ASN A 585      46.594  15.805  -7.430  1.00 95.38           O  
ATOM   4768  N   ASN A 586      44.094  20.531  -7.121  1.00 95.00           N  
ATOM   4769  CA  ASN A 586      43.812  21.938  -7.316  1.00 95.00           C  
ATOM   4770  C   ASN A 586      42.781  22.156  -8.438  1.00 95.00           C  
ATOM   4771  CB  ASN A 586      45.094  22.734  -7.605  1.00 95.00           C  
ATOM   4772  O   ASN A 586      42.781  23.203  -9.086  1.00 95.00           O  
ATOM   4773  CG  ASN A 586      46.031  22.781  -6.414  1.00 95.00           C  
ATOM   4774  ND2 ASN A 586      47.312  22.641  -6.676  1.00 95.00           N  
ATOM   4775  OD1 ASN A 586      45.594  22.938  -5.270  1.00 95.00           O  
ATOM   4776  N   GLY A 587      42.094  21.062  -8.727  1.00 97.38           N  
ATOM   4777  CA  GLY A 587      40.969  21.219  -9.633  1.00 97.38           C  
ATOM   4778  C   GLY A 587      39.781  21.969  -9.016  1.00 97.38           C  
ATOM   4779  O   GLY A 587      39.375  21.672  -7.898  1.00 97.38           O  
ATOM   4780  N   ARG A 588      39.281  23.094  -9.719  1.00 98.31           N  
ATOM   4781  CA  ARG A 588      38.156  23.875  -9.281  1.00 98.31           C  
ATOM   4782  C   ARG A 588      37.250  24.219 -10.453  1.00 98.31           C  
ATOM   4783  CB  ARG A 588      38.625  25.172  -8.586  1.00 98.31           C  
ATOM   4784  O   ARG A 588      37.594  23.984 -11.609  1.00 98.31           O  
ATOM   4785  CG  ARG A 588      39.562  24.922  -7.414  1.00 98.31           C  
ATOM   4786  CD  ARG A 588      38.812  24.312  -6.227  1.00 98.31           C  
ATOM   4787  NE  ARG A 588      39.688  24.203  -5.062  1.00 98.31           N  
ATOM   4788  NH1 ARG A 588      40.594  22.172  -5.688  1.00 98.31           N  
ATOM   4789  NH2 ARG A 588      41.281  23.172  -3.740  1.00 98.31           N  
ATOM   4790  CZ  ARG A 588      40.531  23.172  -4.832  1.00 98.31           C  
ATOM   4791  N   LEU A 589      36.031  24.750 -10.141  1.00 98.38           N  
ATOM   4792  CA  LEU A 589      35.125  25.250 -11.180  1.00 98.38           C  
ATOM   4793  C   LEU A 589      35.750  26.438 -11.906  1.00 98.38           C  
ATOM   4794  CB  LEU A 589      33.781  25.641 -10.586  1.00 98.38           C  
ATOM   4795  O   LEU A 589      36.406  27.281 -11.281  1.00 98.38           O  
ATOM   4796  CG  LEU A 589      32.969  24.516  -9.953  1.00 98.38           C  
ATOM   4797  CD1 LEU A 589      31.719  25.078  -9.266  1.00 98.38           C  
ATOM   4798  CD2 LEU A 589      32.562  23.484 -11.008  1.00 98.38           C  
ATOM   4799  N   PRO A 590      35.594  26.562 -13.180  1.00 97.62           N  
ATOM   4800  CA  PRO A 590      36.125  27.703 -13.930  1.00 97.62           C  
ATOM   4801  C   PRO A 590      35.344  28.984 -13.711  1.00 97.62           C  
ATOM   4802  CB  PRO A 590      36.062  27.250 -15.383  1.00 97.62           C  
ATOM   4803  O   PRO A 590      34.219  28.938 -13.156  1.00 97.62           O  
ATOM   4804  CG  PRO A 590      34.875  26.328 -15.430  1.00 97.62           C  
ATOM   4805  CD  PRO A 590      34.812  25.562 -14.133  1.00 97.62           C  
ATOM   4806  N   ARG A 591      35.969  30.047 -14.047  1.00 97.81           N  
ATOM   4807  CA  ARG A 591      35.281  31.328 -13.945  1.00 97.81           C  
ATOM   4808  C   ARG A 591      34.062  31.375 -14.867  1.00 97.81           C  
ATOM   4809  CB  ARG A 591      36.219  32.500 -14.281  1.00 97.81           C  
ATOM   4810  O   ARG A 591      34.188  31.141 -16.078  1.00 97.81           O  
ATOM   4811  CG  ARG A 591      35.625  33.875 -14.055  1.00 97.81           C  
ATOM   4812  CD  ARG A 591      36.594  34.969 -14.422  1.00 97.81           C  
ATOM   4813  NE  ARG A 591      36.812  35.062 -15.867  1.00 97.81           N  
ATOM   4814  NH1 ARG A 591      38.094  36.969 -15.781  1.00 97.81           N  
ATOM   4815  NH2 ARG A 591      37.625  35.969 -17.797  1.00 97.81           N  
ATOM   4816  CZ  ARG A 591      37.500  36.000 -16.484  1.00 97.81           C  
ATOM   4817  N   PRO A 592      32.844  31.609 -14.344  1.00 97.50           N  
ATOM   4818  CA  PRO A 592      31.656  31.703 -15.203  1.00 97.50           C  
ATOM   4819  C   PRO A 592      31.766  32.844 -16.219  1.00 97.50           C  
ATOM   4820  CB  PRO A 592      30.516  31.969 -14.211  1.00 97.50           C  
ATOM   4821  O   PRO A 592      32.500  33.812 -16.000  1.00 97.50           O  
ATOM   4822  CG  PRO A 592      31.078  31.594 -12.875  1.00 97.50           C  
ATOM   4823  CD  PRO A 592      32.562  31.828 -12.898  1.00 97.50           C  
ATOM   4824  N   ASP A 593      31.031  32.750 -17.266  1.00 97.00           N  
ATOM   4825  CA  ASP A 593      30.969  33.812 -18.266  1.00 97.00           C  
ATOM   4826  C   ASP A 593      30.406  35.094 -17.672  1.00 97.00           C  
ATOM   4827  CB  ASP A 593      30.109  33.375 -19.469  1.00 97.00           C  
ATOM   4828  O   ASP A 593      29.344  35.094 -17.047  1.00 97.00           O  
ATOM   4829  CG  ASP A 593      30.688  32.156 -20.188  1.00 97.00           C  
ATOM   4830  OD1 ASP A 593      31.922  31.984 -20.203  1.00 97.00           O  
ATOM   4831  OD2 ASP A 593      29.891  31.375 -20.750  1.00 97.00           O  
ATOM   4832  N   GLY A 594      31.188  36.125 -17.797  1.00 95.56           N  
ATOM   4833  CA  GLY A 594      30.703  37.406 -17.344  1.00 95.56           C  
ATOM   4834  C   GLY A 594      30.938  37.656 -15.867  1.00 95.56           C  
ATOM   4835  O   GLY A 594      30.594  38.719 -15.352  1.00 95.56           O  
ATOM   4836  N   CYS A 595      31.500  36.750 -15.148  1.00 97.06           N  
ATOM   4837  CA  CYS A 595      31.781  36.906 -13.727  1.00 97.06           C  
ATOM   4838  C   CYS A 595      32.969  37.844 -13.492  1.00 97.06           C  
ATOM   4839  CB  CYS A 595      32.062  35.562 -13.078  1.00 97.06           C  
ATOM   4840  O   CYS A 595      34.031  37.656 -14.070  1.00 97.06           O  
ATOM   4841  SG  CYS A 595      32.406  35.656 -11.312  1.00 97.06           S  
ATOM   4842  N   PRO A 596      32.781  38.938 -12.711  1.00 97.00           N  
ATOM   4843  CA  PRO A 596      33.906  39.812 -12.398  1.00 97.00           C  
ATOM   4844  C   PRO A 596      35.062  39.062 -11.742  1.00 97.00           C  
ATOM   4845  CB  PRO A 596      33.312  40.812 -11.438  1.00 97.00           C  
ATOM   4846  O   PRO A 596      34.844  38.094 -11.016  1.00 97.00           O  
ATOM   4847  CG  PRO A 596      31.828  40.750 -11.688  1.00 97.00           C  
ATOM   4848  CD  PRO A 596      31.469  39.344 -12.078  1.00 97.00           C  
ATOM   4849  N   ASP A 597      36.281  39.531 -11.961  1.00 97.38           N  
ATOM   4850  CA  ASP A 597      37.469  38.906 -11.422  1.00 97.38           C  
ATOM   4851  C   ASP A 597      37.438  38.875  -9.891  1.00 97.38           C  
ATOM   4852  CB  ASP A 597      38.719  39.625 -11.906  1.00 97.38           C  
ATOM   4853  O   ASP A 597      37.844  37.875  -9.273  1.00 97.38           O  
ATOM   4854  CG  ASP A 597      39.000  39.438 -13.383  1.00 97.38           C  
ATOM   4855  OD1 ASP A 597      38.656  38.375 -13.930  1.00 97.38           O  
ATOM   4856  OD2 ASP A 597      39.562  40.344 -14.016  1.00 97.38           O  
ATOM   4857  N   GLU A 598      36.938  39.906  -9.344  1.00 97.44           N  
ATOM   4858  CA  GLU A 598      36.906  40.031  -7.891  1.00 97.44           C  
ATOM   4859  C   GLU A 598      36.000  38.969  -7.273  1.00 97.44           C  
ATOM   4860  CB  GLU A 598      36.438  41.438  -7.480  1.00 97.44           C  
ATOM   4861  O   GLU A 598      36.281  38.469  -6.184  1.00 97.44           O  
ATOM   4862  CG  GLU A 598      37.406  42.562  -7.852  1.00 97.44           C  
ATOM   4863  CD  GLU A 598      36.906  43.938  -7.473  1.00 97.44           C  
ATOM   4864  OE1 GLU A 598      37.625  44.938  -7.746  1.00 97.44           O  
ATOM   4865  OE2 GLU A 598      35.812  44.031  -6.891  1.00 97.44           O  
ATOM   4866  N   ILE A 599      34.969  38.688  -7.969  1.00 97.81           N  
ATOM   4867  CA  ILE A 599      34.031  37.688  -7.484  1.00 97.81           C  
ATOM   4868  C   ILE A 599      34.656  36.281  -7.578  1.00 97.81           C  
ATOM   4869  CB  ILE A 599      32.688  37.719  -8.281  1.00 97.81           C  
ATOM   4870  O   ILE A 599      34.531  35.500  -6.652  1.00 97.81           O  
ATOM   4871  CG1 ILE A 599      32.000  39.094  -8.086  1.00 97.81           C  
ATOM   4872  CG2 ILE A 599      31.781  36.594  -7.855  1.00 97.81           C  
ATOM   4873  CD1 ILE A 599      31.641  39.406  -6.648  1.00 97.81           C  
ATOM   4874  N   TYR A 600      35.344  36.031  -8.633  1.00 98.12           N  
ATOM   4875  CA  TYR A 600      36.000  34.719  -8.789  1.00 98.12           C  
ATOM   4876  C   TYR A 600      37.094  34.531  -7.738  1.00 98.12           C  
ATOM   4877  CB  TYR A 600      36.594  34.594 -10.188  1.00 98.12           C  
ATOM   4878  O   TYR A 600      37.312  33.438  -7.254  1.00 98.12           O  
ATOM   4879  CG  TYR A 600      37.125  33.188 -10.484  1.00 98.12           C  
ATOM   4880  CD1 TYR A 600      38.500  32.969 -10.586  1.00 98.12           C  
ATOM   4881  CD2 TYR A 600      36.281  32.125 -10.656  1.00 98.12           C  
ATOM   4882  CE1 TYR A 600      39.000  31.703 -10.859  1.00 98.12           C  
ATOM   4883  CE2 TYR A 600      36.750  30.844 -10.930  1.00 98.12           C  
ATOM   4884  OH  TYR A 600      38.625  29.391 -11.297  1.00 98.12           O  
ATOM   4885  CZ  TYR A 600      38.125  30.656 -11.023  1.00 98.12           C  
ATOM   4886  N   MET A 601      37.719  35.594  -7.410  1.00 98.12           N  
ATOM   4887  CA  MET A 601      38.750  35.562  -6.363  1.00 98.12           C  
ATOM   4888  C   MET A 601      38.125  35.094  -5.039  1.00 98.12           C  
ATOM   4889  CB  MET A 601      39.406  36.906  -6.195  1.00 98.12           C  
ATOM   4890  O   MET A 601      38.750  34.312  -4.312  1.00 98.12           O  
ATOM   4891  CG  MET A 601      40.562  36.906  -5.191  1.00 98.12           C  
ATOM   4892  SD  MET A 601      41.375  38.562  -5.066  1.00 98.12           S  
ATOM   4893  CE  MET A 601      40.031  39.562  -4.391  1.00 98.12           C  
ATOM   4894  N   ILE A 602      37.000  35.562  -4.742  1.00 98.50           N  
ATOM   4895  CA  ILE A 602      36.281  35.156  -3.529  1.00 98.50           C  
ATOM   4896  C   ILE A 602      36.031  33.656  -3.568  1.00 98.50           C  
ATOM   4897  CB  ILE A 602      34.969  35.938  -3.354  1.00 98.50           C  
ATOM   4898  O   ILE A 602      36.250  32.938  -2.580  1.00 98.50           O  
ATOM   4899  CG1 ILE A 602      35.250  37.406  -3.072  1.00 98.50           C  
ATOM   4900  CG2 ILE A 602      34.125  35.312  -2.236  1.00 98.50           C  
ATOM   4901  CD1 ILE A 602      34.000  38.250  -2.994  1.00 98.50           C  
ATOM   4902  N   MET A 603      35.594  33.125  -4.676  1.00 98.56           N  
ATOM   4903  CA  MET A 603      35.344  31.688  -4.820  1.00 98.56           C  
ATOM   4904  C   MET A 603      36.594  30.875  -4.535  1.00 98.56           C  
ATOM   4905  CB  MET A 603      34.812  31.359  -6.227  1.00 98.56           C  
ATOM   4906  O   MET A 603      36.562  29.891  -3.797  1.00 98.56           O  
ATOM   4907  CG  MET A 603      33.500  32.031  -6.551  1.00 98.56           C  
ATOM   4908  SD  MET A 603      32.938  31.703  -8.273  1.00 98.56           S  
ATOM   4909  CE  MET A 603      31.516  32.812  -8.367  1.00 98.56           C  
ATOM   4910  N   THR A 604      37.688  31.312  -5.055  1.00 98.00           N  
ATOM   4911  CA  THR A 604      38.938  30.562  -4.922  1.00 98.00           C  
ATOM   4912  C   THR A 604      39.406  30.547  -3.469  1.00 98.00           C  
ATOM   4913  CB  THR A 604      40.031  31.156  -5.816  1.00 98.00           C  
ATOM   4914  O   THR A 604      39.969  29.562  -3.002  1.00 98.00           O  
ATOM   4915  CG2 THR A 604      39.625  31.109  -7.285  1.00 98.00           C  
ATOM   4916  OG1 THR A 604      40.281  32.500  -5.434  1.00 98.00           O  
ATOM   4917  N   GLU A 605      39.188  31.641  -2.760  1.00 98.56           N  
ATOM   4918  CA  GLU A 605      39.531  31.703  -1.343  1.00 98.56           C  
ATOM   4919  C   GLU A 605      38.688  30.734  -0.526  1.00 98.56           C  
ATOM   4920  CB  GLU A 605      39.375  33.125  -0.804  1.00 98.56           C  
ATOM   4921  O   GLU A 605      39.188  30.062   0.381  1.00 98.56           O  
ATOM   4922  CG  GLU A 605      40.375  34.125  -1.382  1.00 98.56           C  
ATOM   4923  CD  GLU A 605      40.156  35.531  -0.920  1.00 98.56           C  
ATOM   4924  OE1 GLU A 605      40.812  36.469  -1.432  1.00 98.56           O  
ATOM   4925  OE2 GLU A 605      39.281  35.750  -0.038  1.00 98.56           O  
ATOM   4926  N   CYS A 606      37.406  30.625  -0.833  1.00 98.69           N  
ATOM   4927  CA  CYS A 606      36.500  29.719  -0.151  1.00 98.69           C  
ATOM   4928  C   CYS A 606      36.875  28.266  -0.442  1.00 98.69           C  
ATOM   4929  CB  CYS A 606      35.062  29.984  -0.572  1.00 98.69           C  
ATOM   4930  O   CYS A 606      36.625  27.391   0.386  1.00 98.69           O  
ATOM   4931  SG  CYS A 606      34.438  31.609  -0.092  1.00 98.69           S  
ATOM   4932  N   TRP A 607      37.469  28.031  -1.585  1.00 98.62           N  
ATOM   4933  CA  TRP A 607      37.781  26.672  -2.043  1.00 98.62           C  
ATOM   4934  C   TRP A 607      39.219  26.297  -1.697  1.00 98.62           C  
ATOM   4935  CB  TRP A 607      37.562  26.562  -3.553  1.00 98.62           C  
ATOM   4936  O   TRP A 607      39.812  25.422  -2.348  1.00 98.62           O  
ATOM   4937  CG  TRP A 607      36.094  26.594  -3.961  1.00 98.62           C
[truncated: 435,538 more chars]
