# Supplementary material for: A germline JAK2 exon12 mutation and a late somatic CALR mutation in a patient with essential thrombocythemia
Source: Front Oncol. 2024 Jan 4;13:1265022. doi: 10.3389/fonc.2023.1265022 (PMC10794477; doi:10.3389/fonc.2023.1265022)
Supplement: Supplementary file 1 [file DataSheet_1.zip › jak_5c98e/jak_5c98e_unrelaxed_alphafold2_multimer_v3_model_4_seed_000.pdb]

MODEL     1                                                                     
ATOM      1  N   PRO A   1     -44.375 -12.141 -23.578  1.00 88.06           N  
ATOM      2  CA  PRO A   1     -44.531 -13.352 -24.391  1.00 88.06           C  
ATOM      3  C   PRO A   1     -43.812 -14.555 -23.797  1.00 88.06           C  
ATOM      4  CB  PRO A   1     -43.875 -12.945 -25.734  1.00 88.06           C  
ATOM      5  O   PRO A   1     -42.812 -14.391 -23.062  1.00 88.06           O  
ATOM      6  CG  PRO A   1     -42.875 -11.898 -25.375  1.00 88.06           C  
ATOM      7  CD  PRO A   1     -43.406 -11.133 -24.188  1.00 88.06           C  
ATOM      8  N   PRO A   2     -44.312 -15.852 -24.062  1.00 85.88           N  
ATOM      9  CA  PRO A   2     -43.594 -17.031 -23.578  1.00 85.88           C  
ATOM     10  C   PRO A   2     -42.188 -17.172 -24.219  1.00 85.88           C  
ATOM     11  CB  PRO A   2     -44.500 -18.188 -23.984  1.00 85.88           C  
ATOM     12  O   PRO A   2     -41.938 -16.578 -25.250  1.00 85.88           O  
ATOM     13  CG  PRO A   2     -45.250 -17.703 -25.188  1.00 85.88           C  
ATOM     14  CD  PRO A   2     -45.438 -16.219 -25.031  1.00 85.88           C  
ATOM     15  N   LYS A   3     -41.281 -17.844 -23.531  1.00 89.88           N  
ATOM     16  CA  LYS A   3     -39.906 -18.062 -24.016  1.00 89.88           C  
ATOM     17  C   LYS A   3     -39.906 -19.125 -25.125  1.00 89.88           C  
ATOM     18  CB  LYS A   3     -38.969 -18.484 -22.875  1.00 89.88           C  
ATOM     19  O   LYS A   3     -40.688 -20.078 -25.094  1.00 89.88           O  
ATOM     20  CG  LYS A   3     -38.812 -17.422 -21.797  1.00 89.88           C  
ATOM     21  CD  LYS A   3     -37.875 -17.891 -20.703  1.00 89.88           C  
ATOM     22  CE  LYS A   3     -37.750 -16.859 -19.594  1.00 89.88           C  
ATOM     23  NZ  LYS A   3     -36.875 -17.328 -18.484  1.00 89.88           N  
ATOM     24  N   PRO A   4     -38.969 -18.969 -26.109  1.00 88.75           N  
ATOM     25  CA  PRO A   4     -38.875 -19.969 -27.172  1.00 88.75           C  
ATOM     26  C   PRO A   4     -38.406 -21.328 -26.656  1.00 88.75           C  
ATOM     27  CB  PRO A   4     -37.812 -19.375 -28.109  1.00 88.75           C  
ATOM     28  O   PRO A   4     -37.812 -21.422 -25.578  1.00 88.75           O  
ATOM     29  CG  PRO A   4     -37.750 -17.922 -27.734  1.00 88.75           C  
ATOM     30  CD  PRO A   4     -38.125 -17.781 -26.281  1.00 88.75           C  
ATOM     31  N   LYS A   5     -38.875 -22.391 -27.406  1.00 88.75           N  
ATOM     32  CA  LYS A   5     -38.469 -23.766 -27.141  1.00 88.75           C  
ATOM     33  C   LYS A   5     -39.125 -24.297 -25.875  1.00 88.75           C  
ATOM     34  CB  LYS A   5     -36.938 -23.875 -27.031  1.00 88.75           C  
ATOM     35  O   LYS A   5     -38.688 -25.297 -25.312  1.00 88.75           O  
ATOM     36  CG  LYS A   5     -36.219 -23.484 -28.297  1.00 88.75           C  
ATOM     37  CD  LYS A   5     -34.688 -23.641 -28.141  1.00 88.75           C  
ATOM     38  CE  LYS A   5     -33.969 -23.188 -29.391  1.00 88.75           C  
ATOM     39  NZ  LYS A   5     -32.469 -23.234 -29.203  1.00 88.75           N  
ATOM     40  N   ASP A   6     -40.156 -23.578 -25.359  1.00 89.62           N  
ATOM     41  CA  ASP A   6     -40.969 -24.031 -24.250  1.00 89.62           C  
ATOM     42  C   ASP A   6     -42.344 -24.500 -24.734  1.00 89.62           C  
ATOM     43  CB  ASP A   6     -41.156 -22.922 -23.219  1.00 89.62           C  
ATOM     44  O   ASP A   6     -42.969 -23.859 -25.578  1.00 89.62           O  
ATOM     45  CG  ASP A   6     -39.906 -22.688 -22.391  1.00 89.62           C  
ATOM     46  OD1 ASP A   6     -38.906 -23.422 -22.562  1.00 89.62           O  
ATOM     47  OD2 ASP A   6     -39.906 -21.781 -21.531  1.00 89.62           O  
ATOM     48  N   LYS A   7     -42.688 -25.625 -24.234  1.00 88.81           N  
ATOM     49  CA  LYS A   7     -44.000 -26.109 -24.578  1.00 88.81           C  
ATOM     50  C   LYS A   7     -45.062 -25.484 -23.656  1.00 88.81           C  
ATOM     51  CB  LYS A   7     -44.062 -27.625 -24.469  1.00 88.81           C  
ATOM     52  O   LYS A   7     -45.250 -25.906 -22.516  1.00 88.81           O  
ATOM     53  CG  LYS A   7     -43.125 -28.359 -25.422  1.00 88.81           C  
ATOM     54  CD  LYS A   7     -43.219 -29.875 -25.250  1.00 88.81           C  
ATOM     55  CE  LYS A   7     -42.219 -30.594 -26.125  1.00 88.81           C  
ATOM     56  NZ  LYS A   7     -42.250 -32.062 -25.906  1.00 88.81           N  
ATOM     57  N   SER A   8     -45.844 -24.516 -24.234  1.00 90.38           N  
ATOM     58  CA  SER A   8     -46.906 -23.828 -23.516  1.00 90.38           C  
ATOM     59  C   SER A   8     -48.281 -24.203 -24.078  1.00 90.38           C  
ATOM     60  CB  SER A   8     -46.719 -22.312 -23.562  1.00 90.38           C  
ATOM     61  O   SER A   8     -48.625 -23.781 -25.172  1.00 90.38           O  
ATOM     62  OG  SER A   8     -47.750 -21.656 -22.875  1.00 90.38           O  
ATOM     63  N   ASN A   9     -49.125 -24.828 -23.359  1.00 90.50           N  
ATOM     64  CA  ASN A   9     -50.469 -25.266 -23.797  1.00 90.50           C  
ATOM     65  C   ASN A   9     -51.531 -24.281 -23.391  1.00 90.50           C  
ATOM     66  CB  ASN A   9     -50.781 -26.672 -23.250  1.00 90.50           C  
ATOM     67  O   ASN A   9     -52.719 -24.625 -23.375  1.00 90.50           O  
ATOM     68  CG  ASN A   9     -49.750 -27.703 -23.688  1.00 90.50           C  
ATOM     69  ND2 ASN A   9     -49.562 -28.719 -22.859  1.00 90.50           N  
ATOM     70  OD1 ASN A   9     -49.156 -27.594 -24.766  1.00 90.50           O  
ATOM     71  N   LEU A  10     -51.188 -23.172 -22.938  1.00 91.75           N  
ATOM     72  CA  LEU A  10     -52.094 -22.094 -22.562  1.00 91.75           C  
ATOM     73  C   LEU A  10     -51.625 -20.766 -23.125  1.00 91.75           C  
ATOM     74  CB  LEU A  10     -52.219 -22.000 -21.031  1.00 91.75           C  
ATOM     75  O   LEU A  10     -50.750 -20.109 -22.562  1.00 91.75           O  
ATOM     76  CG  LEU A  10     -53.250 -21.000 -20.500  1.00 91.75           C  
ATOM     77  CD1 LEU A  10     -54.656 -21.391 -20.906  1.00 91.75           C  
ATOM     78  CD2 LEU A  10     -53.125 -20.875 -18.984  1.00 91.75           C  
ATOM     79  N   LEU A  11     -52.219 -20.406 -24.359  1.00 92.62           N  
ATOM     80  CA  LEU A  11     -51.906 -19.156 -25.047  1.00 92.62           C  
ATOM     81  C   LEU A  11     -53.125 -18.234 -25.047  1.00 92.62           C  
ATOM     82  CB  LEU A  11     -51.469 -19.422 -26.469  1.00 92.62           C  
ATOM     83  O   LEU A  11     -54.125 -18.484 -25.750  1.00 92.62           O  
ATOM     84  CG  LEU A  11     -50.219 -20.328 -26.625  1.00 92.62           C  
ATOM     85  CD1 LEU A  11     -49.969 -20.609 -28.109  1.00 92.62           C  
ATOM     86  CD2 LEU A  11     -49.000 -19.688 -25.969  1.00 92.62           C  
ATOM     87  N   VAL A  12     -53.094 -17.172 -24.172  1.00 92.06           N  
ATOM     88  CA  VAL A  12     -54.188 -16.234 -24.047  1.00 92.06           C  
ATOM     89  C   VAL A  12     -53.781 -14.875 -24.609  1.00 92.06           C  
ATOM     90  CB  VAL A  12     -54.656 -16.078 -22.562  1.00 92.06           C  
ATOM     91  O   VAL A  12     -52.781 -14.297 -24.203  1.00 92.06           O  
ATOM     92  CG1 VAL A  12     -55.750 -15.047 -22.438  1.00 92.06           C  
ATOM     93  CG2 VAL A  12     -55.094 -17.438 -22.016  1.00 92.06           C  
ATOM     94  N   PHE A  13     -54.531 -14.383 -25.656  1.00 92.31           N  
ATOM     95  CA  PHE A  13     -54.344 -13.062 -26.250  1.00 92.31           C  
ATOM     96  C   PHE A  13     -55.625 -12.250 -26.141  1.00 92.31           C  
ATOM     97  CB  PHE A  13     -53.906 -13.172 -27.703  1.00 92.31           C  
ATOM     98  O   PHE A  13     -56.625 -12.531 -26.828  1.00 92.31           O  
ATOM     99  CG  PHE A  13     -52.594 -13.859 -27.906  1.00 92.31           C  
ATOM    100  CD1 PHE A  13     -51.406 -13.125 -27.938  1.00 92.31           C  
ATOM    101  CD2 PHE A  13     -52.531 -15.242 -28.047  1.00 92.31           C  
ATOM    102  CE1 PHE A  13     -50.188 -13.766 -28.125  1.00 92.31           C  
ATOM    103  CE2 PHE A  13     -51.312 -15.883 -28.234  1.00 92.31           C  
ATOM    104  CZ  PHE A  13     -50.125 -15.141 -28.266  1.00 92.31           C  
ATOM    105  N   ARG A  14     -55.750 -11.195 -25.156  1.00 90.38           N  
ATOM    106  CA  ARG A  14     -56.906 -10.320 -25.016  1.00 90.38           C  
ATOM    107  C   ARG A  14     -56.906  -9.242 -26.109  1.00 90.38           C  
ATOM    108  CB  ARG A  14     -56.938  -9.672 -23.641  1.00 90.38           C  
ATOM    109  O   ARG A  14     -56.250  -8.219 -25.969  1.00 90.38           O  
ATOM    110  CG  ARG A  14     -57.094 -10.664 -22.500  1.00 90.38           C  
ATOM    111  CD  ARG A  14     -57.125  -9.969 -21.141  1.00 90.38           C  
ATOM    112  NE  ARG A  14     -57.156 -10.930 -20.047  1.00 90.38           N  
ATOM    113  NH1 ARG A  14     -57.094  -9.336 -18.375  1.00 90.38           N  
ATOM    114  NH2 ARG A  14     -57.188 -11.555 -17.828  1.00 90.38           N  
ATOM    115  CZ  ARG A  14     -57.156 -10.602 -18.750  1.00 90.38           C  
ATOM    116  N   THR A  15     -57.625  -9.430 -27.250  1.00 91.38           N  
ATOM    117  CA  THR A  15     -57.719  -8.492 -28.359  1.00 91.38           C  
ATOM    118  C   THR A  15     -58.656  -7.332 -28.031  1.00 91.38           C  
ATOM    119  CB  THR A  15     -58.188  -9.188 -29.641  1.00 91.38           C  
ATOM    120  O   THR A  15     -59.875  -7.496 -28.047  1.00 91.38           O  
ATOM    121  CG2 THR A  15     -57.188 -10.250 -30.094  1.00 91.38           C  
ATOM    122  OG1 THR A  15     -59.469  -9.805 -29.406  1.00 91.38           O  
ATOM    123  N   ASN A  16     -58.125  -6.262 -27.469  1.00 89.88           N  
ATOM    124  CA  ASN A  16     -58.875  -5.066 -27.125  1.00 89.88           C  
ATOM    125  C   ASN A  16     -58.875  -4.043 -28.250  1.00 89.88           C  
ATOM    126  CB  ASN A  16     -58.344  -4.441 -25.844  1.00 89.88           C  
ATOM    127  O   ASN A  16     -57.844  -3.867 -28.938  1.00 89.88           O  
ATOM    128  CG  ASN A  16     -58.406  -5.379 -24.656  1.00 89.88           C  
ATOM    129  ND2 ASN A  16     -57.438  -5.270 -23.734  1.00 89.88           N  
ATOM    130  OD1 ASN A  16     -59.312  -6.203 -24.547  1.00 89.88           O  
ATOM    131  N   GLY A  17     -60.000  -3.359 -28.719  1.00 91.88           N  
ATOM    132  CA  GLY A  17     -60.094  -2.355 -29.766  1.00 91.88           C  
ATOM    133  C   GLY A  17     -59.844  -0.948 -29.281  1.00 91.88           C  
ATOM    134  O   GLY A  17     -60.469   0.006 -29.719  1.00 91.88           O  
ATOM    135  N   VAL A  18     -59.125  -0.872 -28.219  1.00 91.94           N  
ATOM    136  CA  VAL A  18     -58.812   0.440 -27.672  1.00 91.94           C  
ATOM    137  C   VAL A  18     -57.469   0.914 -28.234  1.00 91.94           C  
ATOM    138  CB  VAL A  18     -58.750   0.414 -26.125  1.00 91.94           C  
ATOM    139  O   VAL A  18     -56.438   0.232 -28.094  1.00 91.94           O  
ATOM    140  CG1 VAL A  18     -58.469   1.813 -25.562  1.00 91.94           C  
ATOM    141  CG2 VAL A  18     -60.031  -0.157 -25.547  1.00 91.94           C  
ATOM    142  N   SER A  19     -57.469   2.008 -29.016  1.00 92.69           N  
ATOM    143  CA  SER A  19     -56.281   2.602 -29.609  1.00 92.69           C  
ATOM    144  C   SER A  19     -55.812   3.818 -28.812  1.00 92.69           C  
ATOM    145  CB  SER A  19     -56.531   2.998 -31.062  1.00 92.69           C  
ATOM    146  O   SER A  19     -56.500   4.238 -27.875  1.00 92.69           O  
ATOM    147  OG  SER A  19     -57.562   3.965 -31.141  1.00 92.69           O  
ATOM    148  N   ASP A  20     -54.594   4.414 -28.844  1.00 92.75           N  
ATOM    149  CA  ASP A  20     -54.000   5.582 -28.203  1.00 92.75           C  
ATOM    150  C   ASP A  20     -53.656   5.293 -26.734  1.00 92.75           C  
ATOM    151  CB  ASP A  20     -54.938   6.781 -28.297  1.00 92.75           C  
ATOM    152  O   ASP A  20     -53.906   6.129 -25.859  1.00 92.75           O  
ATOM    153  CG  ASP A  20     -55.219   7.219 -29.719  1.00 92.75           C  
ATOM    154  OD1 ASP A  20     -54.312   7.086 -30.578  1.00 92.75           O  
ATOM    155  OD2 ASP A  20     -56.344   7.699 -30.000  1.00 92.75           O  
ATOM    156  N   VAL A  21     -53.438   3.830 -26.438  1.00 93.38           N  
ATOM    157  CA  VAL A  21     -52.969   3.432 -25.109  1.00 93.38           C  
ATOM    158  C   VAL A  21     -51.438   3.395 -25.094  1.00 93.38           C  
ATOM    159  CB  VAL A  21     -53.531   2.059 -24.688  1.00 93.38           C  
ATOM    160  O   VAL A  21     -50.812   2.561 -25.766  1.00 93.38           O  
ATOM    161  CG1 VAL A  21     -53.031   1.664 -23.297  1.00 93.38           C  
ATOM    162  CG2 VAL A  21     -55.062   2.082 -24.734  1.00 93.38           C  
ATOM    163  N   PRO A  22     -50.812   4.500 -24.453  1.00 92.69           N  
ATOM    164  CA  PRO A  22     -49.344   4.391 -24.328  1.00 92.69           C  
ATOM    165  C   PRO A  22     -48.906   3.096 -23.656  1.00 92.69           C  
ATOM    166  CB  PRO A  22     -48.969   5.605 -23.469  1.00 92.69           C  
ATOM    167  O   PRO A  22     -49.531   2.648 -22.688  1.00 92.69           O  
ATOM    168  CG  PRO A  22     -50.156   6.504 -23.547  1.00 92.69           C  
ATOM    169  CD  PRO A  22     -51.375   5.664 -23.812  1.00 92.69           C  
ATOM    170  N   THR A  23     -48.094   2.400 -24.219  1.00 90.81           N  
ATOM    171  CA  THR A  23     -47.594   1.177 -23.609  1.00 90.81           C  
ATOM    172  C   THR A  23     -46.750   1.495 -22.375  1.00 90.81           C  
ATOM    173  CB  THR A  23     -46.750   0.375 -24.625  1.00 90.81           C  
ATOM    174  O   THR A  23     -46.219   2.600 -22.250  1.00 90.81           O  
ATOM    175  CG2 THR A  23     -47.562  -0.059 -25.812  1.00 90.81           C  
ATOM    176  OG1 THR A  23     -45.656   1.190 -25.078  1.00 90.81           O  
ATOM    177  N   SER A  24     -46.750   0.619 -21.281  1.00 91.00           N  
ATOM    178  CA  SER A  24     -45.906   0.780 -20.094  1.00 91.00           C  
ATOM    179  C   SER A  24     -44.438   0.697 -20.438  1.00 91.00           C  
ATOM    180  CB  SER A  24     -46.250  -0.280 -19.047  1.00 91.00           C  
ATOM    181  O   SER A  24     -44.031  -0.109 -21.281  1.00 91.00           O  
ATOM    182  OG  SER A  24     -47.594  -0.161 -18.641  1.00 91.00           O  
ATOM    183  N   PRO A  25     -43.625   1.667 -19.922  1.00 88.69           N  
ATOM    184  CA  PRO A  25     -42.188   1.514 -20.156  1.00 88.69           C  
ATOM    185  C   PRO A  25     -41.656   0.178 -19.641  1.00 88.69           C  
ATOM    186  CB  PRO A  25     -41.594   2.680 -19.375  1.00 88.69           C  
ATOM    187  O   PRO A  25     -42.250  -0.436 -18.750  1.00 88.69           O  
ATOM    188  CG  PRO A  25     -42.719   3.605 -19.109  1.00 88.69           C  
ATOM    189  CD  PRO A  25     -44.000   2.812 -19.156  1.00 88.69           C  
ATOM    190  N   THR A  26     -40.469  -0.277 -20.266  1.00 87.62           N  
ATOM    191  CA  THR A  26     -39.844  -1.504 -19.797  1.00 87.62           C  
ATOM    192  C   THR A  26     -39.156  -1.291 -18.453  1.00 87.62           C  
ATOM    193  CB  THR A  26     -38.812  -2.006 -20.828  1.00 87.62           C  
ATOM    194  O   THR A  26     -38.625  -0.221 -18.188  1.00 87.62           O  
ATOM    195  CG2 THR A  26     -39.438  -2.229 -22.188  1.00 87.62           C  
ATOM    196  OG1 THR A  26     -37.750  -1.034 -20.938  1.00 87.62           O  
ATOM    197  N   LEU A  27     -39.312  -2.178 -17.484  1.00 84.62           N  
ATOM    198  CA  LEU A  27     -38.719  -2.104 -16.156  1.00 84.62           C  
ATOM    199  C   LEU A  27     -37.344  -2.777 -16.156  1.00 84.62           C  
ATOM    200  CB  LEU A  27     -39.625  -2.752 -15.109  1.00 84.62           C  
ATOM    201  O   LEU A  27     -36.938  -3.346 -15.141  1.00 84.62           O  
ATOM    202  CG  LEU A  27     -40.969  -2.096 -14.891  1.00 84.62           C  
ATOM    203  CD1 LEU A  27     -41.812  -2.924 -13.930  1.00 84.62           C  
ATOM    204  CD2 LEU A  27     -40.812  -0.670 -14.375  1.00 84.62           C  
ATOM    205  N   GLN A  28     -36.750  -2.832 -17.281  1.00 82.50           N  
ATOM    206  CA  GLN A  28     -35.406  -3.412 -17.391  1.00 82.50           C  
ATOM    207  C   GLN A  28     -34.344  -2.494 -16.781  1.00 82.50           C  
ATOM    208  CB  GLN A  28     -35.062  -3.697 -18.859  1.00 82.50           C  
ATOM    209  O   GLN A  28     -33.938  -1.518 -17.391  1.00 82.50           O  
ATOM    210  CG  GLN A  28     -33.812  -4.531 -19.031  1.00 82.50           C  
ATOM    211  CD  GLN A  28     -33.625  -5.035 -20.453  1.00 82.50           C  
ATOM    212  NE2 GLN A  28     -32.594  -5.812 -20.688  1.00 82.50           N  
ATOM    213  OE1 GLN A  28     -34.438  -4.734 -21.344  1.00 82.50           O  
ATOM    214  N   ARG A  29     -34.000  -2.734 -15.492  1.00 82.06           N  
ATOM    215  CA  ARG A  29     -32.969  -1.984 -14.789  1.00 82.06           C  
ATOM    216  C   ARG A  29     -31.656  -2.742 -14.789  1.00 82.06           C  
ATOM    217  CB  ARG A  29     -33.406  -1.694 -13.352  1.00 82.06           C  
ATOM    218  O   ARG A  29     -31.641  -3.971 -14.695  1.00 82.06           O  
ATOM    219  CG  ARG A  29     -34.594  -0.755 -13.242  1.00 82.06           C  
ATOM    220  CD  ARG A  29     -35.000  -0.497 -11.797  1.00 82.06           C  
ATOM    221  NE  ARG A  29     -36.188   0.328 -11.695  1.00 82.06           N  
ATOM    222  NH1 ARG A  29     -36.250   0.352  -9.383  1.00 82.06           N  
ATOM    223  NH2 ARG A  29     -37.844   1.463 -10.578  1.00 82.06           N  
ATOM    224  CZ  ARG A  29     -36.750   0.712 -10.555  1.00 82.06           C  
ATOM    225  N   PRO A  30     -30.562  -2.016 -15.023  1.00 83.31           N  
ATOM    226  CA  PRO A  30     -29.281  -2.701 -14.859  1.00 83.31           C  
ATOM    227  C   PRO A  30     -29.125  -3.375 -13.500  1.00 83.31           C  
ATOM    228  CB  PRO A  30     -28.250  -1.574 -15.023  1.00 83.31           C  
ATOM    229  O   PRO A  30     -29.609  -2.848 -12.492  1.00 83.31           O  
ATOM    230  CG  PRO A  30     -29.000  -0.486 -15.734  1.00 83.31           C  
ATOM    231  CD  PRO A  30     -30.453  -0.574 -15.359  1.00 83.31           C  
ATOM    232  N   THR A  31     -28.625  -4.562 -13.547  1.00 83.88           N  
ATOM    233  CA  THR A  31     -28.484  -5.316 -12.312  1.00 83.88           C  
ATOM    234  C   THR A  31     -27.266  -4.836 -11.531  1.00 83.88           C  
ATOM    235  CB  THR A  31     -28.344  -6.824 -12.594  1.00 83.88           C  
ATOM    236  O   THR A  31     -26.188  -5.445 -11.602  1.00 83.88           O  
ATOM    237  CG2 THR A  31     -29.609  -7.375 -13.242  1.00 83.88           C  
ATOM    238  OG1 THR A  31     -27.234  -7.051 -13.469  1.00 83.88           O  
ATOM    239  N   HIS A  32     -27.328  -3.658 -10.906  1.00 81.19           N  
ATOM    240  CA  HIS A  32     -26.281  -3.123 -10.039  1.00 81.19           C  
ATOM    241  C   HIS A  32     -26.734  -3.102  -8.586  1.00 81.19           C  
ATOM    242  CB  HIS A  32     -25.875  -1.715 -10.484  1.00 81.19           C  
ATOM    243  O   HIS A  32     -27.750  -2.492  -8.258  1.00 81.19           O  
ATOM    244  CG  HIS A  32     -25.203  -1.677 -11.820  1.00 81.19           C  
ATOM    245  CD2 HIS A  32     -25.672  -1.338 -13.047  1.00 81.19           C  
ATOM    246  ND1 HIS A  32     -23.891  -2.021 -12.000  1.00 81.19           N  
ATOM    247  CE1 HIS A  32     -23.562  -1.893 -13.273  1.00 81.19           C  
ATOM    248  NE2 HIS A  32     -24.641  -1.480 -13.930  1.00 81.19           N  
ATOM    249  N   MET A  33     -26.094  -3.867  -7.770  1.00 80.56           N  
ATOM    250  CA  MET A  33     -26.406  -3.820  -6.344  1.00 80.56           C  
ATOM    251  C   MET A  33     -25.875  -2.539  -5.711  1.00 80.56           C  
ATOM    252  CB  MET A  33     -25.828  -5.039  -5.625  1.00 80.56           C  
ATOM    253  O   MET A  33     -24.672  -2.357  -5.594  1.00 80.56           O  
ATOM    254  CG  MET A  33     -26.516  -6.348  -5.992  1.00 80.56           C  
ATOM    255  SD  MET A  33     -25.828  -7.777  -5.062  1.00 80.56           S  
ATOM    256  CE  MET A  33     -24.156  -7.855  -5.773  1.00 80.56           C  
ATOM    257  N   SER A  34     -26.797  -1.704  -5.336  1.00 85.81           N  
ATOM    258  CA  SER A  34     -26.406  -0.416  -4.773  1.00 85.81           C  
ATOM    259  C   SER A  34     -26.359  -0.472  -3.250  1.00 85.81           C  
ATOM    260  CB  SER A  34     -27.375   0.681  -5.219  1.00 85.81           C  
ATOM    261  O   SER A  34     -25.906   0.473  -2.604  1.00 85.81           O  
ATOM    262  OG  SER A  34     -28.719   0.272  -5.035  1.00 85.81           O  
ATOM    263  N   GLN A  35     -26.812  -1.535  -2.695  1.00 88.50           N  
ATOM    264  CA  GLN A  35     -26.766  -1.733  -1.251  1.00 88.50           C  
ATOM    265  C   GLN A  35     -25.938  -2.961  -0.895  1.00 88.50           C  
ATOM    266  CB  GLN A  35     -28.172  -1.868  -0.674  1.00 88.50           C  
ATOM    267  O   GLN A  35     -26.281  -4.082  -1.281  1.00 88.50           O  
ATOM    268  CG  GLN A  35     -28.234  -1.797   0.846  1.00 88.50           C  
ATOM    269  CD  GLN A  35     -29.641  -1.846   1.388  1.00 88.50           C  
ATOM    270  NE2 GLN A  35     -29.797  -1.591   2.684  1.00 88.50           N  
ATOM    271  OE1 GLN A  35     -30.594  -2.109   0.648  1.00 88.50           O  
ATOM    272  N   MET A  36     -24.938  -2.742  -0.182  1.00 91.50           N  
ATOM    273  CA  MET A  36     -24.078  -3.834   0.267  1.00 91.50           C  
ATOM    274  C   MET A  36     -24.547  -4.383   1.609  1.00 91.50           C  
ATOM    275  CB  MET A  36     -22.625  -3.365   0.377  1.00 91.50           C  
ATOM    276  O   MET A  36     -24.750  -3.625   2.561  1.00 91.50           O  
ATOM    277  CG  MET A  36     -22.031  -2.926  -0.947  1.00 91.50           C  
ATOM    278  SD  MET A  36     -21.703  -4.336  -2.074  1.00 91.50           S  
ATOM    279  CE  MET A  36     -20.984  -3.459  -3.490  1.00 91.50           C  
ATOM    280  N   VAL A  37     -24.781  -5.613   1.636  1.00 92.00           N  
ATOM    281  CA  VAL A  37     -25.188  -6.305   2.855  1.00 92.00           C  
ATOM    282  C   VAL A  37     -24.344  -7.562   3.039  1.00 92.00           C  
ATOM    283  CB  VAL A  37     -26.688  -6.676   2.836  1.00 92.00           C  
ATOM    284  O   VAL A  37     -24.359  -8.461   2.193  1.00 92.00           O  
ATOM    285  CG1 VAL A  37     -27.094  -7.328   4.152  1.00 92.00           C  
ATOM    286  CG2 VAL A  37     -27.531  -5.434   2.559  1.00 92.00           C  
ATOM    287  N   PHE A  38     -23.609  -7.613   4.137  1.00 92.62           N  
ATOM    288  CA  PHE A  38     -22.828  -8.812   4.426  1.00 92.62           C  
ATOM    289  C   PHE A  38     -22.516  -8.914   5.914  1.00 92.62           C  
ATOM    290  CB  PHE A  38     -21.516  -8.805   3.625  1.00 92.62           C  
ATOM    291  O   PHE A  38     -22.625  -7.926   6.645  1.00 92.62           O  
ATOM    292  CG  PHE A  38     -20.656  -7.598   3.875  1.00 92.62           C  
ATOM    293  CD1 PHE A  38     -20.750  -6.480   3.059  1.00 92.62           C  
ATOM    294  CD2 PHE A  38     -19.750  -7.586   4.930  1.00 92.62           C  
ATOM    295  CE1 PHE A  38     -19.953  -5.359   3.289  1.00 92.62           C  
ATOM    296  CE2 PHE A  38     -18.953  -6.469   5.164  1.00 92.62           C  
ATOM    297  CZ  PHE A  38     -19.047  -5.359   4.344  1.00 92.62           C  
ATOM    298  N   HIS A  39     -22.188 -10.141   6.355  1.00 93.44           N  
ATOM    299  CA  HIS A  39     -21.844 -10.398   7.754  1.00 93.44           C  
ATOM    300  C   HIS A  39     -20.391 -10.039   8.039  1.00 93.44           C  
ATOM    301  CB  HIS A  39     -22.109 -11.867   8.109  1.00 93.44           C  
ATOM    302  O   HIS A  39     -19.500 -10.352   7.246  1.00 93.44           O  
ATOM    303  CG  HIS A  39     -21.906 -12.180   9.555  1.00 93.44           C  
ATOM    304  CD2 HIS A  39     -20.922 -12.844  10.195  1.00 93.44           C  
ATOM    305  ND1 HIS A  39     -22.812 -11.789  10.531  1.00 93.44           N  
ATOM    306  CE1 HIS A  39     -22.375 -12.203  11.711  1.00 93.44           C  
ATOM    307  NE2 HIS A  39     -21.234 -12.844  11.531  1.00 93.44           N  
ATOM    308  N   LYS A  40     -20.156  -9.406   9.109  1.00 93.94           N  
ATOM    309  CA  LYS A  40     -18.812  -9.031   9.523  1.00 93.94           C  
ATOM    310  C   LYS A  40     -18.188 -10.117  10.398  1.00 93.94           C  
ATOM    311  CB  LYS A  40     -18.828  -7.703  10.281  1.00 93.94           C  
ATOM    312  O   LYS A  40     -18.812 -10.586  11.352  1.00 93.94           O  
ATOM    313  CG  LYS A  40     -17.469  -7.270  10.820  1.00 93.94           C  
ATOM    314  CD  LYS A  40     -17.594  -6.066  11.742  1.00 93.94           C  
ATOM    315  CE  LYS A  40     -16.281  -5.750  12.430  1.00 93.94           C  
ATOM    316  NZ  LYS A  40     -16.438  -4.695  13.477  1.00 93.94           N  
ATOM    317  N   ILE A  41     -16.953 -10.469  10.133  1.00 94.75           N  
ATOM    318  CA  ILE A  41     -16.156 -11.383  10.938  1.00 94.75           C  
ATOM    319  C   ILE A  41     -14.859 -10.695  11.367  1.00 94.75           C  
ATOM    320  CB  ILE A  41     -15.844 -12.688  10.172  1.00 94.75           C  
ATOM    321  O   ILE A  41     -14.188 -10.062  10.547  1.00 94.75           O  
ATOM    322  CG1 ILE A  41     -17.141 -13.414   9.805  1.00 94.75           C  
ATOM    323  CG2 ILE A  41     -14.922 -13.594  11.000  1.00 94.75           C  
ATOM    324  CD1 ILE A  41     -16.938 -14.648   8.938  1.00 94.75           C  
ATOM    325  N   ARG A  42     -14.531 -10.797  12.617  1.00 92.94           N  
ATOM    326  CA  ARG A  42     -13.320 -10.172  13.141  1.00 92.94           C  
ATOM    327  C   ARG A  42     -12.086 -11.008  12.812  1.00 92.94           C  
ATOM    328  CB  ARG A  42     -13.430  -9.969  14.656  1.00 92.94           C  
ATOM    329  O   ARG A  42     -12.133 -12.234  12.867  1.00 92.94           O  
ATOM    330  CG  ARG A  42     -14.586  -9.078  15.070  1.00 92.94           C  
ATOM    331  CD  ARG A  42     -14.719  -9.000  16.594  1.00 92.94           C  
ATOM    332  NE  ARG A  42     -15.094 -10.289  17.172  1.00 92.94           N  
ATOM    333  NH1 ARG A  42     -14.883  -9.594  19.359  1.00 92.94           N  
ATOM    334  NH2 ARG A  42     -15.516 -11.750  18.891  1.00 92.94           N  
ATOM    335  CZ  ARG A  42     -15.164 -10.539  18.469  1.00 92.94           C  
ATOM    336  N   ASN A  43     -11.047 -10.344  12.633  1.00 93.94           N  
ATOM    337  CA  ASN A  43      -9.789 -11.016  12.305  1.00 93.94           C  
ATOM    338  C   ASN A  43      -9.289 -11.883  13.453  1.00 93.94           C  
ATOM    339  CB  ASN A  43      -8.727  -9.992  11.906  1.00 93.94           C  
ATOM    340  O   ASN A  43      -8.742 -12.961  13.234  1.00 93.94           O  
ATOM    341  CG  ASN A  43      -7.465 -10.641  11.367  1.00 93.94           C  
ATOM    342  ND2 ASN A  43      -6.316 -10.078  11.711  1.00 93.94           N  
ATOM    343  OD1 ASN A  43      -7.527 -11.641  10.648  1.00 93.94           O  
ATOM    344  N   GLU A  44      -9.539 -11.430  14.727  1.00 93.69           N  
ATOM    345  CA  GLU A  44      -9.039 -12.148  15.898  1.00 93.69           C  
ATOM    346  C   GLU A  44      -9.734 -13.500  16.047  1.00 93.69           C  
ATOM    347  CB  GLU A  44      -9.234 -11.312  17.172  1.00 93.69           C  
ATOM    348  O   GLU A  44      -9.227 -14.383  16.750  1.00 93.69           O  
ATOM    349  CG  GLU A  44     -10.688 -10.953  17.453  1.00 93.69           C  
ATOM    350  CD  GLU A  44     -10.852 -10.031  18.656  1.00 93.69           C  
ATOM    351  OE1 GLU A  44     -12.000  -9.773  19.062  1.00 93.69           O  
ATOM    352  OE2 GLU A  44      -9.820  -9.555  19.172  1.00 93.69           O  
ATOM    353  N   ASP A  45     -10.844 -13.711  15.406  1.00 95.75           N  
ATOM    354  CA  ASP A  45     -11.594 -14.961  15.492  1.00 95.75           C  
ATOM    355  C   ASP A  45     -11.172 -15.938  14.391  1.00 95.75           C  
ATOM    356  CB  ASP A  45     -13.102 -14.688  15.406  1.00 95.75           C  
ATOM    357  O   ASP A  45     -11.719 -17.031  14.289  1.00 95.75           O  
ATOM    358  CG  ASP A  45     -13.617 -13.828  16.547  1.00 95.75           C  
ATOM    359  OD1 ASP A  45     -13.023 -13.859  17.641  1.00 95.75           O  
ATOM    360  OD2 ASP A  45     -14.625 -13.125  16.344  1.00 95.75           O  
ATOM    361  N   LEU A  46     -10.250 -15.547  13.531  1.00 97.31           N  
ATOM    362  CA  LEU A  46      -9.773 -16.375  12.430  1.00 97.31           C  
ATOM    363  C   LEU A  46      -8.305 -16.750  12.625  1.00 97.31           C  
ATOM    364  CB  LEU A  46      -9.961 -15.664  11.094  1.00 97.31           C  
ATOM    365  O   LEU A  46      -7.477 -15.891  12.914  1.00 97.31           O  
ATOM    366  CG  LEU A  46     -11.398 -15.305  10.703  1.00 97.31           C  
ATOM    367  CD1 LEU A  46     -11.414 -14.492   9.414  1.00 97.31           C  
ATOM    368  CD2 LEU A  46     -12.242 -16.562  10.562  1.00 97.31           C  
ATOM    369  N   ILE A  47      -8.023 -18.016  12.547  1.00 97.25           N  
ATOM    370  CA  ILE A  47      -6.645 -18.484  12.594  1.00 97.25           C  
ATOM    371  C   ILE A  47      -6.293 -19.203  11.281  1.00 97.25           C  
ATOM    372  CB  ILE A  47      -6.414 -19.438  13.789  1.00 97.25           C  
ATOM    373  O   ILE A  47      -6.980 -20.141  10.875  1.00 97.25           O  
ATOM    374  CG1 ILE A  47      -6.727 -18.719  15.109  1.00 97.25           C  
ATOM    375  CG2 ILE A  47      -4.980 -19.984  13.789  1.00 97.25           C  
ATOM    376  CD1 ILE A  47      -6.750 -19.641  16.328  1.00 97.25           C  
ATOM    377  N   PHE A  48      -5.184 -18.734  10.648  1.00 97.06           N  
ATOM    378  CA  PHE A  48      -4.738 -19.344   9.398  1.00 97.06           C  
ATOM    379  C   PHE A  48      -4.039 -20.672   9.672  1.00 97.06           C  
ATOM    380  CB  PHE A  48      -3.797 -18.406   8.648  1.00 97.06           C  
ATOM    381  O   PHE A  48      -3.281 -20.797  10.633  1.00 97.06           O  
ATOM    382  CG  PHE A  48      -4.492 -17.219   8.039  1.00 97.06           C  
ATOM    383  CD1 PHE A  48      -4.828 -17.203   6.688  1.00 97.06           C  
ATOM    384  CD2 PHE A  48      -4.805 -16.109   8.812  1.00 97.06           C  
ATOM    385  CE1 PHE A  48      -5.469 -16.109   6.121  1.00 97.06           C  
ATOM    386  CE2 PHE A  48      -5.445 -15.008   8.250  1.00 97.06           C  
ATOM    387  CZ  PHE A  48      -5.777 -15.008   6.906  1.00 97.06           C  
ATOM    388  N   ASN A  49      -4.203 -21.594   8.836  1.00 95.94           N  
ATOM    389  CA  ASN A  49      -3.525 -22.891   8.906  1.00 95.94           C  
ATOM    390  C   ASN A  49      -2.695 -23.156   7.656  1.00 95.94           C  
ATOM    391  CB  ASN A  49      -4.539 -24.016   9.125  1.00 95.94           C  
ATOM    392  O   ASN A  49      -1.595 -22.609   7.512  1.00 95.94           O  
ATOM    393  CG  ASN A  49      -5.250 -23.906  10.461  1.00 95.94           C  
ATOM    394  ND2 ASN A  49      -6.430 -24.516  10.547  1.00 95.94           N  
ATOM    395  OD1 ASN A  49      -4.738 -23.297  11.398  1.00 95.94           O  
ATOM    396  N   GLU A  50      -3.230 -23.781   6.590  1.00 96.31           N  
ATOM    397  CA  GLU A  50      -2.463 -24.109   5.391  1.00 96.31           C  
ATOM    398  C   GLU A  50      -3.055 -23.422   4.160  1.00 96.31           C  
ATOM    399  CB  GLU A  50      -2.406 -25.625   5.176  1.00 96.31           C  
ATOM    400  O   GLU A  50      -4.223 -23.031   4.164  1.00 96.31           O  
ATOM    401  CG  GLU A  50      -3.764 -26.250   4.926  1.00 96.31           C  
ATOM    402  CD  GLU A  50      -3.699 -27.766   4.785  1.00 96.31           C  
ATOM    403  OE1 GLU A  50      -4.742 -28.391   4.480  1.00 96.31           O  
ATOM    404  OE2 GLU A  50      -2.600 -28.328   4.980  1.00 96.31           O  
ATOM    405  N   SER A  51      -2.209 -23.344   3.195  1.00 97.12           N  
ATOM    406  CA  SER A  51      -2.650 -22.844   1.899  1.00 97.12           C  
ATOM    407  C   SER A  51      -3.258 -23.953   1.051  1.00 97.12           C  
ATOM    408  CB  SER A  51      -1.484 -22.188   1.148  1.00 97.12           C  
ATOM    409  O   SER A  51      -2.750 -25.078   1.034  1.00 97.12           O  
ATOM    410  OG  SER A  51      -1.868 -21.844  -0.170  1.00 97.12           O  
ATOM    411  N   LEU A  52      -4.359 -23.656   0.318  1.00 97.38           N  
ATOM    412  CA  LEU A  52      -5.012 -24.625  -0.560  1.00 97.38           C  
ATOM    413  C   LEU A  52      -4.770 -24.281  -2.025  1.00 97.38           C  
ATOM    414  CB  LEU A  52      -6.516 -24.688  -0.279  1.00 97.38           C  
ATOM    415  O   LEU A  52      -5.230 -25.000  -2.920  1.00 97.38           O  
ATOM    416  CG  LEU A  52      -6.926 -25.094   1.133  1.00 97.38           C  
ATOM    417  CD1 LEU A  52      -8.445 -25.031   1.286  1.00 97.38           C  
ATOM    418  CD2 LEU A  52      -6.418 -26.500   1.444  1.00 97.38           C  
ATOM    419  N   GLY A  53      -4.043 -23.219  -2.305  1.00 97.19           N  
ATOM    420  CA  GLY A  53      -3.777 -22.734  -3.650  1.00 97.19           C  
ATOM    421  C   GLY A  53      -4.078 -21.266  -3.824  1.00 97.19           C  
ATOM    422  O   GLY A  53      -4.055 -20.500  -2.855  1.00 97.19           O  
ATOM    423  N   GLN A  54      -4.301 -20.922  -5.051  1.00 96.62           N  
ATOM    424  CA  GLN A  54      -4.594 -19.531  -5.348  1.00 96.62           C  
ATOM    425  C   GLN A  54      -5.512 -19.406  -6.559  1.00 96.62           C  
ATOM    426  CB  GLN A  54      -3.301 -18.750  -5.586  1.00 96.62           C  
ATOM    427  O   GLN A  54      -5.359 -20.141  -7.539  1.00 96.62           O  
ATOM    428  CG  GLN A  54      -3.516 -17.266  -5.844  1.00 96.62           C  
ATOM    429  CD  GLN A  54      -2.215 -16.484  -5.930  1.00 96.62           C  
ATOM    430  NE2 GLN A  54      -2.314 -15.188  -6.211  1.00 96.62           N  
ATOM    431  OE1 GLN A  54      -1.130 -17.047  -5.746  1.00 96.62           O  
ATOM    432  N   GLY A  55      -6.578 -18.500  -6.457  1.00 96.44           N  
ATOM    433  CA  GLY A  55      -7.453 -18.172  -7.570  1.00 96.44           C  
ATOM    434  C   GLY A  55      -6.859 -17.156  -8.523  1.00 96.44           C  
ATOM    435  O   GLY A  55      -5.637 -17.000  -8.594  1.00 96.44           O  
ATOM    436  N   THR A  56      -7.758 -16.547  -9.281  1.00 96.44           N  
ATOM    437  CA  THR A  56      -7.305 -15.578 -10.281  1.00 96.44           C  
ATOM    438  C   THR A  56      -6.758 -14.320  -9.609  1.00 96.44           C  
ATOM    439  CB  THR A  56      -8.438 -15.195 -11.242  1.00 96.44           C  
ATOM    440  O   THR A  56      -5.691 -13.828  -9.977  1.00 96.44           O  
ATOM    441  CG2 THR A  56      -7.938 -14.266 -12.344  1.00 96.44           C  
ATOM    442  OG1 THR A  56      -8.969 -16.375 -11.844  1.00 96.44           O  
ATOM    443  N   PHE A  57      -7.488 -13.820  -8.555  1.00 96.88           N  
ATOM    444  CA  PHE A  57      -7.094 -12.547  -7.953  1.00 96.88           C  
ATOM    445  C   PHE A  57      -7.004 -12.680  -6.438  1.00 96.88           C  
ATOM    446  CB  PHE A  57      -8.086 -11.445  -8.328  1.00 96.88           C  
ATOM    447  O   PHE A  57      -6.656 -11.711  -5.750  1.00 96.88           O  
ATOM    448  CG  PHE A  57      -8.133 -11.148  -9.805  1.00 96.88           C  
ATOM    449  CD1 PHE A  57      -7.133 -10.398 -10.414  1.00 96.88           C  
ATOM    450  CD2 PHE A  57      -9.172 -11.625 -10.586  1.00 96.88           C  
ATOM    451  CE1 PHE A  57      -7.172 -10.125 -11.773  1.00 96.88           C  
ATOM    452  CE2 PHE A  57      -9.227 -11.352 -11.953  1.00 96.88           C  
ATOM    453  CZ  PHE A  57      -8.219 -10.602 -12.547  1.00 96.88           C  
ATOM    454  N   THR A  58      -7.410 -13.883  -5.922  1.00 97.31           N  
ATOM    455  CA  THR A  58      -7.398 -14.102  -4.480  1.00 97.31           C  
ATOM    456  C   THR A  58      -6.582 -15.344  -4.129  1.00 97.31           C  
ATOM    457  CB  THR A  58      -8.828 -14.250  -3.926  1.00 97.31           C  
ATOM    458  O   THR A  58      -6.441 -16.250  -4.949  1.00 97.31           O  
ATOM    459  CG2 THR A  58      -9.656 -13.000  -4.203  1.00 97.31           C  
ATOM    460  OG1 THR A  58      -9.461 -15.375  -4.547  1.00 97.31           O  
ATOM    461  N   LYS A  59      -5.980 -15.375  -2.953  1.00 97.19           N  
ATOM    462  CA  LYS A  59      -5.273 -16.516  -2.400  1.00 97.19           C  
ATOM    463  C   LYS A  59      -6.180 -17.344  -1.482  1.00 97.19           C  
ATOM    464  CB  LYS A  59      -4.027 -16.062  -1.636  1.00 97.19           C  
ATOM    465  O   LYS A  59      -6.934 -16.781  -0.688  1.00 97.19           O  
ATOM    466  CG  LYS A  59      -3.043 -15.273  -2.477  1.00 97.19           C  
ATOM    467  CD  LYS A  59      -1.863 -14.781  -1.645  1.00 97.19           C  
ATOM    468  CE  LYS A  59      -0.881 -13.977  -2.482  1.00 97.19           C  
ATOM    469  NZ  LYS A  59       0.259 -13.469  -1.664  1.00 97.19           N  
ATOM    470  N   ILE A  60      -6.168 -18.609  -1.623  1.00 97.88           N  
ATOM    471  CA  ILE A  60      -7.090 -19.484  -0.912  1.00 97.88           C  
ATOM    472  C   ILE A  60      -6.359 -20.188   0.230  1.00 97.88           C  
ATOM    473  CB  ILE A  60      -7.723 -20.531  -1.860  1.00 97.88           C  
ATOM    474  O   ILE A  60      -5.355 -20.875   0.007  1.00 97.88           O  
ATOM    475  CG1 ILE A  60      -8.375 -19.828  -3.061  1.00 97.88           C  
ATOM    476  CG2 ILE A  60      -8.742 -21.391  -1.111  1.00 97.88           C  
ATOM    477  CD1 ILE A  60      -8.898 -20.797  -4.125  1.00 97.88           C  
ATOM    478  N   PHE A  61      -6.848 -20.031   1.429  1.00 97.75           N  
ATOM    479  CA  PHE A  61      -6.273 -20.641   2.625  1.00 97.75           C  
ATOM    480  C   PHE A  61      -7.340 -21.391   3.416  1.00 97.75           C  
ATOM    481  CB  PHE A  61      -5.617 -19.578   3.508  1.00 97.75           C  
ATOM    482  O   PHE A  61      -8.539 -21.203   3.186  1.00 97.75           O  
ATOM    483  CG  PHE A  61      -4.426 -18.922   2.873  1.00 97.75           C  
ATOM    484  CD1 PHE A  61      -3.148 -19.438   3.043  1.00 97.75           C  
ATOM    485  CD2 PHE A  61      -4.582 -17.766   2.104  1.00 97.75           C  
ATOM    486  CE1 PHE A  61      -2.043 -18.828   2.457  1.00 97.75           C  
ATOM    487  CE2 PHE A  61      -3.482 -17.156   1.513  1.00 97.75           C  
ATOM    488  CZ  PHE A  61      -2.213 -17.688   1.692  1.00 97.75           C  
ATOM    489  N   LYS A  62      -6.863 -22.250   4.227  1.00 97.31           N  
ATOM    490  CA  LYS A  62      -7.691 -22.906   5.238  1.00 97.31           C  
ATOM    491  C   LYS A  62      -7.547 -22.219   6.590  1.00 97.31           C  
ATOM    492  CB  LYS A  62      -7.324 -24.375   5.359  1.00 97.31           C  
ATOM    493  O   LYS A  62      -6.449 -21.797   6.973  1.00 97.31           O  
ATOM    494  CG  LYS A  62      -8.203 -25.156   6.328  1.00 97.31           C  
ATOM    495  CD  LYS A  62      -7.785 -26.625   6.418  1.00 97.31           C  
ATOM    496  CE  LYS A  62      -8.648 -27.391   7.406  1.00 97.31           C  
ATOM    497  NZ  LYS A  62      -8.242 -28.828   7.492  1.00 97.31           N  
ATOM    498  N   GLY A  63      -8.664 -22.047   7.309  1.00 97.62           N  
ATOM    499  CA  GLY A  63      -8.656 -21.484   8.648  1.00 97.62           C  
ATOM    500  C   GLY A  63      -9.703 -22.094   9.562  1.00 97.62           C  
ATOM    501  O   GLY A  63     -10.438 -23.000   9.156  1.00 97.62           O  
ATOM    502  N   VAL A  64      -9.703 -21.625  10.766  1.00 97.44           N  
ATOM    503  CA  VAL A  64     -10.695 -22.000  11.758  1.00 97.44           C  
ATOM    504  C   VAL A  64     -11.344 -20.734  12.336  1.00 97.44           C  
ATOM    505  CB  VAL A  64     -10.078 -22.844  12.891  1.00 97.44           C  
ATOM    506  O   VAL A  64     -10.648 -19.797  12.734  1.00 97.44           O  
ATOM    507  CG1 VAL A  64     -11.117 -23.141  13.977  1.00 97.44           C  
ATOM    508  CG2 VAL A  64      -9.516 -24.156  12.328  1.00 97.44           C  
ATOM    509  N   ARG A  65     -12.664 -20.719  12.320  1.00 96.81           N  
ATOM    510  CA  ARG A  65     -13.430 -19.625  12.922  1.00 96.81           C  
ATOM    511  C   ARG A  65     -13.852 -19.969  14.344  1.00 96.81           C  
ATOM    512  CB  ARG A  65     -14.664 -19.297  12.070  1.00 96.81           C  
ATOM    513  O   ARG A  65     -14.414 -21.047  14.586  1.00 96.81           O  
ATOM    514  CG  ARG A  65     -15.477 -18.125  12.586  1.00 96.81           C  
ATOM    515  CD  ARG A  65     -16.750 -17.922  11.773  1.00 96.81           C  
ATOM    516  NE  ARG A  65     -17.531 -16.797  12.289  1.00 96.81           N  
ATOM    517  NH1 ARG A  65     -19.312 -17.125  10.844  1.00 96.81           N  
ATOM    518  NH2 ARG A  65     -19.375 -15.422  12.375  1.00 96.81           N  
ATOM    519  CZ  ARG A  65     -18.734 -16.453  11.836  1.00 96.81           C  
ATOM    520  N   ARG A  66     -13.539 -19.141  15.258  1.00 95.75           N  
ATOM    521  CA  ARG A  66     -13.938 -19.281  16.656  1.00 95.75           C  
ATOM    522  C   ARG A  66     -15.062 -18.312  17.000  1.00 95.75           C  
ATOM    523  CB  ARG A  66     -12.742 -19.062  17.578  1.00 95.75           C  
ATOM    524  O   ARG A  66     -14.852 -17.094  17.031  1.00 95.75           O  
ATOM    525  CG  ARG A  66     -11.617 -20.062  17.391  1.00 95.75           C  
ATOM    526  CD  ARG A  66     -10.438 -19.766  18.297  1.00 95.75           C  
ATOM    527  NE  ARG A  66      -9.383 -20.781  18.156  1.00 95.75           N  
ATOM    528  NH1 ARG A  66      -7.914 -19.734  19.609  1.00 95.75           N  
ATOM    529  NH2 ARG A  66      -7.328 -21.703  18.578  1.00 95.75           N  
ATOM    530  CZ  ARG A  66      -8.211 -20.734  18.781  1.00 95.75           C  
ATOM    531  N   GLU A  67     -16.172 -18.844  17.219  1.00 91.75           N  
ATOM    532  CA  GLU A  67     -17.344 -18.031  17.578  1.00 91.75           C  
ATOM    533  C   GLU A  67     -17.859 -18.391  18.953  1.00 91.75           C  
ATOM    534  CB  GLU A  67     -18.453 -18.203  16.531  1.00 91.75           C  
ATOM    535  O   GLU A  67     -17.766 -19.547  19.391  1.00 91.75           O  
ATOM    536  CG  GLU A  67     -19.000 -19.625  16.453  1.00 91.75           C  
ATOM    537  CD  GLU A  67     -20.078 -19.797  15.383  1.00 91.75           C  
ATOM    538  OE1 GLU A  67     -20.625 -20.906  15.242  1.00 91.75           O  
ATOM    539  OE2 GLU A  67     -20.359 -18.797  14.688  1.00 91.75           O  
ATOM    540  N   VAL A  68     -18.406 -17.422  19.672  1.00 88.50           N  
ATOM    541  CA  VAL A  68     -19.000 -17.641  20.984  1.00 88.50           C  
ATOM    542  C   VAL A  68     -20.516 -17.828  20.828  1.00 88.50           C  
ATOM    543  CB  VAL A  68     -18.703 -16.469  21.938  1.00 88.50           C  
ATOM    544  O   VAL A  68     -21.203 -16.984  20.266  1.00 88.50           O  
ATOM    545  CG1 VAL A  68     -19.328 -16.719  23.312  1.00 88.50           C  
ATOM    546  CG2 VAL A  68     -17.203 -16.234  22.047  1.00 88.50           C  
ATOM    547  N   GLY A  69     -20.875 -18.969  21.328  1.00 84.19           N  
ATOM    548  CA  GLY A  69     -22.297 -19.234  21.281  1.00 84.19           C  
ATOM    549  C   GLY A  69     -23.094 -18.453  22.297  1.00 84.19           C  
ATOM    550  O   GLY A  69     -22.531 -17.688  23.078  1.00 84.19           O  
ATOM    551  N   ASP A  70     -24.453 -18.719  22.312  1.00 77.88           N  
ATOM    552  CA  ASP A  70     -25.375 -18.000  23.203  1.00 77.88           C  
ATOM    553  C   ASP A  70     -25.109 -18.344  24.656  1.00 77.88           C  
ATOM    554  CB  ASP A  70     -26.828 -18.344  22.828  1.00 77.88           C  
ATOM    555  O   ASP A  70     -25.391 -17.531  25.547  1.00 77.88           O  
ATOM    556  CG  ASP A  70     -27.234 -17.812  21.469  1.00 77.88           C  
ATOM    557  OD1 ASP A  70     -26.625 -16.828  20.984  1.00 77.88           O  
ATOM    558  OD2 ASP A  70     -28.156 -18.391  20.859  1.00 77.88           O  
ATOM    559  N   TYR A  71     -24.547 -19.516  24.953  1.00 79.25           N  
ATOM    560  CA  TYR A  71     -24.297 -19.969  26.312  1.00 79.25           C  
ATOM    561  C   TYR A  71     -22.828 -19.797  26.688  1.00 79.25           C  
ATOM    562  CB  TYR A  71     -24.703 -21.438  26.484  1.00 79.25           C  
ATOM    563  O   TYR A  71     -22.344 -20.422  27.641  1.00 79.25           O  
ATOM    564  CG  TYR A  71     -26.172 -21.688  26.250  1.00 79.25           C  
ATOM    565  CD1 TYR A  71     -27.109 -21.453  27.266  1.00 79.25           C  
ATOM    566  CD2 TYR A  71     -26.641 -22.156  25.031  1.00 79.25           C  
ATOM    567  CE1 TYR A  71     -28.453 -21.688  27.078  1.00 79.25           C  
ATOM    568  CE2 TYR A  71     -28.000 -22.391  24.828  1.00 79.25           C  
ATOM    569  OH  TYR A  71     -30.234 -22.375  25.641  1.00 79.25           O  
ATOM    570  CZ  TYR A  71     -28.906 -22.156  25.844  1.00 79.25           C  
ATOM    571  N   GLY A  72     -22.109 -19.016  25.828  1.00 85.19           N  
ATOM    572  CA  GLY A  72     -20.750 -18.656  26.156  1.00 85.19           C  
ATOM    573  C   GLY A  72     -19.734 -19.703  25.719  1.00 85.19           C  
ATOM    574  O   GLY A  72     -18.547 -19.578  26.016  1.00 85.19           O  
ATOM    575  N   GLN A  73     -20.172 -20.797  25.141  1.00 87.88           N  
ATOM    576  CA  GLN A  73     -19.250 -21.828  24.688  1.00 87.88           C  
ATOM    577  C   GLN A  73     -18.516 -21.391  23.422  1.00 87.88           C  
ATOM    578  CB  GLN A  73     -19.984 -23.141  24.422  1.00 87.88           C  
ATOM    579  O   GLN A  73     -19.062 -20.672  22.578  1.00 87.88           O  
ATOM    580  CG  GLN A  73     -20.719 -23.688  25.656  1.00 87.88           C  
ATOM    581  CD  GLN A  73     -21.641 -24.844  25.312  1.00 87.88           C  
ATOM    582  NE2 GLN A  73     -22.328 -25.359  26.328  1.00 87.88           N  
ATOM    583  OE1 GLN A  73     -21.734 -25.266  24.156  1.00 87.88           O  
ATOM    584  N   LEU A  74     -17.328 -21.828  23.297  1.00 92.38           N  
ATOM    585  CA  LEU A  74     -16.531 -21.531  22.109  1.00 92.38           C  
ATOM    586  C   LEU A  74     -16.719 -22.594  21.047  1.00 92.38           C  
ATOM    587  CB  LEU A  74     -15.047 -21.438  22.484  1.00 92.38           C  
ATOM    588  O   LEU A  74     -16.484 -23.781  21.281  1.00 92.38           O  
ATOM    589  CG  LEU A  74     -14.102 -20.969  21.375  1.00 92.38           C  
ATOM    590  CD1 LEU A  74     -14.375 -19.500  21.031  1.00 92.38           C  
ATOM    591  CD2 LEU A  74     -12.648 -21.141  21.797  1.00 92.38           C  
ATOM    592  N   HIS A  75     -17.250 -22.297  19.922  1.00 91.88           N  
ATOM    593  CA  HIS A  75     -17.422 -23.188  18.781  1.00 91.88           C  
ATOM    594  C   HIS A  75     -16.328 -22.969  17.734  1.00 91.88           C  
ATOM    595  CB  HIS A  75     -18.812 -22.984  18.141  1.00 91.88           C  
ATOM    596  O   HIS A  75     -16.109 -21.844  17.281  1.00 91.88           O  
ATOM    597  CG  HIS A  75     -19.938 -23.344  19.047  1.00 91.88           C  
ATOM    598  CD2 HIS A  75     -20.672 -24.484  19.141  1.00 91.88           C  
ATOM    599  ND1 HIS A  75     -20.453 -22.484  19.984  1.00 91.88           N  
ATOM    600  CE1 HIS A  75     -21.438 -23.078  20.641  1.00 91.88           C  
ATOM    601  NE2 HIS A  75     -21.594 -24.297  20.141  1.00 91.88           N  
ATOM    602  N   GLU A  76     -15.703 -24.062  17.359  1.00 95.12           N  
ATOM    603  CA  GLU A  76     -14.656 -24.016  16.328  1.00 95.12           C  
ATOM    604  C   GLU A  76     -15.109 -24.703  15.047  1.00 95.12           C  
ATOM    605  CB  GLU A  76     -13.367 -24.656  16.859  1.00 95.12           C  
ATOM    606  O   GLU A  76     -15.461 -25.875  15.062  1.00 95.12           O  
ATOM    607  CG  GLU A  76     -12.766 -23.953  18.062  1.00 95.12           C  
ATOM    608  CD  GLU A  76     -11.430 -24.531  18.484  1.00 95.12           C  
ATOM    609  OE1 GLU A  76     -10.781 -23.953  19.391  1.00 95.12           O  
ATOM    610  OE2 GLU A  76     -11.016 -25.562  17.906  1.00 95.12           O  
ATOM    611  N   THR A  77     -15.164 -24.000  13.961  1.00 95.25           N  
ATOM    612  CA  THR A  77     -15.570 -24.516  12.656  1.00 95.25           C  
ATOM    613  C   THR A  77     -14.492 -24.250  11.609  1.00 95.25           C  
ATOM    614  CB  THR A  77     -16.906 -23.875  12.203  1.00 95.25           C  
ATOM    615  O   THR A  77     -13.992 -23.125  11.500  1.00 95.25           O  
ATOM    616  CG2 THR A  77     -17.391 -24.531  10.914  1.00 95.25           C  
ATOM    617  OG1 THR A  77     -17.891 -24.062  13.227  1.00 95.25           O  
ATOM    618  N   GLU A  78     -14.133 -25.359  10.836  1.00 95.94           N  
ATOM    619  CA  GLU A  78     -13.203 -25.141   9.727  1.00 95.94           C  
ATOM    620  C   GLU A  78     -13.844 -24.328   8.617  1.00 95.94           C  
ATOM    621  CB  GLU A  78     -12.719 -26.484   9.172  1.00 95.94           C  
ATOM    622  O   GLU A  78     -14.984 -24.578   8.219  1.00 95.94           O  
ATOM    623  CG  GLU A  78     -11.891 -27.297  10.156  1.00 95.94           C  
ATOM    624  CD  GLU A  78     -11.406 -28.625   9.586  1.00 95.94           C  
ATOM    625  OE1 GLU A  78     -10.594 -29.312  10.250  1.00 95.94           O  
ATOM    626  OE2 GLU A  78     -11.828 -28.969   8.461  1.00 95.94           O  
ATOM    627  N   VAL A  79     -13.102 -23.297   8.219  1.00 97.81           N  
ATOM    628  CA  VAL A  79     -13.625 -22.406   7.191  1.00 97.81           C  
ATOM    629  C   VAL A  79     -12.594 -22.234   6.078  1.00 97.81           C  
ATOM    630  CB  VAL A  79     -14.008 -21.031   7.781  1.00 97.81           C  
ATOM    631  O   VAL A  79     -11.438 -22.641   6.223  1.00 97.81           O  
ATOM    632  CG1 VAL A  79     -15.148 -21.172   8.789  1.00 97.81           C  
ATOM    633  CG2 VAL A  79     -12.789 -20.375   8.430  1.00 97.81           C  
ATOM    634  N   LEU A  80     -13.078 -21.766   4.957  1.00 97.94           N  
ATOM    635  CA  LEU A  80     -12.250 -21.406   3.814  1.00 97.94           C  
ATOM    636  C   LEU A  80     -12.031 -19.906   3.754  1.00 97.94           C  
ATOM    637  CB  LEU A  80     -12.883 -21.906   2.512  1.00 97.94           C  
ATOM    638  O   LEU A  80     -12.984 -19.125   3.850  1.00 97.94           O  
ATOM    639  CG  LEU A  80     -12.000 -21.844   1.262  1.00 97.94           C  
ATOM    640  CD1 LEU A  80     -12.273 -23.047   0.365  1.00 97.94           C  
ATOM    641  CD2 LEU A  80     -12.234 -20.531   0.504  1.00 97.94           C  
ATOM    642  N   LEU A  81     -10.773 -19.484   3.682  1.00 97.88           N  
ATOM    643  CA  LEU A  81     -10.414 -18.078   3.631  1.00 97.88           C  
ATOM    644  C   LEU A  81      -9.883 -17.703   2.250  1.00 97.88           C  
ATOM    645  CB  LEU A  81      -9.367 -17.750   4.695  1.00 97.88           C  
ATOM    646  O   LEU A  81      -8.945 -18.312   1.752  1.00 97.88           O  
ATOM    647  CG  LEU A  81      -9.695 -18.188   6.125  1.00 97.88           C  
ATOM    648  CD1 LEU A  81      -8.508 -17.922   7.047  1.00 97.88           C  
ATOM    649  CD2 LEU A  81     -10.938 -17.469   6.629  1.00 97.88           C  
ATOM    650  N   LYS A  82     -10.492 -16.719   1.630  1.00 97.56           N  
ATOM    651  CA  LYS A  82     -10.023 -16.141   0.377  1.00 97.56           C  
ATOM    652  C   LYS A  82      -9.453 -14.734   0.600  1.00 97.56           C  
ATOM    653  CB  LYS A  82     -11.148 -16.078  -0.652  1.00 97.56           C  
ATOM    654  O   LYS A  82     -10.203 -13.789   0.852  1.00 97.56           O  
ATOM    655  CG  LYS A  82     -11.656 -17.453  -1.088  1.00 97.56           C  
ATOM    656  CD  LYS A  82     -12.703 -17.344  -2.188  1.00 97.56           C  
ATOM    657  CE  LYS A  82     -13.164 -18.719  -2.666  1.00 97.56           C  
ATOM    658  NZ  LYS A  82     -14.148 -18.609  -3.783  1.00 97.56           N  
ATOM    659  N   VAL A  83      -8.188 -14.617   0.461  1.00 96.81           N  
ATOM    660  CA  VAL A  83      -7.484 -13.367   0.719  1.00 96.81           C  
ATOM    661  C   VAL A  83      -7.203 -12.648  -0.601  1.00 96.81           C  
ATOM    662  CB  VAL A  83      -6.168 -13.594   1.494  1.00 96.81           C  
ATOM    663  O   VAL A  83      -6.539 -13.203  -1.481  1.00 96.81           O  
ATOM    664  CG1 VAL A  83      -5.500 -12.266   1.831  1.00 96.81           C  
ATOM    665  CG2 VAL A  83      -6.434 -14.406   2.764  1.00 96.81           C  
ATOM    666  N   LEU A  84      -7.672 -11.422  -0.731  1.00 95.44           N  
ATOM    667  CA  LEU A  84      -7.402 -10.641  -1.936  1.00 95.44           C  
ATOM    668  C   LEU A  84      -5.914 -10.344  -2.062  1.00 95.44           C  
ATOM    669  CB  LEU A  84      -8.203  -9.336  -1.924  1.00 95.44           C  
ATOM    670  O   LEU A  84      -5.285  -9.883  -1.105  1.00 95.44           O  
ATOM    671  CG  LEU A  84      -8.023  -8.422  -3.137  1.00 95.44           C  
ATOM    672  CD1 LEU A  84      -8.508  -9.117  -4.402  1.00 95.44           C  
ATOM    673  CD2 LEU A  84      -8.766  -7.105  -2.926  1.00 95.44           C  
ATOM    674  N   ASP A  85      -5.363 -10.570  -3.297  1.00 95.12           N  
ATOM    675  CA  ASP A  85      -3.938 -10.375  -3.537  1.00 95.12           C  
ATOM    676  C   ASP A  85      -3.580  -8.891  -3.520  1.00 95.12           C  
ATOM    677  CB  ASP A  85      -3.527 -11.000  -4.875  1.00 95.12           C  
ATOM    678  O   ASP A  85      -4.312  -8.062  -4.070  1.00 95.12           O  
ATOM    679  CG  ASP A  85      -2.029 -11.211  -4.992  1.00 95.12           C  
ATOM    680  OD1 ASP A  85      -1.252 -10.430  -4.406  1.00 95.12           O  
ATOM    681  OD2 ASP A  85      -1.623 -12.180  -5.676  1.00 95.12           O  
ATOM    682  N   LYS A  86      -2.418  -8.562  -2.949  1.00 92.06           N  
ATOM    683  CA  LYS A  86      -1.952  -7.184  -2.832  1.00 92.06           C  
ATOM    684  C   LYS A  86      -1.618  -6.598  -4.199  1.00 92.06           C  
ATOM    685  CB  LYS A  86      -0.729  -7.109  -1.915  1.00 92.06           C  
ATOM    686  O   LYS A  86      -1.659  -5.379  -4.387  1.00 92.06           O  
ATOM    687  CG  LYS A  86      -1.022  -7.449  -0.462  1.00 92.06           C  
ATOM    688  CD  LYS A  86       0.226  -7.332   0.402  1.00 92.06           C  
ATOM    689  CE  LYS A  86      -0.058  -7.707   1.851  1.00 92.06           C  
ATOM    690  NZ  LYS A  86       1.165  -7.602   2.701  1.00 92.06           N  
ATOM    691  N   ALA A  87      -1.254  -7.387  -5.141  1.00 90.88           N  
ATOM    692  CA  ALA A  87      -0.916  -6.930  -6.488  1.00 90.88           C  
ATOM    693  C   ALA A  87      -2.160  -6.473  -7.242  1.00 90.88           C  
ATOM    694  CB  ALA A  87      -0.208  -8.039  -7.262  1.00 90.88           C  
ATOM    695  O   ALA A  87      -2.059  -5.797  -8.266  1.00 90.88           O  
ATOM    696  N   HIS A  88      -3.426  -6.773  -6.738  1.00 91.69           N  
ATOM    697  CA  HIS A  88      -4.652  -6.477  -7.465  1.00 91.69           C  
ATOM    698  C   HIS A  88      -5.652  -5.734  -6.586  1.00 91.69           C  
ATOM    699  CB  HIS A  88      -5.281  -7.762  -8.008  1.00 91.69           C  
ATOM    700  O   HIS A  88      -6.855  -5.984  -6.660  1.00 91.69           O  
ATOM    701  CG  HIS A  88      -4.414  -8.492  -8.984  1.00 91.69           C  
ATOM    702  CD2 HIS A  88      -3.609  -9.562  -8.828  1.00 91.69           C  
ATOM    703  ND1 HIS A  88      -4.312  -8.117 -10.305  1.00 91.69           N  
ATOM    704  CE1 HIS A  88      -3.479  -8.938 -10.922  1.00 91.69           C  
ATOM    705  NE2 HIS A  88      -3.037  -9.828 -10.047  1.00 91.69           N  
ATOM    706  N   ARG A  89      -5.309  -4.828  -5.812  1.00 90.94           N  
ATOM    707  CA  ARG A  89      -6.137  -4.066  -4.879  1.00 90.94           C  
ATOM    708  C   ARG A  89      -7.129  -3.184  -5.625  1.00 90.94           C  
ATOM    709  CB  ARG A  89      -5.262  -3.213  -3.959  1.00 90.94           C  
ATOM    710  O   ARG A  89      -8.133  -2.750  -5.055  1.00 90.94           O  
ATOM    711  CG  ARG A  89      -4.488  -4.016  -2.924  1.00 90.94           C  
ATOM    712  CD  ARG A  89      -3.607  -3.121  -2.064  1.00 90.94           C  
ATOM    713  NE  ARG A  89      -2.791  -3.902  -1.138  1.00 90.94           N  
ATOM    714  NH1 ARG A  89      -1.570  -2.098  -0.369  1.00 90.94           N  
ATOM    715  NH2 ARG A  89      -1.161  -4.199   0.452  1.00 90.94           N  
ATOM    716  CZ  ARG A  89      -1.843  -3.396  -0.354  1.00 90.94           C  
ATOM    717  N   ASN A  90      -6.855  -2.920  -6.863  1.00 91.31           N  
ATOM    718  CA  ASN A  90      -7.738  -2.076  -7.660  1.00 91.31           C  
ATOM    719  C   ASN A  90      -9.086  -2.752  -7.906  1.00 91.31           C  
ATOM    720  CB  ASN A  90      -7.078  -1.709  -8.992  1.00 91.31           C  
ATOM    721  O   ASN A  90     -10.055  -2.094  -8.289  1.00 91.31           O  
ATOM    722  CG  ASN A  90      -6.648  -2.926  -9.781  1.00 91.31           C  
ATOM    723  ND2 ASN A  90      -6.855  -2.885 -11.094  1.00 91.31           N  
ATOM    724  OD1 ASN A  90      -6.133  -3.898  -9.227  1.00 91.31           O  
ATOM    725  N   TYR A  91      -9.258  -4.094  -7.590  1.00 94.00           N  
ATOM    726  CA  TYR A  91     -10.508  -4.812  -7.832  1.00 94.00           C  
ATOM    727  C   TYR A  91     -11.328  -4.918  -6.555  1.00 94.00           C  
ATOM    728  CB  TYR A  91     -10.227  -6.211  -8.391  1.00 94.00           C  
ATOM    729  O   TYR A  91     -12.242  -5.742  -6.465  1.00 94.00           O  
ATOM    730  CG  TYR A  91      -9.602  -6.203  -9.766  1.00 94.00           C  
ATOM    731  CD1 TYR A  91     -10.328  -5.793 -10.875  1.00 94.00           C  
ATOM    732  CD2 TYR A  91      -8.281  -6.605  -9.953  1.00 94.00           C  
ATOM    733  CE1 TYR A  91      -9.758  -5.785 -12.148  1.00 94.00           C  
ATOM    734  CE2 TYR A  91      -7.699  -6.605 -11.211  1.00 94.00           C  
ATOM    735  OH  TYR A  91      -7.875  -6.188 -13.555  1.00 94.00           O  
ATOM    736  CZ  TYR A  91      -8.445  -6.191 -12.305  1.00 94.00           C  
ATOM    737  N   SER A  92     -11.102  -4.109  -5.590  1.00 92.81           N  
ATOM    738  CA  SER A  92     -11.781  -4.180  -4.301  1.00 92.81           C  
ATOM    739  C   SER A  92     -13.281  -3.938  -4.449  1.00 92.81           C  
ATOM    740  CB  SER A  92     -11.188  -3.164  -3.322  1.00 92.81           C  
ATOM    741  O   SER A  92     -14.094  -4.582  -3.777  1.00 92.81           O  
ATOM    742  OG  SER A  92     -11.273  -1.852  -3.852  1.00 92.81           O  
ATOM    743  N   GLU A  93     -13.672  -3.086  -5.336  1.00 91.88           N  
ATOM    744  CA  GLU A  93     -15.086  -2.783  -5.543  1.00 91.88           C  
ATOM    745  C   GLU A  93     -15.875  -4.035  -5.930  1.00 91.88           C  
ATOM    746  CB  GLU A  93     -15.258  -1.703  -6.613  1.00 91.88           C  
ATOM    747  O   GLU A  93     -16.875  -4.359  -5.301  1.00 91.88           O  
ATOM    748  CG  GLU A  93     -16.703  -1.279  -6.840  1.00 91.88           C  
ATOM    749  CD  GLU A  93     -16.844  -0.177  -7.875  1.00 91.88           C  
ATOM    750  OE1 GLU A  93     -17.984   0.281  -8.117  1.00 91.88           O  
ATOM    751  OE2 GLU A  93     -15.812   0.233  -8.453  1.00 91.88           O  
ATOM    752  N   SER A  94     -15.430  -4.750  -6.941  1.00 93.75           N  
ATOM    753  CA  SER A  94     -16.125  -5.938  -7.434  1.00 93.75           C  
ATOM    754  C   SER A  94     -16.016  -7.090  -6.445  1.00 93.75           C  
ATOM    755  CB  SER A  94     -15.555  -6.359  -8.789  1.00 93.75           C  
ATOM    756  O   SER A  94     -16.875  -7.973  -6.410  1.00 93.75           O  
ATOM    757  OG  SER A  94     -16.266  -7.480  -9.297  1.00 93.75           O  
ATOM    758  N   PHE A  95     -14.977  -7.078  -5.621  1.00 93.75           N  
ATOM    759  CA  PHE A  95     -14.820  -8.086  -4.578  1.00 93.75           C  
ATOM    760  C   PHE A  95     -16.016  -8.078  -3.639  1.00 93.75           C  
ATOM    761  CB  PHE A  95     -13.531  -7.848  -3.787  1.00 93.75           C  
ATOM    762  O   PHE A  95     -16.625  -9.125  -3.389  1.00 93.75           O  
ATOM    763  CG  PHE A  95     -13.336  -8.805  -2.648  1.00 93.75           C  
ATOM    764  CD1 PHE A  95     -13.766  -8.492  -1.367  1.00 93.75           C  
ATOM    765  CD2 PHE A  95     -12.711 -10.031  -2.857  1.00 93.75           C  
ATOM    766  CE1 PHE A  95     -13.586  -9.375  -0.310  1.00 93.75           C  
ATOM    767  CE2 PHE A  95     -12.523 -10.922  -1.805  1.00 93.75           C  
ATOM    768  CZ  PHE A  95     -12.961 -10.594  -0.532  1.00 93.75           C  
ATOM    769  N   PHE A  96     -16.516  -6.910  -3.238  1.00 90.31           N  
ATOM    770  CA  PHE A  96     -17.609  -6.793  -2.287  1.00 90.31           C  
ATOM    771  C   PHE A  96     -18.938  -7.102  -2.961  1.00 90.31           C  
ATOM    772  CB  PHE A  96     -17.641  -5.391  -1.672  1.00 90.31           C  
ATOM    773  O   PHE A  96     -19.859  -7.625  -2.324  1.00 90.31           O  
ATOM    774  CG  PHE A  96     -16.578  -5.152  -0.644  1.00 90.31           C  
ATOM    775  CD1 PHE A  96     -16.719  -5.633   0.653  1.00 90.31           C  
ATOM    776  CD2 PHE A  96     -15.422  -4.449  -0.974  1.00 90.31           C  
ATOM    777  CE1 PHE A  96     -15.719  -5.414   1.607  1.00 90.31           C  
ATOM    778  CE2 PHE A  96     -14.422  -4.227  -0.026  1.00 90.31           C  
ATOM    779  CZ  PHE A  96     -14.578  -4.707   1.264  1.00 90.31           C  
ATOM    780  N   GLU A  97     -19.016  -6.832  -4.238  1.00 88.62           N  
ATOM    781  CA  GLU A  97     -20.234  -7.164  -4.973  1.00 88.62           C  
ATOM    782  C   GLU A  97     -20.531  -8.656  -4.898  1.00 88.62           C  
ATOM    783  CB  GLU A  97     -20.109  -6.723  -6.434  1.00 88.62           C  
ATOM    784  O   GLU A  97     -21.656  -9.055  -4.602  1.00 88.62           O  
ATOM    785  CG  GLU A  97     -20.125  -5.211  -6.621  1.00 88.62           C  
ATOM    786  CD  GLU A  97     -19.906  -4.785  -8.062  1.00 88.62           C  
ATOM    787  OE1 GLU A  97     -20.016  -3.574  -8.359  1.00 88.62           O  
ATOM    788  OE2 GLU A  97     -19.625  -5.668  -8.898  1.00 88.62           O  
ATOM    789  N   ALA A  98     -19.484  -9.461  -5.125  1.00 89.56           N  
ATOM    790  CA  ALA A  98     -19.656 -10.906  -5.086  1.00 89.56           C  
ATOM    791  C   ALA A  98     -20.031 -11.383  -3.684  1.00 89.56           C  
ATOM    792  CB  ALA A  98     -18.391 -11.609  -5.562  1.00 89.56           C  
ATOM    793  O   ALA A  98     -20.922 -12.211  -3.518  1.00 89.56           O  
ATOM    794  N   ALA A  99     -19.469 -10.812  -2.705  1.00 89.38           N  
ATOM    795  CA  ALA A  99     -19.734 -11.211  -1.325  1.00 89.38           C  
ATOM    796  C   ALA A  99     -21.156 -10.828  -0.905  1.00 89.38           C  
ATOM    797  CB  ALA A  99     -18.719 -10.578  -0.384  1.00 89.38           C  
ATOM    798  O   ALA A  99     -21.859 -11.625  -0.278  1.00 89.38           O  
ATOM    799  N   SER A 100     -21.609  -9.633  -1.227  1.00 91.75           N  
ATOM    800  CA  SER A 100     -22.938  -9.148  -0.857  1.00 91.75           C  
ATOM    801  C   SER A 100     -24.031  -9.961  -1.546  1.00 91.75           C  
ATOM    802  CB  SER A 100     -23.094  -7.672  -1.209  1.00 91.75           C  
ATOM    803  O   SER A 100     -25.031 -10.336  -0.919  1.00 91.75           O  
ATOM    804  OG  SER A 100     -24.406  -7.219  -0.915  1.00 91.75           O  
ATOM    805  N   MET A 101     -23.766 -10.258  -2.791  1.00 89.06           N  
ATOM    806  CA  MET A 101     -24.734 -11.039  -3.541  1.00 89.06           C  
ATOM    807  C   MET A 101     -24.953 -12.406  -2.900  1.00 89.06           C  
ATOM    808  CB  MET A 101     -24.297 -11.211  -4.996  1.00 89.06           C  
ATOM    809  O   MET A 101     -26.094 -12.812  -2.656  1.00 89.06           O  
ATOM    810  CG  MET A 101     -25.266 -12.008  -5.844  1.00 89.06           C  
ATOM    811  SD  MET A 101     -24.656 -12.273  -7.555  1.00 89.06           S  
ATOM    812  CE  MET A 101     -23.266 -13.391  -7.230  1.00 89.06           C  
ATOM    813  N   MET A 102     -23.938 -13.070  -2.533  1.00 86.50           N  
ATOM    814  CA  MET A 102     -24.016 -14.430  -1.996  1.00 86.50           C  
ATOM    815  C   MET A 102     -24.594 -14.422  -0.580  1.00 86.50           C  
ATOM    816  CB  MET A 102     -22.641 -15.094  -2.004  1.00 86.50           C  
ATOM    817  O   MET A 102     -25.203 -15.391  -0.149  1.00 86.50           O  
ATOM    818  CG  MET A 102     -22.078 -15.305  -3.396  1.00 86.50           C  
ATOM    819  SD  MET A 102     -23.156 -16.359  -4.445  1.00 86.50           S  
ATOM    820  CE  MET A 102     -22.906 -17.969  -3.646  1.00 86.50           C  
ATOM    821  N   SER A 103     -24.453 -13.312   0.112  1.00 87.81           N  
ATOM    822  CA  SER A 103     -24.938 -13.227   1.485  1.00 87.81           C  
ATOM    823  C   SER A 103     -26.453 -13.227   1.534  1.00 87.81           C  
ATOM    824  CB  SER A 103     -24.391 -11.961   2.164  1.00 87.81           C  
ATOM    825  O   SER A 103     -27.047 -13.602   2.551  1.00 87.81           O  
ATOM    826  OG  SER A 103     -24.938 -10.797   1.565  1.00 87.81           O  
ATOM    827  N   LYS A 104     -27.141 -12.938   0.503  1.00 87.75           N  
ATOM    828  CA  LYS A 104     -28.609 -12.844   0.469  1.00 87.75           C  
ATOM    829  C   LYS A 104     -29.234 -14.156   0.023  1.00 87.75           C  
ATOM    830  CB  LYS A 104     -29.047 -11.711  -0.459  1.00 87.75           C  
ATOM    831  O   LYS A 104     -30.453 -14.297   0.007  1.00 87.75           O  
ATOM    832  CG  LYS A 104     -28.578 -10.328  -0.015  1.00 87.75           C  
ATOM    833  CD  LYS A 104     -29.016  -9.250  -1.005  1.00 87.75           C  
ATOM    834  CE  LYS A 104     -28.438  -7.895  -0.634  1.00 87.75           C  
ATOM    835  NZ  LYS A 104     -28.750  -6.859  -1.664  1.00 87.75           N  
ATOM    836  N   LEU A 105     -28.359 -15.094  -0.398  1.00 87.81           N  
ATOM    837  CA  LEU A 105     -28.859 -16.344  -0.958  1.00 87.81           C  
ATOM    838  C   LEU A 105     -28.781 -17.469   0.068  1.00 87.81           C  
ATOM    839  CB  LEU A 105     -28.062 -16.719  -2.211  1.00 87.81           C  
ATOM    840  O   LEU A 105     -27.844 -17.516   0.870  1.00 87.81           O  
ATOM    841  CG  LEU A 105     -27.969 -15.656  -3.303  1.00 87.81           C  
ATOM    842  CD1 LEU A 105     -27.078 -16.156  -4.449  1.00 87.81           C  
ATOM    843  CD2 LEU A 105     -29.344 -15.281  -3.811  1.00 87.81           C  
ATOM    844  N   SER A 106     -29.891 -18.234   0.103  1.00 87.62           N  
ATOM    845  CA  SER A 106     -29.969 -19.453   0.897  1.00 87.62           C  
ATOM    846  C   SER A 106     -30.453 -20.641   0.059  1.00 87.62           C  
ATOM    847  CB  SER A 106     -30.875 -19.266   2.104  1.00 87.62           C  
ATOM    848  O   SER A 106     -31.656 -20.875  -0.038  1.00 87.62           O  
ATOM    849  OG  SER A 106     -30.922 -20.438   2.900  1.00 87.62           O  
ATOM    850  N   HIS A 107     -29.578 -21.234  -0.625  1.00 92.12           N  
ATOM    851  CA  HIS A 107     -29.875 -22.375  -1.472  1.00 92.12           C  
ATOM    852  C   HIS A 107     -28.906 -23.531  -1.193  1.00 92.12           C  
ATOM    853  CB  HIS A 107     -29.812 -21.984  -2.949  1.00 92.12           C  
ATOM    854  O   HIS A 107     -27.719 -23.297  -0.960  1.00 92.12           O  
ATOM    855  CG  HIS A 107     -30.422 -23.000  -3.865  1.00 92.12           C  
ATOM    856  CD2 HIS A 107     -31.688 -23.156  -4.305  1.00 92.12           C  
ATOM    857  ND1 HIS A 107     -29.688 -24.031  -4.438  1.00 92.12           N  
ATOM    858  CE1 HIS A 107     -30.500 -24.750  -5.191  1.00 92.12           C  
ATOM    859  NE2 HIS A 107     -31.719 -24.250  -5.129  1.00 92.12           N  
ATOM    860  N   LYS A 108     -29.359 -24.703  -1.210  1.00 93.50           N  
ATOM    861  CA  LYS A 108     -28.562 -25.859  -0.788  1.00 93.50           C  
ATOM    862  C   LYS A 108     -27.438 -26.141  -1.777  1.00 93.50           C  
ATOM    863  CB  LYS A 108     -29.453 -27.094  -0.634  1.00 93.50           C  
ATOM    864  O   LYS A 108     -26.438 -26.750  -1.423  1.00 93.50           O  
ATOM    865  CG  LYS A 108     -30.188 -27.500  -1.905  1.00 93.50           C  
ATOM    866  CD  LYS A 108     -31.047 -28.734  -1.688  1.00 93.50           C  
ATOM    867  CE  LYS A 108     -31.766 -29.141  -2.967  1.00 93.50           C  
ATOM    868  NZ  LYS A 108     -32.500 -30.422  -2.791  1.00 93.50           N  
ATOM    869  N   HIS A 109     -27.578 -25.719  -3.037  1.00 96.56           N  
ATOM    870  CA  HIS A 109     -26.578 -25.984  -4.051  1.00 96.56           C  
ATOM    871  C   HIS A 109     -25.641 -24.797  -4.223  1.00 96.56           C  
ATOM    872  CB  HIS A 109     -27.234 -26.328  -5.387  1.00 96.56           C  
ATOM    873  O   HIS A 109     -24.875 -24.734  -5.195  1.00 96.56           O  
ATOM    874  CG  HIS A 109     -27.922 -27.656  -5.395  1.00 96.56           C  
ATOM    875  CD2 HIS A 109     -29.234 -27.984  -5.320  1.00 96.56           C  
ATOM    876  ND1 HIS A 109     -27.234 -28.844  -5.480  1.00 96.56           N  
ATOM    877  CE1 HIS A 109     -28.094 -29.844  -5.461  1.00 96.56           C  
ATOM    878  NE2 HIS A 109     -29.312 -29.344  -5.367  1.00 96.56           N  
ATOM    879  N   LEU A 110     -25.688 -23.812  -3.303  1.00 96.31           N  
ATOM    880  CA  LEU A 110     -24.797 -22.672  -3.307  1.00 96.31           C  
ATOM    881  C   LEU A 110     -23.938 -22.656  -2.049  1.00 96.31           C  
ATOM    882  CB  LEU A 110     -25.594 -21.359  -3.420  1.00 96.31           C  
ATOM    883  O   LEU A 110     -24.406 -23.016  -0.966  1.00 96.31           O  
ATOM    884  CG  LEU A 110     -26.406 -21.172  -4.703  1.00 96.31           C  
ATOM    885  CD1 LEU A 110     -27.219 -19.891  -4.625  1.00 96.31           C  
ATOM    886  CD2 LEU A 110     -25.484 -21.156  -5.918  1.00 96.31           C  
ATOM    887  N   VAL A 111     -22.688 -22.250  -2.213  1.00 95.25           N  
ATOM    888  CA  VAL A 111     -21.781 -22.125  -1.072  1.00 95.25           C  
ATOM    889  C   VAL A 111     -22.281 -21.016  -0.143  1.00 95.25           C  
ATOM    890  CB  VAL A 111     -20.328 -21.828  -1.523  1.00 95.25           C  
ATOM    891  O   VAL A 111     -22.625 -19.922  -0.597  1.00 95.25           O  
ATOM    892  CG1 VAL A 111     -19.469 -21.438  -0.329  1.00 95.25           C  
ATOM    893  CG2 VAL A 111     -19.750 -23.031  -2.250  1.00 95.25           C  
ATOM    894  N   LEU A 112     -22.375 -21.359   1.047  1.00 89.00           N  
ATOM    895  CA  LEU A 112     -22.766 -20.375   2.045  1.00 89.00           C  
ATOM    896  C   LEU A 112     -21.547 -19.578   2.535  1.00 89.00           C  
ATOM    897  CB  LEU A 112     -23.453 -21.047   3.229  1.00 89.00           C  
ATOM    898  O   LEU A 112     -20.609 -20.156   3.090  1.00 89.00           O  
ATOM    899  CG  LEU A 112     -23.906 -20.125   4.367  1.00 89.00           C  
ATOM    900  CD1 LEU A 112     -25.016 -19.203   3.895  1.00 89.00           C  
ATOM    901  CD2 LEU A 112     -24.359 -20.953   5.566  1.00 89.00           C  
ATOM    902  N   ASN A 113     -21.531 -18.312   2.387  1.00 93.94           N  
ATOM    903  CA  ASN A 113     -20.500 -17.438   2.949  1.00 93.94           C  
ATOM    904  C   ASN A 113     -20.828 -17.062   4.395  1.00 93.94           C  
ATOM    905  CB  ASN A 113     -20.359 -16.172   2.094  1.00 93.94           C  
ATOM    906  O   ASN A 113     -21.922 -16.562   4.684  1.00 93.94           O  
ATOM    907  CG  ASN A 113     -19.859 -16.469   0.694  1.00 93.94           C  
ATOM    908  ND2 ASN A 113     -19.500 -15.430  -0.046  1.00 93.94           N  
ATOM    909  OD1 ASN A 113     -19.797 -17.641   0.281  1.00 93.94           O  
ATOM    910  N   TYR A 114     -19.922 -17.281   5.242  1.00 94.69           N  
ATOM    911  CA  TYR A 114     -20.125 -16.875   6.629  1.00 94.69           C  
ATOM    912  C   TYR A 114     -20.062 -15.359   6.777  1.00 94.69           C  
ATOM    913  CB  TYR A 114     -19.078 -17.531   7.539  1.00 94.69           C  
ATOM    914  O   TYR A 114     -20.750 -14.781   7.621  1.00 94.69           O  
ATOM    915  CG  TYR A 114     -19.281 -19.016   7.711  1.00 94.69           C  
ATOM    916  CD1 TYR A 114     -20.266 -19.516   8.562  1.00 94.69           C  
ATOM    917  CD2 TYR A 114     -18.484 -19.938   7.027  1.00 94.69           C  
ATOM    918  CE1 TYR A 114     -20.453 -20.891   8.727  1.00 94.69           C  
ATOM    919  CE2 TYR A 114     -18.656 -21.297   7.188  1.00 94.69           C  
ATOM    920  OH  TYR A 114     -19.828 -23.125   8.195  1.00 94.69           O  
ATOM    921  CZ  TYR A 114     -19.641 -21.766   8.039  1.00 94.69           C  
ATOM    922  N   GLY A 115     -19.203 -14.734   5.988  1.00 96.25           N  
ATOM    923  CA  GLY A 115     -19.047 -13.289   6.078  1.00 96.25           C  
ATOM    924  C   GLY A 115     -17.781 -12.773   5.430  1.00 96.25           C  
ATOM    925  O   GLY A 115     -17.125 -13.492   4.672  1.00 96.25           O  
ATOM    926  N   VAL A 116     -17.516 -11.484   5.688  1.00 96.00           N  
ATOM    927  CA  VAL A 116     -16.328 -10.789   5.188  1.00 96.00           C  
ATOM    928  C   VAL A 116     -15.492 -10.289   6.359  1.00 96.00           C  
ATOM    929  CB  VAL A 116     -16.719  -9.617   4.262  1.00 96.00           C  
ATOM    930  O   VAL A 116     -16.031  -9.773   7.340  1.00 96.00           O  
ATOM    931  CG1 VAL A 116     -15.461  -8.922   3.732  1.00 96.00           C  
ATOM    932  CG2 VAL A 116     -17.594 -10.102   3.107  1.00 96.00           C  
ATOM    933  N   CYS A 117     -14.250 -10.578   6.312  1.00 94.81           N  
ATOM    934  CA  CYS A 117     -13.273 -10.062   7.262  1.00 94.81           C  
ATOM    935  C   CYS A 117     -12.406  -8.984   6.617  1.00 94.81           C  
ATOM    936  CB  CYS A 117     -12.398 -11.188   7.797  1.00 94.81           C  
ATOM    937  O   CYS A 117     -11.633  -9.281   5.703  1.00 94.81           O  
ATOM    938  SG  CYS A 117     -11.086 -10.625   8.906  1.00 94.81           S  
ATOM    939  N   VAL A 118     -12.578  -7.758   7.090  1.00 91.50           N  
ATOM    940  CA  VAL A 118     -11.766  -6.648   6.609  1.00 91.50           C  
ATOM    941  C   VAL A 118     -10.758  -6.242   7.680  1.00 91.50           C  
ATOM    942  CB  VAL A 118     -12.641  -5.434   6.211  1.00 91.50           C  
ATOM    943  O   VAL A 118     -11.141  -5.770   8.750  1.00 91.50           O  
ATOM    944  CG1 VAL A 118     -11.773  -4.312   5.641  1.00 91.50           C  
ATOM    945  CG2 VAL A 118     -13.711  -5.855   5.207  1.00 91.50           C  
ATOM    946  N   CYS A 119      -9.516  -6.445   7.395  1.00 87.25           N  
ATOM    947  CA  CYS A 119      -8.469  -6.105   8.359  1.00 87.25           C  
ATOM    948  C   CYS A 119      -7.238  -5.551   7.648  1.00 87.25           C  
ATOM    949  CB  CYS A 119      -8.086  -7.332   9.188  1.00 87.25           C  
ATOM    950  O   CYS A 119      -6.566  -6.270   6.906  1.00 87.25           O  
ATOM    951  SG  CYS A 119      -6.805  -7.004  10.422  1.00 87.25           S  
ATOM    952  N   GLY A 120      -6.953  -4.242   7.910  1.00 86.88           N  
ATOM    953  CA  GLY A 120      -5.844  -3.598   7.227  1.00 86.88           C  
ATOM    954  C   GLY A 120      -6.082  -3.416   5.738  1.00 86.88           C  
ATOM    955  O   GLY A 120      -7.098  -2.848   5.332  1.00 86.88           O  
ATOM    956  N   ASP A 121      -5.051  -3.969   4.977  1.00 88.38           N  
ATOM    957  CA  ASP A 121      -5.164  -3.863   3.525  1.00 88.38           C  
ATOM    958  C   ASP A 121      -5.531  -5.211   2.902  1.00 88.38           C  
ATOM    959  CB  ASP A 121      -3.855  -3.346   2.922  1.00 88.38           C  
ATOM    960  O   ASP A 121      -5.375  -5.406   1.695  1.00 88.38           O  
ATOM    961  CG  ASP A 121      -2.662  -4.223   3.252  1.00 88.38           C  
ATOM    962  OD1 ASP A 121      -2.707  -4.961   4.262  1.00 88.38           O  
ATOM    963  OD2 ASP A 121      -1.664  -4.172   2.500  1.00 88.38           O  
ATOM    964  N   GLU A 122      -6.016  -6.082   3.736  1.00 92.00           N  
ATOM    965  CA  GLU A 122      -6.395  -7.398   3.234  1.00 92.00           C  
ATOM    966  C   GLU A 122      -7.898  -7.629   3.369  1.00 92.00           C  
ATOM    967  CB  GLU A 122      -5.629  -8.500   3.971  1.00 92.00           C  
ATOM    968  O   GLU A 122      -8.438  -7.590   4.477  1.00 92.00           O  
ATOM    969  CG  GLU A 122      -4.125  -8.461   3.740  1.00 92.00           C  
ATOM    970  CD  GLU A 122      -3.377  -9.570   4.465  1.00 92.00           C  
ATOM    971  OE1 GLU A 122      -2.150  -9.711   4.258  1.00 92.00           O  
ATOM    972  OE2 GLU A 122      -4.023 -10.305   5.242  1.00 92.00           O  
ATOM    973  N   ASN A 123      -8.570  -7.871   2.324  1.00 94.00           N  
ATOM    974  CA  ASN A 123      -9.961  -8.305   2.295  1.00 94.00           C  
ATOM    975  C   ASN A 123     -10.070  -9.828   2.273  1.00 94.00           C  
ATOM    976  CB  ASN A 123     -10.688  -7.703   1.091  1.00 94.00           C  
ATOM    977  O   ASN A 123      -9.531 -10.484   1.378  1.00 94.00           O  
ATOM    978  CG  ASN A 123     -10.633  -6.191   1.073  1.00 94.00           C  
ATOM    979  ND2 ASN A 123     -10.539  -5.613  -0.120  1.00 94.00           N  
ATOM    980  OD1 ASN A 123     -10.672  -5.543   2.123  1.00 94.00           O  
ATOM    981  N   ILE A 124     -10.773 -10.352   3.244  1.00 96.75           N  
ATOM    982  CA  ILE A 124     -10.859 -11.797   3.389  1.00 96.75           C  
ATOM    983  C   ILE A 124     -12.312 -12.242   3.293  1.00 96.75           C  
ATOM    984  CB  ILE A 124     -10.242 -12.273   4.723  1.00 96.75           C  
ATOM    985  O   ILE A 124     -13.164 -11.766   4.051  1.00 96.75           O  
ATOM    986  CG1 ILE A 124      -8.812 -11.734   4.871  1.00 96.75           C  
ATOM    987  CG2 ILE A 124     -10.266 -13.805   4.820  1.00 96.75           C  
ATOM    988  CD1 ILE A 124      -8.195 -11.977   6.246  1.00 96.75           C  
ATOM    989  N   LEU A 125     -12.625 -13.023   2.336  1.00 96.88           N  
ATOM    990  CA  LEU A 125     -13.938 -13.664   2.248  1.00 96.88           C  
ATOM    991  C   LEU A 125     -13.930 -15.008   2.982  1.00 96.88           C  
ATOM    992  CB  LEU A 125     -14.336 -13.875   0.786  1.00 96.88           C  
ATOM    993  O   LEU A 125     -13.031 -15.820   2.789  1.00 96.88           O  
ATOM    994  CG  LEU A 125     -15.711 -14.500   0.540  1.00 96.88           C  
ATOM    995  CD1 LEU A 125     -16.812 -13.578   1.066  1.00 96.88           C  
ATOM    996  CD2 LEU A 125     -15.906 -14.781  -0.944  1.00 96.88           C  
ATOM    997  N   VAL A 126     -14.938 -15.242   3.818  1.00 96.81           N  
ATOM    998  CA  VAL A 126     -15.016 -16.438   4.645  1.00 96.81           C  
ATOM    999  C   VAL A 126     -16.156 -17.328   4.152  1.00 96.81           C  
ATOM   1000  CB  VAL A 126     -15.211 -16.094   6.137  1.00 96.81           C  
ATOM   1001  O   VAL A 126     -17.312 -16.922   4.176  1.00 96.81           O  
ATOM   1002  CG1 VAL A 126     -15.172 -17.359   6.996  1.00 96.81           C  
ATOM   1003  CG2 VAL A 126     -14.156 -15.094   6.594  1.00 96.81           C  
ATOM   1004  N   GLN A 127     -15.781 -18.578   3.717  1.00 96.81           N  
ATOM   1005  CA  GLN A 127     -16.750 -19.547   3.191  1.00 96.81           C  
ATOM   1006  C   GLN A 127     -16.641 -20.891   3.910  1.00 96.81           C  
ATOM   1007  CB  GLN A 127     -16.547 -19.734   1.687  1.00 96.81           C  
ATOM   1008  O   GLN A 127     -15.773 -21.062   4.773  1.00 96.81           O  
ATOM   1009  CG  GLN A 127     -16.719 -18.453   0.876  1.00 96.81           C  
ATOM   1010  CD  GLN A 127     -16.547 -18.688  -0.616  1.00 96.81           C  
ATOM   1011  NE2 GLN A 127     -16.969 -17.703  -1.411  1.00 96.81           N  
ATOM   1012  OE1 GLN A 127     -16.062 -19.734  -1.050  1.00 96.81           O  
ATOM   1013  N   GLU A 128     -17.547 -21.766   3.576  1.00 95.38           N  
ATOM   1014  CA  GLU A 128     -17.453 -23.109   4.121  1.00 95.38           C  
ATOM   1015  C   GLU A 128     -16.312 -23.891   3.488  1.00 95.38           C  
ATOM   1016  CB  GLU A 128     -18.781 -23.859   3.914  1.00 95.38           C  
ATOM   1017  O   GLU A 128     -16.031 -23.734   2.299  1.00 95.38           O  
ATOM   1018  CG  GLU A 128     -19.156 -24.047   2.451  1.00 95.38           C  
ATOM   1019  CD  GLU A 128     -20.500 -24.734   2.262  1.00 95.38           C  
ATOM   1020  OE1 GLU A 128     -20.844 -25.078   1.110  1.00 95.38           O  
ATOM   1021  OE2 GLU A 128     -21.219 -24.906   3.271  1.00 95.38           O  
ATOM   1022  N   PHE A 129     -15.625 -24.688   4.266  1.00 95.56           N  
ATOM   1023  CA  PHE A 129     -14.516 -25.516   3.816  1.00 95.56           C  
ATOM   1024  C   PHE A 129     -15.023 -26.812   3.188  1.00 95.56           C  
ATOM   1025  CB  PHE A 129     -13.578 -25.844   4.984  1.00 95.56           C  
ATOM   1026  O   PHE A 129     -15.977 -27.422   3.686  1.00 95.56           O  
ATOM   1027  CG  PHE A 129     -12.484 -26.812   4.633  1.00 95.56           C  
ATOM   1028  CD1 PHE A 129     -12.562 -28.141   5.047  1.00 95.56           C  
ATOM   1029  CD2 PHE A 129     -11.383 -26.406   3.889  1.00 95.56           C  
ATOM   1030  CE1 PHE A 129     -11.555 -29.047   4.723  1.00 95.56           C  
ATOM   1031  CE2 PHE A 129     -10.375 -27.312   3.562  1.00 95.56           C  
ATOM   1032  CZ  PHE A 129     -10.461 -28.625   3.982  1.00 95.56           C  
ATOM   1033  N   VAL A 130     -14.391 -27.266   2.104  1.00 93.75           N  
ATOM   1034  CA  VAL A 130     -14.734 -28.500   1.395  1.00 93.75           C  
ATOM   1035  C   VAL A 130     -13.531 -29.422   1.358  1.00 93.75           C  
ATOM   1036  CB  VAL A 130     -15.227 -28.203  -0.041  1.00 93.75           C  
ATOM   1037  O   VAL A 130     -12.492 -29.094   0.777  1.00 93.75           O  
ATOM   1038  CG1 VAL A 130     -15.523 -29.500  -0.785  1.00 93.75           C  
ATOM   1039  CG2 VAL A 130     -16.469 -27.312  -0.010  1.00 93.75           C  
ATOM   1040  N   LYS A 131     -13.719 -30.547   1.804  1.00 92.19           N  
ATOM   1041  CA  LYS A 131     -12.633 -31.516   1.900  1.00 92.19           C  
ATOM   1042  C   LYS A 131     -12.203 -32.000   0.520  1.00 92.19           C  
ATOM   1043  CB  LYS A 131     -13.039 -32.688   2.777  1.00 92.19           C  
ATOM   1044  O   LYS A 131     -11.016 -32.094   0.228  1.00 92.19           O  
ATOM   1045  CG  LYS A 131     -11.961 -33.781   2.910  1.00 92.19           C  
ATOM   1046  CD  LYS A 131     -12.422 -34.906   3.809  1.00 92.19           C  
ATOM   1047  CE  LYS A 131     -11.359 -36.000   3.916  1.00 92.19           C  
ATOM   1048  NZ  LYS A 131     -11.773 -37.094   4.848  1.00 92.19           N  
ATOM   1049  N   PHE A 132     -13.164 -32.375  -0.384  1.00 94.19           N  
ATOM   1050  CA  PHE A 132     -12.867 -33.000  -1.675  1.00 94.19           C  
ATOM   1051  C   PHE A 132     -12.328 -31.969  -2.654  1.00 94.19           C  
ATOM   1052  CB  PHE A 132     -14.117 -33.656  -2.252  1.00 94.19           C  
ATOM   1053  O   PHE A 132     -11.594 -32.312  -3.586  1.00 94.19           O  
ATOM   1054  CG  PHE A 132     -14.570 -34.875  -1.481  1.00 94.19           C  
ATOM   1055  CD1 PHE A 132     -13.953 -36.094  -1.663  1.00 94.19           C  
ATOM   1056  CD2 PHE A 132     -15.625 -34.781  -0.575  1.00 94.19           C  
ATOM   1057  CE1 PHE A 132     -14.367 -37.219  -0.951  1.00 94.19           C  
ATOM   1058  CE2 PHE A 132     -16.047 -35.906   0.140  1.00 94.19           C  
ATOM   1059  CZ  PHE A 132     -15.414 -37.125  -0.050  1.00 94.19           C  
ATOM   1060  N   GLY A 133     -12.672 -30.688  -2.445  1.00 96.94           N  
ATOM   1061  CA  GLY A 133     -12.180 -29.625  -3.311  1.00 96.94           C  
ATOM   1062  C   GLY A 133     -13.039 -29.422  -4.547  1.00 96.94           C  
ATOM   1063  O   GLY A 133     -14.258 -29.578  -4.496  1.00 96.94           O  
ATOM   1064  N   SER A 134     -12.461 -29.016  -5.602  1.00 98.38           N  
ATOM   1065  CA  SER A 134     -13.188 -28.609  -6.801  1.00 98.38           C  
ATOM   1066  C   SER A 134     -13.469 -29.812  -7.707  1.00 98.38           C  
ATOM   1067  CB  SER A 134     -12.391 -27.562  -7.570  1.00 98.38           C  
ATOM   1068  O   SER A 134     -12.797 -30.828  -7.617  1.00 98.38           O  
ATOM   1069  OG  SER A 134     -11.164 -28.094  -8.039  1.00 98.38           O  
ATOM   1070  N   LEU A 135     -14.430 -29.625  -8.609  1.00 98.50           N  
ATOM   1071  CA  LEU A 135     -14.906 -30.688  -9.477  1.00 98.50           C  
ATOM   1072  C   LEU A 135     -13.867 -31.031 -10.547  1.00 98.50           C  
ATOM   1073  CB  LEU A 135     -16.219 -30.297 -10.141  1.00 98.50           C  
ATOM   1074  O   LEU A 135     -13.617 -32.219 -10.812  1.00 98.50           O  
ATOM   1075  CG  LEU A 135     -16.844 -31.312 -11.094  1.00 98.50           C  
ATOM   1076  CD1 LEU A 135     -17.266 -32.562 -10.320  1.00 98.50           C  
ATOM   1077  CD2 LEU A 135     -18.031 -30.719 -11.836  1.00 98.50           C  
ATOM   1078  N   ASP A 136     -13.273 -30.031 -11.211  1.00 98.38           N  
ATOM   1079  CA  ASP A 136     -12.312 -30.281 -12.273  1.00 98.38           C  
ATOM   1080  C   ASP A 136     -11.117 -31.078 -11.758  1.00 98.38           C  
ATOM   1081  CB  ASP A 136     -11.852 -28.984 -12.914  1.00 98.38           C  
ATOM   1082  O   ASP A 136     -10.625 -31.984 -12.430  1.00 98.38           O  
ATOM   1083  CG  ASP A 136     -11.180 -28.047 -11.922  1.00 98.38           C  
ATOM   1084  OD1 ASP A 136     -11.516 -28.078 -10.719  1.00 98.38           O  
ATOM   1085  OD2 ASP A 136     -10.305 -27.250 -12.344  1.00 98.38           O  
ATOM   1086  N   THR A 137     -10.680 -30.812 -10.531  1.00 98.06           N  
ATOM   1087  CA  THR A 137      -9.562 -31.531  -9.938  1.00 98.06           C  
ATOM   1088  C   THR A 137      -9.922 -33.000  -9.719  1.00 98.06           C  
ATOM   1089  CB  THR A 137      -9.148 -30.891  -8.594  1.00 98.06           C  
ATOM   1090  O   THR A 137      -9.148 -33.875 -10.086  1.00 98.06           O  
ATOM   1091  CG2 THR A 137      -7.961 -31.641  -7.984  1.00 98.06           C  
ATOM   1092  OG1 THR A 137      -8.781 -29.531  -8.812  1.00 98.06           O  
ATOM   1093  N   TYR A 138     -11.133 -33.312  -9.195  1.00 97.06           N  
ATOM   1094  CA  TYR A 138     -11.594 -34.656  -8.945  1.00 97.06           C  
ATOM   1095  C   TYR A 138     -11.680 -35.469 -10.250  1.00 97.06           C  
ATOM   1096  CB  TYR A 138     -12.953 -34.656  -8.250  1.00 97.06           C  
ATOM   1097  O   TYR A 138     -11.289 -36.625 -10.297  1.00 97.06           O  
ATOM   1098  CG  TYR A 138     -13.484 -36.031  -7.922  1.00 97.06           C  
ATOM   1099  CD1 TYR A 138     -14.352 -36.688  -8.789  1.00 97.06           C  
ATOM   1100  CD2 TYR A 138     -13.109 -36.688  -6.750  1.00 97.06           C  
ATOM   1101  CE1 TYR A 138     -14.844 -37.938  -8.492  1.00 97.06           C  
ATOM   1102  CE2 TYR A 138     -13.594 -37.938  -6.441  1.00 97.06           C  
ATOM   1103  OH  TYR A 138     -14.938 -39.812  -7.020  1.00 97.06           O  
ATOM   1104  CZ  TYR A 138     -14.461 -38.562  -7.316  1.00 97.06           C  
ATOM   1105  N   LEU A 139     -12.109 -34.844 -11.289  1.00 97.06           N  
ATOM   1106  CA  LEU A 139     -12.273 -35.500 -12.586  1.00 97.06           C  
ATOM   1107  C   LEU A 139     -10.930 -35.938 -13.156  1.00 97.06           C  
ATOM   1108  CB  LEU A 139     -13.000 -34.594 -13.562  1.00 97.06           C  
ATOM   1109  O   LEU A 139     -10.805 -37.000 -13.750  1.00 97.06           O  
ATOM   1110  CG  LEU A 139     -14.469 -34.312 -13.258  1.00 97.06           C  
ATOM   1111  CD1 LEU A 139     -15.023 -33.281 -14.250  1.00 97.06           C  
ATOM   1112  CD2 LEU A 139     -15.289 -35.594 -13.289  1.00 97.06           C  
ATOM   1113  N   LYS A 140      -9.922 -35.156 -13.000  1.00 96.31           N  
ATOM   1114  CA  LYS A 140      -8.602 -35.438 -13.547  1.00 96.31           C  
ATOM   1115  C   LYS A 140      -7.914 -36.562 -12.750  1.00 96.31           C  
ATOM   1116  CB  LYS A 140      -7.727 -34.188 -13.547  1.00 96.31           C  
ATOM   1117  O   LYS A 140      -7.086 -37.281 -13.289  1.00 96.31           O  
ATOM   1118  CG  LYS A 140      -8.141 -33.156 -14.578  1.00 96.31           C  
ATOM   1119  CD  LYS A 140      -7.266 -31.891 -14.492  1.00 96.31           C  
ATOM   1120  CE  LYS A 140      -7.699 -30.844 -15.508  1.00 96.31           C  
ATOM   1121  NZ  LYS A 140      -6.887 -29.594 -15.383  1.00 96.31           N  
ATOM   1122  N   LYS A 141      -8.312 -36.719 -11.547  1.00 95.62           N  
ATOM   1123  CA  LYS A 141      -7.734 -37.719 -10.672  1.00 95.62           C  
ATOM   1124  C   LYS A 141      -8.367 -39.094 -10.922  1.00 95.62           C  
ATOM   1125  CB  LYS A 141      -7.902 -37.312  -9.203  1.00 95.62           C  
ATOM   1126  O   LYS A 141      -7.684 -40.125 -10.867  1.00 95.62           O  
ATOM   1127  CG  LYS A 141      -7.301 -38.312  -8.219  1.00 95.62           C  
ATOM   1128  CD  LYS A 141      -7.461 -37.844  -6.777  1.00 95.62           C  
ATOM   1129  CE  LYS A 141      -6.879 -38.844  -5.793  1.00 95.62           C  
ATOM   1130  NZ  LYS A 141      -7.000 -38.375  -4.383  1.00 95.62           N  
ATOM   1131  N   ASN A 142      -9.734 -39.156 -11.211  1.00 91.81           N  
ATOM   1132  CA  ASN A 142     -10.500 -40.406 -11.312  1.00 91.81           C  
ATOM   1133  C   ASN A 142     -11.172 -40.531 -12.680  1.00 91.81           C  
ATOM   1134  CB  ASN A 142     -11.547 -40.469 -10.195  1.00 91.81           C  
ATOM   1135  O   ASN A 142     -12.398 -40.562 -12.766  1.00 91.81           O  
ATOM   1136  CG  ASN A 142     -10.930 -40.406  -8.812  1.00 91.81           C  
ATOM   1137  ND2 ASN A 142     -10.883 -39.219  -8.227  1.00 91.81           N  
ATOM   1138  OD1 ASN A 142     -10.492 -41.438  -8.281  1.00 91.81           O  
ATOM   1139  N   LYS A 143     -10.469 -40.781 -13.727  1.00 91.19           N  
ATOM   1140  CA  LYS A 143     -11.008 -40.781 -15.078  1.00 91.19           C  
ATOM   1141  C   LYS A 143     -11.766 -42.062 -15.375  1.00 91.19           C  
ATOM   1142  CB  LYS A 143      -9.883 -40.594 -16.109  1.00 91.19           C  
ATOM   1143  O   LYS A 143     -12.859 -42.031 -15.945  1.00 91.19           O  
ATOM   1144  CG  LYS A 143      -9.242 -39.219 -16.062  1.00 91.19           C  
ATOM   1145  CD  LYS A 143      -8.211 -39.062 -17.172  1.00 91.19           C  
ATOM   1146  CE  LYS A 143      -7.586 -37.656 -17.156  1.00 91.19           C  
ATOM   1147  NZ  LYS A 143      -6.582 -37.500 -18.250  1.00 91.19           N  
ATOM   1148  N   ASN A 144     -11.336 -43.281 -14.891  1.00 89.00           N  
ATOM   1149  CA  ASN A 144     -11.930 -44.562 -15.258  1.00 89.00           C  
ATOM   1150  C   ASN A 144     -12.953 -45.031 -14.219  1.00 89.00           C  
ATOM   1151  CB  ASN A 144     -10.844 -45.625 -15.445  1.00 89.00           C  
ATOM   1152  O   ASN A 144     -13.641 -46.031 -14.430  1.00 89.00           O  
ATOM   1153  CG  ASN A 144      -9.891 -45.281 -16.578  1.00 89.00           C  
ATOM   1154  ND2 ASN A 144      -8.641 -45.688 -16.422  1.00 89.00           N  
ATOM   1155  OD1 ASN A 144     -10.281 -44.656 -17.562  1.00 89.00           O  
ATOM   1156  N   CYS A 145     -13.117 -44.312 -13.141  1.00 90.56           N  
ATOM   1157  CA  CYS A 145     -14.000 -44.750 -12.062  1.00 90.56           C  
ATOM   1158  C   CYS A 145     -15.312 -43.969 -12.078  1.00 90.56           C  
ATOM   1159  CB  CYS A 145     -13.312 -44.562 -10.703  1.00 90.56           C  
ATOM   1160  O   CYS A 145     -16.141 -44.125 -11.188  1.00 90.56           O  
ATOM   1161  SG  CYS A 145     -11.789 -45.531 -10.539  1.00 90.56           S  
ATOM   1162  N   ILE A 146     -15.531 -43.094 -13.062  1.00 93.31           N  
ATOM   1163  CA  ILE A 146     -16.734 -42.281 -13.156  1.00 93.31           C  
ATOM   1164  C   ILE A 146     -17.531 -42.688 -14.391  1.00 93.31           C  
ATOM   1165  CB  ILE A 146     -16.375 -40.781 -13.203  1.00 93.31           C  
ATOM   1166  O   ILE A 146     -17.016 -42.688 -15.508  1.00 93.31           O  
ATOM   1167  CG1 ILE A 146     -15.641 -40.375 -11.922  1.00 93.31           C  
ATOM   1168  CG2 ILE A 146     -17.641 -39.938 -13.398  1.00 93.31           C  
ATOM   1169  CD1 ILE A 146     -15.156 -38.906 -11.930  1.00 93.31           C  
ATOM   1170  N   ASN A 147     -18.812 -43.000 -14.234  1.00 91.69           N  
ATOM   1171  CA  ASN A 147     -19.672 -43.375 -15.367  1.00 91.69           C  
ATOM   1172  C   ASN A 147     -20.594 -42.219 -15.750  1.00 91.69           C  
ATOM   1173  CB  ASN A 147     -20.484 -44.625 -15.055  1.00 91.69           C  
ATOM   1174  O   ASN A 147     -20.531 -41.125 -15.156  1.00 91.69           O  
ATOM   1175  CG  ASN A 147     -21.406 -44.438 -13.859  1.00 91.69           C  
ATOM   1176  ND2 ASN A 147     -21.859 -45.562 -13.289  1.00 91.69           N  
ATOM   1177  OD1 ASN A 147     -21.703 -43.312 -13.461  1.00 91.69           O  
ATOM   1178  N   ILE A 148     -21.406 -42.469 -16.750  1.00 91.81           N  
ATOM   1179  CA  ILE A 148     -22.219 -41.406 -17.359  1.00 91.81           C  
ATOM   1180  C   ILE A 148     -23.297 -40.969 -16.391  1.00 91.81           C  
ATOM   1181  CB  ILE A 148     -22.859 -41.906 -18.672  1.00 91.81           C  
ATOM   1182  O   ILE A 148     -23.641 -39.781 -16.344  1.00 91.81           O  
ATOM   1183  CG1 ILE A 148     -23.609 -40.781 -19.375  1.00 91.81           C  
ATOM   1184  CG2 ILE A 148     -23.797 -43.094 -18.406  1.00 91.81           C  
ATOM   1185  CD1 ILE A 148     -22.734 -39.594 -19.734  1.00 91.81           C  
ATOM   1186  N   LEU A 149     -23.859 -41.844 -15.531  1.00 91.50           N  
ATOM   1187  CA  LEU A 149     -24.922 -41.469 -14.594  1.00 91.50           C  
ATOM   1188  C   LEU A 149     -24.406 -40.438 -13.578  1.00 91.50           C  
ATOM   1189  CB  LEU A 149     -25.453 -42.719 -13.875  1.00 91.50           C  
ATOM   1190  O   LEU A 149     -25.125 -39.500 -13.250  1.00 91.50           O  
ATOM   1191  CG  LEU A 149     -26.156 -43.750 -14.742  1.00 91.50           C  
ATOM   1192  CD1 LEU A 149     -26.609 -44.938 -13.891  1.00 91.50           C  
ATOM   1193  CD2 LEU A 149     -27.344 -43.125 -15.469  1.00 91.50           C  
ATOM   1194  N   TRP A 150     -23.219 -40.688 -13.078  1.00 94.75           N  
ATOM   1195  CA  TRP A 150     -22.609 -39.781 -12.125  1.00 94.75           C  
ATOM   1196  C   TRP A 150     -22.453 -38.375 -12.734  1.00 94.75           C  
ATOM   1197  CB  TRP A 150     -21.234 -40.281 -11.680  1.00 94.75           C  
ATOM   1198  O   TRP A 150     -22.828 -37.375 -12.117  1.00 94.75           O  
ATOM   1199  CG  TRP A 150     -20.625 -39.531 -10.539  1.00 94.75           C  
ATOM   1200  CD1 TRP A 150     -20.672 -39.844  -9.219  1.00 94.75           C  
ATOM   1201  CD2 TRP A 150     -19.906 -38.312 -10.633  1.00 94.75           C  
ATOM   1202  CE2 TRP A 150     -19.531 -37.938  -9.312  1.00 94.75           C  
ATOM   1203  CE3 TRP A 150     -19.531 -37.469 -11.695  1.00 94.75           C  
ATOM   1204  NE1 TRP A 150     -20.016 -38.906  -8.477  1.00 94.75           N  
ATOM   1205  CH2 TRP A 150     -18.438 -36.000 -10.094  1.00 94.75           C  
ATOM   1206  CZ2 TRP A 150     -18.797 -36.781  -9.039  1.00 94.75           C  
ATOM   1207  CZ3 TRP A 150     -18.797 -36.312 -11.414  1.00 94.75           C  
ATOM   1208  N   LYS A 151     -21.969 -38.250 -13.984  1.00 95.50           N  
ATOM   1209  CA  LYS A 151     -21.750 -37.000 -14.680  1.00 95.50           C  
ATOM   1210  C   LYS A 151     -23.062 -36.250 -14.891  1.00 95.50           C  
ATOM   1211  CB  LYS A 151     -21.062 -37.219 -16.016  1.00 95.50           C  
ATOM   1212  O   LYS A 151     -23.156 -35.031 -14.648  1.00 95.50           O  
ATOM   1213  CG  LYS A 151     -19.641 -37.750 -15.898  1.00 95.50           C  
ATOM   1214  CD  LYS A 151     -19.031 -38.062 -17.266  1.00 95.50           C  
ATOM   1215  CE  LYS A 151     -17.609 -38.594 -17.141  1.00 95.50           C  
ATOM   1216  NZ  LYS A 151     -17.016 -38.906 -18.484  1.00 95.50           N  
ATOM   1217  N   LEU A 152     -24.078 -36.906 -15.281  1.00 94.50           N  
ATOM   1218  CA  LEU A 152     -25.391 -36.281 -15.539  1.00 94.50           C  
ATOM   1219  C   LEU A 152     -26.000 -35.781 -14.242  1.00 94.50           C  
ATOM   1220  CB  LEU A 152     -26.328 -37.312 -16.203  1.00 94.50           C  
ATOM   1221  O   LEU A 152     -26.656 -34.719 -14.234  1.00 94.50           O  
ATOM   1222  CG  LEU A 152     -25.969 -37.719 -17.625  1.00 94.50           C  
ATOM   1223  CD1 LEU A 152     -26.969 -38.781 -18.125  1.00 94.50           C  
ATOM   1224  CD2 LEU A 152     -25.938 -36.531 -18.547  1.00 94.50           C  
ATOM   1225  N   GLU A 153     -25.812 -36.531 -13.148  1.00 95.06           N  
ATOM   1226  CA  GLU A 153     -26.344 -36.094 -11.859  1.00 95.06           C  
ATOM   1227  C   GLU A 153     -25.719 -34.750 -11.438  1.00 95.06           C  
ATOM   1228  CB  GLU A 153     -26.078 -37.156 -10.789  1.00 95.06           C  
ATOM   1229  O   GLU A 153     -26.422 -33.875 -10.961  1.00 95.06           O  
ATOM   1230  CG  GLU A 153     -26.641 -36.812  -9.414  1.00 95.06           C  
ATOM   1231  CD  GLU A 153     -28.156 -36.688  -9.398  1.00 95.06           C  
ATOM   1232  OE1 GLU A 153     -28.688 -36.000  -8.492  1.00 95.06           O  
ATOM   1233  OE2 GLU A 153     -28.797 -37.250 -10.289  1.00 95.06           O  
ATOM   1234  N   VAL A 154     -24.453 -34.656 -11.617  1.00 98.12           N  
ATOM   1235  CA  VAL A 154     -23.750 -33.406 -11.305  1.00 98.12           C  
ATOM   1236  C   VAL A 154     -24.312 -32.250 -12.141  1.00 98.12           C  
ATOM   1237  CB  VAL A 154     -22.219 -33.531 -11.531  1.00 98.12           C  
ATOM   1238  O   VAL A 154     -24.641 -31.203 -11.609  1.00 98.12           O  
ATOM   1239  CG1 VAL A 154     -21.547 -32.188 -11.445  1.00 98.12           C  
ATOM   1240  CG2 VAL A 154     -21.609 -34.500 -10.523  1.00 98.12           C  
ATOM   1241  N   ALA A 155     -24.469 -32.469 -13.445  1.00 97.81           N  
ATOM   1242  CA  ALA A 155     -24.969 -31.438 -14.352  1.00 97.81           C  
ATOM   1243  C   ALA A 155     -26.406 -31.031 -13.984  1.00 97.81           C  
ATOM   1244  CB  ALA A 155     -24.906 -31.922 -15.797  1.00 97.81           C  
ATOM   1245  O   ALA A 155     -26.766 -29.859 -14.055  1.00 97.81           O  
ATOM   1246  N   LYS A 156     -27.172 -31.953 -13.586  1.00 96.62           N  
ATOM   1247  CA  LYS A 156     -28.562 -31.703 -13.195  1.00 96.62           C  
ATOM   1248  C   LYS A 156     -28.625 -30.781 -11.984  1.00 96.62           C  
ATOM   1249  CB  LYS A 156     -29.281 -33.000 -12.898  1.00 96.62           C  
ATOM   1250  O   LYS A 156     -29.375 -29.812 -11.977  1.00 96.62           O  
ATOM   1251  CG  LYS A 156     -30.734 -32.844 -12.492  1.00 96.62           C  
ATOM   1252  CD  LYS A 156     -31.406 -34.188 -12.188  1.00 96.62           C  
ATOM   1253  CE  LYS A 156     -32.844 -34.000 -11.711  1.00 96.62           C  
ATOM   1254  NZ  LYS A 156     -33.500 -35.312 -11.453  1.00 96.62           N  
ATOM   1255  N   GLN A 157     -27.891 -31.078 -11.000  1.00 97.81           N  
ATOM   1256  CA  GLN A 157     -27.859 -30.250  -9.797  1.00 97.81           C  
ATOM   1257  C   GLN A 157     -27.359 -28.844 -10.102  1.00 97.81           C  
ATOM   1258  CB  GLN A 157     -26.969 -30.891  -8.727  1.00 97.81           C  
ATOM   1259  O   GLN A 157     -27.859 -27.859  -9.539  1.00 97.81           O  
ATOM   1260  CG  GLN A 157     -27.484 -32.219  -8.219  1.00 97.81           C  
ATOM   1261  CD  GLN A 157     -26.625 -32.812  -7.117  1.00 97.81           C  
ATOM   1262  NE2 GLN A 157     -26.828 -34.094  -6.832  1.00 97.81           N  
ATOM   1263  OE1 GLN A 157     -25.797 -32.125  -6.531  1.00 97.81           O  
ATOM   1264  N   LEU A 158     -26.406 -28.734 -11.000  1.00 98.62           N  
ATOM   1265  CA  LEU A 158     -25.922 -27.422 -11.422  1.00 98.62           C  
ATOM   1266  C   LEU A 158     -27.047 -26.594 -12.031  1.00 98.62           C  
ATOM   1267  CB  LEU A 158     -24.781 -27.578 -12.422  1.00 98.62           C  
ATOM   1268  O   LEU A 158     -27.156 -25.391 -11.750  1.00 98.62           O  
ATOM   1269  CG  LEU A 158     -24.156 -26.281 -12.953  1.00 98.62           C  
ATOM   1270  CD1 LEU A 158     -23.562 -25.469 -11.805  1.00 98.62           C  
ATOM   1271  CD2 LEU A 158     -23.094 -26.594 -14.008  1.00 98.62           C  
ATOM   1272  N   ALA A 159     -27.859 -27.172 -12.828  1.00 98.00           N  
ATOM   1273  CA  ALA A 159     -28.984 -26.469 -13.461  1.00 98.00           C  
ATOM   1274  C   ALA A 159     -29.938 -25.922 -12.414  1.00 98.00           C  
ATOM   1275  CB  ALA A 159     -29.703 -27.391 -14.422  1.00 98.00           C  
ATOM   1276  O   ALA A 159     -30.469 -24.812 -12.555  1.00 98.00           O  
ATOM   1277  N   TRP A 160     -30.203 -26.688 -11.367  1.00 96.06           N  
ATOM   1278  CA  TRP A 160     -31.078 -26.234 -10.297  1.00 96.06           C  
ATOM   1279  C   TRP A 160     -30.500 -25.016  -9.594  1.00 96.06           C  
ATOM   1280  CB  TRP A 160     -31.328 -27.344  -9.281  1.00 96.06           C  
ATOM   1281  O   TRP A 160     -31.219 -24.062  -9.273  1.00 96.06           O  
ATOM   1282  CG  TRP A 160     -32.375 -28.344  -9.711  1.00 96.06           C  
ATOM   1283  CD1 TRP A 160     -32.156 -29.594 -10.211  1.00 96.06           C  
ATOM   1284  CD2 TRP A 160     -33.781 -28.156  -9.680  1.00 96.06           C  
ATOM   1285  CE2 TRP A 160     -34.375 -29.344 -10.180  1.00 96.06           C  
ATOM   1286  CE3 TRP A 160     -34.625 -27.109  -9.281  1.00 96.06           C  
ATOM   1287  NE1 TRP A 160     -33.344 -30.203 -10.492  1.00 96.06           N  
ATOM   1288  CH2 TRP A 160     -36.562 -28.453  -9.891  1.00 96.06           C  
ATOM   1289  CZ2 TRP A 160     -35.750 -29.500 -10.281  1.00 96.06           C  
ATOM   1290  CZ3 TRP A 160     -36.000 -27.266  -9.391  1.00 96.06           C  
ATOM   1291  N   ALA A 161     -29.203 -25.031  -9.305  1.00 97.88           N  
ATOM   1292  CA  ALA A 161     -28.531 -23.875  -8.711  1.00 97.88           C  
ATOM   1293  C   ALA A 161     -28.719 -22.625  -9.570  1.00 97.88           C  
ATOM   1294  CB  ALA A 161     -27.047 -24.172  -8.500  1.00 97.88           C  
ATOM   1295  O   ALA A 161     -29.078 -21.562  -9.062  1.00 97.88           O  
ATOM   1296  N   MET A 162     -28.516 -22.766 -10.852  1.00 98.25           N  
ATOM   1297  CA  MET A 162     -28.594 -21.641 -11.773  1.00 98.25           C  
ATOM   1298  C   MET A 162     -30.031 -21.188 -11.969  1.00 98.25           C  
ATOM   1299  CB  MET A 162     -27.969 -22.000 -13.117  1.00 98.25           C  
ATOM   1300  O   MET A 162     -30.297 -20.000 -12.141  1.00 98.25           O  
ATOM   1301  CG  MET A 162     -26.484 -22.328 -13.039  1.00 98.25           C  
ATOM   1302  SD  MET A 162     -25.531 -21.031 -12.164  1.00 98.25           S  
ATOM   1303  CE  MET A 162     -25.828 -19.609 -13.258  1.00 98.25           C  
ATOM   1304  N   HIS A 163     -31.000 -22.062 -11.961  1.00 96.38           N  
ATOM   1305  CA  HIS A 163     -32.406 -21.734 -12.086  1.00 96.38           C  
ATOM   1306  C   HIS A 163     -32.844 -20.781 -10.984  1.00 96.38           C  
ATOM   1307  CB  HIS A 163     -33.250 -23.000 -12.055  1.00 96.38           C  
ATOM   1308  O   HIS A 163     -33.562 -19.797 -11.242  1.00 96.38           O  
ATOM   1309  CG  HIS A 163     -34.750 -22.734 -12.094  1.00 96.38           C  
ATOM   1310  CD2 HIS A 163     -35.719 -23.000 -11.188  1.00 96.38           C  
ATOM   1311  ND1 HIS A 163     -35.344 -22.141 -13.164  1.00 96.38           N  
ATOM   1312  CE1 HIS A 163     -36.656 -22.031 -12.922  1.00 96.38           C  
ATOM   1313  NE2 HIS A 163     -36.906 -22.562 -11.727  1.00 96.38           N  
ATOM   1314  N   PHE A 164     -32.406 -21.047  -9.797  1.00 95.62           N  
ATOM   1315  CA  PHE A 164     -32.719 -20.188  -8.672  1.00 95.62           C  
ATOM   1316  C   PHE A 164     -32.250 -18.766  -8.922  1.00 95.62           C  
ATOM   1317  CB  PHE A 164     -32.125 -20.734  -7.383  1.00 95.62           C  
ATOM   1318  O   PHE A 164     -32.969 -17.797  -8.672  1.00 95.62           O  
ATOM   1319  CG  PHE A 164     -32.375 -19.859  -6.176  1.00 95.62           C  
ATOM   1320  CD1 PHE A 164     -31.391 -19.000  -5.711  1.00 95.62           C  
ATOM   1321  CD2 PHE A 164     -33.562 -19.922  -5.500  1.00 95.62           C  
ATOM   1322  CE1 PHE A 164     -31.609 -18.188  -4.594  1.00 95.62           C  
ATOM   1323  CE2 PHE A 164     -33.812 -19.125  -4.383  1.00 95.62           C  
ATOM   1324  CZ  PHE A 164     -32.812 -18.266  -3.932  1.00 95.62           C  
ATOM   1325  N   LEU A 165     -31.062 -18.609  -9.445  1.00 95.56           N  
ATOM   1326  CA  LEU A 165     -30.500 -17.281  -9.727  1.00 95.56           C  
ATOM   1327  C   LEU A 165     -31.312 -16.562 -10.797  1.00 95.56           C  
ATOM   1328  CB  LEU A 165     -29.047 -17.422 -10.180  1.00 95.56           C  
ATOM   1329  O   LEU A 165     -31.609 -15.375 -10.656  1.00 95.56           O  
ATOM   1330  CG  LEU A 165     -28.078 -18.016  -9.172  1.00 95.56           C  
ATOM   1331  CD1 LEU A 165     -26.672 -18.062  -9.750  1.00 95.56           C  
ATOM   1332  CD2 LEU A 165     -28.094 -17.234  -7.867  1.00 95.56           C  
ATOM   1333  N   GLU A 166     -31.656 -17.297 -11.844  1.00 94.69           N  
ATOM   1334  CA  GLU A 166     -32.438 -16.719 -12.930  1.00 94.69           C  
ATOM   1335  C   GLU A 166     -33.781 -16.172 -12.414  1.00 94.69           C  
ATOM   1336  CB  GLU A 166     -32.688 -17.750 -14.031  1.00 94.69           C  
ATOM   1337  O   GLU A 166     -34.156 -15.055 -12.766  1.00 94.69           O  
ATOM   1338  CG  GLU A 166     -33.438 -17.188 -15.234  1.00 94.69           C  
ATOM   1339  CD  GLU A 166     -33.562 -18.188 -16.375  1.00 94.69           C  
ATOM   1340  OE1 GLU A 166     -34.031 -17.812 -17.469  1.00 94.69           O  
ATOM   1341  OE2 GLU A 166     -33.188 -19.375 -16.172  1.00 94.69           O  
ATOM   1342  N   GLU A 167     -34.500 -16.844 -11.484  1.00 92.62           N  
ATOM   1343  CA  GLU A 167     -35.781 -16.422 -10.938  1.00 92.62           C  
ATOM   1344  C   GLU A 167     -35.625 -15.164 -10.070  1.00 92.62           C  
ATOM   1345  CB  GLU A 167     -36.406 -17.547 -10.109  1.00 92.62           C  
ATOM   1346  O   GLU A 167     -36.562 -14.367  -9.953  1.00 92.62           O  
ATOM   1347  CG  GLU A 167     -36.844 -18.750 -10.945  1.00 92.62           C  
ATOM   1348  CD  GLU A 167     -38.000 -18.438 -11.883  1.00 92.62           C  
ATOM   1349  OE1 GLU A 167     -38.125 -19.109 -12.930  1.00 92.62           O  
ATOM   1350  OE2 GLU A 167     -38.781 -17.516 -11.578  1.00 92.62           O  
ATOM   1351  N   ASN A 168     -34.469 -14.984  -9.492  1.00 92.62           N  
ATOM   1352  CA  ASN A 168     -34.219 -13.844  -8.625  1.00 92.62           C  
ATOM   1353  C   ASN A 168     -33.469 -12.742  -9.359  1.00 92.62           C  
ATOM   1354  CB  ASN A 168     -33.438 -14.281  -7.375  1.00 92.62           C  
ATOM   1355  O   ASN A 168     -32.938 -11.820  -8.727  1.00 92.62           O  
ATOM   1356  CG  ASN A 168     -34.281 -15.133  -6.445  1.00 92.62           C  
ATOM   1357  ND2 ASN A 168     -34.156 -16.453  -6.566  1.00 92.62           N  
ATOM   1358  OD1 ASN A 168     -35.062 -14.617  -5.621  1.00 92.62           O  
ATOM   1359  N   THR A 169     -33.375 -12.805 -10.758  1.00 93.00           N  
ATOM   1360  CA  THR A 169     -32.688 -11.844 -11.625  1.00 93.00           C  
ATOM   1361  C   THR A 169     -31.266 -11.617 -11.180  1.00 93.00           C  
ATOM   1362  CB  THR A 169     -33.438 -10.492 -11.648  1.00 93.00           C  
ATOM   1363  O   THR A 169     -30.797 -10.477 -11.117  1.00 93.00           O  
ATOM   1364  CG2 THR A 169     -34.875 -10.672 -12.141  1.00 93.00           C  
ATOM   1365  OG1 THR A 169     -33.469  -9.953 -10.320  1.00 93.00           O  
ATOM   1366  N   LEU A 170     -30.609 -12.648 -10.789  1.00 94.38           N  
ATOM   1367  CA  LEU A 170     -29.203 -12.617 -10.398  1.00 94.38           C  
ATOM   1368  C   LEU A 170     -28.328 -13.211 -11.500  1.00 94.38           C  
ATOM   1369  CB  LEU A 170     -29.000 -13.383  -9.094  1.00 94.38           C  
ATOM   1370  O   LEU A 170     -28.703 -14.211 -12.125  1.00 94.38           O  
ATOM   1371  CG  LEU A 170     -29.734 -12.836  -7.863  1.00 94.38           C  
ATOM   1372  CD1 LEU A 170     -29.562 -13.789  -6.684  1.00 94.38           C  
ATOM   1373  CD2 LEU A 170     -29.234 -11.445  -7.516  1.00 94.38           C  
ATOM   1374  N   ILE A 171     -27.234 -12.586 -11.781  1.00 95.88           N  
ATOM   1375  CA  ILE A 171     -26.266 -13.023 -12.781  1.00 95.88           C  
ATOM   1376  C   ILE A 171     -24.984 -13.477 -12.094  1.00 95.88           C  
ATOM   1377  CB  ILE A 171     -25.969 -11.906 -13.805  1.00 95.88           C  
ATOM   1378  O   ILE A 171     -24.359 -12.695 -11.375  1.00 95.88           O  
ATOM   1379  CG1 ILE A 171     -27.266 -11.438 -14.477  1.00 95.88           C  
ATOM   1380  CG2 ILE A 171     -24.953 -12.391 -14.844  1.00 95.88           C  
ATOM   1381  CD1 ILE A 171     -27.109 -10.164 -15.297  1.00 95.88           C  
ATOM   1382  N   HIS A 172     -24.562 -14.727 -12.312  1.00 96.38           N  
ATOM   1383  CA  HIS A 172     -23.328 -15.250 -11.734  1.00 96.38           C  
ATOM   1384  C   HIS A 172     -22.109 -14.766 -12.508  1.00 96.38           C  
ATOM   1385  CB  HIS A 172     -23.359 -16.781 -11.711  1.00 96.38           C  
ATOM   1386  O   HIS A 172     -21.234 -14.094 -11.938  1.00 96.38           O  
ATOM   1387  CG  HIS A 172     -22.312 -17.391 -10.828  1.00 96.38           C  
ATOM   1388  CD2 HIS A 172     -22.375 -17.844  -9.555  1.00 96.38           C  
ATOM   1389  ND1 HIS A 172     -21.016 -17.594 -11.250  1.00 96.38           N  
ATOM   1390  CE1 HIS A 172     -20.328 -18.141 -10.266  1.00 96.38           C  
ATOM   1391  NE2 HIS A 172     -21.125 -18.297  -9.227  1.00 96.38           N  
ATOM   1392  N   GLY A 173     -21.938 -15.156 -13.805  1.00 97.75           N  
ATOM   1393  CA  GLY A 173     -20.906 -14.664 -14.695  1.00 97.75           C  
ATOM   1394  C   GLY A 173     -19.641 -15.516 -14.688  1.00 97.75           C  
ATOM   1395  O   GLY A 173     -18.656 -15.180 -15.336  1.00 97.75           O  
ATOM   1396  N   ASN A 174     -19.625 -16.609 -13.945  1.00 98.06           N  
ATOM   1397  CA  ASN A 174     -18.438 -17.453 -13.836  1.00 98.06           C  
ATOM   1398  C   ASN A 174     -18.797 -18.891 -13.484  1.00 98.06           C  
ATOM   1399  CB  ASN A 174     -17.469 -16.891 -12.797  1.00 98.06           C  
ATOM   1400  O   ASN A 174     -18.344 -19.422 -12.469  1.00 98.06           O  
ATOM   1401  CG  ASN A 174     -16.109 -17.562 -12.820  1.00 98.06           C  
ATOM   1402  ND2 ASN A 174     -15.320 -17.359 -11.773  1.00 98.06           N  
ATOM   1403  OD1 ASN A 174     -15.773 -18.266 -13.781  1.00 98.06           O  
ATOM   1404  N   VAL A 175     -19.594 -19.516 -14.398  1.00 98.62           N  
ATOM   1405  CA  VAL A 175     -19.969 -20.922 -14.250  1.00 98.62           C  
ATOM   1406  C   VAL A 175     -18.906 -21.812 -14.891  1.00 98.62           C  
ATOM   1407  CB  VAL A 175     -21.359 -21.203 -14.875  1.00 98.62           C  
ATOM   1408  O   VAL A 175     -18.750 -21.828 -16.109  1.00 98.62           O  
ATOM   1409  CG1 VAL A 175     -21.766 -22.656 -14.633  1.00 98.62           C  
ATOM   1410  CG2 VAL A 175     -22.406 -20.250 -14.312  1.00 98.62           C  
ATOM   1411  N   CYS A 176     -18.172 -22.547 -14.070  1.00 98.06           N  
ATOM   1412  CA  CYS A 176     -17.109 -23.438 -14.547  1.00 98.06           C  
ATOM   1413  C   CYS A 176     -16.875 -24.578 -13.570  1.00 98.06           C  
ATOM   1414  CB  CYS A 176     -15.820 -22.641 -14.750  1.00 98.06           C  
ATOM   1415  O   CYS A 176     -17.344 -24.531 -12.430  1.00 98.06           O  
ATOM   1416  SG  CYS A 176     -15.188 -21.891 -13.234  1.00 98.06           S  
ATOM   1417  N   ALA A 177     -16.172 -25.578 -13.961  1.00 98.62           N  
ATOM   1418  CA  ALA A 177     -15.938 -26.766 -13.164  1.00 98.62           C  
ATOM   1419  C   ALA A 177     -15.078 -26.453 -11.938  1.00 98.62           C  
ATOM   1420  CB  ALA A 177     -15.266 -27.859 -14.008  1.00 98.62           C  
ATOM   1421  O   ALA A 177     -15.211 -27.109 -10.898  1.00 98.62           O  
ATOM   1422  N   LYS A 178     -14.219 -25.391 -12.000  1.00 98.38           N  
ATOM   1423  CA  LYS A 178     -13.414 -24.953 -10.859  1.00 98.38           C  
ATOM   1424  C   LYS A 178     -14.297 -24.453  -9.719  1.00 98.38           C  
ATOM   1425  CB  LYS A 178     -12.422 -23.859 -11.281  1.00 98.38           C  
ATOM   1426  O   LYS A 178     -13.992 -24.672  -8.547  1.00 98.38           O  
ATOM   1427  CG  LYS A 178     -11.570 -23.328 -10.141  1.00 98.38           C  
ATOM   1428  CD  LYS A 178     -10.680 -22.188 -10.594  1.00 98.38           C  
ATOM   1429  CE  LYS A 178      -9.898 -21.578  -9.438  1.00 98.38           C  
ATOM   1430  NZ  LYS A 178      -9.055 -20.422  -9.867  1.00 98.38           N  
ATOM   1431  N   ASN A 179     -15.391 -23.812 -10.047  1.00 98.25           N  
ATOM   1432  CA  ASN A 179     -16.266 -23.219  -9.039  1.00 98.25           C  
ATOM   1433  C   ASN A 179     -17.266 -24.234  -8.500  1.00 98.25           C  
ATOM   1434  CB  ASN A 179     -17.000 -22.000  -9.609  1.00 98.25           C  
ATOM   1435  O   ASN A 179     -17.953 -23.984  -7.512  1.00 98.25           O  
ATOM   1436  CG  ASN A 179     -16.078 -20.828  -9.852  1.00 98.25           C  
ATOM   1437  ND2 ASN A 179     -16.500 -19.922 -10.727  1.00 98.25           N  
ATOM   1438  OD1 ASN A 179     -15.008 -20.734  -9.258  1.00 98.25           O  
ATOM   1439  N   ILE A 180     -17.438 -25.344  -9.172  1.00 98.62           N  
ATOM   1440  CA  ILE A 180     -18.234 -26.438  -8.625  1.00 98.62           C  
ATOM   1441  C   ILE A 180     -17.422 -27.219  -7.598  1.00 98.62           C  
ATOM   1442  CB  ILE A 180     -18.750 -27.375  -9.734  1.00 98.62           C  
ATOM   1443  O   ILE A 180     -16.344 -27.719  -7.910  1.00 98.62           O  
ATOM   1444  CG1 ILE A 180     -19.516 -26.578 -10.797  1.00 98.62           C  
ATOM   1445  CG2 ILE A 180     -19.625 -28.484  -9.148  1.00 98.62           C  
ATOM   1446  CD1 ILE A 180     -19.906 -27.406 -12.023  1.00 98.62           C  
ATOM   1447  N   LEU A 181     -17.922 -27.250  -6.375  1.00 98.38           N  
ATOM   1448  CA  LEU A 181     -17.250 -27.953  -5.293  1.00 98.38           C  
ATOM   1449  C   LEU A 181     -17.922 -29.297  -5.004  1.00 98.38           C  
ATOM   1450  CB  LEU A 181     -17.234 -27.094  -4.027  1.00 98.38           C  
ATOM   1451  O   LEU A 181     -19.156 -29.359  -4.859  1.00 98.38           O  
ATOM   1452  CG  LEU A 181     -16.609 -25.703  -4.164  1.00 98.38           C  
ATOM   1453  CD1 LEU A 181     -16.703 -24.953  -2.840  1.00 98.38           C  
ATOM   1454  CD2 LEU A 181     -15.164 -25.797  -4.633  1.00 98.38           C  
ATOM   1455  N   LEU A 182     -17.125 -30.344  -5.008  1.00 97.81           N  
ATOM   1456  CA  LEU A 182     -17.656 -31.672  -4.660  1.00 97.81           C  
ATOM   1457  C   LEU A 182     -17.797 -31.812  -3.148  1.00 97.81           C  
ATOM   1458  CB  LEU A 182     -16.750 -32.781  -5.199  1.00 97.81           C  
ATOM   1459  O   LEU A 182     -16.797 -31.906  -2.430  1.00 97.81           O  
ATOM   1460  CG  LEU A 182     -17.203 -34.219  -4.953  1.00 97.81           C  
ATOM   1461  CD1 LEU A 182     -18.531 -34.469  -5.664  1.00 97.81           C  
ATOM   1462  CD2 LEU A 182     -16.141 -35.188  -5.418  1.00 97.81           C  
ATOM   1463  N   ILE A 183     -19.031 -31.844  -2.697  1.00 95.94           N  
ATOM   1464  CA  ILE A 183     -19.328 -31.891  -1.268  1.00 95.94           C  
ATOM   1465  C   ILE A 183     -19.375 -33.344  -0.797  1.00 95.94           C  
ATOM   1466  CB  ILE A 183     -20.656 -31.172  -0.937  1.00 95.94           C  
ATOM   1467  O   ILE A 183     -18.812 -33.688   0.243  1.00 95.94           O  
ATOM   1468  CG1 ILE A 183     -20.609 -29.719  -1.426  1.00 95.94           C  
ATOM   1469  CG2 ILE A 183     -20.938 -31.234   0.566  1.00 95.94           C  
ATOM   1470  CD1 ILE A 183     -19.516 -28.875  -0.781  1.00 95.94           C  
ATOM   1471  N   ARG A 184     -20.016 -34.125  -1.582  1.00 94.50           N  
ATOM   1472  CA  ARG A 184     -20.172 -35.562  -1.285  1.00 94.50           C  
ATOM   1473  C   ARG A 184     -20.094 -36.406  -2.557  1.00 94.50           C  
ATOM   1474  CB  ARG A 184     -21.500 -35.812  -0.572  1.00 94.50           C  
ATOM   1475  O   ARG A 184     -20.703 -36.062  -3.572  1.00 94.50           O  
ATOM   1476  CG  ARG A 184     -21.703 -37.250  -0.149  1.00 94.50           C  
ATOM   1477  CD  ARG A 184     -23.062 -37.469   0.505  1.00 94.50           C  
ATOM   1478  NE  ARG A 184     -24.156 -37.250  -0.434  1.00 94.50           N  
ATOM   1479  NH1 ARG A 184     -25.734 -36.781   1.192  1.00 94.50           N  
ATOM   1480  NH2 ARG A 184     -26.312 -36.750  -1.023  1.00 94.50           N  
ATOM   1481  CZ  ARG A 184     -25.391 -36.938  -0.086  1.00 94.50           C  
ATOM   1482  N   GLU A 185     -19.312 -37.500  -2.512  1.00 94.25           N  
ATOM   1483  CA  GLU A 185     -19.250 -38.438  -3.625  1.00 94.25           C  
ATOM   1484  C   GLU A 185     -20.469 -39.344  -3.635  1.00 94.25           C  
ATOM   1485  CB  GLU A 185     -17.969 -39.250  -3.561  1.00 94.25           C  
ATOM   1486  O   GLU A 185     -21.297 -39.312  -2.729  1.00 94.25           O  
ATOM   1487  CG  GLU A 185     -16.703 -38.438  -3.721  1.00 94.25           C  
ATOM   1488  CD  GLU A 185     -15.430 -39.281  -3.701  1.00 94.25           C  
ATOM   1489  OE1 GLU A 185     -14.336 -38.719  -3.949  1.00 94.25           O  
ATOM   1490  OE2 GLU A 185     -15.539 -40.500  -3.436  1.00 94.25           O  
ATOM   1491  N   GLU A 186     -20.578 -40.094  -4.691  1.00 93.12           N  
ATOM   1492  CA  GLU A 186     -21.578 -41.156  -4.750  1.00 93.12           C  
ATOM   1493  C   GLU A 186     -21.203 -42.312  -3.844  1.00 93.12           C  
ATOM   1494  CB  GLU A 186     -21.766 -41.656  -6.188  1.00 93.12           C  
ATOM   1495  O   GLU A 186     -20.047 -42.750  -3.836  1.00 93.12           O  
ATOM   1496  CG  GLU A 186     -22.844 -42.719  -6.344  1.00 93.12           C  
ATOM   1497  CD  GLU A 186     -22.953 -43.250  -7.758  1.00 93.12           C  
ATOM   1498  OE1 GLU A 186     -23.844 -44.094  -8.023  1.00 93.12           O  
ATOM   1499  OE2 GLU A 186     -22.141 -42.844  -8.609  1.00 93.12           O  
ATOM   1500  N   ASP A 187     -22.203 -42.750  -3.045  1.00 89.50           N  
ATOM   1501  CA  ASP A 187     -22.016 -43.938  -2.205  1.00 89.50           C  
ATOM   1502  C   ASP A 187     -22.844 -45.125  -2.725  1.00 89.50           C  
ATOM   1503  CB  ASP A 187     -22.406 -43.625  -0.755  1.00 89.50           C  
ATOM   1504  O   ASP A 187     -24.062 -45.125  -2.568  1.00 89.50           O  
ATOM   1505  CG  ASP A 187     -22.094 -44.781   0.195  1.00 89.50           C  
ATOM   1506  OD1 ASP A 187     -21.578 -45.812  -0.257  1.00 89.50           O  
ATOM   1507  OD2 ASP A 187     -22.375 -44.625   1.405  1.00 89.50           O  
ATOM   1508  N   ARG A 188     -22.234 -46.062  -3.219  1.00 91.88           N  
ATOM   1509  CA  ARG A 188     -22.906 -47.219  -3.814  1.00 91.88           C  
ATOM   1510  C   ARG A 188     -23.531 -48.094  -2.744  1.00 91.88           C  
ATOM   1511  CB  ARG A 188     -21.922 -48.031  -4.664  1.00 91.88           C  
ATOM   1512  O   ARG A 188     -24.531 -48.781  -2.996  1.00 91.88           O  
ATOM   1513  CG  ARG A 188     -21.406 -47.312  -5.891  1.00 91.88           C  
ATOM   1514  CD  ARG A 188     -20.453 -48.156  -6.707  1.00 91.88           C  
ATOM   1515  NE  ARG A 188     -19.891 -47.406  -7.828  1.00 91.88           N  
ATOM   1516  NH1 ARG A 188     -18.484 -49.125  -8.500  1.00 91.88           N  
ATOM   1517  NH2 ARG A 188     -18.516 -47.125  -9.641  1.00 91.88           N  
ATOM   1518  CZ  ARG A 188     -18.953 -47.875  -8.656  1.00 91.88           C  
ATOM   1519  N   LYS A 189     -22.906 -48.125  -1.559  1.00 92.25           N  
ATOM   1520  CA  LYS A 189     -23.438 -48.938  -0.468  1.00 92.25           C  
ATOM   1521  C   LYS A 189     -24.797 -48.406   0.002  1.00 92.25           C  
ATOM   1522  CB  LYS A 189     -22.453 -48.969   0.703  1.00 92.25           C  
ATOM   1523  O   LYS A 189     -25.719 -49.188   0.225  1.00 92.25           O  
ATOM   1524  CG  LYS A 189     -21.141 -49.688   0.394  1.00 92.25           C  
ATOM   1525  CD  LYS A 189     -20.219 -49.719   1.602  1.00 92.25           C  
ATOM   1526  CE  LYS A 189     -18.875 -50.344   1.273  1.00 92.25           C  
ATOM   1527  NZ  LYS A 189     -17.938 -50.312   2.434  1.00 92.25           N  
ATOM   1528  N   THR A 190     -25.016 -47.125   0.098  1.00 90.31           N  
ATOM   1529  CA  THR A 190     -26.250 -46.531   0.581  1.00 90.31           C  
ATOM   1530  C   THR A 190     -27.109 -46.031  -0.585  1.00 90.31           C  
ATOM   1531  CB  THR A 190     -25.969 -45.344   1.541  1.00 90.31           C  
ATOM   1532  O   THR A 190     -28.297 -45.781  -0.419  1.00 90.31           O  
ATOM   1533  CG2 THR A 190     -25.156 -45.812   2.744  1.00 90.31           C  
ATOM   1534  OG1 THR A 190     -25.250 -44.344   0.843  1.00 90.31           O  
ATOM   1535  N   GLY A 191     -26.594 -45.969  -1.800  1.00 89.69           N  
ATOM   1536  CA  GLY A 191     -27.297 -45.469  -2.971  1.00 89.69           C  
ATOM   1537  C   GLY A 191     -27.453 -43.969  -2.982  1.00 89.69           C  
ATOM   1538  O   GLY A 191     -28.266 -43.406  -3.725  1.00 89.69           O  
ATOM   1539  N   ASN A 192     -26.688 -43.219  -2.148  1.00 91.81           N  
ATOM   1540  CA  ASN A 192     -26.766 -41.750  -2.113  1.00 91.81           C  
ATOM   1541  C   ASN A 192     -26.094 -41.125  -3.334  1.00 91.81           C  
ATOM   1542  CB  ASN A 192     -26.125 -41.219  -0.829  1.00 91.81           C  
ATOM   1543  O   ASN A 192     -24.953 -41.469  -3.658  1.00 91.81           O  
ATOM   1544  CG  ASN A 192     -26.891 -41.625   0.416  1.00 91.81           C  
ATOM   1545  ND2 ASN A 192     -26.172 -41.781   1.525  1.00 91.81           N  
ATOM   1546  OD1 ASN A 192     -28.109 -41.844   0.380  1.00 91.81           O  
ATOM   1547  N   PRO A 193     -26.797 -40.219  -4.066  1.00 94.56           N  
ATOM   1548  CA  PRO A 193     -26.188 -39.500  -5.191  1.00 94.56           C  
ATOM   1549  C   PRO A 193     -25.141 -38.500  -4.746  1.00 94.56           C  
ATOM   1550  CB  PRO A 193     -27.375 -38.812  -5.871  1.00 94.56           C  
ATOM   1551  O   PRO A 193     -25.125 -38.094  -3.578  1.00 94.56           O  
ATOM   1552  CG  PRO A 193     -28.328 -38.531  -4.766  1.00 94.56           C  
ATOM   1553  CD  PRO A 193     -28.250 -39.656  -3.760  1.00 94.56           C  
ATOM   1554  N   PRO A 194     -24.234 -38.188  -5.617  1.00 96.69           N  
ATOM   1555  CA  PRO A 194     -23.297 -37.125  -5.270  1.00 96.69           C  
ATOM   1556  C   PRO A 194     -23.984 -35.781  -5.055  1.00 96.69           C  
ATOM   1557  CB  PRO A 194     -22.359 -37.062  -6.477  1.00 96.69           C  
ATOM   1558  O   PRO A 194     -25.125 -35.594  -5.500  1.00 96.69           O  
ATOM   1559  CG  PRO A 194     -23.188 -37.500  -7.633  1.00 96.69           C  
ATOM   1560  CD  PRO A 194     -24.156 -38.531  -7.156  1.00 96.69           C  
ATOM   1561  N   PHE A 195     -23.359 -34.875  -4.254  1.00 97.50           N  
ATOM   1562  CA  PHE A 195     -23.875 -33.531  -3.994  1.00 97.50           C  
ATOM   1563  C   PHE A 195     -22.812 -32.500  -4.289  1.00 97.50           C  
ATOM   1564  CB  PHE A 195     -24.344 -33.406  -2.541  1.00 97.50           C  
ATOM   1565  O   PHE A 195     -21.656 -32.625  -3.877  1.00 97.50           O  
ATOM   1566  CG  PHE A 195     -25.141 -32.156  -2.268  1.00 97.50           C  
ATOM   1567  CD1 PHE A 195     -24.516 -31.016  -1.791  1.00 97.50           C  
ATOM   1568  CD2 PHE A 195     -26.500 -32.125  -2.484  1.00 97.50           C  
ATOM   1569  CE1 PHE A 195     -25.234 -29.859  -1.536  1.00 97.50           C  
ATOM   1570  CE2 PHE A 195     -27.250 -30.984  -2.230  1.00 97.50           C  
ATOM   1571  CZ  PHE A 195     -26.609 -29.844  -1.757  1.00 97.50           C  
ATOM   1572  N   ILE A 196     -23.203 -31.500  -5.062  1.00 98.31           N  
ATOM   1573  CA  ILE A 196     -22.250 -30.453  -5.422  1.00 98.31           C  
ATOM   1574  C   ILE A 196     -22.844 -29.094  -5.098  1.00 98.31           C  
ATOM   1575  CB  ILE A 196     -21.859 -30.531  -6.914  1.00 98.31           C  
ATOM   1576  O   ILE A 196     -24.062 -28.953  -4.922  1.00 98.31           O  
ATOM   1577  CG1 ILE A 196     -23.125 -30.547  -7.793  1.00 98.31           C  
ATOM   1578  CG2 ILE A 196     -21.000 -31.766  -7.184  1.00 98.31           C  
ATOM   1579  CD1 ILE A 196     -23.719 -29.172  -8.039  1.00 98.31           C  
ATOM   1580  N   LYS A 197     -22.047 -28.078  -4.941  1.00 98.00           N  
ATOM   1581  CA  LYS A 197     -22.422 -26.672  -4.770  1.00 98.00           C  
ATOM   1582  C   LYS A 197     -21.656 -25.781  -5.734  1.00 98.00           C  
ATOM   1583  CB  LYS A 197     -22.172 -26.219  -3.328  1.00 98.00           C  
ATOM   1584  O   LYS A 197     -20.625 -26.188  -6.289  1.00 98.00           O  
ATOM   1585  CG  LYS A 197     -23.047 -26.938  -2.303  1.00 98.00           C  
ATOM   1586  CD  LYS A 197     -22.828 -26.375  -0.902  1.00 98.00           C  
ATOM   1587  CE  LYS A 197     -23.688 -27.094   0.131  1.00 98.00           C  
ATOM   1588  NZ  LYS A 197     -23.484 -26.547   1.501  1.00 98.00           N  
ATOM   1589  N   LEU A 198     -22.156 -24.594  -5.969  1.00 97.75           N  
ATOM   1590  CA  LEU A 198     -21.531 -23.578  -6.801  1.00 97.75           C  
ATOM   1591  C   LEU A 198     -20.922 -22.469  -5.945  1.00 97.75           C  
ATOM   1592  CB  LEU A 198     -22.547 -22.984  -7.781  1.00 97.75           C  
ATOM   1593  O   LEU A 198     -21.609 -21.891  -5.098  1.00 97.75           O  
ATOM   1594  CG  LEU A 198     -22.016 -21.906  -8.742  1.00 97.75           C  
ATOM   1595  CD1 LEU A 198     -20.984 -22.500  -9.680  1.00 97.75           C  
ATOM   1596  CD2 LEU A 198     -23.172 -21.281  -9.523  1.00 97.75           C  
ATOM   1597  N   SER A 199     -19.672 -22.109  -6.129  1.00 97.31           N  
ATOM   1598  CA  SER A 199     -18.969 -21.062  -5.402  1.00 97.31           C  
ATOM   1599  C   SER A 199     -19.250 -19.688  -6.004  1.00 97.31           C  
ATOM   1600  CB  SER A 199     -17.453 -21.328  -5.402  1.00 97.31           C  
ATOM   1601  O   SER A 199     -20.031 -19.578  -6.953  1.00 97.31           O  
ATOM   1602  OG  SER A 199     -16.781 -20.375  -4.605  1.00 97.31           O  
ATOM   1603  N   ASP A 200     -18.625 -18.656  -5.387  1.00 96.25           N  
ATOM   1604  CA  ASP A 200     -18.797 -17.266  -5.820  1.00 96.25           C  
ATOM   1605  C   ASP A 200     -18.125 -17.031  -7.168  1.00 96.25           C  
ATOM   1606  CB  ASP A 200     -18.250 -16.297  -4.770  1.00 96.25           C  
ATOM   1607  O   ASP A 200     -17.141 -17.688  -7.500  1.00 96.25           O  
ATOM   1608  CG  ASP A 200     -16.766 -16.500  -4.508  1.00 96.25           C  
ATOM   1609  OD1 ASP A 200     -16.328 -17.641  -4.312  1.00 96.25           O  
ATOM   1610  OD2 ASP A 200     -16.031 -15.477  -4.488  1.00 96.25           O  
ATOM   1611  N   PRO A 201     -18.656 -16.062  -7.945  1.00 96.44           N  
ATOM   1612  CA  PRO A 201     -18.047 -15.773  -9.250  1.00 96.44           C  
ATOM   1613  C   PRO A 201     -16.719 -15.016  -9.125  1.00 96.44           C  
ATOM   1614  CB  PRO A 201     -19.109 -14.930  -9.953  1.00 96.44           C  
ATOM   1615  O   PRO A 201     -15.969 -14.922 -10.094  1.00 96.44           O  
ATOM   1616  CG  PRO A 201     -19.844 -14.250  -8.844  1.00 96.44           C  
ATOM   1617  CD  PRO A 201     -19.922 -15.195  -7.676  1.00 96.44           C  
ATOM   1618  N   GLY A 202     -16.422 -14.406  -7.914  1.00 96.19           N  
ATOM   1619  CA  GLY A 202     -15.258 -13.555  -7.754  1.00 96.19           C  
ATOM   1620  C   GLY A 202     -15.414 -12.195  -8.406  1.00 96.19           C  
ATOM   1621  O   GLY A 202     -16.453 -11.539  -8.234  1.00 96.19           O  
ATOM   1622  N   ILE A 203     -14.367 -11.719  -9.086  1.00 96.38           N  
ATOM   1623  CA  ILE A 203     -14.367 -10.406  -9.734  1.00 96.38           C  
ATOM   1624  C   ILE A 203     -15.172 -10.469 -11.031  1.00 96.38           C  
ATOM   1625  CB  ILE A 203     -12.922  -9.930 -10.031  1.00 96.38           C  
ATOM   1626  O   ILE A 203     -14.992 -11.383 -11.844  1.00 96.38           O  
ATOM   1627  CG1 ILE A 203     -12.094  -9.922  -8.742  1.00 96.38           C  
ATOM   1628  CG2 ILE A 203     -12.938  -8.539 -10.680  1.00 96.38           C  
ATOM   1629  CD1 ILE A 203     -12.672  -9.047  -7.637  1.00 96.38           C  
ATOM   1630  N   SER A 204     -16.047  -9.539 -11.203  1.00 96.31           N  
ATOM   1631  CA  SER A 204     -16.922  -9.500 -12.375  1.00 96.31           C  
ATOM   1632  C   SER A 204     -16.125  -9.227 -13.641  1.00 96.31           C  
ATOM   1633  CB  SER A 204     -18.016  -8.445 -12.203  1.00 96.31           C  
ATOM   1634  O   SER A 204     -15.133  -8.484 -13.609  1.00 96.31           O  
ATOM   1635  OG  SER A 204     -18.750  -8.289 -13.398  1.00 96.31           O  
ATOM   1636  N   ILE A 205     -16.609  -9.766 -14.719  1.00 97.38           N  
ATOM   1637  CA  ILE A 205     -15.945  -9.586 -16.000  1.00 97.38           C  
ATOM   1638  C   ILE A 205     -16.109  -8.133 -16.469  1.00 97.38           C  
ATOM   1639  CB  ILE A 205     -16.500 -10.547 -17.078  1.00 97.38           C  
ATOM   1640  O   ILE A 205     -15.383  -7.680 -17.359  1.00 97.38           O  
ATOM   1641  CG1 ILE A 205     -18.016 -10.383 -17.203  1.00 97.38           C  
ATOM   1642  CG2 ILE A 205     -16.141 -12.000 -16.734  1.00 97.38           C  
ATOM   1643  CD1 ILE A 205     -18.641 -11.227 -18.312  1.00 97.38           C  
ATOM   1644  N   THR A 206     -16.953  -7.285 -15.867  1.00 95.69           N  
ATOM   1645  CA  THR A 206     -17.234  -5.910 -16.281  1.00 95.69           C  
ATOM   1646  C   THR A 206     -16.016  -5.020 -16.047  1.00 95.69           C  
ATOM   1647  CB  THR A 206     -18.438  -5.336 -15.523  1.00 95.69           C  
ATOM   1648  O   THR A 206     -15.883  -3.961 -16.656  1.00 95.69           O  
ATOM   1649  CG2 THR A 206     -19.703  -6.137 -15.828  1.00 95.69           C  
ATOM   1650  OG1 THR A 206     -18.188  -5.379 -14.117  1.00 95.69           O  
ATOM   1651  N   VAL A 207     -15.125  -5.406 -15.164  1.00 95.12           N  
ATOM   1652  CA  VAL A 207     -13.984  -4.551 -14.828  1.00 95.12           C  
ATOM   1653  C   VAL A 207     -12.688  -5.227 -15.266  1.00 95.12           C  
ATOM   1654  CB  VAL A 207     -13.945  -4.230 -13.320  1.00 95.12           C  
ATOM   1655  O   VAL A 207     -11.594  -4.734 -14.961  1.00 95.12           O  
ATOM   1656  CG1 VAL A 207     -15.156  -3.396 -12.906  1.00 95.12           C  
ATOM   1657  CG2 VAL A 207     -13.875  -5.523 -12.508  1.00 95.12           C  
ATOM   1658  N   LEU A 208     -12.734  -6.391 -15.953  1.00 96.81           N  
ATOM   1659  CA  LEU A 208     -11.531  -7.109 -16.359  1.00 96.81           C  
ATOM   1660  C   LEU A 208     -10.992  -6.562 -17.672  1.00 96.81           C  
ATOM   1661  CB  LEU A 208     -11.820  -8.602 -16.500  1.00 96.81           C  
ATOM   1662  O   LEU A 208     -11.766  -6.219 -18.578  1.00 96.81           O  
ATOM   1663  CG  LEU A 208     -12.203  -9.336 -15.211  1.00 96.81           C  
ATOM   1664  CD1 LEU A 208     -12.352 -10.836 -15.477  1.00 96.81           C  
ATOM   1665  CD2 LEU A 208     -11.172  -9.086 -14.117  1.00 96.81           C  
ATOM   1666  N   PRO A 209      -9.695  -6.508 -17.812  1.00 96.19           N  
ATOM   1667  CA  PRO A 209      -9.094  -6.098 -19.078  1.00 96.19           C  
ATOM   1668  C   PRO A 209      -9.320  -7.113 -20.203  1.00 96.19           C  
ATOM   1669  CB  PRO A 209      -7.605  -5.977 -18.750  1.00 96.19           C  
ATOM   1670  O   PRO A 209      -9.586  -8.289 -19.922  1.00 96.19           O  
ATOM   1671  CG  PRO A 209      -7.555  -5.910 -17.250  1.00 96.19           C  
ATOM   1672  CD  PRO A 209      -8.734  -6.660 -16.703  1.00 96.19           C  
ATOM   1673  N   LYS A 210      -9.117  -6.711 -21.359  1.00 95.75           N  
ATOM   1674  CA  LYS A 210      -9.367  -7.531 -22.547  1.00 95.75           C  
ATOM   1675  C   LYS A 210      -8.398  -8.711 -22.609  1.00 95.75           C  
ATOM   1676  CB  LYS A 210      -9.242  -6.691 -23.812  1.00 95.75           C  
ATOM   1677  O   LYS A 210      -8.789  -9.820 -22.984  1.00 95.75           O  
ATOM   1678  CG  LYS A 210     -10.367  -5.676 -24.000  1.00 95.75           C  
ATOM   1679  CD  LYS A 210     -10.250  -4.941 -25.328  1.00 95.75           C  
ATOM   1680  CE  LYS A 210     -11.352  -3.906 -25.500  1.00 95.75           C  
ATOM   1681  NZ  LYS A 210     -11.227  -3.166 -26.781  1.00 95.75           N  
ATOM   1682  N   ASP A 211      -7.180  -8.477 -22.281  1.00 95.69           N  
ATOM   1683  CA  ASP A 211      -6.176  -9.531 -22.391  1.00 95.69           C  
ATOM   1684  C   ASP A 211      -6.484 -10.695 -21.453  1.00 95.69           C  
ATOM   1685  CB  ASP A 211      -4.777  -8.977 -22.109  1.00 95.69           C  
ATOM   1686  O   ASP A 211      -6.203 -11.852 -21.766  1.00 95.69           O  
ATOM   1687  CG  ASP A 211      -4.664  -8.344 -20.734  1.00 95.69           C  
ATOM   1688  OD1 ASP A 211      -5.672  -7.812 -20.219  1.00 95.69           O  
ATOM   1689  OD2 ASP A 211      -3.555  -8.367 -20.156  1.00 95.69           O  
ATOM   1690  N   ILE A 212      -7.098 -10.430 -20.359  1.00 97.06           N  
ATOM   1691  CA  ILE A 212      -7.461 -11.477 -19.406  1.00 97.06           C  
ATOM   1692  C   ILE A 212      -8.680 -12.242 -19.922  1.00 97.06           C  
ATOM   1693  CB  ILE A 212      -7.746 -10.891 -18.016  1.00 97.06           C  
ATOM   1694  O   ILE A 212      -8.727 -13.469 -19.844  1.00 97.06           O  
ATOM   1695  CG1 ILE A 212      -6.473 -10.266 -17.422  1.00 97.06           C  
ATOM   1696  CG2 ILE A 212      -8.305 -11.969 -17.078  1.00 97.06           C  
ATOM   1697  CD1 ILE A 212      -6.660  -9.656 -16.047  1.00 97.06           C  
ATOM   1698  N   LEU A 213      -9.625 -11.578 -20.500  1.00 98.06           N  
ATOM   1699  CA  LEU A 213     -10.859 -12.195 -20.984  1.00 98.06           C  
ATOM   1700  C   LEU A 213     -10.570 -13.180 -22.109  1.00 98.06           C  
ATOM   1701  CB  LEU A 213     -11.844 -11.125 -21.469  1.00 98.06           C  
ATOM   1702  O   LEU A 213     -11.258 -14.195 -22.250  1.00 98.06           O  
ATOM   1703  CG  LEU A 213     -12.391 -10.180 -20.391  1.00 98.06           C  
ATOM   1704  CD1 LEU A 213     -13.312  -9.141 -21.016  1.00 98.06           C  
ATOM   1705  CD2 LEU A 213     -13.125 -10.969 -19.312  1.00 98.06           C  
ATOM   1706  N   GLN A 214      -9.570 -12.969 -22.906  1.00 97.19           N  
ATOM   1707  CA  GLN A 214      -9.242 -13.812 -24.047  1.00 97.19           C  
ATOM   1708  C   GLN A 214      -8.828 -15.211 -23.594  1.00 97.19           C  
ATOM   1709  CB  GLN A 214      -8.133 -13.180 -24.875  1.00 97.19           C  
ATOM   1710  O   GLN A 214      -9.086 -16.203 -24.281  1.00 97.19           O  
ATOM   1711  CG  GLN A 214      -8.555 -11.898 -25.594  1.00 97.19           C  
ATOM   1712  CD  GLN A 214      -7.395 -11.219 -26.297  1.00 97.19           C  
ATOM   1713  NE2 GLN A 214      -7.652 -10.031 -26.844  1.00 97.19           N  
ATOM   1714  OE1 GLN A 214      -6.281 -11.750 -26.359  1.00 97.19           O  
ATOM   1715  N   GLU A 215      -8.242 -15.266 -22.469  1.00 95.88           N  
ATOM   1716  CA  GLU A 215      -7.809 -16.562 -21.953  1.00 95.88           C  
ATOM   1717  C   GLU A 215      -8.992 -17.391 -21.469  1.00 95.88           C  
ATOM   1718  CB  GLU A 215      -6.789 -16.375 -20.828  1.00 95.88           C  
ATOM   1719  O   GLU A 215      -8.875 -18.609 -21.281  1.00 95.88           O  
ATOM   1720  CG  GLU A 215      -5.477 -15.758 -21.281  1.00 95.88           C  
ATOM   1721  CD  GLU A 215      -4.461 -15.625 -20.156  1.00 95.88           C  
ATOM   1722  OE1 GLU A 215      -3.350 -15.102 -20.406  1.00 95.88           O  
ATOM   1723  OE2 GLU A 215      -4.773 -16.047 -19.016  1.00 95.88           O  
ATOM   1724  N   ARG A 216     -10.156 -16.766 -21.266  1.00 97.75           N  
ATOM   1725  CA  ARG A 216     -11.336 -17.453 -20.734  1.00 97.75           C  
ATOM   1726  C   ARG A 216     -12.305 -17.812 -21.859  1.00 97.75           C  
ATOM   1727  CB  ARG A 216     -12.047 -16.578 -19.688  1.00 97.75           C  
ATOM   1728  O   ARG A 216     -13.523 -17.734 -21.688  1.00 97.75           O  
ATOM   1729  CG  ARG A 216     -11.195 -16.281 -18.469  1.00 97.75           C  
ATOM   1730  CD  ARG A 216     -11.930 -15.383 -17.484  1.00 97.75           C  
ATOM   1731  NE  ARG A 216     -13.086 -16.062 -16.891  1.00 97.75           N  
ATOM   1732  NH1 ARG A 216     -13.648 -14.312 -15.477  1.00 97.75           N  
ATOM   1733  NH2 ARG A 216     -14.891 -16.234 -15.484  1.00 97.75           N  
ATOM   1734  CZ  ARG A 216     -13.875 -15.539 -15.953  1.00 97.75           C  
ATOM   1735  N   ILE A 217     -11.836 -18.031 -23.016  1.00 97.62           N  
ATOM   1736  CA  ILE A 217     -12.641 -18.547 -24.125  1.00 97.62           C  
ATOM   1737  C   ILE A 217     -12.609 -20.062 -24.109  1.00 97.62           C  
ATOM   1738  CB  ILE A 217     -12.133 -18.000 -25.484  1.00 97.62           C  
ATOM   1739  O   ILE A 217     -11.539 -20.672 -24.047  1.00 97.62           O  
ATOM   1740  CG1 ILE A 217     -12.352 -16.484 -25.562  1.00 97.62           C  
ATOM   1741  CG2 ILE A 217     -12.836 -18.719 -26.641  1.00 97.62           C  
ATOM   1742  CD1 ILE A 217     -11.797 -15.852 -26.844  1.00 97.62           C  
ATOM   1743  N   PRO A 218     -13.742 -20.734 -24.203  1.00 97.75           N  
ATOM   1744  CA  PRO A 218     -15.102 -20.234 -24.422  1.00 97.75           C  
ATOM   1745  C   PRO A 218     -15.875 -20.016 -23.125  1.00 97.75           C  
ATOM   1746  CB  PRO A 218     -15.750 -21.312 -25.281  1.00 97.75           C  
ATOM   1747  O   PRO A 218     -17.078 -20.234 -23.078  1.00 97.75           O  
ATOM   1748  CG  PRO A 218     -15.180 -22.594 -24.781  1.00 97.75           C  
ATOM   1749  CD  PRO A 218     -13.750 -22.359 -24.375  1.00 97.75           C  
ATOM   1750  N   TRP A 219     -15.305 -19.672 -22.000  1.00 98.00           N  
ATOM   1751  CA  TRP A 219     -15.961 -19.453 -20.719  1.00 98.00           C  
ATOM   1752  C   TRP A 219     -16.656 -18.094 -20.688  1.00 98.00           C  
ATOM   1753  CB  TRP A 219     -14.953 -19.547 -19.578  1.00 98.00           C  
ATOM   1754  O   TRP A 219     -17.562 -17.875 -19.859  1.00 98.00           O  
ATOM   1755  CG  TRP A 219     -14.398 -20.922 -19.359  1.00 98.00           C  
ATOM   1756  CD1 TRP A 219     -14.969 -21.938 -18.641  1.00 98.00           C  
ATOM   1757  CD2 TRP A 219     -13.156 -21.438 -19.859  1.00 98.00           C  
ATOM   1758  CE2 TRP A 219     -13.039 -22.766 -19.406  1.00 98.00           C  
ATOM   1759  CE3 TRP A 219     -12.133 -20.891 -20.656  1.00 98.00           C  
ATOM   1760  NE1 TRP A 219     -14.156 -23.047 -18.672  1.00 98.00           N  
ATOM   1761  CH2 TRP A 219     -10.953 -23.016 -20.500  1.00 98.00           C  
ATOM   1762  CZ2 TRP A 219     -11.945 -23.562 -19.734  1.00 98.00           C  
ATOM   1763  CZ3 TRP A 219     -11.039 -21.688 -20.969  1.00 98.00           C  
ATOM   1764  N   VAL A 220     -16.234 -17.188 -21.453  1.00 98.56           N  
ATOM   1765  CA  VAL A 220     -16.859 -15.867 -21.609  1.00 98.56           C  
ATOM   1766  C   VAL A 220     -17.594 -15.805 -22.938  1.00 98.56           C  
ATOM   1767  CB  VAL A 220     -15.805 -14.734 -21.531  1.00 98.56           C  
ATOM   1768  O   VAL A 220     -17.047 -16.156 -23.984  1.00 98.56           O  
ATOM   1769  CG1 VAL A 220     -16.453 -13.383 -21.844  1.00 98.56           C  
ATOM   1770  CG2 VAL A 220     -15.156 -14.703 -20.141  1.00 98.56           C  
ATOM   1771  N   PRO A 221     -18.859 -15.414 -22.953  1.00 98.50           N  
ATOM   1772  CA  PRO A 221     -19.594 -15.312 -24.219  1.00 98.50           C  
ATOM   1773  C   PRO A 221     -19.062 -14.211 -25.125  1.00 98.50           C  
ATOM   1774  CB  PRO A 221     -21.031 -15.000 -23.766  1.00 98.50           C  
ATOM   1775  O   PRO A 221     -18.469 -13.242 -24.656  1.00 98.50           O  
ATOM   1776  CG  PRO A 221     -20.875 -14.273 -22.469  1.00 98.50           C  
ATOM   1777  CD  PRO A 221     -19.672 -14.836 -21.766  1.00 98.50           C  
ATOM   1778  N   PRO A 222     -19.281 -14.375 -26.453  1.00 98.25           N  
ATOM   1779  CA  PRO A 222     -18.734 -13.414 -27.422  1.00 98.25           C  
ATOM   1780  C   PRO A 222     -19.234 -11.992 -27.188  1.00 98.25           C  
ATOM   1781  CB  PRO A 222     -19.219 -13.953 -28.766  1.00 98.25           C  
ATOM   1782  O   PRO A 222     -18.484 -11.031 -27.375  1.00 98.25           O  
ATOM   1783  CG  PRO A 222     -19.500 -15.398 -28.516  1.00 98.25           C  
ATOM   1784  CD  PRO A 222     -19.953 -15.555 -27.094  1.00 98.25           C  
ATOM   1785  N   GLU A 223     -20.453 -11.766 -26.734  1.00 97.81           N  
ATOM   1786  CA  GLU A 223     -21.031 -10.438 -26.562  1.00 97.81           C  
ATOM   1787  C   GLU A 223     -20.344  -9.664 -25.453  1.00 97.81           C  
ATOM   1788  CB  GLU A 223     -22.531 -10.531 -26.297  1.00 97.81           C  
ATOM   1789  O   GLU A 223     -20.438  -8.438 -25.375  1.00 97.81           O  
ATOM   1790  CG  GLU A 223     -22.891 -11.398 -25.094  1.00 97.81           C  
ATOM   1791  CD  GLU A 223     -23.188 -12.844 -25.469  1.00 97.81           C  
ATOM   1792  OE1 GLU A 223     -23.984 -13.500 -24.750  1.00 97.81           O  
ATOM   1793  OE2 GLU A 223     -22.625 -13.328 -26.469  1.00 97.81           O  
ATOM   1794  N   CYS A 224     -19.641 -10.336 -24.531  1.00 98.12           N  
ATOM   1795  CA  CYS A 224     -18.953  -9.680 -23.422  1.00 98.12           C  
ATOM   1796  C   CYS A 224     -17.484  -9.438 -23.750  1.00 98.12           C  
ATOM   1797  CB  CYS A 224     -19.078 -10.523 -22.156  1.00 98.12           C  
ATOM   1798  O   CYS A 224     -16.781  -8.773 -22.984  1.00 98.12           O  
ATOM   1799  SG  CYS A 224     -20.766 -10.633 -21.500  1.00 98.12           S  
ATOM   1800  N   ILE A 225     -16.953  -9.984 -24.828  1.00 97.69           N  
ATOM   1801  CA  ILE A 225     -15.562  -9.766 -25.219  1.00 97.69           C  
ATOM   1802  C   ILE A 225     -15.414  -8.375 -25.844  1.00 97.69           C  
ATOM   1803  CB  ILE A 225     -15.078 -10.844 -26.219  1.00 97.69           C  
ATOM   1804  O   ILE A 225     -14.523  -7.609 -25.469  1.00 97.69           O  
ATOM   1805  CG1 ILE A 225     -15.070 -12.219 -25.547  1.00 97.69           C  
ATOM   1806  CG2 ILE A 225     -13.695 -10.500 -26.766  1.00 97.69           C  
ATOM   1807  CD1 ILE A 225     -14.047 -12.359 -24.422  1.00 97.69           C  
ATOM   1808  N   GLU A 226     -16.344  -7.992 -26.688  1.00 95.44           N  
ATOM   1809  CA  GLU A 226     -16.297  -6.684 -27.344  1.00 95.44           C  
ATOM   1810  C   GLU A 226     -16.672  -5.574 -26.359  1.00 95.44           C  
ATOM   1811  CB  GLU A 226     -17.234  -6.656 -28.562  1.00 95.44           C  
ATOM   1812  O   GLU A 226     -16.047  -4.520 -26.344  1.00 95.44           O  
ATOM   1813  CG  GLU A 226     -16.781  -7.562 -29.688  1.00 95.44           C  
ATOM   1814  CD  GLU A 226     -17.719  -7.535 -30.891  1.00 95.44           C  
ATOM   1815  OE1 GLU A 226     -17.500  -8.305 -31.859  1.00 95.44           O  
ATOM   1816  OE2 GLU A 226     -18.688  -6.742 -30.859  1.00 95.44           O  
ATOM   1817  N   ASN A 227     -17.672  -5.914 -25.594  1.00 97.12           N  
ATOM   1818  CA  ASN A 227     -18.125  -4.945 -24.594  1.00 97.12           C  
ATOM   1819  C   ASN A 227     -18.484  -5.621 -23.281  1.00 97.12           C  
ATOM   1820  CB  ASN A 227     -19.328  -4.160 -25.125  1.00 97.12           C  
ATOM   1821  O   ASN A 227     -19.547  -6.211 -23.141  1.00 97.12           O  
ATOM   1822  CG  ASN A 227     -19.703  -3.000 -24.234  1.00 97.12           C  
ATOM   1823  ND2 ASN A 227     -20.500  -2.076 -24.766  1.00 97.12           N  
ATOM   1824  OD1 ASN A 227     -19.297  -2.934 -23.078  1.00 97.12           O  
ATOM   1825  N   PRO A 228     -17.656  -5.453 -22.281  1.00 96.06           N  
ATOM   1826  CA  PRO A 228     -17.891  -6.105 -20.984  1.00 96.06           C  
ATOM   1827  C   PRO A 228     -19.156  -5.598 -20.297  1.00 96.06           C  
ATOM   1828  CB  PRO A 228     -16.641  -5.750 -20.188  1.00 96.06           C  
ATOM   1829  O   PRO A 228     -19.656  -6.250 -19.375  1.00 96.06           O  
ATOM   1830  CG  PRO A 228     -15.586  -5.477 -21.203  1.00 96.06           C  
ATOM   1831  CD  PRO A 228     -16.234  -4.844 -22.406  1.00 96.06           C  
ATOM   1832  N   LYS A 229     -19.734  -4.535 -20.672  1.00 94.88           N  
ATOM   1833  CA  LYS A 229     -20.922  -3.965 -20.047  1.00 94.88           C  
ATOM   1834  C   LYS A 229     -22.188  -4.730 -20.453  1.00 94.88           C  
ATOM   1835  CB  LYS A 229     -21.078  -2.488 -20.406  1.00 94.88           C  
ATOM   1836  O   LYS A 229     -23.234  -4.586 -19.812  1.00 94.88           O  
ATOM   1837  CG  LYS A 229     -19.969  -1.599 -19.844  1.00 94.88           C  
ATOM   1838  CD  LYS A 229     -20.203  -0.136 -20.203  1.00 94.88           C  
ATOM   1839  CE  LYS A 229     -19.078   0.752 -19.672  1.00 94.88           C  
ATOM   1840  NZ  LYS A 229     -19.297   2.186 -20.031  1.00 94.88           N  
ATOM   1841  N   ASN A 230     -22.078  -5.527 -21.516  1.00 95.69           N  
ATOM   1842  CA  ASN A 230     -23.219  -6.324 -21.953  1.00 95.69           C  
ATOM   1843  C   ASN A 230     -23.391  -7.586 -21.109  1.00 95.69           C  
ATOM   1844  CB  ASN A 230     -23.062  -6.695 -23.438  1.00 95.69           C  
ATOM   1845  O   ASN A 230     -23.516  -8.688 -21.656  1.00 95.69           O  
ATOM   1846  CG  ASN A 230     -23.141  -5.484 -24.344  1.00 95.69           C  
ATOM   1847  ND2 ASN A 230     -22.594  -5.617 -25.547  1.00 95.69           N  
ATOM   1848  OD1 ASN A 230     -23.688  -4.441 -23.984  1.00 95.69           O  
ATOM   1849  N   LEU A 231     -23.391  -7.367 -19.891  1.00 95.75           N  
ATOM   1850  CA  LEU A 231     -23.625  -8.461 -18.953  1.00 95.75           C  
ATOM   1851  C   LEU A 231     -25.109  -8.656 -18.719  1.00 95.75           C  
ATOM   1852  CB  LEU A 231     -22.906  -8.188 -17.625  1.00 95.75           C  
ATOM   1853  O   LEU A 231     -25.750  -7.816 -18.078  1.00 95.75           O  
ATOM   1854  CG  LEU A 231     -22.938  -9.320 -16.594  1.00 95.75           C  
ATOM   1855  CD1 LEU A 231     -22.109 -10.500 -17.078  1.00 95.75           C  
ATOM   1856  CD2 LEU A 231     -22.438  -8.828 -15.242  1.00 95.75           C  
ATOM   1857  N   ASN A 232     -25.703  -9.773 -19.219  1.00 95.38           N  
ATOM   1858  CA  ASN A 232     -27.125 -10.078 -19.062  1.00 95.38           C  
ATOM   1859  C   ASN A 232     -27.344 -11.555 -18.703  1.00 95.38           C  
ATOM   1860  CB  ASN A 232     -27.906  -9.711 -20.328  1.00 95.38           C  
ATOM   1861  O   ASN A 232     -26.391 -12.273 -18.422  1.00 95.38           O  
ATOM   1862  CG  ASN A 232     -27.359 -10.398 -21.562  1.00 95.38           C  
ATOM   1863  ND2 ASN A 232     -27.484  -9.742 -22.703  1.00 95.38           N  
ATOM   1864  OD1 ASN A 232     -26.812 -11.508 -21.484  1.00 95.38           O  
ATOM   1865  N   LEU A 233     -28.578 -12.016 -18.750  1.00 95.31           N  
ATOM   1866  CA  LEU A 233     -28.938 -13.359 -18.297  1.00 95.31           C  
ATOM   1867  C   LEU A 233     -28.375 -14.422 -19.234  1.00 95.31           C  
ATOM   1868  CB  LEU A 233     -30.453 -13.508 -18.203  1.00 95.31           C  
ATOM   1869  O   LEU A 233     -28.266 -15.586 -18.859  1.00 95.31           O  
ATOM   1870  CG  LEU A 233     -31.156 -12.648 -17.141  1.00 95.31           C  
ATOM   1871  CD1 LEU A 233     -32.688 -12.820 -17.250  1.00 95.31           C  
ATOM   1872  CD2 LEU A 233     -30.672 -13.023 -15.750  1.00 95.31           C  
ATOM   1873  N   ALA A 234     -28.016 -14.031 -20.438  1.00 97.56           N  
ATOM   1874  CA  ALA A 234     -27.484 -14.969 -21.422  1.00 97.56           C  
ATOM   1875  C   ALA A 234     -26.062 -15.391 -21.062  1.00 97.56           C  
ATOM   1876  CB  ALA A 234     -27.516 -14.359 -22.812  1.00 97.56           C  
ATOM   1877  O   ALA A 234     -25.578 -16.422 -21.516  1.00 97.56           O  
ATOM   1878  N   THR A 235     -25.375 -14.633 -20.266  1.00 98.31           N  
ATOM   1879  CA  THR A 235     -23.984 -14.883 -19.906  1.00 98.31           C  
ATOM   1880  C   THR A 235     -23.828 -16.250 -19.250  1.00 98.31           C  
ATOM   1881  CB  THR A 235     -23.438 -13.789 -18.969  1.00 98.31           C  
ATOM   1882  O   THR A 235     -22.984 -17.047 -19.641  1.00 98.31           O  
ATOM   1883  CG2 THR A 235     -21.984 -14.055 -18.609  1.00 98.31           C  
ATOM   1884  OG1 THR A 235     -23.531 -12.516 -19.625  1.00 98.31           O  
ATOM   1885  N   ASP A 236     -24.688 -16.547 -18.359  1.00 98.69           N  
ATOM   1886  CA  ASP A 236     -24.609 -17.797 -17.594  1.00 98.69           C  
ATOM   1887  C   ASP A 236     -24.922 -19.000 -18.469  1.00 98.69           C  
ATOM   1888  CB  ASP A 236     -25.562 -17.750 -16.391  1.00 98.69           C  
ATOM   1889  O   ASP A 236     -24.359 -20.078 -18.266  1.00 98.69           O  
ATOM   1890  CG  ASP A 236     -25.156 -16.719 -15.359  1.00 98.69           C  
ATOM   1891  OD1 ASP A 236     -23.953 -16.375 -15.266  1.00 98.69           O  
ATOM   1892  OD2 ASP A 236     -26.047 -16.250 -14.617  1.00 98.69           O  
ATOM   1893  N   LYS A 237     -25.703 -18.844 -19.438  1.00 98.19           N  
ATOM   1894  CA  LYS A 237     -26.094 -19.938 -20.328  1.00 98.19           C  
ATOM   1895  C   LYS A 237     -24.906 -20.422 -21.156  1.00 98.19           C  
ATOM   1896  CB  LYS A 237     -27.234 -19.484 -21.266  1.00 98.19           C  
ATOM   1897  O   LYS A 237     -24.688 -21.625 -21.297  1.00 98.19           O  
ATOM   1898  CG  LYS A 237     -28.469 -19.000 -20.531  1.00 98.19           C  
ATOM   1899  CD  LYS A 237     -29.484 -18.406 -21.484  1.00 98.19           C  
ATOM   1900  CE  LYS A 237     -30.672 -17.797 -20.750  1.00 98.19           C  
ATOM   1901  NZ  LYS A 237     -31.625 -17.125 -21.672  1.00 98.19           N  
ATOM   1902  N   TRP A 238     -24.188 -19.484 -21.672  1.00 98.62           N  
ATOM   1903  CA  TRP A 238     -23.000 -19.812 -22.469  1.00 98.62           C  
ATOM   1904  C   TRP A 238     -22.000 -20.609 -21.641  1.00 98.62           C  
ATOM   1905  CB  TRP A 238     -22.344 -18.531 -23.000  1.00 98.62           C  
ATOM   1906  O   TRP A 238     -21.562 -21.688 -22.062  1.00 98.62           O  
ATOM   1907  CG  TRP A 238     -21.078 -18.781 -23.766  1.00 98.62           C  
ATOM   1908  CD1 TRP A 238     -19.812 -18.875 -23.250  1.00 98.62           C  
ATOM   1909  CD2 TRP A 238     -20.953 -18.953 -25.188  1.00 98.62           C  
ATOM   1910  CE2 TRP A 238     -19.578 -19.156 -25.469  1.00 98.62           C  
ATOM   1911  CE3 TRP A 238     -21.859 -18.953 -26.234  1.00 98.62           C  
ATOM   1912  NE1 TRP A 238     -18.906 -19.109 -24.266  1.00 98.62           N  
ATOM   1913  CH2 TRP A 238     -20.016 -19.344 -27.781  1.00 98.62           C  
ATOM   1914  CZ2 TRP A 238     -19.109 -19.344 -26.766  1.00 98.62           C  
ATOM   1915  CZ3 TRP A 238     -21.391 -19.156 -27.531  1.00 98.62           C  
ATOM   1916  N   SER A 239     -21.672 -20.172 -20.438  1.00 98.81           N  
ATOM   1917  CA  SER A 239     -20.688 -20.828 -19.578  1.00 98.81           C  
ATOM   1918  C   SER A 239     -21.188 -22.203 -19.141  1.00 98.81           C  
ATOM   1919  CB  SER A 239     -20.391 -19.969 -18.359  1.00 98.81           C  
ATOM   1920  O   SER A 239     -20.391 -23.125 -18.953  1.00 98.81           O  
ATOM   1921  OG  SER A 239     -19.828 -18.734 -18.734  1.00 98.81           O  
ATOM   1922  N   PHE A 240     -22.516 -22.344 -19.000  1.00 98.75           N  
ATOM   1923  CA  PHE A 240     -23.094 -23.641 -18.625  1.00 98.75           C  
ATOM   1924  C   PHE A 240     -22.766 -24.703 -19.656  1.00 98.75           C  
ATOM   1925  CB  PHE A 240     -24.609 -23.516 -18.453  1.00 98.75           C  
ATOM   1926  O   PHE A 240     -22.344 -25.812 -19.297  1.00 98.75           O  
ATOM   1927  CG  PHE A 240     -25.281 -24.797 -18.047  1.00 98.75           C  
ATOM   1928  CD1 PHE A 240     -25.766 -25.672 -19.000  1.00 98.75           C  
ATOM   1929  CD2 PHE A 240     -25.438 -25.109 -16.703  1.00 98.75           C  
ATOM   1930  CE1 PHE A 240     -26.391 -26.859 -18.625  1.00 98.75           C  
ATOM   1931  CE2 PHE A 240     -26.062 -26.297 -16.312  1.00 98.75           C  
ATOM   1932  CZ  PHE A 240     -26.531 -27.172 -17.281  1.00 98.75           C  
ATOM   1933  N   GLY A 241     -22.906 -24.344 -20.922  1.00 98.50           N  
ATOM   1934  CA  GLY A 241     -22.578 -25.281 -21.969  1.00 98.50           C  
ATOM   1935  C   GLY A 241     -21.125 -25.734 -21.953  1.00 98.50           C  
ATOM   1936  O   GLY A 241     -20.828 -26.922 -22.125  1.00 98.50           O  
ATOM   1937  N   THR A 242     -20.234 -24.781 -21.719  1.00 98.38           N  
ATOM   1938  CA  THR A 242     -18.812 -25.094 -21.641  1.00 98.38           C  
ATOM   1939  C   THR A 242     -18.531 -26.062 -20.484  1.00 98.38           C  
ATOM   1940  CB  THR A 242     -17.969 -23.812 -21.453  1.00 98.38           C  
ATOM   1941  O   THR A 242     -17.797 -27.031 -20.656  1.00 98.38           O  
ATOM   1942  CG2 THR A 242     -16.469 -24.125 -21.453  1.00 98.38           C  
ATOM   1943  OG1 THR A 242     -18.250 -22.906 -22.516  1.00 98.38           O  
ATOM   1944  N   THR A 243     -19.172 -25.828 -19.344  1.00 98.75           N  
ATOM   1945  CA  THR A 243     -18.969 -26.656 -18.156  1.00 98.75           C  
ATOM   1946  C   THR A 243     -19.484 -28.062 -18.391  1.00 98.75           C  
ATOM   1947  CB  THR A 243     -19.641 -26.047 -16.922  1.00 98.75           C  
ATOM   1948  O   THR A 243     -18.844 -29.047 -17.984  1.00 98.75           O  
ATOM   1949  CG2 THR A 243     -19.297 -26.828 -15.656  1.00 98.75           C  
ATOM   1950  OG1 THR A 243     -19.203 -24.688 -16.766  1.00 98.75           O  
ATOM   1951  N   LEU A 244     -20.625 -28.188 -19.031  1.00 97.44           N  
ATOM   1952  CA  LEU A 244     -21.188 -29.500 -19.344  1.00 97.44           C  
ATOM   1953  C   LEU A 244     -20.219 -30.312 -20.203  1.00 97.44           C  
ATOM   1954  CB  LEU A 244     -22.516 -29.344 -20.078  1.00 97.44           C  
ATOM   1955  O   LEU A 244     -19.984 -31.484 -19.922  1.00 97.44           O  
ATOM   1956  CG  LEU A 244     -23.219 -30.641 -20.500  1.00 97.44           C  
ATOM   1957  CD1 LEU A 244     -23.438 -31.531 -19.281  1.00 97.44           C  
ATOM   1958  CD2 LEU A 244     -24.531 -30.344 -21.203  1.00 97.44           C  
ATOM   1959  N   TRP A 245     -19.609 -29.719 -21.156  1.00 95.94           N  
ATOM   1960  CA  TRP A 245     -18.625 -30.375 -22.016  1.00 95.94           C  
ATOM   1961  C   TRP A 245     -17.422 -30.844 -21.203  1.00 95.94           C  
ATOM   1962  CB  TRP A 245     -18.156 -29.422 -23.125  1.00 95.94           C  
ATOM   1963  O   TRP A 245     -16.969 -31.969 -21.359  1.00 95.94           O  
ATOM   1964  CG  TRP A 245     -17.281 -30.078 -24.156  1.00 95.94           C  
ATOM   1965  CD1 TRP A 245     -17.672 -30.625 -25.344  1.00 95.94           C  
ATOM   1966  CD2 TRP A 245     -15.867 -30.266 -24.078  1.00 95.94           C  
ATOM   1967  CE2 TRP A 245     -15.469 -30.922 -25.250  1.00 95.94           C  
ATOM   1968  CE3 TRP A 245     -14.898 -29.938 -23.109  1.00 95.94           C  
ATOM   1969  NE1 TRP A 245     -16.594 -31.125 -26.016  1.00 95.94           N  
ATOM   1970  CH2 TRP A 245     -13.211 -30.938 -24.547  1.00 95.94           C  
ATOM   1971  CZ2 TRP A 245     -14.133 -31.266 -25.500  1.00 95.94           C  
ATOM   1972  CZ3 TRP A 245     -13.578 -30.281 -23.359  1.00 95.94           C  
ATOM   1973  N   GLU A 246     -16.938 -30.062 -20.297  1.00 96.62           N  
ATOM   1974  CA  GLU A 246     -15.797 -30.406 -19.453  1.00 96.62           C  
ATOM   1975  C   GLU A 246     -16.094 -31.641 -18.594  1.00 96.62           C  
ATOM   1976  CB  GLU A 246     -15.414 -29.219 -18.547  1.00 96.62           C  
ATOM   1977  O   GLU A 246     -15.266 -32.531 -18.484  1.00 96.62           O  
ATOM   1978  CG  GLU A 246     -14.773 -28.062 -19.312  1.00 96.62           C  
ATOM   1979  CD  GLU A 246     -14.336 -26.922 -18.406  1.00 96.62           C  
ATOM   1980  OE1 GLU A 246     -13.742 -25.953 -18.906  1.00 96.62           O  
ATOM   1981  OE2 GLU A 246     -14.594 -27.016 -17.172  1.00 96.62           O  
ATOM   1982  N   ILE A 247     -17.266 -31.609 -17.984  1.00 96.44           N  
ATOM   1983  CA  ILE A 247     -17.641 -32.719 -17.125  1.00 96.44           C  
ATOM   1984  C   ILE A 247     -17.641 -34.031 -17.938  1.00 96.44           C  
ATOM   1985  CB  ILE A 247     -19.031 -32.500 -16.484  1.00 96.44           C  
ATOM   1986  O   ILE A 247     -17.031 -35.000 -17.531  1.00 96.44           O  
ATOM   1987  CG1 ILE A 247     -18.984 -31.281 -15.539  1.00 96.44           C  
ATOM   1988  CG2 ILE A 247     -19.516 -33.750 -15.750  1.00 96.44           C  
ATOM   1989  CD1 ILE A 247     -20.359 -30.859 -15.016  1.00 96.44           C  
ATOM   1990  N   CYS A 248     -18.156 -34.031 -19.109  1.00 92.81           N  
ATOM   1991  CA  CYS A 248     -18.312 -35.250 -19.922  1.00 92.81           C  
ATOM   1992  C   CYS A 248     -16.969 -35.656 -20.516  1.00 92.81           C  
ATOM   1993  CB  CYS A 248     -19.328 -35.000 -21.047  1.00 92.81           C  
ATOM   1994  O   CYS A 248     -16.766 -36.844 -20.828  1.00 92.81           O  
ATOM   1995  SG  CYS A 248     -21.000 -34.688 -20.453  1.00 92.81           S  
ATOM   1996  N   SER A 249     -16.031 -34.688 -20.578  1.00 92.81           N  
ATOM   1997  CA  SER A 249     -14.719 -35.000 -21.141  1.00 92.81           C  
ATOM   1998  C   SER A 249     -13.719 -35.344 -20.031  1.00 92.81           C  
ATOM   1999  CB  SER A 249     -14.203 -33.812 -21.938  1.00 92.81           C  
ATOM   2000  O   SER A 249     -12.531 -35.562 -20.312  1.00 92.81           O  
ATOM   2001  OG  SER A 249     -15.047 -33.531 -23.047  1.00 92.81           O  
ATOM   2002  N   GLY A 250     -14.094 -35.406 -18.844  1.00 94.19           N  
ATOM   2003  CA  GLY A 250     -13.227 -35.844 -17.750  1.00 94.19           C  
ATOM   2004  C   GLY A 250     -12.414 -34.688 -17.172  1.00 94.19           C  
ATOM   2005  O   GLY A 250     -11.289 -34.906 -16.703  1.00 94.19           O  
ATOM   2006  N   GLY A 251     -12.898 -33.438 -17.312  1.00 96.12           N  
ATOM   2007  CA  GLY A 251     -12.234 -32.281 -16.703  1.00 96.12           C  
ATOM   2008  C   GLY A 251     -11.297 -31.578 -17.656  1.00 96.12           C  
ATOM   2009  O   GLY A 251     -10.594 -30.641 -17.250  1.00 96.12           O  
ATOM   2010  N   ASP A 252     -11.242 -32.062 -18.906  1.00 94.12           N  
ATOM   2011  CA  ASP A 252     -10.383 -31.406 -19.891  1.00 94.12           C  
ATOM   2012  C   ASP A 252     -10.938 -30.031 -20.297  1.00 94.12           C  
ATOM   2013  CB  ASP A 252     -10.219 -32.281 -21.125  1.00 94.12           C  
ATOM   2014  O   ASP A 252     -12.133 -29.906 -20.578  1.00 94.12           O  
ATOM   2015  CG  ASP A 252      -9.547 -33.625 -20.812  1.00 94.12           C  
ATOM   2016  OD1 ASP A 252      -8.719 -33.688 -19.891  1.00 94.12           O  
ATOM   2017  OD2 ASP A 252      -9.852 -34.594 -21.516  1.00 94.12           O  
ATOM   2018  N   LYS A 253     -10.109 -29.047 -20.281  1.00 95.56           N  
ATOM   2019  CA  LYS A 253     -10.523 -27.719 -20.719  1.00 95.56           C  
ATOM   2020  C   LYS A 253     -10.523 -27.609 -22.250  1.00 95.56           C  
ATOM   2021  CB  LYS A 253      -9.609 -26.656 -20.125  1.00 95.56           C  
ATOM   2022  O   LYS A 253      -9.555 -28.016 -22.891  1.00 95.56           O  
ATOM   2023  CG  LYS A 253      -9.688 -26.562 -18.594  1.00 95.56           C  
ATOM   2024  CD  LYS A 253      -8.781 -25.469 -18.062  1.00 95.56           C  
ATOM   2025  CE  LYS A 253      -8.820 -25.391 -16.547  1.00 95.56           C  
ATOM   2026  NZ  LYS A 253      -7.898 -24.344 -16.000  1.00 95.56           N  
ATOM   2027  N   PRO A 254     -11.570 -27.125 -22.781  1.00 94.69           N  
ATOM   2028  CA  PRO A 254     -11.586 -26.953 -24.234  1.00 94.69           C  
ATOM   2029  C   PRO A 254     -10.625 -25.875 -24.719  1.00 94.69           C  
ATOM   2030  CB  PRO A 254     -13.039 -26.562 -24.531  1.00 94.69           C  
ATOM   2031  O   PRO A 254     -10.383 -24.891 -24.000  1.00 94.69           O  
ATOM   2032  CG  PRO A 254     -13.508 -25.875 -23.281  1.00 94.69           C  
ATOM   2033  CD  PRO A 254     -12.828 -26.516 -22.109  1.00 94.69           C  
ATOM   2034  N   LEU A 255      -9.969 -26.109 -25.859  1.00 93.31           N  
ATOM   2035  CA  LEU A 255      -9.094 -25.156 -26.547  1.00 93.31           C  
ATOM   2036  C   LEU A 255      -7.875 -24.828 -25.703  1.00 93.31           C  
ATOM   2037  CB  LEU A 255      -9.859 -23.875 -26.906  1.00 93.31           C  
ATOM   2038  O   LEU A 255      -7.344 -23.719 -25.781  1.00 93.31           O  
ATOM   2039  CG  LEU A 255     -11.133 -24.047 -27.734  1.00 93.31           C  
ATOM   2040  CD1 LEU A 255     -11.789 -22.688 -27.969  1.00 93.31           C  
ATOM   2041  CD2 LEU A 255     -10.828 -24.734 -29.047  1.00 93.31           C  
ATOM   2042  N   SER A 256      -7.441 -25.672 -24.797  1.00 93.69           N  
ATOM   2043  CA  SER A 256      -6.371 -25.438 -23.844  1.00 93.69           C  
ATOM   2044  C   SER A 256      -5.012 -25.391 -24.531  1.00 93.69           C  
ATOM   2045  CB  SER A 256      -6.371 -26.500 -22.750  1.00 93.69           C  
ATOM   2046  O   SER A 256      -4.055 -24.828 -24.000  1.00 93.69           O  
ATOM   2047  OG  SER A 256      -6.195 -27.797 -23.312  1.00 93.69           O  
ATOM   2048  N   ALA A 257      -4.887 -25.922 -25.781  1.00 91.25           N  
ATOM   2049  CA  ALA A 257      -3.611 -26.000 -26.484  1.00 91.25           C  
ATOM   2050  C   ALA A 257      -3.367 -24.734 -27.312  1.00 91.25           C  
ATOM   2051  CB  ALA A 257      -3.568 -27.234 -27.375  1.00 91.25           C  
ATOM   2052  O   ALA A 257      -2.299 -24.578 -27.906  1.00 91.25           O  
ATOM   2053  N   LEU A 258      -4.383 -23.844 -27.312  1.00 91.44           N  
ATOM   2054  CA  LEU A 258      -4.273 -22.625 -28.125  1.00 91.44           C  
ATOM   2055  C   LEU A 258      -3.805 -21.453 -27.281  1.00 91.44           C  
ATOM   2056  CB  LEU A 258      -5.617 -22.297 -28.781  1.00 91.44           C  
ATOM   2057  O   LEU A 258      -4.020 -21.422 -26.062  1.00 91.44           O  
ATOM   2058  CG  LEU A 258      -6.219 -23.391 -29.672  1.00 91.44           C  
ATOM   2059  CD1 LEU A 258      -7.527 -22.906 -30.297  1.00 91.44           C  
ATOM   2060  CD2 LEU A 258      -5.230 -23.797 -30.766  1.00 91.44           C  
ATOM   2061  N   ASP A 259      -3.102 -20.500 -27.938  1.00 91.44           N  
ATOM   2062  CA  ASP A 259      -2.744 -19.250 -27.297  1.00 91.44           C  
ATOM   2063  C   ASP A 259      -3.891 -18.234 -27.359  1.00 91.44           C  
ATOM   2064  CB  ASP A 259      -1.480 -18.656 -27.922  1.00 91.44           C  
ATOM   2065  O   ASP A 259      -4.969 -18.562 -27.875  1.00 91.44           O  
ATOM   2066  CG  ASP A 259      -1.634 -18.375 -29.406  1.00 91.44           C  
ATOM   2067  OD1 ASP A 259      -2.723 -18.625 -29.969  1.00 91.44           O  
ATOM   2068  OD2 ASP A 259      -0.655 -17.891 -30.016  1.00 91.44           O  
ATOM   2069  N   SER A 260      -3.682 -17.109 -26.844  1.00 90.44           N  
ATOM   2070  CA  SER A 260      -4.719 -16.094 -26.719  1.00 90.44           C  
ATOM   2071  C   SER A 260      -5.160 -15.586 -28.094  1.00 90.44           C  
ATOM   2072  CB  SER A 260      -4.227 -14.914 -25.875  1.00 90.44           C  
ATOM   2073  O   SER A 260      -6.340 -15.305 -28.312  1.00 90.44           O  
ATOM   2074  OG  SER A 260      -3.961 -15.328 -24.547  1.00 90.44           O  
ATOM   2075  N   GLN A 261      -4.348 -15.555 -29.078  1.00 92.19           N  
ATOM   2076  CA  GLN A 261      -4.660 -15.031 -30.406  1.00 92.19           C  
ATOM   2077  C   GLN A 261      -5.586 -15.977 -31.156  1.00 92.19           C  
ATOM   2078  CB  GLN A 261      -3.377 -14.805 -31.203  1.00 92.19           C  
ATOM   2079  O   GLN A 261      -6.594 -15.547 -31.734  1.00 92.19           O  
ATOM   2080  CG  GLN A 261      -3.605 -14.141 -32.562  1.00 92.19           C  
ATOM   2081  CD  GLN A 261      -2.316 -13.898 -33.312  1.00 92.19           C  
ATOM   2082  NE2 GLN A 261      -2.430 -13.305 -34.500  1.00 92.19           N  
ATOM   2083  OE1 GLN A 261      -1.228 -14.242 -32.844  1.00 92.19           O  
ATOM   2084  N   ARG A 262      -5.352 -17.219 -31.172  1.00 94.12           N  
ATOM   2085  CA  ARG A 262      -6.137 -18.219 -31.906  1.00 94.12           C  
ATOM   2086  C   ARG A 262      -7.520 -18.391 -31.297  1.00 94.12           C  
ATOM   2087  CB  ARG A 262      -5.406 -19.562 -31.953  1.00 94.12           C  
ATOM   2088  O   ARG A 262      -8.484 -18.703 -32.000  1.00 94.12           O  
ATOM   2089  CG  ARG A 262      -4.160 -19.562 -32.812  1.00 94.12           C  
ATOM   2090  CD  ARG A 262      -3.445 -20.906 -32.781  1.00 94.12           C  
ATOM   2091  NE  ARG A 262      -2.189 -20.875 -33.531  1.00 94.12           N  
ATOM   2092  NH1 ARG A 262      -1.523 -23.000 -32.906  1.00 94.12           N  
ATOM   2093  NH2 ARG A 262      -0.193 -21.719 -34.281  1.00 94.12           N  
ATOM   2094  CZ  ARG A 262      -1.305 -21.859 -33.562  1.00 94.12           C  
ATOM   2095  N   LYS A 263      -7.699 -18.109 -30.109  1.00 96.19           N  
ATOM   2096  CA  LYS A 263      -8.992 -18.219 -29.438  1.00 96.19           C  
ATOM   2097  C   LYS A 263      -9.977 -17.188 -29.969  1.00 96.19           C  
ATOM   2098  CB  LYS A 263      -8.836 -18.078 -27.938  1.00 96.19           C  
ATOM   2099  O   LYS A 263     -11.180 -17.469 -30.078  1.00 96.19           O  
ATOM   2100  CG  LYS A 263      -8.219 -19.281 -27.250  1.00 96.19           C  
ATOM   2101  CD  LYS A 263      -8.141 -19.094 -25.734  1.00 96.19           C  
ATOM   2102  CE  LYS A 263      -7.555 -20.328 -25.047  1.00 96.19           C  
ATOM   2103  NZ  LYS A 263      -7.457 -20.141 -23.578  1.00 96.19           N  
ATOM   2104  N   LEU A 264      -9.469 -16.109 -30.281  1.00 96.69           N  
ATOM   2105  CA  LEU A 264     -10.352 -15.078 -30.828  1.00 96.69           C  
ATOM   2106  C   LEU A 264     -10.961 -15.516 -32.156  1.00 96.69           C  
ATOM   2107  CB  LEU A 264      -9.578 -13.766 -31.016  1.00 96.69           C  
ATOM   2108  O   LEU A 264     -12.102 -15.180 -32.438  1.00 96.69           O  
ATOM   2109  CG  LEU A 264      -9.164 -13.031 -29.734  1.00 96.69           C  
ATOM   2110  CD1 LEU A 264      -8.328 -11.805 -30.062  1.00 96.69           C  
ATOM   2111  CD2 LEU A 264     -10.398 -12.633 -28.922  1.00 96.69           C  
ATOM   2112  N   GLN A 265     -10.188 -16.234 -32.969  1.00 96.56           N  
ATOM   2113  CA  GLN A 265     -10.656 -16.703 -34.281  1.00 96.56           C  
ATOM   2114  C   GLN A 265     -11.836 -17.672 -34.125  1.00 96.56           C  
ATOM   2115  CB  GLN A 265      -9.523 -17.391 -35.031  1.00 96.56           C  
ATOM   2116  O   GLN A 265     -12.703 -17.750 -35.000  1.00 96.56           O  
ATOM   2117  CG  GLN A 265      -9.820 -17.625 -36.531  1.00 96.56           C  
ATOM   2118  CD  GLN A 265      -8.602 -18.078 -37.312  1.00 96.56           C  
ATOM   2119  NE2 GLN A 265      -8.750 -18.172 -38.625  1.00 96.56           N  
ATOM   2120  OE1 GLN A 265      -7.539 -18.328 -36.719  1.00 96.56           O  
ATOM   2121  N   PHE A 266     -11.883 -18.344 -33.062  1.00 96.50           N  
ATOM   2122  CA  PHE A 266     -12.992 -19.250 -32.781  1.00 96.50           C  
ATOM   2123  C   PHE A 266     -14.328 -18.500 -32.844  1.00 96.50           C  
ATOM   2124  CB  PHE A 266     -12.820 -19.875 -31.406  1.00 96.50           C  
ATOM   2125  O   PHE A 266     -15.289 -19.000 -33.438  1.00 96.50           O  
ATOM   2126  CG  PHE A 266     -13.906 -20.859 -31.047  1.00 96.50           C  
ATOM   2127  CD1 PHE A 266     -14.984 -20.469 -30.250  1.00 96.50           C  
ATOM   2128  CD2 PHE A 266     -13.859 -22.172 -31.500  1.00 96.50           C  
ATOM   2129  CE1 PHE A 266     -15.992 -21.359 -29.922  1.00 96.50           C  
ATOM   2130  CE2 PHE A 266     -14.867 -23.078 -31.172  1.00 96.50           C  
ATOM   2131  CZ  PHE A 266     -15.930 -22.672 -30.375  1.00 96.50           C  
ATOM   2132  N   TYR A 267     -14.477 -17.344 -32.344  1.00 96.88           N  
ATOM   2133  CA  TYR A 267     -15.695 -16.531 -32.344  1.00 96.88           C  
ATOM   2134  C   TYR A 267     -15.938 -15.906 -33.719  1.00 96.88           C  
ATOM   2135  CB  TYR A 267     -15.617 -15.445 -31.266  1.00 96.88           C  
ATOM   2136  O   TYR A 267     -17.078 -15.844 -34.188  1.00 96.88           O  
ATOM   2137  CG  TYR A 267     -15.742 -15.969 -29.859  1.00 96.88           C  
ATOM   2138  CD1 TYR A 267     -16.203 -17.266 -29.625  1.00 96.88           C  
ATOM   2139  CD2 TYR A 267     -15.398 -15.180 -28.766  1.00 96.88           C  
ATOM   2140  CE1 TYR A 267     -16.328 -17.750 -28.328  1.00 96.88           C  
ATOM   2141  CE2 TYR A 267     -15.508 -15.656 -27.469  1.00 96.88           C  
ATOM   2142  OH  TYR A 267     -16.094 -17.422 -25.969  1.00 96.88           O  
ATOM   2143  CZ  TYR A 267     -15.977 -16.938 -27.250  1.00 96.88           C  
ATOM   2144  N   GLU A 268     -14.875 -15.469 -34.375  1.00 97.06           N  
ATOM   2145  CA  GLU A 268     -15.016 -14.812 -35.656  1.00 97.06           C  
ATOM   2146  C   GLU A 268     -15.586 -15.773 -36.719  1.00 97.06           C  
ATOM   2147  CB  GLU A 268     -13.672 -14.266 -36.125  1.00 97.06           C  
ATOM   2148  O   GLU A 268     -16.484 -15.406 -37.469  1.00 97.06           O  
ATOM   2149  CG  GLU A 268     -13.156 -13.094 -35.312  1.00 97.06           C  
ATOM   2150  CD  GLU A 268     -11.781 -12.617 -35.750  1.00 97.06           C  
ATOM   2151  OE1 GLU A 268     -11.242 -11.672 -35.125  1.00 97.06           O  
ATOM   2152  OE2 GLU A 268     -11.227 -13.195 -36.688  1.00 97.06           O  
ATOM   2153  N   ASP A 269     -15.086 -17.031 -36.688  1.00 96.50           N  
ATOM   2154  CA  ASP A 269     -15.516 -18.031 -37.688  1.00 96.50           C  
ATOM   2155  C   ASP A 269     -16.797 -18.734 -37.219  1.00 96.50           C  
ATOM   2156  CB  ASP A 269     -14.414 -19.062 -37.906  1.00 96.50           C  
ATOM   2157  O   ASP A 269     -17.344 -19.578 -37.938  1.00 96.50           O  
ATOM   2158  CG  ASP A 269     -13.180 -18.453 -38.562  1.00 96.50           C  
ATOM   2159  OD1 ASP A 269     -13.289 -17.406 -39.219  1.00 96.50           O  
ATOM   2160  OD2 ASP A 269     -12.086 -19.047 -38.438  1.00 96.50           O  
ATOM   2161  N   ARG A 270     -17.281 -18.406 -35.969  1.00 97.06           N  
ATOM   2162  CA  ARG A 270     -18.516 -18.938 -35.406  1.00 97.06           C  
ATOM   2163  C   ARG A 270     -18.500 -20.453 -35.375  1.00 97.06           C  
ATOM   2164  CB  ARG A 270     -19.734 -18.453 -36.219  1.00 97.06           C  
ATOM   2165  O   ARG A 270     -19.438 -21.109 -35.812  1.00 97.06           O  
ATOM   2166  CG  ARG A 270     -19.953 -16.953 -36.156  1.00 97.06           C  
ATOM   2167  CD  ARG A 270     -21.281 -16.547 -36.781  1.00 97.06           C  
ATOM   2168  NE  ARG A 270     -21.547 -15.125 -36.625  1.00 97.06           N  
ATOM   2169  NH1 ARG A 270     -23.766 -15.250 -37.250  1.00 97.06           N  
ATOM   2170  NH2 ARG A 270     -22.844 -13.234 -36.656  1.00 97.06           N  
ATOM   2171  CZ  ARG A 270     -22.719 -14.539 -36.844  1.00 97.06           C  
ATOM   2172  N   HIS A 271     -17.375 -21.016 -34.875  1.00 95.38           N  
ATOM   2173  CA  HIS A 271     -17.219 -22.453 -34.719  1.00 95.38           C  
ATOM   2174  C   HIS A 271     -17.859 -22.953 -33.438  1.00 95.38           C  
ATOM   2175  CB  HIS A 271     -15.742 -22.844 -34.781  1.00 95.38           C  
ATOM   2176  O   HIS A 271     -18.344 -22.156 -32.625  1.00 95.38           O  
ATOM   2177  CG  HIS A 271     -15.148 -22.781 -36.125  1.00 95.38           C  
ATOM   2178  CD2 HIS A 271     -15.711 -22.531 -37.344  1.00 95.38           C  
ATOM   2179  ND1 HIS A 271     -13.812 -23.016 -36.375  1.00 95.38           N  
ATOM   2180  CE1 HIS A 271     -13.578 -22.906 -37.688  1.00 95.38           C  
ATOM   2181  NE2 HIS A 271     -14.711 -22.609 -38.281  1.00 95.38           N  
ATOM   2182  N   GLN A 272     -18.000 -24.312 -33.344  1.00 95.69           N  
ATOM   2183  CA  GLN A 272     -18.469 -25.000 -32.156  1.00 95.69           C  
ATOM   2184  C   GLN A 272     -17.422 -25.969 -31.609  1.00 95.69           C  
ATOM   2185  CB  GLN A 272     -19.781 -25.750 -32.438  1.00 95.69           C  
ATOM   2186  O   GLN A 272     -16.438 -26.266 -32.281  1.00 95.69           O  
ATOM   2187  CG  GLN A 272     -20.922 -24.844 -32.906  1.00 95.69           C  
ATOM   2188  CD  GLN A 272     -21.453 -23.969 -31.781  1.00 95.69           C  
ATOM   2189  NE2 GLN A 272     -22.234 -22.953 -32.156  1.00 95.69           N  
ATOM   2190  OE1 GLN A 272     -21.172 -24.203 -30.609  1.00 95.69           O  
ATOM   2191  N   LEU A 273     -17.562 -26.328 -30.312  1.00 95.00           N  
ATOM   2192  CA  LEU A 273     -16.703 -27.359 -29.750  1.00 95.00           C  
ATOM   2193  C   LEU A 273     -16.953 -28.703 -30.422  1.00 95.00           C  
ATOM   2194  CB  LEU A 273     -16.953 -27.484 -28.234  1.00 95.00           C  
ATOM   2195  O   LEU A 273     -18.016 -28.922 -31.000  1.00 95.00           O  
ATOM   2196  CG  LEU A 273     -16.672 -26.250 -27.391  1.00 95.00           C  
ATOM   2197  CD1 LEU A 273     -17.000 -26.516 -25.922  1.00 95.00           C  
ATOM   2198  CD2 LEU A 273     -15.211 -25.828 -27.562  1.00 95.00           C  
ATOM   2199  N   PRO A 274     -15.945 -29.609 -30.406  1.00 91.38           N  
ATOM   2200  CA  PRO A 274     -16.188 -30.953 -30.938  1.00 91.38           C  
ATOM   2201  C   PRO A 274     -17.328 -31.672 -30.234  1.00 91.38           C  
ATOM   2202  CB  PRO A 274     -14.852 -31.672 -30.688  1.00 91.38           C  
ATOM   2203  O   PRO A 274     -17.297 -31.844 -29.016  1.00 91.38           O  
ATOM   2204  CG  PRO A 274     -13.844 -30.562 -30.578  1.00 91.38           C  
ATOM   2205  CD  PRO A 274     -14.500 -29.375 -29.938  1.00 91.38           C  
ATOM   2206  N   ALA A 275     -18.359 -32.031 -30.969  1.00 92.50           N  
ATOM   2207  CA  ALA A 275     -19.531 -32.688 -30.406  1.00 92.50           C  
ATOM   2208  C   ALA A 275     -19.250 -34.125 -30.062  1.00 92.50           C  
ATOM   2209  CB  ALA A 275     -20.719 -32.562 -31.375  1.00 92.50           C  
ATOM   2210  O   ALA A 275     -18.578 -34.844 -30.828  1.00 92.50           O  
ATOM   2211  N   PRO A 276     -19.703 -34.594 -28.922  1.00 89.94           N  
ATOM   2212  CA  PRO A 276     -19.609 -36.031 -28.641  1.00 89.94           C  
ATOM   2213  C   PRO A 276     -20.500 -36.844 -29.578  1.00 89.94           C  
ATOM   2214  CB  PRO A 276     -20.094 -36.125 -27.203  1.00 89.94           C  
ATOM   2215  O   PRO A 276     -21.312 -36.281 -30.328  1.00 89.94           O  
ATOM   2216  CG  PRO A 276     -20.141 -34.719 -26.703  1.00 89.94           C  
ATOM   2217  CD  PRO A 276     -20.266 -33.812 -27.875  1.00 89.94           C  
ATOM   2218  N   LYS A 277     -20.375 -38.188 -29.484  1.00 90.69           N  
ATOM   2219  CA  LYS A 277     -21.141 -39.125 -30.328  1.00 90.69           C  
ATOM   2220  C   LYS A 277     -22.609 -39.156 -29.906  1.00 90.69           C  
ATOM   2221  CB  LYS A 277     -20.562 -40.531 -30.266  1.00 90.69           C  
ATOM   2222  O   LYS A 277     -23.484 -39.438 -30.719  1.00 90.69           O  
ATOM   2223  CG  LYS A 277     -19.156 -40.656 -30.875  1.00 90.69           C  
ATOM   2224  CD  LYS A 277     -18.625 -42.062 -30.766  1.00 90.69           C  
ATOM   2225  CE  LYS A 277     -17.203 -42.156 -31.281  1.00 90.69           C  
ATOM   2226  NZ  LYS A 277     -16.625 -43.531 -31.094  1.00 90.69           N  
ATOM   2227  N   TRP A 278     -22.828 -38.844 -28.688  1.00 92.06           N  
ATOM   2228  CA  TRP A 278     -24.188 -38.812 -28.172  1.00 92.06           C  
ATOM   2229  C   TRP A 278     -24.953 -37.594 -28.719  1.00 92.06           C  
ATOM   2230  CB  TRP A 278     -24.188 -38.781 -26.641  1.00 92.06           C  
ATOM   2231  O   TRP A 278     -24.719 -36.469 -28.266  1.00 92.06           O  
ATOM   2232  CG  TRP A 278     -25.516 -39.094 -26.031  1.00 92.06           C  
ATOM   2233  CD1 TRP A 278     -26.703 -39.312 -26.688  1.00 92.06           C  
ATOM   2234  CD2 TRP A 278     -25.812 -39.188 -24.625  1.00 92.06           C  
ATOM   2235  CE2 TRP A 278     -27.188 -39.469 -24.516  1.00 92.06           C  
ATOM   2236  CE3 TRP A 278     -25.047 -39.031 -23.469  1.00 92.06           C  
ATOM   2237  NE1 TRP A 278     -27.703 -39.531 -25.766  1.00 92.06           N  
ATOM   2238  CH2 TRP A 278     -27.031 -39.500 -22.141  1.00 92.06           C  
ATOM   2239  CZ2 TRP A 278     -27.812 -39.625 -23.266  1.00 92.06           C  
ATOM   2240  CZ3 TRP A 278     -25.672 -39.188 -22.234  1.00 92.06           C  
ATOM   2241  N   ALA A 279     -25.891 -37.781 -29.625  1.00 93.25           N  
ATOM   2242  CA  ALA A 279     -26.578 -36.688 -30.344  1.00 93.25           C  
ATOM   2243  C   ALA A 279     -27.375 -35.844 -29.375  1.00 93.25           C  
ATOM   2244  CB  ALA A 279     -27.500 -37.281 -31.422  1.00 93.25           C  
ATOM   2245  O   ALA A 279     -27.359 -34.594 -29.469  1.00 93.25           O  
ATOM   2246  N   GLU A 280     -28.094 -36.438 -28.453  1.00 92.62           N  
ATOM   2247  CA  GLU A 280     -28.938 -35.688 -27.516  1.00 92.62           C  
ATOM   2248  C   GLU A 280     -28.094 -34.750 -26.656  1.00 92.62           C  
ATOM   2249  CB  GLU A 280     -29.719 -36.656 -26.625  1.00 92.62           C  
ATOM   2250  O   GLU A 280     -28.469 -33.594 -26.453  1.00 92.62           O  
ATOM   2251  CG  GLU A 280     -30.906 -37.312 -27.328  1.00 92.62           C  
ATOM   2252  CD  GLU A 280     -30.484 -38.469 -28.219  1.00 92.62           C  
ATOM   2253  OE1 GLU A 280     -31.344 -39.031 -28.953  1.00 92.62           O  
ATOM   2254  OE2 GLU A 280     -29.297 -38.844 -28.203  1.00 92.62           O  
ATOM   2255  N   LEU A 281     -26.953 -35.219 -26.219  1.00 94.00           N  
ATOM   2256  CA  LEU A 281     -26.062 -34.406 -25.406  1.00 94.00           C  
ATOM   2257  C   LEU A 281     -25.438 -33.312 -26.234  1.00 94.00           C  
ATOM   2258  CB  LEU A 281     -24.969 -35.281 -24.797  1.00 94.00           C  
ATOM   2259  O   LEU A 281     -25.375 -32.156 -25.797  1.00 94.00           O  
ATOM   2260  CG  LEU A 281     -23.969 -34.562 -23.875  1.00 94.00           C  
ATOM   2261  CD1 LEU A 281     -24.672 -34.000 -22.656  1.00 94.00           C  
ATOM   2262  CD2 LEU A 281     -22.844 -35.500 -23.469  1.00 94.00           C  
ATOM   2263  N   ALA A 282     -24.984 -33.562 -27.422  1.00 95.56           N  
ATOM   2264  CA  ALA A 282     -24.391 -32.594 -28.312  1.00 95.56           C  
ATOM   2265  C   ALA A 282     -25.359 -31.438 -28.609  1.00 95.56           C  
ATOM   2266  CB  ALA A 282     -23.938 -33.250 -29.609  1.00 95.56           C  
ATOM   2267  O   ALA A 282     -24.984 -30.266 -28.609  1.00 95.56           O  
ATOM   2268  N   ASN A 283     -26.609 -31.797 -28.797  1.00 95.81           N  
ATOM   2269  CA  ASN A 283     -27.625 -30.797 -29.094  1.00 95.81           C  
ATOM   2270  C   ASN A 283     -27.828 -29.844 -27.922  1.00 95.81           C  
ATOM   2271  CB  ASN A 283     -28.953 -31.484 -29.453  1.00 95.81           C  
ATOM   2272  O   ASN A 283     -27.969 -28.641 -28.125  1.00 95.81           O  
ATOM   2273  CG  ASN A 283     -28.906 -32.156 -30.812  1.00 95.81           C  
ATOM   2274  ND2 ASN A 283     -29.766 -33.156 -31.000  1.00 95.81           N  
ATOM   2275  OD1 ASN A 283     -28.109 -31.797 -31.672  1.00 95.81           O  
ATOM   2276  N   LEU A 284     -27.797 -30.359 -26.781  1.00 96.06           N  
ATOM   2277  CA  LEU A 284     -27.969 -29.516 -25.609  1.00 96.06           C  
ATOM   2278  C   LEU A 284     -26.812 -28.516 -25.484  1.00 96.06           C  
ATOM   2279  CB  LEU A 284     -28.047 -30.375 -24.344  1.00 96.06           C  
ATOM   2280  O   LEU A 284     -27.047 -27.328 -25.281  1.00 96.06           O  
ATOM   2281  CG  LEU A 284     -28.203 -29.609 -23.016  1.00 96.06           C  
ATOM   2282  CD1 LEU A 284     -29.453 -28.734 -23.062  1.00 96.06           C  
ATOM   2283  CD2 LEU A 284     -28.281 -30.594 -21.844  1.00 96.06           C  
ATOM   2284  N   ILE A 285     -25.625 -28.984 -25.672  1.00 97.12           N  
ATOM   2285  CA  ILE A 285     -24.453 -28.125 -25.594  1.00 97.12           C  
ATOM   2286  C   ILE A 285     -24.531 -27.031 -26.656  1.00 97.12           C  
ATOM   2287  CB  ILE A 285     -23.141 -28.922 -25.766  1.00 97.12           C  
ATOM   2288  O   ILE A 285     -24.375 -25.844 -26.359  1.00 97.12           O  
ATOM   2289  CG1 ILE A 285     -22.969 -29.906 -24.594  1.00 97.12           C  
ATOM   2290  CG2 ILE A 285     -21.938 -27.984 -25.875  1.00 97.12           C  
ATOM   2291  CD1 ILE A 285     -21.812 -30.875 -24.766  1.00 97.12           C  
ATOM   2292  N   ASN A 286     -24.875 -27.344 -27.875  1.00 96.88           N  
ATOM   2293  CA  ASN A 286     -24.969 -26.391 -28.969  1.00 96.88           C  
ATOM   2294  C   ASN A 286     -26.031 -25.328 -28.703  1.00 96.88           C  
ATOM   2295  CB  ASN A 286     -25.266 -27.109 -30.281  1.00 96.88           C  
ATOM   2296  O   ASN A 286     -25.828 -24.141 -29.016  1.00 96.88           O  
ATOM   2297  CG  ASN A 286     -24.094 -27.938 -30.766  1.00 96.88           C  
ATOM   2298  ND2 ASN A 286     -24.375 -28.969 -31.547  1.00 96.88           N  
ATOM   2299  OD1 ASN A 286     -22.938 -27.656 -30.438  1.00 96.88           O  
ATOM   2300  N   ASN A 287     -27.125 -25.734 -28.109  1.00 97.06           N  
ATOM   2301  CA  ASN A 287     -28.203 -24.781 -27.828  1.00 97.06           C  
ATOM   2302  C   ASN A 287     -27.797 -23.781 -26.750  1.00 97.06           C  
ATOM   2303  CB  ASN A 287     -29.469 -25.531 -27.391  1.00 97.06           C  
ATOM   2304  O   ASN A 287     -28.125 -22.609 -26.844  1.00 97.06           O  
ATOM   2305  CG  ASN A 287     -30.109 -26.281 -28.547  1.00 97.06           C  
ATOM   2306  ND2 ASN A 287     -30.859 -27.328 -28.219  1.00 97.06           N  
ATOM   2307  OD1 ASN A 287     -29.938 -25.938 -29.719  1.00 97.06           O  
ATOM   2308  N   CYS A 288     -27.094 -24.266 -25.750  1.00 97.38           N  
ATOM   2309  CA  CYS A 288     -26.656 -23.391 -24.672  1.00 97.38           C  
ATOM   2310  C   CYS A 288     -25.562 -22.438 -25.125  1.00 97.38           C  
ATOM   2311  CB  CYS A 288     -26.172 -24.219 -23.484  1.00 97.38           C  
ATOM   2312  O   CYS A 288     -25.500 -21.297 -24.688  1.00 97.38           O  
ATOM   2313  SG  CYS A 288     -27.469 -25.203 -22.703  1.00 97.38           S  
ATOM   2314  N   MET A 289     -24.672 -22.938 -26.000  1.00 98.44           N  
ATOM   2315  CA  MET A 289     -23.547 -22.156 -26.500  1.00 98.44           C  
ATOM   2316  C   MET A 289     -23.859 -21.531 -27.859  1.00 98.44           C  
ATOM   2317  CB  MET A 289     -22.297 -23.031 -26.609  1.00 98.44           C  
ATOM   2318  O   MET A 289     -23.062 -21.625 -28.781  1.00 98.44           O  
ATOM   2319  CG  MET A 289     -21.812 -23.578 -25.266  1.00 98.44           C  
ATOM   2320  SD  MET A 289     -20.281 -24.578 -25.422  1.00 98.44           S  
ATOM   2321  CE  MET A 289     -19.094 -23.281 -25.828  1.00 98.44           C  
ATOM   2322  N   ASP A 290     -24.984 -20.953 -27.953  1.00 98.00           N  
ATOM   2323  CA  ASP A 290     -25.422 -20.250 -29.156  1.00 98.00           C  
ATOM   2324  C   ASP A 290     -24.922 -18.812 -29.172  1.00 98.00           C  
ATOM   2325  CB  ASP A 290     -26.953 -20.266 -29.250  1.00 98.00           C  
ATOM   2326  O   ASP A 290     -24.875 -18.141 -28.141  1.00 98.00           O  
ATOM   2327  CG  ASP A 290     -27.453 -20.000 -30.656  1.00 98.00           C  
ATOM   2328  OD1 ASP A 290     -26.906 -19.109 -31.344  1.00 98.00           O  
ATOM   2329  OD2 ASP A 290     -28.422 -20.688 -31.094  1.00 98.00           O  
ATOM   2330  N   TYR A 291     -24.562 -18.328 -30.406  1.00 97.94           N  
ATOM   2331  CA  TYR A 291     -24.000 -16.984 -30.562  1.00 97.94           C  
ATOM   2332  C   TYR A 291     -25.094 -15.922 -30.438  1.00 97.94           C  
ATOM   2333  CB  TYR A 291     -23.312 -16.844 -31.922  1.00 97.94           C  
ATOM   2334  O   TYR A 291     -24.812 -14.750 -30.203  1.00 97.94           O  
ATOM   2335  CG  TYR A 291     -21.969 -17.562 -32.000  1.00 97.94           C  
ATOM   2336  CD1 TYR A 291     -20.797 -16.906 -31.656  1.00 97.94           C  
ATOM   2337  CD2 TYR A 291     -21.891 -18.875 -32.406  1.00 97.94           C  
ATOM   2338  CE1 TYR A 291     -19.562 -17.547 -31.719  1.00 97.94           C  
ATOM   2339  CE2 TYR A 291     -20.672 -19.547 -32.469  1.00 97.94           C  
ATOM   2340  OH  TYR A 291     -18.297 -19.516 -32.188  1.00 97.94           O  
ATOM   2341  CZ  TYR A 291     -19.516 -18.875 -32.125  1.00 97.94           C  
ATOM   2342  N   GLU A 292     -26.312 -16.344 -30.594  1.00 96.31           N  
ATOM   2343  CA  GLU A 292     -27.438 -15.430 -30.438  1.00 96.31           C  
ATOM   2344  C   GLU A 292     -28.094 -15.586 -29.078  1.00 96.31           C  
ATOM   2345  CB  GLU A 292     -28.484 -15.664 -31.547  1.00 96.31           C  
ATOM   2346  O   GLU A 292     -28.781 -16.578 -28.812  1.00 96.31           O  
ATOM   2347  CG  GLU A 292     -29.656 -14.695 -31.500  1.00 96.31           C  
ATOM   2348  CD  GLU A 292     -29.234 -13.242 -31.672  1.00 96.31           C  
ATOM   2349  OE1 GLU A 292     -29.922 -12.352 -31.109  1.00 96.31           O  
ATOM   2350  OE2 GLU A 292     -28.219 -12.992 -32.344  1.00 96.31           O  
ATOM   2351  N   PRO A 293     -27.969 -14.547 -28.203  1.00 96.88           N  
ATOM   2352  CA  PRO A 293     -28.500 -14.633 -26.844  1.00 96.88           C  
ATOM   2353  C   PRO A 293     -29.984 -14.984 -26.812  1.00 96.88           C  
ATOM   2354  CB  PRO A 293     -28.250 -13.234 -26.281  1.00 96.88           C  
ATOM   2355  O   PRO A 293     -30.438 -15.734 -25.938  1.00 96.88           O  
ATOM   2356  CG  PRO A 293     -27.062 -12.727 -27.000  1.00 96.88           C  
ATOM   2357  CD  PRO A 293     -27.109 -13.227 -28.422  1.00 96.88           C  
ATOM   2358  N   ASP A 294     -30.781 -14.555 -27.766  1.00 93.81           N  
ATOM   2359  CA  ASP A 294     -32.219 -14.750 -27.781  1.00 93.81           C  
ATOM   2360  C   ASP A 294     -32.594 -16.203 -28.062  1.00 93.81           C  
ATOM   2361  CB  ASP A 294     -32.875 -13.844 -28.812  1.00 93.81           C  
ATOM   2362  O   ASP A 294     -33.719 -16.641 -27.797  1.00 93.81           O  
ATOM   2363  CG  ASP A 294     -32.781 -12.367 -28.469  1.00 93.81           C  
ATOM   2364  OD1 ASP A 294     -32.688 -12.031 -27.266  1.00 93.81           O  
ATOM   2365  OD2 ASP A 294     -32.812 -11.531 -29.391  1.00 93.81           O  
ATOM   2366  N   PHE A 295     -31.672 -16.922 -28.594  1.00 95.94           N  
ATOM   2367  CA  PHE A 295     -31.953 -18.312 -28.938  1.00 95.94           C  
ATOM   2368  C   PHE A 295     -31.516 -19.250 -27.828  1.00 95.94           C  
ATOM   2369  CB  PHE A 295     -31.250 -18.688 -30.250  1.00 95.94           C  
ATOM   2370  O   PHE A 295     -31.812 -20.438 -27.859  1.00 95.94           O  
ATOM   2371  CG  PHE A 295     -31.797 -17.984 -31.469  1.00 95.94           C  
ATOM   2372  CD1 PHE A 295     -33.062 -17.422 -31.438  1.00 95.94           C  
ATOM   2373  CD2 PHE A 295     -31.047 -17.891 -32.625  1.00 95.94           C  
ATOM   2374  CE1 PHE A 295     -33.594 -16.766 -32.562  1.00 95.94           C  
ATOM   2375  CE2 PHE A 295     -31.562 -17.250 -33.750  1.00 95.94           C  
ATOM   2376  CZ  PHE A 295     -32.812 -16.688 -33.719  1.00 95.94           C  
ATOM   2377  N   ARG A 296     -30.828 -18.781 -26.891  1.00 97.00           N  
ATOM   2378  CA  ARG A 296     -30.375 -19.609 -25.781  1.00 97.00           C  
ATOM   2379  C   ARG A 296     -31.531 -19.969 -24.859  1.00 97.00           C  
ATOM   2380  CB  ARG A 296     -29.266 -18.906 -25.000  1.00 97.00           C  
ATOM   2381  O   ARG A 296     -32.250 -19.094 -24.375  1.00 97.00           O  
ATOM   2382  CG  ARG A 296     -28.047 -18.547 -25.844  1.00 97.00           C  
ATOM   2383  CD  ARG A 296     -27.016 -17.766 -25.031  1.00 97.00           C  
ATOM   2384  NE  ARG A 296     -26.031 -17.141 -25.906  1.00 97.00           N  
ATOM   2385  NH1 ARG A 296     -25.297 -15.625 -24.312  1.00 97.00           N  
ATOM   2386  NH2 ARG A 296     -24.359 -15.641 -26.406  1.00 97.00           N  
ATOM   2387  CZ  ARG A 296     -25.234 -16.141 -25.547  1.00 97.00           C  
ATOM   2388  N   PRO A 297     -31.703 -21.188 -24.547  1.00 95.38           N  
ATOM   2389  CA  PRO A 297     -32.812 -21.578 -23.688  1.00 95.38           C  
ATOM   2390  C   PRO A 297     -32.625 -21.172 -22.234  1.00 95.38           C  
ATOM   2391  CB  PRO A 297     -32.875 -23.094 -23.844  1.00 95.38           C  
ATOM   2392  O   PRO A 297     -31.469 -20.984 -21.797  1.00 95.38           O  
ATOM   2393  CG  PRO A 297     -31.469 -23.500 -24.125  1.00 95.38           C  
ATOM   2394  CD  PRO A 297     -30.828 -22.422 -24.969  1.00 95.38           C  
ATOM   2395  N   SER A 298     -33.750 -21.000 -21.516  1.00 96.06           N  
ATOM   2396  CA  SER A 298     -33.656 -20.750 -20.078  1.00 96.06           C  
ATOM   2397  C   SER A 298     -33.281 -22.000 -19.312  1.00 96.06           C  
ATOM   2398  CB  SER A 298     -35.000 -20.219 -19.562  1.00 96.06           C  
ATOM   2399  O   SER A 298     -33.281 -23.094 -19.875  1.00 96.06           O  
ATOM   2400  OG  SER A 298     -36.000 -21.234 -19.609  1.00 96.06           O  
ATOM   2401  N   PHE A 299     -32.969 -21.891 -18.094  1.00 97.06           N  
ATOM   2402  CA  PHE A 299     -32.531 -23.016 -17.281  1.00 97.06           C  
ATOM   2403  C   PHE A 299     -33.688 -23.953 -16.984  1.00 97.06           C  
ATOM   2404  CB  PHE A 299     -31.891 -22.516 -15.977  1.00 97.06           C  
ATOM   2405  O   PHE A 299     -33.469 -25.156 -16.766  1.00 97.06           O  
ATOM   2406  CG  PHE A 299     -30.516 -21.906 -16.156  1.00 97.06           C  
ATOM   2407  CD1 PHE A 299     -29.391 -22.719 -16.281  1.00 97.06           C  
ATOM   2408  CD2 PHE A 299     -30.359 -20.531 -16.203  1.00 97.06           C  
ATOM   2409  CE1 PHE A 299     -28.125 -22.172 -16.438  1.00 97.06           C  
ATOM   2410  CE2 PHE A 299     -29.094 -19.969 -16.375  1.00 97.06           C  
ATOM   2411  CZ  PHE A 299     -27.984 -20.797 -16.484  1.00 97.06           C  
ATOM   2412  N   ARG A 300     -34.875 -23.453 -17.047  1.00 95.69           N  
ATOM   2413  CA  ARG A 300     -36.062 -24.312 -16.875  1.00 95.69           C  
ATOM   2414  C   ARG A 300     -36.094 -25.391 -17.938  1.00 95.69           C  
ATOM   2415  CB  ARG A 300     -37.344 -23.469 -16.906  1.00 95.69           C  
ATOM   2416  O   ARG A 300     -36.312 -26.578 -17.625  1.00 95.69           O  
ATOM   2417  CG  ARG A 300     -38.594 -24.281 -16.688  1.00 95.69           C  
ATOM   2418  CD  ARG A 300     -39.844 -23.391 -16.672  1.00 95.69           C  
ATOM   2419  NE  ARG A 300     -41.062 -24.172 -16.469  1.00 95.69           N  
ATOM   2420  NH1 ARG A 300     -41.156 -23.844 -14.180  1.00 95.69           N  
ATOM   2421  NH2 ARG A 300     -42.750 -25.094 -15.219  1.00 95.69           N  
ATOM   2422  CZ  ARG A 300     -41.656 -24.359 -15.289  1.00 95.69           C  
ATOM   2423  N   ALA A 301     -35.906 -25.000 -19.141  1.00 96.00           N  
ATOM   2424  CA  ALA A 301     -35.938 -25.953 -20.250  1.00 96.00           C  
ATOM   2425  C   ALA A 301     -34.750 -26.906 -20.156  1.00 96.00           C  
ATOM   2426  CB  ALA A 301     -35.906 -25.219 -21.594  1.00 96.00           C  
ATOM   2427  O   ALA A 301     -34.844 -28.094 -20.500  1.00 96.00           O  
ATOM   2428  N   ILE A 302     -33.594 -26.500 -19.703  1.00 96.50           N  
ATOM   2429  CA  ILE A 302     -32.406 -27.312 -19.562  1.00 96.50           C  
ATOM   2430  C   ILE A 302     -32.656 -28.453 -18.578  1.00 96.50           C  
ATOM   2431  CB  ILE A 302     -31.188 -26.469 -19.094  1.00 96.50           C  
ATOM   2432  O   ILE A 302     -32.281 -29.594 -18.828  1.00 96.50           O  
ATOM   2433  CG1 ILE A 302     -30.812 -25.438 -20.156  1.00 96.50           C  
ATOM   2434  CG2 ILE A 302     -30.000 -27.375 -18.734  1.00 96.50           C  
ATOM   2435  CD1 ILE A 302     -29.734 -24.453 -19.719  1.00 96.50           C  
ATOM   2436  N   ILE A 303     -33.375 -28.172 -17.500  1.00 95.94           N  
ATOM   2437  CA  ILE A 303     -33.688 -29.172 -16.484  1.00 95.94           C  
ATOM   2438  C   ILE A 303     -34.531 -30.281 -17.125  1.00 95.94           C  
ATOM   2439  CB  ILE A 303     -34.438 -28.547 -15.289  1.00 95.94           C  
ATOM   2440  O   ILE A 303     -34.281 -31.469 -16.938  1.00 95.94           O  
ATOM   2441  CG1 ILE A 303     -33.500 -27.609 -14.516  1.00 95.94           C  
ATOM   2442  CG2 ILE A 303     -35.000 -29.641 -14.375  1.00 95.94           C  
ATOM   2443  CD1 ILE A 303     -34.219 -26.797 -13.445  1.00 95.94           C  
ATOM   2444  N   ARG A 304     -35.531 -29.875 -17.938  1.00 94.62           N  
ATOM   2445  CA  ARG A 304     -36.344 -30.828 -18.641  1.00 94.62           C  
ATOM   2446  C   ARG A 304     -35.531 -31.734 -19.547  1.00 94.62           C  
ATOM   2447  CB  ARG A 304     -37.438 -30.125 -19.453  1.00 94.62           C  
ATOM   2448  O   ARG A 304     -35.656 -32.969 -19.516  1.00 94.62           O  
ATOM   2449  CG  ARG A 304     -38.344 -31.062 -20.219  1.00 94.62           C  
ATOM   2450  CD  ARG A 304     -39.219 -30.297 -21.219  1.00 94.62           C  
ATOM   2451  NE  ARG A 304     -38.438 -29.688 -22.281  1.00 94.62           N  
ATOM   2452  NH1 ARG A 304     -40.062 -28.188 -22.922  1.00 94.62           N  
ATOM   2453  NH2 ARG A 304     -38.031 -28.219 -23.984  1.00 94.62           N  
ATOM   2454  CZ  ARG A 304     -38.844 -28.703 -23.062  1.00 94.62           C  
ATOM   2455  N   ASP A 305     -34.656 -31.141 -20.312  1.00 95.31           N  
ATOM   2456  CA  ASP A 305     -33.812 -31.891 -21.250  1.00 95.31           C  
ATOM   2457  C   ASP A 305     -32.906 -32.844 -20.500  1.00 95.31           C  
ATOM   2458  CB  ASP A 305     -33.000 -30.938 -22.125  1.00 95.31           C  
ATOM   2459  O   ASP A 305     -32.750 -34.000 -20.922  1.00 95.31           O  
ATOM   2460  CG  ASP A 305     -33.844 -30.125 -23.078  1.00 95.31           C  
ATOM   2461  OD1 ASP A 305     -35.094 -30.328 -23.109  1.00 95.31           O  
ATOM   2462  OD2 ASP A 305     -33.281 -29.281 -23.797  1.00 95.31           O  
ATOM   2463  N   LEU A 306     -32.344 -32.500 -19.406  1.00 95.50           N  
ATOM   2464  CA  LEU A 306     -31.469 -33.344 -18.625  1.00 95.50           C  
ATOM   2465  C   LEU A 306     -32.219 -34.531 -18.047  1.00 95.50           C  
ATOM   2466  CB  LEU A 306     -30.797 -32.562 -17.500  1.00 95.50           C  
ATOM   2467  O   LEU A 306     -31.703 -35.656 -18.000  1.00 95.50           O  
ATOM   2468  CG  LEU A 306     -29.719 -31.547 -17.922  1.00 95.50           C  
ATOM   2469  CD1 LEU A 306     -29.297 -30.703 -16.734  1.00 95.50           C  
ATOM   2470  CD2 LEU A 306     -28.531 -32.281 -18.516  1.00 95.50           C  
ATOM   2471  N   ASN A 307     -33.500 -34.281 -17.625  1.00 92.31           N  
ATOM   2472  CA  ASN A 307     -34.312 -35.375 -17.094  1.00 92.31           C  
ATOM   2473  C   ASN A 307     -34.500 -36.500 -18.125  1.00 92.31           C  
ATOM   2474  CB  ASN A 307     -35.656 -34.844 -16.594  1.00 92.31           C  
ATOM   2475  O   ASN A 307     -34.562 -37.656 -17.766  1.00 92.31           O  
ATOM   2476  CG  ASN A 307     -35.531 -34.031 -15.328  1.00 92.31           C  
ATOM   2477  ND2 ASN A 307     -36.469 -33.125 -15.125  1.00 92.31           N  
ATOM   2478  OD1 ASN A 307     -34.594 -34.219 -14.539  1.00 92.31           O  
ATOM   2479  N   SER A 308     -34.531 -36.125 -19.375  1.00 92.75           N  
ATOM   2480  CA  SER A 308     -34.781 -37.094 -20.453  1.00 92.75           C  
ATOM   2481  C   SER A 308     -33.531 -37.906 -20.750  1.00 92.75           C  
ATOM   2482  CB  SER A 308     -35.250 -36.344 -21.703  1.00 92.75           C  
ATOM   2483  O   SER A 308     -33.594 -38.875 -21.531  1.00 92.75           O  
ATOM   2484  OG  SER A 308     -36.469 -35.688 -21.484  1.00 92.75           O  
ATOM   2485  N   LEU A 309     -32.469 -37.594 -20.203  1.00 92.06           N  
ATOM   2486  CA  LEU A 309     -31.219 -38.312 -20.469  1.00 92.06           C  
ATOM   2487  C   LEU A 309     -31.047 -39.469 -19.516  1.00 92.06           C  
ATOM   2488  CB  LEU A 309     -30.016 -37.375 -20.359  1.00 92.06           C  
ATOM   2489  O   LEU A 309     -30.219 -40.375 -19.766  1.00 92.06           O  
ATOM   2490  CG  LEU A 309     -29.984 -36.188 -21.328  1.00 92.06           C  
ATOM   2491  CD1 LEU A 309     -28.719 -35.344 -21.125  1.00 92.06           C  
ATOM   2492  CD2 LEU A 309     -30.094 -36.656 -22.766  1.00 92.06           C  
ATOM   2493  N   PHE A 310     -31.906 -39.469 -18.406  1.00 88.62           N  
ATOM   2494  CA  PHE A 310     -31.828 -40.562 -17.438  1.00 88.62           C  
ATOM   2495  C   PHE A 310     -32.750 -41.719 -17.828  1.00 88.62           C  
ATOM   2496  CB  PHE A 310     -32.188 -40.062 -16.031  1.00 88.62           C  
ATOM   2497  O   PHE A 310     -33.625 -42.094 -17.031  1.00 88.62           O  
ATOM   2498  CG  PHE A 310     -31.141 -39.125 -15.461  1.00 88.62           C  
ATOM   2499  CD1 PHE A 310     -30.078 -39.625 -14.703  1.00 88.62           C  
ATOM   2500  CD2 PHE A 310     -31.234 -37.750 -15.672  1.00 88.62           C  
ATOM   2501  CE1 PHE A 310     -29.125 -38.750 -14.172  1.00 88.62           C  
ATOM   2502  CE2 PHE A 310     -30.297 -36.875 -15.133  1.00 88.62           C  
ATOM   2503  CZ  PHE A 310     -29.234 -37.375 -14.383  1.00 88.62           C  
ATOM   2504  N   THR A 311     -32.812 -42.125 -19.062  1.00 89.81           N  
ATOM   2505  CA  THR A 311     -33.656 -43.250 -19.500  1.00 89.81           C  
ATOM   2506  C   THR A 311     -32.812 -44.500 -19.688  1.00 89.81           C  
ATOM   2507  CB  THR A 311     -34.375 -42.906 -20.812  1.00 89.81           C  
ATOM   2508  O   THR A 311     -31.641 -44.438 -20.031  1.00 89.81           O  
ATOM   2509  CG2 THR A 311     -35.188 -41.594 -20.672  1.00 89.81           C  
ATOM   2510  OG1 THR A 311     -33.406 -42.719 -21.859  1.00 89.81           O  
ATOM   2511  N   PRO A 312     -33.375 -45.656 -19.422  1.00 87.38           N  
ATOM   2512  CA  PRO A 312     -32.688 -46.938 -19.562  1.00 87.38           C  
ATOM   2513  C   PRO A 312     -32.156 -47.188 -20.984  1.00 87.38           C  
ATOM   2514  CB  PRO A 312     -33.750 -47.969 -19.203  1.00 87.38           C  
ATOM   2515  O   PRO A 312     -31.188 -47.938 -21.172  1.00 87.38           O  
ATOM   2516  CG  PRO A 312     -34.688 -47.250 -18.312  1.00 87.38           C  
ATOM   2517  CD  PRO A 312     -34.750 -45.812 -18.766  1.00 87.38           C  
ATOM   2518  N   ASP A 313     -32.719 -46.531 -21.953  1.00 86.50           N  
ATOM   2519  CA  ASP A 313     -32.312 -46.688 -23.344  1.00 86.50           C  
ATOM   2520  C   ASP A 313     -30.875 -46.250 -23.547  1.00 86.50           C  
ATOM   2521  CB  ASP A 313     -33.250 -45.906 -24.266  1.00 86.50           C  
ATOM   2522  O   ASP A 313     -30.188 -46.719 -24.453  1.00 86.50           O  
ATOM   2523  CG  ASP A 313     -34.688 -46.406 -24.250  1.00 86.50           C  
ATOM   2524  OD1 ASP A 313     -34.906 -47.594 -23.984  1.00 86.50           O  
ATOM   2525  OD2 ASP A 313     -35.594 -45.594 -24.500  1.00 86.50           O  
ATOM   2526  N   TYR A 314     -30.359 -45.438 -22.641  1.00 85.25           N  
ATOM   2527  CA  TYR A 314     -29.031 -44.875 -22.828  1.00 85.25           C  
ATOM   2528  C   TYR A 314     -28.031 -45.469 -21.828  1.00 85.25           C  
ATOM   2529  CB  TYR A 314     -29.078 -43.344 -22.703  1.00 85.25           C  
ATOM   2530  O   TYR A 314     -26.922 -44.969 -21.703  1.00 85.25           O  
ATOM   2531  CG  TYR A 314     -29.844 -42.656 -23.797  1.00 85.25           C  
ATOM   2532  CD1 TYR A 314     -29.266 -42.469 -25.047  1.00 85.25           C  
ATOM   2533  CD2 TYR A 314     -31.141 -42.219 -23.594  1.00 85.25           C  
ATOM   2534  CE1 TYR A 314     -29.953 -41.812 -26.078  1.00 85.25           C  
ATOM   2535  CE2 TYR A 314     -31.859 -41.594 -24.609  1.00 85.25           C  
ATOM   2536  OH  TYR A 314     -31.953 -40.750 -26.844  1.00 85.25           O  
ATOM   2537  CZ  TYR A 314     -31.250 -41.406 -25.844  1.00 85.25           C  
ATOM   2538  N   GLU A 315     -28.375 -46.438 -21.125  1.00 83.88           N  
ATOM   2539  CA  GLU A 315     -27.531 -46.969 -20.078  1.00 83.88           C  
ATOM   2540  C   GLU A 315     -26.469 -47.906 -20.641  1.00 83.88           C  
ATOM   2541  CB  GLU A 315     -28.391 -47.719 -19.047  1.00 83.88           C  
ATOM   2542  O   GLU A 315     -25.484 -48.219 -19.969  1.00 83.88           O  
ATOM   2543  CG  GLU A 315     -29.219 -46.844 -18.156  1.00 83.88           C  
ATOM   2544  CD  GLU A 315     -30.016 -47.594 -17.109  1.00 83.88           C  
ATOM   2545  OE1 GLU A 315     -30.750 -46.969 -16.328  1.00 83.88           O  
ATOM   2546  OE2 GLU A 315     -29.891 -48.844 -17.062  1.00 83.88           O  
ATOM   2547  N   LEU A 316     -26.547 -48.250 -21.906  1.00 80.56           N  
ATOM   2548  CA  LEU A 316     -25.594 -49.219 -22.484  1.00 80.56           C  
ATOM   2549  C   LEU A 316     -24.438 -48.469 -23.141  1.00 80.56           C  
ATOM   2550  CB  LEU A 316     -26.297 -50.094 -23.516  1.00 80.56           C  
ATOM   2551  O   LEU A 316     -23.500 -49.125 -23.641  1.00 80.56           O  
ATOM   2552  CG  LEU A 316     -27.359 -51.062 -22.984  1.00 80.56           C  
ATOM   2553  CD1 LEU A 316     -28.094 -51.750 -24.125  1.00 80.56           C  
ATOM   2554  CD2 LEU A 316     -26.734 -52.094 -22.047  1.00 80.56           C  
ATOM   2555  N   LEU A 317     -24.453 -47.250 -23.125  1.00 80.38           N  
ATOM   2556  CA  LEU A 317     -23.344 -46.469 -23.672  1.00 80.38           C  
ATOM   2557  C   LEU A 317     -22.078 -46.688 -22.859  1.00 80.38           C  
ATOM   2558  CB  LEU A 317     -23.688 -45.000 -23.719  1.00 80.38           C  
ATOM   2559  O   LEU A 317     -22.125 -46.781 -21.625  1.00 80.38           O  
ATOM   2560  CG  LEU A 317     -24.859 -44.594 -24.625  1.00 80.38           C  
ATOM   2561  CD1 LEU A 317     -25.188 -43.125 -24.453  1.00 80.38           C  
ATOM   2562  CD2 LEU A 317     -24.562 -44.906 -26.078  1.00 80.38           C  
ATOM   2563  N   THR A 318     -20.938 -46.875 -23.609  1.00 80.56           N  
ATOM   2564  CA  THR A 318     -19.641 -47.094 -22.938  1.00 80.56           C  
ATOM   2565  C   THR A 318     -18.875 -45.781 -22.859  1.00 80.56           C  
ATOM   2566  CB  THR A 318     -18.797 -48.125 -23.672  1.00 80.56           C  
ATOM   2567  O   THR A 318     -19.266 -44.781 -23.484  1.00 80.56           O  
ATOM   2568  CG2 THR A 318     -19.578 -49.438 -23.844  1.00 80.56           C  
ATOM   2569  OG1 THR A 318     -18.422 -47.625 -24.969  1.00 80.56           O  
ATOM   2570  N   GLU A 319     -17.828 -45.781 -22.078  1.00 78.94           N  
ATOM   2571  CA  GLU A 319     -16.969 -44.594 -21.906  1.00 78.94           C  
ATOM   2572  C   GLU A 319     -16.344 -44.188 -23.234  1.00 78.94           C  
ATOM   2573  CB  GLU A 319     -15.867 -44.906 -20.875  1.00 78.94           C  
ATOM   2574  O   GLU A 319     -16.219 -43.000 -23.500  1.00 78.94           O  
ATOM   2575  CG  GLU A 319     -15.023 -43.688 -20.516  1.00 78.94           C  
ATOM   2576  CD  GLU A 319     -13.953 -43.969 -19.484  1.00 78.94           C  
ATOM   2577  OE1 GLU A 319     -13.203 -43.062 -19.094  1.00 78.94           O  
ATOM   2578  OE2 GLU A 319     -13.867 -45.156 -19.047  1.00 78.94           O  
ATOM   2579  N   ASN A 320     -16.062 -45.094 -24.094  1.00 77.44           N  
ATOM   2580  CA  ASN A 320     -15.414 -44.844 -25.375  1.00 77.44           C  
ATOM   2581  C   ASN A 320     -16.375 -44.188 -26.359  1.00 77.44           C  
ATOM   2582  CB  ASN A 320     -14.852 -46.125 -25.969  1.00 77.44           C  
ATOM   2583  O   ASN A 320     -15.938 -43.594 -27.359  1.00 77.44           O  
ATOM   2584  CG  ASN A 320     -13.703 -46.688 -25.156  1.00 77.44           C  
ATOM   2585  ND2 ASN A 320     -13.539 -48.000 -25.188  1.00 77.44           N  
ATOM   2586  OD1 ASN A 320     -12.961 -45.938 -24.516  1.00 77.44           O  
ATOM   2587  N   ASP A 321     -17.641 -44.281 -26.078  1.00 74.62           N  
ATOM   2588  CA  ASP A 321     -18.641 -43.688 -26.984  1.00 74.62           C  
ATOM   2589  C   ASP A 321     -18.812 -42.188 -26.734  1.00 74.62           C  
ATOM   2590  CB  ASP A 321     -19.984 -44.406 -26.812  1.00 74.62           C  
ATOM   2591  O   ASP A 321     -19.516 -41.531 -27.484  1.00 74.62           O  
ATOM   2592  CG  ASP A 321     -19.922 -45.875 -27.234  1.00 74.62           C  
ATOM   2593  OD1 ASP A 321     -19.000 -46.281 -27.969  1.00 74.62           O  
ATOM   2594  OD2 ASP A 321     -20.828 -46.656 -26.828  1.00 74.62           O  
ATOM   2595  N   MET A 322     -18.125 -41.656 -25.750  1.00 78.94           N  
ATOM   2596  CA  MET A 322     -18.297 -40.250 -25.375  1.00 78.94           C  
ATOM   2597  C   MET A 322     -17.219 -39.406 -26.031  1.00 78.94           C  
ATOM   2598  CB  MET A 322     -18.234 -40.094 -23.859  1.00 78.94           C  
ATOM   2599  O   MET A 322     -17.453 -38.219 -26.297  1.00 78.94           O  
ATOM   2600  CG  MET A 322     -19.344 -40.812 -23.109  1.00 78.94           C  
ATOM   2601  SD  MET A 322     -21.000 -40.156 -23.500  1.00 78.94           S  
ATOM   2602  CE  MET A 322     -22.047 -41.375 -22.641  1.00 78.94           C  
ATOM   2603  N   LEU A 323     -16.078 -39.906 -26.328  1.00 73.75           N  
ATOM   2604  CA  LEU A 323     -14.992 -39.188 -26.953  1.00 73.75           C  
ATOM   2605  C   LEU A 323     -15.156 -39.125 -28.469  1.00 73.75           C  
ATOM   2606  CB  LEU A 323     -13.648 -39.812 -26.594  1.00 73.75           C  
ATOM   2607  O   LEU A 323     -15.500 -40.125 -29.094  1.00 73.75           O  
ATOM   2608  CG  LEU A 323     -13.266 -39.812 -25.109  1.00 73.75           C  
ATOM   2609  CD1 LEU A 323     -12.039 -40.688 -24.891  1.00 73.75           C  
ATOM   2610  CD2 LEU A 323     -13.023 -38.406 -24.609  1.00 73.75           C  
ATOM   2611  N   PRO A 324     -15.055 -37.938 -28.984  1.00 77.19           N  
ATOM   2612  CA  PRO A 324     -15.102 -37.906 -30.453  1.00 77.19           C  
ATOM   2613  C   PRO A 324     -13.930 -38.625 -31.109  1.00 77.19           C  
ATOM   2614  CB  PRO A 324     -15.031 -36.406 -30.766  1.00 77.19           C  
ATOM   2615  O   PRO A 324     -12.844 -38.719 -30.531  1.00 77.19           O  
ATOM   2616  CG  PRO A 324     -15.125 -35.719 -29.438  1.00 77.19           C  
ATOM   2617  CD  PRO A 324     -14.906 -36.750 -28.359  1.00 77.19           C  
ATOM   2618  N   ASN A 325     -14.227 -39.281 -32.250  1.00 72.81           N  
ATOM   2619  CA  ASN A 325     -13.148 -39.906 -33.031  1.00 72.81           C  
ATOM   2620  C   ASN A 325     -12.336 -38.875 -33.812  1.00 72.81           C  
ATOM   2621  CB  ASN A 325     -13.711 -40.969 -34.000  1.00 72.81           C  
ATOM   2622  O   ASN A 325     -12.898 -38.094 -34.562  1.00 72.81           O  
ATOM   2623  CG  ASN A 325     -14.406 -42.094 -33.250  1.00 72.81           C  
ATOM   2624  ND2 ASN A 325     -15.375 -42.719 -33.938  1.00 72.81           N  
ATOM   2625  OD1 ASN A 325     -14.086 -42.406 -32.125  1.00 72.81           O  
ATOM   2626  N   MET A 326     -11.031 -38.688 -33.438  1.00 70.38           N  
ATOM   2627  CA  MET A 326     -10.148 -37.719 -34.125  1.00 70.38           C  
ATOM   2628  C   MET A 326      -9.562 -38.344 -35.406  1.00 70.38           C  
ATOM   2629  CB  MET A 326      -9.016 -37.281 -33.188  1.00 70.38           C  
ATOM   2630  O   MET A 326      -8.359 -38.594 -35.469  1.00 70.38           O  
ATOM   2631  CG  MET A 326      -8.625 -35.844 -33.375  1.00 70.38           C  
ATOM   2632  SD  MET A 326      -7.258 -35.344 -32.250  1.00 70.38           S  
ATOM   2633  CE  MET A 326      -7.246 -33.531 -32.531  1.00 70.38           C  
ATOM   2634  N   ARG A 327     -10.367 -38.875 -36.344  1.00 67.19           N  
ATOM   2635  CA  ARG A 327      -9.914 -39.500 -37.594  1.00 67.19           C  
ATOM   2636  C   ARG A 327     -10.219 -38.625 -38.781  1.00 67.19           C  
ATOM   2637  CB  ARG A 327     -10.570 -40.875 -37.750  1.00 67.19           C  
ATOM   2638  O   ARG A 327     -10.336 -39.156 -39.906  1.00 67.19           O  
ATOM   2639  CG  ARG A 327     -10.148 -41.906 -36.688  1.00 67.19           C  
ATOM   2640  CD  ARG A 327     -10.789 -43.250 -36.938  1.00 67.19           C  
ATOM   2641  NE  ARG A 327     -10.398 -44.219 -35.938  1.00 67.19           N  
ATOM   2642  NH1 ARG A 327     -11.719 -45.938 -36.750  1.00 67.19           N  
ATOM   2643  NH2 ARG A 327     -10.422 -46.281 -34.875  1.00 67.19           N  
ATOM   2644  CZ  ARG A 327     -10.844 -45.469 -35.844  1.00 67.19           C  
ATOM   2645  N   ILE A 328     -10.359 -37.406 -38.406  1.00 64.31           N  
ATOM   2646  CA  ILE A 328     -10.602 -36.531 -39.531  1.00 64.31           C  
ATOM   2647  C   ILE A 328      -9.289 -36.281 -40.281  1.00 64.31           C  
ATOM   2648  CB  ILE A 328     -11.219 -35.188 -39.094  1.00 64.31           C  
ATOM   2649  O   ILE A 328      -8.320 -35.781 -39.719  1.00 64.31           O  
ATOM   2650  CG1 ILE A 328     -12.516 -35.406 -38.312  1.00 64.31           C  
ATOM   2651  CG2 ILE A 328     -11.469 -34.281 -40.312  1.00 64.31           C  
ATOM   2652  CD1 ILE A 328     -13.102 -34.156 -37.688  1.00 64.31           C  
ATOM   2653  N   GLY A 329      -9.203 -36.875 -41.469  1.00 62.81           N  
ATOM   2654  CA  GLY A 329      -8.047 -36.750 -42.312  1.00 62.81           C  
ATOM   2655  C   GLY A 329      -8.062 -35.500 -43.188  1.00 62.81           C  
ATOM   2656  O   GLY A 329      -8.992 -34.688 -43.094  1.00 62.81           O  
ATOM   2657  N   ALA A 330      -6.938 -34.969 -43.750  1.00 61.12           N  
ATOM   2658  CA  ALA A 330      -6.734 -33.906 -44.719  1.00 61.12           C  
ATOM   2659  C   ALA A 330      -6.707 -32.531 -44.031  1.00 61.12           C  
ATOM   2660  CB  ALA A 330      -7.824 -33.938 -45.781  1.00 61.12           C  
ATOM   2661  O   ALA A 330      -7.047 -31.531 -44.656  1.00 61.12           O  
ATOM   2662  N   LEU A 331      -6.562 -32.750 -42.719  1.00 59.97           N  
ATOM   2663  CA  LEU A 331      -6.383 -31.469 -42.031  1.00 59.97           C  
ATOM   2664  C   LEU A 331      -4.910 -31.219 -41.719  1.00 59.97           C  
ATOM   2665  CB  LEU A 331      -7.199 -31.438 -40.719  1.00 59.97           C  
ATOM   2666  O   LEU A 331      -4.105 -32.156 -41.719  1.00 59.97           O  
ATOM   2667  CG  LEU A 331      -8.719 -31.359 -40.906  1.00 59.97           C  
ATOM   2668  CD1 LEU A 331      -9.406 -31.719 -39.594  1.00 59.97           C  
ATOM   2669  CD2 LEU A 331      -9.148 -29.984 -41.375  1.00 59.97           C  
ATOM   2670  N   GLY A 332      -4.242 -30.359 -42.062  1.00 63.41           N  
ATOM   2671  CA  GLY A 332      -2.869 -29.938 -41.812  1.00 63.41           C  
ATOM   2672  C   GLY A 332      -2.502 -29.953 -40.344  1.00 63.41           C  
ATOM   2673  O   GLY A 332      -1.536 -29.297 -39.938  1.00 63.41           O  
ATOM   2674  N   PHE A 333      -3.389 -30.516 -39.500  1.00 67.88           N  
ATOM   2675  CA  PHE A 333      -3.049 -30.562 -38.062  1.00 67.88           C  
ATOM   2676  C   PHE A 333      -2.543 -31.938 -37.688  1.00 67.88           C  
ATOM   2677  CB  PHE A 333      -4.262 -30.188 -37.219  1.00 67.88           C  
ATOM   2678  O   PHE A 333      -3.225 -32.938 -37.906  1.00 67.88           O  
ATOM   2679  CG  PHE A 333      -4.711 -28.750 -37.406  1.00 67.88           C  
ATOM   2680  CD1 PHE A 333      -4.105 -27.734 -36.688  1.00 67.88           C  
ATOM   2681  CD2 PHE A 333      -5.738 -28.453 -38.281  1.00 67.88           C  
ATOM   2682  CE1 PHE A 333      -4.516 -26.406 -36.844  1.00 67.88           C  
ATOM   2683  CE2 PHE A 333      -6.156 -27.125 -38.469  1.00 67.88           C  
ATOM   2684  CZ  PHE A 333      -5.543 -26.109 -37.750  1.00 67.88           C  
ATOM   2685  N   SER A 334      -1.239 -32.156 -37.438  1.00 64.62           N  
ATOM   2686  CA  SER A 334      -0.640 -33.406 -37.000  1.00 64.62           C  
ATOM   2687  C   SER A 334       0.016 -33.250 -35.656  1.00 64.62           C  
ATOM   2688  CB  SER A 334       0.391 -33.875 -38.031  1.00 64.62           C  
ATOM   2689  O   SER A 334       0.546 -32.188 -35.312  1.00 64.62           O  
ATOM   2690  OG  SER A 334      -0.122 -33.781 -39.344  1.00 64.62           O  
ATOM   2691  N   GLY A 335      -0.188 -34.312 -34.750  1.00 63.97           N  
ATOM   2692  CA  GLY A 335       0.597 -34.406 -33.531  1.00 63.97           C  
ATOM   2693  C   GLY A 335      -0.030 -33.656 -32.375  1.00 63.97           C  
ATOM   2694  O   GLY A 335       0.677 -33.062 -31.562  1.00 63.97           O  
ATOM   2695  N   ALA A 336      -1.325 -33.656 -32.281  1.00 67.62           N  
ATOM   2696  CA  ALA A 336      -1.979 -32.906 -31.219  1.00 67.62           C  
ATOM   2697  C   ALA A 336      -2.328 -33.781 -30.031  1.00 67.62           C  
ATOM   2698  CB  ALA A 336      -3.236 -32.219 -31.750  1.00 67.62           C  
ATOM   2699  O   ALA A 336      -2.973 -33.344 -29.078  1.00 67.62           O  
ATOM   2700  N   PHE A 337      -1.750 -35.031 -30.125  1.00 65.44           N  
ATOM   2701  CA  PHE A 337      -2.104 -35.938 -29.031  1.00 65.44           C  
ATOM   2702  C   PHE A 337      -1.209 -35.688 -27.828  1.00 65.44           C  
ATOM   2703  CB  PHE A 337      -1.996 -37.375 -29.484  1.00 65.44           C  
ATOM   2704  O   PHE A 337      -0.003 -35.938 -27.875  1.00 65.44           O  
ATOM   2705  CG  PHE A 337      -3.061 -37.781 -30.469  1.00 65.44           C  
ATOM   2706  CD1 PHE A 337      -4.293 -38.250 -30.016  1.00 65.44           C  
ATOM   2707  CD2 PHE A 337      -2.830 -37.719 -31.828  1.00 65.44           C  
ATOM   2708  CE1 PHE A 337      -5.281 -38.625 -30.922  1.00 65.44           C  
ATOM   2709  CE2 PHE A 337      -3.812 -38.094 -32.750  1.00 65.44           C  
ATOM   2710  CZ  PHE A 337      -5.035 -38.562 -32.281  1.00 65.44           C  
ATOM   2711  N   GLU A 338      -1.768 -35.156 -26.703  1.00 70.88           N  
ATOM   2712  CA  GLU A 338      -1.163 -34.906 -25.391  1.00 70.88           C  
ATOM   2713  C   GLU A 338       0.116 -34.062 -25.531  1.00 70.88           C  
ATOM   2714  CB  GLU A 338      -0.869 -36.219 -24.672  1.00 70.88           C  
ATOM   2715  O   GLU A 338       1.125 -34.375 -24.891  1.00 70.88           O  
ATOM   2716  CG  GLU A 338      -2.117 -37.000 -24.297  1.00 70.88           C  
ATOM   2717  CD  GLU A 338      -1.814 -38.250 -23.484  1.00 70.88           C  
ATOM   2718  OE1 GLU A 338      -2.768 -38.938 -23.047  1.00 70.88           O  
ATOM   2719  OE2 GLU A 338      -0.615 -38.562 -23.297  1.00 70.88           O  
ATOM   2720  N   ASP A 339       0.326 -33.219 -26.469  1.00 75.94           N  
ATOM   2721  CA  ASP A 339       1.484 -32.375 -26.688  1.00 75.94           C  
ATOM   2722  C   ASP A 339       1.447 -31.141 -25.781  1.00 75.94           C  
ATOM   2723  CB  ASP A 339       1.550 -31.922 -28.156  1.00 75.94           C  
ATOM   2724  O   ASP A 339       1.309 -30.016 -26.250  1.00 75.94           O  
ATOM   2725  CG  ASP A 339       2.875 -31.281 -28.516  1.00 75.94           C  
ATOM   2726  OD1 ASP A 339       3.832 -31.359 -27.719  1.00 75.94           O  
ATOM   2727  OD2 ASP A 339       2.961 -30.688 -29.625  1.00 75.94           O  
ATOM   2728  N   ARG A 340       1.601 -31.438 -24.469  1.00 85.88           N  
ATOM   2729  CA  ARG A 340       1.592 -30.359 -23.469  1.00 85.88           C  
ATOM   2730  C   ARG A 340       3.012 -29.922 -23.141  1.00 85.88           C  
ATOM   2731  CB  ARG A 340       0.871 -30.812 -22.203  1.00 85.88           C  
ATOM   2732  O   ARG A 340       3.939 -30.734 -23.141  1.00 85.88           O  
ATOM   2733  CG  ARG A 340      -0.607 -31.109 -22.406  1.00 85.88           C  
ATOM   2734  CD  ARG A 340      -1.271 -31.562 -21.109  1.00 85.88           C  
ATOM   2735  NE  ARG A 340      -2.652 -31.984 -21.328  1.00 85.88           N  
ATOM   2736  NH1 ARG A 340      -3.021 -32.656 -19.156  1.00 85.88           N  
ATOM   2737  NH2 ARG A 340      -4.691 -32.844 -20.719  1.00 85.88           N  
ATOM   2738  CZ  ARG A 340      -3.451 -32.500 -20.406  1.00 85.88           C  
ATOM   2739  N   ASP A 341       3.293 -28.688 -22.969  1.00 91.81           N  
ATOM   2740  CA  ASP A 341       4.574 -28.141 -22.531  1.00 91.81           C  
ATOM   2741  C   ASP A 341       4.758 -28.297 -21.031  1.00 91.81           C  
ATOM   2742  CB  ASP A 341       4.688 -26.672 -22.938  1.00 91.81           C  
ATOM   2743  O   ASP A 341       4.078 -27.625 -20.250  1.00 91.81           O  
ATOM   2744  CG  ASP A 341       6.059 -26.078 -22.641  1.00 91.81           C  
ATOM   2745  OD1 ASP A 341       6.926 -26.797 -22.094  1.00 91.81           O  
ATOM   2746  OD2 ASP A 341       6.270 -24.891 -22.969  1.00 91.81           O  
ATOM   2747  N   PRO A 342       5.613 -29.141 -20.578  1.00 93.38           N  
ATOM   2748  CA  PRO A 342       5.797 -29.375 -19.156  1.00 93.38           C  
ATOM   2749  C   PRO A 342       6.449 -28.188 -18.438  1.00 93.38           C  
ATOM   2750  CB  PRO A 342       6.707 -30.609 -19.109  1.00 93.38           C  
ATOM   2751  O   PRO A 342       6.492 -28.156 -17.203  1.00 93.38           O  
ATOM   2752  CG  PRO A 342       7.504 -30.531 -20.375  1.00 93.38           C  
ATOM   2753  CD  PRO A 342       6.637 -29.953 -21.453  1.00 93.38           C  
ATOM   2754  N   THR A 343       6.980 -27.250 -19.188  1.00 96.94           N  
ATOM   2755  CA  THR A 343       7.680 -26.109 -18.578  1.00 96.94           C  
ATOM   2756  C   THR A 343       6.707 -24.984 -18.250  1.00 96.94           C  
ATOM   2757  CB  THR A 343       8.789 -25.578 -19.516  1.00 96.94           C  
ATOM   2758  O   THR A 343       7.121 -23.906 -17.844  1.00 96.94           O  
ATOM   2759  CG2 THR A 343       9.742 -26.703 -19.922  1.00 96.94           C  
ATOM   2760  OG1 THR A 343       8.195 -25.016 -20.688  1.00 96.94           O  
ATOM   2761  N   GLN A 344       5.379 -25.297 -18.469  1.00 96.75           N  
ATOM   2762  CA  GLN A 344       4.359 -24.297 -18.141  1.00 96.75           C  
ATOM   2763  C   GLN A 344       3.541 -24.734 -16.922  1.00 96.75           C  
ATOM   2764  CB  GLN A 344       3.438 -24.062 -19.328  1.00 96.75           C  
ATOM   2765  O   GLN A 344       2.623 -25.547 -17.047  1.00 96.75           O  
ATOM   2766  CG  GLN A 344       4.141 -23.453 -20.547  1.00 96.75           C  
ATOM   2767  CD  GLN A 344       3.189 -23.141 -21.688  1.00 96.75           C  
ATOM   2768  NE2 GLN A 344       3.738 -22.703 -22.812  1.00 96.75           N  
ATOM   2769  OE1 GLN A 344       1.970 -23.281 -21.547  1.00 96.75           O  
ATOM   2770  N   PHE A 345       3.850 -24.203 -15.797  1.00 97.44           N  
ATOM   2771  CA  PHE A 345       3.160 -24.500 -14.547  1.00 97.44           C  
ATOM   2772  C   PHE A 345       1.981 -23.547 -14.344  1.00 97.44           C  
ATOM   2773  CB  PHE A 345       4.129 -24.391 -13.367  1.00 97.44           C  
ATOM   2774  O   PHE A 345       2.012 -22.406 -14.797  1.00 97.44           O  
ATOM   2775  CG  PHE A 345       5.215 -25.438 -13.375  1.00 97.44           C  
ATOM   2776  CD1 PHE A 345       5.133 -26.547 -12.555  1.00 97.44           C  
ATOM   2777  CD2 PHE A 345       6.316 -25.297 -14.211  1.00 97.44           C  
ATOM   2778  CE1 PHE A 345       6.137 -27.516 -12.562  1.00 97.44           C  
ATOM   2779  CE2 PHE A 345       7.324 -26.250 -14.227  1.00 97.44           C  
ATOM   2780  CZ  PHE A 345       7.230 -27.359 -13.398  1.00 97.44           C  
ATOM   2781  N   GLU A 346       0.927 -24.078 -13.680  1.00 97.12           N  
ATOM   2782  CA  GLU A 346      -0.249 -23.266 -13.398  1.00 97.12           C  
ATOM   2783  C   GLU A 346      -0.199 -22.688 -11.984  1.00 97.12           C  
ATOM   2784  CB  GLU A 346      -1.530 -24.078 -13.594  1.00 97.12           C  
ATOM   2785  O   GLU A 346       0.175 -23.391 -11.039  1.00 97.12           O  
ATOM   2786  CG  GLU A 346      -1.729 -24.578 -15.016  1.00 97.12           C  
ATOM   2787  CD  GLU A 346      -3.012 -25.375 -15.195  1.00 97.12           C  
ATOM   2788  OE1 GLU A 346      -3.160 -26.062 -16.234  1.00 97.12           O  
ATOM   2789  OE2 GLU A 346      -3.875 -25.312 -14.297  1.00 97.12           O  
ATOM   2790  N   GLU A 347      -0.643 -21.516 -11.844  1.00 97.56           N  
ATOM   2791  CA  GLU A 347      -0.595 -20.797 -10.570  1.00 97.56           C  
ATOM   2792  C   GLU A 347      -1.546 -21.438  -9.555  1.00 97.56           C  
ATOM   2793  CB  GLU A 347      -0.935 -19.328 -10.758  1.00 97.56           C  
ATOM   2794  O   GLU A 347      -1.246 -21.469  -8.359  1.00 97.56           O  
ATOM   2795  CG  GLU A 347      -0.638 -18.469  -9.539  1.00 97.56           C  
ATOM   2796  CD  GLU A 347      -0.769 -16.969  -9.812  1.00 97.56           C  
ATOM   2797  OE1 GLU A 347      -0.233 -16.156  -9.023  1.00 97.56           O  
ATOM   2798  OE2 GLU A 347      -1.414 -16.609 -10.828  1.00 97.56           O  
ATOM   2799  N   ARG A 348      -2.703 -21.953  -9.969  1.00 97.62           N  
ATOM   2800  CA  ARG A 348      -3.719 -22.500  -9.078  1.00 97.62           C  
ATOM   2801  C   ARG A 348      -3.199 -23.734  -8.352  1.00 97.62           C  
ATOM   2802  CB  ARG A 348      -4.992 -22.844  -9.852  1.00 97.62           C  
ATOM   2803  O   ARG A 348      -3.723 -24.109  -7.301  1.00 97.62           O  
ATOM   2804  CG  ARG A 348      -4.809 -23.953 -10.875  1.00 97.62           C  
ATOM   2805  CD  ARG A 348      -6.121 -24.312 -11.555  1.00 97.62           C  
ATOM   2806  NE  ARG A 348      -7.039 -24.984 -10.641  1.00 97.62           N  
ATOM   2807  NH1 ARG A 348      -8.727 -25.250 -12.203  1.00 97.62           N  
ATOM   2808  NH2 ARG A 348      -9.008 -26.016 -10.062  1.00 97.62           N  
ATOM   2809  CZ  ARG A 348      -8.258 -25.406 -10.969  1.00 97.62           C  
ATOM   2810  N   HIS A 349      -2.156 -24.406  -8.867  1.00 97.88           N  
ATOM   2811  CA  HIS A 349      -1.641 -25.641  -8.297  1.00 97.88           C  
ATOM   2812  C   HIS A 349      -0.495 -25.375  -7.332  1.00 97.88           C  
ATOM   2813  CB  HIS A 349      -1.176 -26.594  -9.406  1.00 97.88           C  
ATOM   2814  O   HIS A 349       0.020 -26.297  -6.695  1.00 97.88           O  
ATOM   2815  CG  HIS A 349      -2.281 -27.047 -10.305  1.00 97.88           C  
ATOM   2816  CD2 HIS A 349      -3.619 -27.109 -10.109  1.00 97.88           C  
ATOM   2817  ND1 HIS A 349      -2.055 -27.531 -11.578  1.00 97.88           N  
ATOM   2818  CE1 HIS A 349      -3.211 -27.859 -12.125  1.00 97.88           C  
ATOM   2819  NE2 HIS A 349      -4.176 -27.609 -11.258  1.00 97.88           N  
ATOM   2820  N   LEU A 350      -0.069 -24.109  -7.219  1.00 97.75           N  
ATOM   2821  CA  LEU A 350       0.997 -23.734  -6.297  1.00 97.75           C  
ATOM   2822  C   LEU A 350       0.434 -23.422  -4.918  1.00 97.75           C  
ATOM   2823  CB  LEU A 350       1.770 -22.531  -6.836  1.00 97.75           C  
ATOM   2824  O   LEU A 350      -0.404 -22.516  -4.773  1.00 97.75           O  
ATOM   2825  CG  LEU A 350       2.523 -22.734  -8.148  1.00 97.75           C  
ATOM   2826  CD1 LEU A 350       3.094 -21.406  -8.648  1.00 97.75           C  
ATOM   2827  CD2 LEU A 350       3.629 -23.766  -7.977  1.00 97.75           C  
ATOM   2828  N   LYS A 351       0.853 -24.141  -3.951  1.00 97.31           N  
ATOM   2829  CA  LYS A 351       0.502 -23.891  -2.557  1.00 97.31           C  
ATOM   2830  C   LYS A 351       1.691 -23.328  -1.784  1.00 97.31           C  
ATOM   2831  CB  LYS A 351       0.003 -25.172  -1.887  1.00 97.31           C  
ATOM   2832  O   LYS A 351       2.711 -24.000  -1.622  1.00 97.31           O  
ATOM   2833  CG  LYS A 351      -1.229 -25.781  -2.545  1.00 97.31           C  
ATOM   2834  CD  LYS A 351      -1.658 -27.062  -1.854  1.00 97.31           C  
ATOM   2835  CE  LYS A 351      -2.848 -27.703  -2.557  1.00 97.31           C  
ATOM   2836  NZ  LYS A 351      -3.266 -28.984  -1.889  1.00 97.31           N  
ATOM   2837  N   PHE A 352       1.495 -22.125  -1.277  1.00 96.19           N  
ATOM   2838  CA  PHE A 352       2.553 -21.469  -0.522  1.00 96.19           C  
ATOM   2839  C   PHE A 352       2.805 -22.172   0.798  1.00 96.19           C  
ATOM   2840  CB  PHE A 352       2.193 -20.000  -0.263  1.00 96.19           C  
ATOM   2841  O   PHE A 352       1.863 -22.500   1.525  1.00 96.19           O  
ATOM   2842  CG  PHE A 352       3.182 -19.281   0.612  1.00 96.19           C  
ATOM   2843  CD1 PHE A 352       2.951 -19.125   1.975  1.00 96.19           C  
ATOM   2844  CD2 PHE A 352       4.344 -18.734   0.071  1.00 96.19           C  
ATOM   2845  CE1 PHE A 352       3.865 -18.469   2.787  1.00 96.19           C  
ATOM   2846  CE2 PHE A 352       5.262 -18.062   0.877  1.00 96.19           C  
ATOM   2847  CZ  PHE A 352       5.020 -17.938   2.234  1.00 96.19           C  
ATOM   2848  N   LEU A 353       4.043 -22.406   1.120  1.00 94.38           N  
ATOM   2849  CA  LEU A 353       4.414 -23.047   2.381  1.00 94.38           C  
ATOM   2850  C   LEU A 353       5.254 -22.094   3.234  1.00 94.38           C  
ATOM   2851  CB  LEU A 353       5.184 -24.344   2.125  1.00 94.38           C  
ATOM   2852  O   LEU A 353       4.840 -21.719   4.328  1.00 94.38           O  
ATOM   2853  CG  LEU A 353       4.434 -25.438   1.368  1.00 94.38           C  
ATOM   2854  CD1 LEU A 353       5.363 -26.609   1.085  1.00 94.38           C  
ATOM   2855  CD2 LEU A 353       3.211 -25.891   2.158  1.00 94.38           C  
ATOM   2856  N   GLN A 354       6.387 -21.656   2.674  1.00 94.38           N  
ATOM   2857  CA  GLN A 354       7.297 -20.781   3.420  1.00 94.38           C  
ATOM   2858  C   GLN A 354       8.117 -19.922   2.479  1.00 94.38           C  
ATOM   2859  CB  GLN A 354       8.219 -21.625   4.309  1.00 94.38           C  
ATOM   2860  O   GLN A 354       8.523 -20.359   1.401  1.00 94.38           O  
ATOM   2861  CG  GLN A 354       9.188 -20.781   5.141  1.00 94.38           C  
ATOM   2862  CD  GLN A 354      10.141 -21.641   5.965  1.00 94.38           C  
ATOM   2863  NE2 GLN A 354      10.984 -20.984   6.754  1.00 94.38           N  
ATOM   2864  OE1 GLN A 354      10.109 -22.875   5.891  1.00 94.38           O  
ATOM   2865  N   GLN A 355       8.422 -18.766   2.957  1.00 94.94           N  
ATOM   2866  CA  GLN A 355       9.352 -17.906   2.221  1.00 94.94           C  
ATOM   2867  C   GLN A 355      10.797 -18.281   2.510  1.00 94.94           C  
ATOM   2868  CB  GLN A 355       9.109 -16.438   2.566  1.00 94.94           C  
ATOM   2869  O   GLN A 355      11.172 -18.484   3.668  1.00 94.94           O  
ATOM   2870  CG  GLN A 355       9.961 -15.461   1.757  1.00 94.94           C  
ATOM   2871  CD  GLN A 355       9.617 -14.008   2.023  1.00 94.94           C  
ATOM   2872  NE2 GLN A 355      10.461 -13.102   1.558  1.00 94.94           N  
ATOM   2873  OE1 GLN A 355       8.586 -13.711   2.643  1.00 94.94           O  
ATOM   2874  N   LEU A 356      11.617 -18.453   1.500  1.00 91.69           N  
ATOM   2875  CA  LEU A 356      12.992 -18.906   1.647  1.00 91.69           C  
ATOM   2876  C   LEU A 356      13.938 -17.703   1.763  1.00 91.69           C  
ATOM   2877  CB  LEU A 356      13.406 -19.781   0.463  1.00 91.69           C  
ATOM   2878  O   LEU A 356      14.727 -17.625   2.707  1.00 91.69           O  
ATOM   2879  CG  LEU A 356      12.617 -21.078   0.278  1.00 91.69           C  
ATOM   2880  CD1 LEU A 356      13.086 -21.812  -0.976  1.00 91.69           C  
ATOM   2881  CD2 LEU A 356      12.758 -21.969   1.507  1.00 91.69           C  
ATOM   2882  N   GLY A 357      13.992 -16.844   0.827  1.00 90.50           N  
ATOM   2883  CA  GLY A 357      14.852 -15.672   0.819  1.00 90.50           C  
ATOM   2884  C   GLY A 357      14.250 -14.500   0.074  1.00 90.50           C  
ATOM   2885  O   GLY A 357      13.359 -14.680  -0.762  1.00 90.50           O  
ATOM   2886  N   LYS A 358      14.680 -13.281   0.450  1.00 89.50           N  
ATOM   2887  CA  LYS A 358      14.250 -12.039  -0.195  1.00 89.50           C  
ATOM   2888  C   LYS A 358      15.453 -11.180  -0.568  1.00 89.50           C  
ATOM   2889  CB  LYS A 358      13.305 -11.258   0.716  1.00 89.50           C  
ATOM   2890  O   LYS A 358      16.203 -10.742   0.306  1.00 89.50           O  
ATOM   2891  CG  LYS A 358      12.688 -10.031   0.062  1.00 89.50           C  
ATOM   2892  CD  LYS A 358      11.742  -9.312   1.010  1.00 89.50           C  
ATOM   2893  CE  LYS A 358      11.102  -8.094   0.347  1.00 89.50           C  
ATOM   2894  NZ  LYS A 358      10.125  -7.422   1.250  1.00 89.50           N  
ATOM   2895  N   GLY A 359      15.633 -11.023  -1.909  1.00 84.25           N  
ATOM   2896  CA  GLY A 359      16.703 -10.172  -2.406  1.00 84.25           C  
ATOM   2897  C   GLY A 359      16.219  -8.805  -2.852  1.00 84.25           C  
ATOM   2898  O   GLY A 359      15.062  -8.445  -2.625  1.00 84.25           O  
ATOM   2899  N   ASN A 360      17.078  -8.023  -3.449  1.00 80.56           N  
ATOM   2900  CA  ASN A 360      16.750  -6.676  -3.904  1.00 80.56           C  
ATOM   2901  C   ASN A 360      15.805  -6.703  -5.105  1.00 80.56           C  
ATOM   2902  CB  ASN A 360      18.016  -5.898  -4.246  1.00 80.56           C  
ATOM   2903  O   ASN A 360      15.016  -5.777  -5.301  1.00 80.56           O  
ATOM   2904  CG  ASN A 360      18.875  -5.602  -3.023  1.00 80.56           C  
ATOM   2905  ND2 ASN A 360      20.156  -5.391  -3.234  1.00 80.56           N  
ATOM   2906  OD1 ASN A 360      18.359  -5.559  -1.899  1.00 80.56           O  
ATOM   2907  N   PHE A 361      15.953  -7.785  -5.980  1.00 86.44           N  
ATOM   2908  CA  PHE A 361      15.188  -7.824  -7.219  1.00 86.44           C  
ATOM   2909  C   PHE A 361      13.859  -8.547  -7.008  1.00 86.44           C  
ATOM   2910  CB  PHE A 361      15.984  -8.508  -8.328  1.00 86.44           C  
ATOM   2911  O   PHE A 361      12.859  -8.211  -7.641  1.00 86.44           O  
ATOM   2912  CG  PHE A 361      17.219  -7.746  -8.750  1.00 86.44           C  
ATOM   2913  CD1 PHE A 361      17.125  -6.695  -9.648  1.00 86.44           C  
ATOM   2914  CD2 PHE A 361      18.469  -8.078  -8.234  1.00 86.44           C  
ATOM   2915  CE1 PHE A 361      18.250  -5.984 -10.039  1.00 86.44           C  
ATOM   2916  CE2 PHE A 361      19.594  -7.379  -8.625  1.00 86.44           C  
ATOM   2917  CZ  PHE A 361      19.500  -6.332  -9.523  1.00 86.44           C  
ATOM   2918  N   GLY A 362      13.891  -9.516  -6.125  1.00 93.12           N  
ATOM   2919  CA  GLY A 362      12.719 -10.336  -5.883  1.00 93.12           C  
ATOM   2920  C   GLY A 362      12.859 -11.242  -4.676  1.00 93.12           C  
ATOM   2921  O   GLY A 362      13.641 -10.953  -3.766  1.00 93.12           O  
ATOM   2922  N   SER A 363      12.016 -12.258  -4.652  1.00 95.62           N  
ATOM   2923  CA  SER A 363      12.016 -13.195  -3.537  1.00 95.62           C  
ATOM   2924  C   SER A 363      11.883 -14.633  -4.027  1.00 95.62           C  
ATOM   2925  CB  SER A 363      10.883 -12.875  -2.561  1.00 95.62           C  
ATOM   2926  O   SER A 363      11.445 -14.875  -5.156  1.00 95.62           O  
ATOM   2927  OG  SER A 363       9.625 -12.984  -3.199  1.00 95.62           O  
ATOM   2928  N   VAL A 364      12.398 -15.531  -3.258  1.00 96.00           N  
ATOM   2929  CA  VAL A 364      12.273 -16.953  -3.518  1.00 96.00           C  
ATOM   2930  C   VAL A 364      11.398 -17.594  -2.447  1.00 96.00           C  
ATOM   2931  CB  VAL A 364      13.656 -17.656  -3.559  1.00 96.00           C  
ATOM   2932  O   VAL A 364      11.625 -17.406  -1.251  1.00 96.00           O  
ATOM   2933  CG1 VAL A 364      13.508 -19.125  -3.932  1.00 96.00           C  
ATOM   2934  CG2 VAL A 364      14.578 -16.938  -4.543  1.00 96.00           C  
ATOM   2935  N   GLU A 365      10.398 -18.391  -2.934  1.00 96.88           N  
ATOM   2936  CA  GLU A 365       9.445 -19.031  -2.041  1.00 96.88           C  
ATOM   2937  C   GLU A 365       9.375 -20.547  -2.295  1.00 96.88           C  
ATOM   2938  CB  GLU A 365       8.055 -18.422  -2.203  1.00 96.88           C  
ATOM   2939  O   GLU A 365       9.586 -21.000  -3.420  1.00 96.88           O  
ATOM   2940  CG  GLU A 365       8.008 -16.938  -1.874  1.00 96.88           C  
ATOM   2941  CD  GLU A 365       6.648 -16.297  -2.148  1.00 96.88           C  
ATOM   2942  OE1 GLU A 365       6.461 -15.102  -1.840  1.00 96.88           O  
ATOM   2943  OE2 GLU A 365       5.762 -17.016  -2.674  1.00 96.88           O  
ATOM   2944  N   MET A 366       9.102 -21.234  -1.179  1.00 96.81           N  
ATOM   2945  CA  MET A 366       8.852 -22.672  -1.257  1.00 96.81           C  
ATOM   2946  C   MET A 366       7.367 -22.953  -1.485  1.00 96.81           C  
ATOM   2947  CB  MET A 366       9.320 -23.375   0.017  1.00 96.81           C  
ATOM   2948  O   MET A 366       6.520 -22.516  -0.702  1.00 96.81           O  
ATOM   2949  CG  MET A 366       9.094 -24.875   0.012  1.00 96.81           C  
ATOM   2950  SD  MET A 366       9.703 -25.688   1.544  1.00 96.81           S  
ATOM   2951  CE  MET A 366       8.422 -25.141   2.717  1.00 96.81           C  
ATOM   2952  N   CYS A 367       7.031 -23.688  -2.521  1.00 97.69           N  
ATOM   2953  CA  CYS A 367       5.672 -24.109  -2.840  1.00 97.69           C  
ATOM   2954  C   CYS A 367       5.629 -25.594  -3.191  1.00 97.69           C  
ATOM   2955  CB  CYS A 367       5.113 -23.281  -4.000  1.00 97.69           C  
ATOM   2956  O   CYS A 367       6.664 -26.203  -3.467  1.00 97.69           O  
ATOM   2957  SG  CYS A 367       5.012 -21.516  -3.652  1.00 97.69           S  
ATOM   2958  N   ARG A 368       4.523 -26.109  -3.070  1.00 97.19           N  
ATOM   2959  CA  ARG A 368       4.238 -27.438  -3.611  1.00 97.19           C  
ATOM   2960  C   ARG A 368       3.344 -27.344  -4.844  1.00 97.19           C  
ATOM   2961  CB  ARG A 368       3.584 -28.328  -2.551  1.00 97.19           C  
ATOM   2962  O   ARG A 368       2.283 -26.719  -4.797  1.00 97.19           O  
ATOM   2963  CG  ARG A 368       3.268 -29.734  -3.035  1.00 97.19           C  
ATOM   2964  CD  ARG A 368       2.803 -30.625  -1.896  1.00 97.19           C  
ATOM   2965  NE  ARG A 368       3.893 -30.938  -0.974  1.00 97.19           N  
ATOM   2966  NH1 ARG A 368       2.521 -31.750   0.698  1.00 97.19           N  
ATOM   2967  NH2 ARG A 368       4.797 -31.703   0.992  1.00 97.19           N  
ATOM   2968  CZ  ARG A 368       3.734 -31.469   0.236  1.00 97.19           C  
ATOM   2969  N   TYR A 369       3.844 -27.875  -5.977  1.00 98.19           N  
ATOM   2970  CA  TYR A 369       3.023 -27.969  -7.180  1.00 98.19           C  
ATOM   2971  C   TYR A 369       2.252 -29.281  -7.207  1.00 98.19           C  
ATOM   2972  CB  TYR A 369       3.893 -27.844  -8.438  1.00 98.19           C  
ATOM   2973  O   TYR A 369       2.826 -30.344  -7.465  1.00 98.19           O  
ATOM   2974  CG  TYR A 369       3.102 -27.812  -9.719  1.00 98.19           C  
ATOM   2975  CD1 TYR A 369       2.898 -28.969 -10.477  1.00 98.19           C  
ATOM   2976  CD2 TYR A 369       2.559 -26.609 -10.180  1.00 98.19           C  
ATOM   2977  CE1 TYR A 369       2.172 -28.922 -11.664  1.00 98.19           C  
ATOM   2978  CE2 TYR A 369       1.829 -26.562 -11.367  1.00 98.19           C  
ATOM   2979  OH  TYR A 369       0.921 -27.688 -13.273  1.00 98.19           O  
ATOM   2980  CZ  TYR A 369       1.642 -27.719 -12.094  1.00 98.19           C  
ATOM   2981  N   ASP A 370       0.893 -29.203  -6.988  1.00 96.69           N  
ATOM   2982  CA  ASP A 370       0.083 -30.391  -6.809  1.00 96.69           C  
ATOM   2983  C   ASP A 370      -1.221 -30.297  -7.598  1.00 96.69           C  
ATOM   2984  CB  ASP A 370      -0.213 -30.625  -5.328  1.00 96.69           C  
ATOM   2985  O   ASP A 370      -2.268 -29.969  -7.039  1.00 96.69           O  
ATOM   2986  CG  ASP A 370      -0.950 -31.938  -5.066  1.00 96.69           C  
ATOM   2987  OD1 ASP A 370      -1.067 -32.750  -5.992  1.00 96.69           O  
ATOM   2988  OD2 ASP A 370      -1.421 -32.125  -3.924  1.00 96.69           O  
ATOM   2989  N   PRO A 371      -1.171 -30.703  -8.859  1.00 96.50           N  
ATOM   2990  CA  PRO A 371      -2.371 -30.641  -9.703  1.00 96.50           C  
ATOM   2991  C   PRO A 371      -3.518 -31.484  -9.156  1.00 96.50           C  
ATOM   2992  CB  PRO A 371      -1.889 -31.188 -11.047  1.00 96.50           C  
ATOM   2993  O   PRO A 371      -4.688 -31.188  -9.406  1.00 96.50           O  
ATOM   2994  CG  PRO A 371      -0.419 -30.922 -11.062  1.00 96.50           C  
ATOM   2995  CD  PRO A 371       0.111 -31.062  -9.672  1.00 96.50           C  
ATOM   2996  N   LEU A 372      -3.268 -32.469  -8.328  1.00 95.19           N  
ATOM   2997  CA  LEU A 372      -4.312 -33.344  -7.789  1.00 95.19           C  
ATOM   2998  C   LEU A 372      -4.809 -32.812  -6.445  1.00 95.19           C  
ATOM   2999  CB  LEU A 372      -3.801 -34.781  -7.637  1.00 95.19           C  
ATOM   3000  O   LEU A 372      -5.820 -33.312  -5.926  1.00 95.19           O  
ATOM   3001  CG  LEU A 372      -3.344 -35.469  -8.914  1.00 95.19           C  
ATOM   3002  CD1 LEU A 372      -2.869 -36.906  -8.609  1.00 95.19           C  
ATOM   3003  CD2 LEU A 372      -4.469 -35.500  -9.945  1.00 95.19           C  
ATOM   3004  N   GLN A 373      -4.113 -31.969  -5.836  1.00 95.12           N  
ATOM   3005  CA  GLN A 373      -4.469 -31.312  -4.586  1.00 95.12           C  
ATOM   3006  C   GLN A 373      -4.680 -32.312  -3.463  1.00 95.12           C  
ATOM   3007  CB  GLN A 373      -5.723 -30.453  -4.766  1.00 95.12           C  
ATOM   3008  O   GLN A 373      -5.676 -32.250  -2.742  1.00 95.12           O  
ATOM   3009  CG  GLN A 373      -5.535 -29.266  -5.703  1.00 95.12           C  
ATOM   3010  CD  GLN A 373      -6.758 -28.375  -5.773  1.00 95.12           C  
ATOM   3011  NE2 GLN A 373      -6.641 -27.266  -6.496  1.00 95.12           N  
ATOM   3012  OE1 GLN A 373      -7.801 -28.688  -5.188  1.00 95.12           O  
ATOM   3013  N   ASP A 374      -3.762 -33.219  -3.338  1.00 92.25           N  
ATOM   3014  CA  ASP A 374      -3.803 -34.250  -2.309  1.00 92.25           C  
ATOM   3015  C   ASP A 374      -2.451 -34.375  -1.611  1.00 92.25           C  
ATOM   3016  CB  ASP A 374      -4.219 -35.594  -2.916  1.00 92.25           C  
ATOM   3017  O   ASP A 374      -2.104 -35.469  -1.126  1.00 92.25           O  
ATOM   3018  CG  ASP A 374      -3.328 -36.031  -4.070  1.00 92.25           C  
ATOM   3019  OD1 ASP A 374      -2.369 -35.281  -4.402  1.00 92.25           O  
ATOM   3020  OD2 ASP A 374      -3.590 -37.094  -4.648  1.00 92.25           O  
ATOM   3021  N   ASN A 375      -1.688 -33.406  -1.634  1.00 90.88           N  
ATOM   3022  CA  ASN A 375      -0.398 -33.281  -0.960  1.00 90.88           C  
ATOM   3023  C   ASN A 375       0.619 -34.281  -1.518  1.00 90.88           C  
ATOM   3024  CB  ASN A 375      -0.562 -33.469   0.548  1.00 90.88           C  
ATOM   3025  O   ASN A 375       1.504 -34.719  -0.794  1.00 90.88           O  
ATOM   3026  CG  ASN A 375      -1.364 -32.375   1.200  1.00 90.88           C  
ATOM   3027  ND2 ASN A 375      -2.154 -32.719   2.207  1.00 90.88           N  
ATOM   3028  OD1 ASN A 375      -1.276 -31.203   0.801  1.00 90.88           O  
ATOM   3029  N   THR A 376       0.509 -34.625  -2.771  1.00 95.00           N  
ATOM   3030  CA  THR A 376       1.417 -35.562  -3.391  1.00 95.00           C  
ATOM   3031  C   THR A 376       2.336 -34.875  -4.391  1.00 95.00           C  
ATOM   3032  CB  THR A 376       0.642 -36.719  -4.098  1.00 95.00           C  
ATOM   3033  O   THR A 376       3.229 -35.500  -4.965  1.00 95.00           O  
ATOM   3034  CG2 THR A 376      -0.275 -37.438  -3.123  1.00 95.00           C  
ATOM   3035  OG1 THR A 376      -0.150 -36.156  -5.152  1.00 95.00           O  
ATOM   3036  N   GLY A 377       2.146 -33.688  -4.617  1.00 96.81           N  
ATOM   3037  CA  GLY A 377       2.951 -32.969  -5.590  1.00 96.81           C  
ATOM   3038  C   GLY A 377       4.383 -32.750  -5.137  1.00 96.81           C  
ATOM   3039  O   GLY A 377       4.711 -32.969  -3.971  1.00 96.81           O  
ATOM   3040  N   GLU A 378       5.238 -32.344  -6.023  1.00 96.94           N  
ATOM   3041  CA  GLU A 378       6.641 -32.062  -5.715  1.00 96.94           C  
ATOM   3042  C   GLU A 378       6.816 -30.656  -5.156  1.00 96.94           C  
ATOM   3043  CB  GLU A 378       7.512 -32.250  -6.961  1.00 96.94           C  
ATOM   3044  O   GLU A 378       6.051 -29.750  -5.492  1.00 96.94           O  
ATOM   3045  CG  GLU A 378       7.207 -31.250  -8.078  1.00 96.94           C  
ATOM   3046  CD  GLU A 378       8.117 -31.406  -9.281  1.00 96.94           C  
ATOM   3047  OE1 GLU A 378       7.840 -30.797 -10.336  1.00 96.94           O  
ATOM   3048  OE2 GLU A 378       9.125 -32.156  -9.172  1.00 96.94           O  
ATOM   3049  N   VAL A 379       7.777 -30.578  -4.270  1.00 97.25           N  
ATOM   3050  CA  VAL A 379       8.125 -29.266  -3.734  1.00 97.25           C  
ATOM   3051  C   VAL A 379       9.008 -28.516  -4.727  1.00 97.25           C  
ATOM   3052  CB  VAL A 379       8.828 -29.375  -2.365  1.00 97.25           C  
ATOM   3053  O   VAL A 379       9.977 -29.078  -5.250  1.00 97.25           O  
ATOM   3054  CG1 VAL A 379       9.188 -28.000  -1.824  1.00 97.25           C  
ATOM   3055  CG2 VAL A 379       7.949 -30.141  -1.371  1.00 97.25           C  
ATOM   3056  N   VAL A 380       8.664 -27.297  -5.043  1.00 98.06           N  
ATOM   3057  CA  VAL A 380       9.406 -26.469  -5.984  1.00 98.06           C  
ATOM   3058  C   VAL A 380       9.750 -25.125  -5.336  1.00 98.06           C  
ATOM   3059  CB  VAL A 380       8.609 -26.234  -7.289  1.00 98.06           C  
ATOM   3060  O   VAL A 380       9.180 -24.766  -4.301  1.00 98.06           O  
ATOM   3061  CG1 VAL A 380       8.320 -27.562  -7.988  1.00 98.06           C  
ATOM   3062  CG2 VAL A 380       7.301 -25.500  -6.992  1.00 98.06           C  
ATOM   3063  N   ALA A 381      10.758 -24.438  -5.879  1.00 97.75           N  
ATOM   3064  CA  ALA A 381      11.094 -23.062  -5.516  1.00 97.75           C  
ATOM   3065  C   ALA A 381      10.539 -22.062  -6.535  1.00 97.75           C  
ATOM   3066  CB  ALA A 381      12.609 -22.891  -5.395  1.00 97.75           C  
ATOM   3067  O   ALA A 381      10.742 -22.234  -7.742  1.00 97.75           O  
ATOM   3068  N   VAL A 382       9.812 -21.109  -6.070  1.00 98.06           N  
ATOM   3069  CA  VAL A 382       9.211 -20.078  -6.922  1.00 98.06           C  
ATOM   3070  C   VAL A 382       9.930 -18.750  -6.727  1.00 98.06           C  
ATOM   3071  CB  VAL A 382       7.699 -19.922  -6.633  1.00 98.06           C  
ATOM   3072  O   VAL A 382       9.922 -18.188  -5.629  1.00 98.06           O  
ATOM   3073  CG1 VAL A 382       7.094 -18.828  -7.520  1.00 98.06           C  
ATOM   3074  CG2 VAL A 382       6.973 -21.250  -6.832  1.00 98.06           C  
ATOM   3075  N   LYS A 383      10.594 -18.297  -7.789  1.00 97.50           N  
ATOM   3076  CA  LYS A 383      11.227 -16.984  -7.777  1.00 97.50           C  
ATOM   3077  C   LYS A 383      10.367 -15.945  -8.492  1.00 97.50           C  
ATOM   3078  CB  LYS A 383      12.609 -17.047  -8.430  1.00 97.50           C  
ATOM   3079  O   LYS A 383       9.992 -16.125  -9.648  1.00 97.50           O  
ATOM   3080  CG  LYS A 383      13.383 -15.742  -8.383  1.00 97.50           C  
ATOM   3081  CD  LYS A 383      14.781 -15.891  -8.969  1.00 97.50           C  
ATOM   3082  CE  LYS A 383      15.562 -14.586  -8.914  1.00 97.50           C  
ATOM   3083  NZ  LYS A 383      16.969 -14.758  -9.391  1.00 97.50           N  
ATOM   3084  N   LYS A 384       9.984 -14.898  -7.801  1.00 96.94           N  
ATOM   3085  CA  LYS A 384       9.188 -13.820  -8.383  1.00 96.94           C  
ATOM   3086  C   LYS A 384       9.805 -12.461  -8.094  1.00 96.94           C  
ATOM   3087  CB  LYS A 384       7.754 -13.875  -7.844  1.00 96.94           C  
ATOM   3088  O   LYS A 384      10.656 -12.328  -7.215  1.00 96.94           O  
ATOM   3089  CG  LYS A 384       7.648 -13.656  -6.344  1.00 96.94           C  
ATOM   3090  CD  LYS A 384       6.211 -13.797  -5.859  1.00 96.94           C  
ATOM   3091  CE  LYS A 384       6.098 -13.547  -4.359  1.00 96.94           C  
ATOM   3092  NZ  LYS A 384       4.684 -13.648  -3.887  1.00 96.94           N  
ATOM   3093  N   LEU A 385       9.352 -11.398  -8.844  1.00 94.06           N  
ATOM   3094  CA  LEU A 385       9.852 -10.039  -8.695  1.00 94.06           C  
ATOM   3095  C   LEU A 385       9.023  -9.250  -7.688  1.00 94.06           C  
ATOM   3096  CB  LEU A 385       9.852  -9.320 -10.047  1.00 94.06           C  
ATOM   3097  O   LEU A 385       7.871  -9.602  -7.422  1.00 94.06           O  
ATOM   3098  CG  LEU A 385      10.758  -9.906 -11.133  1.00 94.06           C  
ATOM   3099  CD1 LEU A 385      10.586  -9.141 -12.438  1.00 94.06           C  
ATOM   3100  CD2 LEU A 385      12.211  -9.883 -10.680  1.00 94.06           C  
ATOM   3101  N   GLN A 386       9.633  -8.242  -7.195  1.00 90.19           N  
ATOM   3102  CA  GLN A 386       8.938  -7.348  -6.277  1.00 90.19           C  
ATOM   3103  C   GLN A 386       8.281  -6.191  -7.031  1.00 90.19           C  
ATOM   3104  CB  GLN A 386       9.891  -6.812  -5.215  1.00 90.19           C  
ATOM   3105  O   GLN A 386       7.168  -5.781  -6.703  1.00 90.19           O  
ATOM   3106  CG  GLN A 386       9.219  -5.949  -4.156  1.00 90.19           C  
ATOM   3107  CD  GLN A 386      10.172  -5.520  -3.057  1.00 90.19           C  
ATOM   3108  NE2 GLN A 386       9.656  -4.750  -2.098  1.00 90.19           N  
ATOM   3109  OE1 GLN A 386      11.352  -5.871  -3.066  1.00 90.19           O  
ATOM   3110  N   HIS A 387       9.000  -5.637  -8.008  1.00 87.00           N  
ATOM   3111  CA  HIS A 387       8.523  -4.492  -8.773  1.00 87.00           C  
ATOM   3112  C   HIS A 387       8.047  -4.914 -10.164  1.00 87.00           C  
ATOM   3113  CB  HIS A 387       9.617  -3.428  -8.891  1.00 87.00           C  
ATOM   3114  O   HIS A 387       8.641  -5.801 -10.781  1.00 87.00           O  
ATOM   3115  CG  HIS A 387      10.133  -2.953  -7.570  1.00 87.00           C  
ATOM   3116  CD2 HIS A 387       9.789  -1.887  -6.812  1.00 87.00           C  
ATOM   3117  ND1 HIS A 387      11.133  -3.607  -6.887  1.00 87.00           N  
ATOM   3118  CE1 HIS A 387      11.383  -2.961  -5.762  1.00 87.00           C  
ATOM   3119  NE2 HIS A 387      10.578  -1.913  -5.691  1.00 87.00           N  
ATOM   3120  N   SER A 388       6.930  -4.305 -10.617  1.00 84.75           N  
ATOM   3121  CA  SER A 388       6.332  -4.645 -11.906  1.00 84.75           C  
ATOM   3122  C   SER A 388       6.648  -3.586 -12.961  1.00 84.75           C  
ATOM   3123  CB  SER A 388       4.816  -4.801 -11.773  1.00 84.75           C  
ATOM   3124  O   SER A 388       5.742  -3.055 -13.602  1.00 84.75           O  
ATOM   3125  OG  SER A 388       4.238  -3.625 -11.227  1.00 84.75           O  
ATOM   3126  N   THR A 389       7.984  -3.258 -13.203  1.00 90.38           N  
ATOM   3127  CA  THR A 389       8.359  -2.295 -14.227  1.00 90.38           C  
ATOM   3128  C   THR A 389       8.742  -3.010 -15.523  1.00 90.38           C  
ATOM   3129  CB  THR A 389       9.531  -1.409 -13.766  1.00 90.38           C  
ATOM   3130  O   THR A 389       9.078  -4.195 -15.508  1.00 90.38           O  
ATOM   3131  CG2 THR A 389       9.211  -0.721 -12.445  1.00 90.38           C  
ATOM   3132  OG1 THR A 389      10.695  -2.221 -13.602  1.00 90.38           O  
ATOM   3133  N   GLU A 390       8.695  -2.309 -16.594  1.00 90.25           N  
ATOM   3134  CA  GLU A 390       9.016  -2.879 -17.906  1.00 90.25           C  
ATOM   3135  C   GLU A 390      10.477  -3.318 -17.969  1.00 90.25           C  
ATOM   3136  CB  GLU A 390       8.719  -1.873 -19.016  1.00 90.25           C  
ATOM   3137  O   GLU A 390      10.797  -4.348 -18.562  1.00 90.25           O  
ATOM   3138  CG  GLU A 390       7.234  -1.610 -19.234  1.00 90.25           C  
ATOM   3139  CD  GLU A 390       6.949  -0.654 -20.375  1.00 90.25           C  
ATOM   3140  OE1 GLU A 390       5.762  -0.389 -20.672  1.00 90.25           O  
ATOM   3141  OE2 GLU A 390       7.926  -0.166 -20.984  1.00 90.25           O  
ATOM   3142  N   GLU A 391      11.336  -2.555 -17.391  1.00 90.31           N  
ATOM   3143  CA  GLU A 391      12.758  -2.879 -17.375  1.00 90.31           C  
ATOM   3144  C   GLU A 391      13.016  -4.199 -16.656  1.00 90.31           C  
ATOM   3145  CB  GLU A 391      13.562  -1.753 -16.719  1.00 90.31           C  
ATOM   3146  O   GLU A 391      13.719  -5.070 -17.172  1.00 90.31           O  
ATOM   3147  CG  GLU A 391      15.062  -1.979 -16.719  1.00 90.31           C  
ATOM   3148  CD  GLU A 391      15.844  -0.874 -16.031  1.00 90.31           C  
ATOM   3149  OE1 GLU A 391      17.094  -0.966 -15.945  1.00 90.31           O  
ATOM   3150  OE2 GLU A 391      15.203   0.093 -15.555  1.00 90.31           O  
ATOM   3151  N   HIS A 392      12.469  -4.438 -15.562  1.00 91.00           N  
ATOM   3152  CA  HIS A 392      12.672  -5.652 -14.781  1.00 91.00           C  
ATOM   3153  C   HIS A 392      12.094  -6.871 -15.500  1.00 91.00           C  
ATOM   3154  CB  HIS A 392      12.039  -5.512 -13.398  1.00 91.00           C  
ATOM   3155  O   HIS A 392      12.656  -7.965 -15.414  1.00 91.00           O  
ATOM   3156  CG  HIS A 392      12.789  -4.594 -12.484  1.00 91.00           C  
ATOM   3157  CD2 HIS A 392      14.023  -4.055 -12.586  1.00 91.00           C  
ATOM   3158  ND1 HIS A 392      12.266  -4.137 -11.297  1.00 91.00           N  
ATOM   3159  CE1 HIS A 392      13.148  -3.352 -10.703  1.00 91.00           C  
ATOM   3160  NE2 HIS A 392      14.227  -3.283 -11.469  1.00 91.00           N  
ATOM   3161  N   LEU A 393      11.016  -6.684 -16.219  1.00 92.06           N  
ATOM   3162  CA  LEU A 393      10.414  -7.793 -16.938  1.00 92.06           C  
ATOM   3163  C   LEU A 393      11.344  -8.297 -18.047  1.00 92.06           C  
ATOM   3164  CB  LEU A 393       9.070  -7.367 -17.562  1.00 92.06           C  
ATOM   3165  O   LEU A 393      11.531  -9.500 -18.203  1.00 92.06           O  
ATOM   3166  CG  LEU A 393       7.906  -7.207 -16.578  1.00 92.06           C  
ATOM   3167  CD1 LEU A 393       6.676  -6.684 -17.312  1.00 92.06           C  
ATOM   3168  CD2 LEU A 393       7.598  -8.531 -15.891  1.00 92.06           C  
ATOM   3169  N   ARG A 394      11.961  -7.391 -18.766  1.00 93.44           N  
ATOM   3170  CA  ARG A 394      12.891  -7.766 -19.828  1.00 93.44           C  
ATOM   3171  C   ARG A 394      14.094  -8.516 -19.250  1.00 93.44           C  
ATOM   3172  CB  ARG A 394      13.367  -6.531 -20.594  1.00 93.44           C  
ATOM   3173  O   ARG A 394      14.500  -9.547 -19.781  1.00 93.44           O  
ATOM   3174  CG  ARG A 394      12.289  -5.902 -21.469  1.00 93.44           C  
ATOM   3175  CD  ARG A 394      12.852  -4.785 -22.328  1.00 93.44           C  
ATOM   3176  NE  ARG A 394      13.359  -3.678 -21.531  1.00 93.44           N  
ATOM   3177  NH1 ARG A 394      11.383  -2.488 -21.531  1.00 93.44           N  
ATOM   3178  NH2 ARG A 394      13.211  -1.665 -20.438  1.00 93.44           N  
ATOM   3179  CZ  ARG A 394      12.648  -2.613 -21.172  1.00 93.44           C  
ATOM   3180  N   ASP A 395      14.633  -7.980 -18.172  1.00 92.19           N  
ATOM   3181  CA  ASP A 395      15.781  -8.617 -17.531  1.00 92.19           C  
ATOM   3182  C   ASP A 395      15.414 -10.000 -17.000  1.00 92.19           C  
ATOM   3183  CB  ASP A 395      16.312  -7.734 -16.391  1.00 92.19           C  
ATOM   3184  O   ASP A 395      16.203 -10.938 -17.109  1.00 92.19           O  
ATOM   3185  CG  ASP A 395      16.953  -6.453 -16.891  1.00 92.19           C  
ATOM   3186  OD1 ASP A 395      17.391  -6.402 -18.062  1.00 92.19           O  
ATOM   3187  OD2 ASP A 395      17.031  -5.488 -16.094  1.00 92.19           O  
ATOM   3188  N   PHE A 396      14.281 -10.148 -16.484  1.00 95.38           N  
ATOM   3189  CA  PHE A 396      13.828 -11.406 -15.906  1.00 95.38           C  
ATOM   3190  C   PHE A 396      13.641 -12.469 -16.984  1.00 95.38           C  
ATOM   3191  CB  PHE A 396      12.516 -11.203 -15.141  1.00 95.38           C  
ATOM   3192  O   PHE A 396      14.039 -13.617 -16.797  1.00 95.38           O  
ATOM   3193  CG  PHE A 396      12.125 -12.383 -14.297  1.00 95.38           C  
ATOM   3194  CD1 PHE A 396      11.062 -13.195 -14.672  1.00 95.38           C  
ATOM   3195  CD2 PHE A 396      12.812 -12.680 -13.125  1.00 95.38           C  
ATOM   3196  CE1 PHE A 396      10.688 -14.289 -13.891  1.00 95.38           C  
ATOM   3197  CE2 PHE A 396      12.445 -13.766 -12.344  1.00 95.38           C  
ATOM   3198  CZ  PHE A 396      11.383 -14.570 -12.727  1.00 95.38           C  
ATOM   3199  N   GLU A 397      13.094 -12.156 -18.125  1.00 95.81           N  
ATOM   3200  CA  GLU A 397      12.914 -13.078 -19.234  1.00 95.81           C  
ATOM   3201  C   GLU A 397      14.258 -13.570 -19.750  1.00 95.81           C  
ATOM   3202  CB  GLU A 397      12.125 -12.414 -20.359  1.00 95.81           C  
ATOM   3203  O   GLU A 397      14.391 -14.734 -20.156  1.00 95.81           O  
ATOM   3204  CG  GLU A 397      10.648 -12.211 -20.047  1.00 95.81           C  
ATOM   3205  CD  GLU A 397       9.883 -11.508 -21.156  1.00 95.81           C  
ATOM   3206  OE1 GLU A 397       8.641 -11.383 -21.047  1.00 95.81           O  
ATOM   3207  OE2 GLU A 397      10.531 -11.070 -22.125  1.00 95.81           O  
ATOM   3208  N   ARG A 398      15.273 -12.734 -19.719  1.00 94.56           N  
ATOM   3209  CA  ARG A 398      16.609 -13.133 -20.141  1.00 94.56           C  
ATOM   3210  C   ARG A 398      17.172 -14.219 -19.234  1.00 94.56           C  
ATOM   3211  CB  ARG A 398      17.547 -11.922 -20.156  1.00 94.56           C  
ATOM   3212  O   ARG A 398      17.766 -15.188 -19.703  1.00 94.56           O  
ATOM   3213  CG  ARG A 398      18.922 -12.211 -20.734  1.00 94.56           C  
ATOM   3214  CD  ARG A 398      19.781 -10.961 -20.797  1.00 94.56           C  
ATOM   3215  NE  ARG A 398      19.219  -9.953 -21.688  1.00 94.56           N  
ATOM   3216  NH1 ARG A 398      20.312  -8.172 -20.703  1.00 94.56           N  
ATOM   3217  NH2 ARG A 398      18.906  -7.820 -22.484  1.00 94.56           N  
ATOM   3218  CZ  ARG A 398      19.484  -8.648 -21.625  1.00 94.56           C  
ATOM   3219  N   GLU A 399      17.031 -14.055 -17.953  1.00 94.38           N  
ATOM   3220  CA  GLU A 399      17.453 -15.086 -17.000  1.00 94.38           C  
ATOM   3221  C   GLU A 399      16.828 -16.438 -17.344  1.00 94.38           C  
ATOM   3222  CB  GLU A 399      17.094 -14.680 -15.570  1.00 94.38           C  
ATOM   3223  O   GLU A 399      17.500 -17.469 -17.312  1.00 94.38           O  
ATOM   3224  CG  GLU A 399      17.453 -15.734 -14.531  1.00 94.38           C  
ATOM   3225  CD  GLU A 399      17.125 -15.297 -13.109  1.00 94.38           C  
ATOM   3226  OE1 GLU A 399      17.406 -16.062 -12.156  1.00 94.38           O  
ATOM   3227  OE2 GLU A 399      16.578 -14.188 -12.938  1.00 94.38           O  
ATOM   3228  N   ILE A 400      15.594 -16.453 -17.703  1.00 96.38           N  
ATOM   3229  CA  ILE A 400      14.844 -17.672 -18.000  1.00 96.38           C  
ATOM   3230  C   ILE A 400      15.422 -18.344 -19.234  1.00 96.38           C  
ATOM   3231  CB  ILE A 400      13.344 -17.359 -18.203  1.00 96.38           C  
ATOM   3232  O   ILE A 400      15.672 -19.547 -19.234  1.00 96.38           O  
ATOM   3233  CG1 ILE A 400      12.711 -16.891 -16.891  1.00 96.38           C  
ATOM   3234  CG2 ILE A 400      12.617 -18.594 -18.750  1.00 96.38           C  
ATOM   3235  CD1 ILE A 400      11.312 -16.312 -17.047  1.00 96.38           C  
ATOM   3236  N   GLU A 401      15.688 -17.562 -20.266  1.00 96.62           N  
ATOM   3237  CA  GLU A 401      16.250 -18.109 -21.500  1.00 96.62           C  
ATOM   3238  C   GLU A 401      17.609 -18.734 -21.250  1.00 96.62           C  
ATOM   3239  CB  GLU A 401      16.328 -17.031 -22.578  1.00 96.62           C  
ATOM   3240  O   GLU A 401      17.922 -19.812 -21.781  1.00 96.62           O  
ATOM   3241  CG  GLU A 401      14.977 -16.547 -23.078  1.00 96.62           C  
ATOM   3242  CD  GLU A 401      14.156 -17.641 -23.734  1.00 96.62           C  
ATOM   3243  OE1 GLU A 401      12.906 -17.547 -23.734  1.00 96.62           O  
ATOM   3244  OE2 GLU A 401      14.758 -18.625 -24.234  1.00 96.62           O  
ATOM   3245  N   ILE A 402      18.406 -18.078 -20.438  1.00 96.12           N  
ATOM   3246  CA  ILE A 402      19.734 -18.578 -20.125  1.00 96.12           C  
ATOM   3247  C   ILE A 402      19.641 -19.859 -19.328  1.00 96.12           C  
ATOM   3248  CB  ILE A 402      20.562 -17.516 -19.359  1.00 96.12           C  
ATOM   3249  O   ILE A 402      20.219 -20.891 -19.703  1.00 96.12           O  
ATOM   3250  CG1 ILE A 402      20.859 -16.312 -20.250  1.00 96.12           C  
ATOM   3251  CG2 ILE A 402      21.859 -18.141 -18.828  1.00 96.12           C  
ATOM   3252  CD1 ILE A 402      21.500 -15.141 -19.516  1.00 96.12           C  
ATOM   3253  N   LEU A 403      18.906 -19.828 -18.281  1.00 96.62           N  
ATOM   3254  CA  LEU A 403      18.812 -21.000 -17.422  1.00 96.62           C  
ATOM   3255  C   LEU A 403      18.250 -22.203 -18.172  1.00 96.62           C  
ATOM   3256  CB  LEU A 403      17.922 -20.688 -16.203  1.00 96.62           C  
ATOM   3257  O   LEU A 403      18.688 -23.328 -17.969  1.00 96.62           O  
ATOM   3258  CG  LEU A 403      17.812 -21.797 -15.156  1.00 96.62           C  
ATOM   3259  CD1 LEU A 403      19.188 -22.156 -14.609  1.00 96.62           C  
ATOM   3260  CD2 LEU A 403      16.875 -21.375 -14.031  1.00 96.62           C  
ATOM   3261  N   LYS A 404      17.266 -21.969 -19.031  1.00 97.06           N  
ATOM   3262  CA  LYS A 404      16.656 -23.031 -19.844  1.00 97.06           C  
ATOM   3263  C   LYS A 404      17.703 -23.734 -20.688  1.00 97.06           C  
ATOM   3264  CB  LYS A 404      15.555 -22.469 -20.734  1.00 97.06           C  
ATOM   3265  O   LYS A 404      17.609 -24.938 -20.938  1.00 97.06           O  
ATOM   3266  CG  LYS A 404      14.805 -23.516 -21.547  1.00 97.06           C  
ATOM   3267  CD  LYS A 404      13.695 -22.891 -22.375  1.00 97.06           C  
ATOM   3268  CE  LYS A 404      12.945 -23.953 -23.172  1.00 97.06           C  
ATOM   3269  NZ  LYS A 404      11.820 -23.359 -23.969  1.00 97.06           N  
ATOM   3270  N   SER A 405      18.781 -23.078 -21.094  1.00 96.81           N  
ATOM   3271  CA  SER A 405      19.797 -23.625 -21.984  1.00 96.81           C  
ATOM   3272  C   SER A 405      20.875 -24.375 -21.219  1.00 96.81           C  
ATOM   3273  CB  SER A 405      20.422 -22.500 -22.828  1.00 96.81           C  
ATOM   3274  O   SER A 405      21.688 -25.078 -21.812  1.00 96.81           O  
ATOM   3275  OG  SER A 405      21.250 -21.688 -22.016  1.00 96.81           O  
ATOM   3276  N   LEU A 406      20.922 -24.234 -19.938  1.00 97.31           N  
ATOM   3277  CA  LEU A 406      21.984 -24.828 -19.125  1.00 97.31           C  
ATOM   3278  C   LEU A 406      21.594 -26.203 -18.625  1.00 97.31           C  
ATOM   3279  CB  LEU A 406      22.328 -23.922 -17.938  1.00 97.31           C  
ATOM   3280  O   LEU A 406      20.469 -26.391 -18.156  1.00 97.31           O  
ATOM   3281  CG  LEU A 406      22.766 -22.484 -18.281  1.00 97.31           C  
ATOM   3282  CD1 LEU A 406      23.016 -21.703 -17.000  1.00 97.31           C  
ATOM   3283  CD2 LEU A 406      24.000 -22.500 -19.172  1.00 97.31           C  
ATOM   3284  N   GLN A 407      22.438 -27.172 -18.828  1.00 97.69           N  
ATOM   3285  CA  GLN A 407      22.250 -28.531 -18.344  1.00 97.69           C  
ATOM   3286  C   GLN A 407      23.578 -29.125 -17.844  1.00 97.69           C  
ATOM   3287  CB  GLN A 407      21.656 -29.422 -19.438  1.00 97.69           C  
ATOM   3288  O   GLN A 407      24.422 -29.516 -18.656  1.00 97.69           O  
ATOM   3289  CG  GLN A 407      21.281 -30.812 -18.969  1.00 97.69           C  
ATOM   3290  CD  GLN A 407      20.656 -31.656 -20.062  1.00 97.69           C  
ATOM   3291  NE2 GLN A 407      20.266 -32.875 -19.734  1.00 97.69           N  
ATOM   3292  OE1 GLN A 407      20.547 -31.219 -21.219  1.00 97.69           O  
ATOM   3293  N   HIS A 408      23.734 -29.172 -16.562  1.00 98.19           N  
ATOM   3294  CA  HIS A 408      24.938 -29.703 -15.906  1.00 98.19           C  
ATOM   3295  C   HIS A 408      24.641 -30.141 -14.477  1.00 98.19           C  
ATOM   3296  CB  HIS A 408      26.047 -28.656 -15.922  1.00 98.19           C  
ATOM   3297  O   HIS A 408      23.734 -29.594 -13.836  1.00 98.19           O  
ATOM   3298  CG  HIS A 408      27.406 -29.219 -15.609  1.00 98.19           C  
ATOM   3299  CD2 HIS A 408      28.344 -29.766 -16.422  1.00 98.19           C  
ATOM   3300  ND1 HIS A 408      27.906 -29.266 -14.336  1.00 98.19           N  
ATOM   3301  CE1 HIS A 408      29.109 -29.812 -14.367  1.00 98.19           C  
ATOM   3302  NE2 HIS A 408      29.406 -30.125 -15.617  1.00 98.19           N  
ATOM   3303  N   ASP A 409      25.391 -31.062 -13.945  1.00 98.19           N  
ATOM   3304  CA  ASP A 409      25.172 -31.609 -12.602  1.00 98.19           C  
ATOM   3305  C   ASP A 409      25.391 -30.531 -11.539  1.00 98.19           C  
ATOM   3306  CB  ASP A 409      26.094 -32.781 -12.344  1.00 98.19           C  
ATOM   3307  O   ASP A 409      24.797 -30.594 -10.461  1.00 98.19           O  
ATOM   3308  CG  ASP A 409      25.734 -34.000 -13.172  1.00 98.19           C  
ATOM   3309  OD1 ASP A 409      24.547 -34.156 -13.562  1.00 98.19           O  
ATOM   3310  OD2 ASP A 409      26.641 -34.844 -13.445  1.00 98.19           O  
ATOM   3311  N   ASN A 410      26.219 -29.562 -11.836  1.00 98.75           N  
ATOM   3312  CA  ASN A 410      26.547 -28.531 -10.859  1.00 98.75           C  
ATOM   3313  C   ASN A 410      25.797 -27.234 -11.141  1.00 98.75           C  
ATOM   3314  CB  ASN A 410      28.047 -28.281 -10.828  1.00 98.75           C  
ATOM   3315  O   ASN A 410      26.188 -26.172 -10.648  1.00 98.75           O  
ATOM   3316  CG  ASN A 410      28.828 -29.484 -10.336  1.00 98.75           C  
ATOM   3317  ND2 ASN A 410      28.578 -29.891  -9.102  1.00 98.75           N  
ATOM   3318  OD1 ASN A 410      29.656 -30.047 -11.070  1.00 98.75           O  
ATOM   3319  N   ILE A 411      24.750 -27.250 -11.906  1.00 98.38           N  
ATOM   3320  CA  ILE A 411      23.906 -26.109 -12.195  1.00 98.38           C  
ATOM   3321  C   ILE A 411      22.453 -26.453 -11.859  1.00 98.38           C  
ATOM   3322  CB  ILE A 411      24.031 -25.672 -13.672  1.00 98.38           C  
ATOM   3323  O   ILE A 411      21.984 -27.547 -12.164  1.00 98.38           O  
ATOM   3324  CG1 ILE A 411      25.469 -25.266 -13.984  1.00 98.38           C  
ATOM   3325  CG2 ILE A 411      23.062 -24.516 -13.977  1.00 98.38           C  
ATOM   3326  CD1 ILE A 411      25.688 -24.859 -15.438  1.00 98.38           C  
ATOM   3327  N   VAL A 412      21.766 -25.578 -11.250  1.00 97.94           N  
ATOM   3328  CA  VAL A 412      20.359 -25.781 -10.906  1.00 97.94           C  
ATOM   3329  C   VAL A 412      19.547 -26.047 -12.172  1.00 97.94           C  
ATOM   3330  CB  VAL A 412      19.781 -24.547 -10.156  1.00 97.94           C  
ATOM   3331  O   VAL A 412      19.734 -25.375 -13.188  1.00 97.94           O  
ATOM   3332  CG1 VAL A 412      18.281 -24.703  -9.953  1.00 97.94           C  
ATOM   3333  CG2 VAL A 412      20.500 -24.375  -8.812  1.00 97.94           C  
ATOM   3334  N   LYS A 413      18.719 -27.016 -12.117  1.00 96.81           N  
ATOM   3335  CA  LYS A 413      17.938 -27.422 -13.289  1.00 96.81           C  
ATOM   3336  C   LYS A 413      16.766 -26.484 -13.508  1.00 96.81           C  
ATOM   3337  CB  LYS A 413      17.453 -28.859 -13.141  1.00 96.81           C  
ATOM   3338  O   LYS A 413      16.094 -26.078 -12.555  1.00 96.81           O  
ATOM   3339  CG  LYS A 413      18.562 -29.906 -13.109  1.00 96.81           C  
ATOM   3340  CD  LYS A 413      18.016 -31.312 -12.906  1.00 96.81           C  
ATOM   3341  CE  LYS A 413      19.141 -32.312 -12.719  1.00 96.81           C  
ATOM   3342  NZ  LYS A 413      18.609 -33.688 -12.398  1.00 96.81           N  
ATOM   3343  N   TYR A 414      16.562 -26.188 -14.773  1.00 96.94           N  
ATOM   3344  CA  TYR A 414      15.383 -25.438 -15.203  1.00 96.94           C  
ATOM   3345  C   TYR A 414      14.133 -26.297 -15.156  1.00 96.94           C  
ATOM   3346  CB  TYR A 414      15.586 -24.875 -16.609  1.00 96.94           C  
ATOM   3347  O   TYR A 414      14.109 -27.391 -15.727  1.00 96.94           O  
ATOM   3348  CG  TYR A 414      14.336 -24.250 -17.203  1.00 96.94           C  
ATOM   3349  CD1 TYR A 414      13.547 -24.969 -18.109  1.00 96.94           C  
ATOM   3350  CD2 TYR A 414      13.953 -22.969 -16.859  1.00 96.94           C  
ATOM   3351  CE1 TYR A 414      12.398 -24.406 -18.656  1.00 96.94           C  
ATOM   3352  CE2 TYR A 414      12.805 -22.391 -17.406  1.00 96.94           C  
ATOM   3353  OH  TYR A 414      10.906 -22.547 -18.844  1.00 96.94           O  
ATOM   3354  CZ  TYR A 414      12.039 -23.109 -18.297  1.00 96.94           C  
ATOM   3355  N   LYS A 415      13.078 -25.844 -14.477  1.00 98.12           N  
ATOM   3356  CA  LYS A 415      11.812 -26.578 -14.445  1.00 98.12           C  
ATOM   3357  C   LYS A 415      10.781 -25.938 -15.359  1.00 98.12           C  
ATOM   3358  CB  LYS A 415      11.273 -26.656 -13.016  1.00 98.12           C  
ATOM   3359  O   LYS A 415      10.148 -26.609 -16.172  1.00 98.12           O  
ATOM   3360  CG  LYS A 415      12.148 -27.469 -12.062  1.00 98.12           C  
ATOM   3361  CD  LYS A 415      12.055 -28.953 -12.359  1.00 98.12           C  
ATOM   3362  CE  LYS A 415      12.828 -29.781 -11.344  1.00 98.12           C  
ATOM   3363  NZ  LYS A 415      12.688 -31.250 -11.586  1.00 98.12           N  
ATOM   3364  N   GLY A 416      10.562 -24.656 -15.242  1.00 98.38           N  
ATOM   3365  CA  GLY A 416       9.586 -23.969 -16.078  1.00 98.38           C  
ATOM   3366  C   GLY A 416       9.234 -22.594 -15.570  1.00 98.38           C  
ATOM   3367  O   GLY A 416      10.023 -21.969 -14.859  1.00 98.38           O  
ATOM   3368  N   VAL A 417       8.094 -22.047 -16.109  1.00 98.38           N  
ATOM   3369  CA  VAL A 417       7.605 -20.734 -15.734  1.00 98.38           C  
ATOM   3370  C   VAL A 417       6.152 -20.828 -15.273  1.00 98.38           C  
ATOM   3371  CB  VAL A 417       7.730 -19.734 -16.906  1.00 98.38           C  
ATOM   3372  O   VAL A 417       5.504 -21.859 -15.461  1.00 98.38           O  
ATOM   3373  CG1 VAL A 417       9.195 -19.484 -17.250  1.00 98.38           C  
ATOM   3374  CG2 VAL A 417       6.961 -20.234 -18.125  1.00 98.38           C  
ATOM   3375  N   CYS A 418       5.652 -19.828 -14.648  1.00 97.56           N  
ATOM   3376  CA  CYS A 418       4.273 -19.656 -14.203  1.00 97.56           C  
ATOM   3377  C   CYS A 418       3.760 -18.266 -14.523  1.00 97.56           C  
ATOM   3378  CB  CYS A 418       4.160 -19.906 -12.703  1.00 97.56           C  
ATOM   3379  O   CYS A 418       4.238 -17.266 -13.969  1.00 97.56           O  
ATOM   3380  SG  CYS A 418       2.518 -19.594 -12.023  1.00 97.56           S  
ATOM   3381  N   TYR A 419       2.799 -18.188 -15.391  1.00 94.75           N  
ATOM   3382  CA  TYR A 419       2.203 -16.906 -15.773  1.00 94.75           C  
ATOM   3383  C   TYR A 419       1.050 -16.547 -14.852  1.00 94.75           C  
ATOM   3384  CB  TYR A 419       1.709 -16.953 -17.219  1.00 94.75           C  
ATOM   3385  O   TYR A 419       0.413 -17.422 -14.266  1.00 94.75           O  
ATOM   3386  CG  TYR A 419       2.818 -17.109 -18.234  1.00 94.75           C  
ATOM   3387  CD1 TYR A 419       3.518 -15.992 -18.703  1.00 94.75           C  
ATOM   3388  CD2 TYR A 419       3.168 -18.359 -18.734  1.00 94.75           C  
ATOM   3389  CE1 TYR A 419       4.539 -16.125 -19.641  1.00 94.75           C  
ATOM   3390  CE2 TYR A 419       4.188 -18.500 -19.672  1.00 94.75           C  
ATOM   3391  OH  TYR A 419       5.875 -17.531 -21.047  1.00 94.75           O  
ATOM   3392  CZ  TYR A 419       4.867 -17.391 -20.109  1.00 94.75           C  
ATOM   3393  N   SER A 420       0.829 -15.180 -14.703  1.00 93.81           N  
ATOM   3394  CA  SER A 420      -0.298 -14.656 -13.938  1.00 93.81           C  
ATOM   3395  C   SER A 420      -1.377 -14.094 -14.859  1.00 93.81           C  
ATOM   3396  CB  SER A 420       0.170 -13.570 -12.969  1.00 93.81           C  
ATOM   3397  O   SER A 420      -1.192 -14.031 -16.078  1.00 93.81           O  
ATOM   3398  OG  SER A 420       0.677 -12.453 -13.664  1.00 93.81           O  
ATOM   3399  N   ALA A 421      -2.582 -13.781 -14.250  1.00 92.81           N  
ATOM   3400  CA  ALA A 421      -3.604 -13.039 -14.977  1.00 92.81           C  
ATOM   3401  C   ALA A 421      -3.070 -11.688 -15.438  1.00 92.81           C  
ATOM   3402  CB  ALA A 421      -4.848 -12.852 -14.109  1.00 92.81           C  
ATOM   3403  O   ALA A 421      -2.578 -10.898 -14.625  1.00 92.81           O  
ATOM   3404  N   GLY A 422      -3.031 -11.500 -16.797  1.00 90.62           N  
ATOM   3405  CA  GLY A 422      -2.562 -10.242 -17.359  1.00 90.62           C  
ATOM   3406  C   GLY A 422      -1.097 -10.273 -17.750  1.00 90.62           C  
ATOM   3407  O   GLY A 422      -0.569  -9.297 -18.281  1.00 90.62           O  
ATOM   3408  N   ARG A 423      -0.327 -11.336 -17.453  1.00 90.75           N  
ATOM   3409  CA  ARG A 423       1.058 -11.578 -17.844  1.00 90.75           C  
ATOM   3410  C   ARG A 423       1.986 -10.516 -17.266  1.00 90.75           C  
ATOM   3411  CB  ARG A 423       1.185 -11.617 -19.359  1.00 90.75           C  
ATOM   3412  O   ARG A 423       2.943 -10.102 -17.922  1.00 90.75           O  
ATOM   3413  CG  ARG A 423       0.408 -12.750 -20.016  1.00 90.75           C  
ATOM   3414  CD  ARG A 423       0.732 -12.875 -21.500  1.00 90.75           C  
ATOM   3415  NE  ARG A 423       0.039 -14.000 -22.109  1.00 90.75           N  
ATOM   3416  NH1 ARG A 423       1.092 -13.805 -24.156  1.00 90.75           N  
ATOM   3417  NH2 ARG A 423      -0.459 -15.461 -23.812  1.00 90.75           N  
ATOM   3418  CZ  ARG A 423       0.225 -14.422 -23.359  1.00 90.75           C  
ATOM   3419  N   ARG A 424       1.730 -10.031 -16.094  1.00 91.69           N  
ATOM   3420  CA  ARG A 424       2.529  -8.969 -15.492  1.00 91.69           C  
ATOM   3421  C   ARG A 424       3.336  -9.500 -14.312  1.00 91.69           C  
ATOM   3422  CB  ARG A 424       1.635  -7.816 -15.047  1.00 91.69           C  
ATOM   3423  O   ARG A 424       4.305  -8.867 -13.883  1.00 91.69           O  
ATOM   3424  CG  ARG A 424       0.974  -7.066 -16.188  1.00 91.69           C  
ATOM   3425  CD  ARG A 424       0.083  -5.938 -15.688  1.00 91.69           C  
ATOM   3426  NE  ARG A 424      -0.583  -5.246 -16.781  1.00 91.69           N  
ATOM   3427  NH1 ARG A 424      -1.815  -3.840 -15.430  1.00 91.69           N  
ATOM   3428  NH2 ARG A 424      -2.014  -3.705 -17.703  1.00 91.69           N  
ATOM   3429  CZ  ARG A 424      -1.470  -4.266 -16.641  1.00 91.69           C  
ATOM   3430  N   ASN A 425       2.988 -10.586 -13.758  1.00 93.19           N  
ATOM   3431  CA  ASN A 425       3.686 -11.195 -12.633  1.00 93.19           C  
ATOM   3432  C   ASN A 425       4.258 -12.562 -12.992  1.00 93.19           C  
ATOM   3433  CB  ASN A 425       2.750 -11.312 -11.430  1.00 93.19           C  
ATOM   3434  O   ASN A 425       3.859 -13.578 -12.422  1.00 93.19           O  
ATOM   3435  CG  ASN A 425       2.186  -9.977 -10.992  1.00 93.19           C  
ATOM   3436  ND2 ASN A 425       0.903  -9.961 -10.641  1.00 93.19           N  
ATOM   3437  OD1 ASN A 425       2.893  -8.969 -10.969  1.00 93.19           O  
ATOM   3438  N   LEU A 426       5.238 -12.539 -13.852  1.00 96.56           N  
ATOM   3439  CA  LEU A 426       5.914 -13.750 -14.289  1.00 96.56           C  
ATOM   3440  C   LEU A 426       6.742 -14.352 -13.164  1.00 96.56           C  
ATOM   3441  CB  LEU A 426       6.805 -13.469 -15.500  1.00 96.56           C  
ATOM   3442  O   LEU A 426       7.453 -13.633 -12.461  1.00 96.56           O  
ATOM   3443  CG  LEU A 426       7.586 -14.656 -16.062  1.00 96.56           C  
ATOM   3444  CD1 LEU A 426       6.629 -15.719 -16.594  1.00 96.56           C  
ATOM   3445  CD2 LEU A 426       8.539 -14.195 -17.172  1.00 96.56           C  
ATOM   3446  N   LYS A 427       6.641 -15.703 -13.016  1.00 97.81           N  
ATOM   3447  CA  LYS A 427       7.398 -16.406 -11.984  1.00 97.81           C  
ATOM   3448  C   LYS A 427       8.289 -17.484 -12.602  1.00 97.81           C  
ATOM   3449  CB  LYS A 427       6.453 -17.031 -10.961  1.00 97.81           C  
ATOM   3450  O   LYS A 427       7.918 -18.109 -13.602  1.00 97.81           O  
ATOM   3451  CG  LYS A 427       5.484 -16.047 -10.328  1.00 97.81           C  
ATOM   3452  CD  LYS A 427       4.469 -16.750  -9.438  1.00 97.81           C  
ATOM   3453  CE  LYS A 427       3.381 -15.797  -8.961  1.00 97.81           C  
ATOM   3454  NZ  LYS A 427       2.297 -16.516  -8.227  1.00 97.81           N  
ATOM   3455  N   LEU A 428       9.438 -17.688 -12.000  1.00 98.12           N  
ATOM   3456  CA  LEU A 428      10.352 -18.750 -12.383  1.00 98.12           C  
ATOM   3457  C   LEU A 428      10.234 -19.938 -11.445  1.00 98.12           C  
ATOM   3458  CB  LEU A 428      11.797 -18.234 -12.398  1.00 98.12           C  
ATOM   3459  O   LEU A 428      10.281 -19.781 -10.219  1.00 98.12           O  
ATOM   3460  CG  LEU A 428      12.883 -19.281 -12.680  1.00 98.12           C  
ATOM   3461  CD1 LEU A 428      12.695 -19.875 -14.070  1.00 98.12           C  
ATOM   3462  CD2 LEU A 428      14.266 -18.656 -12.539  1.00 98.12           C  
ATOM   3463  N   ILE A 429      10.016 -21.109 -12.047  1.00 98.44           N  
ATOM   3464  CA  ILE A 429       9.906 -22.344 -11.281  1.00 98.44           C  
ATOM   3465  C   ILE A 429      11.227 -23.109 -11.336  1.00 98.44           C  
ATOM   3466  CB  ILE A 429       8.750 -23.234 -11.797  1.00 98.44           C  
ATOM   3467  O   ILE A 429      11.727 -23.422 -12.422  1.00 98.44           O  
ATOM   3468  CG1 ILE A 429       7.449 -22.422 -11.875  1.00 98.44           C  
ATOM   3469  CG2 ILE A 429       8.578 -24.469 -10.906  1.00 98.44           C  
ATOM   3470  CD1 ILE A 429       6.984 -21.875 -10.531  1.00 98.44           C  
ATOM   3471  N   MET A 430      11.789 -23.422 -10.133  1.00 97.44           N  
ATOM   3472  CA  MET A 430      13.055 -24.141 -10.008  1.00 97.44           C  
ATOM   3473  C   MET A 430      12.914 -25.312  -9.047  1.00 97.44           C  
ATOM   3474  CB  MET A 430      14.164 -23.203  -9.523  1.00 97.44           C  
ATOM   3475  O   MET A 430      11.891 -25.453  -8.383  1.00 97.44           O  
ATOM   3476  CG  MET A 430      14.367 -21.984 -10.414  1.00 97.44           C  
ATOM   3477  SD  MET A 430      15.594 -20.812  -9.719  1.00 97.44           S  
ATOM   3478  CE  MET A 430      14.719 -20.266  -8.227  1.00 97.44           C  
ATOM   3479  N   GLU A 431      13.938 -26.172  -9.055  1.00 97.19           N  
ATOM   3480  CA  GLU A 431      13.953 -27.266  -8.086  1.00 97.19           C  
ATOM   3481  C   GLU A 431      14.227 -26.750  -6.672  1.00 97.19           C  
ATOM   3482  CB  GLU A 431      14.992 -28.312  -8.469  1.00 97.19           C  
ATOM   3483  O   GLU A 431      14.984 -25.797  -6.496  1.00 97.19           O  
ATOM   3484  CG  GLU A 431      16.422 -27.797  -8.508  1.00 97.19           C  
ATOM   3485  CD  GLU A 431      17.438 -28.828  -8.938  1.00 97.19           C  
ATOM   3486  OE1 GLU A 431      18.641 -28.516  -9.000  1.00 97.19           O  
ATOM   3487  OE2 GLU A 431      17.016 -29.984  -9.211  1.00 97.19           O  
ATOM   3488  N   TYR A 432      13.570 -27.391  -5.723  1.00 96.62           N  
ATOM   3489  CA  TYR A 432      13.812 -27.078  -4.316  1.00 96.62           C  
ATOM   3490  C   TYR A 432      14.867 -28.000  -3.727  1.00 96.62           C  
ATOM   3491  CB  TYR A 432      12.508 -27.188  -3.512  1.00 96.62           C  
ATOM   3492  O   TYR A 432      14.859 -29.203  -3.996  1.00 96.62           O  
ATOM   3493  CG  TYR A 432      12.703 -27.031  -2.021  1.00 96.62           C  
ATOM   3494  CD1 TYR A 432      12.711 -28.156  -1.187  1.00 96.62           C  
ATOM   3495  CD2 TYR A 432      12.875 -25.781  -1.447  1.00 96.62           C  
ATOM   3496  CE1 TYR A 432      12.891 -28.016   0.187  1.00 96.62           C  
ATOM   3497  CE2 TYR A 432      13.055 -25.641  -0.076  1.00 96.62           C  
ATOM   3498  OH  TYR A 432      13.234 -26.625   2.092  1.00 96.62           O  
ATOM   3499  CZ  TYR A 432      13.062 -26.766   0.732  1.00 96.62           C  
ATOM   3500  N   LEU A 433      15.727 -27.453  -2.932  1.00 95.50           N  
ATOM   3501  CA  LEU A 433      16.766 -28.203  -2.236  1.00 95.50           C  
ATOM   3502  C   LEU A 433      16.672 -27.984  -0.729  1.00 95.50           C  
ATOM   3503  CB  LEU A 433      18.156 -27.781  -2.740  1.00 95.50           C  
ATOM   3504  O   LEU A 433      16.844 -26.859  -0.248  1.00 95.50           O  
ATOM   3505  CG  LEU A 433      18.391 -27.891  -4.250  1.00 95.50           C  
ATOM   3506  CD1 LEU A 433      19.734 -27.266  -4.625  1.00 95.50           C  
ATOM   3507  CD2 LEU A 433      18.328 -29.344  -4.699  1.00 95.50           C  
ATOM   3508  N   PRO A 434      16.547 -29.031   0.039  1.00 94.69           N  
ATOM   3509  CA  PRO A 434      16.266 -28.922   1.472  1.00 94.69           C  
ATOM   3510  C   PRO A 434      17.422 -28.312   2.262  1.00 94.69           C  
ATOM   3511  CB  PRO A 434      16.016 -30.375   1.890  1.00 94.69           C  
ATOM   3512  O   PRO A 434      17.203 -27.719   3.320  1.00 94.69           O  
ATOM   3513  CG  PRO A 434      16.672 -31.188   0.824  1.00 94.69           C  
ATOM   3514  CD  PRO A 434      16.578 -30.453  -0.476  1.00 94.69           C  
ATOM   3515  N   TYR A 435      18.719 -28.469   1.809  1.00 95.44           N  
ATOM   3516  CA  TYR A 435      19.859 -27.969   2.564  1.00 95.44           C  
ATOM   3517  C   TYR A 435      20.047 -26.469   2.357  1.00 95.44           C  
ATOM   3518  CB  TYR A 435      21.141 -28.703   2.156  1.00 95.44           C  
ATOM   3519  O   TYR A 435      20.797 -25.812   3.088  1.00 95.44           O  
ATOM   3520  CG  TYR A 435      21.188 -30.141   2.625  1.00 95.44           C  
ATOM   3521  CD1 TYR A 435      21.531 -30.453   3.936  1.00 95.44           C  
ATOM   3522  CD2 TYR A 435      20.891 -31.172   1.757  1.00 95.44           C  
ATOM   3523  CE1 TYR A 435      21.578 -31.766   4.371  1.00 95.44           C  
ATOM   3524  CE2 TYR A 435      20.922 -32.500   2.182  1.00 95.44           C  
ATOM   3525  OH  TYR A 435      21.328 -34.094   3.914  1.00 95.44           O  
ATOM   3526  CZ  TYR A 435      21.281 -32.781   3.488  1.00 95.44           C  
ATOM   3527  N   GLY A 436      19.375 -25.906   1.378  1.00 95.94           N  
ATOM   3528  CA  GLY A 436      19.484 -24.469   1.138  1.00 95.94           C  
ATOM   3529  C   GLY A 436      20.828 -24.062   0.560  1.00 95.94           C  
ATOM   3530  O   GLY A 436      21.391 -24.781  -0.265  1.00 95.94           O  
ATOM   3531  N   SER A 437      21.250 -22.875   0.930  1.00 96.75           N  
ATOM   3532  CA  SER A 437      22.484 -22.328   0.387  1.00 96.75           C  
ATOM   3533  C   SER A 437      23.703 -22.781   1.200  1.00 96.75           C  
ATOM   3534  CB  SER A 437      22.438 -20.812   0.354  1.00 96.75           C  
ATOM   3535  O   SER A 437      23.562 -23.203   2.355  1.00 96.75           O  
ATOM   3536  OG  SER A 437      22.391 -20.281   1.667  1.00 96.75           O  
ATOM   3537  N   LEU A 438      24.859 -22.688   0.561  1.00 97.50           N  
ATOM   3538  CA  LEU A 438      26.109 -23.062   1.207  1.00 97.50           C  
ATOM   3539  C   LEU A 438      26.422 -22.156   2.387  1.00 97.50           C  
ATOM   3540  CB  LEU A 438      27.266 -23.031   0.203  1.00 97.50           C  
ATOM   3541  O   LEU A 438      26.938 -22.594   3.408  1.00 97.50           O  
ATOM   3542  CG  LEU A 438      28.609 -23.578   0.693  1.00 97.50           C  
ATOM   3543  CD1 LEU A 438      28.469 -25.031   1.122  1.00 97.50           C  
ATOM   3544  CD2 LEU A 438      29.672 -23.438  -0.392  1.00 97.50           C  
ATOM   3545  N   ARG A 439      26.109 -20.906   2.258  1.00 96.75           N  
ATOM   3546  CA  ARG A 439      26.312 -19.953   3.348  1.00 96.75           C  
ATOM   3547  C   ARG A 439      25.578 -20.406   4.609  1.00 96.75           C  
ATOM   3548  CB  ARG A 439      25.828 -18.562   2.936  1.00 96.75           C  
ATOM   3549  O   ARG A 439      26.188 -20.500   5.680  1.00 96.75           O  
ATOM   3550  CG  ARG A 439      26.047 -17.484   3.996  1.00 96.75           C  
ATOM   3551  CD  ARG A 439      25.562 -16.125   3.529  1.00 96.75           C  
ATOM   3552  NE  ARG A 439      25.688 -15.125   4.586  1.00 96.75           N  
ATOM   3553  NH1 ARG A 439      24.844 -13.383   3.312  1.00 96.75           N  
ATOM   3554  NH2 ARG A 439      25.484 -13.016   5.480  1.00 96.75           N  
ATOM   3555  CZ  ARG A 439      25.344 -13.844   4.457  1.00 96.75           C  
ATOM   3556  N   ASP A 440      24.344 -20.781   4.520  1.00 95.62           N  
ATOM   3557  CA  ASP A 440      23.547 -21.203   5.672  1.00 95.62           C  
ATOM   3558  C   ASP A 440      23.969 -22.578   6.156  1.00 95.62           C  
ATOM   3559  CB  ASP A 440      22.047 -21.203   5.320  1.00 95.62           C  
ATOM   3560  O   ASP A 440      23.953 -22.859   7.359  1.00 95.62           O  
ATOM   3561  CG  ASP A 440      21.516 -19.812   5.008  1.00 95.62           C  
ATOM   3562  OD1 ASP A 440      22.094 -18.812   5.500  1.00 95.62           O  
ATOM   3563  OD2 ASP A 440      20.516 -19.719   4.266  1.00 95.62           O  
ATOM   3564  N   TYR A 441      24.438 -23.406   5.266  1.00 97.44           N  
ATOM   3565  CA  TYR A 441      24.828 -24.781   5.562  1.00 97.44           C  
ATOM   3566  C   TYR A 441      26.125 -24.828   6.348  1.00 97.44           C  
ATOM   3567  CB  TYR A 441      24.969 -25.594   4.270  1.00 97.44           C  
ATOM   3568  O   TYR A 441      26.219 -25.516   7.371  1.00 97.44           O  
ATOM   3569  CG  TYR A 441      25.328 -27.031   4.496  1.00 97.44           C  
ATOM   3570  CD1 TYR A 441      26.641 -27.469   4.352  1.00 97.44           C  
ATOM   3571  CD2 TYR A 441      24.375 -27.969   4.855  1.00 97.44           C  
ATOM   3572  CE1 TYR A 441      27.000 -28.797   4.559  1.00 97.44           C  
ATOM   3573  CE2 TYR A 441      24.703 -29.312   5.066  1.00 97.44           C  
ATOM   3574  OH  TYR A 441      26.359 -31.031   5.121  1.00 97.44           O  
ATOM   3575  CZ  TYR A 441      26.016 -29.719   4.914  1.00 97.44           C  
ATOM   3576  N   LEU A 442      27.141 -24.078   5.965  1.00 97.81           N  
ATOM   3577  CA  LEU A 442      28.469 -24.125   6.566  1.00 97.81           C  
ATOM   3578  C   LEU A 442      28.438 -23.594   7.992  1.00 97.81           C  
ATOM   3579  CB  LEU A 442      29.469 -23.328   5.727  1.00 97.81           C  
ATOM   3580  O   LEU A 442      29.172 -24.078   8.859  1.00 97.81           O  
ATOM   3581  CG  LEU A 442      29.891 -23.953   4.398  1.00 97.81           C  
ATOM   3582  CD1 LEU A 442      30.891 -23.047   3.684  1.00 97.81           C  
ATOM   3583  CD2 LEU A 442      30.484 -25.344   4.625  1.00 97.81           C  
ATOM   3584  N   GLN A 443      27.656 -22.641   8.227  1.00 96.50           N  
ATOM   3585  CA  GLN A 443      27.547 -22.062   9.562  1.00 96.50           C  
ATOM   3586  C   GLN A 443      26.969 -23.078  10.547  1.00 96.50           C  
ATOM   3587  CB  GLN A 443      26.703 -20.797   9.531  1.00 96.50           C  
ATOM   3588  O   GLN A 443      27.438 -23.188  11.672  1.00 96.50           O  
ATOM   3589  CG  GLN A 443      26.734 -20.000  10.836  1.00 96.50           C  
ATOM   3590  CD  GLN A 443      25.953 -18.703  10.750  1.00 96.50           C  
ATOM   3591  NE2 GLN A 443      25.938 -17.953  11.852  1.00 96.50           N  
ATOM   3592  OE1 GLN A 443      25.391 -18.375   9.711  1.00 96.50           O  
ATOM   3593  N   LYS A 444      26.062 -23.922  10.125  1.00 96.12           N  
ATOM   3594  CA  LYS A 444      25.344 -24.859  10.984  1.00 96.12           C  
ATOM   3595  C   LYS A 444      26.109 -26.172  11.133  1.00 96.12           C  
ATOM   3596  CB  LYS A 444      23.953 -25.141  10.422  1.00 96.12           C  
ATOM   3597  O   LYS A 444      25.953 -26.875  12.125  1.00 96.12           O  
ATOM   3598  CG  LYS A 444      23.016 -23.938  10.453  1.00 96.12           C  
ATOM   3599  CD  LYS A 444      21.656 -24.266   9.820  1.00 96.12           C  
ATOM   3600  CE  LYS A 444      20.766 -23.031   9.758  1.00 96.12           C  
ATOM   3601  NZ  LYS A 444      19.484 -23.312   9.039  1.00 96.12           N  
ATOM   3602  N   HIS A 445      27.000 -26.547  10.156  1.00 96.94           N  
ATOM   3603  CA  HIS A 445      27.641 -27.859  10.141  1.00 96.94           C  
ATOM   3604  C   HIS A 445      29.156 -27.719  10.195  1.00 96.94           C  
ATOM   3605  CB  HIS A 445      27.234 -28.641   8.898  1.00 96.94           C  
ATOM   3606  O   HIS A 445      29.891 -28.469   9.539  1.00 96.94           O  
ATOM   3607  CG  HIS A 445      25.766 -28.922   8.812  1.00 96.94           C  
ATOM   3608  CD2 HIS A 445      24.766 -28.234   8.219  1.00 96.94           C  
ATOM   3609  ND1 HIS A 445      25.188 -30.031   9.406  1.00 96.94           N  
ATOM   3610  CE1 HIS A 445      23.891 -30.000   9.172  1.00 96.94           C  
ATOM   3611  NE2 HIS A 445      23.609 -28.938   8.453  1.00 96.94           N  
ATOM   3612  N   LYS A 446      29.688 -26.781  10.875  1.00 97.19           N  
ATOM   3613  CA  LYS A 446      31.109 -26.422  10.914  1.00 97.19           C  
ATOM   3614  C   LYS A 446      31.953 -27.594  11.391  1.00 97.19           C  
ATOM   3615  CB  LYS A 446      31.328 -25.203  11.828  1.00 97.19           C  
ATOM   3616  O   LYS A 446      32.938 -27.953  10.750  1.00 97.19           O  
ATOM   3617  CG  LYS A 446      32.781 -24.781  11.953  1.00 97.19           C  
ATOM   3618  CD  LYS A 446      32.938 -23.562  12.844  1.00 97.19           C  
ATOM   3619  CE  LYS A 446      34.375 -23.141  12.984  1.00 97.19           C  
ATOM   3620  NZ  LYS A 446      34.531 -21.891  13.789  1.00 97.19           N  
ATOM   3621  N   GLU A 447      31.578 -28.328  12.453  1.00 96.56           N  
ATOM   3622  CA  GLU A 447      32.375 -29.375  13.086  1.00 96.56           C  
ATOM   3623  C   GLU A 447      32.406 -30.641  12.242  1.00 96.56           C  
ATOM   3624  CB  GLU A 447      31.859 -29.672  14.492  1.00 96.56           C  
ATOM   3625  O   GLU A 447      33.344 -31.438  12.328  1.00 96.56           O  
ATOM   3626  CG  GLU A 447      32.031 -28.516  15.469  1.00 96.56           C  
ATOM   3627  CD  GLU A 447      31.516 -28.844  16.859  1.00 96.56           C  
ATOM   3628  OE1 GLU A 447      31.656 -28.000  17.781  1.00 96.56           O  
ATOM   3629  OE2 GLU A 447      30.984 -29.953  17.062  1.00 96.56           O  
ATOM   3630  N   ARG A 448      31.391 -30.812  11.398  1.00 96.19           N  
ATOM   3631  CA  ARG A 448      31.266 -32.031  10.625  1.00 96.19           C  
ATOM   3632  C   ARG A 448      31.969 -31.906   9.266  1.00 96.19           C  
ATOM   3633  CB  ARG A 448      29.797 -32.406  10.422  1.00 96.19           C  
ATOM   3634  O   ARG A 448      32.062 -32.875   8.516  1.00 96.19           O  
ATOM   3635  CG  ARG A 448      29.078 -32.750  11.711  1.00 96.19           C  
ATOM   3636  CD  ARG A 448      27.625 -33.156  11.445  1.00 96.19           C  
ATOM   3637  NE  ARG A 448      26.922 -33.469  12.688  1.00 96.19           N  
ATOM   3638  NH1 ARG A 448      24.906 -33.906  11.672  1.00 96.19           N  
ATOM   3639  NH2 ARG A 448      25.109 -34.094  13.945  1.00 96.19           N  
ATOM   3640  CZ  ARG A 448      25.641 -33.812  12.766  1.00 96.19           C  
ATOM   3641  N   ILE A 449      32.438 -30.766   8.914  1.00 97.81           N  
ATOM   3642  CA  ILE A 449      33.031 -30.531   7.609  1.00 97.81           C  
ATOM   3643  C   ILE A 449      34.531 -30.297   7.781  1.00 97.81           C  
ATOM   3644  CB  ILE A 449      32.375 -29.328   6.891  1.00 97.81           C  
ATOM   3645  O   ILE A 449      34.969 -29.312   8.391  1.00 97.81           O  
ATOM   3646  CG1 ILE A 449      30.938 -29.641   6.539  1.00 97.81           C  
ATOM   3647  CG2 ILE A 449      33.188 -28.953   5.637  1.00 97.81           C  
ATOM   3648  CD1 ILE A 449      30.188 -28.469   5.910  1.00 97.81           C  
ATOM   3649  N   ASP A 450      35.344 -31.219   7.273  1.00 97.06           N  
ATOM   3650  CA  ASP A 450      36.812 -31.094   7.336  1.00 97.06           C  
ATOM   3651  C   ASP A 450      37.375 -30.609   6.004  1.00 97.06           C  
ATOM   3652  CB  ASP A 450      37.438 -32.438   7.715  1.00 97.06           C  
ATOM   3653  O   ASP A 450      36.625 -30.203   5.113  1.00 97.06           O  
ATOM   3654  CG  ASP A 450      37.094 -33.531   6.742  1.00 97.06           C  
ATOM   3655  OD1 ASP A 450      36.406 -33.281   5.727  1.00 97.06           O  
ATOM   3656  OD2 ASP A 450      37.531 -34.688   6.988  1.00 97.06           O  
ATOM   3657  N   HIS A 451      38.688 -30.562   5.906  1.00 97.44           N  
ATOM   3658  CA  HIS A 451      39.344 -30.031   4.727  1.00 97.44           C  
ATOM   3659  C   HIS A 451      39.062 -30.875   3.494  1.00 97.44           C  
ATOM   3660  CB  HIS A 451      40.844 -29.922   4.961  1.00 97.44           C  
ATOM   3661  O   HIS A 451      38.969 -30.359   2.379  1.00 97.44           O  
ATOM   3662  CG  HIS A 451      41.250 -28.844   5.922  1.00 97.44           C  
ATOM   3663  CD2 HIS A 451      40.500 -27.953   6.605  1.00 97.44           C  
ATOM   3664  ND1 HIS A 451      42.562 -28.594   6.273  1.00 97.44           N  
ATOM   3665  CE1 HIS A 451      42.594 -27.594   7.129  1.00 97.44           C  
ATOM   3666  NE2 HIS A 451      41.344 -27.172   7.348  1.00 97.44           N  
ATOM   3667  N   ILE A 452      38.844 -32.156   3.623  1.00 97.81           N  
ATOM   3668  CA  ILE A 452      38.594 -33.062   2.504  1.00 97.81           C  
ATOM   3669  C   ILE A 452      37.250 -32.688   1.855  1.00 97.81           C  
ATOM   3670  CB  ILE A 452      38.562 -34.531   2.955  1.00 97.81           C  
ATOM   3671  O   ILE A 452      37.156 -32.562   0.631  1.00 97.81           O  
ATOM   3672  CG1 ILE A 452      39.969 -34.969   3.420  1.00 97.81           C  
ATOM   3673  CG2 ILE A 452      38.062 -35.438   1.827  1.00 97.81           C  
ATOM   3674  CD1 ILE A 452      40.031 -36.375   3.961  1.00 97.81           C  
ATOM   3675  N   LYS A 453      36.188 -32.469   2.664  1.00 98.12           N  
ATOM   3676  CA  LYS A 453      34.875 -32.062   2.160  1.00 98.12           C  
ATOM   3677  C   LYS A 453      34.969 -30.703   1.455  1.00 98.12           C  
ATOM   3678  CB  LYS A 453      33.875 -32.000   3.301  1.00 98.12           C  
ATOM   3679  O   LYS A 453      34.344 -30.516   0.405  1.00 98.12           O  
ATOM   3680  CG  LYS A 453      32.438 -31.734   2.844  1.00 98.12           C  
ATOM   3681  CD  LYS A 453      31.922 -32.844   1.939  1.00 98.12           C  
ATOM   3682  CE  LYS A 453      31.750 -34.156   2.697  1.00 98.12           C  
ATOM   3683  NZ  LYS A 453      31.156 -35.219   1.837  1.00 98.12           N  
ATOM   3684  N   LEU A 454      35.750 -29.766   2.039  1.00 98.38           N  
ATOM   3685  CA  LEU A 454      35.906 -28.453   1.425  1.00 98.38           C  
ATOM   3686  C   LEU A 454      36.469 -28.578   0.016  1.00 98.38           C  
ATOM   3687  CB  LEU A 454      36.812 -27.562   2.279  1.00 98.38           C  
ATOM   3688  O   LEU A 454      36.000 -27.922  -0.912  1.00 98.38           O  
ATOM   3689  CG  LEU A 454      36.281 -27.250   3.688  1.00 98.38           C  
ATOM   3690  CD1 LEU A 454      37.312 -26.375   4.426  1.00 98.38           C  
ATOM   3691  CD2 LEU A 454      34.938 -26.547   3.627  1.00 98.38           C  
ATOM   3692  N   LEU A 455      37.406 -29.438  -0.176  1.00 98.38           N  
ATOM   3693  CA  LEU A 455      38.062 -29.609  -1.474  1.00 98.38           C  
ATOM   3694  C   LEU A 455      37.125 -30.281  -2.465  1.00 98.38           C  
ATOM   3695  CB  LEU A 455      39.344 -30.422  -1.331  1.00 98.38           C  
ATOM   3696  O   LEU A 455      37.156 -30.000  -3.664  1.00 98.38           O  
ATOM   3697  CG  LEU A 455      40.500 -29.766  -0.556  1.00 98.38           C  
ATOM   3698  CD1 LEU A 455      41.656 -30.734  -0.418  1.00 98.38           C  
ATOM   3699  CD2 LEU A 455      40.938 -28.484  -1.243  1.00 98.38           C  
ATOM   3700  N   GLN A 456      36.312 -31.141  -1.980  1.00 98.44           N  
ATOM   3701  CA  GLN A 456      35.312 -31.781  -2.828  1.00 98.44           C  
ATOM   3702  C   GLN A 456      34.344 -30.766  -3.438  1.00 98.44           C  
ATOM   3703  CB  GLN A 456      34.531 -32.844  -2.035  1.00 98.44           C  
ATOM   3704  O   GLN A 456      34.125 -30.766  -4.648  1.00 98.44           O  
ATOM   3705  CG  GLN A 456      33.500 -33.594  -2.871  1.00 98.44           C  
ATOM   3706  CD  GLN A 456      32.750 -34.625  -2.062  1.00 98.44           C  
ATOM   3707  NE2 GLN A 456      31.906 -35.406  -2.734  1.00 98.44           N  
ATOM   3708  OE1 GLN A 456      32.906 -34.750  -0.842  1.00 98.44           O  
ATOM   3709  N   TYR A 457      33.812 -29.859  -2.629  1.00 98.75           N  
ATOM   3710  CA  TYR A 457      32.906 -28.812  -3.117  1.00 98.75           C  
ATOM   3711  C   TYR A 457      33.656 -27.875  -4.066  1.00 98.75           C  
ATOM   3712  CB  TYR A 457      32.344 -28.016  -1.948  1.00 98.75           C  
ATOM   3713  O   TYR A 457      33.094 -27.422  -5.062  1.00 98.75           O  
ATOM   3714  CG  TYR A 457      31.422 -28.812  -1.060  1.00 98.75           C  
ATOM   3715  CD1 TYR A 457      30.719 -29.906  -1.559  1.00 98.75           C  
ATOM   3716  CD2 TYR A 457      31.250 -28.484   0.281  1.00 98.75           C  
ATOM   3717  CE1 TYR A 457      29.875 -30.656  -0.744  1.00 98.75           C  
ATOM   3718  CE2 TYR A 457      30.406 -29.219   1.104  1.00 98.75           C  
ATOM   3719  OH  TYR A 457      28.891 -31.047   1.396  1.00 98.75           O  
ATOM   3720  CZ  TYR A 457      29.719 -30.312   0.584  1.00 98.75           C  
ATOM   3721  N   THR A 458      34.938 -27.594  -3.762  1.00 98.75           N  
ATOM   3722  CA  THR A 458      35.781 -26.688  -4.566  1.00 98.75           C  
ATOM   3723  C   THR A 458      35.875 -27.188  -6.004  1.00 98.75           C  
ATOM   3724  CB  THR A 458      37.188 -26.531  -3.973  1.00 98.75           C  
ATOM   3725  O   THR A 458      35.656 -26.422  -6.949  1.00 98.75           O  
ATOM   3726  CG2 THR A 458      38.031 -25.562  -4.789  1.00 98.75           C  
ATOM   3727  OG1 THR A 458      37.094 -26.062  -2.627  1.00 98.75           O  
ATOM   3728  N   SER A 459      36.062 -28.438  -6.199  1.00 98.75           N  
ATOM   3729  CA  SER A 459      36.188 -29.031  -7.527  1.00 98.75           C  
ATOM   3730  C   SER A 459      34.844 -28.922  -8.281  1.00 98.75           C  
ATOM   3731  CB  SER A 459      36.594 -30.484  -7.434  1.00 98.75           C  
ATOM   3732  O   SER A 459      34.844 -28.672  -9.484  1.00 98.75           O  
ATOM   3733  OG  SER A 459      36.594 -31.094  -8.711  1.00 98.75           O  
ATOM   3734  N   GLN A 460      33.781 -29.078  -7.613  1.00 98.81           N  
ATOM   3735  CA  GLN A 460      32.469 -29.000  -8.219  1.00 98.81           C  
ATOM   3736  C   GLN A 460      32.156 -27.594  -8.719  1.00 98.81           C  
ATOM   3737  CB  GLN A 460      31.391 -29.438  -7.215  1.00 98.81           C  
ATOM   3738  O   GLN A 460      31.578 -27.422  -9.789  1.00 98.81           O  
ATOM   3739  CG  GLN A 460      31.500 -30.906  -6.801  1.00 98.81           C  
ATOM   3740  CD  GLN A 460      30.438 -31.297  -5.789  1.00 98.81           C  
ATOM   3741  NE2 GLN A 460      30.578 -32.500  -5.215  1.00 98.81           N  
ATOM   3742  OE1 GLN A 460      29.484 -30.547  -5.527  1.00 98.81           O  
ATOM   3743  N   ILE A 461      32.562 -26.562  -7.973  1.00 98.81           N  
ATOM   3744  CA  ILE A 461      32.406 -25.188  -8.406  1.00 98.81           C  
ATOM   3745  C   ILE A 461      33.156 -24.953  -9.711  1.00 98.81           C  
ATOM   3746  CB  ILE A 461      32.875 -24.188  -7.324  1.00 98.81           C  
ATOM   3747  O   ILE A 461      32.656 -24.359 -10.656  1.00 98.81           O  
ATOM   3748  CG1 ILE A 461      32.000 -24.328  -6.062  1.00 98.81           C  
ATOM   3749  CG2 ILE A 461      32.844 -22.750  -7.855  1.00 98.81           C  
ATOM   3750  CD1 ILE A 461      32.531 -23.531  -4.871  1.00 98.81           C  
ATOM   3751  N   CYS A 462      34.375 -25.500  -9.812  1.00 98.75           N  
ATOM   3752  CA  CYS A 462      35.188 -25.375 -11.023  1.00 98.75           C  
ATOM   3753  C   CYS A 462      34.469 -26.000 -12.219  1.00 98.75           C  
ATOM   3754  CB  CYS A 462      36.562 -26.031 -10.828  1.00 98.75           C  
ATOM   3755  O   CYS A 462      34.406 -25.391 -13.289  1.00 98.75           O  
ATOM   3756  SG  CYS A 462      37.594 -25.234  -9.578  1.00 98.75           S  
ATOM   3757  N   LYS A 463      33.906 -27.141 -12.070  1.00 98.69           N  
ATOM   3758  CA  LYS A 463      33.219 -27.844 -13.156  1.00 98.69           C  
ATOM   3759  C   LYS A 463      31.984 -27.094 -13.609  1.00 98.69           C  
ATOM   3760  CB  LYS A 463      32.844 -29.266 -12.727  1.00 98.69           C  
ATOM   3761  O   LYS A 463      31.719 -26.984 -14.805  1.00 98.69           O  
ATOM   3762  CG  LYS A 463      34.031 -30.172 -12.477  1.00 98.69           C  
ATOM   3763  CD  LYS A 463      33.625 -31.531 -11.953  1.00 98.69           C  
ATOM   3764  CE  LYS A 463      34.812 -32.438 -11.664  1.00 98.69           C  
ATOM   3765  NZ  LYS A 463      34.406 -33.719 -11.055  1.00 98.69           N  
ATOM   3766  N   GLY A 464      31.203 -26.578 -12.695  1.00 98.69           N  
ATOM   3767  CA  GLY A 464      30.047 -25.750 -13.039  1.00 98.69           C  
ATOM   3768  C   GLY A 464      30.406 -24.500 -13.820  1.00 98.69           C  
ATOM   3769  O   GLY A 464      29.797 -24.203 -14.844  1.00 98.69           O  
ATOM   3770  N   MET A 465      31.438 -23.844 -13.328  1.00 98.62           N  
ATOM   3771  CA  MET A 465      31.859 -22.594 -13.969  1.00 98.62           C  
ATOM   3772  C   MET A 465      32.500 -22.859 -15.328  1.00 98.62           C  
ATOM   3773  CB  MET A 465      32.844 -21.844 -13.078  1.00 98.62           C  
ATOM   3774  O   MET A 465      32.375 -22.062 -16.250  1.00 98.62           O  
ATOM   3775  CG  MET A 465      32.250 -21.359 -11.766  1.00 98.62           C  
ATOM   3776  SD  MET A 465      30.750 -20.312 -12.031  1.00 98.62           S  
ATOM   3777  CE  MET A 465      31.516 -18.844 -12.766  1.00 98.62           C  
ATOM   3778  N   GLU A 466      33.219 -24.031 -15.484  1.00 98.31           N  
ATOM   3779  CA  GLU A 466      33.750 -24.422 -16.781  1.00 98.31           C  
ATOM   3780  C   GLU A 466      32.656 -24.531 -17.844  1.00 98.31           C  
ATOM   3781  CB  GLU A 466      34.500 -25.750 -16.672  1.00 98.31           C  
ATOM   3782  O   GLU A 466      32.812 -24.047 -18.969  1.00 98.31           O  
ATOM   3783  CG  GLU A 466      35.094 -26.234 -17.984  1.00 98.31           C  
ATOM   3784  CD  GLU A 466      35.750 -27.609 -17.891  1.00 98.31           C  
ATOM   3785  OE1 GLU A 466      36.312 -28.078 -18.891  1.00 98.31           O  
ATOM   3786  OE2 GLU A 466      35.656 -28.219 -16.797  1.00 98.31           O  
ATOM   3787  N   TYR A 467      31.594 -25.109 -17.469  1.00 98.06           N  
ATOM   3788  CA  TYR A 467      30.469 -25.250 -18.391  1.00 98.06           C  
ATOM   3789  C   TYR A 467      29.969 -23.891 -18.844  1.00 98.06           C  
ATOM   3790  CB  TYR A 467      29.328 -26.031 -17.719  1.00 98.06           C  
ATOM   3791  O   TYR A 467      29.703 -23.688 -20.031  1.00 98.06           O  
ATOM   3792  CG  TYR A 467      28.156 -26.281 -18.625  1.00 98.06           C  
ATOM   3793  CD1 TYR A 467      26.984 -25.531 -18.531  1.00 98.06           C  
ATOM   3794  CD2 TYR A 467      28.203 -27.297 -19.594  1.00 98.06           C  
ATOM   3795  CE1 TYR A 467      25.906 -25.766 -19.375  1.00 98.06           C  
ATOM   3796  CE2 TYR A 467      27.125 -27.531 -20.438  1.00 98.06           C  
ATOM   3797  OH  TYR A 467      24.906 -27.000 -21.156  1.00 98.06           O  
ATOM   3798  CZ  TYR A 467      25.984 -26.766 -20.312  1.00 98.06           C  
ATOM   3799  N   LEU A 468      29.844 -22.891 -17.969  1.00 97.81           N  
ATOM   3800  CA  LEU A 468      29.438 -21.531 -18.344  1.00 97.81           C  
ATOM   3801  C   LEU A 468      30.391 -20.938 -19.375  1.00 97.81           C  
ATOM   3802  CB  LEU A 468      29.375 -20.625 -17.109  1.00 97.81           C  
ATOM   3803  O   LEU A 468      29.953 -20.312 -20.328  1.00 97.81           O  
ATOM   3804  CG  LEU A 468      28.328 -21.000 -16.047  1.00 97.81           C  
ATOM   3805  CD1 LEU A 468      28.344 -19.969 -14.922  1.00 97.81           C  
ATOM   3806  CD2 LEU A 468      26.953 -21.109 -16.672  1.00 97.81           C  
ATOM   3807  N   GLY A 469      31.672 -21.203 -19.156  1.00 96.62           N  
ATOM   3808  CA  GLY A 469      32.656 -20.703 -20.094  1.00 96.62           C  
ATOM   3809  C   GLY A 469      32.500 -21.250 -21.484  1.00 96.62           C  
ATOM   3810  O   GLY A 469      32.594 -20.500 -22.469  1.00 96.62           O  
ATOM   3811  N   THR A 470      32.219 -22.516 -21.594  1.00 96.81           N  
ATOM   3812  CA  THR A 470      32.031 -23.156 -22.891  1.00 96.81           C  
ATOM   3813  C   THR A 470      30.812 -22.609 -23.609  1.00 96.81           C  
ATOM   3814  CB  THR A 470      31.922 -24.688 -22.766  1.00 96.81           C  
ATOM   3815  O   THR A 470      30.797 -22.500 -24.844  1.00 96.81           O  
ATOM   3816  CG2 THR A 470      33.125 -25.266 -22.031  1.00 96.81           C  
ATOM   3817  OG1 THR A 470      30.734 -25.000 -22.031  1.00 96.81           O  
ATOM   3818  N   LYS A 471      29.750 -22.234 -22.891  1.00 96.38           N  
ATOM   3819  CA  LYS A 471      28.516 -21.719 -23.469  1.00 96.38           C  
ATOM   3820  C   LYS A 471      28.562 -20.188 -23.578  1.00 96.38           C  
ATOM   3821  CB  LYS A 471      27.297 -22.141 -22.625  1.00 96.38           C  
ATOM   3822  O   LYS A 471      27.609 -19.562 -24.062  1.00 96.38           O  
ATOM   3823  CG  LYS A 471      27.078 -23.641 -22.578  1.00 96.38           C  
ATOM   3824  CD  LYS A 471      26.688 -24.188 -23.953  1.00 96.38           C  
ATOM   3825  CE  LYS A 471      26.375 -25.672 -23.891  1.00 96.38           C  
ATOM   3826  NZ  LYS A 471      26.000 -26.219 -25.234  1.00 96.38           N  
ATOM   3827  N   ARG A 472      29.672 -19.562 -23.094  1.00 97.12           N  
ATOM   3828  CA  ARG A 472      29.953 -18.125 -23.203  1.00 97.12           C  
ATOM   3829  C   ARG A 472      28.953 -17.312 -22.375  1.00 97.12           C  
ATOM   3830  CB  ARG A 472      29.922 -17.672 -24.656  1.00 97.12           C  
ATOM   3831  O   ARG A 472      28.391 -16.344 -22.875  1.00 97.12           O  
ATOM   3832  CG  ARG A 472      30.969 -18.359 -25.531  1.00 97.12           C  
ATOM   3833  CD  ARG A 472      31.016 -17.734 -26.922  1.00 97.12           C  
ATOM   3834  NE  ARG A 472      31.438 -16.344 -26.875  1.00 97.12           N  
ATOM   3835  NH1 ARG A 472      33.688 -16.812 -26.594  1.00 97.12           N  
ATOM   3836  NH2 ARG A 472      32.969 -14.641 -26.703  1.00 97.12           N  
ATOM   3837  CZ  ARG A 472      32.688 -15.938 -26.719  1.00 97.12           C  
ATOM   3838  N   TYR A 473      28.781 -17.703 -21.219  1.00 97.38           N  
ATOM   3839  CA  TYR A 473      28.016 -16.953 -20.219  1.00 97.38           C  
ATOM   3840  C   TYR A 473      28.891 -16.484 -19.078  1.00 97.38           C  
ATOM   3841  CB  TYR A 473      26.859 -17.812 -19.688  1.00 97.38           C  
ATOM   3842  O   TYR A 473      29.859 -17.172 -18.719  1.00 97.38           O  
ATOM   3843  CG  TYR A 473      25.750 -18.031 -20.672  1.00 97.38           C  
ATOM   3844  CD1 TYR A 473      24.922 -16.969 -21.062  1.00 97.38           C  
ATOM   3845  CD2 TYR A 473      25.500 -19.281 -21.219  1.00 97.38           C  
ATOM   3846  CE1 TYR A 473      23.891 -17.156 -21.969  1.00 97.38           C  
ATOM   3847  CE2 TYR A 473      24.469 -19.484 -22.125  1.00 97.38           C  
ATOM   3848  OH  TYR A 473      22.641 -18.609 -23.406  1.00 97.38           O  
ATOM   3849  CZ  TYR A 473      23.672 -18.422 -22.500  1.00 97.38           C  
ATOM   3850  N   ILE A 474      28.594 -15.352 -18.516  1.00 97.44           N  
ATOM   3851  CA  ILE A 474      29.234 -14.812 -17.328  1.00 97.44           C  
ATOM   3852  C   ILE A 474      28.234 -14.742 -16.172  1.00 97.44           C  
ATOM   3853  CB  ILE A 474      29.844 -13.414 -17.594  1.00 97.44           C  
ATOM   3854  O   ILE A 474      27.156 -14.188 -16.328  1.00 97.44           O  
ATOM   3855  CG1 ILE A 474      30.766 -13.453 -18.828  1.00 97.44           C  
ATOM   3856  CG2 ILE A 474      30.609 -12.906 -16.359  1.00 97.44           C  
ATOM   3857  CD1 ILE A 474      31.141 -12.086 -19.359  1.00 97.44           C  
ATOM   3858  N   HIS A 475      28.531 -15.227 -15.031  1.00 97.00           N  
ATOM   3859  CA  HIS A 475      27.609 -15.305 -13.914  1.00 97.00           C  
ATOM   3860  C   HIS A 475      27.469 -13.953 -13.211  1.00 97.00           C  
ATOM   3861  CB  HIS A 475      28.047 -16.375 -12.914  1.00 97.00           C  
ATOM   3862  O   HIS A 475      26.359 -13.492 -12.930  1.00 97.00           O  
ATOM   3863  CG  HIS A 475      27.031 -16.672 -11.859  1.00 97.00           C  
ATOM   3864  CD2 HIS A 475      26.078 -17.641 -11.789  1.00 97.00           C  
ATOM   3865  ND1 HIS A 475      26.906 -15.922 -10.711  1.00 97.00           N  
ATOM   3866  CE1 HIS A 475      25.922 -16.422  -9.969  1.00 97.00           C  
ATOM   3867  NE2 HIS A 475      25.406 -17.453 -10.602  1.00 97.00           N  
ATOM   3868  N   ARG A 476      28.609 -13.234 -12.805  1.00 96.31           N  
ATOM   3869  CA  ARG A 476      28.750 -11.914 -12.203  1.00 96.31           C  
ATOM   3870  C   ARG A 476      28.312 -11.922 -10.742  1.00 96.31           C  
ATOM   3871  CB  ARG A 476      27.938 -10.875 -12.984  1.00 96.31           C  
ATOM   3872  O   ARG A 476      28.188 -10.867 -10.117  1.00 96.31           O  
ATOM   3873  CG  ARG A 476      28.516 -10.539 -14.344  1.00 96.31           C  
ATOM   3874  CD  ARG A 476      27.625  -9.555 -15.102  1.00 96.31           C  
ATOM   3875  NE  ARG A 476      27.516  -8.281 -14.391  1.00 96.31           N  
ATOM   3876  NH1 ARG A 476      25.453  -7.730 -15.273  1.00 96.31           N  
ATOM   3877  NH2 ARG A 476      26.484  -6.312 -13.797  1.00 96.31           N  
ATOM   3878  CZ  ARG A 476      26.484  -7.445 -14.492  1.00 96.31           C  
ATOM   3879  N   ASP A 477      28.000 -13.078 -10.156  1.00 96.06           N  
ATOM   3880  CA  ASP A 477      27.594 -13.164  -8.758  1.00 96.06           C  
ATOM   3881  C   ASP A 477      28.031 -14.492  -8.141  1.00 96.06           C  
ATOM   3882  CB  ASP A 477      26.078 -12.992  -8.625  1.00 96.06           C  
ATOM   3883  O   ASP A 477      27.250 -15.156  -7.473  1.00 96.06           O  
ATOM   3884  CG  ASP A 477      25.656 -12.594  -7.227  1.00 96.06           C  
ATOM   3885  OD1 ASP A 477      26.516 -12.258  -6.395  1.00 96.06           O  
ATOM   3886  OD2 ASP A 477      24.438 -12.609  -6.957  1.00 96.06           O  
ATOM   3887  N   LEU A 478      29.266 -14.883  -8.406  1.00 97.62           N  
ATOM   3888  CA  LEU A 478      29.812 -16.078  -7.777  1.00 97.62           C  
ATOM   3889  C   LEU A 478      30.125 -15.820  -6.305  1.00 97.62           C  
ATOM   3890  CB  LEU A 478      31.078 -16.531  -8.500  1.00 97.62           C  
ATOM   3891  O   LEU A 478      31.125 -15.172  -5.980  1.00 97.62           O  
ATOM   3892  CG  LEU A 478      31.719 -17.828  -7.996  1.00 97.62           C  
ATOM   3893  CD1 LEU A 478      30.734 -18.984  -8.086  1.00 97.62           C  
ATOM   3894  CD2 LEU A 478      33.000 -18.141  -8.789  1.00 97.62           C  
ATOM   3895  N   ALA A 479      29.234 -16.297  -5.441  1.00 97.44           N  
ATOM   3896  CA  ALA A 479      29.328 -16.125  -3.994  1.00 97.44           C  
ATOM   3897  C   ALA A 479      28.750 -17.328  -3.260  1.00 97.44           C  
ATOM   3898  CB  ALA A 479      28.625 -14.852  -3.561  1.00 97.44           C  
ATOM   3899  O   ALA A 479      27.953 -18.078  -3.820  1.00 97.44           O  
ATOM   3900  N   THR A 480      29.172 -17.547  -2.000  1.00 97.88           N  
ATOM   3901  CA  THR A 480      28.734 -18.688  -1.214  1.00 97.88           C  
ATOM   3902  C   THR A 480      27.234 -18.656  -0.971  1.00 97.88           C  
ATOM   3903  CB  THR A 480      29.469 -18.766   0.135  1.00 97.88           C  
ATOM   3904  O   THR A 480      26.578 -19.688  -0.840  1.00 97.88           O  
ATOM   3905  CG2 THR A 480      30.969 -19.031  -0.064  1.00 97.88           C  
ATOM   3906  OG1 THR A 480      29.312 -17.516   0.822  1.00 97.88           O  
ATOM   3907  N   ARG A 481      26.562 -17.469  -0.991  1.00 96.25           N  
ATOM   3908  CA  ARG A 481      25.141 -17.297  -0.738  1.00 96.25           C  
ATOM   3909  C   ARG A 481      24.312 -17.828  -1.902  1.00 96.25           C  
ATOM   3910  CB  ARG A 481      24.812 -15.828  -0.489  1.00 96.25           C  
ATOM   3911  O   ARG A 481      23.109 -18.062  -1.758  1.00 96.25           O  
ATOM   3912  CG  ARG A 481      25.094 -14.922  -1.677  1.00 96.25           C  
ATOM   3913  CD  ARG A 481      24.859 -13.461  -1.341  1.00 96.25           C  
ATOM   3914  NE  ARG A 481      25.141 -12.586  -2.480  1.00 96.25           N  
ATOM   3915  NH1 ARG A 481      27.422 -12.445  -2.064  1.00 96.25           N  
ATOM   3916  NH2 ARG A 481      26.500 -11.344  -3.855  1.00 96.25           N  
ATOM   3917  CZ  ARG A 481      26.359 -12.133  -2.797  1.00 96.25           C  
ATOM   3918  N   ASN A 482      24.953 -18.062  -3.051  1.00 95.50           N  
ATOM   3919  CA  ASN A 482      24.234 -18.500  -4.238  1.00 95.50           C  
ATOM   3920  C   ASN A 482      24.578 -19.953  -4.594  1.00 95.50           C  
ATOM   3921  CB  ASN A 482      24.531 -17.578  -5.426  1.00 95.50           C  
ATOM   3922  O   ASN A 482      24.094 -20.484  -5.594  1.00 95.50           O  
ATOM   3923  CG  ASN A 482      24.016 -16.172  -5.211  1.00 95.50           C  
ATOM   3924  ND2 ASN A 482      24.688 -15.203  -5.828  1.00 95.50           N  
ATOM   3925  OD1 ASN A 482      23.047 -15.953  -4.496  1.00 95.50           O  
ATOM   3926  N   ILE A 483      25.516 -20.625  -3.865  1.00 98.19           N  
ATOM   3927  CA  ILE A 483      25.797 -22.047  -4.012  1.00 98.19           C  
ATOM   3928  C   ILE A 483      24.766 -22.844  -3.219  1.00 98.19           C  
ATOM   3929  CB  ILE A 483      27.219 -22.406  -3.547  1.00 98.19           C  
ATOM   3930  O   ILE A 483      24.672 -22.719  -1.995  1.00 98.19           O  
ATOM   3931  CG1 ILE A 483      28.250 -21.500  -4.242  1.00 98.19           C  
ATOM   3932  CG2 ILE A 483      27.516 -23.875  -3.812  1.00 98.19           C  
ATOM   3933  CD1 ILE A 483      28.266 -21.625  -5.758  1.00 98.19           C  
ATOM   3934  N   LEU A 484      23.969 -23.672  -3.912  1.00 97.81           N  
ATOM   3935  CA  LEU A 484      22.906 -24.453  -3.295  1.00 97.81           C  
ATOM   3936  C   LEU A 484      23.359 -25.875  -3.031  1.00 97.81           C  
ATOM   3937  CB  LEU A 484      21.656 -24.453  -4.188  1.00 97.81           C  
ATOM   3938  O   LEU A 484      23.906 -26.531  -3.918  1.00 97.81           O  
ATOM   3939  CG  LEU A 484      21.078 -23.078  -4.543  1.00 97.81           C  
ATOM   3940  CD1 LEU A 484      19.891 -23.234  -5.500  1.00 97.81           C  
ATOM   3941  CD2 LEU A 484      20.656 -22.328  -3.285  1.00 97.81           C  
ATOM   3942  N   VAL A 485      23.109 -26.359  -1.881  1.00 98.31           N  
ATOM   3943  CA  VAL A 485      23.547 -27.688  -1.479  1.00 98.31           C  
ATOM   3944  C   VAL A 485      22.469 -28.719  -1.823  1.00 98.31           C  
ATOM   3945  CB  VAL A 485      23.875 -27.750   0.029  1.00 98.31           C  
ATOM   3946  O   VAL A 485      21.375 -28.703  -1.235  1.00 98.31           O  
ATOM   3947  CG1 VAL A 485      24.359 -29.141   0.423  1.00 98.31           C  
ATOM   3948  CG2 VAL A 485      24.922 -26.703   0.386  1.00 98.31           C  
ATOM   3949  N   GLU A 486      22.781 -29.562  -2.779  1.00 97.88           N  
ATOM   3950  CA  GLU A 486      21.844 -30.625  -3.168  1.00 97.88           C  
ATOM   3951  C   GLU A 486      21.875 -31.766  -2.168  1.00 97.88           C  
ATOM   3952  CB  GLU A 486      22.188 -31.141  -4.570  1.00 97.88           C  
ATOM   3953  O   GLU A 486      20.828 -32.219  -1.693  1.00 97.88           O  
ATOM   3954  CG  GLU A 486      21.266 -32.250  -5.047  1.00 97.88           C  
ATOM   3955  CD  GLU A 486      21.641 -32.781  -6.414  1.00 97.88           C  
ATOM   3956  OE1 GLU A 486      20.781 -33.438  -7.070  1.00 97.88           O  
ATOM   3957  OE2 GLU A 486      22.797 -32.594  -6.836  1.00 97.88           O  
ATOM   3958  N   ASN A 487      23.031 -32.250  -1.811  1.00 97.62           N  
ATOM   3959  CA  ASN A 487      23.297 -33.219  -0.760  1.00 97.62           C  
ATOM   3960  C   ASN A 487      24.688 -33.031  -0.157  1.00 97.62           C  
ATOM   3961  CB  ASN A 487      23.141 -34.656  -1.298  1.00 97.62           C  
ATOM   3962  O   ASN A 487      25.422 -32.125  -0.556  1.00 97.62           O  
ATOM   3963  CG  ASN A 487      24.062 -34.938  -2.463  1.00 97.62           C  
ATOM   3964  ND2 ASN A 487      23.484 -35.156  -3.639  1.00 97.62           N  
ATOM   3965  OD1 ASN A 487      25.281 -34.969  -2.309  1.00 97.62           O  
ATOM   3966  N   GLU A 488      25.047 -33.875   0.783  1.00 97.81           N  
ATOM   3967  CA  GLU A 488      26.281 -33.688   1.521  1.00 97.81           C  
ATOM   3968  C   GLU A 488      27.500 -33.812   0.603  1.00 97.81           C  
ATOM   3969  CB  GLU A 488      26.391 -34.688   2.672  1.00 97.81           C  
ATOM   3970  O   GLU A 488      28.594 -33.344   0.931  1.00 97.81           O  
ATOM   3971  CG  GLU A 488      25.328 -34.500   3.754  1.00 97.81           C  
ATOM   3972  CD  GLU A 488      25.484 -35.469   4.922  1.00 97.81           C  
ATOM   3973  OE1 GLU A 488      24.672 -35.375   5.875  1.00 97.81           O  
ATOM   3974  OE2 GLU A 488      26.422 -36.281   4.883  1.00 97.81           O  
ATOM   3975  N   ASN A 489      27.359 -34.406  -0.555  1.00 98.25           N  
ATOM   3976  CA  ASN A 489      28.500 -34.656  -1.414  1.00 98.25           C  
ATOM   3977  C   ASN A 489      28.406 -33.906  -2.729  1.00 98.25           C  
ATOM   3978  CB  ASN A 489      28.625 -36.156  -1.686  1.00 98.25           C  
ATOM   3979  O   ASN A 489      29.312 -33.969  -3.562  1.00 98.25           O  
ATOM   3980  CG  ASN A 489      28.922 -36.969  -0.430  1.00 98.25           C  
ATOM   3981  ND2 ASN A 489      28.297 -38.125  -0.304  1.00 98.25           N  
ATOM   3982  OD1 ASN A 489      29.719 -36.531   0.420  1.00 98.25           O  
ATOM   3983  N   ARG A 490      27.328 -33.156  -2.939  1.00 98.62           N  
ATOM   3984  CA  ARG A 490      27.141 -32.469  -4.207  1.00 98.62           C  
ATOM   3985  C   ARG A 490      26.453 -31.109  -4.000  1.00 98.62           C  
ATOM   3986  CB  ARG A 490      26.344 -33.312  -5.188  1.00 98.62           C  
ATOM   3987  O   ARG A 490      25.484 -31.016  -3.229  1.00 98.62           O  
ATOM   3988  CG  ARG A 490      26.266 -32.750  -6.590  1.00 98.62           C  
ATOM   3989  CD  ARG A 490      25.422 -33.625  -7.516  1.00 98.62           C  
ATOM   3990  NE  ARG A 490      25.953 -34.969  -7.586  1.00 98.62           N  
ATOM   3991  NH1 ARG A 490      27.438 -34.531  -9.305  1.00 98.62           N  
ATOM   3992  NH2 ARG A 490      27.297 -36.656  -8.422  1.00 98.62           N  
ATOM   3993  CZ  ARG A 490      26.891 -35.375  -8.438  1.00 98.62           C  
ATOM   3994  N   VAL A 491      26.938 -30.062  -4.680  1.00 98.62           N  
ATOM   3995  CA  VAL A 491      26.344 -28.734  -4.625  1.00 98.62           C  
ATOM   3996  C   VAL A 491      26.047 -28.234  -6.039  1.00 98.62           C  
ATOM   3997  CB  VAL A 491      27.266 -27.734  -3.896  1.00 98.62           C  
ATOM   3998  O   VAL A 491      26.531 -28.812  -7.020  1.00 98.62           O  
ATOM   3999  CG1 VAL A 491      27.484 -28.156  -2.447  1.00 98.62           C  
ATOM   4000  CG2 VAL A 491      28.594 -27.594  -4.629  1.00 98.62           C  
ATOM   4001  N   LYS A 492      25.219 -27.219  -6.184  1.00 98.62           N  
ATOM   4002  CA  LYS A 492      24.828 -26.594  -7.445  1.00 98.62           C  
ATOM   4003  C   LYS A 492      24.953 -25.078  -7.379  1.00 98.62           C  
ATOM   4004  CB  LYS A 492      23.406 -26.984  -7.816  1.00 98.62           C  
ATOM   4005  O   LYS A 492      24.797 -24.484  -6.309  1.00 98.62           O  
ATOM   4006  CG  LYS A 492      23.203 -28.484  -8.039  1.00 98.62           C  
ATOM   4007  CD  LYS A 492      21.781 -28.797  -8.461  1.00 98.62           C  
ATOM   4008  CE  LYS A 492      21.594 -30.297  -8.734  1.00 98.62           C  
ATOM   4009  NZ  LYS A 492      20.203 -30.609  -9.195  1.00 98.62           N  
ATOM   4010  N   ILE A 493      25.234 -24.500  -8.516  1.00 98.25           N  
ATOM   4011  CA  ILE A 493      25.281 -23.047  -8.625  1.00 98.25           C  
ATOM   4012  C   ILE A 493      23.906 -22.516  -9.047  1.00 98.25           C  
ATOM   4013  CB  ILE A 493      26.359 -22.594  -9.633  1.00 98.25           C  
ATOM   4014  O   ILE A 493      23.312 -23.016 -10.000  1.00 98.25           O  
ATOM   4015  CG1 ILE A 493      27.719 -23.156  -9.242  1.00 98.25           C  
ATOM   4016  CG2 ILE A 493      26.406 -21.062  -9.727  1.00 98.25           C  
ATOM   4017  CD1 ILE A 493      28.797 -22.953 -10.297  1.00 98.25           C  
ATOM   4018  N   GLY A 494      23.406 -21.562  -8.305  1.00 96.31           N  
ATOM   4019  CA  GLY A 494      22.141 -20.938  -8.609  1.00 96.31           C  
ATOM   4020  C   GLY A 494      22.219 -19.422  -8.703  1.00 96.31           C  
ATOM   4021  O   GLY A 494      23.297 -18.875  -8.992  1.00 96.31           O  
ATOM   4022  N   ASP A 495      21.094 -18.750  -8.742  1.00 93.69           N  
ATOM   4023  CA  ASP A 495      20.891 -17.312  -8.781  1.00 93.69           C  
ATOM   4024  C   ASP A 495      21.547 -16.688 -10.016  1.00 93.69           C  
ATOM   4025  CB  ASP A 495      21.453 -16.656  -7.512  1.00 93.69           C  
ATOM   4026  O   ASP A 495      22.594 -16.062  -9.922  1.00 93.69           O  
ATOM   4027  CG  ASP A 495      20.953 -15.227  -7.316  1.00 93.69           C  
ATOM   4028  OD1 ASP A 495      20.125 -14.758  -8.117  1.00 93.69           O  
ATOM   4029  OD2 ASP A 495      21.422 -14.562  -6.359  1.00 93.69           O  
ATOM   4030  N   PHE A 496      20.922 -16.703 -11.102  1.00 95.38           N  
ATOM   4031  CA  PHE A 496      21.422 -16.219 -12.383  1.00 95.38           C  
ATOM   4032  C   PHE A 496      20.812 -14.867 -12.734  1.00 95.38           C  
ATOM   4033  CB  PHE A 496      21.141 -17.234 -13.492  1.00 95.38           C  
ATOM   4034  O   PHE A 496      20.672 -14.531 -13.914  1.00 95.38           O  
ATOM   4035  CG  PHE A 496      21.891 -18.531 -13.344  1.00 95.38           C  
ATOM   4036  CD1 PHE A 496      23.141 -18.688 -13.922  1.00 95.38           C  
ATOM   4037  CD2 PHE A 496      21.344 -19.578 -12.617  1.00 95.38           C  
ATOM   4038  CE1 PHE A 496      23.828 -19.891 -13.781  1.00 95.38           C  
ATOM   4039  CE2 PHE A 496      22.031 -20.781 -12.477  1.00 95.38           C  
ATOM   4040  CZ  PHE A 496      23.281 -20.938 -13.062  1.00 95.38           C  
ATOM   4041  N   GLY A 497      20.453 -14.109 -11.789  1.00 93.50           N  
ATOM   4042  CA  GLY A 497      19.797 -12.820 -11.953  1.00 93.50           C  
ATOM   4043  C   GLY A 497      20.703 -11.781 -12.602  1.00 93.50           C  
ATOM   4044  O   GLY A 497      20.203 -10.867 -13.281  1.00 93.50           O  
ATOM   4045  N   LEU A 498      22.016 -11.836 -12.445  1.00 94.50           N  
ATOM   4046  CA  LEU A 498      22.953 -10.867 -13.008  1.00 94.50           C  
ATOM   4047  C   LEU A 498      23.703 -11.453 -14.203  1.00 94.50           C  
ATOM   4048  CB  LEU A 498      23.953 -10.414 -11.945  1.00 94.50           C  
ATOM   4049  O   LEU A 498      24.609 -10.828 -14.742  1.00 94.50           O  
ATOM   4050  CG  LEU A 498      23.391  -9.625 -10.766  1.00 94.50           C  
ATOM   4051  CD1 LEU A 498      24.500  -9.258  -9.781  1.00 94.50           C  
ATOM   4052  CD2 LEU A 498      22.672  -8.375 -11.258  1.00 94.50           C  
ATOM   4053  N   THR A 499      23.344 -12.688 -14.648  1.00 94.69           N  
ATOM   4054  CA  THR A 499      24.047 -13.383 -15.719  1.00 94.69           C  
ATOM   4055  C   THR A 499      23.797 -12.711 -17.062  1.00 94.69           C  
ATOM   4056  CB  THR A 499      23.625 -14.859 -15.797  1.00 94.69           C  
ATOM   4057  O   THR A 499      22.672 -12.281 -17.344  1.00 94.69           O  
ATOM   4058  CG2 THR A 499      24.328 -15.578 -16.938  1.00 94.69           C  
ATOM   4059  OG1 THR A 499      23.953 -15.516 -14.562  1.00 94.69           O  
ATOM   4060  N   LYS A 500      24.859 -12.602 -17.859  1.00 94.12           N  
ATOM   4061  CA  LYS A 500      24.797 -12.000 -19.188  1.00 94.12           C  
ATOM   4062  C   LYS A 500      25.422 -12.914 -20.234  1.00 94.12           C  
ATOM   4063  CB  LYS A 500      25.484 -10.633 -19.203  1.00 94.12           C  
ATOM   4064  O   LYS A 500      26.219 -13.797 -19.906  1.00 94.12           O  
ATOM   4065  CG  LYS A 500      24.859  -9.617 -18.250  1.00 94.12           C  
ATOM   4066  CD  LYS A 500      23.469  -9.195 -18.719  1.00 94.12           C  
ATOM   4067  CE  LYS A 500      22.875  -8.133 -17.797  1.00 94.12           C  
ATOM   4068  NZ  LYS A 500      21.531  -7.699 -18.250  1.00 94.12           N  
ATOM   4069  N   VAL A 501      25.047 -12.625 -21.500  1.00 94.00           N  
ATOM   4070  CA  VAL A 501      25.594 -13.359 -22.625  1.00 94.00           C  
ATOM   4071  C   VAL A 501      26.859 -12.680 -23.141  1.00 94.00           C  
ATOM   4072  CB  VAL A 501      24.562 -13.469 -23.781  1.00 94.00           C  
ATOM   4073  O   VAL A 501      26.906 -11.461 -23.281  1.00 94.00           O  
ATOM   4074  CG1 VAL A 501      24.156 -12.078 -24.281  1.00 94.00           C  
ATOM   4075  CG2 VAL A 501      25.109 -14.312 -24.922  1.00 94.00           C  
ATOM   4076  N   LEU A 502      27.906 -13.516 -23.250  1.00 94.81           N  
ATOM   4077  CA  LEU A 502      29.141 -13.047 -23.875  1.00 94.81           C  
ATOM   4078  C   LEU A 502      29.016 -13.047 -25.391  1.00 94.81           C  
ATOM   4079  CB  LEU A 502      30.328 -13.906 -23.438  1.00 94.81           C  
ATOM   4080  O   LEU A 502      28.750 -14.086 -26.000  1.00 94.81           O  
ATOM   4081  CG  LEU A 502      31.703 -13.422 -23.859  1.00 94.81           C  
ATOM   4082  CD1 LEU A 502      32.000 -12.062 -23.234  1.00 94.81           C  
ATOM   4083  CD2 LEU A 502      32.781 -14.445 -23.469  1.00 94.81           C  
ATOM   4084  N   PRO A 503      29.375 -11.891 -26.031  1.00 94.94           N  
ATOM   4085  CA  PRO A 503      29.297 -11.844 -27.500  1.00 94.94           C  
ATOM   4086  C   PRO A 503      30.328 -12.742 -28.172  1.00 94.94           C  
ATOM   4087  CB  PRO A 503      29.562 -10.367 -27.812  1.00 94.94           C  
ATOM   4088  O   PRO A 503      31.391 -13.008 -27.609  1.00 94.94           O  
ATOM   4089  CG  PRO A 503      29.297  -9.648 -26.531  1.00 94.94           C  
ATOM   4090  CD  PRO A 503      29.625 -10.562 -25.391  1.00 94.94           C  
ATOM   4091  N   GLN A 504      30.031 -13.117 -29.484  1.00 93.94           N  
ATOM   4092  CA  GLN A 504      30.906 -14.016 -30.234  1.00 93.94           C  
ATOM   4093  C   GLN A 504      32.125 -13.266 -30.781  1.00 93.94           C  
ATOM   4094  CB  GLN A 504      30.141 -14.703 -31.359  1.00 93.94           C  
ATOM   4095  O   GLN A 504      33.219 -13.805 -30.828  1.00 93.94           O  
ATOM   4096  CG  GLN A 504      30.922 -15.820 -32.031  1.00 93.94           C  
ATOM   4097  CD  GLN A 504      31.203 -16.984 -31.109  1.00 93.94           C  
ATOM   4098  NE2 GLN A 504      32.156 -17.844 -31.500  1.00 93.94           N  
ATOM   4099  OE1 GLN A 504      30.594 -17.109 -30.047  1.00 93.94           O  
ATOM   4100  N   ASP A 505      31.922 -12.039 -31.094  1.00 94.94           N  
ATOM   4101  CA  ASP A 505      32.969 -11.266 -31.750  1.00 94.94           C  
ATOM   4102  C   ASP A 505      33.844 -10.539 -30.750  1.00 94.94           C  
ATOM   4103  CB  ASP A 505      32.344 -10.258 -32.719  1.00 94.94           C  
ATOM   4104  O   ASP A 505      34.812  -9.875 -31.125  1.00 94.94           O  
ATOM   4105  CG  ASP A 505      31.375  -9.305 -32.062  1.00 94.94           C  
ATOM   4106  OD1 ASP A 505      30.688  -9.703 -31.094  1.00 94.94           O  
ATOM   4107  OD2 ASP A 505      31.297  -8.133 -32.500  1.00 94.94           O  
ATOM   4108  N   LYS A 506      33.469 -10.586 -29.422  1.00 95.25           N  
ATOM   4109  CA  LYS A 506      34.219  -9.922 -28.359  1.00 95.25           C  
ATOM   4110  C   LYS A 506      34.594 -10.906 -27.250  1.00 95.25           C  
ATOM   4111  CB  LYS A 506      33.406  -8.766 -27.766  1.00 95.25           C  
ATOM   4112  O   LYS A 506      33.938 -11.938 -27.078  1.00 95.25           O  
ATOM   4113  CG  LYS A 506      33.062  -7.676 -28.766  1.00 95.25           C  
ATOM   4114  CD  LYS A 506      32.281  -6.551 -28.109  1.00 95.25           C  
ATOM   4115  CE  LYS A 506      31.875  -5.488 -29.125  1.00 95.25           C  
ATOM   4116  NZ  LYS A 506      31.016  -4.430 -28.516  1.00 95.25           N  
ATOM   4117  N   GLU A 507      35.688 -10.578 -26.516  1.00 94.44           N  
ATOM   4118  CA  GLU A 507      36.156 -11.438 -25.453  1.00 94.44           C  
ATOM   4119  C   GLU A 507      35.656 -10.961 -24.094  1.00 94.44           C  
ATOM   4120  CB  GLU A 507      37.688 -11.508 -25.453  1.00 94.44           C  
ATOM   4121  O   GLU A 507      36.000 -11.547 -23.062  1.00 94.44           O  
ATOM   4122  CG  GLU A 507      38.281 -12.180 -26.688  1.00 94.44           C  
ATOM   4123  CD  GLU A 507      39.812 -12.305 -26.641  1.00 94.44           C  
ATOM   4124  OE1 GLU A 507      40.375 -12.922 -27.562  1.00 94.44           O  
ATOM   4125  OE2 GLU A 507      40.406 -11.766 -25.688  1.00 94.44           O  
ATOM   4126  N   TYR A 508      34.969  -9.867 -24.094  1.00 96.50           N  
ATOM   4127  CA  TYR A 508      34.438  -9.328 -22.844  1.00 96.50           C  
ATOM   4128  C   TYR A 508      33.031  -8.734 -23.047  1.00 96.50           C  
ATOM   4129  CB  TYR A 508      35.375  -8.273 -22.266  1.00 96.50           C  
ATOM   4130  O   TYR A 508      32.625  -8.547 -24.188  1.00 96.50           O  
ATOM   4131  CG  TYR A 508      35.500  -7.039 -23.125  1.00 96.50           C  
ATOM   4132  CD1 TYR A 508      36.531  -6.930 -24.062  1.00 96.50           C  
ATOM   4133  CD2 TYR A 508      34.625  -5.984 -22.984  1.00 96.50           C  
ATOM   4134  CE1 TYR A 508      36.656  -5.793 -24.859  1.00 96.50           C  
ATOM   4135  CE2 TYR A 508      34.719  -4.840 -23.781  1.00 96.50           C  
ATOM   4136  OH  TYR A 508      35.875  -3.631 -25.484  1.00 96.50           O  
ATOM   4137  CZ  TYR A 508      35.750  -4.758 -24.703  1.00 96.50           C  
ATOM   4138  N   TYR A 509      32.250  -8.570 -21.969  1.00 95.94           N  
ATOM   4139  CA  TYR A 509      30.969  -7.863 -21.938  1.00 95.94           C  
ATOM   4140  C   TYR A 509      31.062  -6.641 -21.031  1.00 95.94           C  
ATOM   4141  CB  TYR A 509      29.859  -8.797 -21.438  1.00 95.94           C  
ATOM   4142  O   TYR A 509      31.547  -6.730 -19.891  1.00 95.94           O  
ATOM   4143  CG  TYR A 509      28.516  -8.117 -21.297  1.00 95.94           C  
ATOM   4144  CD1 TYR A 509      28.109  -7.605 -20.062  1.00 95.94           C  
ATOM   4145  CD2 TYR A 509      27.672  -7.980 -22.375  1.00 95.94           C  
ATOM   4146  CE1 TYR A 509      26.875  -6.977 -19.922  1.00 95.94           C  
ATOM   4147  CE2 TYR A 509      26.422  -7.355 -22.250  1.00 95.94           C  
ATOM   4148  OH  TYR A 509      24.828  -6.234 -20.875  1.00 95.94           O  
ATOM   4149  CZ  TYR A 509      26.047  -6.855 -21.016  1.00 95.94           C  
ATOM   4150  N   LYS A 510      30.641  -5.492 -21.516  1.00 94.12           N  
ATOM   4151  CA  LYS A 510      30.656  -4.262 -20.734  1.00 94.12           C  
ATOM   4152  C   LYS A 510      29.266  -3.939 -20.203  1.00 94.12           C  
ATOM   4153  CB  LYS A 510      31.172  -3.094 -21.578  1.00 94.12           C  
ATOM   4154  O   LYS A 510      28.297  -3.824 -20.969  1.00 94.12           O  
ATOM   4155  CG  LYS A 510      31.359  -1.804 -20.797  1.00 94.12           C  
ATOM   4156  CD  LYS A 510      32.031  -0.723 -21.641  1.00 94.12           C  
ATOM   4157  CE  LYS A 510      32.281   0.544 -20.844  1.00 94.12           C  
ATOM   4158  NZ  LYS A 510      33.094   1.536 -21.625  1.00 94.12           N  
ATOM   4159  N   VAL A 511      29.156  -3.795 -18.891  1.00 90.88           N  
ATOM   4160  CA  VAL A 511      27.891  -3.469 -18.250  1.00 90.88           C  
ATOM   4161  C   VAL A 511      27.578  -1.986 -18.453  1.00 90.88           C  
ATOM   4162  CB  VAL A 511      27.906  -3.816 -16.750  1.00 90.88           C  
ATOM   4163  O   VAL A 511      28.422  -1.130 -18.203  1.00 90.88           O  
ATOM   4164  CG1 VAL A 511      26.609  -3.369 -16.078  1.00 90.88           C  
ATOM   4165  CG2 VAL A 511      28.125  -5.316 -16.547  1.00 90.88           C  
ATOM   4166  N   LYS A 512      26.359  -1.659 -18.875  1.00 87.19           N  
ATOM   4167  CA  LYS A 512      25.953  -0.282 -19.141  1.00 87.19           C  
ATOM   4168  C   LYS A 512      24.781   0.130 -18.250  1.00 87.19           C  
ATOM   4169  CB  LYS A 512      25.578  -0.111 -20.609  1.00 87.19           C  
ATOM   4170  O   LYS A 512      24.359   1.286 -18.281  1.00 87.19           O  
ATOM   4171  CG  LYS A 512      26.719  -0.368 -21.578  1.00 87.19           C  
ATOM   4172  CD  LYS A 512      26.281  -0.181 -23.031  1.00 87.19           C  
ATOM   4173  CE  LYS A 512      27.422  -0.476 -24.000  1.00 87.19           C  
ATOM   4174  NZ  LYS A 512      27.000  -0.335 -25.422  1.00 87.19           N  
ATOM   4175  N   GLU A 513      24.219  -0.699 -17.562  1.00 85.31           N  
ATOM   4176  CA  GLU A 513      23.078  -0.418 -16.703  1.00 85.31           C  
ATOM   4177  C   GLU A 513      23.500  -0.269 -15.242  1.00 85.31           C  
ATOM   4178  CB  GLU A 513      22.016  -1.521 -16.828  1.00 85.31           C  
ATOM   4179  O   GLU A 513      24.188  -1.141 -14.703  1.00 85.31           O  
ATOM   4180  CG  GLU A 513      21.469  -1.689 -18.234  1.00 85.31           C  
ATOM   4181  CD  GLU A 513      20.578  -2.910 -18.391  1.00 85.31           C  
ATOM   4182  OE1 GLU A 513      20.156  -3.223 -19.531  1.00 85.31           O  
ATOM   4183  OE2 GLU A 513      20.281  -3.562 -17.359  1.00 85.31           O  
ATOM   4184  N   PRO A 514      23.141   0.878 -14.578  1.00 83.88           N  
ATOM   4185  CA  PRO A 514      23.453   1.030 -13.164  1.00 83.88           C  
ATOM   4186  C   PRO A 514      22.594   0.141 -12.266  1.00 83.88           C  
ATOM   4187  CB  PRO A 514      23.172   2.510 -12.891  1.00 83.88           C  
ATOM   4188  O   PRO A 514      21.625  -0.462 -12.727  1.00 83.88           O  
ATOM   4189  CG  PRO A 514      22.078   2.869 -13.836  1.00 83.88           C  
ATOM   4190  CD  PRO A 514      22.250   2.068 -15.102  1.00 83.88           C  
ATOM   4191  N   GLY A 515      23.000  -0.014 -11.008  1.00 80.56           N  
ATOM   4192  CA  GLY A 515      22.281  -0.782 -10.008  1.00 80.56           C  
ATOM   4193  C   GLY A 515      23.172  -1.364  -8.938  1.00 80.56           C  
ATOM   4194  O   GLY A 515      24.406  -1.275  -9.039  1.00 80.56           O  
ATOM   4195  N   GLU A 516      22.547  -2.027  -7.953  1.00 82.25           N  
ATOM   4196  CA  GLU A 516      23.312  -2.658  -6.887  1.00 82.25           C  
ATOM   4197  C   GLU A 516      24.031  -3.910  -7.387  1.00 82.25           C  
ATOM   4198  CB  GLU A 516      22.406  -3.008  -5.703  1.00 82.25           C  
ATOM   4199  O   GLU A 516      23.469  -4.691  -8.148  1.00 82.25           O  
ATOM   4200  CG  GLU A 516      21.875  -1.793  -4.957  1.00 82.25           C  
ATOM   4201  CD  GLU A 516      21.016  -2.156  -3.760  1.00 82.25           C  
ATOM   4202  OE1 GLU A 516      20.500  -1.237  -3.082  1.00 82.25           O  
ATOM   4203  OE2 GLU A 516      20.859  -3.367  -3.496  1.00 82.25           O  
ATOM   4204  N   SER A 517      25.312  -3.979  -7.047  1.00 87.56           N  
ATOM   4205  CA  SER A 517      26.141  -5.113  -7.430  1.00 87.56           C  
ATOM   4206  C   SER A 517      27.031  -5.555  -6.277  1.00 87.56           C  
ATOM   4207  CB  SER A 517      27.000  -4.762  -8.648  1.00 87.56           C  
ATOM   4208  O   SER A 517      27.375  -4.754  -5.406  1.00 87.56           O  
ATOM   4209  OG  SER A 517      26.188  -4.457  -9.766  1.00 87.56           O  
ATOM   4210  N   PRO A 518      27.359  -6.848  -6.254  1.00 92.88           N  
ATOM   4211  CA  PRO A 518      28.219  -7.348  -5.176  1.00 92.88           C  
ATOM   4212  C   PRO A 518      29.688  -6.953  -5.363  1.00 92.88           C  
ATOM   4213  CB  PRO A 518      28.047  -8.867  -5.262  1.00 92.88           C  
ATOM   4214  O   PRO A 518      30.500  -7.785  -5.758  1.00 92.88           O  
ATOM   4215  CG  PRO A 518      27.766  -9.141  -6.707  1.00 92.88           C  
ATOM   4216  CD  PRO A 518      26.984  -7.992  -7.262  1.00 92.88           C  
ATOM   4217  N   ILE A 519      30.094  -5.898  -4.898  1.00 93.25           N  
ATOM   4218  CA  ILE A 519      31.375  -5.262  -5.195  1.00 93.25           C  
ATOM   4219  C   ILE A 519      32.500  -6.066  -4.559  1.00 93.25           C  
ATOM   4220  CB  ILE A 519      31.406  -3.801  -4.695  1.00 93.25           C  
ATOM   4221  O   ILE A 519      33.625  -6.078  -5.070  1.00 93.25           O  
ATOM   4222  CG1 ILE A 519      31.031  -3.734  -3.209  1.00 93.25           C  
ATOM   4223  CG2 ILE A 519      30.469  -2.922  -5.531  1.00 93.25           C  
ATOM   4224  CD1 ILE A 519      31.219  -2.359  -2.584  1.00 93.25           C  
ATOM   4225  N   PHE A 520      32.312  -6.844  -3.518  1.00 95.38           N  
ATOM   4226  CA  PHE A 520      33.375  -7.570  -2.799  1.00 95.38           C  
ATOM   4227  C   PHE A 520      33.750  -8.844  -3.539  1.00 95.38           C  
ATOM   4228  CB  PHE A 520      32.906  -7.906  -1.378  1.00 95.38           C  
ATOM   4229  O   PHE A 520      34.719  -9.516  -3.178  1.00 95.38           O  
ATOM   4230  CG  PHE A 520      32.688  -6.699  -0.504  1.00 95.38           C  
ATOM   4231  CD1 PHE A 520      33.781  -6.039   0.056  1.00 95.38           C  
ATOM   4232  CD2 PHE A 520      31.406  -6.227  -0.243  1.00 95.38           C  
ATOM   4233  CE1 PHE A 520      33.594  -4.918   0.865  1.00 95.38           C  
ATOM   4234  CE2 PHE A 520      31.219  -5.109   0.565  1.00 95.38           C  
ATOM   4235  CZ  PHE A 520      32.312  -4.457   1.119  1.00 95.38           C  
ATOM   4236  N   TRP A 521      33.094  -9.148  -4.602  1.00 97.56           N  
ATOM   4237  CA  TRP A 521      33.344 -10.367  -5.363  1.00 97.56           C  
ATOM   4238  C   TRP A 521      33.688 -10.039  -6.809  1.00 97.56           C  
ATOM   4239  CB  TRP A 521      32.094 -11.289  -5.328  1.00 97.56           C  
ATOM   4240  O   TRP A 521      33.719 -10.930  -7.664  1.00 97.56           O  
ATOM   4241  CG  TRP A 521      31.844 -11.914  -3.988  1.00 97.56           C  
ATOM   4242  CD1 TRP A 521      32.344 -13.109  -3.533  1.00 97.56           C  
ATOM   4243  CD2 TRP A 521      31.047 -11.367  -2.934  1.00 97.56           C  
ATOM   4244  CE2 TRP A 521      31.094 -12.297  -1.864  1.00 97.56           C  
ATOM   4245  CE3 TRP A 521      30.297 -10.195  -2.785  1.00 97.56           C  
ATOM   4246  NE1 TRP A 521      31.875 -13.344  -2.256  1.00 97.56           N  
ATOM   4247  CH2 TRP A 521      29.688 -10.914  -0.546  1.00 97.56           C  
ATOM   4248  CZ2 TRP A 521      30.406 -12.078  -0.664  1.00 97.56           C  
ATOM   4249  CZ3 TRP A 521      29.625  -9.977  -1.590  1.00 97.56           C  
ATOM   4250  N   TYR A 522      33.969  -8.781  -7.074  1.00 96.62           N  
ATOM   4251  CA  TYR A 522      34.281  -8.383  -8.438  1.00 96.62           C  
ATOM   4252  C   TYR A 522      35.781  -8.258  -8.625  1.00 96.62           C  
ATOM   4253  CB  TYR A 522      33.594  -7.059  -8.789  1.00 96.62           C  
ATOM   4254  O   TYR A 522      36.500  -7.906  -7.684  1.00 96.62           O  
ATOM   4255  CG  TYR A 522      32.156  -7.215  -9.203  1.00 96.62           C  
ATOM   4256  CD1 TYR A 522      31.578  -8.477  -9.328  1.00 96.62           C  
ATOM   4257  CD2 TYR A 522      31.375  -6.098  -9.477  1.00 96.62           C  
ATOM   4258  CE1 TYR A 522      30.250  -8.617  -9.711  1.00 96.62           C  
ATOM   4259  CE2 TYR A 522      30.047  -6.234  -9.867  1.00 96.62           C  
ATOM   4260  OH  TYR A 522      28.172  -7.633 -10.352  1.00 96.62           O  
ATOM   4261  CZ  TYR A 522      29.484  -7.496  -9.977  1.00 96.62           C  
ATOM   4262  N   ALA A 523      36.281  -8.508  -9.852  1.00 97.44           N  
ATOM   4263  CA  ALA A 523      37.688  -8.312 -10.242  1.00 97.44           C  
ATOM   4264  C   ALA A 523      38.000  -6.832 -10.398  1.00 97.44           C  
ATOM   4265  CB  ALA A 523      37.969  -9.062 -11.547  1.00 97.44           C  
ATOM   4266  O   ALA A 523      37.125  -6.016 -10.664  1.00 97.44           O  
ATOM   4267  N   PRO A 524      39.312  -6.504 -10.234  1.00 95.56           N  
ATOM   4268  CA  PRO A 524      39.719  -5.102 -10.383  1.00 95.56           C  
ATOM   4269  C   PRO A 524      39.312  -4.523 -11.742  1.00 95.56           C  
ATOM   4270  CB  PRO A 524      41.219  -5.137 -10.211  1.00 95.56           C  
ATOM   4271  O   PRO A 524      38.781  -3.418 -11.820  1.00 95.56           O  
ATOM   4272  CG  PRO A 524      41.469  -6.324  -9.336  1.00 95.56           C  
ATOM   4273  CD  PRO A 524      40.500  -7.395  -9.688  1.00 95.56           C  
ATOM   4274  N   GLU A 525      39.531  -5.254 -12.836  1.00 95.19           N  
ATOM   4275  CA  GLU A 525      39.219  -4.766 -14.172  1.00 95.19           C  
ATOM   4276  C   GLU A 525      37.719  -4.691 -14.383  1.00 95.19           C  
ATOM   4277  CB  GLU A 525      39.875  -5.656 -15.242  1.00 95.19           C  
ATOM   4278  O   GLU A 525      37.250  -3.924 -15.227  1.00 95.19           O  
ATOM   4279  CG  GLU A 525      39.250  -7.047 -15.328  1.00 95.19           C  
ATOM   4280  CD  GLU A 525      39.812  -8.023 -14.305  1.00 95.19           C  
ATOM   4281  OE1 GLU A 525      39.562  -9.242 -14.422  1.00 95.19           O  
ATOM   4282  OE2 GLU A 525      40.531  -7.559 -13.383  1.00 95.19           O  
ATOM   4283  N   SER A 526      36.906  -5.500 -13.672  1.00 95.19           N  
ATOM   4284  CA  SER A 526      35.469  -5.484 -13.750  1.00 95.19           C  
ATOM   4285  C   SER A 526      34.875  -4.289 -13.000  1.00 95.19           C  
ATOM   4286  CB  SER A 526      34.875  -6.781 -13.180  1.00 95.19           C  
ATOM   4287  O   SER A 526      33.750  -3.875 -13.273  1.00 95.19           O  
ATOM   4288  OG  SER A 526      35.344  -7.902 -13.922  1.00 95.19           O  
ATOM   4289  N   LEU A 527      35.656  -3.719 -12.117  1.00 91.75           N  
ATOM   4290  CA  LEU A 527      35.219  -2.527 -11.391  1.00 91.75           C  
ATOM   4291  C   LEU A 527      35.625  -1.262 -12.148  1.00 91.75           C  
ATOM   4292  CB  LEU A 527      35.844  -2.508  -9.992  1.00 91.75           C  
ATOM   4293  O   LEU A 527      34.750  -0.417 -12.438  1.00 91.75           O  
ATOM   4294  CG  LEU A 527      35.312  -3.566  -9.016  1.00 91.75           C  
ATOM   4295  CD1 LEU A 527      36.156  -3.568  -7.742  1.00 91.75           C  
ATOM   4296  CD2 LEU A 527      33.844  -3.324  -8.688  1.00 91.75           C  
ATOM   4297  N   THR A 528      36.906  -1.132 -12.562  1.00 89.00           N  
ATOM   4298  CA  THR A 528      37.438   0.098 -13.148  1.00 89.00           C  
ATOM   4299  C   THR A 528      36.906   0.290 -14.570  1.00 89.00           C  
ATOM   4300  CB  THR A 528      38.969   0.098 -13.156  1.00 89.00           C  
ATOM   4301  O   THR A 528      36.438   1.370 -14.922  1.00 89.00           O  
ATOM   4302  CG2 THR A 528      39.531   0.134 -11.742  1.00 89.00           C  
ATOM   4303  OG1 THR A 528      39.438  -1.086 -13.812  1.00 89.00           O  
ATOM   4304  N   GLU A 529      36.938  -0.805 -15.398  1.00 89.75           N  
ATOM   4305  CA  GLU A 529      36.531  -0.707 -16.797  1.00 89.75           C  
ATOM   4306  C   GLU A 529      35.156  -1.276 -17.016  1.00 89.75           C  
ATOM   4307  CB  GLU A 529      37.562  -1.431 -17.688  1.00 89.75           C  
ATOM   4308  O   GLU A 529      34.594  -1.155 -18.109  1.00 89.75           O  
ATOM   4309  CG  GLU A 529      38.969  -0.856 -17.625  1.00 89.75           C  
ATOM   4310  CD  GLU A 529      39.969  -1.595 -18.500  1.00 89.75           C  
ATOM   4311  OE1 GLU A 529      41.156  -1.294 -18.438  1.00 89.75           O  
ATOM   4312  OE2 GLU A 529      39.531  -2.480 -19.266  1.00 89.75           O  
ATOM   4313  N   SER A 530      34.562  -1.951 -16.031  1.00 91.69           N  
ATOM   4314  CA  SER A 530      33.250  -2.584 -16.078  1.00 91.69           C  
ATOM   4315  C   SER A 530      33.188  -3.639 -17.172  1.00 91.69           C  
ATOM   4316  CB  SER A 530      32.156  -1.536 -16.297  1.00 91.69           C  
ATOM   4317  O   SER A 530      32.156  -3.799 -17.828  1.00 91.69           O  
ATOM   4318  OG  SER A 530      32.094  -0.627 -15.211  1.00 91.69           O  
ATOM   4319  N   LYS A 531      34.344  -4.230 -17.453  1.00 94.56           N  
ATOM   4320  CA  LYS A 531      34.438  -5.309 -18.422  1.00 94.56           C  
ATOM   4321  C   LYS A 531      34.469  -6.672 -17.734  1.00 94.56           C  
ATOM   4322  CB  LYS A 531      35.656  -5.121 -19.328  1.00 94.56           C  
ATOM   4323  O   LYS A 531      35.375  -6.930 -16.953  1.00 94.56           O  
ATOM   4324  CG  LYS A 531      35.562  -3.922 -20.266  1.00 94.56           C  
ATOM   4325  CD  LYS A 531      36.812  -3.754 -21.078  1.00 94.56           C  
ATOM   4326  CE  LYS A 531      36.719  -2.549 -22.016  1.00 94.56           C  
ATOM   4327  NZ  LYS A 531      38.000  -2.350 -22.781  1.00 94.56           N  
ATOM   4328  N   PHE A 532      33.531  -7.457 -18.047  1.00 97.19           N  
ATOM   4329  CA  PHE A 532      33.469  -8.812 -17.531  1.00 97.19           C  
ATOM   4330  C   PHE A 532      33.812  -9.836 -18.609  1.00 97.19           C  
ATOM   4331  CB  PHE A 532      32.094  -9.109 -16.953  1.00 97.19           C  
ATOM   4332  O   PHE A 532      33.406  -9.688 -19.766  1.00 97.19           O  
ATOM   4333  CG  PHE A 532      31.766  -8.328 -15.703  1.00 97.19           C  
ATOM   4334  CD1 PHE A 532      31.938  -8.906 -14.445  1.00 97.19           C  
ATOM   4335  CD2 PHE A 532      31.312  -7.020 -15.781  1.00 97.19           C  
ATOM   4336  CE1 PHE A 532      31.641  -8.188 -13.289  1.00 97.19           C  
ATOM   4337  CE2 PHE A 532      31.016  -6.297 -14.625  1.00 97.19           C  
ATOM   4338  CZ  PHE A 532      31.188  -6.883 -13.383  1.00 97.19           C  
ATOM   4339  N   SER A 533      34.594 -10.789 -18.234  1.00 97.06           N  
ATOM   4340  CA  SER A 533      35.031 -11.891 -19.094  1.00 97.06           C  
ATOM   4341  C   SER A 533      35.125 -13.195 -18.312  1.00 97.06           C  
ATOM   4342  CB  SER A 533      36.375 -11.570 -19.734  1.00 97.06           C  
ATOM   4343  O   SER A 533      34.750 -13.258 -17.141  1.00 97.06           O  
ATOM   4344  OG  SER A 533      37.406 -11.523 -18.766  1.00 97.06           O  
ATOM   4345  N   VAL A 534      35.594 -14.203 -18.969  1.00 94.50           N  
ATOM   4346  CA  VAL A 534      35.750 -15.500 -18.328  1.00 94.50           C  
ATOM   4347  C   VAL A 534      36.688 -15.367 -17.141  1.00 94.50           C  
ATOM   4348  CB  VAL A 534      36.281 -16.562 -19.312  1.00 94.50           C  
ATOM   4349  O   VAL A 534      36.469 -15.945 -16.078  1.00 94.50           O  
ATOM   4350  CG1 VAL A 534      36.594 -17.875 -18.594  1.00 94.50           C  
ATOM   4351  CG2 VAL A 534      35.281 -16.781 -20.453  1.00 94.50           C  
ATOM   4352  N   ALA A 535      37.719 -14.578 -17.266  1.00 97.56           N  
ATOM   4353  CA  ALA A 535      38.719 -14.391 -16.219  1.00 97.56           C  
ATOM   4354  C   ALA A 535      38.156 -13.625 -15.031  1.00 97.56           C  
ATOM   4355  CB  ALA A 535      39.938 -13.656 -16.781  1.00 97.56           C  
ATOM   4356  O   ALA A 535      38.656 -13.711 -13.922  1.00 97.56           O  
ATOM   4357  N   SER A 536      37.125 -12.805 -15.250  1.00 97.69           N  
ATOM   4358  CA  SER A 536      36.500 -12.055 -14.164  1.00 97.69           C  
ATOM   4359  C   SER A 536      35.938 -12.977 -13.086  1.00 97.69           C  
ATOM   4360  CB  SER A 536      35.375 -11.156 -14.703  1.00 97.69           C  
ATOM   4361  O   SER A 536      36.094 -12.703 -11.898  1.00 97.69           O  
ATOM   4362  OG  SER A 536      34.406 -11.938 -15.352  1.00 97.69           O  
ATOM   4363  N   ASP A 537      35.375 -14.117 -13.484  1.00 98.00           N  
ATOM   4364  CA  ASP A 537      34.812 -15.070 -12.523  1.00 98.00           C  
ATOM   4365  C   ASP A 537      35.906 -15.781 -11.750  1.00 98.00           C  
ATOM   4366  CB  ASP A 537      33.938 -16.094 -13.250  1.00 98.00           C  
ATOM   4367  O   ASP A 537      35.656 -16.297 -10.656  1.00 98.00           O  
ATOM   4368  CG  ASP A 537      32.656 -15.484 -13.805  1.00 98.00           C  
ATOM   4369  OD1 ASP A 537      32.406 -14.273 -13.617  1.00 98.00           O  
ATOM   4370  OD2 ASP A 537      31.875 -16.234 -14.438  1.00 98.00           O  
ATOM   4371  N   VAL A 538      37.125 -15.820 -12.250  1.00 98.62           N  
ATOM   4372  CA  VAL A 538      38.250 -16.469 -11.586  1.00 98.62           C  
ATOM   4373  C   VAL A 538      38.594 -15.695 -10.320  1.00 98.62           C  
ATOM   4374  CB  VAL A 538      39.469 -16.562 -12.516  1.00 98.62           C  
ATOM   4375  O   VAL A 538      38.938 -16.297  -9.289  1.00 98.62           O  
ATOM   4376  CG1 VAL A 538      40.656 -17.141 -11.773  1.00 98.62           C  
ATOM   4377  CG2 VAL A 538      39.125 -17.422 -13.742  1.00 98.62           C  
ATOM   4378  N   TRP A 539      38.562 -14.398 -10.406  1.00 98.56           N  
ATOM   4379  CA  TRP A 539      38.812 -13.578  -9.219  1.00 98.56           C  
ATOM   4380  C   TRP A 539      37.844 -13.930  -8.102  1.00 98.56           C  
ATOM   4381  CB  TRP A 539      38.688 -12.094  -9.562  1.00 98.56           C  
ATOM   4382  O   TRP A 539      38.250 -14.164  -6.961  1.00 98.56           O  
ATOM   4383  CG  TRP A 539      39.000 -11.180  -8.414  1.00 98.56           C  
ATOM   4384  CD1 TRP A 539      38.125 -10.820  -7.410  1.00 98.56           C  
ATOM   4385  CD2 TRP A 539      40.219 -10.500  -8.156  1.00 98.56           C  
ATOM   4386  CE2 TRP A 539      40.031  -9.750  -6.977  1.00 98.56           C  
ATOM   4387  CE3 TRP A 539      41.469 -10.461  -8.812  1.00 98.56           C  
ATOM   4388  NE1 TRP A 539      38.750  -9.961  -6.539  1.00 98.56           N  
ATOM   4389  CH2 TRP A 539      42.250  -8.938  -7.090  1.00 98.56           C  
ATOM   4390  CZ2 TRP A 539      41.062  -8.961  -6.434  1.00 98.56           C  
ATOM   4391  CZ3 TRP A 539      42.469  -9.680  -8.266  1.00 98.56           C  
ATOM   4392  N   SER A 540      36.562 -14.008  -8.383  1.00 98.69           N  
ATOM   4393  CA  SER A 540      35.500 -14.312  -7.402  1.00 98.69           C  
ATOM   4394  C   SER A 540      35.719 -15.703  -6.805  1.00 98.69           C  
ATOM   4395  CB  SER A 540      34.125 -14.227  -8.039  1.00 98.69           C  
ATOM   4396  O   SER A 540      35.406 -15.930  -5.633  1.00 98.69           O  
ATOM   4397  OG  SER A 540      33.906 -12.945  -8.602  1.00 98.69           O  
ATOM   4398  N   PHE A 541      36.250 -16.625  -7.602  1.00 98.81           N  
ATOM   4399  CA  PHE A 541      36.500 -17.984  -7.148  1.00 98.81           C  
ATOM   4400  C   PHE A 541      37.406 -17.984  -5.930  1.00 98.81           C  
ATOM   4401  CB  PHE A 541      37.125 -18.828  -8.273  1.00 98.81           C  
ATOM   4402  O   PHE A 541      37.156 -18.703  -4.961  1.00 98.81           O  
ATOM   4403  CG  PHE A 541      37.562 -20.188  -7.840  1.00 98.81           C  
ATOM   4404  CD1 PHE A 541      38.906 -20.469  -7.590  1.00 98.81           C  
ATOM   4405  CD2 PHE A 541      36.656 -21.219  -7.688  1.00 98.81           C  
ATOM   4406  CE1 PHE A 541      39.312 -21.734  -7.191  1.00 98.81           C  
ATOM   4407  CE2 PHE A 541      37.031 -22.484  -7.289  1.00 98.81           C  
ATOM   4408  CZ  PHE A 541      38.375 -22.750  -7.039  1.00 98.81           C  
ATOM   4409  N   GLY A 542      38.438 -17.172  -5.965  1.00 98.75           N  
ATOM   4410  CA  GLY A 542      39.312 -17.062  -4.816  1.00 98.75           C  
ATOM   4411  C   GLY A 542      38.625 -16.641  -3.551  1.00 98.75           C  
ATOM   4412  O   GLY A 542      38.906 -17.125  -2.463  1.00 98.75           O  
ATOM   4413  N   VAL A 543      37.688 -15.727  -3.689  1.00 98.75           N  
ATOM   4414  CA  VAL A 543      36.938 -15.227  -2.545  1.00 98.75           C  
ATOM   4415  C   VAL A 543      36.031 -16.344  -1.983  1.00 98.75           C  
ATOM   4416  CB  VAL A 543      36.062 -14.008  -2.926  1.00 98.75           C  
ATOM   4417  O   VAL A 543      35.969 -16.531  -0.767  1.00 98.75           O  
ATOM   4418  CG1 VAL A 543      35.312 -13.469  -1.703  1.00 98.75           C  
ATOM   4419  CG2 VAL A 543      36.938 -12.914  -3.557  1.00 98.75           C  
ATOM   4420  N   VAL A 544      35.375 -17.109  -2.850  1.00 98.75           N  
ATOM   4421  CA  VAL A 544      34.531 -18.219  -2.432  1.00 98.75           C  
ATOM   4422  C   VAL A 544      35.375 -19.250  -1.687  1.00 98.75           C  
ATOM   4423  CB  VAL A 544      33.844 -18.875  -3.637  1.00 98.75           C  
ATOM   4424  O   VAL A 544      35.000 -19.719  -0.610  1.00 98.75           O  
ATOM   4425  CG1 VAL A 544      33.219 -20.219  -3.232  1.00 98.75           C  
ATOM   4426  CG2 VAL A 544      32.781 -17.938  -4.207  1.00 98.75           C  
ATOM   4427  N   LEU A 545      36.562 -19.578  -2.238  1.00 98.75           N  
ATOM   4428  CA  LEU A 545      37.469 -20.547  -1.627  1.00 98.75           C  
ATOM   4429  C   LEU A 545      37.906 -20.078  -0.252  1.00 98.75           C  
ATOM   4430  CB  LEU A 545      38.656 -20.781  -2.525  1.00 98.75           C  
ATOM   4431  O   LEU A 545      37.969 -20.859   0.698  1.00 98.75           O  
ATOM   4432  CG  LEU A 545      39.656 -21.875  -2.064  1.00 98.75           C  
ATOM   4433  CD1 LEU A 545      38.938 -23.203  -1.873  1.00 98.75           C  
ATOM   4434  CD2 LEU A 545      40.781 -22.016  -3.064  1.00 98.75           C  
ATOM   4435  N   TYR A 546      38.219 -18.844  -0.089  1.00 98.75           N  
ATOM   4436  CA  TYR A 546      38.594 -18.250   1.184  1.00 98.75           C  
ATOM   4437  C   TYR A 546      37.531 -18.484   2.238  1.00 98.75           C  
ATOM   4438  CB  TYR A 546      38.844 -16.750   1.014  1.00 98.75           C  
ATOM   4439  O   TYR A 546      37.812 -18.922   3.354  1.00 98.75           O  
ATOM   4440  CG  TYR A 546      39.219 -16.031   2.299  1.00 98.75           C  
ATOM   4441  CD1 TYR A 546      38.219 -15.484   3.113  1.00 98.75           C  
ATOM   4442  CD2 TYR A 546      40.531 -15.922   2.699  1.00 98.75           C  
ATOM   4443  CE1 TYR A 546      38.531 -14.836   4.297  1.00 98.75           C  
ATOM   4444  CE2 TYR A 546      40.875 -15.266   3.881  1.00 98.75           C  
ATOM   4445  OH  TYR A 546      40.188 -14.086   5.844  1.00 98.75           O  
ATOM   4446  CZ  TYR A 546      39.875 -14.727   4.672  1.00 98.75           C  
ATOM   4447  N   GLU A 547      36.250 -18.281   1.915  1.00 98.62           N  
ATOM   4448  CA  GLU A 547      35.156 -18.406   2.852  1.00 98.62           C  
ATOM   4449  C   GLU A 547      34.969 -19.859   3.299  1.00 98.62           C  
ATOM   4450  CB  GLU A 547      33.844 -17.891   2.225  1.00 98.62           C  
ATOM   4451  O   GLU A 547      34.531 -20.109   4.418  1.00 98.62           O  
ATOM   4452  CG  GLU A 547      33.844 -16.375   2.006  1.00 98.62           C  
ATOM   4453  CD  GLU A 547      32.500 -15.859   1.527  1.00 98.62           C  
ATOM   4454  OE1 GLU A 547      32.344 -14.633   1.325  1.00 98.62           O  
ATOM   4455  OE2 GLU A 547      31.562 -16.688   1.355  1.00 98.62           O  
ATOM   4456  N   LEU A 548      35.344 -20.797   2.389  1.00 98.50           N  
ATOM   4457  CA  LEU A 548      35.219 -22.203   2.760  1.00 98.50           C  
ATOM   4458  C   LEU A 548      36.125 -22.516   3.957  1.00 98.50           C  
ATOM   4459  CB  LEU A 548      35.594 -23.094   1.579  1.00 98.50           C  
ATOM   4460  O   LEU A 548      35.656 -23.078   4.949  1.00 98.50           O  
ATOM   4461  CG  LEU A 548      34.688 -23.016   0.356  1.00 98.50           C  
ATOM   4462  CD1 LEU A 548      35.125 -24.000  -0.714  1.00 98.50           C  
ATOM   4463  CD2 LEU A 548      33.219 -23.281   0.752  1.00 98.50           C  
ATOM   4464  N   PHE A 549      37.344 -22.094   3.979  1.00 97.94           N  
ATOM   4465  CA  PHE A 549      38.312 -22.453   5.008  1.00 97.94           C  
ATOM   4466  C   PHE A 549      38.062 -21.656   6.281  1.00 97.94           C  
ATOM   4467  CB  PHE A 549      39.750 -22.250   4.508  1.00 97.94           C  
ATOM   4468  O   PHE A 549      38.594 -22.016   7.348  1.00 97.94           O  
ATOM   4469  CG  PHE A 549      40.219 -23.344   3.598  1.00 97.94           C  
ATOM   4470  CD1 PHE A 549      40.875 -24.469   4.113  1.00 97.94           C  
ATOM   4471  CD2 PHE A 549      40.062 -23.250   2.223  1.00 97.94           C  
ATOM   4472  CE1 PHE A 549      41.312 -25.484   3.275  1.00 97.94           C  
ATOM   4473  CE2 PHE A 549      40.500 -24.250   1.376  1.00 97.94           C  
ATOM   4474  CZ  PHE A 549      41.156 -25.375   1.904  1.00 97.94           C  
ATOM   4475  N   THR A 550      37.281 -20.609   6.195  1.00 98.19           N  
ATOM   4476  CA  THR A 550      36.938 -19.828   7.387  1.00 98.19           C  
ATOM   4477  C   THR A 550      35.531 -20.203   7.898  1.00 98.19           C  
ATOM   4478  CB  THR A 550      37.000 -18.312   7.102  1.00 98.19           C  
ATOM   4479  O   THR A 550      35.062 -19.641   8.891  1.00 98.19           O  
ATOM   4480  CG2 THR A 550      38.375 -17.906   6.613  1.00 98.19           C  
ATOM   4481  OG1 THR A 550      36.031 -17.984   6.098  1.00 98.19           O  
ATOM   4482  N   TYR A 551      34.875 -21.094   7.160  1.00 98.06           N  
ATOM   4483  CA  TYR A 551      33.531 -21.516   7.500  1.00 98.06           C  
ATOM   4484  C   TYR A 551      32.594 -20.312   7.613  1.00 98.06           C  
ATOM   4485  CB  TYR A 551      33.531 -22.297   8.820  1.00 98.06           C  
ATOM   4486  O   TYR A 551      31.719 -20.281   8.477  1.00 98.06           O  
ATOM   4487  CG  TYR A 551      34.344 -23.562   8.773  1.00 98.06           C  
ATOM   4488  CD1 TYR A 551      33.781 -24.781   8.406  1.00 98.06           C  
ATOM   4489  CD2 TYR A 551      35.688 -23.547   9.102  1.00 98.06           C  
ATOM   4490  CE1 TYR A 551      34.531 -25.953   8.367  1.00 98.06           C  
ATOM   4491  CE2 TYR A 551      36.469 -24.703   9.062  1.00 98.06           C  
ATOM   4492  OH  TYR A 551      36.625 -27.047   8.656  1.00 98.06           O  
ATOM   4493  CZ  TYR A 551      35.875 -25.891   8.695  1.00 98.06           C  
ATOM   4494  N   ILE A 552      32.938 -19.234   6.855  1.00 97.81           N  
ATOM   4495  CA  ILE A 552      32.094 -18.047   6.680  1.00 97.81           C  
ATOM   4496  C   ILE A 552      31.875 -17.359   8.023  1.00 97.81           C  
ATOM   4497  CB  ILE A 552      30.719 -18.406   6.051  1.00 97.81           C  
ATOM   4498  O   ILE A 552      30.750 -16.984   8.375  1.00 97.81           O  
ATOM   4499  CG1 ILE A 552      30.922 -19.250   4.781  1.00 97.81           C  
ATOM   4500  CG2 ILE A 552      29.906 -17.156   5.750  1.00 97.81           C  
ATOM   4501  CD1 ILE A 552      29.625 -19.656   4.094  1.00 97.81           C  
ATOM   4502  N   GLU A 553      32.906 -17.219   8.703  1.00 97.06           N  
ATOM   4503  CA  GLU A 553      32.875 -16.516   9.977  1.00 97.06           C  
ATOM   4504  C   GLU A 553      32.625 -15.016   9.773  1.00 97.06           C  
ATOM   4505  CB  GLU A 553      34.188 -16.719  10.750  1.00 97.06           C  
ATOM   4506  O   GLU A 553      33.250 -14.391   8.922  1.00 97.06           O  
ATOM   4507  CG  GLU A 553      34.156 -16.125  12.148  1.00 97.06           C  
ATOM   4508  CD  GLU A 553      35.438 -16.391  12.938  1.00 97.06           C  
ATOM   4509  OE1 GLU A 553      35.562 -15.875  14.070  1.00 97.06           O  
ATOM   4510  OE2 GLU A 553      36.312 -17.141  12.414  1.00 97.06           O  
ATOM   4511  N   LYS A 554      31.719 -14.391  10.516  1.00 96.00           N  
ATOM   4512  CA  LYS A 554      31.328 -12.992  10.375  1.00 96.00           C  
ATOM   4513  C   LYS A 554      32.531 -12.062  10.594  1.00 96.00           C  
ATOM   4514  CB  LYS A 554      30.203 -12.648  11.359  1.00 96.00           C  
ATOM   4515  O   LYS A 554      32.688 -11.102   9.852  1.00 96.00           O  
ATOM   4516  CG  LYS A 554      28.859 -13.281  11.016  1.00 96.00           C  
ATOM   4517  CD  LYS A 554      27.781 -12.859  11.992  1.00 96.00           C  
ATOM   4518  CE  LYS A 554      26.453 -13.539  11.695  1.00 96.00           C  
ATOM   4519  NZ  LYS A 554      25.391 -13.156  12.680  1.00 96.00           N  
ATOM   4520  N   SER A 555      33.375 -12.320  11.547  1.00 96.94           N  
ATOM   4521  CA  SER A 555      34.500 -11.461  11.891  1.00 96.94           C  
ATOM   4522  C   SER A 555      35.625 -11.617  10.883  1.00 96.94           C  
ATOM   4523  CB  SER A 555      35.000 -11.773  13.297  1.00 96.94           C  
ATOM   4524  O   SER A 555      36.531 -10.773  10.820  1.00 96.94           O  
ATOM   4525  OG  SER A 555      35.469 -13.109  13.383  1.00 96.94           O  
ATOM   4526  N   LYS A 556      35.625 -12.664  10.086  1.00 97.62           N  
ATOM   4527  CA  LYS A 556      36.688 -12.938   9.125  1.00 97.62           C  
ATOM   4528  C   LYS A 556      36.125 -13.023   7.703  1.00 97.62           C  
ATOM   4529  CB  LYS A 556      37.406 -14.234   9.477  1.00 97.62           C  
ATOM   4530  O   LYS A 556      36.688 -13.695   6.848  1.00 97.62           O  
ATOM   4531  CG  LYS A 556      38.094 -14.203  10.828  1.00 97.62           C  
ATOM   4532  CD  LYS A 556      38.844 -15.508  11.102  1.00 97.62           C  
ATOM   4533  CE  LYS A 556      39.531 -15.492  12.469  1.00 97.62           C  
ATOM   4534  NZ  LYS A 556      40.188 -16.797  12.766  1.00 97.62           N  
ATOM   4535  N   SER A 557      34.938 -12.414   7.539  1.00 98.06           N  
ATOM   4536  CA  SER A 557      34.344 -12.414   6.203  1.00 98.06           C  
ATOM   4537  C   SER A 557      35.094 -11.500   5.254  1.00 98.06           C  
ATOM   4538  CB  SER A 557      32.875 -11.984   6.270  1.00 98.06           C  
ATOM   4539  O   SER A 557      35.750 -10.539   5.688  1.00 98.06           O  
ATOM   4540  OG  SER A 557      32.781 -10.617   6.621  1.00 98.06           O  
ATOM   4541  N   PRO A 558      35.031 -11.781   3.994  1.00 97.25           N  
ATOM   4542  CA  PRO A 558      35.688 -10.922   3.025  1.00 97.25           C  
ATOM   4543  C   PRO A 558      35.281  -9.453   3.145  1.00 97.25           C  
ATOM   4544  CB  PRO A 558      35.281 -11.500   1.675  1.00 97.25           C  
ATOM   4545  O   PRO A 558      36.156  -8.578   3.258  1.00 97.25           O  
ATOM   4546  CG  PRO A 558      35.125 -12.969   1.921  1.00 97.25           C  
ATOM   4547  CD  PRO A 558      34.500 -13.156   3.275  1.00 97.25           C  
ATOM   4548  N   PRO A 559      34.000  -9.156   3.219  1.00 95.94           N  
ATOM   4549  CA  PRO A 559      33.625  -7.758   3.430  1.00 95.94           C  
ATOM   4550  C   PRO A 559      34.281  -7.160   4.676  1.00 95.94           C  
ATOM   4551  CB  PRO A 559      32.125  -7.805   3.578  1.00 95.94           C  
ATOM   4552  O   PRO A 559      34.812  -6.055   4.625  1.00 95.94           O  
ATOM   4553  CG  PRO A 559      31.688  -8.953   2.725  1.00 95.94           C  
ATOM   4554  CD  PRO A 559      32.688 -10.055   2.861  1.00 95.94           C  
ATOM   4555  N   ALA A 560      34.312  -7.883   5.754  1.00 97.19           N  
ATOM   4556  CA  ALA A 560      34.906  -7.402   6.996  1.00 97.19           C  
ATOM   4557  C   ALA A 560      36.406  -7.238   6.848  1.00 97.19           C  
ATOM   4558  CB  ALA A 560      34.594  -8.359   8.141  1.00 97.19           C  
ATOM   4559  O   ALA A 560      37.000  -6.254   7.324  1.00 97.19           O  
ATOM   4560  N   GLU A 561      37.094  -8.164   6.234  1.00 97.38           N  
ATOM   4561  CA  GLU A 561      38.531  -8.117   6.062  1.00 97.38           C  
ATOM   4562  C   GLU A 561      38.969  -6.930   5.199  1.00 97.38           C  
ATOM   4563  CB  GLU A 561      39.062  -9.422   5.438  1.00 97.38           C  
ATOM   4564  O   GLU A 561      39.938  -6.234   5.523  1.00 97.38           O  
ATOM   4565  CG  GLU A 561      38.969 -10.617   6.375  1.00 97.38           C  
ATOM   4566  CD  GLU A 561      39.938 -10.516   7.551  1.00 97.38           C  
ATOM   4567  OE1 GLU A 561      39.688 -11.156   8.594  1.00 97.38           O  
ATOM   4568  OE2 GLU A 561      40.938  -9.781   7.426  1.00 97.38           O  
ATOM   4569  N   PHE A 562      38.188  -6.688   4.160  1.00 95.81           N  
ATOM   4570  CA  PHE A 562      38.500  -5.551   3.307  1.00 95.81           C  
ATOM   4571  C   PHE A 562      38.312  -4.238   4.062  1.00 95.81           C  
ATOM   4572  CB  PHE A 562      37.625  -5.562   2.049  1.00 95.81           C  
ATOM   4573  O   PHE A 562      39.188  -3.355   4.004  1.00 95.81           O  
ATOM   4574  CG  PHE A 562      38.062  -6.570   1.020  1.00 95.81           C  
ATOM   4575  CD1 PHE A 562      39.406  -6.730   0.706  1.00 95.81           C  
ATOM   4576  CD2 PHE A 562      37.125  -7.359   0.365  1.00 95.81           C  
ATOM   4577  CE1 PHE A 562      39.812  -7.664  -0.247  1.00 95.81           C  
ATOM   4578  CE2 PHE A 562      37.531  -8.289  -0.588  1.00 95.81           C  
ATOM   4579  CZ  PHE A 562      38.875  -8.445  -0.894  1.00 95.81           C  
ATOM   4580  N   MET A 563      37.281  -4.125   4.746  1.00 95.00           N  
ATOM   4581  CA  MET A 563      37.000  -2.908   5.508  1.00 95.00           C  
ATOM   4582  C   MET A 563      38.031  -2.725   6.613  1.00 95.00           C  
ATOM   4583  CB  MET A 563      35.594  -2.943   6.109  1.00 95.00           C  
ATOM   4584  O   MET A 563      38.469  -1.601   6.902  1.00 95.00           O  
ATOM   4585  CG  MET A 563      34.500  -2.818   5.074  1.00 95.00           C  
ATOM   4586  SD  MET A 563      34.625  -1.288   4.074  1.00 95.00           S  
ATOM   4587  CE  MET A 563      34.375  -0.037   5.363  1.00 95.00           C  
ATOM   4588  N   ARG A 564      38.438  -3.869   7.199  1.00 96.19           N  
ATOM   4589  CA  ARG A 564      39.469  -3.816   8.234  1.00 96.19           C  
ATOM   4590  C   ARG A 564      40.750  -3.217   7.695  1.00 96.19           C  
ATOM   4591  CB  ARG A 564      39.719  -5.211   8.805  1.00 96.19           C  
ATOM   4592  O   ARG A 564      41.406  -2.408   8.367  1.00 96.19           O  
ATOM   4593  CG  ARG A 564      40.750  -5.238   9.922  1.00 96.19           C  
ATOM   4594  CD  ARG A 564      41.000  -6.652  10.422  1.00 96.19           C  
ATOM   4595  NE  ARG A 564      41.531  -7.508   9.359  1.00 96.19           N  
ATOM   4596  NH1 ARG A 564      43.719  -6.852   9.641  1.00 96.19           N  
ATOM   4597  NH2 ARG A 564      43.188  -8.391   8.031  1.00 96.19           N  
ATOM   4598  CZ  ARG A 564      42.812  -7.582   9.016  1.00 96.19           C  
ATOM   4599  N   MET A 565      41.188  -3.527   6.535  1.00 95.25           N  
ATOM   4600  CA  MET A 565      42.438  -3.074   5.934  1.00 95.25           C  
ATOM   4601  C   MET A 565      42.312  -1.621   5.480  1.00 95.25           C  
ATOM   4602  CB  MET A 565      42.812  -3.963   4.746  1.00 95.25           C  
ATOM   4603  O   MET A 565      43.312  -0.884   5.504  1.00 95.25           O  
ATOM   4604  CG  MET A 565      43.219  -5.363   5.141  1.00 95.25           C  
ATOM   4605  SD  MET A 565      43.719  -6.387   3.697  1.00 95.25           S  
ATOM   4606  CE  MET A 565      42.094  -6.840   3.057  1.00 95.25           C  
ATOM   4607  N   ILE A 566      41.094  -1.166   5.121  1.00 91.00           N  
ATOM   4608  CA  ILE A 566      40.938   0.179   4.578  1.00 91.00           C  
ATOM   4609  C   ILE A 566      40.438   1.122   5.668  1.00 91.00           C  
ATOM   4610  CB  ILE A 566      40.000   0.195   3.363  1.00 91.00           C  
ATOM   4611  O   ILE A 566      40.562   2.344   5.539  1.00 91.00           O  
ATOM   4612  CG1 ILE A 566      38.594  -0.215   3.791  1.00 91.00           C  
ATOM   4613  CG2 ILE A 566      40.531  -0.719   2.254  1.00 91.00           C  
ATOM   4614  CD1 ILE A 566      37.562  -0.237   2.652  1.00 91.00           C  
ATOM   4615  N   GLY A 567      39.812   0.649   6.734  1.00 89.88           N  
ATOM   4616  CA  GLY A 567      39.188   1.425   7.797  1.00 89.88           C  
ATOM   4617  C   GLY A 567      37.688   1.203   7.902  1.00 89.88           C  
ATOM   4618  O   GLY A 567      36.969   1.307   6.906  1.00 89.88           O  
ATOM   4619  N   ASN A 568      37.125   0.922   9.086  1.00 89.38           N  
ATOM   4620  CA  ASN A 568      35.719   0.578   9.312  1.00 89.38           C  
ATOM   4621  C   ASN A 568      34.812   1.811   9.258  1.00 89.38           C  
ATOM   4622  CB  ASN A 568      35.562  -0.135  10.656  1.00 89.38           C  
ATOM   4623  O   ASN A 568      33.594   1.694   9.320  1.00 89.38           O  
ATOM   4624  CG  ASN A 568      36.250  -1.488  10.688  1.00 89.38           C  
ATOM   4625  ND2 ASN A 568      36.781  -1.854  11.844  1.00 89.38           N  
ATOM   4626  OD1 ASN A 568      36.281  -2.197   9.680  1.00 89.38           O  
ATOM   4627  N   ASP A 569      35.438   2.930   9.070  1.00 83.88           N  
ATOM   4628  CA  ASP A 569      34.656   4.164   9.086  1.00 83.88           C  
ATOM   4629  C   ASP A 569      34.344   4.633   7.664  1.00 83.88           C  
ATOM   4630  CB  ASP A 569      35.375   5.258   9.852  1.00 83.88           C  
ATOM   4631  O   ASP A 569      33.625   5.621   7.473  1.00 83.88           O  
ATOM   4632  CG  ASP A 569      36.750   5.582   9.266  1.00 83.88           C  
ATOM   4633  OD1 ASP A 569      37.375   4.688   8.672  1.00 83.88           O  
ATOM   4634  OD2 ASP A 569      37.188   6.746   9.391  1.00 83.88           O  
ATOM   4635  N   LYS A 570      34.938   3.957   6.668  1.00 81.62           N  
ATOM   4636  CA  LYS A 570      34.688   4.328   5.277  1.00 81.62           C  
ATOM   4637  C   LYS A 570      33.375   3.691   4.766  1.00 81.62           C  
ATOM   4638  CB  LYS A 570      35.844   3.922   4.391  1.00 81.62           C  
ATOM   4639  O   LYS A 570      33.344   2.496   4.473  1.00 81.62           O  
ATOM   4640  CG  LYS A 570      37.188   4.430   4.879  1.00 81.62           C  
ATOM   4641  CD  LYS A 570      37.281   5.949   4.809  1.00 81.62           C  
ATOM   4642  CE  LYS A 570      38.656   6.453   5.242  1.00 81.62           C  
ATOM   4643  NZ  LYS A 570      38.688   7.945   5.336  1.00 81.62           N  
ATOM   4644  N   GLN A 571      32.281   4.414   4.719  1.00 78.19           N  
ATOM   4645  CA  GLN A 571      31.000   3.869   4.293  1.00 78.19           C  
ATOM   4646  C   GLN A 571      30.516   4.531   3.004  1.00 78.19           C  
ATOM   4647  CB  GLN A 571      29.938   4.043   5.395  1.00 78.19           C  
ATOM   4648  O   GLN A 571      31.172   5.441   2.486  1.00 78.19           O  
ATOM   4649  CG  GLN A 571      30.266   3.289   6.676  1.00 78.19           C  
ATOM   4650  CD  GLN A 571      29.188   3.438   7.730  1.00 78.19           C  
ATOM   4651  NE2 GLN A 571      29.359   2.754   8.859  1.00 78.19           N  
ATOM   4652  OE1 GLN A 571      28.203   4.164   7.539  1.00 78.19           O  
ATOM   4653  N   GLY A 572      29.469   3.980   2.363  1.00 79.12           N  
ATOM   4654  CA  GLY A 572      28.859   4.539   1.172  1.00 79.12           C  
ATOM   4655  C   GLY A 572      29.578   4.164  -0.107  1.00 79.12           C  
ATOM   4656  O   GLY A 572      29.891   2.992  -0.330  1.00 79.12           O  
ATOM   4657  N   GLN A 573      29.875   5.227  -0.913  1.00 82.69           N  
ATOM   4658  CA  GLN A 573      30.406   4.961  -2.244  1.00 82.69           C  
ATOM   4659  C   GLN A 573      31.938   4.957  -2.234  1.00 82.69           C  
ATOM   4660  CB  GLN A 573      29.891   6.000  -3.244  1.00 82.69           C  
ATOM   4661  O   GLN A 573      32.562   4.715  -3.264  1.00 82.69           O  
ATOM   4662  CG  GLN A 573      28.391   5.945  -3.467  1.00 82.69           C  
ATOM   4663  CD  GLN A 573      27.922   6.930  -4.516  1.00 82.69           C  
ATOM   4664  NE2 GLN A 573      26.609   6.949  -4.766  1.00 82.69           N  
ATOM   4665  OE1 GLN A 573      28.719   7.672  -5.098  1.00 82.69           O  
ATOM   4666  N   MET A 574      32.500   5.062  -1.062  1.00 86.69           N  
ATOM   4667  CA  MET A 574      33.969   5.133  -0.991  1.00 86.69           C  
ATOM   4668  C   MET A 574      34.562   3.740  -0.892  1.00 86.69           C  
ATOM   4669  CB  MET A 574      34.406   5.984   0.203  1.00 86.69           C  
ATOM   4670  O   MET A 574      35.781   3.572  -1.072  1.00 86.69           O  
ATOM   4671  CG  MET A 574      34.125   7.469   0.034  1.00 86.69           C  
ATOM   4672  SD  MET A 574      34.906   8.164  -1.476  1.00 86.69           S  
ATOM   4673  CE  MET A 574      36.656   7.902  -1.077  1.00 86.69           C  
ATOM   4674  N   ILE A 575      33.844   2.828  -0.613  1.00 89.31           N  
ATOM   4675  CA  ILE A 575      34.344   1.466  -0.447  1.00 89.31           C  
ATOM   4676  C   ILE A 575      35.062   1.021  -1.718  1.00 89.31           C  
ATOM   4677  CB  ILE A 575      33.188   0.485  -0.107  1.00 89.31           C  
ATOM   4678  O   ILE A 575      36.188   0.569  -1.664  1.00 89.31           O  
ATOM   4679  CG1 ILE A 575      32.500   0.892   1.205  1.00 89.31           C  
ATOM   4680  CG2 ILE A 575      33.719  -0.951  -0.029  1.00 89.31           C  
ATOM   4681  CD1 ILE A 575      31.266   0.071   1.543  1.00 89.31           C  
ATOM   4682  N   VAL A 576      34.375   1.248  -2.805  1.00 90.69           N  
ATOM   4683  CA  VAL A 576      34.938   0.797  -4.074  1.00 90.69           C  
ATOM   4684  C   VAL A 576      36.250   1.544  -4.359  1.00 90.69           C  
ATOM   4685  CB  VAL A 576      33.938   0.999  -5.238  1.00 90.69           C  
ATOM   4686  O   VAL A 576      37.188   0.959  -4.867  1.00 90.69           O  
ATOM   4687  CG1 VAL A 576      34.594   0.642  -6.574  1.00 90.69           C  
ATOM   4688  CG2 VAL A 576      32.688   0.164  -5.012  1.00 90.69           C  
ATOM   4689  N   PHE A 577      36.312   2.768  -3.957  1.00 89.44           N  
ATOM   4690  CA  PHE A 577      37.500   3.588  -4.172  1.00 89.44           C  
ATOM   4691  C   PHE A 577      38.688   3.014  -3.426  1.00 89.44           C  
ATOM   4692  CB  PHE A 577      37.219   5.031  -3.727  1.00 89.44           C  
ATOM   4693  O   PHE A 577      39.719   2.740  -4.027  1.00 89.44           O  
ATOM   4694  CG  PHE A 577      38.438   5.934  -3.873  1.00 89.44           C  
ATOM   4695  CD1 PHE A 577      39.281   6.148  -2.803  1.00 89.44           C  
ATOM   4696  CD2 PHE A 577      38.688   6.562  -5.082  1.00 89.44           C  
ATOM   4697  CE1 PHE A 577      40.406   6.980  -2.936  1.00 89.44           C  
ATOM   4698  CE2 PHE A 577      39.812   7.395  -5.223  1.00 89.44           C  
ATOM   4699  CZ  PHE A 577      40.656   7.605  -4.148  1.00 89.44           C  
ATOM   4700  N   HIS A 578      38.562   2.752  -2.211  1.00 91.62           N  
ATOM   4701  CA  HIS A 578      39.656   2.258  -1.381  1.00 91.62           C  
ATOM   4702  C   HIS A 578      40.031   0.822  -1.745  1.00 91.62           C  
ATOM   4703  CB  HIS A 578      39.281   2.346   0.101  1.00 91.62           C  
ATOM   4704  O   HIS A 578      41.188   0.436  -1.672  1.00 91.62           O  
ATOM   4705  CG  HIS A 578      39.250   3.744   0.628  1.00 91.62           C  
ATOM   4706  CD2 HIS A 578      38.219   4.559   0.917  1.00 91.62           C  
ATOM   4707  ND1 HIS A 578      40.406   4.461   0.916  1.00 91.62           N  
ATOM   4708  CE1 HIS A 578      40.062   5.660   1.360  1.00 91.62           C  
ATOM   4709  NE2 HIS A 578      38.719   5.742   1.371  1.00 91.62           N  
ATOM   4710  N   LEU A 579      39.031   0.100  -2.139  1.00 94.56           N  
ATOM   4711  CA  LEU A 579      39.281  -1.284  -2.533  1.00 94.56           C  
ATOM   4712  C   LEU A 579      40.188  -1.353  -3.758  1.00 94.56           C  
ATOM   4713  CB  LEU A 579      37.938  -1.990  -2.826  1.00 94.56           C  
ATOM   4714  O   LEU A 579      41.156  -2.094  -3.764  1.00 94.56           O  
ATOM   4715  CG  LEU A 579      38.031  -3.453  -3.264  1.00 94.56           C  
ATOM   4716  CD1 LEU A 579      38.719  -4.285  -2.191  1.00 94.56           C  
ATOM   4717  CD2 LEU A 579      36.656  -4.012  -3.562  1.00 94.56           C  
ATOM   4718  N   ILE A 580      39.906  -0.554  -4.750  1.00 93.81           N  
ATOM   4719  CA  ILE A 580      40.688  -0.546  -5.980  1.00 93.81           C  
ATOM   4720  C   ILE A 580      42.125  -0.118  -5.672  1.00 93.81           C  
ATOM   4721  CB  ILE A 580      40.062   0.386  -7.043  1.00 93.81           C  
ATOM   4722  O   ILE A 580      43.062  -0.741  -6.141  1.00 93.81           O  
ATOM   4723  CG1 ILE A 580      38.750  -0.212  -7.578  1.00 93.81           C  
ATOM   4724  CG2 ILE A 580      41.062   0.646  -8.180  1.00 93.81           C  
ATOM   4725  CD1 ILE A 580      37.938   0.752  -8.422  1.00 93.81           C  
ATOM   4726  N   GLU A 581      42.312   0.864  -4.840  1.00 92.12           N  
ATOM   4727  CA  GLU A 581      43.625   1.352  -4.480  1.00 92.12           C  
ATOM   4728  C   GLU A 581      44.406   0.296  -3.705  1.00 92.12           C  
ATOM   4729  CB  GLU A 581      43.531   2.639  -3.654  1.00 92.12           C  
ATOM   4730  O   GLU A 581      45.594   0.057  -3.988  1.00 92.12           O  
ATOM   4731  CG  GLU A 581      44.844   3.355  -3.463  1.00 92.12           C  
ATOM   4732  CD  GLU A 581      44.719   4.660  -2.693  1.00 92.12           C  
ATOM   4733  OE1 GLU A 581      45.750   5.348  -2.486  1.00 92.12           O  
ATOM   4734  OE2 GLU A 581      43.594   4.996  -2.293  1.00 92.12           O  
ATOM   4735  N   LEU A 582      43.781  -0.355  -2.861  1.00 95.56           N  
ATOM   4736  CA  LEU A 582      44.406  -1.408  -2.070  1.00 95.56           C  
ATOM   4737  C   LEU A 582      44.906  -2.531  -2.967  1.00 95.56           C  
ATOM   4738  CB  LEU A 582      43.406  -1.967  -1.042  1.00 95.56           C  
ATOM   4739  O   LEU A 582      46.062  -2.984  -2.814  1.00 95.56           O  
ATOM   4740  CG  LEU A 582      43.906  -3.141  -0.196  1.00 95.56           C  
ATOM   4741  CD1 LEU A 582      45.031  -2.689   0.733  1.00 95.56           C  
ATOM   4742  CD2 LEU A 582      42.750  -3.748   0.601  1.00 95.56           C  
ATOM   4743  N   LEU A 583      44.125  -2.947  -3.879  1.00 96.06           N  
ATOM   4744  CA  LEU A 583      44.469  -4.059  -4.762  1.00 96.06           C  
ATOM   4745  C   LEU A 583      45.625  -3.689  -5.688  1.00 96.06           C  
ATOM   4746  CB  LEU A 583      43.250  -4.473  -5.590  1.00 96.06           C  
ATOM   4747  O   LEU A 583      46.500  -4.516  -5.957  1.00 96.06           O  
ATOM   4748  CG  LEU A 583      42.094  -5.086  -4.820  1.00 96.06           C  
ATOM   4749  CD1 LEU A 583      40.906  -5.312  -5.746  1.00 96.06           C  
ATOM   4750  CD2 LEU A 583      42.500  -6.391  -4.152  1.00 96.06           C  
ATOM   4751  N   LYS A 584      45.719  -2.527  -6.141  1.00 94.50           N  
ATOM   4752  CA  LYS A 584      46.812  -2.064  -6.992  1.00 94.50           C  
ATOM   4753  C   LYS A 584      48.125  -2.100  -6.250  1.00 94.50           C  
ATOM   4754  CB  LYS A 584      46.531  -0.650  -7.504  1.00 94.50           C  
ATOM   4755  O   LYS A 584      49.188  -2.311  -6.863  1.00 94.50           O  
ATOM   4756  CG  LYS A 584      45.469  -0.586  -8.609  1.00 94.50           C  
ATOM   4757  CD  LYS A 584      45.250   0.844  -9.078  1.00 94.50           C  
ATOM   4758  CE  LYS A 584      44.250   0.906 -10.211  1.00 94.50           C  
ATOM   4759  NZ  LYS A 584      43.969   2.311 -10.656  1.00 94.50           N  
ATOM   4760  N   ASN A 585      48.062  -1.973  -4.969  1.00 95.69           N  
ATOM   4761  CA  ASN A 585      49.250  -1.980  -4.145  1.00 95.69           C  
ATOM   4762  C   ASN A 585      49.531  -3.361  -3.553  1.00 95.69           C  
ATOM   4763  CB  ASN A 585      49.156  -0.937  -3.031  1.00 95.69           C  
ATOM   4764  O   ASN A 585      50.031  -3.475  -2.434  1.00 95.69           O  
ATOM   4765  CG  ASN A 585      49.094   0.480  -3.564  1.00 95.69           C  
ATOM   4766  ND2 ASN A 585      48.281   1.319  -2.902  1.00 95.69           N  
ATOM   4767  OD1 ASN A 585      49.719   0.818  -4.566  1.00 95.69           O  
ATOM   4768  N   ASN A 586      49.062  -4.469  -4.164  1.00 95.50           N  
ATOM   4769  CA  ASN A 586      49.312  -5.875  -3.873  1.00 95.50           C  
ATOM   4770  C   ASN A 586      48.688  -6.301  -2.553  1.00 95.50           C  
ATOM   4771  CB  ASN A 586      50.844  -6.145  -3.846  1.00 95.50           C  
ATOM   4772  O   ASN A 586      49.188  -7.215  -1.889  1.00 95.50           O  
ATOM   4773  CG  ASN A 586      51.469  -6.020  -5.215  1.00 95.50           C  
ATOM   4774  ND2 ASN A 586      52.688  -5.477  -5.258  1.00 95.50           N  
ATOM   4775  OD1 ASN A 586      50.875  -6.406  -6.227  1.00 95.50           O  
ATOM   4776  N   GLY A 587      47.719  -5.508  -2.191  1.00 97.44           N  
ATOM   4777  CA  GLY A 587      46.906  -5.941  -1.050  1.00 97.44           C  
ATOM   4778  C   GLY A 587      45.969  -7.086  -1.374  1.00 97.44           C  
ATOM   4779  O   GLY A 587      45.250  -7.039  -2.377  1.00 97.44           O  
ATOM   4780  N   ARG A 588      46.000  -8.234  -0.552  1.00 98.31           N  
ATOM   4781  CA  ARG A 588      45.094  -9.383  -0.675  1.00 98.31           C  
ATOM   4782  C   ARG A 588      44.656  -9.875   0.697  1.00 98.31           C  
ATOM   4783  CB  ARG A 588      45.781 -10.516  -1.446  1.00 98.31           C  
ATOM   4784  O   ARG A 588      45.125  -9.406   1.724  1.00 98.31           O  
ATOM   4785  CG  ARG A 588      46.250 -10.117  -2.834  1.00 98.31           C  
ATOM   4786  CD  ARG A 588      45.094  -9.867  -3.781  1.00 98.31           C  
ATOM   4787  NE  ARG A 588      45.531  -9.586  -5.137  1.00 98.31           N  
ATOM   4788  NH1 ARG A 588      45.906  -7.336  -4.773  1.00 98.31           N  
ATOM   4789  NH2 ARG A 588      46.344  -8.250  -6.836  1.00 98.31           N  
ATOM   4790  CZ  ARG A 588      45.938  -8.391  -5.578  1.00 98.31           C  
ATOM   4791  N   LEU A 589      43.625 -10.789   0.679  1.00 98.31           N  
ATOM   4792  CA  LEU A 589      43.250 -11.438   1.929  1.00 98.31           C  
ATOM   4793  C   LEU A 589      44.406 -12.258   2.486  1.00 98.31           C  
ATOM   4794  CB  LEU A 589      42.031 -12.336   1.719  1.00 98.31           C  
ATOM   4795  O   LEU A 589      45.125 -12.883   1.728  1.00 98.31           O  
ATOM   4796  CG  LEU A 589      40.719 -11.633   1.302  1.00 98.31           C  
ATOM   4797  CD1 LEU A 589      39.656 -12.656   0.967  1.00 98.31           C  
ATOM   4798  CD2 LEU A 589      40.250 -10.688   2.402  1.00 98.31           C  
ATOM   4799  N   PRO A 590      44.594 -12.281   3.771  1.00 97.75           N  
ATOM   4800  CA  PRO A 590      45.656 -13.102   4.367  1.00 97.75           C  
ATOM   4801  C   PRO A 590      45.344 -14.594   4.355  1.00 97.75           C  
ATOM   4802  CB  PRO A 590      45.750 -12.578   5.801  1.00 97.75           C  
ATOM   4803  O   PRO A 590      44.188 -14.977   4.090  1.00 97.75           O  
ATOM   4804  CG  PRO A 590      44.375 -12.125   6.129  1.00 97.75           C  
ATOM   4805  CD  PRO A 590      43.750 -11.562   4.887  1.00 97.75           C  
ATOM   4806  N   ARG A 591      46.406 -15.398   4.547  1.00 98.06           N  
ATOM   4807  CA  ARG A 591      46.188 -16.828   4.652  1.00 98.06           C  
ATOM   4808  C   ARG A 591      45.281 -17.172   5.836  1.00 98.06           C  
ATOM   4809  CB  ARG A 591      47.531 -17.562   4.785  1.00 98.06           C  
ATOM   4810  O   ARG A 591      45.562 -16.766   6.965  1.00 98.06           O  
ATOM   4811  CG  ARG A 591      47.406 -19.078   4.703  1.00 98.06           C  
ATOM   4812  CD  ARG A 591      48.750 -19.766   4.855  1.00 98.06           C  
ATOM   4813  NE  ARG A 591      49.281 -19.641   6.219  1.00 98.06           N  
ATOM   4814  NH1 ARG A 591      51.188 -20.875   5.824  1.00 98.06           N  
ATOM   4815  NH2 ARG A 591      50.781 -20.016   7.910  1.00 98.06           N  
ATOM   4816  CZ  ARG A 591      50.406 -20.188   6.648  1.00 98.06           C  
ATOM   4817  N   PRO A 592      44.125 -17.875   5.562  1.00 97.94           N  
ATOM   4818  CA  PRO A 592      43.281 -18.266   6.688  1.00 97.94           C  
ATOM   4819  C   PRO A 592      44.000 -19.188   7.676  1.00 97.94           C  
ATOM   4820  CB  PRO A 592      42.125 -19.000   6.008  1.00 97.94           C  
ATOM   4821  O   PRO A 592      44.969 -19.844   7.316  1.00 97.94           O  
ATOM   4822  CG  PRO A 592      42.188 -18.578   4.574  1.00 97.94           C  
ATOM   4823  CD  PRO A 592      43.625 -18.281   4.230  1.00 97.94           C  
ATOM   4824  N   ASP A 593      43.500 -19.234   8.898  1.00 97.56           N  
ATOM   4825  CA  ASP A 593      44.031 -20.156   9.906  1.00 97.56           C  
ATOM   4826  C   ASP A 593      43.844 -21.609   9.477  1.00 97.56           C  
ATOM   4827  CB  ASP A 593      43.375 -19.906  11.258  1.00 97.56           C  
ATOM   4828  O   ASP A 593      42.750 -22.016   9.125  1.00 97.56           O  
ATOM   4829  CG  ASP A 593      43.594 -18.500  11.797  1.00 97.56           C  
ATOM   4830  OD1 ASP A 593      44.656 -17.906  11.500  1.00 97.56           O  
ATOM   4831  OD2 ASP A 593      42.719 -18.000  12.523  1.00 97.56           O  
ATOM   4832  N   GLY A 594      45.000 -22.344   9.414  1.00 96.69           N  
ATOM   4833  CA  GLY A 594      44.906 -23.766   9.117  1.00 96.69           C  
ATOM   4834  C   GLY A 594      44.906 -24.062   7.633  1.00 96.69           C  
ATOM   4835  O   GLY A 594      44.844 -25.234   7.230  1.00 96.69           O  
ATOM   4836  N   CYS A 595      44.906 -23.109   6.785  1.00 98.00           N  
ATOM   4837  CA  CYS A 595      44.906 -23.312   5.340  1.00 98.00           C  
ATOM   4838  C   CYS A 595      46.281 -23.812   4.863  1.00 98.00           C  
ATOM   4839  CB  CYS A 595      44.562 -22.000   4.621  1.00 98.00           C  
ATOM   4840  O   CYS A 595      47.312 -23.203   5.164  1.00 98.00           O  
ATOM   4841  SG  CYS A 595      44.531 -22.156   2.818  1.00 98.00           S  
ATOM   4842  N   PRO A 596      46.344 -24.938   4.102  1.00 97.56           N  
ATOM   4843  CA  PRO A 596      47.625 -25.406   3.535  1.00 97.56           C  
ATOM   4844  C   PRO A 596      48.250 -24.391   2.588  1.00 97.56           C  
ATOM   4845  CB  PRO A 596      47.219 -26.672   2.785  1.00 97.56           C  
ATOM   4846  O   PRO A 596      47.531 -23.594   1.961  1.00 97.56           O  
ATOM   4847  CG  PRO A 596      45.938 -27.109   3.412  1.00 97.56           C  
ATOM   4848  CD  PRO A 596      45.188 -25.875   3.834  1.00 97.56           C  
ATOM   4849  N   ASP A 597      49.594 -24.422   2.506  1.00 97.88           N  
ATOM   4850  CA  ASP A 597      50.344 -23.500   1.656  1.00 97.88           C  
ATOM   4851  C   ASP A 597      49.938 -23.656   0.192  1.00 97.88           C  
ATOM   4852  CB  ASP A 597      51.844 -23.719   1.814  1.00 97.88           C  
ATOM   4853  O   ASP A 597      49.812 -22.656  -0.529  1.00 97.88           O  
ATOM   4854  CG  ASP A 597      52.375 -23.312   3.182  1.00 97.88           C  
ATOM   4855  OD1 ASP A 597      51.781 -22.406   3.820  1.00 97.88           O  
ATOM   4856  OD2 ASP A 597      53.406 -23.875   3.625  1.00 97.88           O  
ATOM   4857  N   GLU A 598      49.719 -24.828  -0.197  1.00 97.94           N  
ATOM   4858  CA  GLU A 598      49.375 -25.109  -1.588  1.00 97.94           C  
ATOM   4859  C   GLU A 598      48.031 -24.484  -1.969  1.00 97.94           C  
ATOM   4860  CB  GLU A 598      49.344 -26.625  -1.837  1.00 97.94           C  
ATOM   4861  O   GLU A 598      47.875 -24.031  -3.100  1.00 97.94           O  
ATOM   4862  CG  GLU A 598      50.688 -27.312  -1.674  1.00 97.94           C  
ATOM   4863  CD  GLU A 598      50.625 -28.812  -1.877  1.00 97.94           C  
ATOM   4864  OE1 GLU A 598      51.656 -29.500  -1.730  1.00 97.94           O  
ATOM   4865  OE2 GLU A 598      49.531 -29.328  -2.186  1.00 97.94           O  
ATOM   4866  N   ILE A 599      47.125 -24.469  -1.050  1.00 98.44           N  
ATOM   4867  CA  ILE A 599      45.812 -23.906  -1.296  1.00 98.44           C  
ATOM   4868  C   ILE A 599      45.906 -22.375  -1.402  1.00 98.44           C  
ATOM   4869  CB  ILE A 599      44.812 -24.297  -0.185  1.00 98.44           C  
ATOM   4870  O   ILE A 599      45.344 -21.766  -2.301  1.00 98.44           O  
ATOM   4871  CG1 ILE A 599      44.594 -25.812  -0.154  1.00 98.44           C  
ATOM   4872  CG2 ILE A 599      43.469 -23.562  -0.384  1.00 98.44           C  
ATOM   4873  CD1 ILE A 599      44.062 -26.391  -1.451  1.00 98.44           C  
ATOM   4874  N   TYR A 600      46.719 -21.766  -0.532  1.00 98.38           N  
ATOM   4875  CA  TYR A 600      46.875 -20.328  -0.574  1.00 98.38           C  
ATOM   4876  C   TYR A 600      47.562 -19.891  -1.864  1.00 98.38           C  
ATOM   4877  CB  TYR A 600      47.688 -19.844   0.634  1.00 98.38           C  
ATOM   4878  O   TYR A 600      47.250 -18.828  -2.406  1.00 98.38           O  
ATOM   4879  CG  TYR A 600      47.750 -18.344   0.756  1.00 98.38           C  
ATOM   4880  CD1 TYR A 600      48.938 -17.656   0.469  1.00 98.38           C  
ATOM   4881  CD2 TYR A 600      46.656 -17.609   1.158  1.00 98.38           C  
ATOM   4882  CE1 TYR A 600      49.000 -16.266   0.582  1.00 98.38           C  
ATOM   4883  CE2 TYR A 600      46.719 -16.219   1.274  1.00 98.38           C  
ATOM   4884  OH  TYR A 600      47.969 -14.188   1.098  1.00 98.38           O  
ATOM   4885  CZ  TYR A 600      47.875 -15.562   0.984  1.00 98.38           C  
ATOM   4886  N   MET A 601      48.406 -20.734  -2.363  1.00 98.38           N  
ATOM   4887  CA  MET A 601      49.062 -20.453  -3.635  1.00 98.38           C  
ATOM   4888  C   MET A 601      48.062 -20.359  -4.770  1.00 98.38           C  
ATOM   4889  CB  MET A 601      50.125 -21.516  -3.951  1.00 98.38           C  
ATOM   4890  O   MET A 601      48.125 -19.469  -5.613  1.00 98.38           O  
ATOM   4891  CG  MET A 601      50.906 -21.250  -5.219  1.00 98.38           C  
ATOM   4892  SD  MET A 601      52.219 -22.516  -5.523  1.00 98.38           S  
ATOM   4893  CE  MET A 601      51.156 -23.984  -5.789  1.00 98.38           C  
ATOM   4894  N   ILE A 602      47.125 -21.188  -4.754  1.00 98.62           N  
ATOM   4895  CA  ILE A 602      46.062 -21.156  -5.758  1.00 98.62           C  
ATOM   4896  C   ILE A 602      45.312 -19.844  -5.664  1.00 98.62           C  
ATOM   4897  CB  ILE A 602      45.094 -22.359  -5.602  1.00 98.62           C  
ATOM   4898  O   ILE A 602      45.031 -19.188  -6.684  1.00 98.62           O  
ATOM   4899  CG1 ILE A 602      45.812 -23.672  -5.930  1.00 98.62           C  
ATOM   4900  CG2 ILE A 602      43.844 -22.172  -6.484  1.00 98.62           C  
ATOM   4901  CD1 ILE A 602      44.969 -24.906  -5.695  1.00 98.62           C  
ATOM   4902  N   MET A 603      44.969 -19.375  -4.484  1.00 98.62           N  
ATOM   4903  CA  MET A 603      44.250 -18.109  -4.293  1.00 98.62           C  
ATOM   4904  C   MET A 603      45.031 -16.953  -4.902  1.00 98.62           C  
ATOM   4905  CB  MET A 603      44.000 -17.844  -2.807  1.00 98.62           C  
ATOM   4906  O   MET A 603      44.469 -16.141  -5.637  1.00 98.62           O  
ATOM   4907  CG  MET A 603      43.094 -18.875  -2.148  1.00 98.62           C  
ATOM   4908  SD  MET A 603      42.906 -18.594  -0.347  1.00 98.62           S  
ATOM   4909  CE  MET A 603      41.938 -20.047   0.108  1.00 98.62           C  
ATOM   4910  N   THR A 604      46.281 -16.938  -4.672  1.00 98.00           N  
ATOM   4911  CA  THR A 604      47.125 -15.836  -5.113  1.00 98.00           C  
ATOM   4912  C   THR A 604      47.219 -15.805  -6.637  1.00 98.00           C  
ATOM   4913  CB  THR A 604      48.531 -15.922  -4.508  1.00 98.00           C  
ATOM   4914  O   THR A 604      47.281 -14.727  -7.238  1.00 98.00           O  
ATOM   4915  CG2 THR A 604      48.500 -15.812  -2.988  1.00 98.00           C  
ATOM   4916  OG1 THR A 604      49.125 -17.172  -4.871  1.00 98.00           O  
ATOM   4917  N   GLU A 605      47.281 -16.938  -7.266  1.00 98.50           N  
ATOM   4918  CA  GLU A 605      47.281 -17.000  -8.727  1.00 98.50           C  
ATOM   4919  C   GLU A 605      45.969 -16.469  -9.305  1.00 98.50           C  
ATOM   4920  CB  GLU A 605      47.531 -18.438  -9.203  1.00 98.50           C  
ATOM   4921  O   GLU A 605      46.000 -15.727 -10.297  1.00 98.50           O  
ATOM   4922  CG  GLU A 605      48.906 -18.984  -8.867  1.00 98.50           C  
ATOM   4923  CD  GLU A 605      49.125 -20.422  -9.312  1.00 98.50           C  
ATOM   4924  OE1 GLU A 605      50.156 -21.000  -9.000  1.00 98.50           O  
ATOM   4925  OE2 GLU A 605      48.219 -20.953  -9.992  1.00 98.50           O  
ATOM   4926  N   CYS A 606      44.844 -16.781  -8.695  1.00 98.62           N  
ATOM   4927  CA  CYS A 606      43.562 -16.297  -9.133  1.00 98.62           C  
ATOM   4928  C   CYS A 606      43.438 -14.789  -8.938  1.00 98.62           C  
ATOM   4929  CB  CYS A 606      42.438 -17.000  -8.375  1.00 98.62           C  
ATOM   4930  O   CYS A 606      42.719 -14.117  -9.680  1.00 98.62           O  
ATOM   4931  SG  CYS A 606      42.375 -18.781  -8.680  1.00 98.62           S  
ATOM   4932  N   TRP A 607      44.125 -14.258  -7.977  1.00 98.56           N  
ATOM   4933  CA  TRP A 607      44.062 -12.844  -7.625  1.00 98.56           C  
ATOM   4934  C   TRP A 607      45.156 -12.047  -8.320  1.00 98.56           C  
ATOM   4935  CB  TRP A 607      44.156 -12.664  -6.105  1.00 98.56           C  
ATOM   4936  O   TRP A 607      45.531 -10.984  -7.840  1.00 98.56           O  
ATOM   4937  CG  TRP A 607      42.969 -13.164  -5.352  1.00 98.56           C
[truncated: 435,538 more chars]
